# Supplementary material for: A deep population reference panel of tandem repeat variation
Source: Nat Commun. 2023 Oct 23;14:6711. doi: 10.1038/s41467-023-42278-3 (PMC10593948; doi:10.1038/s41467-023-42278-3)
Supplement: Supplementary file 5 — Supplementary Data 18 [file 41467_2023_42278_MOESM5_ESM.zip]

Archive with 45 entries (44 files):
- tag_tables/
- tag_tables/tag_snp_info_chr11_hg38.csv
- __MACOSX/tag_tables/._tag_snp_info_chr11_hg38.csv
- tag_tables/tag_snp_info_chr10_hg38.csv
- __MACOSX/tag_tables/._tag_snp_info_chr10_hg38.csv
- tag_tables/tag_snp_info_chr9_hg38.csv
- __MACOSX/tag_tables/._tag_snp_info_chr9_hg38.csv
- tag_tables/tag_snp_info_chr8_hg38.csv
- __MACOSX/tag_tables/._tag_snp_info_chr8_hg38.csv
- tag_tables/tag_snp_info_chr3_hg38.csv
- __MACOSX/tag_tables/._tag_snp_info_chr3_hg38.csv
- tag_tables/tag_snp_info_chr2_hg38.csv
- __MACOSX/tag_tables/._tag_snp_info_chr2_hg38.csv
- tag_tables/tag_snp_info_chr16_hg38.csv
- __MACOSX/tag_tables/._tag_snp_info_chr16_hg38.csv
- tag_tables/tag_snp_info_chr17_hg38.csv
- __MACOSX/tag_tables/._tag_snp_info_chr17_hg38.csv
- tag_tables/tag_snp_info_chr22_hg38.csv
- __MACOSX/tag_tables/._tag_snp_info_chr22_hg38.csv
- tag_tables/README
- tag_tables/tag_snp_info_chr4_hg38.csv
- __MACOSX/tag_tables/._tag_snp_info_chr4_hg38.csv
- tag_tables/tag_snp_info_chr5_hg38.csv
- tag_tables/tag_snp_info_chr18_hg38.csv
- __MACOSX/tag_tables/._tag_snp_info_chr18_hg38.csv
- tag_tables/tag_snp_info_chr19_hg38.csv
- __MACOSX/tag_tables/._tag_snp_info_chr19_hg38.csv
- tag_tables/tag_snp_info_chr1_hg38.csv
- __MACOSX/tag_tables/._tag_snp_info_chr1_hg38.csv
- tag_tables/tag_snp_info_chr12_hg38.csv
- __MACOSX/tag_tables/._tag_snp_info_chr12_hg38.csv
- tag_tables/tag_snp_info_chr13_hg38.csv
- __MACOSX/tag_tables/._tag_snp_info_chr13_hg38.csv
- tag_tables/tag_snp_info_chr21_hg38.csv
- __MACOSX/tag_tables/._tag_snp_info_chr21_hg38.csv
- tag_tables/tag_snp_info_chr20_hg38.csv
- __MACOSX/tag_tables/._tag_snp_info_chr20_hg38.csv
- tag_tables/tag_snp_info_chr7_hg38.csv
- __MACOSX/tag_tables/._tag_snp_info_chr7_hg38.csv
- tag_tables/tag_snp_info_chr6_hg38.csv
- __MACOSX/tag_tables/._tag_snp_info_chr6_hg38.csv
- tag_tables/tag_snp_info_chr15_hg38.csv
- __MACOSX/tag_tables/._tag_snp_info_chr15_hg38.csv
- tag_tables/tag_snp_info_chr14_hg38.csv
- __MACOSX/tag_tables/._tag_snp_info_chr14_hg38.csv
