# Supplementary material for: A deep population reference panel of tandem repeat variation
Source: Nat Commun. 2023 Oct 23;14:6711. doi: 10.1038/s41467-023-42278-3 (PMC10593948; doi:10.1038/s41467-023-42278-3)
Supplement: Supplementary file 5 — Supplementary Data 18 [file 41467_2023_42278_MOESM5_ESM.zip › tag_tables/tag_snp_info_chr11_hg38.csv]

CHROM	TR_POS	AFR_TAG_SNP_POS	LD_AFR	EUR_TAG_SNP_POS	LD_EUR	EAS_TAG_SNP_POS	LD_EAS	AMR_TAG_SNP_POS	LD_AMR	SAS_TAG_SNP_POS	LD_SAS
chr11	201312	201311	0.1	218055	0.01	201311	0.51	NA	NA	NA	NA
chr11	213946	213945	0.99	NA	NA	213945	1.0	179669	1.0	213945	1.0
chr11	219242	219241	0.98	214901	1.0	214901	0.33	218391	1.0	214901	1.0
chr11	225414	225413	0.66	224585	0.99	225413	1.0	225413	1.0	225413	1.0
chr11	227456	227455	0.99	215364	1.0	226478	0.98	227455	1.0	226478	1.0
chr11	230212	230368	0.72	244552	0.66	222620	0.84	242130	0.54	230211	0.49
chr11	231125	231124	0.43	224585	0.76	231124	0.69	219442	0.81	234451	0.72
chr11	235198	235894	0.88	229275	0.68	235894	0.69	229275	0.6	234102	0.63
chr11	244939	244938	0.91	244938	0.74	244938	0.97	244938	0.91	244938	0.73
chr11	245642	245695	0.56	226478	0.76	245199	0.74	245695	0.68	245695	0.87
chr11	250038	250037	0.77	250037	0.98	219967	0.94	249536	0.97	230211	0.99
chr11	255425	255014	0.85	252649	0.97	252649	0.99	255014	0.96	255424	1.0
chr11	255986	255986	0.48	255986	0.58	258542	0.6	255986	0.31	255986	0.52
chr11	258917	258397	0.89	258188	0.95	256632	0.89	255014	0.95	258916	0.97
chr11	259677	259693	0.82	259676	0.33	NA	NA	285418	0.44	219452	0.02
chr11	262966	262965	0.98	222998	1.0	262965	0.33	262965	0.92	262965	1.0
chr11	263271	263270	0.97	263270	0.73	235657	1.0	263270	0.52	263270	0.68
chr11	265756	265755	0.99	265755	0.95	265755	0.99	265755	0.99	265755	1.0
chr11	269755	270135	0.68	269754	0.9	269754	1.0	269754	0.86	269754	1.0
chr11	281785	281784	0.98	234971	1.0	NA	NA	281784	1.0	281784	1.0
chr11	283878	283877	0.93	283877	0.84	249131	1.0	283877	0.88	283877	0.63
chr11	297578	297601	0.65	297601	0.73	297638	0.73	297638	0.6	297601	0.77
chr11	301021	301039	0.52	301039	0.84	301039	0.85	301039	0.75	301039	0.67
chr11	302885	302884	0.64	302884	1.0	NA	NA	302884	1.0	302884	1.0
chr11	303493	302505	0.38	302505	0.86	305419	0.45	302505	0.83	302505	0.63
chr11	307492	307491	0.8	307491	0.97	307491	0.8	307491	0.89	307491	0.82
chr11	312610	312609	0.67	312609	0.93	312609	0.98	312609	0.9	312609	0.98
chr11	327884	327883	1.0	NA	NA	316907	1.0	327883	1.0	327883	0.93
chr11	328566	329960	0.75	328565	1.0	328565	0.96	329960	0.94	328565	0.98
chr11	329930	329960	1.0	328565	1.0	329960	1.0	329960	1.0	329960	0.99
chr11	335112	335113	0.71	335116	1.0	NA	NA	335116	1.0	335116	1.0
chr11	335450	335449	1.0	332356	1.0	NA	NA	332356	1.0	335449	1.0
chr11	338600	338599	0.93	338599	0.77	338599	0.95	338599	0.96	340254	0.93
chr11	340448	340447	0.96	340447	0.6	340447	0.98	340447	0.94	340447	0.73
chr11	340902	339943	0.89	339943	0.99	340901	0.99	339943	0.97	341301	0.98
chr11	340953	340965	1.0	NA	NA	NA	NA	NA	NA	340965	1.0
chr11	341363	341362	1.0	341362	0.73	341362	1.0	341362	1.0	NA	NA
chr11	343462	343461	0.58	343461	0.75	343420	0.86	343461	0.51	343461	0.71
chr11	343765	343764	0.65	343764	0.6	343776	0.85	343764	0.59	343774	0.75
chr11	344128	344127	0.51	344127	0.81	344127	0.93	344127	0.72	344127	0.91
chr11	344867	344866	0.75	NA	NA	346545	0.5	344758	0.8	NA	NA
chr11	347292	350421	0.55	347291	0.96	347291	0.99	347291	0.77	347291	0.81
chr11	352112	352115	0.99	352115	0.65	352115	1.0	352115	0.94	352115	0.96
chr11	356877	328930	1.0	356886	1.0	NA	NA	354117	0.86	NA	NA
chr11	356893	328930	0.57	356886	1.0	363240	0.17	356886	0.67	NA	NA
chr11	357947	357987	0.97	357987	0.99	357987	0.98	357987	0.96	357987	0.97
chr11	359186	359185	0.82	357987	0.91	359185	0.89	359185	0.92	359185	0.9
chr11	365635	351517	0.2	NA	NA	NA	NA	NA	NA	NA	NA
chr11	366842	398054	0.04	NA	NA	393295	0.5	NA	NA	NA	NA
chr11	367913	367912	0.49	367912	1.0	363175	1.0	367912	0.17	367912	1.0
chr11	369845	369844	1.0	NA	NA	NA	NA	NA	NA	NA	NA
chr11	407367	393292	0.36	407708	0.38	407376	0.21	406483	0.31	425795	0.16
chr11	415207	393399	0.28	415368	0.84	403764	0.75	415368	0.85	419167	0.6
chr11	421442	424892	1.0	NA	NA	NA	NA	NA	NA	NA	NA
chr11	421582	397996	0.28	NA	NA	NA	NA	NA	NA	NA	NA
chr11	422832	422831	0.43	422831	0.83	422831	0.89	422831	0.67	422831	0.95
chr11	423885	423885	0.4	423699	0.43	423885	0.13	423699	0.5	423885	0.21
chr11	427702	427426	0.6	424750	1.0	427707	0.39	383816	0.57	427707	0.68
chr11	447982	445034	0.92	432779	1.0	447981	0.33	412874	0.89	NA	NA
chr11	449069	449068	0.36	443731	0.56	449068	0.83	449818	0.58	449068	0.49
chr11	456342	456341	0.94	456341	0.96	456375	0.68	456341	0.98	456341	0.97
chr11	458202	458210	0.88	458210	0.97	458210	0.4	458210	0.93	458210	0.97
chr11	458508	454697	0.57	458507	0.72	458507	0.87	482246	0.48	458507	0.86
chr11	463445	463444	0.91	463444	0.79	NA	NA	463444	0.65	463444	0.5
chr11	469254	440453	0.69	435658	0.5	NA	NA	435576	0.33	NA	NA
chr11	470568	485545	0.33	NA	NA	NA	NA	NA	NA	NA	NA
chr11	471098	471097	0.91	472324	0.97	460303	0.8	471097	0.88	472324	0.95
chr11	478288	478287	0.66	478287	0.96	478287	0.78	478287	0.88	478287	0.89
chr11	478452	478451	0.98	478451	1.0	478451	1.0	478451	1.0	478451	0.79
chr11	481842	497880	0.56	499412	0.51	481846	0.67	481846	0.72	481846	0.56
chr11	491988	491987	1.0	491987	0.97	486874	0.96	491987	1.0	486874	1.0
chr11	505024	497473	0.67	NA	NA	505023	0.5	499390	1.0	505023	0.25
chr11	505875	497201	0.48	505874	0.56	505874	0.58	498442	0.57	505874	0.48
chr11	509087	509086	1.0	509086	0.97	509086	0.97	501468	1.0	509086	0.91
chr11	509715	509714	0.94	498442	0.81	509714	0.71	509714	0.78	495283	0.34
chr11	510740	466597	0.8	NA	NA	485611	1.0	NA	NA	NA	NA
chr11	511321	517193	0.74	515113	0.76	511336	0.92	511336	0.58	503993	0.53
chr11	513821	513820	0.9	542897	0.68	513820	0.51	513820	0.81	513820	0.62
chr11	514581	514580	0.98	514580	0.99	512046	1.0	514580	1.0	512046	1.0
chr11	516393	516392	0.36	471290	0.33	516392	1.0	516392	1.0	516392	1.0
chr11	520328	488000	0.44	520327	1.0	520327	0.64	520327	1.0	NA	NA
chr11	522256	522255	1.0	NA	NA	477615	1.0	522255	1.0	490791	1.0
chr11	523626	523499	0.7	524371	0.88	486414	1.0	523625	0.97	521462	0.93
chr11	525095	525094	0.82	525733	0.72	525137	0.91	525094	0.76	523218	0.77
chr11	525552	525558	0.96	525733	0.97	525558	0.99	525558	1.0	525558	0.97
chr11	526936	490484	1.0	NA	NA	NA	NA	NA	NA	NA	NA
chr11	527699	527759	0.79	531504	0.91	527223	0.95	527759	0.91	527759	0.87
chr11	534399	531504	0.95	531224	0.87	534242	0.99	534242	0.84	538532	0.93
chr11	535289	535289	0.67	535289	0.82	535289	0.44	535289	0.86	535289	0.84
chr11	535437	535445	0.6	535445	0.98	486076	0.5	535445	0.97	535445	0.89
chr11	539077	539079	0.4	539079	1.0	NA	NA	NA	NA	570258	0.17
chr11	539551	539646	0.71	539646	0.89	539646	0.89	539646	0.9	539646	0.96
chr11	541644	500867	1.0	NA	NA	NA	NA	NA	NA	NA	NA
chr11	542902	542901	0.94	542572	0.37	NA	NA	542901	1.0	542572	0.25
chr11	543752	543756	0.97	543756	0.96	543111	0.99	543756	0.97	543756	1.0
chr11	546568	546567	0.99	546567	0.99	546567	0.98	546567	0.95	546567	0.98
chr11	546897	546896	1.0	NA	NA	NA	NA	NA	NA	553763	0.25
chr11	548451	548451	0.91	528575	0.82	547104	0.92	548451	0.77	548603	0.86
chr11	564844	564843	0.78	564843	0.67	564843	0.49	564843	0.58	564843	0.75
chr11	572459	572458	0.95	568945	0.92	571984	0.96	571681	0.95	572458	0.82
chr11	576735	563556	0.2	553177	0.5	NA	NA	NA	NA	600489	0.33
chr11	578859	578858	0.63	NA	NA	578858	1.0	541180	1.0	NA	NA
chr11	581112	579568	0.95	581111	0.93	581111	0.25	581587	0.85	581111	0.96
chr11	582265	582264	0.6	605856	0.92	578996	0.89	582264	0.9	591083	0.95
chr11	583337	565466	0.02	NA	NA	NA	NA	NA	NA	582056	1.0
chr11	588373	588377	0.95	588377	1.0	588377	0.98	588377	0.92	588377	1.0
chr11	592215	592214	0.78	593098	0.89	592214	0.59	592214	0.89	592214	0.9
chr11	595302	595314	0.76	NA	NA	NA	NA	595314	1.0	581111	0.18
chr11	600255	592222	0.94	600254	0.44	600254	1.0	579568	0.9	571036	1.0
chr11	600494	592222	0.77	600493	0.75	591083	0.78	579568	0.62	588654	0.76
chr11	601429	592666	0.72	601428	0.86	601428	0.64	601428	0.53	601428	0.72
chr11	602683	602682	0.6	602682	0.54	602682	0.87	602682	1.0	NA	NA
chr11	606246	606224	0.98	606245	0.92	606224	1.0	606245	1.0	606224	1.0
chr11	615069	615068	0.67	609739	0.5	NA	NA	NA	NA	NA	NA
chr11	625194	622785	0.96	NA	NA	NA	NA	625198	0.83	NA	NA
chr11	629551	629555	1.0	621951	0.92	629555	0.76	621951	1.0	629555	1.0
chr11	629951	629950	1.0	NA	NA	623080	0.5	NA	NA	NA	NA
chr11	631198	631197	0.98	631197	1.0	629962	0.9	631197	0.99	631197	0.99
chr11	631358	631357	1.0	631357	0.63	NA	NA	631357	1.0	NA	NA
chr11	632712	639717	0.25	NA	NA	592657	0.5	NA	NA	NA	NA
chr11	633527	633526	0.55	633526	0.89	633526	0.47	633526	0.82	633526	0.95
chr11	634253	634252	1.0	634252	1.0	634252	0.98	634252	1.0	634252	0.93
chr11	637362	637361	0.35	637361	0.59	637361	0.99	637361	0.75	637361	0.74
chr11	637986	640893	0.5	637986	0.99	637986	0.81	637986	0.9	637986	0.98
chr11	643778	643778	0.98	643778	1.0	643276	0.99	643778	1.0	643778	0.99
chr11	646987	646980	0.99	645569	1.0	646923	0.97	646923	0.99	645569	1.0
chr11	649421	649428	0.9	649428	0.96	649428	0.96	649428	0.99	650022	0.98
chr11	650022	650022	0.91	650022	0.9	650022	0.8	650022	0.82	650022	0.83
chr11	651415	651414	0.95	651414	0.99	651414	0.99	651414	1.0	651414	0.99
chr11	651885	651884	0.98	NA	NA	NA	NA	602749	1.0	650452	0.5
chr11	655049	655048	0.56	655048	0.84	655048	1.0	655048	0.98	655048	0.97
chr11	655828	655828	0.99	655828	0.95	655828	1.0	655828	1.0	655828	0.98
chr11	656159	655843	0.99	653968	0.98	654511	0.99	655843	0.99	656158	1.0
chr11	659229	662811	0.63	659228	0.79	659228	0.93	660514	0.83	653175	0.57
chr11	661399	661398	0.78	681407	0.4	661398	1.0	661398	0.5	661398	0.75
chr11	664270	649432	1.0	NA	NA	661683	0.6	NA	NA	NA	NA
chr11	667432	667988	0.9	666551	0.98	659490	0.97	667988	0.96	669109	0.97
chr11	669126	675162	0.77	672919	0.92	672919	0.92	675162	0.89	672919	0.93
chr11	670077	670081	0.98	670081	1.0	670081	0.96	670081	1.0	670081	0.98
chr11	670402	670401	0.74	672645	0.94	658194	0.96	672645	0.96	672645	0.98
chr11	670716	670715	1.0	NA	NA	NA	NA	670715	1.0	NA	NA
chr11	677127	677126	0.8	677126	0.95	677126	0.5	677126	1.0	677126	0.97
chr11	677963	677200	0.54	677200	0.83	677200	0.82	679314	0.75	677200	0.81
chr11	679315	679314	0.71	679314	0.84	679314	0.84	679314	0.77	677200	0.82
chr11	684124	684274	0.61	682795	0.92	658194	0.69	684274	0.85	683403	0.95
chr11	684420	684419	0.99	684419	1.0	684419	1.0	684419	0.79	714592	0.03
chr11	685696	685695	0.95	685695	1.0	685695	0.85	685695	0.84	685695	0.95
chr11	686127	686127	0.61	686127	0.98	684489	0.98	686127	0.93	688091	0.99
chr11	689382	689116	0.89	689116	0.99	689381	0.96	695955	0.98	684274	0.99
chr11	692854	692853	0.98	692853	0.99	692853	0.99	692853	0.97	692853	0.97
chr11	697101	697100	0.93	697100	0.92	697761	0.96	697761	0.94	697761	0.95
chr11	699752	684263	0.92	NA	NA	743297	0.14	651112	1.0	NA	NA
chr11	700527	699852	0.95	699852	0.94	700526	0.96	699852	0.95	700526	0.96
chr11	710742	710741	0.91	710741	0.69	710741	0.98	710741	0.86	710741	0.87
chr11	712292	698072	1.0	NA	NA	698051	0.5	NA	NA	NA	NA
chr11	714214	714236	0.95	714236	0.98	714236	0.93	714236	0.94	714236	0.96
chr11	714593	714592	0.77	714592	0.88	714592	0.82	714592	0.89	713912	0.8
chr11	715242	715241	0.99	715241	1.0	NA	NA	715241	0.97	715241	0.9
chr11	718009	718017	0.8	716316	0.67	NA	NA	716316	1.0	718017	1.0
chr11	718344	671252	0.5	NA	NA	NA	NA	NA	NA	718348	1.0
chr11	718482	718481	0.54	716316	0.42	705819	0.25	718481	0.39	672841	0.67
chr11	718673	718672	0.73	718672	0.82	718452	0.95	718672	0.96	718672	1.0
chr11	718968	718967	0.64	718967	0.96	718967	0.53	718967	0.82	718967	0.6
chr11	729894	729893	0.9	729893	0.98	729893	0.89	729893	0.84	729893	0.99
chr11	731197	731214	0.91	731214	0.99	731214	1.0	731214	0.95	731214	0.99
chr11	731637	731636	1.0	NA	NA	NA	NA	NA	NA	NA	NA
chr11	733661	733660	0.74	733658	0.4	733660	0.55	733658	0.35	733660	0.69
chr11	736782	730930	0.55	736786	0.84	736786	0.95	736786	0.9	736786	0.92
chr11	737321	737334	0.66	737320	0.76	737320	0.83	737320	0.83	737320	0.78
chr11	738345	738348	1.0	723116	0.89	737927	0.99	723116	1.0	737334	1.0
chr11	738926	738925	0.79	737334	0.96	737334	0.93	738925	0.9	733072	0.94
chr11	739742	746992	0.57	743813	0.92	745884	0.78	745884	0.77	745884	0.65
chr11	740557	740572	0.89	740572	0.96	740572	0.92	739392	0.91	740572	0.9
chr11	740747	740746	0.94	740746	0.97	740746	0.97	740746	0.99	740746	0.98
chr11	741203	742424	0.64	741202	0.97	737969	0.99	741202	0.88	741202	0.95
chr11	741541	741540	0.8	741540	0.91	741540	0.96	741540	0.94	741540	0.88
chr11	741902	741901	0.62	741901	1.0	786688	0.17	741901	1.0	741901	0.56
chr11	745302	745301	0.92	745301	0.84	745301	0.99	745301	0.97	745301	0.99
chr11	745814	745813	0.93	698131	0.67	745813	1.0	733517	1.0	745813	0.67
chr11	746414	750849	0.66	746413	0.8	745884	0.86	745884	0.82	746413	0.81
chr11	747446	715872	0.4	747445	0.87	NA	NA	747445	0.94	736724	0.84
chr11	750825	750238	0.96	750829	0.99	750829	1.0	750238	0.91	750238	0.97
chr11	751797	751802	0.98	738827	1.0	722193	1.0	751802	1.0	722193	1.0
chr11	752246	752245	0.6	752724	0.88	737969	0.88	738000	0.78	742424	0.8
chr11	753553	742475	0.57	723615	0.6	753552	0.82	745007	0.5	753552	1.0
chr11	753987	753993	0.97	NA	NA	NA	NA	NA	NA	NA	NA
chr11	756513	765605	0.71	750849	0.72	750849	0.68	750849	0.75	750849	0.57
chr11	757289	765605	0.43	750238	0.85	750238	0.83	750238	0.79	750238	0.86
chr11	758609	758604	1.0	NA	NA	NA	NA	NA	NA	710761	0.5
chr11	761336	722346	0.49	761335	0.99	761335	0.4	761335	0.92	761335	0.46
chr11	761963	761970	0.55	761970	0.89	732121	0.13	761970	0.92	761970	1.0
chr11	767849	767853	0.88	767853	1.0	788688	0.25	767853	1.0	767853	0.23
chr11	768474	768473	0.87	768473	0.97	772490	0.97	768473	0.98	768473	0.97
chr11	778085	778090	0.9	775651	0.84	778090	0.77	774568	0.68	778090	0.89
chr11	778915	786617	0.64	735379	1.0	778914	1.0	778914	0.76	778914	1.0
chr11	781469	781468	0.44	781468	0.79	781468	0.44	781481	0.47	781468	0.82
chr11	783449	783448	0.78	783448	0.81	783448	0.25	783448	0.67	783448	0.83
chr11	784283	784282	0.54	784282	0.69	784282	1.0	784282	0.74	784282	0.9
chr11	784446	784452	0.6	NA	NA	NA	NA	762342	1.0	783294	1.0
chr11	784528	784527	0.93	784775	0.98	784527	0.99	784527	0.96	784775	0.87
chr11	789985	789985	0.84	789985	0.88	789985	0.88	789985	0.96	789985	0.87
chr11	791191	791209	0.99	791209	1.0	NA	NA	791209	1.0	792297	0.33
chr11	798958	796482	0.99	NA	NA	798957	1.0	796482	0.9	785600	0.5
chr11	806583	796742	0.86	806582	0.68	806582	0.93	806582	0.68	805592	0.95
chr11	807190	801644	0.6	801644	0.8	807473	0.75	801644	0.64	805592	0.59
chr11	808422	762491	0.98	808421	0.25	778672	0.99	808421	1.0	803928	0.5
chr11	810009	810009	0.99	810009	1.0	810009	0.98	810009	0.94	810009	0.96
chr11	810792	810791	0.58	810791	0.97	810791	0.89	810791	0.77	810791	0.91
chr11	810881	810884	0.89	810884	0.95	810884	0.91	810884	0.91	810884	0.99
chr11	811008	811007	0.55	812188	0.81	813264	0.77	801776	0.77	813264	0.71
chr11	814130	814144	1.0	NA	NA	NA	NA	NA	NA	NA	NA
chr11	814628	814627	0.76	814627	0.95	814627	0.6	814627	0.81	814627	0.77
chr11	814763	814762	1.0	NA	NA	NA	NA	NA	NA	NA	NA
chr11	814937	814936	0.83	814936	1.0	814936	1.0	814936	0.98	814936	1.0
chr11	817328	817327	0.96	817327	0.97	817786	0.97	817327	0.97	817786	0.9
chr11	817835	817834	0.49	790762	0.74	817834	0.98	817834	0.63	817834	0.95
chr11	822821	817786	0.63	817786	0.98	825110	0.93	817786	0.88	825110	0.95
chr11	823053	782361	0.4	NA	NA	861775	0.03	NA	NA	833819	0.5
chr11	823902	823005	0.98	NA	NA	NA	NA	794535	1.0	NA	NA
chr11	826283	804571	0.7	NA	NA	NA	NA	825811	0.75	NA	NA
chr11	832893	832889	0.58	832889	0.82	832889	0.98	832889	0.76	832889	0.82
chr11	832968	832982	1.0	832982	1.0	832982	0.98	832982	1.0	832982	1.0
chr11	834359	797256	0.5	NA	NA	NA	NA	834365	1.0	NA	NA
chr11	835341	835340	1.0	NA	NA	NA	NA	NA	NA	NA	NA
chr11	835683	878307	0.33	NA	NA	NA	NA	NA	NA	NA	NA
chr11	841435	841434	0.91	NA	NA	NA	NA	NA	NA	NA	NA
chr11	841907	890740	0.17	NA	NA	NA	NA	NA	NA	NA	NA
chr11	850611	850610	0.5	850610	0.97	850610	0.97	850610	0.44	850610	0.99
chr11	851818	835247	1.0	NA	NA	NA	NA	NA	NA	NA	NA
chr11	861712	853014	1.0	824794	0.89	861711	0.67	861711	1.0	861711	0.5
chr11	870990	871227	0.6	915027	0.44	870989	0.63	870989	0.3	837438	0.12
chr11	874026	874025	1.0	874025	1.0	NA	NA	NA	NA	NA	NA
chr11	878695	861343	1.0	892114	0.02	NA	NA	NA	NA	NA	NA
chr11	878854	858920	0.33	NA	NA	NA	NA	NA	NA	NA	NA
chr11	882004	859593	0.44	882003	0.99	882003	0.86	882003	0.99	849577	0.54
chr11	891939	891938	0.34	891853	0.64	882406	0.55	867824	0.62	893708	0.78
chr11	893838	893837	0.8	NA	NA	NA	NA	NA	NA	893869	1.0
chr11	903360	868402	0.03	NA	NA	NA	NA	NA	NA	NA	NA
chr11	905669	905668	0.96	905668	1.0	905668	0.91	856332	0.5	NA	NA
chr11	906242	906241	0.76	906241	0.72	906241	1.0	906241	0.67	906241	0.98
chr11	910059	910058	0.44	NA	NA	897809	0.25	910058	1.0	910058	1.0
chr11	910938	910937	0.57	910937	0.71	910937	0.56	910937	0.88	910937	0.56
chr11	912315	876148	0.06	NA	NA	NA	NA	NA	NA	NA	NA
chr11	912838	912845	0.13	912837	0.46	912837	0.44	913151	0.12	912837	0.68
chr11	913771	913770	0.96	913770	0.84	913770	1.0	913770	1.0	913770	1.0
chr11	914068	914067	0.99	914067	0.2	914067	0.87	914067	1.0	914067	0.25
chr11	914722	914721	0.95	914721	1.0	877847	0.5	914721	0.76	868956	1.0
chr11	915717	915748	0.67	915748	0.9	915716	0.85	915748	0.88	915716	0.93
chr11	916021	916020	0.73	916020	0.45	916020	0.9	916020	0.7	916020	0.81
chr11	917155	917154	0.9	917154	1.0	917154	0.67	917154	1.0	917154	0.5
chr11	918501	918500	0.95	918219	0.99	918500	0.99	918219	1.0	918219	1.0
chr11	920852	921234	0.93	918987	0.97	918500	0.98	921251	0.97	918219	0.89
chr11	921171	921170	0.93	NA	NA	921170	1.0	914887	1.0	NA	NA
chr11	923316	923315	0.81	923315	0.92	923315	1.0	923315	0.83	923315	1.0
chr11	926109	889653	0.6	NA	NA	878563	0.25	NA	NA	NA	NA
chr11	927511	927510	0.67	942088	0.59	951558	0.87	942088	0.42	927508	0.54
chr11	930526	930525	0.96	937361	0.12	888461	0.5	894885	0.67	930525	1.0
chr11	933270	933269	1.0	890779	1.0	933269	1.0	929269	1.0	NA	NA
chr11	935060	946228	0.91	935578	0.99	933783	0.95	940280	0.97	927355	0.99
chr11	935901	935900	0.82	935900	0.53	935900	0.71	935900	0.64	935900	0.57
chr11	936069	924503	0.89	936068	0.95	936068	0.92	924503	1.0	936068	0.94
chr11	938478	938477	1.0	925076	0.94	938477	0.86	938477	1.0	927508	1.0
chr11	946998	946228	0.9	944479	0.97	933783	0.98	943341	0.99	927355	0.98
chr11	951092	936068	0.29	927510	0.33	948048	0.44	906193	0.22	940747	0.37
chr11	951527	951526	0.89	951526	1.0	951526	1.0	934434	1.0	960281	0.5
chr11	953838	953837	0.89	925076	0.88	953837	0.74	953837	0.87	927508	0.97
chr11	954399	975713	0.01	NA	NA	962872	0.5	NA	NA	974682	1.0
chr11	954723	953686	0.99	954722	0.96	960640	0.96	954722	0.99	927355	0.98
chr11	960234	953686	0.92	960247	0.86	960247	0.96	943341	0.93	960247	0.97
chr11	964675	964674	0.69	924216	0.82	NA	NA	945469	0.67	945469	0.75
chr11	968432	968432	0.94	944801	0.98	968432	1.0	946985	0.99	927355	1.0
chr11	974683	969517	0.94	969517	0.98	933783	0.99	943341	0.95	927355	0.97
chr11	981348	981343	1.0	NA	NA	NA	NA	934904	1.0	NA	NA
chr11	982653	982652	1.0	NA	NA	961236	1.0	NA	NA	982652	1.0
chr11	983366	967023	0.97	NA	NA	NA	NA	983369	0.8	NA	NA
chr11	989334	989333	0.88	989333	1.0	989333	1.0	989333	0.96	989333	0.98
chr11	1022833	1026266	1.0	1022832	0.92	NA	NA	986259	0.67	973701	0.5
chr11	1023681	1023685	0.99	974682	1.0	1023685	1.0	1027660	0.95	NA	NA
chr11	1032279	1032278	1.0	1001883	1.0	1032288	0.25	1001883	1.0	990990	0.47
chr11	1032363	1022848	1.0	NA	NA	NA	NA	NA	NA	1032367	1.0
chr11	1032507	1001986	0.96	NA	NA	NA	NA	NA	NA	NA	NA
chr11	1032566	1032577	0.96	993554	0.5	1032577	1.0	1019655	1.0	1051055	0.17
chr11	1032694	1032746	0.51	1032746	0.81	1032746	1.0	1032746	0.87	1032746	0.92
chr11	1039038	1039046	0.95	1039046	0.98	1010876	1.0	1037014	1.0	1034755	0.68
chr11	1039412	1044184	0.03	NA	NA	NA	NA	NA	NA	NA	NA
chr11	1043093	1043092	0.92	NA	NA	NA	NA	998798	1.0	NA	NA
chr11	1043095	1043092	0.86	NA	NA	NA	NA	998798	0.75	NA	NA
chr11	1045941	1045952	0.97	NA	NA	1045952	1.0	NA	NA	1045952	1.0
chr11	1048429	1037965	0.9	1048428	1.0	1048428	1.0	1003307	0.57	1091465	0.03
chr11	1049423	1001304	0.67	1049422	1.0	1049422	0.25	NA	NA	1056022	0.5
chr11	1050885	1050905	0.84	1001557	1.0	NA	NA	1034548	0.87	NA	NA
chr11	1057106	1013166	1.0	NA	NA	NA	NA	1013166	1.0	NA	NA
chr11	1058571	1057596	0.61	1058675	0.85	1056718	0.89	1058675	0.77	1058675	0.9
chr11	1058676	1058675	0.96	1058675	0.92	1058675	0.95	1058675	0.97	1058675	0.96
chr11	1058956	1058955	0.97	NA	NA	1058955	0.25	NA	NA	1058955	1.0
chr11	1062152	1062318	0.39	1063849	0.5	1062519	0.76	1062165	0.55	1062165	0.55
chr11	1063850	1062974	0.75	1061381	0.92	1062509	0.75	1061381	0.94	1063767	0.93
chr11	1065590	1065589	0.88	1065589	0.96	1065589	0.95	1065589	0.52	1065589	0.95
chr11	1066382	1066381	0.8	1066376	0.47	1066381	0.56	1066381	0.49	1066381	0.54
chr11	1076614	1091075	0.12	1082251	0.5	1095643	0.5	NA	NA	NA	NA
chr11	1099583	1078373	0.33	NA	NA	NA	NA	NA	NA	NA	NA
chr11	1111152	1101248	1.0	1111151	1.0	1100827	0.87	NA	NA	1099599	0.25
chr11	1111387	1111382	0.92	NA	NA	NA	NA	1110931	1.0	NA	NA
chr11	1115734	1115743	0.63	1115743	0.97	1115743	0.99	1115743	0.89	1115743	1.0
chr11	1117884	1117883	0.88	1117883	0.55	1117883	1.0	1117883	0.85	1117883	0.49
chr11	1125813	1125812	1.0	NA	NA	NA	NA	NA	NA	1125812	1.0
chr11	1128261	1129154	0.29	1111091	0.45	1128301	0.46	1128301	0.33	1128301	0.32
chr11	1133545	1130788	0.84	1133549	0.94	1133549	0.94	1133549	0.93	1133549	0.91
chr11	1135754	1136398	0.64	1129192	0.5	1132567	0.92	1135753	0.42	1129848	0.37
chr11	1143068	1141147	1.0	1140380	1.0	1140380	0.99	1141147	1.0	1141147	0.99
chr11	1145057	1130345	1.0	NA	NA	NA	NA	NA	NA	NA	NA
chr11	1147344	1141279	0.7	1140380	0.61	1145967	0.75	1140380	0.71	1141147	0.78
chr11	1148518	1123096	0.33	NA	NA	1125474	0.25	NA	NA	NA	NA
chr11	1213077	1208246	0.49	1191979	0.02	1171505	0.2	1208996	0.5	1185459	0.25
chr11	1215738	1215737	0.72	1215737	0.5	1215737	0.95	1215737	0.61	1215737	0.78
chr11	1216628	1216613	0.82	1216644	1.0	1216613	0.5	1216644	1.0	1211152	1.0
chr11	1216645	1219483	0.24	1216676	0.63	1216676	0.56	1218180	0.54	1216676	0.62
chr11	1216680	1219483	0.33	1216676	0.75	1216676	0.68	1218180	0.72	1216676	0.83
chr11	1217106	1217105	1.0	1217105	1.0	1217105	0.5	NA	NA	1217105	1.0
chr11	1218181	1218180	0.71	1218180	0.97	1218180	0.96	1218180	0.89	1218180	0.98
chr11	1233860	1233859	0.98	1233859	1.0	1233710	0.94	1233859	0.98	1233710	0.99
chr11	1235796	1235802	0.87	1284509	0.75	1235795	0.67	1284509	0.93	1235795	0.87
chr11	1262732	1262731	0.85	1251628	0.92	1280752	0.86	1262731	0.86	1262731	0.95
chr11	1272875	1272877	0.38	1243735	0.38	1278274	0.8	1272877	0.48	1272877	0.67
chr11	1282630	1270663	0.76	1282629	0.98	1237596	1.0	1251570	1.0	1267200	0.93
chr11	1284351	1284355	1.0	NA	NA	1235795	1.0	NA	NA	1248970	0.08
chr11	1299923	1336850	0.5	NA	NA	NA	NA	NA	NA	NA	NA
chr11	1313175	1312172	0.81	1312172	0.86	1300719	0.92	1312172	0.86	1312172	0.86
chr11	1314337	1264736	0.43	NA	NA	NA	NA	NA	NA	NA	NA
chr11	1315633	1315632	0.91	1315632	0.93	1315632	1.0	1315632	1.0	1267909	0.89
chr11	1316797	1312897	0.69	1268498	0.79	1267646	1.0	1268498	0.8	1308340	0.98
chr11	1322819	1322830	0.38	1322830	0.88	1319580	0.8	1322830	0.56	1322830	0.69
chr11	1328390	1328389	0.93	1328389	1.0	NA	NA	1328389	1.0	1294305	0.25
chr11	1329880	1329879	0.96	1329879	0.98	1329879	0.99	1329879	1.0	1329879	1.0
chr11	1330422	1330421	0.92	1330421	0.32	1330421	0.53	1330421	0.58	1330421	1.0
chr11	1332144	1332143	0.56	1332143	0.64	1333574	0.78	1332143	0.59	1333574	0.42
chr11	1332797	1332796	0.92	1332796	0.98	1332796	0.97	1332667	0.98	1332796	1.0
chr11	1339864	1339899	0.76	1323098	0.91	1339899	0.67	1339899	0.53	1291821	0.57
chr11	1339874	1339899	0.7	1323098	0.87	1339899	0.67	1296450	0.53	1291821	1.0
chr11	1347944	1347813	0.98	1347813	0.98	1347676	1.0	1347813	0.98	1347813	0.97
chr11	1350929	1344629	0.79	1350939	0.97	1350939	0.99	1350939	1.0	1350939	0.98
chr11	1355112	1355111	0.61	1355111	0.91	1355111	0.94	1355111	0.87	1355111	0.57
chr11	1357770	1356423	0.63	1357779	0.81	1357348	0.97	1357779	0.55	1357779	0.77
chr11	1359491	1357440	0.75	1357432	0.79	1357432	0.92	1357432	0.6	1356000	0.79
chr11	1362608	1362977	0.89	1366162	0.97	1366162	0.94	1366162	0.87	1366162	0.91
chr11	1370095	1373387	0.03	NA	NA	NA	NA	NA	NA	NA	NA
chr11	1380124	1374892	0.42	1365779	0.62	1378571	0.74	1378515	0.71	1378723	0.64
chr11	1383824	1383823	0.73	1383823	0.66	1386124	0.61	1383823	0.71	1383823	0.76
chr11	1383980	1383979	0.78	1383979	0.81	1383979	0.66	1383979	0.79	1383979	0.83
chr11	1385761	1385778	0.59	1385760	0.64	1385760	0.54	1385760	0.62	1390271	0.55
chr11	1389918	1382406	0.04	NA	NA	1389917	0.95	NA	NA	1389917	1.0
chr11	1389974	1389973	1.0	1389973	0.36	1408812	0.04	1389973	1.0	1389973	1.0
chr11	1390001	1390000	0.34	1390000	0.96	1390000	0.51	1390000	0.91	1390000	0.88
chr11	1390600	1365303	1.0	NA	NA	NA	NA	1365303	1.0	NA	NA
chr11	1408765	1398119	0.81	1402487	0.85	1407550	0.99	1398119	0.89	1412666	0.91
chr11	1408968	1407820	0.8	1405604	0.72	1407820	0.63	1405604	0.74	1405604	0.77
chr11	1415095	1414298	0.88	1414916	0.86	1414824	0.93	1414298	0.88	1408778	0.88
chr11	1418979	1446169	0.02	NA	NA	NA	NA	NA	NA	NA	NA
chr11	1446343	1446351	0.55	1446342	0.94	1446379	0.66	1446342	0.77	1440106	0.57
chr11	1454259	1441246	0.5	NA	NA	NA	NA	NA	NA	1407437	1.0
chr11	1460390	1460389	1.0	NA	NA	1460401	1.0	NA	NA	NA	NA
chr11	1466268	1466175	0.82	1463837	0.9	1466175	0.96	1466175	0.93	1466175	0.94
chr11	1469629	1433529	0.33	1462062	0.03	NA	NA	NA	NA	NA	NA
chr11	1485299	1485298	1.0	1444591	0.5	NA	NA	1444591	1.0	1479288	0.88
chr11	1490743	1492085	0.48	1490742	0.33	1450539	0.5	1490742	0.67	NA	NA
chr11	1493958	1493957	0.66	1493957	1.0	1493957	0.96	1472995	1.0	1493957	1.0
chr11	1495300	1524194	0.03	NA	NA	NA	NA	1462632	1.0	NA	NA
chr11	1506257	1495606	0.73	1488191	0.89	1499678	0.96	1503267	0.91	1495462	0.97
chr11	1508379	1496399	0.87	1494880	0.85	1510790	0.96	1494880	0.93	1494041	0.83
chr11	1526188	1526187	0.32	1496590	0.81	1526187	1.0	1496590	0.68	1501658	0.98
chr11	1526360	1502964	1.0	1556088	0.04	1536539	0.75	1565938	0.02	1494085	0.03
chr11	1527746	1529605	0.68	1494880	0.93	1527745	0.99	1528372	0.88	1528372	0.96
chr11	1533871	1534014	0.86	1534014	0.93	1534014	0.96	1534014	0.94	1534014	0.95
chr11	1539548	1521110	1.0	1539080	1.0	1491404	0.5	1539080	1.0	1539547	0.98
chr11	1543256	1534081	0.95	NA	NA	1592472	0.5	NA	NA	1587215	0.02
chr11	1543308	1543321	0.54	1538544	0.64	1543335	0.52	1539169	0.59	1543442	0.58
chr11	1543336	1543321	0.56	1538083	0.92	1543335	0.52	1538083	0.52	1541344	0.65
chr11	1548767	1553838	0.76	1594725	0.78	1553838	0.91	1594725	0.78	1594858	0.75
chr11	1550595	1550594	1.0	1550594	0.87	NA	NA	NA	NA	1550594	1.0
chr11	1553683	1569669	1.0	NA	NA	NA	NA	NA	NA	NA	NA
chr11	1553692	1553691	1.0	NA	NA	NA	NA	NA	NA	NA	NA
chr11	1562692	1562691	0.53	1562691	0.97	1562691	1.0	1562691	0.8	1562691	0.94
chr11	1563780	1533759	0.07	NA	NA	NA	NA	NA	NA	NA	NA
chr11	1575348	1575347	0.89	1575347	0.94	1575347	0.94	1575347	0.92	1575347	0.87
chr11	1575861	1562987	0.83	1573551	0.85	1574728	0.9	1573551	0.9	1586057	0.9
chr11	1578051	1578050	1.0	1554550	1.0	NA	NA	NA	NA	NA	NA
chr11	1579334	1578242	0.99	1578440	1.0	1577178	0.98	1558686	0.97	1579343	1.0
chr11	1579713	1553925	1.0	NA	NA	NA	NA	NA	NA	NA	NA
chr11	1583090	1583090	0.15	1583090	0.31	1586240	0.39	1583090	0.19	1578694	0.27
chr11	1583240	1583243	0.99	1583243	1.0	1586057	0.94	1567902	0.97	1583243	1.0
chr11	1585990	1590781	0.65	1578440	0.77	1586240	0.75	1590781	0.63	1586999	0.74
chr11	1590689	1542644	1.0	NA	NA	NA	NA	1581180	0.09	NA	NA
chr11	1591568	1591567	0.58	1590368	0.89	1591695	0.94	1590368	0.85	1590368	0.87
chr11	1592944	1592943	0.93	1592943	0.98	1592943	0.98	1592943	0.96	1592943	0.97
chr11	1594275	1594274	0.8	1594274	0.67	1599834	0.09	1557274	1.0	1594274	1.0
chr11	1594666	1594655	0.55	1594631	0.86	1594655	0.97	1594631	0.88	1594655	0.9
chr11	1611497	1569603	0.33	1660035	0.02	NA	NA	1608851	0.05	NA	NA
chr11	1612115	1612305	0.93	1612305	0.94	1612305	0.97	1612305	0.93	1612305	0.85
chr11	1612799	1613886	0.66	1613054	0.77	1612305	0.98	1615141	0.71	1613054	0.8
chr11	1613054	1613054	0.46	1613054	0.69	1616314	0.72	1616314	0.65	1616314	0.59
chr11	1623096	1623095	0.47	1627296	0.6	1616314	0.55	1627296	0.56	1624613	0.78
chr11	1626770	1587215	1.0	1626775	0.98	1580486	1.0	1623210	0.97	1625797	0.98
chr11	1646369	1648558	0.55	1641126	0.74	1647867	0.63	1648558	0.68	1641126	0.77
chr11	1646790	1646789	1.0	1646789	0.94	NA	NA	1646789	1.0	1646789	1.0
chr11	1647407	1647406	0.97	1647406	0.99	1645188	0.97	1650109	0.97	1647406	0.96
chr11	1654200	1654255	0.95	NA	NA	NA	NA	NA	NA	NA	NA
chr11	1657453	1655692	0.49	1657924	0.65	1654547	0.91	1657924	0.73	1657924	0.71
chr11	1668914	1668482	0.93	1660669	0.84	1658435	0.24	1648034	0.94	1667305	0.89
chr11	1674737	1674736	0.91	1674736	0.93	1674736	0.95	1674736	0.92	1674736	0.94
chr11	1676180	1676179	0.52	1676179	0.98	1676179	0.9	1676179	0.57	1676179	0.98
chr11	1681009	1681008	0.91	1680737	0.92	1681008	0.87	1681008	0.98	1680737	0.95
chr11	1681722	1680737	0.58	1682287	0.66	1680737	0.49	1682287	0.61	1682287	0.72
chr11	1698132	1690475	0.71	1675655	1.0	NA	NA	NA	NA	1698131	0.7
chr11	1699023	1699625	0.37	1699022	0.67	1702693	0.99	1699022	0.77	1699022	0.75
chr11	1702880	1702192	0.74	1700638	0.99	1699060	1.0	1702887	0.58	1704033	0.95
chr11	1704919	1704940	0.73	NA	NA	NA	NA	1689353	1.0	NA	NA
chr11	1706528	1685787	1.0	NA	NA	NA	NA	NA	NA	1706527	1.0
chr11	1710378	1710377	0.79	1710377	0.94	1706940	1.0	1706940	0.82	1706940	0.93
chr11	1710474	1710473	0.37	NA	NA	NA	NA	NA	NA	NA	NA
chr11	1713285	1714138	0.62	1714573	0.78	1713284	0.92	1714573	0.78	1713284	0.8
chr11	1713460	1710387	0.97	1713459	0.97	1713459	0.69	1710387	0.93	1709264	0.83
chr11	1716589	1716588	1.0	1716588	1.0	NA	NA	1716588	1.0	1678755	0.5
chr11	1716928	1716932	0.95	1764747	0.07	1716951	0.89	1704864	0.75	NA	NA
chr11	1717718	1717717	0.57	1706493	0.7	1706966	0.9	1706382	0.64	1706493	0.82
chr11	1718794	1718793	1.0	1718793	1.0	1718793	0.75	1718793	0.5	1718793	0.33
chr11	1723157	1719751	0.41	1723168	0.75	1723168	0.65	1723168	0.72	1723168	0.72
chr11	1724081	1724081	0.36	1744639	0.26	1752906	0.55	1714239	0.25	1752906	0.46
chr11	1725675	1723879	1.0	NA	NA	NA	NA	NA	NA	NA	NA
chr11	1726992	1752609	1.0	1726991	1.0	1684056	0.09	1726991	0.67	1718602	0.5
chr11	1730920	1730919	0.64	1696061	0.25	NA	NA	1730919	0.6	NA	NA
chr11	1731515	1731531	0.46	NA	NA	1731531	0.44	1684456	0.33	1731533	0.73
chr11	1731670	1746325	1.0	1731669	1.0	1731669	1.0	1776560	0.67	1761516	0.11
chr11	1731732	1731743	1.0	NA	NA	NA	NA	NA	NA	1700282	0.5
chr11	1731902	1732083	0.96	1731604	1.0	1731364	1.0	1731604	0.99	1731364	1.0
chr11	1731971	1732083	0.6	1732013	0.53	1732013	0.73	1732013	0.63	1732013	0.6
chr11	1732084	1732083	1.0	1731604	0.99	1731364	1.0	1731604	0.99	1731364	1.0
chr11	1745480	1745479	0.83	1745479	1.0	NA	NA	NA	NA	1745479	0.67
chr11	1745619	1745624	1.0	1723472	1.0	1754492	0.05	NA	NA	NA	NA
chr11	1755369	1721605	0.06	NA	NA	NA	NA	NA	NA	NA	NA
chr11	1760554	1760553	0.25	1760553	1.0	NA	NA	NA	NA	1760553	1.0
chr11	1769717	1769716	0.45	1769716	0.39	1769716	0.41	1769716	0.43	1769716	0.45
chr11	1770588	1769123	0.64	1770587	0.56	1770587	0.86	1770587	0.46	1770587	0.36
chr11	1772050	1772207	0.73	1736209	0.8	1772049	0.76	1766013	0.49	1728343	0.66
chr11	1772455	1772454	0.37	1772454	0.86	1776566	0.85	1772322	0.86	1772322	0.87
chr11	1787140	1787139	0.69	1787139	0.96	1787139	0.98	1787139	0.89	1787139	0.97
chr11	1787804	1748057	1.0	1778939	0.64	1782972	0.01	NA	NA	NA	NA
chr11	1789034	1789033	0.97	1789033	0.99	1788958	0.98	1789033	0.99	1789033	1.0
chr11	1791358	1791357	0.67	1791357	1.0	1791357	0.84	1791357	0.92	1791357	1.0
chr11	1792438	1789654	0.43	1776900	0.47	1754539	0.08	1789654	0.35	1768332	0.23
chr11	1792925	1792924	0.87	1792924	0.7	1792924	0.06	1792924	0.84	1792924	0.79
chr11	1793080	1792311	0.95	1793079	0.97	1793079	1.0	1793079	0.97	1793079	0.98
chr11	1793907	1793906	0.69	1793906	0.76	1789569	0.76	1793906	0.65	1793906	0.72
chr11	1795031	1795030	0.54	1795392	0.91	1795030	0.84	1795030	0.84	1795030	0.87
chr11	1797995	1797994	0.8	1797994	0.97	1797994	0.98	1797994	0.94	1799053	0.94
chr11	1799503	1799504	0.92	NA	NA	1754612	0.06	1799502	1.0	1799502	0.44
chr11	1800572	1794865	0.7	1800479	0.97	1800571	0.93	1797994	0.76	1800479	0.96
chr11	1801633	1770507	0.5	NA	NA	NA	NA	NA	NA	NA	NA
chr11	1802771	1802779	0.94	1776900	0.78	1802805	1.0	1802779	0.67	1802779	0.73
chr11	1806701	1806862	0.8	1806700	0.97	1806700	0.99	1806862	0.93	1806700	0.95
chr11	1806808	1805525	1.0	1793609	1.0	NA	NA	1788018	1.0	1804314	1.0
chr11	1807845	1807844	0.89	1807844	1.0	1807844	0.82	1807844	0.96	1807844	0.99
chr11	1808649	1808648	0.75	1808648	0.98	1808648	0.76	1808648	0.96	1808648	0.94
chr11	1809471	1809665	0.64	1809524	0.95	1809524	0.98	1811706	0.83	1809524	0.96
chr11	1811225	1836241	0.33	NA	NA	NA	NA	NA	NA	NA	NA
chr11	1811576	1811406	0.95	1816461	0.98	1810537	1.0	1811406	0.99	1811963	0.99
chr11	1811915	1812832	0.71	1811951	0.64	1809405	0.6	1811934	0.71	1811951	0.67
chr11	1812690	1811963	1.0	1812689	0.96	1812689	0.98	1812689	0.97	1811963	0.93
chr11	1814500	1789347	1.0	NA	NA	NA	NA	NA	NA	1814499	1.0
chr11	1821350	1821349	1.0	NA	NA	NA	NA	1811914	1.0	NA	NA
chr11	1833815	1833815	0.31	1808334	0.38	1832356	0.37	1832863	0.43	1833126	0.4
chr11	1848168	1848167	0.95	1848179	1.0	1848179	0.98	1848179	0.86	1818774	0.67
chr11	1850541	1850540	0.91	1850540	0.33	1850540	0.92	1850540	0.32	1850540	0.86
chr11	1852922	1852921	0.86	1852921	0.82	1852921	0.64	1852921	0.93	1852921	0.79
chr11	1860295	1860026	0.88	1860026	0.97	1860026	0.93	1860026	0.96	1860026	0.95
chr11	1895139	1926964	0.2	1848095	0.33	NA	NA	NA	NA	1871423	0.17
chr11	1898238	1898237	0.81	1898237	0.9	1898237	0.59	1898237	0.82	1898237	0.56
chr11	1901314	1941886	0.88	1901313	0.5	1914882	0.33	1855814	1.0	1901313	1.0
chr11	1902232	1902231	0.88	1904723	0.96	1902231	0.98	1902231	0.98	1902231	0.95
chr11	1905990	1900102	0.27	1881541	0.32	1889338	0.07	1909891	0.29	1909891	0.35
chr11	1908427	1908426	1.0	NA	NA	1870718	0.33	1934067	0.2	NA	NA
chr11	1909787	1877741	0.58	1909786	1.0	1909786	0.81	1909786	0.86	1909786	0.56
chr11	1913295	1913315	0.57	1913315	0.97	1913315	0.97	1913315	0.79	1913315	0.97
chr11	1914228	1914227	1.0	1908408	0.5	1914227	0.98	1897973	0.67	NA	NA
chr11	1914583	1914582	0.27	1914582	0.74	1914582	0.35	1914582	0.64	1914582	0.47
chr11	1914854	1914853	0.39	1926956	0.55	1937766	0.45	1914853	0.42	1926956	0.58
chr11	1915009	1872651	0.25	1915004	0.11	1900836	0.89	NA	NA	NA	NA
chr11	1915140	1932955	0.48	1914981	0.68	1914981	0.75	1930774	0.59	1914981	0.7
chr11	1915532	1915531	0.88	1930774	0.97	1915531	0.94	1930774	0.92	1914981	0.86
chr11	1922821	1922820	0.75	1920345	1.0	NA	NA	1922820	1.0	1890809	1.0
chr11	1923949	1946113	1.0	1919124	1.0	NA	NA	NA	NA	NA	NA
chr11	1931721	1974153	0.23	1931720	0.82	1931720	0.69	1931720	0.83	1933562	0.37
chr11	1932843	1935135	0.54	1934982	0.89	1915482	0.67	1934982	0.86	1915482	0.83
chr11	1940418	1930707	0.04	NA	NA	1905122	0.27	NA	NA	NA	NA
chr11	1942447	1894328	0.25	1940305	0.73	1894328	0.68	1944876	0.79	1944876	0.63
chr11	2044410	2044409	1.0	2044409	1.0	2066657	0.12	2044409	1.0	2044409	0.73
chr11	2045642	2045641	1.0	2045641	1.0	2074759	0.55	2045641	0.64	NA	NA
chr11	2058955	2058954	0.94	2058954	0.96	2051489	0.8	2058954	0.77	2056080	0.85
chr11	2075563	2075570	0.59	2075689	0.95	2075689	0.92	2076950	0.93	2071835	0.94
chr11	2076297	2064952	0.01	NA	NA	NA	NA	NA	NA	NA	NA
chr11	2077416	2077415	0.67	2075689	0.76	2076950	0.96	2077415	0.85	2071835	0.95
chr11	2078177	2078176	0.97	2053086	0.5	2078176	0.55	2078176	0.91	2078176	0.2
chr11	2081892	2065331	0.53	2081891	0.75	2081891	0.88	2081891	0.63	2082669	0.55
chr11	2082246	2082245	0.87	2082245	0.94	2082245	0.79	2082245	0.94	2082245	0.78
chr11	2104475	2104474	0.96	2059811	0.33	2148554	0.05	2104474	1.0	NA	NA
chr11	2104562	2104579	1.0	NA	NA	NA	NA	2104579	0.71	NA	NA
chr11	2106471	2137893	0.65	2071943	0.07	2106470	1.0	NA	NA	2082962	1.0
chr11	2113331	2093171	1.0	NA	NA	NA	NA	NA	NA	NA	NA
chr11	2119235	2120356	0.92	2119699	0.86	2115375	0.97	2115375	0.92	2114360	0.9
chr11	2130578	2130577	0.37	2130577	0.69	2134030	0.15	2130577	0.46	2130577	0.59
chr11	2132547	2132546	0.92	2132546	1.0	2082669	1.0	2132546	0.94	2099787	0.67
chr11	2136262	2136261	1.0	NA	NA	NA	NA	2136261	1.0	NA	NA
chr11	2137530	2137529	0.65	2143943	0.49	2137529	0.85	2143943	0.49	2137529	0.42
chr11	2138187	2134317	0.38	NA	NA	2136532	0.17	2134317	1.0	NA	NA
chr11	2142208	2144401	0.43	2142207	0.77	2142207	0.92	2142207	0.68	2142207	0.78
chr11	2144084	2144088	0.89	2142702	0.99	2132958	1.0	2143569	0.96	2142702	1.0
chr11	2168686	2168699	1.0	2149543	1.0	2168699	0.98	2168699	1.0	NA	NA
chr11	2174995	2175194	0.99	2173815	1.0	2173580	0.9	2175002	0.97	2174037	0.99
chr11	2176764	2176763	0.73	2142085	0.54	2176763	0.75	2176763	0.58	NA	NA
chr11	2178567	2178582	0.82	2178582	0.76	2178582	0.76	2178582	0.86	2178582	0.96
chr11	2178687	2176595	0.96	NA	NA	NA	NA	2145333	1.0	NA	NA
chr11	2178700	2176595	0.9	NA	NA	NA	NA	2145333	1.0	NA	NA
chr11	2187219	2187218	0.98	2187218	1.0	2187218	1.0	2187218	0.9	2187218	0.95
chr11	2188541	2188540	0.83	2188540	0.94	2188468	1.0	2188540	0.87	2188468	0.98
chr11	2196315	2196314	0.96	2196314	1.0	2196314	1.0	2196314	0.96	2196314	0.96
chr11	2212266	2212567	0.99	2210999	0.99	2212135	0.94	2210111	0.99	2210464	0.95
chr11	2222093	2222092	0.81	2216359	0.59	2216244	0.99	2222092	0.57	2222092	0.66
chr11	2224760	2224750	0.95	2228008	0.35	2217058	0.97	2221382	0.46	2216244	0.84
chr11	2224828	2224823	1.0	NA	NA	NA	NA	NA	NA	NA	NA
chr11	2226595	2226594	0.41	2215024	0.75	2215024	0.75	2229620	0.87	2218734	0.89
chr11	2232794	2220042	0.77	2232793	0.63	2232793	0.88	2232793	0.66	2232793	0.94
chr11	2233714	2228885	1.0	NA	NA	NA	NA	NA	NA	NA	NA
chr11	2234428	2234427	0.97	2234427	0.69	2227801	0.86	2234427	0.96	2234427	0.75
chr11	2237233	2237232	0.68	2237456	0.8	2237456	0.85	2237232	0.72	2237456	0.8
chr11	2239549	2239624	0.79	2239548	1.0	2239548	0.99	2239624	0.94	2239548	0.98
chr11	2243925	2234833	0.48	2239624	0.83	2239624	0.78	2249011	0.42	2229700	0.88
chr11	2252822	2253099	0.74	2252821	0.44	2252821	0.38	2252821	0.58	2252821	0.4
chr11	2254659	2255464	0.81	2250093	0.95	2254658	0.96	2255464	0.95	2251759	0.95
chr11	2256803	2216835	0.64	2250093	0.7	2250875	0.66	2256802	0.61	2256802	0.7
chr11	2257995	2258481	0.64	2257888	0.86	2257888	0.89	2257888	0.89	2257888	0.81
chr11	2278987	2278986	1.0	NA	NA	NA	NA	2278986	1.0	NA	NA
chr11	2280947	2279487	0.75	2278347	0.72	2281354	0.85	2279487	0.77	2278347	0.73
chr11	2284023	2284028	1.0	2284028	1.0	NA	NA	2284028	1.0	NA	NA
chr11	2287543	2287542	0.64	2287532	1.0	2286382	0.99	2287532	1.0	2287532	1.0
chr11	2287711	2287750	0.89	2287750	0.67	2286382	0.92	2287750	0.83	2287532	0.67
chr11	2292957	2292956	0.57	2292956	0.76	2292956	0.78	2292956	0.83	2292956	0.82
chr11	2293043	2287532	0.7	2288300	0.65	2291007	0.62	2285598	0.72	2285598	0.66
chr11	2305371	2305370	0.5	2301599	0.69	2301599	0.88	2301599	0.76	2305370	0.69
chr11	2306047	2305690	0.55	2304351	0.49	2305958	0.9	2305921	0.6	2305921	0.53
chr11	2306545	2306547	0.57	2306551	0.97	2306551	0.89	2306551	0.91	2294174	0.44
chr11	2312030	2312029	1.0	2358745	0.05	NA	NA	2333681	0.33	2299635	0.25
chr11	2314163	2314162	0.62	2319389	0.92	2314162	0.9	2319389	0.6	2317026	0.85
chr11	2319341	2302006	0.08	NA	NA	NA	NA	NA	NA	NA	NA
chr11	2323132	2323131	0.55	NA	NA	2306931	0.75	2324869	0.83	2315605	1.0
chr11	2324002	2318473	0.57	2319389	0.66	2321204	0.85	2322211	0.71	2318507	0.59
chr11	2327619	2327052	0.56	2327630	0.89	2327618	0.59	2327630	0.8	2327630	0.41
chr11	2335030	2335029	0.37	2331296	0.83	2334958	0.93	2335029	0.86	2331126	0.79
chr11	2335121	2329092	0.48	2335120	0.82	2335898	0.96	2335120	0.79	2335120	0.84
chr11	2336993	2313177	0.09	NA	NA	NA	NA	NA	NA	NA	NA
chr11	2341847	2341851	0.48	2341851	0.51	2341851	0.59	2292189	0.33	2341851	0.62
chr11	2362092	2354523	0.91	2355379	0.32	2362091	0.53	2358435	0.74	2362126	0.63
chr11	2371373	2371372	0.67	2387319	0.94	2370530	0.85	2370530	0.59	2370530	0.88
chr11	2371467	2373981	0.64	2371007	0.67	2371007	0.82	2374517	0.79	2371007	0.75
chr11	2373980	2373981	0.85	2387319	0.85	2373981	0.47	2373981	0.72	2373981	0.67
chr11	2377396	2377391	0.56	2377391	0.33	2377391	0.89	2377391	0.87	2377391	0.43
chr11	2380390	2356757	1.0	NA	NA	2380435	0.99	NA	NA	NA	NA
chr11	2419449	2419278	0.79	2418391	0.95	2419046	0.97	2418391	0.97	2418878	0.97
chr11	2419623	2421460	0.54	2419678	0.98	2419678	0.99	2419622	0.94	2419678	0.99
chr11	2428762	2430095	0.33	2380622	0.07	NA	NA	NA	NA	NA	NA
chr11	2430451	2430450	0.98	2430450	1.0	2430450	0.96	2430450	0.99	2430450	1.0
chr11	2434124	2403017	1.0	NA	NA	NA	NA	NA	NA	NA	NA
chr11	2434444	2434443	1.0	2434443	1.0	2434443	1.0	2434443	1.0	2434443	1.0
chr11	2434690	2411552	0.07	2434695	0.51	NA	NA	NA	NA	2421415	1.0
chr11	2435582	2435581	0.46	2435581	0.46	2435581	0.61	2435581	0.34	2435581	0.52
chr11	2435692	2435698	1.0	NA	NA	NA	NA	NA	NA	NA	NA
chr11	2442376	2442376	0.63	2442376	0.24	2442376	0.21	2442376	0.19	2436436	0.28
chr11	2455101	2455100	0.99	2455100	0.93	2455100	0.71	2455100	0.93	2455100	0.88
chr11	2456298	2456302	0.78	2456302	1.0	2456302	0.75	2418902	0.11	2456302	0.5
chr11	2457815	2457814	0.55	2457814	0.59	2457814	0.71	2457814	0.54	2457814	0.4
chr11	2458633	2458633	0.63	2458708	0.89	2458708	0.93	2458633	0.84	2458633	0.82
chr11	2459886	2459885	0.96	NA	NA	NA	NA	NA	NA	NA	NA
chr11	2469264	2469263	0.98	2469263	1.0	2469263	0.79	2469263	0.83	2469263	0.83
chr11	2469674	2469673	0.98	2469673	1.0	2469673	0.99	2469673	1.0	2469673	1.0
chr11	2470705	2470031	0.36	2468112	0.49	2470710	0.49	2468112	0.51	2469612	0.62
chr11	2471561	2471566	1.0	2471566	0.99	2471566	1.0	2471566	1.0	2471566	1.0
chr11	2472380	2472379	0.57	2472379	1.0	NA	NA	2472379	1.0	2472379	1.0
chr11	2477735	2477734	0.82	2477734	0.62	2477734	0.64	2477734	0.65	2477734	0.7
chr11	2482190	2482189	0.5	2482206	0.83	2524709	0.04	2456765	1.0	2450930	0.33
chr11	2491935	2446163	0.06	NA	NA	NA	NA	NA	NA	NA	NA
chr11	2503686	2503685	0.94	2503685	1.0	2503685	1.0	2503685	1.0	2503685	1.0
chr11	2505056	2505055	0.4	2505055	0.39	2505055	0.65	2505055	0.54	2505055	0.6
chr11	2510105	2510104	1.0	2510104	0.93	2510104	0.67	2510104	1.0	2515678	0.75
chr11	2510280	2510291	0.57	2510291	0.67	2510291	0.96	2510291	0.77	2510291	0.95
chr11	2519621	2519620	1.0	2519620	1.0	2518393	0.99	2519620	0.99	2518393	1.0
chr11	2523199	2523183	0.72	2523183	0.99	2523183	0.99	2523183	0.91	2523183	0.99
chr11	2541705	2541271	0.5	2541271	0.78	2541704	0.93	2541271	0.78	2541271	0.81
chr11	2552119	2553173	1.0	2552118	1.0	2540375	1.0	2547434	0.5	2553860	0.33
chr11	2553154	2553615	0.71	2553153	0.59	2548504	0.73	2553615	0.75	2553164	0.81
chr11	2553656	2544400	0.33	2584523	0.08	2575773	0.02	2513138	0.75	2517427	0.11
chr11	2561201	2561208	0.85	2562078	0.98	2561295	0.97	2562078	0.96	2562078	0.96
chr11	2564113	2564112	0.92	NA	NA	2564112	1.0	2564112	0.56	2564112	0.2
chr11	2568272	2568272	0.84	2568272	0.84	2568272	0.89	2568272	0.89	2568272	0.88
chr11	2568858	2568881	0.89	NA	NA	2568874	0.93	NA	NA	NA	NA
chr11	2583981	2583985	0.47	NA	NA	NA	NA	2583985	1.0	NA	NA
chr11	2584023	2584042	1.0	NA	NA	NA	NA	2584042	1.0	NA	NA
chr11	2584719	2584718	1.0	2583959	0.95	2584525	0.96	2584718	0.98	2584525	1.0
chr11	2596590	2596589	0.96	2589946	0.87	2588525	0.6	2596589	1.0	2596589	0.99
chr11	2598610	2598400	0.83	2596880	1.0	2596782	0.97	2598400	0.97	2596782	1.0
chr11	2601086	2601303	0.34	2594601	0.67	2601085	0.47	2611292	0.41	2601085	0.76
chr11	2602279	2602278	0.75	2602278	0.96	2602278	0.95	2602278	0.95	2602278	0.64
chr11	2616963	2616963	0.79	2616963	0.99	2616963	0.94	2616963	1.0	2616963	0.96
chr11	2619713	2612842	0.67	2619712	0.57	2619712	0.42	2612842	0.46	2619712	0.75
chr11	2625579	2625578	0.61	2629251	0.84	2648988	0.39	2625390	0.67	2625578	0.79
chr11	2627735	2627734	0.93	NA	NA	2627734	1.0	2624329	0.83	NA	NA
chr11	2634136	2627289	0.55	2634135	0.79	2636635	0.89	2627289	0.75	2634135	0.84
chr11	2634161	2671805	0.33	2643941	1.0	NA	NA	NA	NA	NA	NA
chr11	2640563	2641858	0.75	2644452	0.97	2640562	0.85	2622147	0.95	2649149	0.95
chr11	2648052	2648051	0.56	2651007	0.54	2648051	0.68	2648051	0.58	2648051	0.65
chr11	2680207	2680206	0.79	2680206	0.88	2680206	0.87	2680206	0.88	2680206	0.84
chr11	2682475	2682475	0.36	2687789	0.71	2669063	0.58	2678022	0.62	2687789	0.62
chr11	2683961	2683960	0.82	2683960	0.93	2683960	1.0	2683960	0.95	2694494	0.92
chr11	2695328	2695328	0.67	2694302	0.83	2696598	0.8	2697747	0.61	2694302	0.71
chr11	2709419	2709421	0.99	2709421	0.99	2708716	1.0	2709421	1.0	2709421	0.95
chr11	2718016	2739435	0.17	NA	NA	NA	NA	NA	NA	2718015	1.0
chr11	2719332	2721407	0.3	2721407	0.61	2719331	0.43	2721407	0.44	2721407	0.37
chr11	2749961	2749960	0.84	2749960	1.0	2749960	0.95	2749960	1.0	2749960	0.96
chr11	2755237	2752692	0.99	2754169	0.09	NA	NA	NA	NA	2729530	0.17
chr11	2756442	2756951	0.58	2754078	0.73	2755294	0.89	2756951	0.55	2756441	0.53
chr11	2759110	2759122	0.62	2759122	0.98	2759122	0.95	2759122	0.98	2759122	0.98
chr11	2764199	2764198	0.73	2764198	0.94	2764198	0.93	2764198	0.97	2764198	0.97
chr11	2786582	2786581	1.0	2786581	0.99	2786581	0.93	2786581	0.99	2786581	0.96
chr11	2798486	2798485	1.0	NA	NA	2798485	1.0	NA	NA	NA	NA
chr11	2798550	2798549	0.58	2798549	0.44	2798549	0.81	2798549	0.7	2798549	0.41
chr11	2799375	2799440	0.5	2805387	0.79	2799835	0.84	2804049	0.72	2803570	0.56
chr11	2803155	2803115	0.9	2803115	0.99	2803189	1.0	2803115	0.98	2803189	1.0
chr11	2809192	2836190	0.5	NA	NA	NA	NA	NA	NA	NA	NA
chr11	2814000	2813999	0.91	2814017	0.86	NA	NA	2813999	0.56	2814017	1.0
chr11	2814624	2814623	0.58	2814623	0.49	2814855	0.64	2818521	0.48	2814623	0.43
chr11	2820565	2828300	0.62	2820564	0.95	2814855	0.9	2820564	0.95	2820564	0.91
chr11	2822927	2823330	0.57	2822926	0.98	2822926	0.68	2823330	0.38	2822926	0.8
chr11	2827623	2827622	0.99	2827622	1.0	2818669	1.0	2827622	0.97	2827622	0.99
chr11	2834187	2834000	1.0	NA	NA	NA	NA	NA	NA	NA	NA
chr11	2835394	2835198	0.75	2835397	0.87	2835198	0.91	2835198	0.82	2835198	0.77
chr11	2839010	2839009	0.96	2839009	1.0	2839009	0.98	2839009	0.95	2839009	0.96
chr11	2852111	2852110	0.97	2852110	0.86	2852110	0.58	2852110	0.75	2852110	0.88
chr11	2854269	2854268	1.0	NA	NA	NA	NA	2854268	1.0	NA	NA
chr11	2854524	2854523	0.96	NA	NA	2820945	0.25	2838697	1.0	NA	NA
chr11	2856172	2855054	0.88	2855054	0.92	2856171	0.87	2855054	0.93	2856469	0.75
chr11	2863855	2863854	0.67	2863854	0.98	2863854	0.5	2863854	0.96	2863854	0.92
chr11	2865518	2865517	0.91	2865676	0.96	2865676	0.98	2865676	0.91	2865517	0.95
chr11	2865866	2865865	0.77	2863699	0.69	2865865	0.99	2865865	0.62	2865865	0.74
chr11	2872499	2872498	0.29	2872498	0.86	2875895	0.86	2872498	0.85	2872498	0.72
chr11	2872886	2877190	0.52	2877182	0.9	2877353	0.91	2877190	0.88	2877182	0.87
chr11	2877183	2877190	0.99	2877182	1.0	2877182	1.0	2877353	0.99	2877182	0.98
chr11	2877935	2877934	0.66	2877934	0.71	2877934	0.94	2877934	0.79	2877934	0.72
chr11	2883600	2883615	0.73	2868198	0.06	2872958	0.8	2883615	0.67	2844233	0.9
chr11	2886849	2886863	0.51	2888961	0.62	2888961	0.76	2888961	0.62	2888961	0.38
chr11	2895680	2895679	0.95	NA	NA	2895679	0.5	2874664	1.0	NA	NA
chr11	2896298	2896297	1.0	NA	NA	NA	NA	2881725	1.0	NA	NA
chr11	2906883	2906148	0.69	2906897	0.95	2905322	0.82	2906148	0.94	2906897	0.92
chr11	2915281	2916571	0.57	2915136	0.65	2915136	1.0	2915136	0.63	2915136	0.75
chr11	2921065	2921064	0.68	2920984	0.98	2920984	0.98	2921064	0.93	2921064	0.98
chr11	2925847	2925846	0.91	2925846	0.75	2925846	0.56	2925846	1.0	2925846	0.84
chr11	2935311	2939379	0.66	2935311	0.93	2935311	0.95	2935311	0.84	2935311	0.91
chr11	2935598	2960666	0.56	2934250	0.89	2935597	0.59	2934250	0.73	2935519	0.86
chr11	2935984	2939632	0.72	2935983	1.0	2935983	0.64	2935983	0.58	2935983	1.0
chr11	2936061	2945905	1.0	NA	NA	NA	NA	NA	NA	2896897	0.06
chr11	2936367	2892105	0.06	NA	NA	NA	NA	NA	NA	NA	NA
chr11	2939701	2939705	0.95	2987713	0.4	2898899	1.0	2939705	0.61	2939705	0.87
chr11	2940645	2940644	0.73	2921948	0.17	2916226	1.0	NA	NA	NA	NA
chr11	2942298	2942297	0.99	2942297	0.94	2942297	1.0	2942297	0.97	2942297	0.84
chr11	2945838	2954569	0.75	2945837	1.0	NA	NA	2913377	0.5	2945837	1.0
chr11	2955061	2955060	0.85	NA	NA	2955060	0.56	2941462	0.5	NA	NA
chr11	2955363	2955362	0.97	2955362	0.73	NA	NA	2945766	0.93	2955362	0.5
chr11	2957077	2950848	0.95	NA	NA	2957076	0.48	2936463	1.0	NA	NA
chr11	2961502	2961501	0.87	2961501	0.75	2960862	0.93	2961501	0.84	2960862	0.85
chr11	2962664	2962669	1.0	NA	NA	NA	NA	2962669	1.0	2962669	1.0
chr11	2968989	2968996	0.77	2968994	0.79	2969296	0.9	2969296	0.91	2969296	0.89
chr11	2969365	2968953	0.96	2947882	1.0	2934250	1.0	2947882	0.99	2941213	0.96
chr11	2970425	2970424	0.98	2970424	1.0	2970424	0.33	2970424	1.0	2970424	1.0
chr11	2974132	2974131	1.0	2930488	1.0	NA	NA	2974131	0.63	2930488	0.61
chr11	2974743	2943139	1.0	NA	NA	3016222	0.0	NA	NA	NA	NA
chr11	2975153	2979100	0.53	2960666	0.88	2972707	0.96	2975152	0.93	2974884	0.94
chr11	2975646	2977152	0.01	2998435	0.08	2938226	0.17	NA	NA	2939655	1.0
chr11	2977867	2973955	0.47	2977866	0.67	2972707	0.85	2977231	0.74	2969296	0.79
chr11	2980929	2979100	0.73	2959492	0.7	2971967	0.92	2979100	0.78	2968914	0.85
chr11	2981069	2975392	0.94	2981068	1.0	2981068	1.0	2940126	0.5	2963092	0.08
chr11	2981236	2977640	0.79	2959492	1.0	2983891	0.96	2981246	0.99	2968914	0.97
chr11	2983020	2983019	0.85	2934667	0.08	2983019	1.0	2942317	1.0	2940405	0.17
chr11	2983593	2983592	0.81	2983592	0.98	2983592	0.97	2983592	0.99	2977049	0.93
chr11	2983984	2983994	0.79	2983994	0.97	2983994	0.95	2983994	0.92	2983994	0.99
chr11	2986374	2986377	0.6	2983296	0.95	2984797	0.97	2984440	0.95	2987174	0.97
chr11	2986627	2989273	0.85	2947882	0.86	2981102	0.55	2981823	0.8	2981823	0.86
chr11	2986785	2986920	0.69	2986784	0.93	2986784	0.94	2986920	0.93	2986784	0.98
chr11	2991440	2991439	0.94	2991439	1.0	NA	NA	2991439	0.64	2983019	1.0
chr11	2996518	2996517	1.0	NA	NA	NA	NA	NA	NA	NA	NA
chr11	2996703	2998810	0.82	2994342	0.97	2994342	0.95	2994342	0.92	3003154	0.96
chr11	2997899	2993723	0.71	2998030	0.82	2998030	0.82	3007859	0.89	2997986	0.89
chr11	3005497	3005496	1.0	2977453	1.0	3005496	0.69	2961223	1.0	2971514	0.5
chr11	3005632	3006255	0.73	3005631	0.79	3005631	0.86	2999559	0.81	3005482	0.88
chr11	3008618	3008617	0.96	3008617	0.82	3008617	0.34	3008617	0.85	3008617	0.73
chr11	3011442	3011441	0.89	3026194	0.91	3015448	0.97	3011441	0.98	3011441	0.95
chr11	3012885	3004486	0.32	3012884	0.8	3012884	0.69	3012884	0.6	3012884	0.48
chr11	3013161	2974321	1.0	3013160	1.0	NA	NA	NA	NA	3022574	0.33
chr11	3016223	3015703	0.87	3016222	0.97	2994342	0.97	3016222	0.9	3016222	0.93
chr11	3019708	3019707	0.89	3019707	0.5	3015046	0.5	3036740	0.4	2973000	0.25
chr11	3033048	3033048	0.63	3027866	0.99	3031706	0.99	3033048	0.93	3028613	0.97
chr11	3034697	3034696	1.0	NA	NA	NA	NA	NA	NA	NA	NA
chr11	3035459	3005496	0.5	NA	NA	NA	NA	NA	NA	NA	NA
chr11	3037009	3037008	0.88	3033195	0.88	3037008	0.67	3037008	0.67	3033195	0.87
chr11	3042431	3042430	0.77	3042430	0.97	NA	NA	3042430	0.96	3042430	1.0
chr11	3044418	3044417	0.88	3049862	0.33	NA	NA	3041809	0.79	3034157	0.43
chr11	3048821	3077734	0.5	NA	NA	NA	NA	NA	NA	NA	NA
chr11	3049096	3049095	0.92	3046876	0.98	3041443	1.0	3049095	0.94	3046876	1.0
chr11	3053203	3053218	0.36	3053218	1.0	NA	NA	3053218	0.44	NA	NA
chr11	3055166	3037648	0.57	3055165	0.94	3033195	1.0	3055165	0.87	3055165	0.79
chr11	3055319	3055318	1.0	NA	NA	NA	NA	NA	NA	NA	NA
chr11	3058560	3058559	0.96	3058559	0.97	3058559	0.98	3058559	0.93	3058559	0.96
chr11	3059197	3059196	0.95	3057655	0.99	3059196	1.0	3059196	0.98	3058872	0.98
chr11	3061667	3034121	0.93	NA	NA	NA	NA	3055184	0.73	NA	NA
chr11	3064801	3064800	0.44	3072415	0.71	3060011	0.75	3071532	0.72	3071532	0.8
chr11	3065204	3029262	0.5	NA	NA	3024018	0.19	3029262	1.0	3046662	0.33
chr11	3068590	3068589	0.92	3068589	0.83	3068832	0.98	3068589	0.9	3068832	0.97
chr11	3071370	3071369	0.51	3071369	0.95	3071532	0.81	3071369	0.9	3071369	0.87
chr11	3071533	3071532	0.76	3071532	0.78	3071532	0.83	3071532	0.86	3071532	0.84
chr11	3071978	3071977	1.0	3067071	1.0	3033195	0.5	3071977	1.0	3071562	1.0
chr11	3072292	3072291	0.76	3072785	0.88	3072291	0.88	3068896	0.64	3072785	0.81
chr11	3072437	3072436	0.85	3072436	0.59	3072436	0.25	3072436	0.93	3072436	0.86
chr11	3072861	3072860	0.49	3072860	0.94	3072860	0.92	3072860	0.76	3072012	0.9
chr11	3074274	3074273	0.87	3074273	0.97	3069873	1.0	3074273	0.84	3074273	1.0
chr11	3076270	3072823	0.85	3051401	0.36	3075324	0.69	3043661	0.45	3076765	0.33
chr11	3076775	3079170	0.51	3077709	0.82	3076774	0.79	3077703	0.78	3077703	0.85
chr11	3078774	3078773	0.92	3078773	0.56	NA	NA	NA	NA	NA	NA
chr11	3079171	3079598	0.76	3079598	0.98	3079598	0.92	3079598	0.96	3079598	0.96
chr11	3079782	3079781	0.87	3079781	0.77	3079853	0.83	3079853	0.83	3079781	0.83
chr11	3085015	3085014	0.46	3085014	0.93	3085003	0.65	3085014	0.32	3085003	0.89
chr11	3096617	3100910	0.4	3098024	0.62	3094865	0.7	3096616	0.55	3094865	0.63
chr11	3097138	3096916	0.14	NA	NA	NA	NA	NA	NA	NA	NA
chr11	3098809	3097605	0.49	3097322	0.97	3098808	0.8	3098808	0.87	3097322	0.91
chr11	3100019	3100018	0.85	3097761	0.76	3097761	0.9	3097761	0.73	3097605	0.74
chr11	3102670	3102670	0.96	3102670	0.99	3090967	1.0	3102670	1.0	3102670	1.0
chr11	3107043	3107042	0.95	3107042	0.99	3107042	1.0	3107042	0.89	3107042	1.0
chr11	3108770	3108769	0.98	3107797	1.0	3107685	0.96	3108769	0.99	3107797	1.0
chr11	3112469	3112473	0.5	3112468	0.83	3112468	0.66	3112468	0.74	3112468	0.83
chr11	3113655	3113654	0.66	3113654	0.94	3113654	0.96	3113654	0.92	3113654	1.0
chr11	3115874	3116352	0.65	3116352	0.71	3119010	0.9	3116352	0.8	3116352	0.7
chr11	3118571	3118966	0.75	3118570	0.72	3118570	0.62	3118570	0.69	3118966	0.67
chr11	3119011	3116352	0.76	3116352	0.89	3119010	0.97	3116352	0.93	3116352	0.93
chr11	3119635	3091846	0.14	NA	NA	NA	NA	3119737	1.0	NA	NA
chr11	3124794	3124517	0.65	3124517	0.86	3123442	0.92	3124517	0.84	3124517	0.88
chr11	3131320	3129702	0.96	NA	NA	NA	NA	3134446	0.64	NA	NA
chr11	3135496	3135476	0.84	NA	NA	NA	NA	NA	NA	NA	NA
chr11	3154910	3155875	0.56	3155698	0.91	3155905	0.96	3155875	0.91	3155698	0.92
chr11	3156103	3125676	0.25	NA	NA	NA	NA	NA	NA	NA	NA
chr11	3183211	3183425	0.71	3183425	0.95	3183210	0.99	3183425	0.89	3183425	0.96
chr11	3184525	3184524	0.86	NA	NA	3184524	0.9	3184524	0.71	NA	NA
chr11	3187243	3186871	0.65	3187242	0.92	3187242	0.84	3187242	0.7	3187242	0.86
chr11	3188565	3188564	0.4	3188564	0.94	3188564	0.81	3188564	0.94	3188564	1.0
chr11	3190039	3190038	0.99	3190038	0.99	3190038	0.98	3190038	0.98	3190038	1.0
chr11	3210431	3210430	0.94	NA	NA	3210430	0.86	3206732	1.0	NA	NA
chr11	3216783	3217180	0.63	3216782	0.77	3209172	0.9	3214489	0.35	3214489	0.75
chr11	3219951	3219961	0.98	3219961	0.98	3219845	0.91	3219961	0.95	3219961	0.95
chr11	3236005	3236024	0.79	3236028	0.25	3236028	1.0	3236024	1.0	NA	NA
chr11	3238011	3238248	0.69	3237292	0.98	3238010	0.85	3238248	0.94	3238579	0.96
chr11	3239425	3239424	0.7	3237384	0.64	3239467	0.67	3236305	0.44	3237575	0.51
chr11	3240439	3240438	0.97	3240160	0.97	3240438	0.82	3240438	0.99	3240160	0.94
chr11	3245036	3226894	0.11	NA	NA	NA	NA	NA	NA	NA	NA
chr11	3341716	3341715	0.38	3341715	0.5	3341715	0.38	3341715	0.46	3341715	0.81
chr11	3353175	3353174	0.8	3353174	0.82	3353174	0.95	3353174	0.91	3353174	0.89
chr11	3353429	3353428	0.48	3358038	0.96	3354735	0.96	3374308	0.9	3354760	0.83
chr11	3356639	3356650	0.59	3358038	0.51	3356650	0.91	3360613	0.4	3354760	0.67
chr11	3360569	3360568	0.93	3360568	0.6	NA	NA	3357503	1.0	3360568	1.0
chr11	3366094	3366093	0.72	3366093	0.92	NA	NA	3366093	0.6	3366093	1.0
chr11	3603684	3603683	0.72	3603683	0.82	3603683	0.88	3604163	0.74	3599327	0.82
chr11	3604164	3607540	0.58	3605934	0.82	3603662	0.85	3602405	0.79	3604490	0.8
chr11	3604663	3604662	0.82	3604163	0.89	3603477	0.66	3604662	0.87	3603477	0.86
chr11	3607307	3607306	0.5	3607306	1.0	3594872	0.56	3607306	0.4	3607306	0.8
chr11	3607474	3607473	0.62	3607473	0.23	3607473	0.31	3596641	0.24	3607473	0.18
chr11	3608788	3608510	0.63	3608787	0.97	3608510	0.96	3608787	0.96	3608787	0.95
chr11	3609614	3609624	0.97	3609578	0.97	3608348	1.0	3609624	1.0	3609624	0.98
chr11	3618771	3618770	1.0	NA	NA	NA	NA	3618770	1.0	NA	NA
chr11	3619972	3619971	1.0	3630541	0.5	NA	NA	3577662	1.0	NA	NA
chr11	3625362	3625361	0.95	NA	NA	3625361	1.0	3625361	0.64	NA	NA
chr11	3628277	3628276	1.0	NA	NA	NA	NA	3600225	1.0	NA	NA
chr11	3631148	3631147	1.0	NA	NA	NA	NA	3611846	1.0	3657119	1.0
chr11	3638407	3638407	1.0	3638407	1.0	3638407	1.0	3638407	0.99	3638407	1.0
chr11	3640568	3640355	0.8	3640567	0.78	3640567	0.95	3640567	0.64	3640567	0.8
chr11	3644182	3638095	1.0	3644181	0.98	3644181	0.5	3644181	1.0	3644181	1.0
chr11	3647639	3647638	1.0	NA	NA	NA	NA	3646796	1.0	NA	NA
chr11	3647835	3647834	1.0	3647834	0.5	3647834	1.0	3648895	1.0	3647834	0.76
chr11	3656356	3650944	0.49	3650944	0.66	3655325	0.55	3650944	0.54	3650944	0.62
chr11	3658335	3658334	0.71	3658348	0.8	3658334	0.53	3658334	0.56	3658334	0.41
chr11	3661491	3661490	0.54	3670419	0.91	3670419	0.8	3686758	0.79	3670664	0.8
chr11	3664050	3709111	0.04	NA	NA	NA	NA	NA	NA	NA	NA
chr11	3665155	3665154	1.0	3665154	1.0	NA	NA	3661490	1.0	NA	NA
chr11	3673838	3673837	0.86	3673686	0.91	3673686	0.67	3673609	0.89	3673609	0.91
chr11	3677979	3677979	0.78	3677979	0.93	3677979	0.87	3677979	0.83	3665497	0.61
chr11	3678137	3679106	0.85	3678136	0.92	3647139	0.53	3678136	0.81	3678136	0.52
chr11	3681612	3681611	0.57	3678281	1.0	3647343	1.0	3673837	1.0	3681611	1.0
chr11	3682952	3682951	1.0	NA	NA	NA	NA	3662035	0.75	NA	NA
chr11	3683546	3683545	0.99	3682141	1.0	3682141	1.0	3680221	1.0	3682141	0.99
chr11	3686522	3647099	1.0	NA	NA	NA	NA	NA	NA	NA	NA
chr11	3686980	3686979	1.0	3680562	0.98	3686979	0.97	3686872	1.0	3686979	0.98
chr11	3688410	3648242	0.33	NA	NA	NA	NA	NA	NA	NA	NA
chr11	3688797	3688785	0.65	3678234	0.87	3688785	0.86	3688785	0.78	3688785	0.84
chr11	3688899	3665114	0.59	NA	NA	3688898	0.25	3657287	1.0	3718993	1.0
chr11	3689941	3680885	0.47	3689940	0.69	3689940	0.51	3689940	0.54	3692816	0.24
chr11	3690260	3690259	1.0	3690259	0.57	3690259	0.95	3690259	1.0	3690259	0.98
chr11	3691561	3691560	0.67	3684766	1.0	NA	NA	NA	NA	NA	NA
chr11	3692323	3692322	0.98	3681713	0.9	3692322	0.97	3692322	0.33	3692322	0.99
chr11	3692595	3692594	0.74	3692594	0.98	3692594	1.0	3692594	0.97	3692594	0.98
chr11	3694077	3694076	0.93	3693081	0.77	3693081	0.83	3694076	0.79	3694076	0.94
chr11	3694438	3694437	0.79	3694437	0.6	3693166	0.94	3692594	0.57	3694437	0.86
chr11	3694745	3694744	0.99	3647518	0.25	3705996	1.0	3694744	1.0	3682394	0.4
chr11	3696809	3696830	0.93	3696830	1.0	3696830	0.77	3696830	0.99	3696830	0.92
chr11	3701256	3701255	0.42	3694506	0.87	3701255	0.91	3679900	0.78	3700268	0.72
chr11	3701692	3701685	0.93	NA	NA	3687272	0.18	3738776	0.01	3701685	0.94
chr11	3703095	3662955	0.33	NA	NA	NA	NA	NA	NA	NA	NA
chr11	3703217	3703216	0.58	3703216	1.0	3703216	0.45	3703216	0.8	3703216	0.38
chr11	3705997	3705996	0.58	3705996	0.76	3705996	0.88	3705996	0.68	3705996	0.74
chr11	3708725	3710866	0.64	3680146	1.0	3674657	0.5	3708724	0.67	3708724	0.71
chr11	3709816	3712203	0.91	3712203	0.8	3705996	0.69	3677447	0.55	3716168	0.48
chr11	3709982	3709981	0.45	3707621	0.79	3709981	0.65	3707621	0.79	3707621	0.43
chr11	3715434	3673837	0.33	3666246	0.44	NA	NA	NA	NA	NA	NA
chr11	3716339	3716338	0.94	3716338	0.98	3716338	1.0	3711412	0.92	3724374	0.95
chr11	3719121	3719120	0.87	3711412	1.0	3673837	0.5	3719120	0.96	3719120	0.95
chr11	3719144	3714330	0.25	NA	NA	NA	NA	NA	NA	NA	NA
chr11	3719754	3724873	0.86	3719753	1.0	NA	NA	3672902	1.0	NA	NA
chr11	3720967	3736998	0.43	3728693	0.81	3716937	0.87	3716937	0.83	3724375	0.8
chr11	3722106	3722105	0.6	3711412	0.7	3722105	0.76	3722105	0.57	3710069	0.75
chr11	3722461	3722849	0.86	3722460	1.0	3722460	0.92	3716273	0.9	3721528	0.89
chr11	3723745	3723744	1.0	3723744	0.93	3723744	1.0	3710866	1.0	3723744	0.8
chr11	3723782	3678804	1.0	NA	NA	3727107	0.33	NA	NA	3684340	0.28
chr11	3726526	3726525	0.62	3726525	0.82	3716747	0.5	3726525	1.0	3726525	0.71
chr11	3726787	3726786	1.0	3680146	1.0	3742666	0.23	NA	NA	3754224	0.68
chr11	3727290	3694322	0.89	NA	NA	NA	NA	NA	NA	3727289	0.25
chr11	3730358	3730362	1.0	3730362	1.0	NA	NA	3730362	1.0	NA	NA
chr11	3734041	3734040	0.98	3716273	0.97	3734040	1.0	3734040	0.94	3734040	0.96
chr11	3735352	3735351	0.96	3735351	0.92	3735351	0.5	3735351	0.87	3735351	0.96
chr11	3735749	3757139	0.41	3775696	0.57	3708446	0.66	3775696	0.61	3724448	0.64
chr11	3735834	3735833	0.81	3707621	0.94	3735833	1.0	3707621	0.98	3729964	0.61
chr11	3735926	3735925	0.94	3735925	0.99	3735925	0.95	3735925	0.98	3735925	0.99
chr11	3737322	3737321	0.52	3737321	0.68	3741564	0.57	3737321	0.48	3737321	0.71
chr11	3737629	3739637	0.77	3737628	1.0	NA	NA	3737628	1.0	3737628	1.0
chr11	3737880	3737879	0.47	3738794	0.05	NA	NA	NA	NA	3737879	1.0
chr11	3740517	3740516	0.73	3740516	0.98	3740516	0.67	3740516	0.98	3740516	1.0
chr11	3743019	3743025	0.9	3720617	0.54	NA	NA	3743025	0.89	NA	NA
chr11	3743899	3743898	0.99	NA	NA	NA	NA	3743898	1.0	3743898	0.44
chr11	3746914	3746913	0.98	3746913	0.91	3746913	0.83	3746913	0.87	3721528	0.94
chr11	3748948	3748947	0.74	3748960	0.7	3748947	0.97	3748960	0.75	3748960	0.56
chr11	3749623	3749738	0.25	NA	NA	NA	NA	NA	NA	NA	NA
chr11	3749739	3749738	1.0	3711624	0.44	NA	NA	NA	NA	3749738	1.0
chr11	3750624	3750623	0.97	3707621	1.0	3715709	0.5	3707621	0.95	3729964	0.81
chr11	3751418	3739637	1.0	NA	NA	NA	NA	NA	NA	NA	NA
chr11	3752519	3752518	0.5	3747489	0.95	3752518	0.95	3752518	0.97	3748550	0.76
chr11	3753951	3751081	1.0	3753944	0.93	NA	NA	3753944	0.9	3750816	1.0
chr11	3755299	3755298	0.7	3755298	0.95	3755298	0.98	3755298	1.0	3755298	0.95
chr11	3755466	3784605	0.01	NA	NA	NA	NA	NA	NA	NA	NA
chr11	3757095	3728693	0.77	3758452	0.95	3744962	0.74	3747071	0.93	3790563	0.5
chr11	3757488	3759391	0.25	NA	NA	NA	NA	NA	NA	3757492	1.0
chr11	3758321	3758320	0.91	3711412	0.99	3736100	0.17	3711412	1.0	3729964	0.83
chr11	3758774	3758791	1.0	3744823	0.61	3732538	0.57	3744823	0.64	3740188	0.9
chr11	3759601	3729465	1.0	NA	NA	NA	NA	NA	NA	NA	NA
chr11	3761762	3753551	0.39	NA	NA	NA	NA	3732627	1.0	3761761	1.0
chr11	3761947	3760112	0.1	3761946	0.85	3761946	1.0	3761946	0.55	3761946	0.78
chr11	3762280	3762279	0.7	3762279	0.86	3762279	0.79	3762279	0.67	3762279	0.81
chr11	3765802	3758320	0.57	3719120	0.71	3765801	0.6	3716338	0.69	3765801	0.55
chr11	3767818	3767817	0.85	3767817	0.45	3740660	0.2	3743418	1.0	3767830	0.67
chr11	3768753	3768752	0.96	3768752	1.0	3768204	0.98	3768204	1.0	3768382	0.98
chr11	3769573	3769575	0.52	3750694	0.88	3769575	0.72	3769575	0.82	3750694	0.86
chr11	3770043	3775176	0.71	3743728	0.98	3770042	1.0	3767415	0.96	3767415	0.96
chr11	3770487	3770486	0.84	3751974	0.98	3770486	0.98	3770486	0.95	3770486	0.71
chr11	3770547	3750694	0.5	3750694	0.87	3749970	0.68	3728466	0.71	3770547	0.78
chr11	3772813	3778755	0.58	3758452	0.83	3776728	0.83	3778755	0.86	3758452	0.79
chr11	3772977	3726312	0.75	NA	NA	3724793	0.27	3730600	0.13	3813712	0.12
chr11	3774708	3774707	1.0	3752143	1.0	3754941	1.0	NA	NA	NA	NA
chr11	3775537	3747827	0.52	3775552	0.76	3775552	0.87	3727329	0.43	3758551	0.5
chr11	3776122	3771461	0.92	3776486	0.86	3776788	0.99	3776788	0.94	3776788	0.96
chr11	3776487	3776486	0.98	3776486	1.0	3776788	1.0	3776486	0.97	3776486	0.95
chr11	3776661	3776660	0.98	3776660	0.93	3746263	0.25	3776660	0.43	3729543	0.5
chr11	3779642	3778533	0.88	3736103	1.0	3779641	0.41	3743864	0.98	3781578	0.95
chr11	3780368	3781146	0.92	3780373	0.33	3758975	0.33	3748235	0.08	3735854	0.5
chr11	3782418	3782417	0.99	NA	NA	3782417	1.0	3782417	1.0	3737401	0.09
chr11	3782571	3781842	0.54	3772812	0.77	3780189	0.65	3781842	0.67	3772812	0.71
chr11	3783699	3769675	0.68	NA	NA	NA	NA	3737696	0.5	NA	NA
chr11	3784580	3789908	0.58	3736103	0.78	3775176	0.86	3783816	0.57	3794306	0.58
chr11	3785155	3785154	1.0	3735735	1.0	3785154	0.4	3785154	1.0	3785154	0.92
chr11	3785857	3785856	1.0	3785856	0.75	3803485	0.25	3748253	0.5	NA	NA
chr11	3788595	3788594	1.0	NA	NA	NA	NA	NA	NA	NA	NA
chr11	3790899	3784457	0.85	3768204	0.86	3784457	0.87	3781841	0.86	3793247	0.88
chr11	3791841	3791860	0.8	3742560	0.89	3791840	0.94	3742560	0.72	3781578	0.77
chr11	3792613	3745209	0.67	3745209	0.61	3743864	1.0	3795478	0.72	3766689	0.47
chr11	3793973	3789908	0.92	3750253	1.0	3793972	0.8	3789908	1.0	3781578	1.0
chr11	3798636	3798840	0.96	3798840	0.95	3798634	0.65	3798840	0.94	3798634	0.77
chr11	3800812	3801301	0.46	3800811	0.82	3847084	0.38	3800811	0.63	3800811	0.34
chr11	3801136	3801343	0.97	3800828	0.98	3801135	0.94	3801135	0.97	3800991	1.0
chr11	3801951	3801950	1.0	3801950	1.0	3801950	1.0	3774688	1.0	3801950	1.0
chr11	3802077	3802168	0.81	3801766	0.97	3800991	0.93	3801452	0.92	3801766	0.96
chr11	3802809	3802826	0.87	3802810	0.92	3802810	0.98	3802810	0.94	3802810	0.91
chr11	3802994	3802993	0.93	3802993	0.97	3822041	0.67	3802993	0.5	3802993	0.96
chr11	3803296	3803295	0.98	3805712	0.98	3803317	0.97	3803295	0.99	3803295	0.98
chr11	3804660	3803373	0.96	3775734	1.0	NA	NA	3803373	0.9	NA	NA
chr11	3805260	3806361	0.76	3805259	0.95	3805259	1.0	3805259	0.7	3805259	0.85
chr11	3814559	3836902	0.03	NA	NA	NA	NA	NA	NA	NA	NA
chr11	3815311	3815017	0.99	3815310	0.55	3815302	1.0	3815017	0.96	3842651	0.65
chr11	3818327	3818326	0.65	3817723	0.91	3818326	0.84	3817723	0.85	3818326	0.92
chr11	3820661	3820660	0.94	3820660	1.0	3820660	1.0	3820660	1.0	3820660	1.0
chr11	3820823	3820822	0.97	3776486	1.0	3820822	1.0	3820822	0.89	NA	NA
chr11	3821758	3821757	0.92	3821756	0.9	3799804	0.67	3822232	0.79	3821756	0.63
chr11	3821901	3821900	0.96	3821900	0.91	3821900	0.94	3821900	0.89	3821900	0.93
chr11	3823203	3823202	1.0	NA	NA	3823202	0.31	3808506	1.0	3823202	1.0
chr11	3825724	3825723	0.44	3825723	0.9	3825723	0.99	3825723	0.85	3825723	0.99
chr11	3830656	3830153	0.85	3830153	0.8	3831440	0.64	3830672	0.72	3828930	0.65
chr11	3831413	3832020	0.74	3829735	1.0	NA	NA	3832020	0.81	NA	NA
chr11	3833056	3833055	0.6	3810873	0.4	3833055	1.0	NA	NA	3833055	1.0
chr11	3835838	3835837	1.0	3834527	1.0	3835837	1.0	3834527	0.97	3834527	0.94
chr11	3836053	3836052	0.75	3836052	0.99	3833911	0.99	3836052	0.95	3836378	0.89
chr11	3836358	3836052	0.71	3836591	0.84	3833911	0.93	3836052	0.83	3836378	0.88
chr11	3839485	3839485	0.42	3850847	0.46	3840828	0.39	3840828	0.37	3841558	0.48
chr11	3839591	3846340	0.26	3838482	0.85	3839602	0.36	3839270	0.64	3839270	0.81
chr11	3844331	3844344	0.89	3844344	0.98	3851233	0.93	3844344	0.94	3844344	0.95
chr11	3846341	3846340	0.96	3846340	1.0	3846340	1.0	3846340	0.73	NA	NA
chr11	3849121	3849120	0.56	3849120	0.62	3849120	0.36	3849120	0.42	3849120	0.51
chr11	3849908	3849907	0.7	3847002	0.87	3849907	1.0	3849907	1.0	3849907	1.0
chr11	3850051	3850050	0.54	3850847	0.92	3851338	0.94	3850050	0.99	3850050	0.96
chr11	3851203	3851202	0.63	3851202	1.0	3851202	0.25	3851202	1.0	3851202	0.73
chr11	3852142	3852141	0.63	3852141	0.94	3852141	0.8	3852141	0.96	3852141	0.96
chr11	3853365	3865826	0.5	3853364	0.33	3814905	0.5	3815748	1.0	3843691	0.64
chr11	3853377	3853376	0.53	3807316	0.24	3853376	0.41	3853376	0.53	3843691	0.9
chr11	3855884	3855883	0.99	3855883	0.98	3855883	1.0	3855883	0.99	3855883	0.99
chr11	3858234	3858233	0.82	3859184	0.92	3858254	0.77	3858233	0.91	3858233	0.96
chr11	3861236	3861235	0.8	3861235	0.98	3861235	0.45	3861235	0.9	3861235	0.94
chr11	3862866	3862880	0.79	3862880	0.6	3862865	0.88	3862865	0.61	3862880	0.49
chr11	3863221	3869730	0.4	3877115	0.54	3863515	0.49	3863515	0.55	3867871	0.49
chr11	3866430	3866429	0.9	3866429	0.76	3866429	0.97	3866429	0.72	3865946	0.95
chr11	3872511	3872523	0.72	3871983	0.81	3871983	0.82	3872523	0.85	3889986	0.77
chr11	3872952	3872951	0.87	3872951	0.5	3872951	0.8	3872951	0.75	3872951	0.83
chr11	3873446	3873438	0.87	NA	NA	NA	NA	3873445	1.0	NA	NA
chr11	3874957	3874956	0.4	NA	NA	3874956	0.73	NA	NA	3874956	1.0
chr11	3875005	3875004	0.52	NA	NA	NA	NA	3875004	0.57	NA	NA
chr11	3875726	3875725	0.96	3875725	0.94	3875725	0.95	3875725	0.91	3875725	0.99
chr11	3877244	3883134	0.88	3878903	0.97	3871983	0.98	3878903	0.93	3878903	0.87
chr11	3878963	3878962	0.93	3878962	1.0	3878962	1.0	3841001	0.14	3878795	1.0
chr11	3881092	3881091	0.69	3884794	0.95	3881091	0.57	3881091	0.87	3881091	0.66
chr11	3884782	3892246	0.88	3892246	1.0	3838482	0.64	3892246	0.98	3892246	0.98
chr11	3885184	3885183	0.9	3886910	0.98	3885183	1.0	3887292	0.97	3885183	0.82
chr11	3887970	3889076	0.69	3884794	0.7	3894732	0.73	3887969	0.64	3886910	0.62
chr11	3889369	3889076	0.94	3889076	0.82	3885183	0.97	3889076	0.84	3886910	0.84
chr11	3893652	3893651	0.94	3893651	0.88	3893651	0.99	3893651	0.93	3892508	0.95
chr11	3894906	3872975	0.59	3876977	0.72	3892042	0.73	3872975	0.68	3894732	0.65
chr11	3897485	3897484	1.0	NA	NA	NA	NA	NA	NA	3897484	1.0
chr11	3905370	3905369	0.87	3905369	1.0	3896030	0.67	3902372	1.0	3905369	1.0
chr11	3908612	3910717	0.9	3910717	0.92	3908611	0.94	3910717	0.92	3910717	0.94
chr11	3909796	3910389	0.61	3910389	0.83	3909795	0.99	3910389	0.92	3910389	0.92
chr11	3910819	3908954	1.0	3910837	0.9	3910818	0.78	3910837	1.0	3910837	0.82
chr11	3910976	3911008	1.0	NA	NA	NA	NA	3916318	1.0	NA	NA
chr11	3911907	3888978	0.2	NA	NA	3941671	0.02	NA	NA	NA	NA
chr11	3912372	3899795	0.07	NA	NA	NA	NA	NA	NA	NA	NA
chr11	3913190	3899423	0.83	NA	NA	3913189	1.0	NA	NA	NA	NA
chr11	3913354	3913353	0.97	3913199	1.0	3913353	0.67	3913353	1.0	3913199	0.33
chr11	3915401	3915400	1.0	3917892	0.98	3916967	0.97	3915400	1.0	3916967	0.98
chr11	3915731	3915730	0.99	3915730	1.0	NA	NA	3915730	1.0	3915730	1.0
chr11	3916287	3916287	0.96	3915730	0.77	3928426	0.25	3915730	1.0	3916287	1.0
chr11	3916451	3916113	0.72	3917867	0.86	3916596	0.74	3916288	0.83	3917867	0.76
chr11	3917436	3923160	0.8	3915730	0.9	3917435	0.14	3915730	0.73	3917435	0.77
chr11	3920129	3920128	0.98	3920128	0.94	3920128	1.0	3920128	1.0	3920128	1.0
chr11	3920782	3940898	0.86	3920793	0.5	3899016	0.08	3898086	0.5	3920781	1.0
chr11	3922793	3922792	1.0	NA	NA	NA	NA	NA	NA	3922792	0.9
chr11	3923100	3923099	0.92	3923099	0.94	3920034	0.96	3923099	0.91	3923099	0.95
chr11	3923609	3923608	0.88	3923608	0.96	3920544	0.91	3923608	0.98	3923608	0.94
chr11	3924138	3950464	0.86	3913199	0.9	3924137	0.33	3923570	1.0	3913199	1.0
chr11	3924189	3924203	0.99	3913199	0.9	3924188	0.9	3923570	1.0	3924188	0.96
chr11	3928228	3928227	0.78	3928927	0.99	3928227	0.91	3928227	0.97	3928227	0.98
chr11	3934221	3933796	0.99	3927664	1.0	3933698	0.99	3927664	1.0	3931671	0.97
chr11	3937291	3936536	0.61	3937598	0.88	3937598	0.83	3960258	0.83	3937598	0.87
chr11	3937937	3937936	0.84	3937936	0.57	3937936	0.51	3937936	0.73	3937936	1.0
chr11	3945415	3943941	0.85	NA	NA	3945428	0.6	3899063	1.0	NA	NA
chr11	3947101	3947100	0.73	3945941	0.78	3947100	0.74	3945941	0.71	3947100	0.71
chr11	3950135	3950134	0.99	3950134	0.98	3941902	0.94	3950134	1.0	3950134	1.0
chr11	3953783	3953783	0.59	3922047	0.92	3985208	0.84	3924904	0.89	3951853	0.92
chr11	3956023	3956022	0.69	NA	NA	3956022	0.5	3929893	0.83	NA	NA
chr11	3957254	3923751	0.01	NA	NA	NA	NA	NA	NA	NA	NA
chr11	3957875	3923169	1.0	NA	NA	3937290	0.33	NA	NA	NA	NA
chr11	3958951	3958950	0.97	3937598	0.98	3958950	0.94	3958950	0.99	3959408	0.99
chr11	3959415	3956211	1.0	NA	NA	NA	NA	NA	NA	NA	NA
chr11	3959433	3956211	1.0	NA	NA	NA	NA	NA	NA	NA	NA
chr11	3961010	3961009	0.98	3961009	1.0	3941902	0.99	3945428	0.97	3961009	0.97
chr11	3961497	3961496	0.82	3922047	0.92	3951853	0.93	3924904	0.72	3928227	0.69
chr11	3962445	3936734	0.76	3944198	0.88	3959408	0.89	3953358	0.78	3953358	0.81
chr11	3964728	3964727	0.81	3964727	0.82	3964727	1.0	3964727	0.69	3964727	0.71
chr11	3966006	3966009	0.98	3966009	1.0	3966009	1.0	3966009	1.0	3966009	0.5
chr11	3970075	3924904	0.52	3922047	0.96	3966600	0.93	3924904	0.97	3969684	0.97
chr11	3974514	3974513	0.55	3974513	0.55	3974513	0.52	3974513	0.44	3974513	0.49
chr11	3975624	3975631	1.0	3975631	0.73	3928599	0.67	3975623	0.42	NA	NA
chr11	3980655	3979982	0.91	3939525	0.97	3980684	0.95	3979982	0.98	3977722	0.94
chr11	3983823	3966950	1.0	NA	NA	NA	NA	3938771	1.0	NA	NA
chr11	3983848	3966950	1.0	NA	NA	NA	NA	3938771	1.0	NA	NA
chr11	3987804	4033175	0.38	3980683	0.28	3981008	0.56	3987804	0.41	4003651	0.39
chr11	3991170	3991169	0.72	3991169	0.96	3991169	0.94	3991169	0.95	3991169	0.99
chr11	3992246	3951348	0.86	NA	NA	4035492	0.11	NA	NA	NA	NA
chr11	3993066	3960511	0.35	4001054	0.95	3993065	0.94	3993065	0.93	3982448	0.96
chr11	3994454	3980686	0.65	3980098	0.98	4013249	0.95	3994463	0.97	3982448	0.98
chr11	3995085	3998535	0.94	3979201	1.0	3979201	0.93	3995084	1.0	3995084	0.96
chr11	3995220	4006057	0.07	3951076	1.0	NA	NA	NA	NA	3996521	1.0
chr11	3995812	3995811	0.88	3995811	0.94	3995811	0.92	3995811	0.93	3995811	0.95
chr11	3997490	3997489	0.87	3997489	0.37	NA	NA	3997489	0.79	3997489	0.44
chr11	4009293	4009292	0.67	3996366	0.29	4009292	0.25	4009292	0.44	4009292	1.0
chr11	4009611	3996434	0.48	4009610	0.82	4009610	0.75	4009610	0.67	4009610	0.67
chr11	4010173	4010172	0.94	4010172	0.89	4010172	0.87	4010172	0.86	3980683	0.58
chr11	4020586	4020585	1.0	NA	NA	NA	NA	3996786	1.0	NA	NA
chr11	4020764	4020763	0.89	4020763	0.91	3997798	1.0	4020763	0.82	4020763	0.76
chr11	4021134	4021133	0.96	4021133	0.97	4032115	0.97	4021133	1.0	4021133	0.96
chr11	4023331	4023330	0.55	4023330	0.75	3991169	0.79	3991169	0.66	3991169	0.73
chr11	4027301	4039958	0.09	NA	NA	NA	NA	NA	NA	NA	NA
chr11	4028390	4056141	0.94	4005620	0.33	NA	NA	NA	NA	3979036	0.9
chr11	4029193	4021343	1.0	NA	NA	NA	NA	3992095	1.0	NA	NA
chr11	4034263	4034262	1.0	4034262	1.0	4017826	0.97	4036411	0.96	4034262	0.99
chr11	4035267	4035266	0.7	4034262	0.96	4017826	0.95	4036411	0.95	4034774	0.91
chr11	4037046	3989517	0.64	NA	NA	NA	NA	NA	NA	NA	NA
chr11	4038039	4038038	1.0	4038038	0.88	4038038	1.0	4038038	1.0	4038038	0.25
chr11	4038421	4029092	0.94	NA	NA	4049715	0.02	4029092	0.6	NA	NA
chr11	4039586	4088918	0.71	4040817	0.83	4019367	0.5	4019367	0.67	4047583	0.56
chr11	4041611	4041610	0.64	4041610	1.0	NA	NA	NA	NA	4041610	1.0
chr11	4044013	4057179	0.2	4057179	0.8	NA	NA	4009722	0.67	4049753	0.06
chr11	4045454	4045453	0.6	4045453	0.57	4045453	0.26	4001018	0.67	4045453	0.88
chr11	4047616	4047615	0.28	4049763	0.96	4046059	0.04	4010490	1.0	4047615	0.92
chr11	4047821	4003540	0.64	4047820	0.92	4047820	0.92	4047820	0.87	4047820	0.97
chr11	4049321	4049324	0.67	4051346	0.8	4053046	0.98	4049324	0.85	4049324	0.97
chr11	4049492	4028770	1.0	NA	NA	NA	NA	NA	NA	4051346	0.17
chr11	4049716	4064866	0.32	4050199	0.75	4050199	0.64	4050199	0.6	4050199	0.79
chr11	4051347	4051346	1.0	4051346	0.93	4051346	1.0	4051346	0.89	4053046	0.94
chr11	4065471	4065470	0.56	4065470	0.86	4065470	0.97	4065470	0.64	4066390	0.55
chr11	4076723	4076722	0.92	4077051	1.0	4076722	0.33	4076722	1.0	4076722	1.0
chr11	4078570	4078569	0.61	4078569	1.0	4102651	0.04	NA	NA	4078569	1.0
chr11	4079574	4079573	0.98	4030250	0.9	NA	NA	4079573	1.0	4068310	0.67
chr11	4080060	4080059	0.95	4030250	0.97	4080059	0.25	4030250	0.94	4068310	0.57
chr11	4080468	4039372	0.63	4078485	0.96	4086354	0.99	4064299	0.96	4078485	0.95
chr11	4086694	4110342	0.03	4053023	1.0	NA	NA	4086709	1.0	NA	NA
chr11	4093523	4093532	0.99	NA	NA	4093532	0.11	4095223	0.5	4086644	0.6
chr11	4095106	4091578	0.09	NA	NA	NA	NA	NA	NA	NA	NA
chr11	4097460	4097459	1.0	4097459	0.73	4110910	0.03	4097459	1.0	4097459	1.0
chr11	4099866	4099865	0.81	4099865	0.95	4099865	1.0	4099865	0.9	4099865	0.98
chr11	4101316	4107811	0.61	4101315	1.0	4101315	0.38	4101315	0.44	4101315	1.0
chr11	4102652	4102651	0.94	4097247	0.87	4102651	0.9	4099565	0.96	4102651	0.97
chr11	4103782	4097726	0.69	4122491	0.8	4103781	0.85	4097726	0.78	4097726	0.86
chr11	4103947	4105210	0.76	4102115	0.79	4102115	0.91	4100668	0.94	4102115	0.78
chr11	4106748	4106747	0.63	4096879	0.75	NA	NA	4106747	0.6	4106747	0.74
chr11	4106895	4106894	1.0	4133980	0.03	NA	NA	4130084	1.0	NA	NA
chr11	4109216	4060749	0.02	NA	NA	4148255	1.0	NA	NA	NA	NA
chr11	4111411	4111410	0.64	4111410	0.87	4111410	0.95	4111410	0.76	4111410	0.77
chr11	4112365	4069576	1.0	4136580	0.25	NA	NA	NA	NA	4146860	0.5
chr11	4113118	4113117	0.76	4113117	0.99	4113117	0.98	4113117	0.98	4113117	1.0
chr11	4114551	4114550	0.75	4114550	1.0	4114550	0.8	4077603	0.67	4149548	0.17
chr11	4115508	4115507	0.84	4115507	0.33	4115507	1.0	4115507	0.81	4115507	0.86
chr11	4116967	4107184	0.73	4116966	0.79	4116966	0.97	4114269	0.64	4116966	0.93
chr11	4118221	4118220	0.8	4120942	0.99	4118220	0.99	4118218	0.63	4118220	0.98
chr11	4120378	4120377	0.82	4120377	0.75	4130085	0.48	4120377	0.44	NA	NA
chr11	4122873	4122872	0.99	4122872	0.97	4122872	1.0	4122872	0.93	4122872	1.0
chr11	4124828	4107256	0.99	4124831	1.0	4124831	0.99	4107256	0.94	4107256	0.99
chr11	4124916	4124185	0.95	4124185	0.98	4124185	0.98	4124185	0.97	4118999	0.99
chr11	4126445	4113208	1.0	NA	NA	NA	NA	4150633	0.0	4126444	0.81
chr11	4128162	4128161	0.7	4128161	0.86	4128161	0.91	4128161	0.86	4128161	0.95
chr11	4129009	4129008	0.86	4149172	0.74	4129008	0.97	4129008	0.92	4149172	0.72
chr11	4129468	4129467	0.85	4129467	1.0	4129467	0.99	4129467	0.91	4097247	1.0
chr11	4136735	4136977	0.53	4133902	0.92	4132537	0.99	4132537	0.91	4100668	0.92
chr11	4138591	4137043	0.97	4095499	1.0	NA	NA	4108408	0.67	4138598	1.0
chr11	4140914	4140913	0.97	4133902	1.0	4132537	1.0	4140913	1.0	4100668	1.0
chr11	4142113	4100998	1.0	NA	NA	NA	NA	NA	NA	NA	NA
chr11	4142813	4138236	0.7	4132537	0.93	4142812	1.0	4132537	0.92	4100668	0.84
chr11	4145031	4110692	0.5	4144687	0.01	4110768	0.2	NA	NA	NA	NA
chr11	4148256	4148255	0.5	4133902	0.7	4140326	0.61	4148234	0.74	4143982	0.66
chr11	4149173	4138236	0.65	4149172	0.96	4149172	0.99	4149172	0.88	4149172	0.88
chr11	4150414	4150413	0.73	4147088	0.46	4150413	0.9	4150801	0.5	4150413	0.69
chr11	4151352	4151371	0.49	4151345	0.9	4151345	0.95	4151351	0.83	4151345	0.95
chr11	4151986	4151986	0.53	4151943	0.58	4151986	0.84	4151986	0.67	4151943	0.59
chr11	4158095	4158094	0.92	4153320	0.57	4158121	0.68	4158094	1.0	4158094	0.71
chr11	4170203	4168002	0.95	4155441	0.9	4152611	0.98	4166958	0.93	4168573	0.94
chr11	4187448	4187456	0.99	4187456	1.0	4152611	0.99	4185471	0.99	4168002	0.99
chr11	4195426	4195426	0.52	4195426	0.69	4195426	0.67	4195426	0.65	4195426	0.74
chr11	4195939	4195958	1.0	4195958	1.0	NA	NA	4195958	0.83	NA	NA
chr11	4197906	4197905	0.82	4197905	0.77	4197905	0.96	4197905	0.78	4197905	0.81
chr11	4198210	4216664	0.06	NA	NA	4152504	0.5	4209054	0.5	4198221	1.0
chr11	4199409	4199408	0.9	4199408	0.71	4199408	0.9	4199408	0.77	4199408	0.74
chr11	4204901	4173165	0.97	NA	NA	4204900	1.0	NA	NA	NA	NA
chr11	4370123	4325471	1.0	4362379	1.0	NA	NA	4362379	1.0	4362379	1.0
chr11	4370835	4325471	0.5	4362379	1.0	4370834	1.0	4362379	1.0	4362379	1.0
chr11	4376138	4372967	0.5	4370001	0.71	4370001	0.69	4370001	0.7	4373234	0.74
chr11	4379684	4340481	1.0	4329716	1.0	NA	NA	4379683	1.0	4379683	1.0
chr11	4387252	4387596	0.58	4386495	0.66	4387265	0.76	4387596	0.69	4387596	0.66
chr11	4387832	4387831	0.95	4387831	0.87	4387831	1.0	4387831	0.88	4400777	0.84
chr11	4388649	4388677	0.77	4388677	0.5	4406321	0.42	4348328	1.0	4362442	0.76
chr11	4392567	4390011	0.71	4399098	0.99	4393643	0.99	4393643	0.92	4393643	0.95
chr11	4395072	4395310	0.77	4395073	0.74	4395310	0.97	4395073	0.77	4395053	0.85
chr11	4410891	4410775	0.99	4410445	0.99	4409955	0.98	4410313	0.96	4410502	1.0
chr11	4411034	4411033	0.8	4411033	0.83	4411033	0.95	4411033	0.91	4411033	0.93
chr11	4413286	4413284	0.95	4411811	1.0	4413284	0.97	4413284	0.99	4413284	0.96
chr11	4414345	4414344	1.0	NA	NA	NA	NA	NA	NA	NA	NA
chr11	4420693	4420692	0.51	4420692	0.31	4420707	0.84	4420692	0.34	4420707	0.89
chr11	4426645	4426644	0.86	4426644	0.83	4426644	0.44	4425243	0.91	4426644	0.92
chr11	4429322	4432257	0.5	4428090	0.82	4428090	0.88	4429321	0.76	4429321	0.88
chr11	4441441	4438093	0.26	4435332	0.71	4439629	0.47	4441440	0.75	4441440	0.86
chr11	4450391	4450390	0.9	4450390	0.92	4448393	1.0	4450390	0.94	4449292	0.73
chr11	4472829	4472828	0.74	4472828	0.96	4472828	0.82	4471318	0.71	4472828	0.91
chr11	4480910	4480909	0.67	4480909	0.63	4480909	0.77	4480909	0.63	4480909	0.73
chr11	4484826	4492271	0.51	4484825	0.75	4487175	0.74	4484825	0.58	4485843	0.79
chr11	4492272	4492271	0.96	4492271	0.97	4492271	0.98	4492271	1.0	4492271	0.94
chr11	4493036	4493035	1.0	4481391	1.0	4481391	1.0	4487292	1.0	4481391	1.0
chr11	4499737	4499736	0.44	4499736	0.5	4499736	0.87	4499736	0.61	4499736	0.67
chr11	4502186	4502185	0.51	4502185	0.78	4502185	0.56	4502185	0.66	4502185	0.56
chr11	4515061	4521946	0.24	4517332	0.62	4513852	0.5	4518106	0.5	4491642	0.42
chr11	4516884	4516897	0.87	4514507	1.0	4516804	1.0	4516804	0.94	4516014	0.92
chr11	4519646	4518579	0.83	4519646	0.98	4518527	0.92	4518579	0.93	4519128	0.93
chr11	4519904	4520889	0.76	4518333	0.89	4519970	1.0	4518333	0.73	4529987	0.65
chr11	4526188	4520021	0.5	4523121	0.83	4525638	0.92	4528870	0.83	4518579	0.9
chr11	4534597	4535364	0.79	4534596	0.85	4531451	0.97	4531310	0.79	4534596	0.7
chr11	4537011	4531672	0.56	4534469	0.79	4537024	0.56	4531672	0.59	4534850	0.84
chr11	4544316	4544315	0.52	4540736	0.74	4544232	0.83	4544315	0.6	4544315	0.55
chr11	4552868	4565754	0.84	NA	NA	4578321	0.28	NA	NA	4575318	0.5
chr11	4552908	4552935	0.93	4552935	0.98	4554940	0.97	4552935	1.0	4552935	0.91
chr11	4566432	4518238	0.58	NA	NA	4566479	0.67	4579916	0.4	4531830	0.25
chr11	4566769	4591973	0.21	4566768	0.42	4571476	0.58	4566768	0.28	4566768	0.4
chr11	4596414	4597376	0.43	4596413	0.48	4596413	0.28	4596413	0.48	4596413	0.51
chr11	4598039	4596076	0.62	4598038	0.53	4598038	0.95	4598038	0.53	4598038	0.88
chr11	4604438	4608334	0.25	NA	NA	NA	NA	NA	NA	4576379	0.03
chr11	4608721	4618028	0.67	4608720	0.47	NA	NA	4611353	0.67	4608720	0.5
chr11	4610763	4613056	0.55	4595630	0.54	4610762	0.46	4610762	0.49	4610762	0.34
chr11	4618558	4618028	0.95	4577483	0.88	NA	NA	4577483	0.54	4607791	0.77
chr11	4621477	4621476	0.83	4621476	0.64	4621476	0.97	4621476	0.7	4621476	0.72
chr11	4630181	4630194	0.38	4630180	0.85	4610762	0.5	4624802	0.45	4630194	0.39
chr11	4631172	4629792	0.89	4629792	0.95	4627150	0.99	4631726	0.94	4627150	0.95
chr11	4650942	4650941	0.45	4649483	0.98	4650941	0.82	4650453	0.9	4649483	0.95
chr11	4656414	4656414	0.4	4656279	0.5	4658102	0.69	4658102	0.44	4658102	0.68
chr11	4662264	4661588	0.46	4687048	0.3	NA	NA	4670802	0.04	NA	NA
chr11	4667353	4664079	0.67	4664906	0.76	4664049	0.94	4666217	0.77	4666217	0.78
chr11	4667747	4663846	1.0	NA	NA	4634144	1.0	4643112	1.0	NA	NA
chr11	4674586	4625505	1.0	NA	NA	NA	NA	NA	NA	NA	NA
chr11	4674763	4674762	0.97	4673373	0.9	4672440	1.0	4674762	0.94	4673465	0.97
chr11	4675253	4675645	0.67	4675252	0.96	4675252	1.0	4675645	0.89	4675252	0.96
chr11	4676508	4676507	0.76	4676507	0.87	4676507	0.44	4676507	0.5	4676507	1.0
chr11	4678382	4678401	0.92	4681935	0.79	4678401	0.97	4678401	0.91	4679461	0.87
chr11	4681389	4658528	0.5	NA	NA	4668522	0.5	NA	NA	4638113	0.25
chr11	4694576	4694565	0.25	4694575	0.83	4694521	0.67	4694575	0.76	4694575	0.71
chr11	4695777	4695776	0.98	4695776	0.97	4695781	0.89	4695776	1.0	4695776	1.0
chr11	4698418	4698417	0.92	4698417	0.93	4698348	0.99	4698417	0.92	4692528	0.91
chr11	4705270	4705277	0.92	4705277	0.17	4705277	1.0	4693971	1.0	NA	NA
chr11	4706397	4706403	1.0	4682377	0.07	NA	NA	4706403	1.0	NA	NA
chr11	4715341	4711321	0.47	4710701	0.63	4716722	0.81	4711321	0.58	4715944	0.66
chr11	4717527	4717526	0.96	4717526	0.67	4717526	1.0	4717526	1.0	4717526	0.64
chr11	4726461	4726460	0.94	4726460	0.67	4726460	1.0	4726460	0.85	4726460	0.5
chr11	4729729	4729728	0.96	4729728	1.0	4729728	1.0	4729728	0.85	NA	NA
chr11	4730405	4730466	0.4	4735397	0.78	4729543	0.88	4735397	0.76	4730116	0.82
chr11	4741785	4741784	0.76	4741784	0.87	4736516	0.17	4741784	1.0	4741784	1.0
chr11	4746832	4745247	0.19	4754096	0.58	4746831	0.41	4754096	0.39	4750836	0.34
chr11	4748577	4746642	0.62	4748760	0.74	4748576	0.76	4748576	0.58	4748576	0.5
chr11	4754097	4758776	0.55	4750836	0.96	4734163	0.33	4754096	0.88	4758466	0.94
chr11	4755234	4738245	1.0	4755240	1.0	4755240	1.0	NA	NA	NA	NA
chr11	4756817	4756816	0.72	4756816	0.93	4756816	0.62	4756816	0.86	4756816	0.61
chr11	4757794	4757803	0.4	4757803	1.0	4757803	0.33	4757803	0.25	4740681	0.03
chr11	4764875	4755466	0.75	4753604	0.8	4731045	0.96	4755466	0.75	4753318	0.89
chr11	4770841	4761960	0.5	4740884	0.08	4790169	1.0	4770850	1.0	4740664	0.25
chr11	4773596	4783109	0.66	4772410	0.76	4773595	0.7	4772210	0.72	4773595	0.54
chr11	4775748	4775107	0.9	4775747	0.93	4775747	0.32	4769452	0.78	4775747	0.49
chr11	4792187	4792186	0.81	4790271	0.74	4792186	0.81	4789478	0.66	4792186	0.98
chr11	4795822	4795843	0.53	4795843	0.61	4795843	0.92	4795843	0.53	4795843	0.81
chr11	4801505	4802459	0.61	4801596	0.69	4801504	0.5	4792974	0.58	4801596	0.56
chr11	4804792	4804796	0.71	4804796	0.99	NA	NA	4804796	0.98	4804796	1.0
chr11	4806043	4758916	1.0	4806042	0.44	4806042	0.81	NA	NA	4813331	0.5
chr11	4808756	4808760	0.66	4808760	0.93	4808760	0.93	4808760	0.87	4808760	0.83
chr11	4810236	4810174	0.99	4810174	0.96	4809964	0.97	4810174	1.0	4810250	0.95
chr11	4812225	4811702	0.27	4812242	1.0	4812242	0.71	4812226	0.67	4812242	1.0
chr11	4812939	4786554	0.04	NA	NA	4799368	0.33	NA	NA	NA	NA
chr11	4812999	4811901	0.58	4813015	0.93	4813015	0.61	4812815	0.51	4813015	0.98
chr11	4813016	4811901	0.61	4813015	0.91	4813015	0.7	4812815	0.52	4813015	1.0
chr11	4813383	4813382	1.0	4813382	0.88	NA	NA	4813382	1.0	NA	NA
chr11	4815572	4815571	0.75	4811937	0.86	4815571	0.37	4809574	0.85	4815571	0.92
chr11	4816871	4816796	0.82	4816796	0.98	4816870	0.99	4816796	0.94	4816796	0.97
chr11	4827835	4827834	0.88	4827834	0.92	4827834	1.0	4827834	0.86	4827834	0.82
chr11	4835177	4836334	0.49	4816796	0.69	4832029	0.78	4818313	0.69	4837301	0.57
chr11	4836827	4836826	0.75	4836826	1.0	4831478	0.71	4811608	0.33	4815414	0.5
chr11	4847463	4847462	1.0	4847462	1.0	NA	NA	4847462	0.99	4840841	1.0
chr11	4851615	4851612	1.0	NA	NA	NA	NA	NA	NA	NA	NA
chr11	4865585	4865584	0.69	4865584	0.92	4865584	0.25	4898849	0.61	4865584	0.67
chr11	4874548	4878051	0.91	4874425	0.84	4873834	1.0	4873834	0.87	4874505	0.92
chr11	4883238	4860270	0.93	4883237	1.0	4883237	0.95	4883237	0.96	4883237	1.0
chr11	4890980	4890979	0.17	4885986	0.32	4890979	0.28	4890979	0.25	4896045	0.45
chr11	4893937	4893942	0.5	4893942	0.95	4893942	1.0	4919926	0.75	4893942	0.62
chr11	4897100	4897099	0.91	4897099	0.93	4894255	0.97	4897099	0.96	4897135	0.64
chr11	4898810	4895859	0.53	4908482	0.7	4899033	0.54	4895859	0.73	4908482	0.69
chr11	4912945	4912959	0.62	4912959	0.97	4912959	1.0	4912959	0.95	4912959	0.92
chr11	4916155	4916154	0.97	4916154	0.99	4916154	0.97	4916154	0.99	4915908	0.93
chr11	4924979	4884916	1.0	NA	NA	NA	NA	NA	NA	NA	NA
chr11	4925772	4925771	0.27	4925771	0.35	4925771	0.8	4925771	0.54	4925771	0.45
chr11	4925799	4925798	1.0	4925798	1.0	4904174	0.2	NA	NA	NA	NA
chr11	4933519	4933585	0.45	4936338	0.65	4933533	0.67	4927971	0.71	4927971	0.52
chr11	4938456	4938455	0.84	4936338	0.9	4927971	0.5	4938455	0.87	4927971	0.88
chr11	4960326	4960325	0.96	4960325	1.0	4960325	0.96	4960325	0.99	4960325	0.95
chr11	4962026	4986936	0.03	NA	NA	NA	NA	NA	NA	NA	NA
chr11	4968477	4968482	0.83	NA	NA	4968482	0.25	4932593	1.0	4968482	1.0
chr11	4977936	4977935	1.0	4929251	0.5	NA	NA	4929251	0.67	4977935	0.96
chr11	4981816	4981815	0.64	NA	NA	4931885	0.5	NA	NA	NA	NA
chr11	4982050	4980866	0.79	4982066	0.88	4982066	0.99	4982066	0.83	4982066	0.88
chr11	4984958	5032998	0.01	NA	NA	NA	NA	NA	NA	NA	NA
chr11	4986045	4986044	1.0	4986044	1.0	NA	NA	4986044	1.0	NA	NA
chr11	4987384	4985923	0.9	4960325	0.25	4945414	0.03	4990265	0.05	4980866	0.33
chr11	4996250	4996252	0.92	4996241	0.91	4996252	1.0	4996241	1.0	4996241	0.93
chr11	4996293	4996315	1.0	4996315	0.98	4996315	0.98	4996315	1.0	4996315	1.0
chr11	4996818	4970704	1.0	4996817	0.85	NA	NA	4996817	1.0	5003958	0.2
chr11	4998190	4998194	0.46	4999186	0.52	5004747	0.7	4999186	0.54	4999186	0.63
chr11	5002548	5002551	0.99	4997987	0.96	4994163	0.99	4997987	0.95	5001880	1.0
chr11	5014900	5014899	0.56	5006772	1.0	4998400	1.0	5015615	0.77	5014899	1.0
chr11	5019173	5019186	1.0	NA	NA	NA	NA	NA	NA	NA	NA
chr11	5019684	5012896	0.53	5012896	0.57	5024464	0.73	5012896	0.47	5067787	0.62
chr11	5027861	5026759	0.89	5026759	0.94	5013432	0.94	5026759	0.96	5026759	0.91
chr11	5032985	5040114	0.82	5026350	0.8	5013096	0.9	5032992	0.8	5027075	0.82
chr11	5033988	5033997	0.69	5029201	0.72	5033813	0.63	5034011	0.72	5033997	0.69
chr11	5034010	5033997	0.7	5029201	0.72	5033813	0.63	5034011	0.71	5033997	0.69
chr11	5036040	5036039	0.95	5034488	0.99	5036039	0.88	5036039	0.95	5033997	0.92
chr11	5036900	5033413	0.86	5026266	1.0	5006795	0.8	5033413	0.96	5036896	0.98
chr11	5038334	5024300	0.59	NA	NA	5053244	0.25	5038365	1.0	NA	NA
chr11	5038350	5024300	0.59	NA	NA	NA	NA	5038365	1.0	NA	NA
chr11	5038366	5024300	0.59	NA	NA	5010814	0.5	5038365	1.0	NA	NA
chr11	5040002	5040001	0.42	5031921	0.79	5067062	0.83	5028719	0.72	5028719	0.76
chr11	5042053	5042052	0.86	5029201	0.86	5037834	0.84	5027110	0.74	5033813	0.91
chr11	5049380	5047431	0.79	5051712	0.85	5037906	0.88	5036378	0.8	5051712	0.8
chr11	5054040	5054304	0.85	5047431	0.98	5037906	0.98	5053982	0.99	5040766	1.0
chr11	5058485	5058309	0.39	5028494	0.9	5013424	0.86	5047432	0.95	5028494	0.7
chr11	5063084	5063097	0.97	5063097	1.0	5060258	0.98	5061938	0.95	5063097	0.99
chr11	5063141	5061711	1.0	5064442	1.0	5063140	1.0	5059004	1.0	5059004	1.0
chr11	5064459	5064458	0.99	5064442	0.97	5063140	0.98	5064458	0.97	5064458	0.97
chr11	5068406	5068405	0.29	5072410	0.7	5033997	0.55	5070333	0.8	5049380	0.49
chr11	5071345	5071356	1.0	NA	NA	NA	NA	NA	NA	NA	NA
chr11	5072472	5072471	0.97	5072471	0.89	5072471	0.78	5072471	0.93	5072471	1.0
chr11	5074912	5079020	0.35	NA	NA	NA	NA	NA	NA	NA	NA
chr11	5087757	5087768	0.31	5075421	0.21	5096417	0.1	5087751	0.18	5087762	0.2
chr11	5087897	5087896	1.0	5087896	0.89	NA	NA	5087896	0.81	5087896	1.0
chr11	5090276	5112028	0.92	5087762	0.01	NA	NA	NA	NA	5077629	1.0
chr11	5095113	5094833	1.0	5093962	1.0	5094821	1.0	5094833	1.0	5093962	1.0
chr11	5099802	5099801	0.57	5094008	0.98	5101617	0.99	5099560	0.99	5099560	0.96
chr11	5100101	5099818	0.99	5094008	1.0	5094008	1.0	5099560	1.0	5099560	0.99
chr11	5105797	5106938	0.81	5105947	0.77	5105947	0.69	5105947	0.76	5105947	0.66
chr11	5107699	5107667	0.75	5104166	0.98	5107732	0.95	5107181	0.75	5104166	1.0
chr11	5107753	5097379	1.0	NA	NA	NA	NA	5083591	1.0	NA	NA
chr11	5108092	5082709	0.12	NA	NA	5064201	0.01	NA	NA	NA	NA
chr11	5108113	5144762	0.08	NA	NA	NA	NA	NA	NA	NA	NA
chr11	5113340	5113339	0.95	5070523	0.02	NA	NA	5081399	1.0	NA	NA
chr11	5117145	5115527	0.75	5105407	0.92	5117144	0.95	5115527	0.92	5111596	0.92
chr11	5122658	5092819	0.46	5107957	0.86	5122657	1.0	5094191	0.72	5122657	0.55
chr11	5127584	5127590	0.46	5127590	0.33	5127590	0.95	5127590	0.86	5127590	0.82
chr11	5133478	5133477	0.55	5133477	0.95	5133477	0.97	5133477	0.9	5133477	0.97
chr11	5137517	5127754	0.4	5175791	0.34	NA	NA	5163680	0.35	5163680	0.33
chr11	5143729	5143728	1.0	NA	NA	NA	NA	5143728	1.0	NA	NA
chr11	5144192	5144191	1.0	NA	NA	NA	NA	5190339	0.06	5186312	0.07
chr11	5148228	5161487	0.6	5138759	0.77	5161131	0.95	5148227	0.73	5144076	0.96
chr11	5150213	5159829	0.32	5150213	0.63	5150213	0.45	5150213	0.51	5150213	0.65
chr11	5156325	5184379	0.12	5194468	0.14	NA	NA	NA	NA	NA	NA
chr11	5156695	5161487	0.91	5156694	1.0	5156694	0.91	5161487	0.85	5156694	1.0
chr11	5157125	5157129	0.93	NA	NA	5118335	0.5	5150221	0.61	NA	NA
chr11	5157379	5163337	0.48	5157537	0.79	5154247	0.72	5158947	0.74	5157537	0.75
chr11	5175689	5175438	0.6	5171290	0.65	5175487	0.46	5172991	0.82	5172108	0.49
chr11	5175774	5176805	0.38	5172108	0.67	5176539	0.71	5176805	0.54	5172108	0.53
chr11	5176552	5173300	0.81	5164564	0.69	5176552	0.52	5175487	0.86	5175487	0.91
chr11	5179818	5179817	0.78	5179817	0.68	5179834	0.49	5179817	0.67	5179817	0.79
chr11	5185906	5185905	0.91	5185638	1.0	5185699	1.0	5185726	0.96	5185638	0.97
chr11	5188634	5188291	0.95	5185638	0.81	5185699	0.94	5188291	0.8	5185638	0.91
chr11	5196775	5195758	0.77	5196774	0.95	5196774	0.97	5196774	0.78	5194871	0.67
chr11	5197947	5198002	0.77	5197963	0.75	5197963	0.65	5198002	0.71	5193952	0.84
chr11	5204670	5207966	0.79	5202740	0.85	5207478	0.63	5204670	0.64	5204670	0.69
chr11	5205920	5205916	0.85	NA	NA	NA	NA	5201079	1.0	NA	NA
chr11	5207258	5203826	0.68	5202740	0.72	5207478	0.87	5202740	0.69	5202030	0.64
chr11	5208442	5204468	0.99	5208441	1.0	5191196	0.13	5208441	1.0	5208441	1.0
chr11	5211043	5211042	0.59	5211042	0.73	5210916	0.84	5210916	0.61	5196690	0.6
chr11	5212811	5212825	0.91	5212825	0.98	5212825	0.93	5217378	0.99	5212825	0.99
chr11	5223692	5223691	0.95	5223691	0.88	5223691	0.94	5223691	0.73	5223691	0.73
chr11	5227598	5227592	0.31	5227599	0.77	5227597	0.76	5227597	0.61	5227596	0.38
chr11	5228459	5228458	0.5	5228458	0.62	5228458	0.86	5228458	0.47	5228458	0.64
chr11	5229716	5232284	0.64	5228938	0.51	5229719	0.61	5229719	0.42	5228938	0.58
chr11	5238312	5238059	0.72	5237759	0.96	5236808	0.95	5238311	0.97	5239228	0.97
chr11	5240828	5240827	1.0	NA	NA	NA	NA	5217141	1.0	NA	NA
chr11	5242575	5245908	0.71	5229202	1.0	5242574	0.84	5243692	0.55	NA	NA
chr11	5251517	5251516	0.46	5233562	0.8	NA	NA	5233562	1.0	5226197	1.0
chr11	5256559	5256558	0.74	5256558	0.57	5256558	0.5	5256558	1.0	5241045	0.07
chr11	5257784	5257783	0.83	5257783	1.0	5257783	0.81	5257783	0.82	5257783	0.83
chr11	5257967	5257966	0.83	NA	NA	NA	NA	NA	NA	NA	NA
chr11	5264146	5264145	0.96	5264145	0.97	5252070	0.83	5264145	0.93	5264145	0.65
chr11	5267999	5267998	0.99	5267998	0.99	5267998	0.97	5267998	1.0	5267998	0.94
chr11	5268667	5268076	0.99	5268076	0.99	5257923	1.0	5268076	1.0	5268076	0.98
chr11	5271203	5271203	0.75	5271235	0.85	5271235	0.76	5271235	0.77	5271235	0.79
chr11	5271738	5276346	0.37	5271883	0.46	5271737	0.48	5270962	0.24	5271737	0.35
chr11	5276169	5276417	0.79	5273948	0.44	5289803	0.48	5275502	0.33	5273948	0.53
chr11	5276182	5276417	0.79	5273948	0.43	5289803	0.45	5276417	0.38	5273948	0.51
chr11	5276673	5276672	0.98	5276672	0.52	5276672	0.9	5276672	0.76	5276672	0.92
chr11	5277198	5277197	1.0	NA	NA	NA	NA	NA	NA	NA	NA
chr11	5280499	5279644	0.46	5289833	0.78	5280531	0.36	5289833	0.59	5272002	0.63
chr11	5283513	5277092	0.44	5283512	1.0	5283512	0.93	5283512	0.4	5283512	0.86
chr11	5289179	5289803	0.63	5274874	0.83	5289803	0.77	5274874	0.64	5273948	0.8
chr11	5290102	5290120	0.98	5290120	0.99	5290120	0.95	5290120	0.98	5290120	0.97
chr11	5290641	5290640	1.0	5290640	1.0	5290640	0.83	5290640	0.88	5290640	1.0
chr11	5298440	5294763	0.69	5298439	0.95	NA	NA	5298439	0.48	5298300	0.96
chr11	5300815	5301290	0.81	5300871	0.94	5300871	0.95	5300871	0.93	5300871	0.91
chr11	5302534	5313833	0.33	NA	NA	NA	NA	5302533	1.0	5302533	0.25
chr11	5302672	5264714	1.0	NA	NA	NA	NA	NA	NA	NA	NA
chr11	5305685	5305684	0.5	NA	NA	5351024	0.08	5262673	1.0	5305682	1.0
chr11	5306614	5306610	1.0	NA	NA	NA	NA	5277377	1.0	5306613	0.93
chr11	5307766	5307765	0.86	NA	NA	5307765	1.0	5258254	1.0	NA	NA
chr11	5309838	5309388	0.88	5308249	0.94	5314376	0.99	5308563	0.96	5309698	0.96
chr11	5313369	5314028	0.9	5313368	0.98	5314028	0.9	5308816	0.97	5313368	0.94
chr11	5314194	5309335	0.51	5314190	0.41	5313482	0.91	5313482	0.49	5311155	0.67
chr11	5319524	5331598	1.0	NA	NA	NA	NA	5331598	0.5	NA	NA
chr11	5328298	5328304	0.69	5328374	0.54	5328865	0.73	5321740	0.65	5328865	0.62
chr11	5329344	5313110	0.65	5321379	0.67	5328865	0.83	5321379	0.74	5321379	0.72
chr11	5329765	5362475	0.14	NA	NA	5329769	1.0	NA	NA	5329771	0.29
chr11	5332221	5332220	0.96	5332220	1.0	5332220	1.0	5332220	0.99	5332220	0.97
chr11	5336004	5336003	0.63	5336003	0.88	5336003	0.75	5336003	0.81	5336003	0.56
chr11	5352880	5352918	0.98	5392145	0.5	NA	NA	5352918	1.0	NA	NA
chr11	5355763	5359942	0.89	5354153	0.91	5354153	0.84	5354153	0.91	5354153	0.89
chr11	5361145	5360569	0.97	5354812	0.99	5358013	0.99	5361144	1.0	5358988	0.99
chr11	5362969	5360569	0.87	5354153	0.93	5361361	0.95	5359942	0.93	5358612	0.93
chr11	5363340	5360569	0.94	5354812	0.97	5354153	0.88	5354812	0.95	5363551	0.95
chr11	5363441	5363457	0.88	5363231	0.92	5363457	0.9	5363457	0.92	5358553	0.79
chr11	5363457	5361966	0.89	5363457	0.93	5363457	0.9	5364315	0.92	5363457	0.86
chr11	5366616	5355435	0.91	5339415	1.0	NA	NA	5359612	1.0	NA	NA
chr11	5366714	5365558	0.96	5316983	1.0	NA	NA	5381112	1.0	NA	NA
chr11	5370517	5335737	0.87	NA	NA	5375423	0.04	5376226	0.01	5343677	1.0
chr11	5370787	5370786	0.9	NA	NA	NA	NA	NA	NA	NA	NA
chr11	5379990	5378370	0.96	5376170	0.98	5377033	1.0	5364315	0.99	5378029	0.98
chr11	5382970	5382996	1.0	NA	NA	NA	NA	NA	NA	NA	NA
chr11	5383093	5383092	0.96	5383092	0.97	5383092	0.88	5383092	1.0	5383092	0.98
chr11	5385945	5385944	0.98	5385944	0.98	5385944	0.98	5385944	1.0	5381938	0.99
chr11	5387068	5340193	0.5	NA	NA	NA	NA	NA	NA	NA	NA
chr11	5387898	5380529	0.98	5380529	1.0	5379340	1.0	5380529	0.92	5380529	0.96
chr11	5392912	5391737	0.98	5386940	1.0	5388607	1.0	5389104	1.0	5392917	1.0
chr11	5399766	5399765	0.95	5399765	0.82	5396552	0.86	5399765	0.85	5399765	0.85
chr11	5401908	5400700	0.59	5395458	0.75	5398439	0.9	5401004	0.86	5401004	0.71
chr11	5401952	5401366	1.0	NA	NA	NA	NA	NA	NA	NA	NA
chr11	5405530	5402638	0.95	5395458	1.0	5398439	0.95	5401004	0.97	5405529	1.0
chr11	5407677	5407676	0.87	5407676	0.9	5405874	0.88	5407676	0.97	5401004	0.95
chr11	5408332	5402638	0.75	5395458	0.78	5401845	0.69	5401004	0.73	5398292	0.72
chr11	5418413	5418412	0.95	5397596	0.75	5418412	0.96	5397596	0.81	5418412	0.95
chr11	5418878	5418171	0.87	5418732	0.81	5413345	0.65	5413345	0.8	5418732	0.74
chr11	5424337	5409889	0.75	5408340	0.72	5422739	0.83	5424371	0.99	5424356	0.7
chr11	5424977	5425063	0.79	5425063	0.76	5426818	0.8	5425063	0.74	5414143	0.69
chr11	5439085	5438269	0.77	5438269	1.0	5438269	0.99	5438269	0.97	5438269	1.0
chr11	5443512	5431687	0.6	5431687	0.76	5443511	0.77	5431687	0.76	5443511	0.77
chr11	5443864	5443863	0.69	5443863	0.48	5404483	1.0	5443863	0.68	5443863	1.0
chr11	5450389	5464988	1.0	5450401	1.0	NA	NA	5450401	0.81	5450401	1.0
chr11	5450934	5441303	1.0	NA	NA	5465609	1.0	NA	NA	5488333	1.0
chr11	5454482	5473854	0.08	NA	NA	NA	NA	NA	NA	NA	NA
chr11	5455355	5455354	0.94	5457101	0.97	5458678	0.95	5455354	0.92	5459672	0.96
chr11	5463636	5426207	0.75	NA	NA	NA	NA	NA	NA	NA	NA
chr11	5471636	5468925	0.58	5468925	0.68	5467955	0.88	5467955	0.62	5467955	0.76
chr11	5473854	5473654	0.59	5483919	0.62	5480295	0.65	5479278	0.58	5473572	0.58
chr11	5483555	5483160	0.81	5483160	0.96	5483554	0.94	5483160	0.84	5483160	0.66
chr11	5486909	5486908	0.63	NA	NA	5463865	0.67	5486908	0.67	5486908	0.8
chr11	5492234	5492146	0.97	NA	NA	NA	NA	5450081	1.0	5492233	1.0
chr11	5497042	5495995	0.99	5497042	0.96	5497058	0.83	5475677	0.5	5497042	0.71
chr11	5514348	5514354	0.63	5514354	1.0	5514354	0.99	5513229	0.76	5514354	0.98
chr11	5521504	5521503	0.58	5518855	0.84	5521503	0.98	5519887	0.81	5523282	0.9
chr11	5524114	5520331	0.52	5524139	0.36	5524124	0.6	5524139	0.26	5524124	0.39
chr11	5535889	5535008	0.98	5535890	1.0	5535890	0.99	5534321	0.98	5535890	0.98
chr11	5537894	5535008	0.66	5534014	0.44	5534014	0.42	5538481	0.56	5534321	0.56
chr11	5538103	5538102	0.99	5538102	0.99	5534014	0.55	5538102	0.98	5534014	1.0
chr11	5538143	5537412	0.94	5538920	0.98	5538142	1.0	5534595	0.99	5534014	1.0
chr11	5539439	5539266	0.71	5539266	0.88	5540365	0.59	5539300	0.89	5539266	0.73
chr11	5546182	5545259	0.57	5536912	0.74	5546181	0.59	5536912	0.57	5536912	0.73
chr11	5553084	5552471	0.97	5548813	0.96	5548271	1.0	5551606	0.97	5551736	0.99
chr11	5555295	5551994	1.0	NA	NA	5550349	1.0	5550349	1.0	5549375	0.4
chr11	5559372	5559371	0.67	5559371	0.91	5559371	1.0	5559371	0.84	5559371	1.0
chr11	5559651	5559650	0.67	5559650	0.93	5559650	0.73	5559650	0.73	5562303	0.55
chr11	5565333	5565345	0.93	5565345	1.0	5564938	1.0	5565345	0.97	5564938	1.0
chr11	5565374	5565373	1.0	NA	NA	NA	NA	NA	NA	NA	NA
chr11	5565964	5565980	0.99	5565980	1.0	5565980	0.99	5565980	0.98	5565980	0.99
chr11	5567297	5577508	0.72	5577508	0.6	5565980	0.93	5577508	0.79	5577508	0.78
chr11	5577473	5577506	0.32	5576009	0.57	5572863	0.59	5577506	0.47	5581208	0.46
chr11	5578987	5576718	0.97	5578247	1.0	5573250	1.0	5576718	0.92	5578827	0.95
chr11	5580317	5580316	0.99	5580316	1.0	5581045	1.0	5580316	0.94	5581045	0.99
chr11	5584264	5584268	0.99	5584669	0.93	5584268	1.0	5581208	0.99	5584268	0.98
chr11	5588578	5588577	0.63	5588577	0.77	5588577	0.71	5588577	0.69	5588577	0.82
chr11	5588783	5588782	0.83	5588782	0.98	5588782	0.88	5588782	0.92	5588782	0.76
chr11	5591650	5591649	0.56	5591649	0.94	5591649	0.52	5591649	0.69	5591649	0.77
chr11	5595721	5595720	0.76	5595720	1.0	5595105	0.71	5595023	0.86	5595720	0.94
chr11	5599372	5600694	0.46	5601560	0.52	5601434	0.52	5601434	0.52	5601560	0.61
chr11	5604163	5602818	0.87	5604167	0.96	5604167	1.0	5605270	0.94	5604167	0.97
chr11	5607204	5607203	1.0	5607203	1.0	5607203	1.0	5607203	1.0	5607203	1.0
chr11	5615568	5617972	0.6	5615917	0.63	5614265	0.76	5613806	0.62	5612370	0.68
chr11	5622618	5622638	0.96	5622638	0.96	5622638	0.83	5622638	1.0	5622638	0.98
chr11	5623535	5623534	0.58	5623534	0.41	5618792	0.85	5623534	0.52	5618792	0.47
chr11	5625377	5636158	0.06	NA	NA	NA	NA	NA	NA	NA	NA
chr11	5626883	5627476	0.62	5626882	1.0	5626882	0.98	5623534	0.67	5626158	0.74
chr11	5628807	5628806	0.93	5628806	1.0	5628806	0.98	5628806	0.97	5628806	0.99
chr11	5629277	5629276	0.93	NA	NA	5629276	0.73	5629276	1.0	5629276	1.0
chr11	5632994	5632993	0.71	5633251	0.58	5632993	0.89	5633251	0.91	5633251	0.77
chr11	5633147	5633146	0.51	5633146	0.42	5633146	0.84	5633146	0.51	5633146	0.71
chr11	5635255	5635254	0.71	5634163	0.9	5635254	0.93	5635254	0.9	5634163	0.9
chr11	5640318	5639828	0.96	5635458	1.0	NA	NA	5637122	0.9	NA	NA
chr11	5643114	5643995	0.86	5640940	0.72	5641818	0.8	5643744	0.7	5640940	0.7
chr11	5648509	5653652	0.5	NA	NA	NA	NA	NA	NA	5648520	0.96
chr11	5652111	5614793	0.05	NA	NA	5652123	1.0	NA	NA	5652123	1.0
chr11	5653476	5648302	0.52	5653496	0.96	5653496	0.71	5653496	0.88	5653496	0.98
chr11	5656356	5648432	0.64	5656355	0.84	5656355	0.68	5656355	0.74	5656355	0.75
chr11	5659754	5659753	0.87	5709131	0.25	5659753	0.5	5659753	0.48	5659753	0.56
chr11	5663125	5663125	0.55	5663125	0.7	5668773	0.63	5663125	0.62	5662731	0.59
chr11	5666091	5666090	0.98	5666090	0.96	5666332	0.96	5666090	0.97	5666332	0.96
chr11	5666379	5662957	0.64	5666378	0.95	5661898	0.45	5666378	0.68	5666378	0.94
chr11	5668451	5668450	0.99	5668450	1.0	NA	NA	5667378	1.0	5668450	0.97
chr11	5671305	5670789	0.66	5670783	0.64	5670559	0.91	5670750	0.74	5671285	0.81
chr11	5675032	5675036	0.97	5675036	1.0	5675036	1.0	5675036	0.98	5675205	1.0
chr11	5675663	5676071	0.73	5674874	0.93	5675024	0.99	5675178	0.95	5675350	0.88
chr11	5685706	5685705	0.7	5682178	0.8	5689947	0.81	5682178	0.78	5682178	0.8
chr11	5688765	5688764	0.82	5687368	0.97	5688764	0.86	5688764	1.0	5688764	1.0
chr11	5692794	5693954	0.88	5693954	0.85	5693954	0.94	5693954	0.85	5693954	0.94
chr11	5692877	5692876	0.8	5693060	0.82	5693954	0.74	5693060	0.79	5693954	0.8
chr11	5693190	5692118	0.85	5691488	0.78	5693171	0.6	5694488	0.74	5693537	0.58
chr11	5695567	5695076	0.97	5695076	1.0	5695492	1.0	5695076	1.0	5693537	0.97
chr11	5697700	5697699	0.82	5696871	0.98	5697287	0.99	5696871	0.96	5697699	0.95
chr11	5699725	5699766	0.76	5700934	0.78	5711387	0.86	5700934	0.53	5700934	0.83
chr11	5700115	5700114	0.84	5700114	1.0	5700114	0.88	5700114	0.88	5700114	1.0
chr11	5703383	5703392	0.99	5703392	0.99	5703392	0.99	5703392	0.99	5703392	0.99
chr11	5707812	5711912	0.85	5705581	0.94	5705581	0.84	5711912	0.85	5711912	0.89
chr11	5708717	5708716	0.88	5703447	0.69	5708713	0.85	5708713	0.87	5708713	0.63
chr11	5711045	5711049	0.93	5711049	1.0	5711049	0.93	5711049	0.98	5700018	0.8
chr11	5711911	5709018	0.81	5712379	0.99	5711915	0.99	5710992	0.98	5711915	0.95
chr11	5720680	5720690	1.0	5702086	1.0	5711387	1.0	5703899	1.0	5720690	1.0
chr11	5727491	5728606	0.87	5728529	0.92	5725743	1.0	5728529	0.95	5728529	0.92
chr11	5738753	5738474	0.98	5732767	0.96	5747424	0.96	5735271	0.99	5734832	0.99
chr11	5745062	5745062	0.99	5745062	1.0	5745062	1.0	5746195	1.0	5745062	0.99
chr11	5749757	5745439	1.0	NA	NA	NA	NA	NA	NA	NA	NA
chr11	5754674	5752551	0.96	5752433	1.0	5752505	1.0	5752433	0.95	5754500	0.99
chr11	5759210	5759209	0.8	5799243	0.84	5753886	1.0	5759209	0.89	5799243	0.85
chr11	5759554	5759385	0.78	5752433	0.96	5752505	1.0	5759385	0.97	5754500	0.98
chr11	5796276	5796275	0.76	5796275	0.98	5794851	1.0	5796275	0.93	5796275	0.94
chr11	5799029	5803751	0.52	5798415	0.89	5798415	0.86	5788318	0.84	5799745	0.86
chr11	5799237	5799243	0.99	5799243	0.99	5799243	1.0	5799243	1.0	5799243	0.99
chr11	5809650	5809649	0.8	NA	NA	5795428	0.17	5816174	0.6	5809649	0.22
chr11	5815917	5815935	1.0	5815911	0.99	5815911	1.0	5815627	0.97	5815935	0.97
chr11	5822110	5822114	1.0	NA	NA	5822114	1.0	NA	NA	NA	NA
chr11	5823968	5818924	0.64	5811963	0.61	5821679	0.88	5814072	0.76	5811963	0.69
chr11	5827744	5827743	0.71	5826062	0.78	5827770	0.71	5826062	0.7	5826062	0.77
chr11	5830309	5830308	0.4	5835534	0.64	5830238	0.7	5808973	0.58	5835534	0.56
chr11	5833032	5833031	0.56	5833031	0.93	5805273	0.39	5833031	0.63	5833031	0.68
chr11	5834797	5793301	1.0	NA	NA	NA	NA	NA	NA	NA	NA
chr11	5835042	5794446	0.07	NA	NA	NA	NA	NA	NA	NA	NA
chr11	5835535	5834127	0.93	5832959	0.92	5831490	0.61	5833988	0.88	5835117	0.87
chr11	5838718	5838730	0.26	5838729	0.48	5835486	0.61	5838729	0.54	5838729	0.42
chr11	5842469	5842485	0.7	NA	NA	NA	NA	NA	NA	5842485	0.97
chr11	5845902	5843116	0.03	NA	NA	5805960	1.0	NA	NA	5845930	1.0
chr11	5848449	5848448	0.98	5839192	0.97	5806059	1.0	5839199	0.91	5839192	1.0
chr11	5856318	5856317	0.95	5850905	1.0	5846252	1.0	5853070	1.0	5850905	0.98
chr11	5859289	5859288	0.88	5859288	0.92	5840263	0.94	5854659	0.96	5859288	0.98
chr11	5866124	5872146	0.61	5850905	0.76	5863009	0.95	5862510	0.83	5875649	0.77
chr11	5875806	5875805	0.74	5875805	0.94	5875805	0.83	5875809	0.59	5859929	0.64
chr11	5876926	5876938	0.76	5876938	0.93	5876938	1.0	5876938	0.67	5888175	0.28
chr11	5886195	5877917	0.88	5886194	0.78	5886194	0.69	5886194	0.59	5886194	0.53
chr11	5892677	5866701	0.84	NA	NA	5857166	1.0	5842732	0.96	5892676	1.0
chr11	5896421	5896420	0.35	5896420	0.75	5896420	0.73	5896420	0.65	5896420	0.78
chr11	5898030	5898030	0.92	5886411	0.5	5898029	1.0	5898030	1.0	NA	NA
chr11	5900375	5929680	0.68	5897770	0.77	5901270	0.78	5898601	0.8	5901270	0.77
chr11	5903494	5901843	0.72	5900552	0.57	5904202	0.85	5900552	0.68	5900552	0.69
chr11	5907569	5862077	1.0	NA	NA	NA	NA	NA	NA	NA	NA
chr11	5909023	5888528	1.0	5909022	0.67	5875961	0.67	5909022	0.75	5901169	0.59
chr11	5913808	5928689	0.33	NA	NA	NA	NA	NA	NA	NA	NA
chr11	5921841	5886194	0.08	NA	NA	NA	NA	NA	NA	NA	NA
chr11	5923418	5904505	1.0	NA	NA	NA	NA	5904505	1.0	NA	NA
chr11	5926644	5926655	0.87	5926655	1.0	NA	NA	5938591	1.0	NA	NA
chr11	5943514	5943513	0.44	5950598	0.56	5944518	0.5	5943679	0.43	5943513	0.57
chr11	5945580	5945601	0.54	5945579	0.66	5945579	0.7	5945579	0.71	5943679	0.6
chr11	5957153	5957152	1.0	5956448	1.0	5956448	1.0	5957152	1.0	5956448	1.0
chr11	5961753	5965841	0.69	5960406	0.84	5957991	0.79	5955835	0.75	5960818	0.8
chr11	5966894	5967110	0.5	5981568	0.8	5980424	0.86	5981568	0.69	5981568	0.66
chr11	5967129	5967128	0.86	5967128	0.32	5967128	0.42	5967128	0.6	5967128	0.25
chr11	5970689	5970688	0.52	5970688	1.0	NA	NA	5970688	1.0	NA	NA
chr11	5974110	5974109	0.94	5970985	0.92	5974109	0.95	5974109	0.89	5974109	0.99
chr11	5979120	5979119	0.82	5979119	0.82	5979119	0.96	5979119	0.82	5979119	0.84
chr11	5983467	5983466	0.68	5983466	0.75	5983466	0.52	5983466	0.5	5983466	0.52
chr11	5989393	5989416	0.93	5989416	1.0	5989416	0.86	5989416	0.94	5989416	0.97
chr11	5996507	5996506	0.86	5996506	0.92	5993964	0.93	5996506	0.91	5994715	0.97
chr11	6010818	6010605	0.8	6009923	0.93	6007859	0.94	6009923	0.92	6010605	0.93
chr11	6011203	6011203	0.75	6013543	0.81	6010711	0.64	6013888	0.87	6013888	0.87
chr11	6016821	6010605	0.98	6016820	0.9	6013029	0.83	6016294	0.95	6016820	0.97
chr11	6017113	6010605	1.0	6009923	1.0	6017112	1.0	6016294	0.99	6010605	0.96
chr11	6018041	6010605	0.84	6009923	0.92	6013029	0.96	6019216	0.9	6010605	0.84
chr11	6027939	6027938	0.98	6027938	1.0	6025773	1.0	6027938	1.0	6027938	0.99
chr11	6028300	6028301	0.77	6028301	0.67	6028301	0.74	6028301	0.67	6028301	0.44
chr11	6036614	6036613	0.78	NA	NA	6036613	1.0	6036613	0.75	NA	NA
chr11	6038042	6038041	0.95	6038041	0.5	NA	NA	5988268	1.0	NA	NA
chr11	6040549	6040548	0.56	6040548	0.57	6040548	0.43	6040548	0.78	6040548	0.65
chr11	6051334	6006085	0.5	NA	NA	NA	NA	NA	NA	6017568	0.33
chr11	6060661	6060660	0.54	6061584	0.78	6057771	0.71	6060660	0.73	6061673	0.72
chr11	6061395	6047408	1.0	NA	NA	NA	NA	NA	NA	NA	NA
chr11	6064931	6037710	0.02	NA	NA	NA	NA	NA	NA	NA	NA
chr11	6080242	6092285	0.62	6079453	0.95	6072738	0.82	6092285	0.88	6078661	0.91
chr11	6090436	6090435	0.41	6090435	0.82	6071511	0.81	6090435	0.7	6090435	0.79
chr11	6091991	6088518	0.73	6091990	0.86	6091990	0.75	6091990	0.69	6091990	0.96
chr11	6096880	6087674	0.99	6072687	0.96	6071511	0.92	6072687	0.97	6078565	0.96
chr11	6099238	6087674	0.79	6097077	0.94	6071511	0.94	6097077	0.96	6097077	0.96
chr11	6102111	6093150	0.68	6100342	0.93	6071511	0.8	6100342	0.88	6101079	0.94
chr11	6103359	6103359	0.94	6102746	0.95	6073697	0.94	6103359	0.96	6103359	0.99
chr11	6106615	6119894	0.71	6105967	0.82	6072738	0.7	6082889	0.78	6105967	0.75
chr11	6113404	6113403	0.76	6113403	0.94	6110678	0.79	6112776	0.89	6113403	0.89
chr11	6122890	6113004	0.52	6122900	0.96	6113004	1.0	6122900	0.94	6123768	0.95
chr11	6124093	6119555	0.83	6124092	0.59	6124092	0.5	6106881	0.65	6124092	1.0
chr11	6133037	6099392	0.08	NA	NA	NA	NA	NA	NA	NA	NA
chr11	6135456	6135455	0.81	6135455	0.45	6135455	0.71	6135455	0.51	6135455	0.6
chr11	6136125	6134654	0.98	6129584	0.98	6113004	0.96	6134654	0.97	6136124	0.95
chr11	6136487	6136622	0.92	6110162	0.95	6110162	0.84	6136622	0.9	6106614	0.89
chr11	6138010	6138009	0.59	6138009	0.39	6091982	0.82	6138009	0.64	6138009	0.38
chr11	6138788	6138799	0.68	6126519	0.5	6138787	0.78	6090286	1.0	6138787	1.0
chr11	6139088	6139087	0.82	6139087	0.92	6139087	0.98	6139087	0.97	6139087	0.8
chr11	6150763	6139322	0.35	6153820	0.88	6153820	0.87	6154589	0.88	6149691	0.93
chr11	6154385	6141267	0.24	6154388	0.6	6154388	0.33	6154589	0.48	6149993	0.39
chr11	6156049	6156048	1.0	6132559	0.7	6156048	1.0	6156048	0.87	6156048	1.0
chr11	6160947	6160946	0.53	6160946	0.55	6120841	0.2	6160946	0.37	6160946	0.29
chr11	6161335	6161334	0.53	6151304	0.33	6161334	1.0	6161334	0.92	6161334	0.75
chr11	6164102	6164101	0.54	6164101	0.97	6164101	0.98	6164101	0.96	6164101	0.86
chr11	6166583	6166582	0.48	6171213	0.7	6168284	0.93	6167854	0.74	6166829	0.7
chr11	6172059	6172117	0.65	6172096	0.26	6172117	1.0	6172117	1.0	6172058	0.67
chr11	6175680	6172890	0.33	6175679	0.36	6175679	0.92	6175679	0.3	6175679	0.71
chr11	6177521	6177535	0.94	6131634	0.45	6177520	0.38	6151903	0.84	6177520	0.67
chr11	6181104	6181103	0.33	6181103	0.86	6181103	0.72	6181103	0.86	6181103	0.66
chr11	6184258	6180364	0.69	6184272	0.73	6184272	0.82	6184272	0.58	6184272	0.64
chr11	6202517	6202523	0.57	6202533	0.98	6202533	0.86	6202533	0.92	6202533	0.94
chr11	6203155	6203074	0.93	6203154	0.82	6162020	0.69	6201939	0.82	6200019	0.79
chr11	6206556	6206555	0.99	6206555	1.0	6206555	0.99	6206555	0.97	6206555	0.98
chr11	6208182	6208181	0.56	6208181	0.87	6208181	0.91	6208181	0.87	6208181	0.79
chr11	6209174	6178672	0.54	6210501	0.67	6205853	0.75	6203525	0.62	6205853	0.64
chr11	6228351	6228350	0.95	6203310	0.02	6228350	1.0	6226579	1.0	NA	NA
chr11	6229977	6229976	0.92	6229976	0.8	6229976	0.83	6229976	0.82	6229976	0.85
chr11	6231669	6224641	0.67	NA	NA	6262719	0.01	NA	NA	NA	NA
chr11	6232853	6219351	0.67	6232852	1.0	6232852	1.0	NA	NA	6190681	0.83
chr11	6235939	6238931	0.74	6235938	0.93	6235947	0.76	6235938	1.0	6235938	1.0
chr11	6237555	6237554	0.79	6237554	0.9	6236080	0.93	6237554	0.9	6237554	0.93
chr11	6242071	6240723	1.0	NA	NA	NA	NA	6199970	1.0	NA	NA
chr11	6244585	6244585	0.58	6244585	0.87	6244585	0.82	6248826	0.8	6244585	0.79
chr11	6246883	6243862	0.54	NA	NA	NA	NA	6247660	0.02	6260382	0.03
chr11	6247139	6247138	0.94	6240263	1.0	NA	NA	6240263	1.0	NA	NA
chr11	6247636	6276490	0.41	6247634	0.35	6247660	0.38	6247660	0.45	6250835	0.12
chr11	6255532	6257058	0.34	6251447	0.67	6251447	0.45	6251447	0.44	6251447	0.64
chr11	6262686	6260969	0.38	6263987	0.29	6263987	0.54	6260969	0.32	6263987	0.4
chr11	6263470	6263987	0.85	6263987	0.83	6267052	0.89	6260969	0.85	6263987	0.87
chr11	6264725	6264780	0.96	6264780	1.0	6263754	0.99	6264780	1.0	6264737	1.0
chr11	6266489	6266373	0.93	6265504	1.0	6264780	1.0	6266503	1.0	6266503	1.0
chr11	6267357	6267052	0.99	6267356	1.0	6267052	1.0	6267356	0.98	6267356	0.98
chr11	6269145	6269144	0.93	6269144	0.93	6269144	0.87	6269144	0.93	6269144	0.96
chr11	6275425	6275424	0.99	6277584	0.99	6275424	0.84	6275424	1.0	6277584	0.92
chr11	6277956	6277955	0.8	6278786	0.81	6277971	0.88	6274615	0.86	6274615	0.89
chr11	6279506	6279505	0.77	6279505	0.87	6277573	0.73	6279505	0.77	6279505	0.68
chr11	6280309	6279704	0.66	6271980	0.55	6280317	0.66	6271980	0.55	6280383	0.68
chr11	6281766	6281765	0.94	6281765	1.0	NA	NA	6281765	1.0	NA	NA
chr11	6285200	6284655	0.37	6287618	0.53	6285216	0.43	6281119	0.56	6284393	0.36
chr11	6285217	6284655	0.36	6287618	0.53	6285216	0.41	6281119	0.56	6284393	0.34
chr11	6290758	6290679	0.4	6290679	0.7	6290446	0.47	6290446	0.38	6290757	0.42
chr11	6292404	6292403	0.74	6292403	0.95	6292511	0.98	6292403	0.93	6292403	0.99
chr11	6295507	6295506	0.47	6295329	0.54	6295329	0.76	6295329	0.52	6295329	0.7
chr11	6298148	6298183	0.96	NA	NA	6312610	0.17	6298183	1.0	6326486	0.25
chr11	6300963	6300962	0.66	6300962	0.86	6300962	0.87	6300962	0.74	6300962	0.85
chr11	6302988	6302987	0.92	NA	NA	6302987	0.91	6302987	0.97	NA	NA
chr11	6305016	6305015	0.71	6305015	0.67	6305015	0.91	6305015	0.54	6305015	0.97
chr11	6310157	6308280	0.99	6310156	0.98	6311776	0.77	6308280	0.99	6310156	0.98
chr11	6310822	6310827	1.0	6276346	1.0	NA	NA	NA	NA	NA	NA
chr11	6312187	6312186	0.91	6312186	0.78	6312186	1.0	6312186	0.93	6312186	0.75
chr11	6313157	6347748	0.12	NA	NA	NA	NA	NA	NA	NA	NA
chr11	6317354	6317367	0.93	6317367	0.98	6317367	0.95	6317367	0.95	6317367	0.81
chr11	6321780	6321785	0.48	6321779	0.56	6321779	0.6	6321779	0.57	6321679	0.77
chr11	6322902	6322901	0.94	6322901	0.93	6322901	1.0	6322901	0.92	6322901	0.89
chr11	6324876	6324875	0.96	6322634	0.94	6324875	0.98	6324604	0.98	6324875	0.94
chr11	6333045	6297576	1.0	6373363	0.08	NA	NA	6335906	0.04	NA	NA
chr11	6335066	6335065	0.69	6335065	1.0	NA	NA	NA	NA	6336943	0.05
chr11	6336944	6333376	0.54	6331978	0.7	6333375	0.78	6331978	0.68	6328233	0.71
chr11	6340042	6308640	1.0	NA	NA	NA	NA	NA	NA	NA	NA
chr11	6341138	6318483	1.0	NA	NA	6341144	0.44	NA	NA	NA	NA
chr11	6344334	6344333	0.91	6344333	0.99	6344333	0.96	6344333	0.97	6344333	0.98
chr11	6345350	6333495	0.5	NA	NA	6366439	0.44	NA	NA	NA	NA
chr11	6351292	6351291	1.0	6351291	1.0	6351291	0.97	6351291	0.98	6351291	0.99
chr11	6355417	6355347	0.51	6355424	0.78	6355424	0.93	6355424	1.0	6355424	0.86
chr11	6355789	6355309	0.41	6355788	0.27	6355799	0.68	6355799	0.1	6354047	0.33
chr11	6356405	6356404	0.95	6356404	1.0	6356404	1.0	6356404	1.0	6356404	0.9
chr11	6359089	6359088	0.52	6359088	0.65	6359088	0.87	6359088	0.67	6354211	0.56
chr11	6361862	6361877	0.98	6361877	0.98	6361070	0.93	6361877	1.0	6361070	1.0
chr11	6372370	6371148	0.25	NA	NA	6372369	0.99	6372369	1.0	6372369	0.8
chr11	6373317	6373316	0.65	6373316	0.83	6363783	0.68	6373316	0.73	6372946	0.78
chr11	6374316	6374315	0.9	6374315	0.82	6365631	0.5	6374315	0.83	6374315	0.63
chr11	6374851	6374850	0.91	6374850	0.92	6374850	0.92	6374850	0.95	6374850	0.91
chr11	6375550	6375549	0.5	6375549	0.69	6375549	0.68	6375549	0.75	6375549	0.79
chr11	6377498	6377516	0.89	6377516	0.82	6377516	1.0	6377516	0.88	6377516	0.57
chr11	6379558	6379557	0.89	NA	NA	NA	NA	NA	NA	6379557	0.5
chr11	6385445	6385445	0.19	6385445	0.35	6385445	0.24	6394233	0.21	6385445	0.2
chr11	6386695	6386526	0.96	6386692	0.98	6386526	0.95	6386692	0.98	6386692	0.94
chr11	6388123	6386974	0.94	6385960	1.0	6400149	0.4	6386974	0.98	6386828	0.98
chr11	6400542	6400541	0.57	6400541	0.44	6384004	0.31	6400541	0.37	6400541	0.5
chr11	6406394	6407504	0.67	6391405	0.25	6451564	0.25	6388656	1.0	6366696	0.75
chr11	6407774	6407816	0.71	6407816	0.9	6406876	0.88	6407816	0.93	6407816	0.83
chr11	6408493	6408507	0.72	6408507	0.56	6408507	1.0	6380204	0.5	6408507	1.0
chr11	6409072	6383328	0.71	6454805	0.02	NA	NA	NA	NA	NA	NA
chr11	6410833	6457443	0.1	NA	NA	6387138	0.08	NA	NA	NA	NA
chr11	6412146	6453481	0.22	NA	NA	NA	NA	NA	NA	NA	NA
chr11	6413632	6413631	0.96	6413631	1.0	6413631	0.89	6413631	0.71	6413631	0.94
chr11	6421658	6421285	0.72	6421657	1.0	6421657	0.73	6420596	0.55	6421657	1.0
chr11	6425259	6425258	0.98	6425258	0.67	NA	NA	6425258	0.4	6425258	0.5
chr11	6426161	6441858	0.79	6426160	0.96	6426160	0.97	6429788	0.9	6426160	0.96
chr11	6427175	6427174	0.88	6427174	1.0	6427174	0.85	6427174	0.96	6427174	0.96
chr11	6435413	6435412	0.74	6435412	0.89	6435303	0.53	6435412	0.87	6435532	0.7
chr11	6435950	6435960	1.0	NA	NA	NA	NA	6426072	1.0	NA	NA
chr11	6438829	6438814	1.0	NA	NA	6423924	0.05	6436863	1.0	NA	NA
chr11	6444257	6444257	0.59	6408205	0.62	6444257	0.74	6444257	0.45	6430722	0.93
chr11	6445569	6445583	0.46	6445583	0.81	6445583	0.62	6445583	0.81	6445583	0.75
chr11	6454387	6454386	0.39	6454386	0.73	6454386	0.85	6454386	0.67	6454386	0.86
chr11	6462893	6462892	1.0	6462892	1.0	NA	NA	6462892	1.0	6421900	0.33
chr11	6466594	6466593	0.79	6463049	0.76	6463049	0.8	6463049	0.75	6462533	0.83
chr11	6467769	6467768	1.0	6467768	1.0	NA	NA	6467768	0.67	6467768	0.25
chr11	6468854	6468854	0.75	6463049	0.64	6463049	0.6	6473556	0.63	6462236	0.63
chr11	6471969	6444483	0.04	NA	NA	NA	NA	NA	NA	NA	NA
chr11	6471982	6444483	0.04	NA	NA	NA	NA	NA	NA	NA	NA
chr11	6484093	6484092	0.54	6484092	0.34	6484092	0.82	6484092	0.84	6484092	0.6
chr11	6489931	6489930	0.5	6538911	0.01	NA	NA	NA	NA	NA	NA
chr11	6495677	6483206	1.0	NA	NA	6495676	1.0	NA	NA	6495676	0.91
chr11	6496189	6508121	0.01	NA	NA	NA	NA	NA	NA	NA	NA
chr11	6499559	6499558	0.75	6499558	1.0	NA	NA	6499558	0.84	6546361	1.0
chr11	6499966	6499116	0.74	6499965	0.82	6496672	0.83	6499116	0.84	6499965	0.79
chr11	6500956	6493799	0.5	NA	NA	NA	NA	NA	NA	NA	NA
chr11	6501302	6501301	0.69	6501301	0.93	6501301	0.77	6501301	0.68	6501301	0.81
chr11	6510089	6510088	0.68	6494756	0.98	6484239	0.97	6503023	0.96	6511548	0.97
chr11	6513850	6513849	0.83	6513849	1.0	6518187	0.01	6465944	1.0	6513849	0.33
chr11	6514471	6511196	0.97	6514470	0.78	NA	NA	6514470	1.0	6510088	0.83
chr11	6516294	6516293	0.45	6526802	0.74	6516293	0.77	6526802	0.63	6526802	0.68
chr11	6521731	6517764	0.97	NA	NA	NA	NA	NA	NA	NA	NA
chr11	6531524	6531523	0.98	6531523	0.96	6531062	0.91	6531523	1.0	6530835	0.96
chr11	6537352	6518130	1.0	6517025	0.07	NA	NA	NA	NA	NA	NA
chr11	6537544	6537543	0.85	6537543	0.76	NA	NA	6537543	0.62	6537543	0.41
chr11	6552530	6553834	0.93	NA	NA	NA	NA	NA	NA	NA	NA
chr11	6555238	6555238	0.95	6555238	0.54	6551849	1.0	6569850	0.66	6551849	0.77
chr11	6555984	6555983	1.0	NA	NA	NA	NA	NA	NA	NA	NA
chr11	6561429	6511913	0.03	NA	NA	6564100	0.11	NA	NA	6545847	0.02
chr11	6573722	6573721	1.0	NA	NA	NA	NA	NA	NA	6573721	0.5
chr11	6573940	6573941	0.37	6573619	0.57	6573678	0.59	6573941	0.79	6573941	0.77
chr11	6578450	6578467	0.49	6578467	0.64	6578449	0.43	6578449	0.48	6578467	0.68
chr11	6578619	6569853	0.3	6593893	0.79	6578665	0.57	6578665	0.72	6579296	0.49
chr11	6579126	6579130	0.99	6579130	0.96	6578103	1.0	6578103	0.94	6579130	1.0
chr11	6580674	6568773	0.67	NA	NA	NA	NA	NA	NA	6568960	1.0
chr11	6581503	6581502	1.0	6581502	0.92	6581502	1.0	6581502	1.0	6581502	1.0
chr11	6583565	6583564	0.74	6583564	1.0	6583564	1.0	6583564	0.98	6583564	0.97
chr11	6589532	6589531	1.0	NA	NA	NA	NA	6578461	1.0	NA	NA
chr11	6592357	6564131	0.5	6592366	0.79	6592366	1.0	6592366	0.76	6592366	1.0
chr11	6595038	6598671	0.47	6569850	0.87	NA	NA	6569850	0.93	NA	NA
chr11	6597585	6598083	0.73	6593893	0.55	6597584	0.55	6597584	0.42	6597584	0.59
chr11	6597890	6598083	0.93	6580447	0.66	6597889	0.91	6593008	0.74	6597889	0.45
chr11	6605514	6605365	0.65	6605513	0.97	6605365	0.9	6605365	0.67	6605365	0.7
chr11	6607243	6607261	1.0	NA	NA	NA	NA	6568314	1.0	NA	NA
chr11	6616509	6605862	0.49	6620437	0.95	6617275	0.92	6631387	0.78	6631387	0.8
chr11	6620780	6620779	0.73	6620779	0.96	6620779	0.99	6620779	0.89	6620779	0.81
chr11	6636207	6634369	1.0	NA	NA	NA	NA	6623837	1.0	NA	NA
chr11	6639110	6639109	0.55	6644789	0.59	6639109	0.68	6639109	0.68	6639109	0.67
chr11	6641515	6641514	0.58	6641514	1.0	6641514	0.98	6641514	0.94	6641514	0.98
chr11	6650111	6668116	1.0	NA	NA	NA	NA	NA	NA	NA	NA
chr11	6660563	6660562	0.73	6660562	0.91	6660352	0.87	6660562	0.87	6660562	0.95
chr11	6664200	6664199	0.31	6668990	0.74	6665519	0.85	6668990	0.65	6668990	0.68
chr11	6666662	6641399	0.8	6700749	0.04	NA	NA	NA	NA	NA	NA
chr11	6667390	6667389	0.53	6667389	0.93	6667389	0.95	6667389	0.9	6667389	0.98
chr11	6668185	6667533	0.76	6668191	0.97	6664327	1.0	6668191	0.87	6668191	0.99
chr11	6669483	6669482	0.71	6669482	1.0	6669482	1.0	6669482	0.93	6669482	0.93
chr11	6670836	6669786	0.91	6670835	0.6	6669953	0.39	6669786	0.68	6671823	0.71
chr11	6672306	6672307	0.92	6672307	0.96	6672307	0.99	6672307	1.0	6672307	0.98
chr11	6672710	6672732	0.94	6664158	0.99	6657700	0.64	6672732	0.91	6664158	1.0
chr11	6673257	6673283	0.74	6664327	0.7	6671921	0.44	6673283	0.71	6673283	0.84
chr11	6674493	6674492	0.61	6656200	1.0	NA	NA	6674487	0.67	NA	NA
chr11	6674889	6674888	1.0	6673274	0.17	6715299	0.05	NA	NA	NA	NA
chr11	6675423	6698908	0.17	NA	NA	NA	NA	NA	NA	NA	NA
chr11	6675510	6688068	0.2	NA	NA	NA	NA	NA	NA	NA	NA
chr11	6675952	6675959	1.0	NA	NA	NA	NA	6643533	1.0	6675959	0.25
chr11	6677467	6675645	0.47	6676135	1.0	6677466	0.38	6677466	0.7	6677466	0.8
chr11	6686131	6686130	0.94	6686130	0.97	6686130	0.89	6686130	0.97	6686130	0.93
chr11	6688048	6688068	0.39	6688068	0.96	6688068	0.91	6688068	0.89	6688068	0.87
chr11	6690125	6690125	0.85	6690125	1.0	6690125	0.99	6690125	0.99	6690125	0.95
chr11	6694502	6694501	0.8	6694501	1.0	6694501	1.0	6694501	1.0	6738486	0.04
chr11	6698293	6689768	0.4	6698955	0.96	6698955	0.98	6698955	0.82	6698511	0.97
chr11	6700750	6700038	0.83	6697684	0.93	6700466	0.94	6695792	0.93	6700408	0.94
chr11	6702999	6701463	0.72	6702998	0.98	6702998	1.0	6702998	0.93	6702998	1.0
chr11	6705526	6697943	1.0	NA	NA	6699945	0.25	NA	NA	NA	NA
chr11	6708105	6706342	0.71	6706237	0.75	6707830	0.87	6705347	0.83	6707830	0.71
chr11	6710966	6710965	0.93	6710808	1.0	6710540	0.97	6710540	0.96	6710540	0.97
chr11	6711441	6743750	0.5	NA	NA	6711474	1.0	NA	NA	NA	NA
chr11	6713643	6710540	0.96	6711606	0.93	6710540	0.99	6711606	0.97	6714092	0.95
chr11	6722218	6710605	0.4	6718583	0.55	6715553	0.54	6718619	0.62	6727771	0.67
chr11	6723530	6683814	0.08	NA	NA	NA	NA	NA	NA	NA	NA
chr11	6725365	6725374	0.8	NA	NA	NA	NA	6725382	1.0	NA	NA
chr11	6737834	6737158	0.92	6737158	0.96	6737158	0.97	6737158	0.94	6737158	0.95
chr11	6738962	6738961	0.98	6738961	0.89	6738523	0.98	6738961	0.87	6738523	1.0
chr11	6743412	6743411	1.0	NA	NA	6753103	0.03	NA	NA	6722217	0.01
chr11	6744013	6744015	0.77	6736573	1.0	6736573	0.97	6744015	0.97	6744015	0.99
chr11	6755864	6755862	0.92	6755320	0.94	6752606	0.95	6752606	0.96	6752606	0.92
chr11	6756546	6756545	0.4	6753454	0.95	6753454	0.91	6756545	0.87	6740491	0.94
chr11	6756570	6722217	1.0	NA	NA	NA	NA	NA	NA	6756569	0.5
chr11	6764493	6761207	0.92	6764492	1.0	6759671	1.0	6764492	0.97	6764492	0.97
chr11	6765449	6765472	0.61	6765051	0.76	6760444	0.82	6759721	0.76	6763528	0.72
chr11	6765479	6765472	0.82	6774668	0.94	6758699	0.71	6759721	0.88	6764443	0.86
chr11	6767063	6767071	0.98	6722931	1.0	NA	NA	6722931	1.0	NA	NA
chr11	6767074	6767071	0.98	6722931	1.0	NA	NA	6722931	1.0	NA	NA
chr11	6775440	6779721	0.53	6775439	0.84	6775447	0.78	6775439	0.59	6775439	0.87
chr11	6780343	6809465	0.75	6777613	0.96	6776566	0.99	6788346	0.98	6781847	0.99
chr11	6787654	6780539	0.87	6787654	0.78	6787316	0.69	6793328	0.72	6787654	0.73
chr11	6788908	6788907	0.33	6788907	0.32	6787316	0.27	6788907	0.21	6788907	0.29
chr11	6789025	6789024	0.85	6780272	0.99	6780272	0.98	6789024	0.97	6789058	0.99
chr11	6789655	6789654	0.86	6789654	0.82	6789654	0.82	6789654	0.76	6789654	0.85
chr11	6795911	6795910	0.87	6795910	0.99	6780458	0.91	6795910	0.99	6795910	1.0
chr11	6797959	6806923	0.2	NA	NA	6811173	1.0	NA	NA	NA	NA
chr11	6804700	6809856	0.29	6796510	0.59	6795644	0.49	6833668	0.45	6799003	0.48
chr11	6804913	6804917	0.99	6804917	0.83	6804917	0.67	6804917	1.0	6804738	0.01
chr11	6806924	6806938	0.77	6818172	0.76	6805181	0.77	6808403	0.75	6807955	0.76
chr11	6808002	6808627	0.43	6780458	0.55	6806649	0.53	6797023	0.52	6781899	0.44
chr11	6810337	6810336	1.0	NA	NA	6810336	1.0	6810336	1.0	6810336	0.75
chr11	6816807	6816806	0.84	6812749	0.94	6812749	0.87	6816806	0.91	6816806	1.0
chr11	6824059	6825483	0.35	6827682	0.39	6786012	0.54	6845398	0.33	6811276	0.46
chr11	6826100	6826099	0.93	6826099	1.0	6818981	0.94	6826099	0.95	6826099	0.99
chr11	6826287	6793683	0.8	NA	NA	6826295	0.82	NA	NA	6811176	0.02
chr11	6826586	6826585	0.88	6823724	0.96	6819178	0.93	6826585	0.98	6816162	0.99
chr11	6828514	6828529	0.88	6854089	0.07	NA	NA	6780032	0.2	6828513	1.0
chr11	6829391	6830196	0.9	6829390	0.99	6830196	0.97	6829390	0.98	6829390	1.0
chr11	6834465	6836413	0.98	NA	NA	6813674	0.01	6834482	0.64	6834482	0.94
chr11	6836417	6831778	0.98	NA	NA	6863385	0.09	6845220	1.0	NA	NA
chr11	6837569	6831778	0.98	NA	NA	NA	NA	6845220	1.0	NA	NA
chr11	6838239	6828513	0.19	NA	NA	NA	NA	NA	NA	NA	NA
chr11	6838996	6839006	0.78	6839006	1.0	6839006	1.0	6839006	0.89	6839006	1.0
chr11	6840344	6840343	0.42	6840343	0.44	6840343	0.56	6845603	0.63	6843310	0.45
chr11	6841330	6845398	0.72	6840502	0.99	6837240	0.99	6845398	0.99	6837240	1.0
chr11	6842882	6842881	0.59	6840054	1.0	6842881	1.0	6840054	0.92	6842881	0.99
chr11	6844098	6841192	1.0	NA	NA	NA	NA	6794142	1.0	NA	NA
chr11	6852507	6848387	0.75	6848387	0.88	6852699	0.9	6840054	0.83	6848387	0.88
chr11	6854981	6847611	0.89	6848080	0.95	6847611	0.94	6847611	0.96	6861913	0.91
chr11	6862195	6847611	0.93	6848080	0.92	6862536	0.94	6847611	0.91	6847611	0.94
chr11	6865063	6864941	0.93	6864848	1.0	6865101	0.95	6871010	1.0	6864848	1.0
chr11	6865140	6865144	1.0	NA	NA	NA	NA	6865144	1.0	NA	NA
chr11	6867211	6867210	0.95	6864454	0.99	6869670	1.0	6867210	1.0	6869670	0.97
chr11	6875078	6875077	0.96	6864454	0.99	6869670	1.0	6875077	1.0	6875077	0.99
chr11	6882083	6835381	0.5	NA	NA	6890036	0.02	6837792	1.0	NA	NA
chr11	6887322	6887321	0.99	6887321	1.0	6887321	1.0	6887321	0.92	6882639	0.88
chr11	6887558	6864512	0.21	6889896	0.58	6886685	0.53	6886685	0.53	6886685	0.52
chr11	6889344	6889929	0.91	6889343	0.91	6888901	0.9	6888901	0.92	6886730	0.96
chr11	6893980	6867863	0.71	6893979	1.0	6888901	0.86	6879597	0.62	6894084	0.79
chr11	6895694	6866609	0.92	6890144	0.96	6890144	0.71	6890144	0.91	6890144	0.91
chr11	6896198	6896198	0.98	6896198	1.0	6896198	1.0	6896198	0.97	6896198	0.98
chr11	6897421	6897456	0.76	6897420	0.97	6897420	0.95	6897420	0.45	6897420	0.95
chr11	6902014	6901027	0.81	6901027	0.82	6901027	0.9	6903030	0.83	6901027	0.85
chr11	6902136	6902135	1.0	NA	NA	NA	NA	6879210	0.17	NA	NA
chr11	6913025	6911204	0.7	6906808	0.94	6913043	0.95	6911204	0.93	6908637	0.98
chr11	6917043	6917295	0.87	6906808	0.82	6901027	0.87	6917295	0.9	6917135	0.86
chr11	6926397	6926396	0.75	NA	NA	NA	NA	6934046	0.86	NA	NA
chr11	6930098	6930097	0.61	6929672	0.9	6930097	0.41	6927210	0.86	6927210	0.89
chr11	6933795	6929434	0.61	6930365	0.63	6932627	0.83	6930365	0.55	6933794	0.82
chr11	6936891	6936890	0.85	6936890	0.7	6936890	0.75	6936890	0.93	6936890	1.0
chr11	6940062	6940071	0.9	6940071	1.0	NA	NA	6927796	1.0	6940071	0.25
chr11	6943509	6943508	1.0	NA	NA	NA	NA	6893628	1.0	6968021	0.05
chr11	6948747	6948757	1.0	NA	NA	6957483	0.5	6901750	1.0	NA	NA
chr11	6964685	6964684	0.94	6964684	0.8	6964684	0.94	6964684	0.63	6964684	0.94
chr11	6968526	6968525	0.8	6968525	0.95	6968525	0.92	6968525	0.99	6968525	0.94
chr11	6968866	6968229	0.61	6921492	0.67	NA	NA	6968865	0.56	6968865	0.25
chr11	6972409	6972408	0.53	6962867	0.97	6972408	0.98	6972408	0.85	6972408	0.94
chr11	6978757	6978756	0.93	6978756	0.99	6978756	1.0	6978756	0.91	6978756	0.95
chr11	6979330	6979342	1.0	NA	NA	NA	NA	6929637	0.04	NA	NA
chr11	6980607	6980607	0.94	6980465	0.99	6980607	0.99	6980607	0.97	6980607	1.0
chr11	6984113	6984112	0.95	6985719	0.99	6984112	0.96	6984112	0.96	6984112	1.0
chr11	6986835	6986839	1.0	6985719	1.0	6986839	1.0	6985527	0.99	6986500	1.0
chr11	6990744	6964652	0.5	NA	NA	NA	NA	NA	NA	NA	NA
chr11	6994183	6994201	0.96	6954116	1.0	6994201	1.0	6994201	0.84	NA	NA
chr11	6997586	6997585	0.7	6997585	0.92	6997585	0.74	7044801	0.76	6997585	0.82
chr11	7010638	7008061	0.97	7015587	0.93	7007865	0.97	7008061	0.93	7007865	0.92
chr11	7015090	7015089	0.62	7004198	0.89	7007865	0.71	6998892	0.81	7040551	0.66
chr11	7015582	7015587	0.98	7015587	0.96	7016598	0.99	7015587	1.0	7015879	0.98
chr11	7016030	7016029	0.51	7016029	0.97	7016029	0.92	7016029	0.81	7016029	0.61
chr11	7017739	7011445	0.97	7011445	0.98	7017738	1.0	7017567	0.99	7017567	0.99
chr11	7021950	7021954	0.59	NA	NA	7021954	1.0	7021954	0.67	7021954	0.67
chr11	7023524	7023974	0.97	7023524	0.99	7023524	0.96	7023524	0.98	7017567	0.95
chr11	7023526	7023524	0.99	7023524	0.96	7023524	1.0	7023524	1.0	7017738	0.87
chr11	7026957	7026164	0.86	NA	NA	NA	NA	NA	NA	NA	NA
chr11	7035140	7034152	0.9	7034152	0.95	7025813	0.98	7025813	0.96	7034152	0.89
chr11	7039358	7039005	0.89	7036777	0.89	7035606	0.86	7039357	0.91	7036930	0.84
chr11	7042024	7005725	0.64	7035262	0.02	NA	NA	6995091	1.0	NA	NA
chr11	7047317	7056115	0.99	7092133	0.08	7037306	1.0	7051788	0.63	7068341	0.03
chr11	7052633	7052545	1.0	7035135	1.0	NA	NA	7035135	1.0	7035135	1.0
chr11	7053451	7053469	0.58	7046470	0.91	7053469	0.99	7044608	0.74	7053469	0.88
chr11	7057040	7029015	1.0	7008756	1.0	NA	NA	7008756	1.0	NA	NA
chr11	7069624	7069636	0.96	7069636	0.99	7069636	0.91	7069636	0.98	7069636	0.91
chr11	7090805	7090804	1.0	7090804	1.0	7090804	1.0	7090804	1.0	7090804	1.0
chr11	7093923	7053591	0.36	NA	NA	NA	NA	NA	NA	NA	NA
chr11	7098922	7098921	0.94	7098921	1.0	7098921	0.82	7060270	1.0	7098921	0.64
chr11	7105378	7079216	1.0	NA	NA	7073449	0.25	NA	NA	NA	NA
chr11	7105864	7106913	0.24	7125499	0.41	7125499	0.46	7125499	0.34	7117148	0.35
chr11	7106212	7106211	0.49	7106211	0.67	NA	NA	7106211	0.56	7106211	0.37
chr11	7108942	7092676	0.64	7104411	0.67	7067084	0.16	7108941	0.43	7104411	0.6
chr11	7116675	7116447	0.78	7111284	0.91	7112277	0.95	7111284	0.89	7111284	0.88
chr11	7120563	7120570	0.83	7120237	0.98	7107224	1.0	7120570	1.0	7116489	0.98
chr11	7120652	7120650	0.96	7120650	0.94	7103060	1.0	7104411	1.0	7120650	1.0
chr11	7122234	7123621	0.66	7121633	0.92	7121633	0.78	7129900	0.83	7117148	0.86
chr11	7125079	7126973	0.81	7125078	0.76	7125078	0.94	7125078	0.51	7092315	0.74
chr11	7125500	7125499	0.66	7125499	0.65	7126112	0.72	7125499	0.62	7125499	0.64
chr11	7131289	7131288	0.91	7128100	0.98	7131288	0.94	7124807	0.93	7124597	0.96
chr11	7135021	7178598	0.08	NA	NA	NA	NA	NA	NA	NA	NA
chr11	7136621	7127471	0.97	NA	NA	NA	NA	NA	NA	NA	NA
chr11	7138947	7138066	0.96	7138949	1.0	7138957	0.71	7138949	1.0	7138949	1.0
chr11	7143265	7147445	0.58	7153629	0.85	7120754	0.68	7122371	0.65	7146564	0.48
chr11	7145217	7141549	0.5	7153629	0.49	7096851	0.57	7126203	0.68	7096851	0.46
chr11	7157678	7157047	0.89	7159331	0.97	7159240	0.97	7163394	0.93	7163394	0.98
chr11	7162844	7162827	1.0	NA	NA	7162851	1.0	NA	NA	NA	NA
chr11	7171012	7171011	0.68	7171011	0.57	7171011	0.48	7171011	0.37	7171011	0.57
chr11	7173897	7173896	0.58	7173896	0.25	NA	NA	7173896	1.0	NA	NA
chr11	7182965	7182964	1.0	7180736	0.97	7171740	1.0	7182964	1.0	7182964	1.0
chr11	7184923	7184922	0.96	7184922	1.0	7184922	0.99	7184922	0.98	7184922	0.98
chr11	7185872	7185871	0.97	7185871	0.98	7185871	0.98	7185871	0.96	7185871	0.88
chr11	7189163	7187186	1.0	NA	NA	NA	NA	7186716	1.0	NA	NA
chr11	7191156	7188570	0.79	7191155	0.7	7191155	0.93	7186577	0.79	7191155	0.32
chr11	7192623	7192622	0.84	7192622	1.0	7192622	0.25	7192622	0.5	7192622	0.37
chr11	7197533	7197532	0.28	7195794	0.56	7197532	0.54	7195794	0.63	7195794	0.42
chr11	7199440	7199452	1.0	NA	NA	NA	NA	7164431	1.0	NA	NA
chr11	7201389	7199255	0.62	7212111	0.82	7201388	0.8	7198518	0.5	7201388	0.8
chr11	7211031	7211040	0.86	NA	NA	NA	NA	7211040	1.0	NA	NA
chr11	7213417	7213425	0.64	7213425	0.96	7206456	1.0	7213425	0.97	7213425	1.0
chr11	7222453	7222452	0.76	7222154	0.87	7222154	0.78	7222154	0.79	7222154	0.74
chr11	7224610	7221874	0.96	7221874	0.98	7221874	0.71	7224628	0.95	7221874	0.97
chr11	7225668	7225662	0.99	7212633	1.0	7225662	0.95	7209808	1.0	7225662	1.0
chr11	7227654	7227653	0.94	7227653	0.85	7227653	0.91	7227653	1.0	7227653	0.83
chr11	7233373	7233372	0.62	7233372	0.97	7233372	0.9	7233372	0.89	7233372	0.85
chr11	7235424	7216533	0.2	NA	NA	NA	NA	7204434	0.5	NA	NA
chr11	7237322	7236006	1.0	NA	NA	NA	NA	NA	NA	NA	NA
chr11	7240401	7240400	1.0	NA	NA	NA	NA	7240400	1.0	NA	NA
chr11	7241208	7241207	0.64	7248141	0.51	7241207	0.47	7248141	0.39	7248141	0.43
chr11	7243046	7242772	0.84	7242772	0.97	7243069	0.97	7242772	0.99	7239752	0.99
chr11	7243944	7243943	0.46	7243943	0.96	7243943	0.91	7243943	0.93	7243943	0.97
chr11	7251099	7251166	0.26	7255311	0.45	7287830	0.7	7251125	0.45	7251125	0.46
chr11	7256975	7244457	0.5	NA	NA	NA	NA	NA	NA	NA	NA
chr11	7265669	7262545	0.69	7265523	0.71	7265523	0.72	7265523	0.72	7265668	0.7
chr11	7270827	7263040	0.51	7265668	0.55	7256889	0.69	7260977	0.47	7265668	0.54
chr11	7274318	7274317	0.44	7265191	0.66	7265191	0.74	7274497	0.64	7265191	0.68
chr11	7276893	7276892	0.87	7276892	0.3	7276892	0.61	7276892	0.83	7276892	0.37
chr11	7277053	7277063	1.0	7277063	1.0	7277063	1.0	7277063	1.0	7277063	0.98
chr11	7282910	7283063	0.87	7263800	0.97	7315649	0.01	7283063	0.59	7276071	0.82
chr11	7283148	7283450	0.56	7283147	0.76	7304044	0.8	7283147	0.73	7283147	0.63
chr11	7283165	7283450	0.54	7283147	0.7	7304044	0.65	7283147	0.65	7283147	0.57
chr11	7288290	7288289	0.73	7290332	0.89	7289536	0.84	7288289	0.85	7292942	0.92
chr11	7291692	7291691	0.54	7291691	0.97	7291691	0.95	7291691	0.97	7290447	0.99
chr11	7310445	7311050	0.65	7318221	0.77	7310444	0.96	7316064	0.77	7311281	0.8
chr11	7313258	7300649	0.11	NA	NA	NA	NA	NA	NA	NA	NA
chr11	7318323	7318322	0.94	7318322	0.94	7310312	0.44	7318322	0.94	7318322	0.97
chr11	7324420	7324419	1.0	NA	NA	NA	NA	NA	NA	NA	NA
chr11	7344929	7345275	0.39	7345275	0.53	7347631	0.41	7344618	0.66	7344618	0.77
chr11	7347237	7345875	0.22	7348644	0.91	7348644	0.87	7344618	0.77	7348644	0.95
chr11	7349382	7351568	0.34	7346310	0.6	7346310	0.7	7367477	0.44	7366170	0.38
chr11	7362702	7362704	1.0	NA	NA	NA	NA	7362146	1.0	7406535	0.01
chr11	7367249	7367248	0.55	7367248	0.96	7367248	0.32	7367248	0.92	7383826	0.25
chr11	7369772	7368806	0.54	7369719	0.78	7368347	0.84	7370105	0.75	7368347	0.86
chr11	7376345	7376617	0.69	7368380	0.92	7368380	0.98	7369319	0.91	7368690	0.96
chr11	7376384	7400707	0.06	7376370	1.0	NA	NA	7376370	0.07	7425926	0.01
chr11	7378119	7378118	0.53	7378118	0.47	7377647	0.7	7378118	0.65	7378118	0.64
chr11	7378620	7378619	0.8	7378619	1.0	7378619	1.0	7378619	0.9	7378619	1.0
chr11	7384063	7384062	0.62	7397235	0.93	7386240	0.93	7386240	0.86	7384062	0.91
chr11	7385341	7385340	0.35	7385340	0.75	7385966	0.71	7385340	0.71	7385340	0.5
chr11	7386452	7386437	0.99	7386437	1.0	7386437	0.99	7386437	0.96	7387272	0.98
chr11	7392583	7392582	0.99	7390511	0.99	7392582	0.98	7392582	0.99	7392582	0.99
chr11	7393295	7393294	0.76	7394741	0.81	7394741	0.81	7394741	0.87	7393294	0.87
chr11	7393955	7393960	0.7	7393960	0.26	7395724	0.7	7393960	0.85	7393960	0.92
chr11	7398403	7397808	0.86	7391628	0.96	7398412	0.94	7398384	0.95	7397808	0.92
chr11	7403565	7401977	0.56	7403222	0.94	7405090	0.96	7405090	0.78	7403222	0.92
chr11	7405089	7405092	0.62	7405092	0.82	7405092	1.0	7405092	0.82	7405092	0.95
chr11	7406535	7406535	0.38	7406535	0.55	7406535	0.59	7406535	0.45	7406535	0.48
chr11	7408124	7408131	1.0	NA	NA	NA	NA	7408131	1.0	NA	NA
chr11	7410856	7433703	0.14	NA	NA	NA	NA	NA	NA	NA	NA
chr11	7413762	7412916	0.66	7413761	0.9	7413761	0.99	7413761	0.84	7413761	0.8
chr11	7420386	7420385	0.95	NA	NA	7420385	1.0	7396699	1.0	7420385	0.25
chr11	7423993	7423992	0.97	7422073	1.0	7423337	1.0	7423992	1.0	7423992	1.0
chr11	7435982	7435987	0.97	7435963	0.77	7435963	0.97	7435963	0.89	7435963	0.72
chr11	7436616	7430428	1.0	7432950	0.95	NA	NA	7430428	1.0	7430428	1.0
chr11	7437627	7437626	0.62	7437638	0.67	7437626	1.0	7435419	0.5	NA	NA
chr11	7443003	7467834	0.17	NA	NA	NA	NA	NA	NA	NA	NA
chr11	7455335	7455508	0.82	7455385	0.8	7455334	0.74	7455508	0.62	7455334	0.65
chr11	7455509	7455508	0.84	7455385	0.86	7455508	0.9	7455508	0.7	7455334	0.62
chr11	7458487	7458486	0.98	7458486	1.0	7458486	0.99	7458486	0.94	7458486	0.99
chr11	7464927	7464926	0.93	7464926	0.56	7464926	1.0	7464926	1.0	NA	NA
chr11	7465230	7465243	0.44	NA	NA	NA	NA	NA	NA	NA	NA
chr11	7466721	7466720	0.59	7469317	0.61	7467435	0.58	7469317	0.7	7469317	0.62
chr11	7469769	7469775	0.48	7469775	1.0	7469775	1.0	7469775	1.0	7469775	1.0
chr11	7471953	7479795	0.86	NA	NA	NA	NA	NA	NA	NA	NA
chr11	7481576	7481599	0.94	7481575	0.56	7481575	0.51	7481599	0.5	7481575	0.67
chr11	7500723	7500722	0.78	7500735	0.67	7500722	0.33	7500735	0.6	7500722	1.0
chr11	7504931	7502319	0.94	7504930	0.94	7502319	0.98	7502319	0.98	7502319	0.99
chr11	7505103	7507552	0.93	7505102	0.94	7505102	1.0	7502319	0.98	7502319	0.97
chr11	7506178	7501236	1.0	NA	NA	NA	NA	NA	NA	NA	NA
chr11	7507553	7507552	0.99	7507552	0.96	7507328	0.94	7502319	0.9	7507099	0.99
chr11	7520507	7520507	0.71	7520507	1.0	7519551	0.23	7520507	1.0	7520507	0.86
chr11	7524103	7524141	0.6	7524129	1.0	7524143	0.92	7524129	0.92	7524129	0.98
chr11	7524142	7524141	0.6	7524129	1.0	7524143	0.94	7524129	0.93	7524129	0.77
chr11	7531837	7531836	0.82	NA	NA	NA	NA	NA	NA	7531836	1.0
chr11	7549610	7549781	0.8	7549667	0.91	7549667	0.96	7549781	0.9	7550533	0.9
chr11	7554785	7554818	0.41	7555577	0.61	7548241	0.63	7548241	0.69	7555577	0.79
chr11	7558753	7558753	0.79	NA	NA	7558771	0.67	7520351	0.34	7538143	0.13
chr11	7559924	7559923	1.0	NA	NA	NA	NA	NA	NA	NA	NA
chr11	7560406	7526911	1.0	7560405	1.0	NA	NA	NA	NA	7577503	0.05
chr11	7561068	7561067	0.99	7567360	0.99	7560655	1.0	7561067	1.0	7561067	0.99
chr11	7564166	7564165	0.97	7564165	0.99	7564165	0.96	7564165	0.95	7564165	1.0
chr11	7566040	7565507	0.77	7566763	0.99	7565507	0.99	7564044	0.97	7565507	0.97
chr11	7572765	7572764	0.89	NA	NA	NA	NA	7568487	1.0	7552479	1.0
chr11	7577316	7577320	0.35	7577328	0.77	7577328	0.67	7577328	0.59	7577328	0.59
chr11	7579951	7579950	0.96	NA	NA	7579950	0.83	7545594	1.0	7599387	0.5
chr11	7581842	7581841	0.54	7542555	0.5	7581841	0.6	7581841	0.79	7581841	0.87
chr11	7582717	7587963	0.8	7582716	0.33	7582716	0.52	7582716	0.73	7567300	0.73
chr11	7589611	7586916	0.87	NA	NA	7589611	1.0	7586916	0.71	7629708	0.07
chr11	7595892	7595891	0.7	7595891	0.94	7595891	0.97	7595891	0.91	7595891	0.67
chr11	7596390	7596280	0.75	7592230	0.93	7596280	1.0	7596280	0.96	7596280	0.97
chr11	7599630	7598883	0.72	7599078	0.98	7599078	0.95	7599078	0.91	7599078	0.86
chr11	7599798	7599976	0.75	7599797	0.83	7599797	0.79	7599797	0.87	7599797	0.56
chr11	7604547	7604174	0.6	NA	NA	NA	NA	7563186	0.76	7571375	1.0
chr11	7608640	7608470	1.0	7604246	1.0	7608644	0.75	7608644	1.0	7608644	1.0
chr11	7616132	7612389	0.98	NA	NA	NA	NA	7599641	1.0	NA	NA
chr11	7627455	7627454	0.96	7627454	0.98	7627454	0.97	7627454	0.97	7629080	0.84
chr11	7644114	7644113	0.96	7644113	1.0	7644113	1.0	7644113	0.97	7644113	0.99
chr11	7667334	7667333	0.71	7670938	0.95	7665443	0.95	7666438	0.94	7665443	0.99
chr11	7670353	7670370	0.9	7670370	0.84	7670024	0.84	7664720	0.81	7670024	0.82
chr11	7672622	7673623	0.63	7673623	0.66	7672622	0.83	7673623	0.74	7673623	0.63
chr11	7675240	7675742	0.8	7675239	0.26	7651205	0.79	7675239	0.92	7675239	0.74
chr11	7675383	7675392	1.0	NA	NA	NA	NA	NA	NA	NA	NA
chr11	7684000	7683998	1.0	7675742	1.0	NA	NA	7683998	1.0	7683999	1.0
chr11	7687307	7687305	0.62	7687305	0.42	7687305	0.68	7687314	0.57	7685261	0.43
chr11	7694608	7694632	0.49	7694632	0.65	7694632	0.81	7694632	0.51	7694632	0.59
chr11	7694804	7698993	0.22	7694803	0.73	7694803	0.68	7694803	0.39	7702769	0.38
chr11	7711553	7712236	0.23	7702812	0.4	7711556	0.15	7702812	0.33	7711552	0.41
chr11	7711647	7711671	0.7	7710744	0.61	7719230	0.43	7708580	0.57	7726433	0.88
chr11	7711726	7711724	1.0	NA	NA	7676153	0.05	7711724	1.0	NA	NA
chr11	7714557	7759738	1.0	NA	NA	NA	NA	NA	NA	NA	NA
chr11	7717720	7717719	0.66	7717719	0.96	7717719	0.95	7717719	0.93	7717719	0.69
chr11	7718385	7718526	0.56	7718526	0.62	7718526	0.69	7718526	0.54	7718526	0.53
chr11	7719154	7712909	1.0	7719151	0.97	7719151	0.99	7719151	1.0	7712909	1.0
chr11	7720998	7723519	0.52	7720997	0.82	7720997	0.85	7732648	0.64	7732648	0.84
chr11	7721894	7711686	0.5	NA	NA	NA	NA	NA	NA	7759859	0.14
chr11	7725104	7722965	1.0	7725103	1.0	NA	NA	NA	NA	NA	NA
chr11	7729531	7681029	0.04	NA	NA	NA	NA	NA	NA	NA	NA
chr11	7740471	7729679	0.49	7741386	0.9	7741925	0.77	7740490	0.66	7741925	0.78
chr11	7741312	7741311	0.98	7741311	1.0	7738533	0.96	7738533	1.0	7741311	1.0
chr11	7741630	7741629	0.42	7709881	0.69	7741629	0.85	7740449	0.75	7740449	0.85
chr11	7741752	7738816	0.88	7740523	0.92	7741751	0.78	7738816	0.97	7740523	0.99
chr11	7745345	7746162	0.57	7746162	0.62	7746162	0.92	7746162	0.64	7746162	0.64
chr11	7753580	7753583	1.0	NA	NA	7738170	1.0	7713173	1.0	NA	NA
chr11	7754679	7752985	0.86	7754691	0.86	7754691	1.0	7755852	0.97	7755375	0.97
chr11	7758867	7758866	1.0	7758866	1.0	7758866	1.0	7738533	1.0	7756929	0.99
chr11	7760656	7760655	0.63	7760655	0.5	7760655	0.71	7760655	0.53	7760655	0.57
chr11	7776586	7776585	0.98	7762995	1.0	7776585	0.95	7762995	0.98	7762995	1.0
chr11	7785616	7779270	1.0	NA	NA	NA	NA	NA	NA	NA	NA
chr11	7785919	7785447	0.67	7786269	0.88	7787323	0.86	7780757	0.82	7786269	0.84
chr11	7786270	7786269	1.0	7786269	1.0	7787323	1.0	7786269	1.0	7786269	1.0
chr11	7787176	7787175	0.97	7786302	0.97	7778330	0.97	7786302	0.97	7787175	1.0
chr11	7815742	7815738	1.0	7837012	0.2	NA	NA	NA	NA	NA	NA
chr11	7816184	7823435	0.55	7766325	0.69	7815870	0.92	7823435	0.53	7821770	0.8
chr11	7826199	7826198	0.68	7812280	0.91	7815839	0.95	7826198	0.93	7826198	0.85
chr11	7829391	7826838	1.0	7829390	1.0	7829390	0.98	7829390	1.0	7829390	1.0
chr11	7836300	7836300	0.88	7815870	0.97	7815870	0.99	7790135	0.98	7833378	0.99
chr11	7839509	7836393	0.45	7822226	0.92	7822226	0.88	7822226	0.89	7822550	0.87
chr11	7841936	7882517	0.06	NA	NA	NA	NA	NA	NA	7837694	1.0
chr11	7847142	7847141	0.95	7847141	0.99	7847141	1.0	7847141	0.98	7847141	1.0
chr11	7847337	7847336	0.84	7847336	0.86	7847336	0.95	7847336	0.88	7847336	0.62
chr11	7853614	7854285	0.65	7854285	0.85	7854285	0.83	7854285	0.67	7854285	0.85
chr11	7868466	7868470	1.0	NA	NA	7867430	1.0	NA	NA	NA	NA
chr11	7874667	7874666	0.35	7874666	0.61	7874666	0.45	7874666	0.5	7878925	0.5
chr11	7882083	7882066	0.97	7882066	1.0	7882066	1.0	7882066	1.0	7882091	1.0
chr11	7882498	7880979	0.83	7882458	0.91	7880979	0.85	7880979	0.82	7880979	0.88
chr11	7884401	7884400	1.0	7861789	0.02	NA	NA	NA	NA	NA	NA
chr11	7884969	7884046	1.0	NA	NA	NA	NA	NA	NA	NA	NA
chr11	7886820	7886819	0.97	NA	NA	NA	NA	7879283	1.0	7882570	1.0
chr11	7889515	7892425	0.57	7889535	0.59	7889669	0.75	7892425	0.76	7889535	0.72
chr11	7894511	7894510	0.66	7894510	0.7	7894510	0.94	7894510	0.81	7894510	0.69
chr11	7896024	7896023	0.8	7896023	0.88	7891803	0.92	7896023	0.86	7896023	0.95
chr11	7900514	7900513	0.97	7900513	0.94	7900513	0.99	7900513	0.95	7900513	0.89
chr11	7909191	7909190	0.59	7909190	0.68	7909190	0.79	7909190	0.77	7909190	0.87
chr11	7920254	7920274	0.98	7920238	1.0	7915665	1.0	7920274	1.0	7920238	0.99
chr11	7924564	7924563	0.59	7924691	0.61	7924563	0.71	7931373	0.52	7915576	0.63
chr11	7943468	7943467	0.95	7943467	0.99	7943467	1.0	7943852	1.0	7943467	1.0
chr11	7951276	7951275	0.83	7951275	1.0	7957201	0.98	7951275	0.98	7951275	0.99
chr11	7953926	7953928	0.99	7948651	0.95	7957201	0.98	7953928	1.0	7951550	0.94
chr11	7963782	7963782	1.0	7963782	0.3	NA	NA	7924167	0.69	7963782	1.0
chr11	7971449	7971448	0.95	7969067	0.9	7971448	0.5	7971448	0.98	7971448	0.91
chr11	7973455	7973454	0.98	7973454	1.0	7973454	1.0	7973454	0.94	7973454	0.91
chr11	7973679	7973678	0.91	7973678	0.5	7973678	0.5	7973678	0.53	7973678	0.89
chr11	7975563	8012629	0.07	NA	NA	NA	NA	NA	NA	NA	NA
chr11	7976275	7976274	0.98	7976126	0.98	7976126	0.98	7976126	0.98	7976126	1.0
chr11	7979098	7979097	0.94	7979097	1.0	7979097	0.98	7979097	0.99	7979097	0.98
chr11	7980255	7979467	0.6	7985166	0.88	7985166	0.78	7979467	0.77	7985209	0.79
chr11	7980420	7980150	0.69	7980150	0.93	7980419	0.48	7980150	0.79	7980150	0.75
chr11	7980758	7980757	0.8	7979769	0.64	7982284	0.97	7979769	0.55	7979769	0.89
chr11	7983012	7965440	1.0	NA	NA	NA	NA	7938259	0.01	NA	NA
chr11	7986589	7986588	0.64	7986588	0.76	7986561	0.62	7986588	0.82	7986588	0.66
chr11	7990866	7990865	0.31	7993613	0.67	7993832	0.48	7993613	0.67	7993613	0.8
chr11	7991195	7990697	0.77	7991194	0.98	NA	NA	7991194	0.87	NA	NA
chr11	7998090	7997044	0.61	7998090	1.0	7983877	0.3	7997044	0.95	7994952	1.0
chr11	7999097	7999096	0.98	7998090	1.0	7950448	1.0	7997044	0.98	7994952	1.0
chr11	8000209	8000208	0.87	8000208	0.99	8000208	0.94	8000208	1.0	8000208	0.96
chr11	8013741	8013740	0.7	8013740	0.95	8013740	0.88	8013740	0.9	8013740	0.94
chr11	8021916	8021915	0.72	8021893	0.93	8021932	0.92	8021915	0.78	8021915	0.74
chr11	8022939	8022930	0.94	NA	NA	NA	NA	NA	NA	NA	NA
chr11	8024829	8024835	0.64	NA	NA	8043649	0.67	NA	NA	NA	NA
chr11	8026474	8026473	0.55	8026139	0.73	8026473	0.95	8026473	0.79	8027694	0.73
chr11	8039430	8039430	0.83	8039430	0.97	8039430	0.84	8039430	0.94	8039430	0.94
chr11	8054446	8039873	0.85	8054445	1.0	NA	NA	8054445	1.0	8054445	0.53
chr11	8058215	8058216	0.7	8058216	0.7	8058216	0.78	8058216	0.71	8058216	0.82
chr11	8062510	8062516	0.42	8062516	0.88	8057157	0.85	8062516	0.89	8062516	0.95
chr11	8074097	8074096	0.57	8074096	0.8	8074096	0.97	8074096	0.88	8074096	0.89
chr11	8075719	8075718	0.62	NA	NA	NA	NA	8075718	1.0	8075718	1.0
chr11	8076807	8101225	0.04	NA	NA	NA	NA	NA	NA	NA	NA
[truncated: 40,937 more rows]
