# Supplementary material for: A deep population reference panel of tandem repeat variation
Source: Nat Commun. 2023 Oct 23;14:6711. doi: 10.1038/s41467-023-42278-3 (PMC10593948; doi:10.1038/s41467-023-42278-3)
Supplement: Supplementary file 5 — Supplementary Data 18 [file 41467_2023_42278_MOESM5_ESM.zip › tag_tables/tag_snp_info_chr10_hg38.csv]

CHROM	TR_POS	AFR_TAG_SNP_POS	LD_AFR	EUR_TAG_SNP_POS	LD_EUR	EAS_TAG_SNP_POS	LD_EAS	AMR_TAG_SNP_POS	LD_AMR	SAS_TAG_SNP_POS	LD_SAS
chr10	89246	89250	0.27	89250	0.64	63082	0.69	89250	0.52	89250	0.7
chr10	91252	91366	0.82	91366	0.78	91366	0.91	91366	0.85	91366	0.76
chr10	93761	73767	0.19	87843	0.41	93776	0.24	87843	0.51	93776	0.41
chr10	95701	95700	0.92	NA	NA	83567	1.0	52977	1.0	117841	1.0
chr10	97962	117830	0.25	NA	NA	NA	NA	NA	NA	NA	NA
chr10	103129	139065	0.94	116705	1.0	NA	NA	87698	0.04	NA	NA
chr10	108647	108646	0.5	108646	1.0	NA	NA	108646	1.0	96423	0.75
chr10	114106	114105	0.6	114105	0.62	113464	0.74	74625	0.55	113464	0.71
chr10	114972	114971	0.47	114971	0.78	114971	0.46	114971	0.79	113120	0.77
chr10	118925	70598	1.0	NA	NA	118924	1.0	86051	1.0	118924	0.45
chr10	123645	123662	0.64	123662	0.39	123662	0.6	123662	0.66	123662	0.33
chr10	126418	125422	0.64	126417	1.0	126417	0.9	126417	1.0	126417	1.0
chr10	127325	127335	1.0	127335	0.95	127335	1.0	127335	1.0	127335	0.93
chr10	127598	127597	0.94	NA	NA	NA	NA	NA	NA	NA	NA
chr10	128147	128146	0.76	128146	1.0	128146	0.6	128146	1.0	161105	0.33
chr10	130137	130144	0.67	NA	NA	NA	NA	NA	NA	NA	NA
chr10	135523	135522	1.0	NA	NA	135522	1.0	NA	NA	135522	1.0
chr10	135572	181905	0.04	119563	1.0	135572	0.75	NA	NA	135572	0.88
chr10	138110	138110	0.59	138110	0.57	138110	0.69	138110	0.5	138110	0.61
chr10	138754	138753	0.95	138753	0.98	138753	0.98	138753	1.0	138753	0.99
chr10	140101	116196	1.0	140100	1.0	140100	0.86	140100	0.93	140118	0.93
chr10	144008	158991	0.66	129368	0.75	144007	0.65	124672	0.76	144007	0.7
chr10	147524	147523	1.0	147523	0.82	128146	0.25	147523	0.67	NA	NA
chr10	149286	159913	0.66	129368	0.86	151252	0.73	160917	0.84	151252	0.74
chr10	150627	150626	0.94	NA	NA	NA	NA	NA	NA	NA	NA
chr10	158413	186017	0.49	160638	0.97	157860	1.0	157426	0.84	157860	0.98
chr10	158584	158583	0.61	158583	0.44	158583	0.26	124492	0.5	153189	1.0
chr10	159117	127671	0.42	124498	0.6	159116	0.33	151520	0.55	134731	0.4
chr10	162440	162439	0.92	162439	0.79	162439	0.5	162439	0.74	162439	0.86
chr10	170431	170431	0.42	170431	0.59	170431	0.55	220116	0.21	170431	0.26
chr10	173036	173046	0.9	125951	1.0	173035	1.0	124492	0.25	135005	0.15
chr10	176271	170410	0.6	220433	0.02	176270	1.0	128835	1.0	159014	0.14
chr10	180982	180981	0.9	180981	1.0	180981	1.0	NA	NA	NA	NA
chr10	185494	230054	0.5	160638	0.93	157426	0.93	157426	0.92	157860	0.93
chr10	186008	186007	0.57	186007	0.91	186007	0.94	186007	0.72	186007	0.68
chr10	187225	157463	0.5	NA	NA	NA	NA	187236	1.0	NA	NA
chr10	187634	187833	0.93	185868	0.81	200572	0.95	175225	0.82	159361	0.88
chr10	188425	188424	0.67	188424	0.95	188424	0.82	161949	0.95	161949	0.87
chr10	188592	187833	0.9	199830	0.59	175225	0.71	181008	0.86	190671	0.45
chr10	199225	186661	0.03	NA	NA	NA	NA	NA	NA	NA	NA
chr10	200206	246987	0.37	186017	0.57	223132	0.46	223132	0.51	186017	0.47
chr10	201586	202566	0.63	156416	0.75	156416	0.3	156416	0.73	206753	0.75
chr10	203055	239131	1.0	NA	NA	NA	NA	NA	NA	NA	NA
chr10	205689	205702	0.83	187059	1.0	194543	0.04	158412	1.0	NA	NA
chr10	205795	205794	0.93	171092	0.86	NA	NA	205794	1.0	205794	1.0
chr10	206015	207608	0.45	206014	0.43	206014	0.78	164953	0.42	206014	0.39
chr10	206847	158983	1.0	NA	NA	NA	NA	NA	NA	NA	NA
chr10	209004	209003	0.78	258721	0.5	209003	0.44	191323	0.34	209037	0.66
chr10	211238	183588	0.75	211243	1.0	NA	NA	NA	NA	211243	0.73
chr10	215555	167212	0.42	187059	0.8	215561	1.0	167782	0.88	215561	0.1
chr10	217515	217514	0.41	217514	0.5	217514	0.5	217514	0.27	217514	0.64
chr10	220788	220787	0.81	190369	1.0	NA	NA	220787	1.0	220787	1.0
chr10	223033	223032	0.57	187059	0.74	200572	0.85	181008	0.74	175225	0.99
chr10	228940	228944	1.0	NA	NA	NA	NA	NA	NA	NA	NA
chr10	234219	200354	0.92	NA	NA	234218	1.0	200354	1.0	NA	NA
chr10	234982	234431	0.5	222652	0.78	235956	0.78	223840	0.82	227975	0.78
chr10	236812	207474	0.85	NA	NA	NA	NA	193761	1.0	NA	NA
chr10	238359	238363	0.91	238363	1.0	238363	0.93	238363	1.0	238359	0.48
chr10	243870	243869	1.0	NA	NA	243869	1.0	NA	NA	243869	0.67
chr10	255564	255563	0.8	255563	1.0	264908	0.02	277809	0.67	255563	0.53
chr10	256495	212691	1.0	256494	0.5	256494	0.97	256494	0.6	251021	0.96
chr10	257337	257336	0.63	NA	NA	257336	1.0	223730	0.6	NA	NA
chr10	257834	247824	1.0	NA	NA	NA	NA	NA	NA	NA	NA
chr10	260444	211096	0.48	211096	0.72	260443	0.61	211096	0.74	260443	0.54
chr10	261379	261378	0.9	261378	0.99	261378	1.0	261378	0.97	261378	0.99
chr10	261442	281840	0.49	261548	0.81	261867	0.77	261867	0.72	261867	0.85
chr10	261738	261737	0.96	261737	0.95	261737	0.97	261737	0.96	261737	0.98
chr10	272340	272339	0.86	272339	0.88	272339	0.97	272339	0.88	272471	0.88
chr10	273599	273598	0.46	262551	0.51	273598	0.6	273598	0.79	272339	0.49
chr10	275471	275470	0.38	261441	0.47	275470	0.5	272136	0.41	275470	0.53
chr10	276458	276457	0.9	NA	NA	238395	1.0	NA	NA	NA	NA
chr10	277044	277066	0.97	NA	NA	NA	NA	236429	0.42	NA	NA
chr10	284745	284744	1.0	284744	0.8	284744	0.96	284744	1.0	284744	0.64
chr10	285154	285458	0.65	285130	0.9	285114	0.68	285114	0.92	285114	0.87
chr10	287110	287109	0.79	237118	1.0	307683	0.07	287109	1.0	287109	0.25
chr10	289272	289271	0.33	239866	0.3	289271	0.38	289271	0.23	289269	0.34
chr10	294593	291337	0.89	294611	0.39	307782	0.5	294611	0.79	294611	0.58
chr10	297241	301812	0.53	300877	0.41	295331	0.58	295946	0.82	300150	0.49
chr10	303522	303521	0.95	303521	0.9	303521	0.95	303521	0.71	303521	0.45
chr10	304555	304555	0.43	304555	0.18	304555	0.77	304555	0.3	260839	0.64
chr10	305972	305972	0.5	303301	0.88	295331	0.89	304699	0.88	311659	0.87
chr10	309561	309560	0.71	260448	0.89	309560	0.94	267836	0.87	309560	0.66
chr10	318905	318910	0.91	300877	0.89	318072	0.9	295946	0.82	318072	0.96
chr10	320509	318072	0.78	320508	0.94	320508	0.93	320508	0.9	320508	0.84
chr10	329950	329949	0.95	329949	1.0	NA	NA	329949	1.0	329949	1.0
chr10	330651	330650	0.39	336227	0.67	318767	0.57	329630	0.6	336227	0.61
chr10	330813	330812	0.83	330812	0.2	330812	0.39	330812	0.51	330812	0.38
chr10	330979	330361	0.49	330978	0.82	330978	0.75	330361	0.35	330978	0.68
chr10	338425	338424	0.52	338424	0.92	338424	0.65	338424	0.9	338424	0.6
chr10	340179	340178	0.91	340178	0.71	340178	0.88	340178	1.0	340178	0.56
chr10	342164	342156	0.5	337973	0.11	342161	0.84	342161	0.64	342163	0.5
chr10	371150	371142	0.86	361717	0.78	371142	0.92	361717	0.84	382150	0.79
chr10	372075	371673	0.7	372074	0.99	372604	0.94	372074	0.92	372604	0.99
chr10	375268	375279	0.2	375279	0.67	370406	0.5	375279	0.37	378579	0.5
chr10	376558	376557	0.35	376557	0.38	380466	0.82	376557	0.31	371632	0.41
chr10	377142	377271	0.6	377141	0.87	377271	0.83	377141	0.79	377141	0.85
chr10	383964	375204	0.79	349942	0.22	383963	0.57	371772	0.31	342644	0.19
chr10	392817	392824	0.4	392751	0.64	392816	0.51	392816	0.83	356495	0.41
chr10	397528	394162	0.82	405760	0.97	394162	0.93	411785	0.96	396809	0.92
chr10	404211	409656	0.91	400506	0.86	407172	0.88	400506	0.79	407627	0.91
chr10	426850	391529	0.67	426849	1.0	NA	NA	426849	1.0	426849	0.61
chr10	432085	432084	0.56	432084	0.71	432084	0.88	432084	0.5	432084	1.0
chr10	435959	441847	0.74	420383	0.97	434282	0.74	435958	0.93	435964	0.54
chr10	438496	438495	0.76	438495	0.83	438495	0.84	438495	0.78	438495	0.37
chr10	439422	439421	0.79	439421	1.0	NA	NA	439421	1.0	NA	NA
chr10	449783	449782	0.2	449782	0.44	449782	0.53	449782	0.56	449782	0.39
chr10	449921	449920	0.44	449920	0.33	449920	0.97	441847	0.58	441847	0.43
chr10	464384	464383	0.86	414422	0.75	459828	0.25	414422	0.67	464383	0.95
chr10	469316	474436	0.59	469315	0.26	469315	0.74	462711	0.33	449936	0.44
chr10	470677	470676	1.0	NA	NA	NA	NA	NA	NA	NA	NA
chr10	479329	479418	0.34	481999	0.6	479590	0.51	479590	0.58	479590	0.48
chr10	483293	481700	1.0	483292	1.0	NA	NA	481700	1.0	471183	1.0
chr10	483823	483822	0.45	NA	NA	483822	0.46	483822	0.57	483822	0.49
chr10	495571	495570	0.97	495570	0.83	495570	0.93	495570	0.9	495570	0.94
chr10	497127	487127	0.89	541479	0.33	NA	NA	NA	NA	NA	NA
chr10	512396	496042	0.02	NA	NA	NA	NA	NA	NA	NA	NA
chr10	526531	526530	0.25	526530	0.94	526530	0.9	526530	0.94	526530	0.98
chr10	533651	531737	0.55	533929	0.96	533650	0.89	533929	0.86	531737	0.78
chr10	534002	534001	0.8	534001	0.92	534001	0.87	534001	0.87	534001	0.9
chr10	534670	549937	0.54	534670	0.7	537281	0.53	526530	0.65	532929	0.47
chr10	537794	537816	0.93	537793	0.78	537793	1.0	537793	1.0	537793	0.76
chr10	546276	548483	0.56	546276	0.86	546343	0.8	546276	0.87	546276	0.87
chr10	546791	546790	0.86	546790	0.97	546790	0.97	546790	0.96	546790	0.94
chr10	548438	553790	0.66	544478	0.94	541965	0.95	544478	0.86	544478	0.7
chr10	555191	555174	0.71	554879	0.98	554879	0.99	555174	0.95	554879	0.97
chr10	556921	556927	0.95	556927	1.0	556927	0.92	556927	0.81	556927	1.0
chr10	560383	560382	0.82	560382	0.5	560382	1.0	560382	0.57	560382	0.78
chr10	567184	567274	0.79	567274	0.95	567274	0.66	567274	0.93	567198	0.95
chr10	576920	579361	0.67	527180	0.33	576919	1.0	576919	0.69	576919	0.45
chr10	579894	579894	0.98	537686	1.0	537686	0.95	579894	1.0	579894	1.0
chr10	597348	597367	0.92	552435	1.0	597347	1.0	567181	1.0	NA	NA
chr10	606813	606812	0.56	606812	1.0	606812	0.67	606812	0.58	606812	0.27
chr10	612292	612291	0.71	612291	0.77	612291	0.75	612291	0.86	612291	0.49
chr10	615615	615632	0.86	640940	0.5	578202	0.5	585029	0.84	644773	0.29
chr10	615633	615632	0.87	640940	0.25	NA	NA	NA	NA	644773	0.41
chr10	621566	621551	1.0	NA	NA	NA	NA	NA	NA	NA	NA
chr10	641140	641139	0.55	641139	1.0	641139	0.25	615809	0.6	641139	1.0
chr10	643218	643217	0.73	643217	0.6	643217	0.64	643217	0.49	643217	0.52
chr10	658963	659220	0.04	658247	0.17	NA	NA	NA	NA	619529	0.33
chr10	662650	661580	1.0	NA	NA	NA	NA	637344	1.0	NA	NA
chr10	666590	661842	0.73	658584	0.75	666590	0.96	666590	0.91	658584	0.88
chr10	667545	667544	1.0	NA	NA	NA	NA	NA	NA	667544	0.45
chr10	682477	682476	0.95	682476	0.11	682476	0.71	650283	0.67	682476	1.0
chr10	682745	682744	0.59	658584	0.83	685281	0.83	682744	0.73	682744	0.65
chr10	689920	686583	0.7	689919	0.56	689528	0.59	689919	0.44	679741	0.77
chr10	690042	690041	0.25	690041	1.0	690041	0.8	NA	NA	690041	1.0
chr10	700695	704300	0.2	735669	0.14	NA	NA	NA	NA	NA	NA
chr10	704905	704904	0.64	704904	0.85	704904	0.91	704904	0.73	696935	0.68
chr10	715512	731172	0.5	NA	NA	NA	NA	NA	NA	NA	NA
chr10	719627	701733	1.0	NA	NA	NA	NA	NA	NA	729379	0.67
chr10	721543	721542	0.83	721542	0.36	721542	1.0	740753	0.8	721542	0.44
chr10	734612	735184	0.71	735143	0.7	735184	0.85	735143	0.6	734611	0.66
chr10	735294	735293	0.76	733809	0.89	735293	0.95	735293	0.82	735293	0.92
chr10	740282	739287	0.43	739287	0.62	740281	0.86	739287	0.62	742574	0.45
chr10	743167	741956	0.71	743166	1.0	706059	0.5	739287	0.98	739287	0.94
chr10	754946	744053	0.12	752832	0.88	778249	0.17	752832	1.0	713510	0.5
chr10	758604	758603	0.94	714998	1.0	710306	0.5	754893	0.67	785503	0.07
chr10	765157	765713	0.94	765165	1.0	765165	0.94	765165	0.97	765165	0.95
chr10	765319	765324	0.86	NA	NA	765324	1.0	765324	1.0	765324	1.0
chr10	765712	767142	0.63	767142	0.88	767142	0.71	767142	0.83	767142	0.81
chr10	768837	768816	0.81	767142	0.75	767142	0.78	767142	0.67	768816	0.87
chr10	773118	773117	0.42	761315	0.65	768713	0.72	775054	0.6	769209	0.47
chr10	797994	797985	0.74	797985	0.99	748038	0.73	792696	0.97	791904	1.0
chr10	798771	798770	0.12	798770	0.81	798770	0.87	798770	0.82	798770	0.73
chr10	808725	808724	0.43	807843	0.93	808756	0.76	807843	0.86	808071	0.87
chr10	810177	810201	0.88	810176	0.67	779017	1.0	805617	0.67	NA	NA
chr10	810785	810978	0.75	810784	0.87	815897	0.94	810784	0.9	807843	0.93
chr10	812542	812541	0.87	812541	0.95	812541	1.0	812541	0.97	807166	0.86
chr10	813802	813801	0.48	813801	0.95	813330	0.9	813801	0.82	815450	0.94
chr10	814105	814104	0.71	788101	0.44	814104	1.0	781976	0.4	NA	NA
chr10	824495	824494	0.91	824494	0.9	786341	0.43	824494	0.92	824494	0.81
chr10	831277	836067	0.82	832419	0.79	826804	0.53	832419	0.86	823961	0.66
chr10	835040	842133	0.68	851268	1.0	835039	0.64	876542	0.98	842133	0.88
chr10	835933	835932	0.5	835932	0.37	835932	1.0	835932	0.67	867891	0.42
chr10	837940	837939	0.96	837939	0.97	837939	0.72	837939	0.97	825541	0.87
chr10	842200	842199	0.86	837939	0.8	842199	0.33	842199	0.75	842199	0.5
chr10	847518	847524	0.62	847524	0.99	847524	0.95	847524	0.98	847524	0.94
chr10	848567	855304	0.82	834914	0.91	848566	0.56	834914	0.93	825541	0.87
chr10	854577	854576	1.0	831087	0.5	816615	1.0	NA	NA	854576	1.0
chr10	859277	849794	0.44	859276	0.88	859276	0.57	859276	0.8	859276	0.96
chr10	863227	864285	0.72	863225	0.61	863226	0.73	863225	0.71	863226	0.7
chr10	863390	863400	0.97	863400	0.56	842082	1.0	863400	1.0	NA	NA
chr10	864424	864423	0.92	864423	1.0	892544	0.61	863226	0.67	835881	0.25
chr10	868379	828176	0.63	864839	0.83	833757	0.61	865043	0.81	823961	0.8
chr10	869904	869904	0.25	869904	0.33	869904	0.19	869904	0.42	869904	0.15
chr10	874235	874234	0.97	874234	0.92	874234	0.8	874234	0.88	825541	1.0
chr10	880688	883585	0.87	880687	0.96	880687	1.0	880687	0.92	880687	0.9
chr10	882255	882254	0.92	882254	1.0	882254	1.0	882254	0.75	NA	NA
chr10	882391	882390	0.71	872364	0.95	882390	0.23	834715	0.98	881075	0.67
chr10	887091	883784	0.97	861322	1.0	841442	0.4	873856	0.98	839645	0.76
chr10	887414	839114	1.0	872364	0.95	870878	1.0	839114	0.96	881075	0.8
chr10	890710	890709	0.59	909077	0.08	890709	1.0	NA	NA	938252	0.07
chr10	891145	891144	0.85	858322	0.81	891144	0.44	858322	0.61	891144	0.85
chr10	892545	847581	0.52	892544	1.0	892544	0.86	850316	0.5	892544	1.0
chr10	893072	893071	0.68	893071	0.98	893071	0.99	893071	0.98	893071	0.99
chr10	895188	876312	1.0	NA	NA	NA	NA	857051	1.0	NA	NA
chr10	895391	895390	0.33	895390	0.85	895390	0.44	895390	0.59	895390	0.59
chr10	896989	892600	0.48	892600	0.4	896988	0.3	872071	0.71	896988	0.34
chr10	900010	900009	0.92	900009	1.0	900009	1.0	NA	NA	900009	0.33
chr10	900619	901034	0.91	897716	0.93	854269	0.74	864839	0.96	906051	0.96
chr10	900920	900304	0.92	897716	0.96	900919	0.45	855304	0.96	851268	0.92
chr10	902639	898150	0.84	902638	0.97	902638	0.8	902638	0.89	855304	0.75
chr10	909787	860774	1.0	NA	NA	948556	0.02	NA	NA	NA	NA
chr10	918630	910738	0.35	918632	0.39	918632	0.47	870878	0.64	918632	0.35
chr10	922675	922510	0.7	917038	0.64	922675	0.63	921141	0.69	922675	0.47
chr10	923074	923073	0.96	917690	1.0	923073	0.5	923073	0.73	NA	NA
chr10	923504	916086	0.56	905682	0.27	914831	0.17	931213	1.0	937229	0.33
chr10	927040	924486	0.7	927039	0.97	927039	0.55	927039	0.86	927039	0.96
chr10	928059	928058	0.99	928058	0.98	928058	0.94	928058	0.91	928058	0.98
chr10	929225	929237	0.96	917690	0.96	880448	0.03	921854	0.96	NA	NA
chr10	931597	912708	0.94	921330	0.89	881726	1.0	931611	0.85	915097	0.96
chr10	931969	931968	0.7	937999	0.62	931968	0.27	921273	0.54	931968	0.59
chr10	933837	933836	0.7	NA	NA	900919	1.0	884717	1.0	NA	NA
chr10	935895	935843	0.95	917690	0.75	935894	0.82	935894	0.52	935894	1.0
chr10	937863	937882	1.0	890163	0.01	NA	NA	NA	NA	NA	NA
chr10	937883	937882	1.0	NA	NA	NA	NA	NA	NA	NA	NA
chr10	938247	938252	0.93	938252	1.0	938252	0.56	938252	0.9	938252	0.8
chr10	941303	941673	0.67	942322	0.75	941673	0.79	941307	0.87	956471	0.69
chr10	945384	945383	0.49	945383	0.57	945383	0.25	962298	0.67	945383	1.0
chr10	945690	941673	0.62	945689	0.62	945689	0.9	945689	0.52	909640	0.59
chr10	950881	950880	0.6	950880	1.0	950880	0.62	NA	NA	976676	0.5
chr10	950986	955672	0.03	NA	NA	NA	NA	NA	NA	NA	NA
chr10	952175	918632	0.07	NA	NA	NA	NA	NA	NA	NA	NA
chr10	956344	907150	0.15	920415	0.11	955083	0.37	938504	0.01	NA	NA
chr10	964423	964422	0.94	964422	1.0	964422	1.0	964422	0.98	964422	0.98
chr10	966057	960523	0.44	1009928	0.75	966086	0.73	979726	0.62	979726	0.67
chr10	972015	973198	0.6	964795	0.94	925660	1.0	960481	0.88	964795	0.98
chr10	973359	968566	0.99	968566	1.0	973358	0.33	968566	1.0	NA	NA
chr10	977133	977138	1.0	NA	NA	977138	1.0	NA	NA	977138	0.44
chr10	977547	963805	0.99	977546	0.29	977559	0.79	945568	0.25	977559	0.98
chr10	986940	986939	0.86	986939	0.99	986939	0.91	986939	0.98	966375	0.72
chr10	990286	990285	1.0	990285	0.25	990285	1.0	961446	1.0	990285	1.0
chr10	990728	993079	0.8	993079	0.89	990727	0.94	993079	0.87	993079	0.94
chr10	992400	992399	0.81	992399	0.79	992399	0.86	992399	0.54	992399	0.72
chr10	993797	993796	0.51	949858	0.5	993796	0.61	NA	NA	961916	0.6
chr10	994257	990253	0.59	1036450	0.5	977559	0.05	951147	0.67	994256	0.68
chr10	1000541	1000540	1.0	995216	0.13	1021015	0.8	1010966	0.1	1000540	1.0
chr10	1001683	991251	0.66	1004768	0.96	1003340	0.92	1003340	0.89	1001682	0.94
chr10	1001910	972645	0.42	1002403	0.97	1002403	0.99	1001931	0.91	1002403	0.97
chr10	1005139	1005138	0.88	1005138	0.97	1005138	1.0	1005138	1.0	NA	NA
chr10	1008404	1008403	0.66	NA	NA	NA	NA	NA	NA	NA	NA
chr10	1014878	1014877	0.93	1014877	0.98	1014696	0.99	1016218	0.96	1014696	0.99
chr10	1018424	1018423	0.63	1018423	0.78	1018423	0.58	979116	0.54	1018439	0.63
chr10	1018806	1018805	0.66	1018805	1.0	1018805	0.4	1018805	0.5	1018805	1.0
chr10	1020228	1020031	0.85	1020031	0.97	1020227	0.99	1020227	1.0	1020019	0.98
chr10	1022260	1022259	0.67	1022259	0.75	1022259	0.73	1022259	0.72	1022259	0.84
chr10	1025010	1028190	0.89	1026205	0.97	1024521	0.95	1028190	0.96	1026205	0.93
chr10	1025542	1025541	0.73	1025541	0.87	1024770	0.92	1025541	0.92	1025541	0.8
chr10	1026111	1026110	0.79	1026110	0.87	1026110	0.5	1026110	0.52	996041	0.57
chr10	1031433	1031432	0.91	1031432	0.82	1031445	0.91	1031432	0.78	1031445	0.92
chr10	1034475	1033885	0.51	1038718	0.5	1053558	0.81	1053558	1.0	1010927	0.08
chr10	1035852	1035851	1.0	1035851	0.99	1035851	1.0	1035851	0.95	1035851	0.98
chr10	1035994	1036004	0.64	1036004	0.97	1036004	0.87	1036004	0.97	1036004	0.98
chr10	1041515	1041514	0.62	1041514	0.89	1041514	0.97	1041514	0.89	1041514	0.93
chr10	1041739	1040932	0.53	1041727	0.93	1041738	0.76	1041727	0.87	1041727	0.87
chr10	1041810	1041809	0.92	1041809	0.74	1041803	0.6	1041809	0.76	1041809	0.72
chr10	1045867	1045866	0.89	1041611	0.81	1045866	0.96	1045866	0.81	1041611	0.89
chr10	1049662	1049661	0.71	1049661	0.81	1049661	0.85	1049661	0.82	1049661	0.83
chr10	1053013	1056037	1.0	NA	NA	NA	NA	1018636	1.0	1045879	0.17
chr10	1053733	1053732	0.35	1053732	1.0	1053732	0.91	1021111	0.5	1053732	0.83
chr10	1055716	1049352	0.5	1055711	0.84	1055715	0.95	1041809	0.78	1064636	0.65
chr10	1061839	1089817	0.53	1064636	0.76	1058087	0.81	1058087	0.95	1061838	0.84
chr10	1062006	1062005	0.97	1057118	0.85	1062005	0.96	1056928	0.98	1025761	1.0
chr10	1063084	1063083	0.86	1065893	0.86	1065893	0.81	1034266	0.87	1065893	0.88
chr10	1065588	1033885	0.79	1058298	0.28	1065584	0.69	1051109	0.5	1070207	0.75
chr10	1065894	1065893	0.95	1065893	0.94	1065893	1.0	1034266	0.81	1065893	1.0
chr10	1066122	1054260	0.75	1054260	0.52	NA	NA	1054260	0.68	1066121	0.51
chr10	1067858	1059794	0.33	1067857	1.0	NA	NA	1020075	0.25	1067857	0.67
chr10	1068455	1067462	0.99	NA	NA	NA	NA	NA	NA	1061193	0.22
chr10	1070208	1070207	0.61	1070207	0.64	1070207	0.74	1070207	0.63	1070207	0.59
chr10	1075274	1070731	0.8	1071574	0.99	1075273	0.97	1070731	0.97	1070731	0.99
chr10	1075785	1049352	0.82	1069657	0.61	1066904	0.57	1079207	0.98	1089638	0.58
chr10	1076679	1072378	0.9	1069657	0.67	1076678	0.71	1079457	0.88	1076678	0.44
chr10	1077001	1074705	0.75	1077000	0.74	1077000	0.71	1077000	0.59	1077000	1.0
chr10	1079085	1082276	0.57	1079091	0.99	1075441	0.97	1079091	0.95	1079091	0.99
chr10	1080907	1080906	0.67	NA	NA	NA	NA	1120085	0.11	NA	NA
chr10	1085132	1085131	0.92	1085131	1.0	1085131	1.0	1085131	0.82	1074660	0.55
chr10	1088695	1088245	0.98	NA	NA	1049544	0.47	1066449	0.67	NA	NA
chr10	1109719	1084090	1.0	NA	NA	NA	NA	NA	NA	NA	NA
chr10	1111906	1079829	0.83	1104423	0.98	1103450	0.99	1109827	1.0	1111906	0.97
chr10	1115024	1115030	0.79	1115030	0.94	1115030	0.98	1115030	0.95	1115030	0.99
chr10	1118744	1100322	1.0	1118743	0.92	1136698	0.35	1118743	0.86	NA	NA
chr10	1124657	1126322	0.29	1078591	0.32	1120660	0.55	1109454	0.23	1124052	0.56
chr10	1125222	1125221	0.88	1075630	1.0	1125221	0.67	1102232	1.0	1090478	0.8
chr10	1131683	1127730	0.38	1127730	0.54	1131683	0.63	1127730	0.65	1127732	0.81
chr10	1133330	1133345	0.5	1131691	0.82	1133329	0.89	1150448	0.62	1131691	0.91
chr10	1135781	1135799	0.86	1135799	1.0	1135799	0.99	1135799	0.98	1135799	0.98
chr10	1141274	1141285	1.0	NA	NA	NA	NA	1153288	0.08	NA	NA
chr10	1144058	1144067	1.0	1144067	1.0	1144067	0.99	1142615	0.97	1144067	0.97
chr10	1145271	1145278	0.91	1145278	0.98	1145278	0.67	1132194	0.8	1132194	0.8
chr10	1146431	1166617	1.0	1192811	0.08	NA	NA	NA	NA	NA	NA
chr10	1157245	1109058	0.08	NA	NA	NA	NA	NA	NA	1150477	0.1
chr10	1158377	1157438	0.54	1141938	0.81	1142141	0.78	1156356	0.67	1157778	0.65
chr10	1160153	1160894	0.84	1141938	0.97	1142141	0.97	1160894	0.99	1160894	0.99
chr10	1161541	1162208	0.69	1161540	0.72	1161869	0.82	1161540	0.66	1162411	0.55
chr10	1163659	1157372	0.52	1163659	1.0	1139906	0.83	1179137	0.49	1163659	0.62
chr10	1168632	1168631	0.94	1168631	0.98	1167194	0.98	1168631	0.98	1168631	1.0
chr10	1171230	1171240	0.98	1170859	1.0	1131711	1.0	1170859	1.0	1137331	1.0
chr10	1171282	1171280	0.98	1126399	1.0	1155286	0.5	1171280	0.24	1171280	0.78
chr10	1173522	1173521	1.0	NA	NA	1173529	0.67	1173521	1.0	1173529	1.0
chr10	1175956	1177489	0.84	1175955	0.65	1139906	0.66	1140499	0.75	1175024	0.85
chr10	1177589	1177407	0.98	1177588	0.97	1177588	1.0	1177407	0.94	1177407	1.0
chr10	1185496	1185495	0.87	1185495	0.99	1180434	0.99	1185495	0.97	1184381	0.99
chr10	1188617	1188616	0.51	1190246	0.7	1186288	0.83	1186627	0.42	1188616	0.87
chr10	1199622	1199621	0.96	1199621	0.98	1199214	0.6	1199621	0.94	1199621	0.97
chr10	1211076	1211085	0.94	NA	NA	1211085	0.89	1173550	1.0	NA	NA
chr10	1218889	1218888	0.98	1218888	0.75	1218888	0.55	1218888	1.0	1218888	0.5
chr10	1219050	1219049	0.83	1220164	0.95	1225727	0.7	1224100	0.87	1216932	0.92
chr10	1227931	1227930	1.0	NA	NA	NA	NA	1227930	1.0	1227930	1.0
chr10	1229846	1224366	0.55	1227901	0.75	1227901	0.94	1224366	0.85	1227901	0.72
chr10	1232345	1213266	0.91	NA	NA	1271631	0.25	1212871	0.12	1214625	0.75
chr10	1232858	1232871	0.5	1232893	0.62	1232885	1.0	1227930	0.53	1232881	0.87
chr10	1232921	1232921	1.0	NA	NA	1232921	1.0	NA	NA	NA	NA
chr10	1249616	1245838	0.55	1242792	0.79	1205346	0.58	1276084	0.52	1249616	0.59
chr10	1252660	1252659	0.81	1252659	0.94	1252659	0.96	1252659	0.97	1252659	0.92
chr10	1262288	1261391	0.44	1264160	0.54	1259800	0.53	1264160	0.52	1261837	0.58
chr10	1263277	1216241	1.0	NA	NA	1276183	0.01	NA	NA	NA	NA
chr10	1267137	1272636	0.55	1259237	0.76	1222713	0.19	1267136	0.6	1267136	0.47
chr10	1271623	1271619	1.0	1242792	0.87	1266859	0.66	1271619	0.99	1271619	0.95
chr10	1277920	1277932	0.86	1271063	0.57	1277932	0.67	1277932	0.93	NA	NA
chr10	1277933	1276022	0.94	1277954	0.9	1275525	0.86	1273193	0.87	1277954	0.82
chr10	1278282	1278289	0.5	1278289	0.63	1278289	0.69	1278289	0.85	NA	NA
chr10	1278602	1278601	0.85	1278601	0.84	1266859	0.73	1278601	0.68	1278601	0.97
chr10	1279305	1279246	0.99	1271063	0.5	NA	NA	1279586	1.0	NA	NA
chr10	1300362	1300361	1.0	1300361	0.99	1300361	0.99	1300361	1.0	1300361	1.0
chr10	1301559	1308410	0.44	1296990	0.69	1303010	0.64	1305264	0.59	1305264	0.65
chr10	1308081	1301327	0.97	1305946	0.98	1308893	1.0	1301671	0.99	1308085	0.99
chr10	1314443	1324884	0.42	1313023	0.89	1314125	0.75	1326628	0.78	1316316	0.83
chr10	1323251	1324506	0.86	1323250	0.93	1324506	0.97	1323250	0.88	1324506	0.88
chr10	1332418	1332417	0.81	1346191	0.59	1332417	0.73	1329929	0.47	1329929	0.44
chr10	1332477	1343656	0.32	1333894	0.87	1331368	0.66	1333894	0.87	1329415	0.77
chr10	1335506	1335505	0.81	1300490	0.5	NA	NA	1295533	1.0	1335505	1.0
chr10	1337062	1333221	0.59	1330378	0.77	1334773	0.78	1330378	0.66	1330378	0.82
chr10	1358055	1358054	1.0	1363730	1.0	1321671	0.4	1319425	1.0	1327265	0.13
chr10	1358633	1358647	0.95	1358647	0.97	1358632	0.97	1358647	0.99	1358647	1.0
chr10	1364872	1364871	0.77	1364871	0.67	1364871	0.81	1364871	0.76	1364871	0.74
chr10	1368654	1415483	0.5	NA	NA	NA	NA	NA	NA	NA	NA
chr10	1375779	1372557	0.44	1375817	0.07	1375796	0.43	1332407	0.14	1375796	0.43
chr10	1375935	1375817	0.34	1366386	0.79	1375935	0.5	1375817	0.42	1340107	0.18
chr10	1381174	1381173	0.8	1381173	0.41	1381173	1.0	1381173	0.54	1381173	1.0
chr10	1382707	1382706	0.67	1382706	0.98	1382706	0.89	1382706	0.92	1379321	0.94
chr10	1383436	1383435	0.98	1384108	0.97	1384290	0.85	1384108	0.96	1383435	1.0
chr10	1389749	1389748	0.77	1388171	0.91	1388171	0.89	1389748	0.76	1391750	0.9
chr10	1394874	1354290	1.0	NA	NA	1394873	1.0	NA	NA	NA	NA
chr10	1394900	1354290	1.0	NA	NA	NA	NA	NA	NA	1438754	1.0
chr10	1399434	1399433	0.97	1399433	1.0	1399433	0.96	1399433	0.93	1399433	0.97
chr10	1412451	1412450	0.6	NA	NA	NA	NA	1374685	1.0	NA	NA
chr10	1418825	1418824	0.81	1418824	0.55	1418432	0.84	1418824	0.8	1418824	0.57
chr10	1427967	1427966	0.46	1421976	0.7	1427966	0.43	1408612	0.6	1427966	0.2
chr10	1428293	1428292	0.91	1428292	0.99	1428292	0.98	1431138	0.97	1428292	1.0
chr10	1428823	1428854	0.35	1406678	0.3	1428854	0.72	1464419	0.12	1428822	1.0
chr10	1430740	1430739	0.94	1430739	1.0	1430739	1.0	1430739	0.97	1430739	0.99
chr10	1432197	1432196	0.97	1432196	1.0	NA	NA	1432196	1.0	NA	NA
chr10	1440423	1440112	0.86	1438374	0.77	1440112	0.74	1440112	0.6	1440422	0.87
chr10	1443080	1443083	0.95	1443083	1.0	NA	NA	1443083	1.0	1443083	1.0
chr10	1458012	1457415	1.0	1457415	1.0	1457415	1.0	1457415	1.0	1457415	0.99
chr10	1461515	1461515	0.8	1461643	0.95	1461515	0.89	1461643	0.79	1461369	0.95
chr10	1467045	1467044	0.96	1467044	0.98	1465886	1.0	1467044	0.98	1467044	0.94
chr10	1471395	1471394	0.75	1435491	0.56	1471394	1.0	1471394	0.55	1463501	0.87
chr10	1480702	1480420	0.13	1498375	0.0	1511689	0.2	1437999	0.2	1478194	0.4
chr10	1486179	1485854	0.32	1488689	0.47	1482595	0.62	1487906	0.75	1487906	0.54
chr10	1487350	1487349	0.95	NA	NA	NA	NA	1487349	1.0	NA	NA
chr10	1487907	1487906	0.98	1487906	1.0	1487906	1.0	1487906	0.97	1487906	1.0
chr10	1488224	1488225	0.89	1488225	0.92	1488225	0.94	1488225	0.95	1487906	0.96
chr10	1488579	1488578	0.45	NA	NA	NA	NA	1445102	0.6	NA	NA
chr10	1496612	1481973	0.67	NA	NA	1466141	0.33	NA	NA	1496620	1.0
chr10	1498375	1498375	0.43	1496727	0.66	1496727	0.77	1498375	0.53	1496727	0.57
chr10	1499729	1470777	1.0	NA	NA	NA	NA	NA	NA	NA	NA
chr10	1503353	1503352	0.55	1493899	0.65	1503352	0.92	1503352	0.59	1503352	0.68
chr10	1504455	1492566	1.0	1495765	1.0	1492003	1.0	1492003	1.0	1492566	1.0
chr10	1505087	1496140	0.89	1504818	1.0	1496140	0.99	1499269	0.97	1496140	1.0
chr10	1505191	1504970	1.0	NA	NA	NA	NA	NA	NA	NA	NA
chr10	1505377	1505382	0.71	1495765	0.96	1492003	0.9	1505382	0.94	1492003	0.88
chr10	1510855	1510863	1.0	1522897	0.17	NA	NA	NA	NA	1510870	1.0
chr10	1523933	1523943	1.0	1523943	0.89	1566273	0.25	NA	NA	1523943	1.0
chr10	1524060	1524059	0.53	1524059	0.57	1524059	0.56	1524059	0.59	1524059	0.56
chr10	1524105	1479637	0.4	1524101	0.71	1531106	0.14	1524101	0.56	1512698	0.33
chr10	1531837	1531846	0.96	1531846	0.98	1531846	0.91	1531846	0.83	1531846	1.0
chr10	1533120	1531667	0.85	1531667	0.85	1531667	0.98	1531667	0.86	1531667	0.9
chr10	1533289	1533288	0.9	1532248	0.95	1531667	0.94	1533288	0.99	1531667	0.94
chr10	1534043	1532476	0.78	1503203	1.0	1528587	0.97	1488765	0.52	1489429	0.74
chr10	1534138	1534137	0.93	1528128	0.97	1534137	0.98	1534137	0.93	1534137	0.9
chr10	1543999	1539680	0.54	1544063	0.75	1545919	0.76	1536533	0.67	1536533	0.8
chr10	1544956	1550204	0.63	1531997	0.49	1529935	0.43	1546273	0.47	1536967	0.38
chr10	1546011	1546010	0.89	1546010	1.0	1546010	0.58	1546010	0.97	1546010	0.93
chr10	1556262	1559121	0.5	1559956	0.91	1559956	0.87	1559956	0.9	1553721	0.91
chr10	1557927	1555657	0.9	1555969	1.0	1555657	1.0	1555657	0.98	1559121	1.0
chr10	1564782	1559356	0.51	1564945	0.72	1552412	0.48	1564784	0.68	1564784	0.59
chr10	1568613	1568598	0.88	1568598	0.97	1568598	0.95	1568598	0.89	1568598	0.97
chr10	1568800	1568800	0.25	1568800	0.3	1568800	0.26	1568800	0.26	1568800	0.24
chr10	1569250	1615453	0.25	NA	NA	NA	NA	NA	NA	NA	NA
chr10	1571059	1613560	0.03	NA	NA	NA	NA	NA	NA	NA	NA
chr10	1571286	1571682	0.78	1526643	0.47	1571285	0.74	1568912	0.59	1571285	0.82
chr10	1572495	1571884	0.5	NA	NA	NA	NA	NA	NA	NA	NA
chr10	1578662	1570723	0.42	1578662	0.87	1578751	0.86	1578662	0.56	1578662	0.92
chr10	1580504	1580437	0.73	1579879	0.87	1579879	0.78	1580449	0.77	1580676	0.84
chr10	1581827	1580437	0.21	1585302	0.55	1581826	0.72	1580437	0.64	1581826	0.44
chr10	1591655	1591659	0.6	1591657	0.79	1591657	0.76	1591657	0.74	1591657	0.71
chr10	1602959	1602958	0.98	1602958	1.0	1602958	0.99	1602958	0.96	1602958	1.0
chr10	1603694	1603693	0.63	1603693	0.71	1601998	0.69	1601998	0.47	1603693	0.55
chr10	1610049	1610048	0.54	1610048	0.72	1610048	0.91	1610048	0.69	1610048	0.71
chr10	1610749	1610748	0.91	1610748	0.9	1610748	0.99	1610748	0.91	1610748	0.92
chr10	1610897	1657512	0.08	NA	NA	NA	NA	NA	NA	1607689	0.33
chr10	1619290	1619432	0.87	1619432	0.89	1619432	0.85	1619432	0.85	1619432	0.87
chr10	1624238	1621020	0.97	NA	NA	1624237	1.0	1624237	1.0	NA	NA
chr10	1624981	1624980	0.56	1624980	0.92	NA	NA	1624980	1.0	1649560	0.53
chr10	1630956	1630956	0.35	1630956	0.52	1630956	0.41	1630956	0.53	1632852	0.44
chr10	1631001	1630992	0.89	NA	NA	1610678	1.0	1631000	0.5	1631000	0.8
chr10	1638507	1638506	0.91	1638506	1.0	1639806	0.99	1638506	0.99	1638506	0.99
chr10	1639845	1639869	0.79	1639806	0.93	1639806	0.88	1639869	0.83	1639806	0.91
chr10	1639870	1639869	0.78	1639806	0.92	1639806	0.88	1639869	0.83	1639806	0.92
chr10	1640636	1640650	0.94	NA	NA	NA	NA	NA	NA	NA	NA
chr10	1655673	1655672	1.0	1655672	1.0	1655672	1.0	1633737	1.0	1646750	1.0
chr10	1656505	1656531	1.0	1660387	0.96	1656531	1.0	1660387	1.0	1656531	0.97
chr10	1657001	1657001	0.42	1639806	0.63	1657001	0.55	1639869	0.59	1657001	0.53
chr10	1658093	1658092	1.0	NA	NA	1658092	1.0	NA	NA	1687379	0.08
chr10	1658131	1658127	0.68	1658142	1.0	1658130	1.0	1645533	1.0	1658130	0.38
chr10	1658163	1658162	1.0	1658162	1.0	1658162	1.0	1658162	1.0	1658162	1.0
chr10	1658206	1650145	0.86	NA	NA	1651747	0.25	NA	NA	1631000	1.0
chr10	1658273	1658245	0.92	NA	NA	1658278	1.0	1658288	1.0	1643670	0.2
chr10	1663621	1663620	0.83	1663620	0.88	1663620	0.72	1663620	0.94	1663620	0.96
chr10	1669412	1707007	0.4	NA	NA	NA	NA	NA	NA	1653598	0.09
chr10	1669770	1704224	0.77	NA	NA	1672708	0.2	1672528	0.67	1669807	0.5
chr10	1670817	1711345	0.14	NA	NA	NA	NA	NA	NA	NA	NA
chr10	1673314	1657001	0.24	1657739	0.47	1663314	0.62	1656531	0.66	1672735	0.32
chr10	1681480	1681485	0.95	1681485	0.9	1681485	0.97	1681485	0.88	1681485	0.98
chr10	1684429	1684428	1.0	NA	NA	1712754	1.0	NA	NA	NA	NA
chr10	1687658	1687657	0.95	1687657	0.94	1687657	0.9	1687657	0.97	1687657	0.97
chr10	1689957	1689939	1.0	NA	NA	NA	NA	NA	NA	NA	NA
chr10	1691899	1691899	0.41	1691899	0.35	1691899	0.41	1691899	0.47	1691899	0.43
chr10	1696972	1696971	0.61	1696971	0.48	1696971	0.62	1696971	0.59	1696971	0.62
chr10	1712612	1712611	0.86	1712611	0.95	1712611	0.99	1712611	0.93	1712611	0.94
chr10	1718976	1718798	0.98	1717007	1.0	1718653	0.99	1717007	1.0	1718653	1.0
chr10	1727688	1727687	0.86	1678276	1.0	NA	NA	NA	NA	1773643	0.67
chr10	1732315	1732557	0.33	1732250	0.59	1732353	0.79	1732353	0.64	1732353	0.59
chr10	1734007	1734006	0.66	1733712	0.82	1734006	0.7	1734006	0.77	1733712	0.8
chr10	1734297	1734296	0.36	1734296	0.33	1734134	0.78	1733375	0.38	1734963	0.37
chr10	1756841	1757014	0.74	1756845	0.62	1757712	0.79	1746207	0.8	1746168	0.61
chr10	1761696	1761695	0.97	1761695	0.97	1761695	1.0	1754700	0.91	1761695	1.0
chr10	1762496	1712560	1.0	1746207	1.0	1762495	1.0	1746207	1.0	1746168	1.0
chr10	1763374	1763396	0.71	1763396	0.98	1763396	0.91	1763396	1.0	1763396	0.87
chr10	1764418	1759040	0.95	1764444	0.78	1760081	0.04	1730454	1.0	NA	NA
chr10	1765705	1741039	0.5	NA	NA	NA	NA	NA	NA	NA	NA
chr10	1766703	1769843	0.7	1769843	0.76	1766702	0.76	1766702	0.78	1766702	0.76
chr10	1770912	1770911	0.64	1770911	0.98	1770911	0.87	1770911	0.91	1770911	0.87
chr10	1772249	1772280	0.99	1767094	0.98	1772280	0.99	1779703	0.98	1772280	0.99
chr10	1775368	1775369	0.98	NA	NA	NA	NA	NA	NA	NA	NA
chr10	1775370	1775369	1.0	NA	NA	NA	NA	NA	NA	NA	NA
chr10	1776661	1776691	0.5	1774104	0.81	1776660	0.96	1776691	0.87	1774104	0.93
chr10	1776826	1776830	0.87	1776830	0.92	1776830	0.9	1778660	0.88	1776830	0.96
chr10	1777680	1777690	1.0	NA	NA	NA	NA	NA	NA	NA	NA
chr10	1777691	1777690	1.0	NA	NA	NA	NA	NA	NA	NA	NA
chr10	1781462	1781486	0.73	1781486	1.0	1781486	0.37	NA	NA	NA	NA
chr10	1784778	1784777	0.83	1784777	0.99	1784777	0.95	1784777	0.96	1784777	0.96
chr10	1789286	1789285	0.53	1789285	0.96	1789285	0.92	1789285	0.85	1789285	0.92
chr10	1791675	1791674	1.0	NA	NA	NA	NA	NA	NA	NA	NA
chr10	1794340	1797202	0.6	1788621	0.9	1789800	0.98	1788621	0.84	1788621	0.98
chr10	1800596	1800595	0.81	1802806	0.95	1799187	0.99	1799187	0.79	1799187	0.99
chr10	1801331	1796924	1.0	1797692	0.08	NA	NA	NA	NA	NA	NA
chr10	1807033	1796149	0.69	1817722	0.28	1817722	0.39	1807032	0.29	1807032	0.22
chr10	1809697	1809709	0.66	1809709	0.69	1809709	0.86	1809709	0.55	1807269	0.63
chr10	1823259	1799454	0.33	NA	NA	NA	NA	NA	NA	NA	NA
chr10	1833449	1835563	0.65	1833448	0.3	1833448	0.56	1827443	0.75	1833448	0.5
chr10	1834033	1834032	0.75	1833751	0.98	1834032	0.95	1833751	0.99	1834032	0.99
chr10	1849216	1803867	0.59	NA	NA	NA	NA	NA	NA	NA	NA
chr10	1853252	1850675	0.62	1853363	0.7	1854746	0.87	1853251	0.6	1853363	0.81
chr10	1856191	1856198	0.46	1856198	0.98	1847783	0.75	1856198	0.9	1856198	0.97
chr10	1857160	1857159	0.96	1857159	1.0	1857159	0.98	1857159	1.0	1857159	1.0
chr10	1859783	1859805	0.75	1859805	0.92	1859805	0.99	1859805	0.99	1862404	0.93
chr10	1859806	1859805	0.75	1859805	1.0	1859805	1.0	1859805	0.97	1862404	0.98
chr10	1859878	1859875	1.0	1859875	1.0	NA	NA	1882429	0.5	1859875	1.0
chr10	1861569	1860892	0.85	NA	NA	NA	NA	1860332	1.0	NA	NA
chr10	1862587	1862586	0.86	1862586	1.0	1862586	0.99	1862586	0.97	1862586	0.97
chr10	1864967	1864879	0.49	1860083	0.66	1862090	0.71	1870223	0.69	1848083	0.63
chr10	1867079	1867078	0.76	1864071	0.69	1864071	0.88	1867078	0.71	1864071	0.75
chr10	1867475	1867474	0.88	1867474	0.62	1867474	0.71	1867474	0.45	1867474	0.42
chr10	1871786	1871784	1.0	1871784	1.0	1871784	0.98	1871784	1.0	1871784	1.0
chr10	1874202	1874201	0.98	1874201	1.0	1874521	0.98	1874201	1.0	1874201	1.0
chr10	1878445	1888747	0.14	NA	NA	NA	NA	NA	NA	NA	NA
chr10	1879723	1879722	0.97	1879722	0.99	1879722	0.96	1879722	0.9	1879722	0.99
chr10	1879874	1879198	0.94	1880921	0.96	1878939	0.92	1880921	0.97	1877246	0.94
chr10	1887216	1891100	0.54	1887215	1.0	1887215	1.0	1887215	1.0	1887215	0.91
chr10	1891097	1881598	0.8	1891972	0.66	1891096	0.72	1891096	0.48	1897339	0.82
chr10	1893575	1893574	1.0	NA	NA	NA	NA	NA	NA	NA	NA
chr10	1898299	1906819	0.59	1898298	0.82	1898298	0.84	1898298	0.8	1898298	0.78
chr10	1902532	1902531	1.0	1902531	1.0	1902531	0.99	1902531	0.95	1901142	0.99
chr10	1904892	1905285	0.15	1899330	0.35	1914894	0.23	1908780	0.31	1899330	0.24
chr10	1905286	1900582	0.66	1905285	0.94	1905285	0.99	1905285	0.69	1905285	0.96
chr10	1907661	1907660	0.87	1907660	1.0	1907660	0.75	1907660	0.59	1907660	0.67
chr10	1909671	1909670	0.56	1908780	0.96	1908078	0.85	1909670	1.0	1909670	0.75
chr10	1924645	1929023	0.8	1924644	0.84	1924644	0.81	1924644	0.86	1924644	0.84
chr10	1925702	1927370	0.85	1923743	0.91	1928143	0.9	1924157	0.91	1924157	0.9
chr10	1931736	1931735	0.91	NA	NA	1905264	0.18	1931735	1.0	1931735	1.0
chr10	1931835	1931841	0.59	1931853	1.0	1926646	1.0	1931853	1.0	1931797	0.98
chr10	1933524	1901462	0.5	NA	NA	1933523	1.0	1933523	1.0	1887215	0.33
chr10	1933952	1937147	0.78	1936493	0.56	1933951	0.84	1937147	0.58	1936493	0.48
chr10	1935289	1955423	0.05	NA	NA	1936461	0.83	NA	NA	1968978	1.0
chr10	1935675	1937147	0.43	1934837	0.72	1934837	0.54	1934837	0.62	1934837	0.49
chr10	1945760	1945759	0.64	1945759	0.63	1938529	0.46	1936510	0.4	1945759	0.53
chr10	1947885	1947884	0.64	1947884	0.88	1947884	0.94	1947884	0.9	1947884	0.84
chr10	1955688	1955701	0.38	1955701	0.86	1962853	0.78	1955701	0.75	1962853	0.8
chr10	1957681	1957680	0.74	1957680	0.92	1957680	0.97	1957680	0.8	1957680	0.94
chr10	1960474	1963659	0.09	NA	NA	NA	NA	NA	NA	NA	NA
chr10	1963839	1953701	0.35	1963848	0.91	1963696	0.82	1963848	0.61	1963848	0.9
chr10	1969467	1969466	0.91	1965622	0.98	1969466	0.91	1969205	1.0	1968931	0.98
chr10	1969659	1969674	1.0	NA	NA	NA	NA	NA	NA	NA	NA
chr10	1973648	1942470	0.12	1973651	0.39	1950397	0.67	1973651	0.41	1973651	0.61
chr10	1974431	1977172	0.45	1972712	0.78	1972712	0.8	1971743	0.62	1971234	0.86
chr10	1975671	1975670	1.0	1937494	0.4	1994025	0.1	2019540	0.14	1967187	0.76
chr10	1976692	1976691	0.8	1976691	0.89	1976783	0.73	1976691	0.91	1976691	0.96
chr10	1991370	1984147	0.67	NA	NA	1991369	1.0	NA	NA	1991384	0.8
chr10	1993478	1993477	0.87	1989825	0.87	1992303	0.78	1996239	0.86	1989825	0.77
chr10	1993561	2005637	0.31	1985069	0.42	1992303	0.3	1996239	0.51	1989825	0.38
chr10	1994026	1994025	0.93	1993193	0.62	1998867	0.89	1993193	0.99	1989702	0.92
chr10	1994137	1992303	0.73	1985069	0.79	1994899	0.7	1981371	0.75	1985069	0.75
chr10	2001495	1999980	0.88	2001494	1.0	2001494	0.99	2001494	0.98	1989702	0.9
chr10	2003045	2001494	0.62	1989825	0.82	1996239	0.5	1998543	0.71	2003044	0.75
chr10	2009962	2018419	0.49	2009962	0.84	2009962	0.93	1982261	0.39	2009962	0.64
chr10	2019252	2021762	0.28	2022105	0.42	2018253	0.84	2018253	0.53	2018253	0.75
chr10	2021263	1983922	0.67	NA	NA	NA	NA	NA	NA	NA	NA
chr10	2022987	2022991	1.0	NA	NA	NA	NA	1975865	1.0	NA	NA
chr10	2023326	2023342	0.63	2023325	0.5	2023325	1.0	2023325	0.32	1973465	0.89
chr10	2026959	2024173	0.69	2025884	0.67	2026959	0.96	2019792	0.66	2026959	0.85
chr10	2032137	2028730	0.96	2029650	0.95	2024684	0.95	2027827	0.97	2029650	0.93
chr10	2037215	2037214	0.99	2036577	1.0	2037214	0.99	2037214	0.99	2037214	0.99
chr10	2042039	2041815	0.75	2041941	0.76	2041941	0.8	2041941	0.74	2041815	0.82
chr10	2042488	2042487	0.5	2042487	0.95	2042487	0.96	2042487	0.93	2042487	0.98
chr10	2046632	2046631	1.0	NA	NA	2046631	1.0	2045749	1.0	2046631	0.67
chr10	2047998	2041941	0.76	2043876	0.99	2045765	1.0	2047974	0.92	2048002	0.98
chr10	2056174	2055077	1.0	2055077	1.0	2055077	0.99	2055077	1.0	2055077	1.0
chr10	2061398	2031743	0.5	NA	NA	2081210	0.33	NA	NA	NA	NA
chr10	2061731	2061730	0.99	2061730	0.85	2061730	0.55	2058223	0.76	2053512	0.96
chr10	2067743	2067742	0.48	2067742	0.7	2067742	0.65	2067742	0.36	2067742	0.69
chr10	2073728	2113452	0.02	2073823	1.0	NA	NA	NA	NA	NA	NA
chr10	2074100	2073309	0.72	2074102	0.54	2068761	1.0	2074102	0.46	2073472	0.81
chr10	2074373	2074372	0.7	2074372	0.76	2074372	0.79	2074372	0.84	2074372	0.77
chr10	2078932	2064504	0.06	NA	NA	NA	NA	NA	NA	NA	NA
chr10	2082012	2082032	0.76	2082032	0.86	2082033	0.75	2082033	0.66	2082032	0.71
chr10	2085722	2085739	0.51	2082033	0.61	2108531	0.69	2085739	0.74	2086757	0.53
chr10	2093493	2093497	0.99	2105912	0.89	2093456	1.0	2093497	1.0	2093456	0.94
chr10	2097549	2097561	0.98	2097561	0.9	2097561	0.67	2097561	0.85	2097561	1.0
chr10	2097763	2097762	0.41	2097762	0.45	2097762	0.42	2097762	0.56	2097762	0.57
chr10	2097889	2060529	0.5	NA	NA	NA	NA	NA	NA	NA	NA
chr10	2098519	2094183	0.66	2093746	0.86	2093746	0.8	2098528	0.94	2093746	0.46
chr10	2104465	2089186	0.05	2106926	0.01	NA	NA	2072727	0.12	NA	NA
chr10	2104617	2104616	0.86	2104616	0.81	2104616	0.77	2104616	0.88	2104616	0.73
chr10	2121488	2133139	0.2	2121487	0.42	2116378	0.24	2130745	0.33	2121487	0.53
chr10	2128830	2128829	1.0	NA	NA	2128829	1.0	NA	NA	NA	NA
chr10	2136093	2135638	0.91	2136092	0.96	2132997	0.96	2136092	0.99	2135638	0.92
chr10	2143988	2143987	0.54	2143987	0.99	2143987	0.53	2143987	0.92	2143987	0.92
chr10	2144365	2144364	1.0	NA	NA	NA	NA	2144364	1.0	NA	NA
chr10	2146511	2147601	0.07	NA	NA	NA	NA	NA	NA	NA	NA
chr10	2156616	2158440	0.7	2160427	0.8	2153653	0.82	2160427	0.74	2158440	0.69
chr10	2161235	2156764	0.02	NA	NA	NA	NA	NA	NA	NA	NA
chr10	2164520	2164519	0.47	2164519	0.92	2164411	0.82	2164519	0.74	2163754	0.66
chr10	2167159	2167170	0.87	2167158	0.73	2166158	0.62	2167170	0.56	2167170	0.56
chr10	2167996	2213572	0.29	2160721	0.3	NA	NA	2196668	0.29	2149713	0.76
chr10	2176046	2176045	0.62	2176449	0.85	2176045	0.96	2177413	0.76	2176449	0.81
chr10	2176223	2177413	0.43	2176449	0.65	2176350	0.87	2176350	0.65	2176426	0.65
chr10	2179679	2156938	0.8	NA	NA	NA	NA	2151726	0.02	NA	NA
chr10	2179747	2178630	0.69	2183870	0.69	2179746	0.81	2176050	0.63	2183870	0.8
chr10	2188230	2188516	0.82	2188229	0.51	2188229	0.54	2188229	0.47	2188229	0.75
chr10	2190490	2228728	0.67	NA	NA	2201597	0.5	NA	NA	2192360	0.33
chr10	2190522	2190527	0.97	2190527	1.0	2190527	0.8	2186947	0.5	2185851	0.67
chr10	2190609	2190608	0.62	2180352	0.6	2194573	0.85	2194573	0.74	2194573	0.64
chr10	2192423	2192422	0.45	2192422	0.99	2156030	0.61	2192422	0.89	2192422	0.64
chr10	2196022	2196048	1.0	2189845	0.99	2189845	1.0	2196048	0.98	2196048	1.0
chr10	2197061	2175644	0.89	NA	NA	NA	NA	2197065	0.25	2197065	1.0
chr10	2201138	2200351	0.22	2201137	0.25	2201137	0.3	2201137	0.31	2201137	0.31
chr10	2205051	2205050	0.68	2205050	0.78	2211584	0.61	2205050	0.97	2205050	0.73
chr10	2207255	2207254	0.87	2207254	1.0	2207254	1.0	2207254	1.0	2207254	0.99
chr10	2211297	2211308	0.43	2255137	0.5	NA	NA	2187676	1.0	2183600	0.5
chr10	2212181	2212185	0.95	2212185	0.86	2212185	0.98	2212185	1.0	2212185	0.9
chr10	2216498	2194821	1.0	NA	NA	NA	NA	2172588	1.0	NA	NA
chr10	2218001	2222644	0.45	2202252	0.58	2219795	0.57	2218003	0.41	2218003	0.6
chr10	2220012	2220011	0.33	2202224	0.44	2216880	0.42	2222161	0.33	2202224	0.36
chr10	2221712	2201716	0.53	2220022	0.75	2224503	0.93	2220022	0.82	2220022	0.71
chr10	2222914	2222913	0.65	2172949	1.0	2222913	0.43	2179431	0.94	2222913	0.82
chr10	2224090	2224089	0.56	2224089	0.64	2224089	0.99	2224089	0.97	2224089	0.57
chr10	2224578	2224582	0.5	2224582	0.67	2224582	0.55	2224582	0.57	2224582	0.59
chr10	2229562	2245815	0.71	2229344	0.89	2229561	0.99	2229561	1.0	2229561	0.91
chr10	2234631	2233846	0.72	2233846	0.95	2233846	0.98	2234368	0.95	2238414	0.99
chr10	2235386	2243338	0.26	2229345	0.69	2228411	0.55	2237774	0.58	2227049	0.6
chr10	2242172	2236765	0.93	2236765	0.96	2236765	0.95	2242171	0.99	2236765	0.9
chr10	2245833	2244997	1.0	NA	NA	NA	NA	NA	NA	NA	NA
chr10	2245967	2245978	1.0	NA	NA	NA	NA	NA	NA	NA	NA
chr10	2252013	2252012	0.73	2252012	0.98	2252012	0.99	2252012	1.0	2252012	0.86
chr10	2255082	2255081	0.77	2255081	0.87	2245155	0.84	2255081	0.87	2247174	0.91
chr10	2255119	2255118	0.91	2255118	0.98	2255118	0.99	2255118	0.97	2247174	0.97
chr10	2261556	2266127	0.79	2265566	0.85	2261710	0.81	2258692	0.71	2266127	0.72
chr10	2261921	2257187	0.84	2260274	0.87	2257187	0.83	2257187	0.82	2257187	0.96
chr10	2262507	2257187	0.98	2262506	0.96	2262506	0.99	2257187	0.99	2257187	1.0
chr10	2264392	2264391	0.91	NA	NA	NA	NA	2215223	1.0	NA	NA
chr10	2265338	2265383	1.0	2265383	0.68	2265387	1.0	2289438	0.4	2265383	0.75
chr10	2276069	2276068	0.66	2276068	0.65	2273430	0.83	2276068	0.43	2275659	0.62
chr10	2283166	2283165	0.73	2294826	0.85	2286275	0.9	2294826	0.85	2283165	0.81
chr10	2293288	2292760	0.36	2283935	0.54	2291545	0.5	2298833	0.48	2285373	0.26
chr10	2297159	2299119	1.0	2297158	0.69	2297158	0.97	2299119	0.99	2289405	1.0
chr10	2297320	2294293	0.37	2290261	0.72	2297329	0.84	2290261	0.75	2294293	0.75
chr10	2304620	2304619	0.74	2304619	0.99	2304619	0.83	2304619	0.98	2304619	0.99
chr10	2305538	2306049	0.58	2285373	0.75	2307578	0.75	2285373	0.69	2306049	0.44
chr10	2310692	2296601	0.51	2310691	0.91	2310691	0.82	2310691	0.8	2310691	0.78
chr10	2312021	2312020	0.51	2313105	0.71	2314927	0.86	2312329	0.75	2313105	0.67
chr10	2313045	2313044	0.97	2313190	0.97	2313190	0.87	2313044	0.98	2313044	0.97
chr10	2314319	2313753	0.74	2313753	0.98	2313029	0.97	2313753	0.93	2313753	0.98
chr10	2319991	2316831	0.46	2324589	0.91	2316831	0.89	2317088	0.86	2324589	0.77
chr10	2320479	2320490	0.65	2328365	0.75	2320490	0.85	2328365	0.47	2328365	0.54
chr10	2322261	2322260	0.96	2322260	1.0	2322260	0.97	2322260	0.98	2322260	0.93
chr10	2328073	2328087	1.0	NA	NA	NA	NA	NA	NA	NA	NA
chr10	2328185	2280019	1.0	NA	NA	NA	NA	NA	NA	NA	NA
chr10	2333807	2335607	0.56	2336307	0.76	2338362	0.72	2333806	0.76	2336307	0.62
chr10	2336988	2336987	0.24	2336830	0.63	2336830	0.81	2336830	0.48	2336830	0.76
chr10	2337161	2337886	0.86	2334743	0.86	2337886	0.95	2333591	0.89	2337919	0.82
chr10	2338839	2338838	0.85	2336307	0.92	2338362	0.98	2336307	0.93	2338838	0.95
chr10	2341940	2341939	0.67	2341939	0.84	2341939	0.99	2341939	0.93	2341939	0.96
chr10	2344426	2344442	0.5	2365216	1.0	NA	NA	2344442	1.0	2306690	0.17
chr10	2354472	2345088	0.49	2343211	0.45	2355079	0.53	2349448	0.52	2352213	0.45
chr10	2356842	2356841	0.47	2356841	0.66	2359013	0.55	2351737	0.56	2356841	0.57
chr10	2364680	2364679	0.96	2364679	0.97	2377411	0.91	2364679	0.91	2364679	0.98
chr10	2364846	2357109	0.77	2366835	0.68	2358971	0.71	2362856	0.75	2362856	0.69
chr10	2364870	2364869	0.86	2364869	0.7	2369605	0.97	2356571	0.81	2364869	0.78
chr10	2365217	2365216	0.66	2365216	0.73	2365216	0.69	2365216	0.81	2365216	0.77
chr10	2372750	2361368	0.8	2361368	0.8	2354880	0.88	2373245	0.81	2361368	0.73
chr10	2374047	2346860	1.0	NA	NA	NA	NA	NA	NA	NA	NA
chr10	2377132	2373245	0.43	2346179	0.18	2379997	0.27	2379616	0.24	2350549	0.41
chr10	2378519	2378518	0.83	2378518	0.81	2378787	0.95	2378518	0.83	2362635	0.84
chr10	2379980	2372959	0.57	2352420	1.0	2379979	1.0	2379979	0.83	2355631	0.91
chr10	2381712	2380518	0.54	2382522	0.61	2382765	0.64	2381711	0.57	2382522	0.59
chr10	2386010	2386362	0.7	2387071	0.74	2386009	0.76	2385020	0.61	2386009	0.78
chr10	2390887	2390886	0.89	NA	NA	NA	NA	2367252	1.0	NA	NA
chr10	2391413	2391428	1.0	2353257	1.0	NA	NA	NA	NA	NA	NA
chr10	2391683	2391682	1.0	NA	NA	NA	NA	NA	NA	NA	NA
chr10	2401398	2409179	0.72	2402745	0.47	2406428	0.74	2400053	0.57	2401384	0.35
chr10	2401985	2419986	1.0	NA	NA	NA	NA	NA	NA	2401993	0.25
chr10	2403855	2394581	0.74	2403854	0.95	2403854	1.0	2403854	0.88	2399097	0.78
chr10	2406429	2402523	0.91	2406428	0.88	2406428	0.82	2381445	0.48	2406428	0.59
chr10	2410118	2406745	0.34	2401110	1.0	2410111	1.0	2410111	0.8	2401677	1.0
chr10	2411124	2411128	0.47	NA	NA	NA	NA	2397807	0.62	NA	NA
chr10	2411761	2410868	0.8	2411775	0.5	2395892	0.28	2381287	0.33	2411775	0.19
chr10	2414622	2396453	0.86	NA	NA	NA	NA	NA	NA	NA	NA
chr10	2416200	2416199	0.87	2416199	0.98	2416828	0.97	2416199	0.94	2416199	0.98
chr10	2418298	2418297	0.87	2417241	0.8	2418297	0.88	2417241	0.83	2418297	0.94
chr10	2421621	2421620	0.64	2421620	0.92	2421620	0.53	2421620	0.91	2421620	0.98
chr10	2423310	2423357	0.63	2410459	0.52	2378518	0.25	2422617	0.5	2424048	0.77
chr10	2423853	2445103	0.42	2423061	0.57	2424684	0.77	2423061	0.66	2424684	0.53
chr10	2432085	2441188	0.67	2441955	0.83	2441955	0.8	2441188	0.78	2441188	0.72
chr10	2436342	2436341	0.91	NA	NA	NA	NA	NA	NA	NA	NA
chr10	2436398	2424788	1.0	NA	NA	NA	NA	NA	NA	NA	NA
chr10	2441923	2432284	0.99	2441922	1.0	2441922	1.0	2441922	1.0	2441922	1.0
chr10	2444326	2432284	0.68	2442465	0.48	2441922	0.58	2441922	0.37	2441922	0.36
chr10	2446012	2475959	0.51	2452688	0.84	2441890	0.77	2441631	0.79	2441890	0.81
chr10	2446637	2446636	0.25	NA	NA	2433061	0.0	NA	NA	2419925	0.2
chr10	2447814	2447813	0.48	2447813	0.67	2447813	0.67	2447813	0.6	2447813	0.71
chr10	2453732	2453731	0.63	2431519	0.52	2453731	0.5	2453731	0.6	2453731	0.88
chr10	2460629	2460628	0.97	2460628	0.99	2460628	0.97	2460628	0.95	2460628	1.0
chr10	2465088	2465087	1.0	2458149	0.33	2465087	1.0	NA	NA	NA	NA
chr10	2473648	2477352	0.45	2444500	0.73	2429616	0.67	2469042	0.61	2473662	0.6
chr10	2473688	2456058	0.66	2432581	0.33	2442151	0.12	2463685	0.57	2446129	0.11
chr10	2475770	2475782	1.0	2456759	0.96	2441922	0.95	2456759	1.0	2449034	1.0
chr10	2480019	2442834	0.53	2480018	0.8	2480018	0.33	2480570	0.5	2437132	0.5
chr10	2488779	2488778	0.69	2488778	0.97	2488778	0.95	2488778	0.95	2485088	0.65
chr10	2490216	2490215	0.92	2440804	0.92	2490239	1.0	2490215	0.97	2490239	0.73
chr10	2490875	2490875	0.93	2490692	0.96	2490525	0.98	2490692	0.96	2490692	0.98
chr10	2490992	2491010	0.48	2478022	0.07	2521330	0.14	2457248	0.14	2472108	0.17
chr10	2493476	2492543	0.67	2492543	0.69	2492543	0.87	2492543	0.75	2492543	0.67
chr10	2495906	2495905	0.18	2495905	0.49	2495905	0.85	2495905	0.68	2495905	0.3
chr10	2500674	2513227	0.58	2497231	0.9	2500673	0.94	2497733	0.73	2500673	0.97
chr10	2500714	2499078	0.84	2500724	0.61	2500724	0.9	2500724	0.88	2498862	0.77
chr10	2500798	2500811	0.99	2497231	0.94	2500559	0.99	2500559	0.97	2499751	0.98
chr10	2500928	2500927	1.0	2500927	1.0	2503724	0.92	2500927	1.0	2500927	0.9
chr10	2501011	2501010	0.98	2453643	1.0	NA	NA	2514708	0.87	NA	NA
chr10	2506583	2503419	1.0	2503419	1.0	2503419	0.99	2503419	0.98	2503419	1.0
chr10	2508055	2508067	1.0	2508067	0.89	NA	NA	2508067	1.0	2508067	1.0
chr10	2509711	2509710	0.82	2509710	0.93	2509710	0.88	2509710	0.96	2509710	0.99
chr10	2511528	2511563	0.37	2511563	0.82	2519024	0.51	2511563	0.69	2511563	0.73
chr10	2514804	2513242	0.86	2513242	0.92	2513242	0.91	2513242	0.9	2513242	0.94
chr10	2516983	2502523	0.67	NA	NA	NA	NA	NA	NA	NA	NA
chr10	2517437	2500474	0.3	2503189	0.61	2503189	0.51	2503189	0.63	2513138	0.45
chr10	2527937	2527936	0.83	2527936	0.9	2527936	0.81	2527936	0.88	2527936	0.94
chr10	2529193	2529199	0.59	2529199	0.93	2529199	0.99	2529199	0.77	2529199	1.0
chr10	2530503	2529646	0.73	2532937	0.7	2529646	0.73	2529646	0.7	2532937	0.75
chr10	2531113	2540301	0.05	NA	NA	2485066	0.25	2489050	0.17	NA	NA
chr10	2532035	2536179	0.46	2532034	0.93	2532034	0.95	2532034	1.0	2532034	0.95
chr10	2534280	2530938	0.75	2538314	0.85	2528934	0.86	2529542	0.81	2528193	0.79
chr10	2537057	2537072	0.98	2531604	1.0	2528189	1.0	2531604	1.0	2528189	1.0
chr10	2538590	2538589	0.77	2526305	0.59	2538589	0.61	2526305	0.54	2531095	0.63
chr10	2539749	2539748	0.92	2539748	0.96	2539748	1.0	2539748	1.0	2539748	0.98
chr10	2540383	2540383	0.5	2540383	0.87	2540383	0.71	2540383	0.71	2540467	0.75
chr10	2542559	2542544	0.97	2542544	0.82	2540582	0.88	2542544	0.81	2542544	0.95
chr10	2544848	2536697	0.7	2539973	0.88	2544868	0.72	2539973	0.85	2544868	0.9
chr10	2545795	2545810	0.72	2545810	0.77	2545810	0.73	2545810	0.71	2545810	0.85
chr10	2547073	2547072	0.58	2547072	0.56	2547072	0.74	2547072	0.66	2547584	0.77
chr10	2557180	2557179	0.73	2569711	0.82	2557179	0.79	2557179	0.83	2549931	0.86
chr10	2558067	2558066	0.64	2552918	0.87	2558066	0.67	2558066	0.85	2558066	0.83
chr10	2569376	2569375	0.81	2569375	0.87	2569375	0.82	2569375	0.79	2569375	0.92
chr10	2580526	2580525	0.46	2580525	0.55	2580303	0.37	2580303	0.5	2580525	0.57
chr10	2593365	2593721	0.95	2584969	0.91	2593671	0.93	2593671	0.87	2593671	0.94
chr10	2601291	2605379	0.79	2597370	0.61	NA	NA	NA	NA	2597370	0.55
chr10	2602315	2605305	0.27	2599568	0.8	2600565	0.6	2605305	0.69	2603713	0.68
chr10	2604515	2604514	1.0	2604514	0.98	2604514	0.97	2604514	0.99	2604514	0.99
chr10	2605232	2602674	0.81	2564924	1.0	2605231	0.5	2579423	0.64	2605231	1.0
chr10	2616887	2599855	0.38	2616886	0.69	2616886	0.53	2616886	0.69	2616886	0.64
chr10	2618786	2618785	0.24	2613644	0.45	2618785	1.0	2645384	0.9	2618785	0.55
chr10	2620896	2613280	0.63	2620909	0.85	2620617	0.73	2620909	0.91	2620909	0.8
chr10	2620940	2626206	0.11	NA	NA	NA	NA	NA	NA	NA	NA
chr10	2621687	2626485	0.25	NA	NA	2612899	0.5	NA	NA	NA	NA
chr10	2622171	2622881	0.77	2620344	0.6	2622170	0.89	2598300	0.59	2620888	0.6
chr10	2629673	2632034	0.5	2626594	0.75	2629073	0.88	2629073	0.76	2633465	0.87
chr10	2634068	2634067	0.8	2634067	0.74	2655554	0.77	2634067	0.58	2634067	0.51
chr10	2643630	2647651	0.79	2643629	0.95	2637048	0.92	2643629	0.92	2637048	0.93
chr10	2645102	2645101	0.87	2645101	0.95	2645101	0.89	2645101	0.84	2645158	0.65
chr10	2667167	2667166	0.57	2669830	0.62	2667166	0.74	2667166	0.71	2667166	0.71
chr10	2668891	2665800	0.47	2669830	0.77	2668917	0.66	2669830	0.6	2669830	0.75
chr10	2669693	2669715	0.9	NA	NA	2669715	1.0	2668853	0.79	2669715	1.0
chr10	2669782	2661189	0.59	NA	NA	2629739	0.25	2620020	0.92	2667038	1.0
chr10	2677860	2678261	0.95	2671499	1.0	2672236	0.99	2674254	1.0	2672236	1.0
chr10	2685847	2685869	0.83	2685869	0.96	2685869	0.95	2685869	0.98	2685869	0.98
chr10	2687377	2690528	0.54	2687376	0.67	2686566	0.66	2687376	0.22	2687376	0.52
chr10	2688009	2688008	0.5	2688008	0.75	2646417	0.33	2657556	0.14	2688008	0.5
chr10	2690307	2699283	1.0	NA	NA	NA	NA	2657815	0.01	NA	NA
chr10	2692872	2692871	1.0	NA	NA	NA	NA	NA	NA	NA	NA
chr10	2701319	2690195	0.17	2701318	0.73	2657541	0.04	2701318	0.67	2701318	0.5
chr10	2713795	2713794	0.74	2713794	0.86	2705922	0.65	2710098	0.84	2713794	0.79
chr10	2716335	2716334	0.98	2716334	1.0	2716334	0.97	2716334	1.0	2716334	0.96
chr10	2717904	2717903	0.78	2717903	0.95	2717903	0.98	2717903	1.0	2717903	0.94
chr10	2721602	2721601	0.96	2721601	0.67	2721601	0.87	NA	NA	NA	NA
chr10	2722321	2722320	0.87	2722320	0.23	2719627	0.95	2719311	0.92	2758301	0.24
chr10	2727433	2717202	0.33	NA	NA	NA	NA	NA	NA	NA	NA
chr10	2737965	2736424	0.98	2736424	0.99	2721026	1.0	2736424	0.97	2736424	1.0
chr10	2742295	2742294	0.84	2741645	0.99	2741927	0.96	2742294	0.97	2741645	0.94
chr10	2743847	2743850	0.97	2743850	1.0	2743850	1.0	2743850	1.0	2743850	0.98
chr10	2744170	2744169	0.91	2744169	0.17	2744169	0.98	2740620	1.0	2734966	0.67
chr10	2745315	2745314	0.88	2768235	0.79	2745313	0.76	2745314	0.72	2768235	0.92
chr10	2750138	2746923	0.65	2741907	0.66	2733235	0.71	2741907	0.71	2755292	0.69
chr10	2750768	2750297	0.97	2750297	1.0	2745313	1.0	2750297	0.88	2750297	1.0
chr10	2751701	2751700	0.87	2751700	0.92	2751700	0.91	2751700	0.98	2751700	0.95
chr10	2752261	2752260	0.78	2752260	0.74	2729036	0.44	2752260	0.73	2752260	0.61
chr10	2754947	2754983	0.81	2754983	0.97	2755115	0.98	2754983	0.93	2754983	0.98
chr10	2755158	2756572	0.88	2726629	0.89	NA	NA	2746694	0.89	NA	NA
chr10	2755291	2756797	0.61	2724026	0.91	2745313	1.0	2769970	0.59	2724026	0.66
chr10	2756329	2755046	0.97	2707338	1.0	NA	NA	2752117	1.0	NA	NA
chr10	2758917	2752117	0.39	2736469	0.67	2757924	0.54	2736469	0.54	2736469	0.68
chr10	2759013	2762908	0.67	2759012	0.82	2759012	0.76	2759012	0.68	2759012	0.9
chr10	2761857	2763047	0.87	2761856	1.0	2761856	0.33	2761856	0.96	2761856	0.9
chr10	2767003	2767003	0.84	2767003	0.94	2767003	0.98	2767003	0.85	2767003	0.92
chr10	2769459	2769458	0.92	2719658	1.0	2760371	0.97	2745313	0.71	2769468	0.67
chr10	2772146	2772164	1.0	2757455	1.0	NA	NA	NA	NA	NA	NA
chr10	2777217	2777215	0.77	2777215	0.96	2777215	0.95	2777215	0.97	2777215	0.98
chr10	2778200	2778199	0.78	2778199	0.83	2778199	0.56	2778199	1.0	2778199	0.71
chr10	2778826	2778825	0.5	2778825	0.92	2778825	0.88	2778825	0.91	2778825	0.84
chr10	2779432	2779431	0.64	2779225	0.85	2779225	0.82	2779225	0.73	2779225	0.76
chr10	2780166	2780183	0.95	2779893	0.74	2779893	0.81	2779893	0.9	2779893	0.66
chr10	2793139	2747204	1.0	NA	NA	NA	NA	NA	NA	NA	NA
chr10	2796415	2806218	0.7	2796414	1.0	2792567	0.67	2806218	0.85	2794608	0.96
chr10	2799425	2804992	0.71	2798831	0.72	2796735	0.84	2798831	0.71	2798831	0.58
chr10	2800684	2755381	0.14	NA	NA	NA	NA	NA	NA	NA	NA
chr10	2805523	2805522	0.81	2791509	0.85	2805522	0.33	2795936	0.77	2800590	0.89
chr10	2809243	2809252	0.69	2807085	0.85	2791319	0.95	2807085	0.85	2791319	0.82
chr10	2812754	2813655	0.57	2810892	0.97	2812753	0.99	2812753	0.87	2812753	0.86
chr10	2816389	2816388	1.0	2816388	1.0	2816388	1.0	2816388	0.99	2816388	1.0
chr10	2817219	2817218	0.8	2817218	0.99	2817218	1.0	2817218	1.0	2817218	1.0
chr10	2819756	2818604	0.78	2818604	0.78	2816680	0.84	2818604	0.87	2818604	0.77
chr10	2824613	2824612	0.84	2824612	1.0	2824612	0.77	2824612	0.81	2824612	0.91
chr10	2824679	2824678	1.0	NA	NA	NA	NA	2824678	1.0	2809211	0.33
chr10	2825265	2826494	0.99	2820853	0.97	2820853	0.98	2822255	1.0	2822978	0.96
chr10	2825523	2825527	1.0	NA	NA	2789234	1.0	2825500	1.0	2823153	1.0
chr10	2826302	2853060	0.1	2816518	0.01	NA	NA	NA	NA	NA	NA
chr10	2835841	2835840	1.0	NA	NA	2825223	1.0	2835840	1.0	2835840	0.69
chr10	2838233	2841180	0.37	2836743	0.58	2830585	0.54	2838232	0.5	2839139	0.6
chr10	2844232	2845755	0.68	2844555	0.76	2844616	0.88	2844555	0.82	2844555	0.79
chr10	2844794	2798981	0.25	2844799	0.68	2844799	0.45	2845850	0.4	2844799	0.79
chr10	2846179	2806577	0.14	2819585	1.0	NA	NA	NA	NA	NA	NA
chr10	2847674	2819860	0.1	2804567	0.38	2847692	0.11	2804567	0.2	2804567	0.11
chr10	2848858	2848857	0.45	2848857	0.71	2848857	0.87	2848857	0.61	2848857	0.78
chr10	2856313	2828687	0.92	NA	NA	NA	NA	NA	NA	2856328	0.75
chr10	2873400	2873399	0.97	2870706	0.98	2870706	0.95	2873399	0.97	2873399	0.98
chr10	2876728	2874366	0.65	2874366	0.84	2876787	0.85	2876727	0.89	2876727	0.85
chr10	2878617	2878616	0.87	2833335	0.5	2878616	0.83	2878616	0.25	2878616	0.5
chr10	2883835	2883834	0.42	2883834	1.0	NA	NA	2883834	0.64	2880650	1.0
chr10	2888216	2888226	0.99	NA	NA	NA	NA	NA	NA	2913983	0.12
chr10	2888284	2888302	0.47	2888293	0.5	2888293	0.34	2848006	1.0	2876266	0.2
chr10	2889201	2889200	0.79	2889200	0.83	2889200	0.9	2889200	0.78	2889200	0.58
chr10	2890756	2890755	0.81	2890755	0.93	2890755	0.66	2890755	0.88	2890755	0.77
chr10	2893867	2893887	1.0	NA	NA	NA	NA	NA	NA	2907016	1.0
chr10	2909728	2909727	0.69	2909727	0.4	2909727	0.52	2868896	0.46	2909727	0.55
chr10	2910174	2910173	0.9	2910173	0.5	2910173	0.67	2904337	1.0	2909367	0.6
chr10	2911972	2911971	0.97	2911971	0.93	2911971	0.98	2911971	0.96	2911971	0.97
chr10	2913984	2913983	0.67	2913983	0.41	2913983	0.85	2913983	0.69	2913983	0.74
chr10	2918866	2918865	0.3	2925266	0.61	2922586	0.72	2914862	0.5	2914862	0.62
chr10	2920079	2922048	0.34	2922586	0.54	2922586	0.85	2914862	0.54	2922586	0.66
chr10	2921769	2921768	0.36	2921768	0.43	2922013	0.6	2925210	0.42	2920091	0.52
chr10	2927239	2927238	0.89	2891697	1.0	NA	NA	NA	NA	NA	NA
chr10	2929541	2929540	0.68	2934565	0.88	2934565	0.81	2929540	0.8	2929540	0.9
chr10	2930652	2929213	0.97	2929213	1.0	2930670	1.0	2928883	1.0	2928883	0.99
chr10	2931147	2932547	0.93	2929213	0.96	2930670	0.99	2932547	0.92	2928883	0.98
chr10	2952306	2952309	0.97	NA	NA	NA	NA	2939386	1.0	NA	NA
chr10	2959480	2959479	0.6	2959479	0.89	2959479	1.0	2959479	0.67	2959479	0.58
chr10	2967704	2953865	0.52	2956044	0.24	2962940	0.33	2974397	0.27	2962940	0.25
chr10	2968111	2968110	1.0	2968110	0.33	2968110	1.0	2936678	1.0	NA	NA
chr10	2968770	2965412	0.61	2966634	0.54	2968769	0.67	2967347	0.45	2970233	0.47
chr10	2970892	2970891	0.89	2970891	0.68	2970891	0.81	2970891	0.52	2970891	0.34
chr10	2971110	2970685	1.0	2971109	1.0	NA	NA	2953403	1.0	2971109	1.0
chr10	2972854	2972853	0.56	2943346	1.0	2972853	0.64	2972853	0.85	2949219	0.2
chr10	2975599	2975604	0.6	2975604	0.43	2975604	0.33	2983659	0.47	2975604	0.43
chr10	2976480	2976479	0.46	2956044	0.52	2976479	0.3	2956044	0.32	2975332	0.55
chr10	2978235	2977619	0.33	NA	NA	NA	NA	NA	NA	NA	NA
chr10	2978681	2978680	0.98	2978680	1.0	2974135	0.97	2977118	0.98	2977408	0.89
chr10	2981308	2977230	0.89	2977945	0.91	2981736	0.88	2977118	0.98	2977118	0.98
chr10	2981834	2981736	0.61	2977408	0.85	2981736	0.7	2977408	0.72	2977408	0.75
chr10	2982205	2982204	0.64	2982204	0.59	2975604	0.01	2982204	0.73	2982204	0.91
chr10	2983472	2983471	0.87	2983661	0.93	2981736	0.95	2983659	0.94	2977408	0.94
chr10	2986586	2986585	0.98	NA	NA	NA	NA	2951303	1.0	NA	NA
chr10	2991815	2991814	0.85	2988480	0.77	2988480	0.81	2988480	0.77	2988480	0.94
chr10	2999033	2999041	0.79	2999041	0.33	2999041	0.25	2999041	1.0	2999041	1.0
chr10	3001980	3013923	1.0	NA	NA	3051075	1.0	NA	NA	3040105	0.02
chr10	3004280	3004681	0.96	3004284	0.98	3000461	1.0	3002614	0.99	3004284	0.95
chr10	3011566	3009601	0.91	3007125	0.94	3000461	0.79	3009387	0.91	3011651	0.94
chr10	3016575	3016576	0.98	3016546	0.99	3000461	0.97	3016546	0.99	3016546	0.99
chr10	3018903	2972465	1.0	NA	NA	NA	NA	NA	NA	NA	NA
chr10	3019308	3016576	0.89	3018709	0.88	3000461	0.86	3016546	0.89	3016546	0.91
chr10	3024678	3024677	0.46	3024714	0.88	3024714	0.53	3024724	0.8	3024714	0.46
chr10	3026134	3026133	0.56	3031046	0.6	3026133	1.0	2996622	1.0	3026133	1.0
chr10	3026550	3026549	0.99	3026549	0.94	3026549	1.0	3026549	0.95	3026549	0.98
chr10	3027683	3032884	0.65	3031767	0.84	3029355	0.97	3031767	0.7	3029355	0.86
chr10	3031105	3030615	0.87	3027664	0.94	3027451	0.87	3027664	0.93	3027451	0.95
chr10	3033982	3033945	0.64	3033981	0.9	3033945	0.57	3033945	0.9	3033981	0.94
chr10	3036453	3052468	1.0	NA	NA	3036471	1.0	NA	NA	NA	NA
chr10	3038114	3038113	0.95	3038113	0.67	3038113	0.25	3038113	0.85	NA	NA
chr10	3038293	3038292	0.49	3038292	0.95	3038292	0.85	3038292	0.79	3038292	0.84
chr10	3041004	3035054	0.5	NA	NA	NA	NA	3040503	0.08	3073464	0.5
chr10	3041800	3041799	0.93	NA	NA	3041799	1.0	3041799	1.0	NA	NA
chr10	3041990	3041992	0.85	3041992	0.96	3041992	0.99	3041992	0.99	3041992	0.99
chr10	3047231	3002825	1.0	NA	NA	NA	NA	NA	NA	NA	NA
chr10	3048134	3048133	0.68	3042029	0.91	3048133	0.8	3045660	0.82	3040755	0.61
chr10	3048188	3079765	0.34	3048187	0.75	3048187	0.81	3048187	0.69	3048187	0.9
chr10	3049232	3049241	0.13	NA	NA	NA	NA	NA	NA	NA	NA
chr10	3054413	3054426	0.57	3054510	0.77	3054510	0.9	3054510	0.88	3054510	0.8
chr10	3056624	3056628	1.0	3056628	1.0	NA	NA	NA	NA	NA	NA
chr10	3056762	3069045	0.17	3056788	0.16	3056788	0.66	3056788	0.28	3056788	0.35
chr10	3059191	3060837	0.29	3069019	0.59	3069019	0.77	3069019	0.68	3067246	0.72
chr10	3069720	3069719	0.75	3069719	0.96	3069719	1.0	3069719	0.73	3069493	0.97
chr10	3070899	3070898	0.39	3062977	0.73	3039375	0.5	3058245	0.58	3069493	0.92
chr10	3071370	3071369	0.97	3060681	0.2	NA	NA	3071369	1.0	NA	NA
chr10	3073831	3072322	0.61	3034229	1.0	3073830	0.75	3048060	0.67	NA	NA
chr10	3074875	3074874	0.96	3074874	1.0	3072172	1.0	3074874	1.0	3072172	1.0
chr10	3077429	3077428	0.62	3075796	0.99	3077428	1.0	3077428	0.99	3077428	0.92
chr10	3082060	3082059	1.0	NA	NA	3082059	1.0	NA	NA	NA	NA
chr10	3083640	3082996	0.96	3083639	1.0	3083639	0.89	3082996	1.0	3083639	0.99
chr10	3086974	3086973	1.0	NA	NA	NA	NA	NA	NA	NA	NA
chr10	3093192	3093191	0.9	3093191	0.98	3093191	0.88	3093191	0.97	3093191	0.97
chr10	3095196	3095195	0.78	3095195	0.2	3095195	0.44	NA	NA	3095195	1.0
chr10	3097454	3097453	1.0	3095167	0.97	3097453	1.0	3095167	0.92	3097453	0.47
chr10	3099907	3099935	1.0	NA	NA	NA	NA	NA	NA	3093871	0.2
chr10	3100050	3100056	0.37	3100056	0.42	3098672	0.59	3100056	0.44	3100056	0.6
chr10	3109834	3110426	0.93	NA	NA	NA	NA	NA	NA	NA	NA
chr10	3110191	3110426	0.94	NA	NA	NA	NA	NA	NA	3073830	1.0
chr10	3114156	3114155	0.75	3114155	0.84	3114155	0.8	3114155	0.83	3114155	0.83
chr10	3116133	3112342	0.67	3116133	0.81	3116133	0.93	3116133	0.85	3116133	0.96
chr10	3119606	3119605	0.97	3119605	0.96	3119537	1.0	3119605	0.98	3119605	0.99
chr10	3120367	3120372	0.46	3120368	0.72	3120372	0.58	3120368	0.65	3120372	0.63
chr10	3121582	3121581	0.74	3120983	0.7	3122039	0.74	3120983	0.73	3120983	0.72
chr10	3128097	3128096	0.98	3128096	1.0	3128096	0.99	3128096	1.0	3128096	0.98
chr10	3132444	3105498	0.25	NA	NA	NA	NA	NA	NA	NA	NA
chr10	3150403	3150402	0.86	3150402	0.79	3148936	0.99	3148936	0.87	3150402	0.94
chr10	3151913	3179789	1.0	3179789	1.0	NA	NA	3179789	0.73	3125262	0.97
chr10	3153619	3153618	0.67	3158567	0.88	3184670	0.14	3146480	0.86	3153618	0.87
chr10	3160765	3160765	0.94	3160765	0.95	3158429	0.9	3160765	0.99	3160765	0.96
chr10	3161852	3163659	0.87	3163002	0.95	3162369	0.82	3162369	0.91	3163659	0.85
chr10	3162157	3146620	0.7	3163002	0.72	3156184	0.76	3163517	0.69	3163002	0.75
chr10	3164024	3164023	0.58	3164023	0.79	3136794	0.75	3164023	0.84	3161851	0.8
chr10	3168915	3168915	0.83	3168915	0.76	3160490	0.82	3167284	0.74	3168915	0.76
chr10	3169375	3125136	1.0	NA	NA	NA	NA	NA	NA	NA	NA
chr10	3170961	3156696	1.0	3121239	1.0	3170052	1.0	3148936	1.0	3170052	1.0
chr10	3171339	3171338	0.71	3171338	0.8	3171338	0.7	3171338	0.82	3171338	0.83
chr10	3174753	3162842	0.62	3174752	0.91	3174752	0.99	3174752	0.87	3174183	0.9
chr10	3181982	3181981	0.8	3181981	0.74	3182512	0.91	3181981	0.83	3181981	0.81
chr10	3182220	3180987	0.72	3182617	0.74	3182617	0.86	3182617	0.74	3182617	0.71
chr10	3185902	3185902	0.7	3186062	0.49	3186062	0.45	3186062	0.62	3186062	0.54
chr10	3187033	3185897	0.44	3199302	0.33	NA	NA	NA	NA	NA	NA
chr10	3191533	3191532	0.96	3191532	0.8	NA	NA	3191532	1.0	3191532	0.65
chr10	3192234	3190053	0.88	3190053	0.98	NA	NA	3190053	0.96	3192233	1.0
chr10	3198512	3192438	1.0	3198511	1.0	NA	NA	NA	NA	NA	NA
chr10	3204573	3204572	0.69	3204572	1.0	3204873	1.0	3204572	0.98	3204572	0.99
chr10	3205605	3205529	0.96	3205560	0.99	3205560	0.99	3205529	1.0	3205560	0.99
chr10	3208184	3208183	1.0	3208183	0.67	3208183	0.5	3205871	1.0	NA	NA
chr10	3213875	3199574	0.14	NA	NA	NA	NA	NA	NA	NA	NA
chr10	3214994	3215005	0.6	3215005	1.0	3215005	0.86	NA	NA	3215005	0.56
chr10	3218464	3217310	0.69	3218463	0.8	3218463	0.94	3218463	0.82	3218463	0.86
chr10	3219472	3219489	0.32	3219489	0.45	3219489	0.51	3219485	0.43	3219489	0.48
chr10	3233940	3233939	0.55	3233939	0.64	3233939	0.69	3233939	0.52	3230496	0.65
chr10	3235478	3235477	0.99	3232564	0.99	3235477	0.98	3235477	0.99	3235477	1.0
chr10	3236670	3236666	1.0	NA	NA	NA	NA	3215436	0.67	NA	NA
chr10	3239085	3239076	0.31	3239084	0.95	3239162	0.74	3239084	0.74	3239084	0.91
chr10	3248359	3248358	0.5	3248358	0.83	3248635	0.88	3248358	0.86	3248358	0.91
chr10	3248409	3248408	0.95	3248408	0.82	3248408	1.0	3256523	0.96	3248408	0.75
chr10	3248987	3248986	0.96	3248986	0.63	3248986	0.98	3248986	0.92	3248986	0.75
chr10	3250842	3216015	0.1	NA	NA	NA	NA	NA	NA	3240120	1.0
chr10	3255676	3255675	0.89	3255675	0.99	3255675	0.99	3255675	0.98	3255675	0.88
chr10	3259236	3259162	0.86	3259259	0.9	3259162	0.93	3258520	0.93	3258520	0.94
chr10	3261194	3261078	0.96	3260523	0.75	3254357	1.0	3260724	0.95	3260523	0.92
chr10	3265088	3265087	0.4	3265087	0.64	3272102	0.82	3265087	0.69	3265033	0.74
chr10	3278478	3278497	0.37	3278491	0.7	3278491	0.61	3278491	0.63	3278491	0.79
chr10	3283914	3283424	0.66	3284137	0.68	3283224	0.76	3284137	0.65	3284137	0.49
chr10	3285463	3285462	0.58	3285462	0.98	3285462	0.95	3285462	0.94	3285462	0.94
chr10	3287927	3287931	0.7	3287941	0.79	3287931	0.9	3287931	0.78	3287941	0.31
chr10	3292690	3289829	0.31	3292689	0.44	3288900	0.48	3292689	0.46	3293772	0.41
chr10	3296287	3296782	0.53	3296782	0.8	3296513	0.83	3296782	0.76	3296782	0.85
chr10	3297451	3297450	0.62	3297451	0.51	3297450	0.15	3297451	0.33	3297450	0.35
chr10	3297958	3297957	0.75	3301142	0.72	3298226	0.96	3295991	0.66	3295991	0.73
chr10	3298154	3296782	0.57	3300582	0.86	3296513	0.9	3303956	0.84	3296782	0.82
chr10	3301328	3301856	0.8	3300949	0.71	3300949	0.96	3300949	0.9	3301856	0.88
chr10	3302620	3302619	0.85	3302619	0.96	3302619	0.99	3302619	0.99	3302619	1.0
chr10	3304116	3304127	1.0	NA	NA	NA	NA	3265454	0.04	NA	NA
chr10	3305012	3301142	0.52	3300949	0.75	3305011	0.93	3300949	0.78	3304265	0.74
chr10	3306310	3306309	0.64	3306309	0.43	3306309	0.82	3306309	0.54	3297452	0.61
chr10	3307692	3307451	0.82	3307691	0.67	3307691	0.83	3307691	0.7	3307691	0.69
chr10	3309782	3309781	0.86	3309781	0.67	3309781	0.86	3309781	0.73	3309781	0.85
chr10	3317536	3317535	0.99	3317535	0.98	3317535	0.64	3317535	0.97	3317170	0.98
chr10	3325223	3323634	1.0	NA	NA	NA	NA	NA	NA	NA	NA
chr10	3325411	3315390	0.98	NA	NA	NA	NA	3310804	1.0	NA	NA
chr10	3326232	3332960	0.53	3330971	0.71	3326231	0.73	3339964	0.72	3317769	0.64
chr10	3327395	3327394	1.0	3311216	1.0	3286408	0.17	NA	NA	3327394	1.0
chr10	3331738	3331737	0.71	3331737	0.88	3331737	0.82	3331737	0.7	3331737	0.55
chr10	3334050	3334049	0.87	3334049	0.83	3334049	0.81	3320352	0.67	3334049	0.58
chr10	3335398	3335397	0.91	3335397	0.98	3335397	0.98	3335397	0.96	3333474	0.95
chr10	3341431	3341430	0.76	3341430	0.97	3341430	0.99	3341430	1.0	3341430	0.98
chr10	3343105	3343569	0.43	3343104	0.3	3343104	0.21	3348231	0.42	3343104	0.33
chr10	3346506	3345786	0.49	3346507	0.44	3344806	0.84	3344912	0.5	3343246	0.37
chr10	3350047	3350046	0.65	3350046	1.0	3350046	0.68	3350046	0.95	3350046	0.94
chr10	3356356	3351844	0.53	NA	NA	NA	NA	3337191	0.4	NA	NA
chr10	3359056	3359055	0.43	3352097	0.9	3359055	0.88	3359055	0.84	3347506	0.84
chr10	3359456	3359453	1.0	3359455	0.8	3367341	0.5	NA	NA	3359455	0.78
chr10	3365540	3365539	1.0	NA	NA	NA	NA	NA	NA	3320975	0.12
chr10	3367449	3367448	0.38	3367448	0.32	3355225	0.6	3367448	0.38	3367448	0.54
chr10	3372193	3372667	1.0	NA	NA	NA	NA	NA	NA	NA	NA
chr10	3375819	3394768	0.33	NA	NA	NA	NA	NA	NA	NA	NA
chr10	3378220	3378242	0.99	3375932	1.0	3378207	1.0	3375932	1.0	3378207	0.99
chr10	3381383	3381382	0.99	3381382	0.96	3337427	1.0	3381382	0.97	3381382	1.0
chr10	3381838	3396266	0.17	NA	NA	NA	NA	NA	NA	NA	NA
chr10	3384316	3370609	0.1	NA	NA	NA	NA	NA	NA	NA	NA
chr10	3385457	3400320	0.33	NA	NA	NA	NA	NA	NA	NA	NA
chr10	3387836	3387835	0.77	3387835	0.98	3374098	0.98	3390511	0.96	3387835	0.98
chr10	3388067	3388081	0.91	3390501	0.74	3371953	0.43	3388081	0.53	3352536	0.61
chr10	3389747	3389757	0.54	3389757	0.66	3375932	0.69	3389757	0.44	3389757	0.48
chr10	3391569	3353938	0.23	3372484	0.83	3374098	0.84	3372484	0.83	3372484	0.76
chr10	3396063	3396143	0.85	3396062	0.83	3415976	0.89	3374360	0.92	3396062	0.58
chr10	3397140	3405803	0.4	NA	NA	NA	NA	3397168	1.0	3347584	0.27
chr10	3399627	3399634	1.0	3399634	0.25	3399642	0.45	NA	NA	NA	NA
chr10	3399671	3399670	1.0	3399670	0.2	NA	NA	NA	NA	NA	NA
chr10	3400683	3376831	0.4	3400682	0.96	3400682	0.88	3400682	0.87	3400682	0.92
chr10	3401045	3408985	0.83	3401042	1.0	NA	NA	NA	NA	NA	NA
chr10	3401317	3401316	1.0	NA	NA	NA	NA	NA	NA	NA	NA
chr10	3404240	3404239	0.76	3404239	0.93	3404239	0.78	3404239	0.94	3404239	0.77
chr10	3417554	3414905	0.98	3417472	0.95	3415684	1.0	3414905	0.96	3415096	0.96
chr10	3418767	3418784	0.54	3418784	0.83	3418784	0.77	3418784	0.78	3422469	0.67
chr10	3419707	3402968	1.0	NA	NA	NA	NA	3457274	1.0	NA	NA
chr10	3423454	3417002	1.0	NA	NA	NA	NA	3457696	0.5	NA	NA
chr10	3426151	3426150	0.69	3426150	0.67	3426150	0.56	3399993	0.5	3426150	0.96
chr10	3427709	3453160	1.0	NA	NA	NA	NA	NA	NA	NA	NA
chr10	3428397	3418473	0.62	3429613	0.82	3421260	1.0	3429613	0.73	3404870	0.51
chr10	3432933	3423395	0.51	3422143	0.44	3437365	0.65	3422143	0.34	3431542	0.42
chr10	3433125	3434653	0.88	3433125	0.7	3420990	0.33	3386926	0.86	3433125	0.45
chr10	3435112	3435111	0.65	3435111	1.0	3435111	0.56	3435111	0.6	3388071	0.67
chr10	3440794	3440842	0.29	3440306	0.63	3412962	0.7	3440306	0.67	3440306	0.65
chr10	3440827	3440306	0.27	3404893	0.52	3412962	0.66	3440306	0.45	3403476	0.47
chr10	3440843	3440842	0.28	3440306	0.67	3412962	0.68	3440306	0.67	3440306	0.65
chr10	3441838	3436738	0.98	NA	NA	3442497	0.12	3407138	1.0	NA	NA
chr10	3447666	3447665	1.0	NA	NA	NA	NA	NA	NA	NA	NA
chr10	3448115	3448114	0.94	3443252	1.0	NA	NA	3410071	1.0	3402144	1.0
chr10	3448797	3448740	0.79	3448796	1.0	3451526	0.99	3448395	0.96	3448395	1.0
chr10	3448978	3449017	0.55	3448977	0.82	3448977	0.67	3448977	0.44	3448977	0.6
chr10	3454170	3454324	0.48	3454169	0.55	3454184	0.69	3454169	0.27	3454169	0.8
chr10	3455951	3454580	0.64	3446941	0.81	3446941	0.9	3450378	0.74	3449527	0.69
chr10	3459479	3460328	0.79	3459478	0.96	3458675	0.99	3460328	0.91	3459478	0.98
chr10	3459603	3459608	0.52	3459608	0.59	3457412	0.5	3439832	1.0	3459608	0.83
chr10	3459774	3459773	0.86	3459773	0.9	3459768	0.89	3459768	0.95	3459768	0.88
chr10	3461684	3461683	0.87	3441566	0.17	NA	NA	NA	NA	3461683	1.0
chr10	3464859	3464858	0.95	3464858	1.0	3464858	0.97	3467108	0.95	3464858	0.99
chr10	3466720	3467024	0.72	3467024	0.67	3465547	0.76	3465547	0.58	3465547	0.6
chr10	3470061	3470060	0.71	3470060	0.92	3470825	0.52	3470060	0.84	3466519	0.86
chr10	3471016	3476365	0.67	3473913	0.91	3471301	0.93	3476365	0.93	3476365	0.95
chr10	3471347	3465547	0.58	3471346	0.82	3465547	0.91	3465547	0.79	3471346	0.86
chr10	3474157	3471245	0.89	3474160	0.33	3474160	1.0	3458593	0.62	3474160	0.84
chr10	3475414	3471245	0.98	NA	NA	3475413	0.86	3458593	0.67	3475413	1.0
chr10	3478573	3478572	1.0	3458757	1.0	NA	NA	NA	NA	NA	NA
chr10	3486330	3486349	1.0	3467242	1.0	3486349	0.82	3486349	0.98	3486349	0.75
chr10	3492102	3492122	0.75	NA	NA	NA	NA	3492122	1.0	NA	NA
chr10	3493798	3493797	0.96	3493211	1.0	3449044	1.0	3493211	1.0	3493797	1.0
chr10	3495458	3507461	0.67	NA	NA	NA	NA	NA	NA	NA	NA
chr10	3500331	3500330	0.33	3500330	0.67	3500330	0.47	3500330	0.67	3500330	1.0
chr10	3501562	3501561	0.89	3500842	0.96	3501561	0.98	3501561	0.91	3501561	0.99
chr10	3501794	3501793	0.97	3501793	0.98	3508203	0.97	3501793	0.96	3501793	0.98
chr10	3504614	3504613	0.63	3504613	0.95	3504613	0.49	3504613	0.76	3504613	0.93
chr10	3504784	3504783	0.75	3504783	1.0	NA	NA	3504783	0.67	3490990	0.6
chr10	3505610	3508614	0.97	3505615	1.0	NA	NA	3492755	1.0	3475432	0.5
chr10	3507876	3506512	0.55	3504613	0.74	3506512	0.23	3506523	0.76	3504613	0.5
chr10	3515600	3515599	0.74	3508421	0.94	3515599	0.8	3515599	0.97	3494019	1.0
chr10	3519851	3483478	1.0	NA	NA	NA	NA	NA	NA	NA	NA
chr10	3524042	3524053	0.83	3521198	0.93	3524041	0.7	3524053	0.49	3524041	1.0
chr10	3527731	3527740	0.46	3528983	0.96	3528983	0.99	3521126	0.95	3521126	0.96
chr10	3528641	3528640	0.93	3489654	1.0	3504483	0.97	3528643	0.67	3528643	1.0
chr10	3538177	3538173	0.89	3538173	0.5	3538173	1.0	3538179	1.0	3534402	0.48
chr10	3541434	3560179	0.44	3541186	0.77	3534202	0.7	3550462	0.58	3541186	0.71
chr10	3541508	3541513	0.96	3541513	1.0	3541513	0.95	3541513	0.99	3522399	0.98
chr10	3545925	3539029	0.6	3541186	0.75	3554334	0.87	3541186	0.76	3539029	0.69
chr10	3551100	3551105	1.0	NA	NA	NA	NA	NA	NA	3551105	1.0
chr10	3553918	3553917	0.36	3548047	0.55	3557885	0.41	3553917	0.49	3543898	0.65
chr10	3556775	3556774	1.0	3556774	1.0	3556774	0.71	3516422	0.67	3556774	0.95
chr10	3557440	3558875	0.64	3558875	0.73	3557885	0.79	3557439	0.52	3557289	0.74
chr10	3557815	3520002	1.0	NA	NA	NA	NA	3508847	1.0	NA	NA
chr10	3564765	3562182	0.48	3557885	0.95	3557885	0.96	3557885	0.82	3557885	0.94
chr10	3576258	3576257	0.68	3576257	0.68	3577080	0.69	3576257	0.78	3576257	0.67
chr10	3578798	3578797	0.93	3578797	0.99	3555213	0.91	3578797	1.0	3578797	0.97
chr10	3578910	3578909	1.0	3578909	0.91	NA	NA	3578909	1.0	3578909	0.82
chr10	3587487	3575960	0.53	3587485	0.82	3587488	0.25	3587488	0.4	3587485	0.62
chr10	3590312	3590311	0.77	3590311	0.8	3544615	0.28	3588827	0.42	3590311	0.73
chr10	3599431	3599387	0.99	3599439	0.97	3599387	1.0	3599439	1.0	3599439	1.0
chr10	3600063	3600062	0.96	3600062	0.94	3600062	1.0	3600062	1.0	3600062	0.68
chr10	3602811	3602816	1.0	3597960	0.01	3602816	1.0	3602816	1.0	NA	NA
chr10	3604325	3604324	0.66	3604324	0.75	3604324	0.81	3604324	0.64	3604324	0.88
chr10	3607081	3607080	0.89	3601371	0.73	3607080	0.94	3602864	0.6	3601371	0.91
chr10	3607937	3607936	1.0	3629297	0.03	NA	NA	NA	NA	NA	NA
chr10	3611389	3611388	0.85	3601371	0.63	3602486	0.76	3602864	0.54	3601371	0.86
chr10	3612881	3611331	0.72	3612880	0.32	3612880	0.64	3622093	0.47	3612880	0.56
chr10	3614048	3630367	0.84	3600843	0.88	3625095	0.92	3600843	0.75	3600843	0.87
chr10	3616678	3604324	0.37	3625810	0.88	3638853	0.91	3625810	0.83	3625810	0.88
chr10	3618629	3618628	0.96	3618628	0.85	3618628	0.73	3618628	0.87	3618628	0.72
chr10	3625089	3640331	0.82	3628611	0.89	3616242	0.94	3640331	0.91	3606014	0.86
chr10	3631721	3631720	0.54	3631720	0.89	3675231	0.84	3631720	0.31	3631720	0.58
chr10	3641414	3641413	0.64	3641413	0.82	3644226	0.78	3641413	0.88	3641413	0.84
chr10	3643149	3643148	0.66	3643148	0.66	3643148	0.96	3643148	0.62	3643148	0.8
chr10	3643889	3643888	0.96	3643888	1.0	3643888	0.99	3643888	0.96	3643888	0.96
chr10	3645362	3617684	0.5	NA	NA	3674210	0.14	NA	NA	NA	NA
chr10	3648646	3663037	0.12	NA	NA	NA	NA	NA	NA	NA	NA
chr10	3649440	3649548	0.57	3644293	0.75	3653590	0.78	3644293	0.69	3644293	0.69
chr10	3653828	3653835	0.97	3653835	1.0	3653509	0.98	3653835	1.0	3653509	0.99
chr10	3654153	3618677	1.0	3653474	1.0	3620761	0.04	NA	NA	NA	NA
chr10	3654502	3654501	1.0	3654501	1.0	NA	NA	3637717	1.0	NA	NA
chr10	3655152	3655170	0.98	3651785	1.0	NA	NA	3653744	1.0	3606385	1.0
chr10	3658133	3658132	0.89	3658132	0.97	3658132	0.54	3658132	0.96	3658132	0.72
chr10	3666876	3666875	0.79	3666684	0.99	3666875	1.0	3666875	0.99	3666787	0.99
chr10	3668235	3668240	1.0	NA	NA	NA	NA	3664320	0.14	3646457	1.0
chr10	3668794	3655156	0.25	NA	NA	NA	NA	NA	NA	NA	NA
chr10	3674196	3674209	0.8	3674209	0.69	3674195	0.64	3674195	0.63	3674195	0.63
chr10	3676359	3677500	0.65	3676358	0.98	3676093	0.99	3676358	0.89	3677500	1.0
chr10	3681312	3680991	0.85	3681417	0.85	3681322	0.93	3677500	0.77	3679589	0.92
chr10	3684986	3674383	1.0	NA	NA	NA	NA	NA	NA	NA	NA
chr10	3687116	3691993	0.02	NA	NA	NA	NA	NA	NA	NA	NA
chr10	3689294	3689077	0.91	3684199	0.96	3687535	0.98	3684199	0.94	3682739	0.99
chr10	3690687	3687859	0.83	3684727	0.89	3684727	0.98	3684727	0.9	3682298	0.94
chr10	3700933	3700932	0.76	3688641	1.0	NA	NA	3700569	1.0	3681826	1.0
chr10	3701780	3701779	0.49	3690385	0.78	3701779	0.53	3690385	0.77	3690385	0.56
chr10	3703476	3703922	0.79	3703922	0.81	3703475	0.87	3702556	0.8	3703475	0.81
chr10	3703497	3733530	0.5	NA	NA	NA	NA	3703496	0.67	NA	NA
chr10	3704115	3702556	0.82	3686260	0.74	3706192	0.65	3703912	0.7	3703912	0.68
chr10	3706374	3706379	0.99	3706379	1.0	3706379	0.99	3706379	0.99	3706379	0.98
chr10	3706413	3704583	0.99	3695786	0.94	3706424	0.98	3706424	0.96	3702383	1.0
chr10	3707826	3706023	0.71	3707825	0.99	3707825	0.97	3706023	0.9	3706023	0.92
chr10	3709376	3709395	0.71	3709216	0.67	3710852	0.74	3710159	0.72	3710852	0.64
chr10	3709765	3709764	0.81	3709764	1.0	3709764	0.99	3709764	1.0	3709764	0.98
chr10	3712857	3682895	0.51	3712893	0.4	3712862	0.37	3700569	0.52	3708695	0.55
chr10	3714524	3687581	0.67	NA	NA	3714523	0.88	3714523	1.0	3714523	0.44
chr10	3715592	3680767	1.0	NA	NA	3677607	1.0	NA	NA	NA	NA
chr10	3718055	3718054	0.99	3718919	0.99	3718054	1.0	3718054	0.99	3718054	0.99
chr10	3719789	3733855	0.75	3740576	0.25	NA	NA	NA	NA	NA	NA
chr10	3720348	3720347	0.94	3720347	0.99	3724767	0.94	3720347	0.96	3724767	0.97
chr10	3736226	3736251	0.3	3735212	0.71	3714437	0.31	3736253	0.55	3730591	0.58
chr10	3737220	3736633	0.85	3735470	0.87	3737230	0.99	3735470	0.94	3737230	0.94
chr10	3739834	3738588	0.61	3741239	0.81	3741239	0.56	3741239	0.84	3741239	0.85
chr10	3741074	3741073	0.85	3741073	0.78	3729344	0.76	3741073	0.82	3740227	0.77
chr10	3742519	3783033	0.33	NA	NA	3697170	1.0	3742518	1.0	NA	NA
chr10	3742554	3742553	0.68	3742553	1.0	NA	NA	3709151	1.0	NA	NA
chr10	3742851	3742849	0.55	3730264	1.0	NA	NA	3730264	1.0	3742849	0.9
chr10	3743716	3743715	0.84	3790305	0.02	3743715	0.86	3743715	0.86	3743715	1.0
chr10	3743885	3704114	0.03	3703441	0.25	NA	NA	NA	NA	NA	NA
chr10	3744186	3744185	0.87	3744185	0.8	3744185	1.0	3744185	1.0	3744185	0.5
chr10	3746257	3746255	0.81	3746255	0.97	3746256	1.0	3735263	0.96	3746255	0.94
chr10	3749586	3757076	0.37	3752484	0.25	3749587	0.36	3766758	0.19	3749587	0.25
chr10	3751503	3752995	0.64	3752087	0.91	3752087	0.87	3752087	0.9	3752087	0.83
chr10	3752485	3752484	0.6	3752484	0.75	3752518	0.84	3752484	0.72	3752518	0.74
chr10	3756467	3756466	0.61	NA	NA	3787796	0.04	NA	NA	3728700	0.25
chr10	3761483	3761482	0.58	3761482	0.44	3758048	0.51	3761482	0.48	3761482	0.56
chr10	3767318	3767321	0.86	3762826	0.72	3766160	1.0	3750601	0.68	3758333	0.96
chr10	3767491	3753826	0.94	3767490	1.0	NA	NA	NA	NA	3767490	1.0
chr10	3768094	3773100	0.39	3773100	0.56	3768110	0.54	3773100	0.6	3768110	0.6
chr10	3771028	3767912	0.64	3773181	0.65	3773181	0.71	3773181	0.6	3773181	0.73
chr10	3771268	3771267	0.92	3771267	0.91	3771267	0.97	3771267	0.87	3771267	0.87
chr10	3773410	3773405	1.0	3755621	1.0	NA	NA	NA	NA	NA	NA
chr10	3776920	3776919	0.52	3756235	0.97	3776932	0.78	3756235	0.57	3776932	0.68
chr10	3777219	3741333	0.67	NA	NA	3756481	1.0	3758270	1.0	3777218	1.0
chr10	3777734	3777759	0.94	3746849	1.0	3777759	1.0	3777759	1.0	NA	NA
chr10	3779020	3811167	0.13	3804604	0.03	NA	NA	3819438	0.5	3748660	0.5
chr10	3791778	3783895	0.34	3765325	0.36	3791777	0.91	3791777	0.35	3764508	0.33
chr10	3796076	3763339	0.04	NA	NA	NA	NA	NA	NA	NA	NA
chr10	3803471	3803470	0.99	3803470	0.93	3803470	1.0	3803470	0.89	3795425	1.0
chr10	3803971	3803970	0.82	3803970	1.0	3803970	0.94	3803970	0.97	3803970	0.97
chr10	3804266	3804059	1.0	3804059	1.0	NA	NA	3800973	1.0	NA	NA
chr10	3809124	3809658	0.99	NA	NA	3815176	0.33	3765897	1.0	NA	NA
chr10	3809739	3809738	0.97	3809738	1.0	3809738	1.0	3809738	0.99	3809738	0.92
chr10	3814649	3807342	0.33	3808468	0.9	3812332	0.74	3806542	0.81	3806542	0.76
chr10	3816663	3816676	0.33	3806148	0.62	3806148	0.54	3806148	0.62	3806148	0.41
chr10	3817520	3817519	0.8	3817519	0.73	3817519	1.0	3817519	0.82	3817519	1.0
chr10	3818869	3818868	0.72	3818868	0.63	3818868	0.51	3818868	0.57	3818868	0.53
chr10	3818911	3818911	0.56	3818911	0.72	3818911	0.8	3818911	0.75	3818911	0.83
chr10	3826968	3828395	0.13	3826906	0.06	3827057	0.1	3827057	0.13	3827191	0.13
chr10	3828413	3828410	0.84	3828436	0.98	3828436	1.0	3828436	0.85	3828436	0.95
chr10	3828541	3792460	0.75	NA	NA	3828540	1.0	NA	NA	NA	NA
chr10	3833709	3833714	1.0	3833714	0.97	3833714	0.98	3833714	1.0	3833714	0.93
chr10	3847499	3854037	0.74	3854037	0.86	3849166	0.91	3849166	0.87	3849166	0.9
chr10	3848808	3848812	1.0	3848812	1.0	3848812	0.99	3848812	1.0	3848812	0.62
chr10	3854646	3856965	0.6	3854645	0.61	3856965	0.55	3847499	0.6	3856965	0.49
chr10	3857082	3856555	0.8	3855553	0.99	3855553	1.0	3855553	0.66	3855553	0.98
chr10	3858955	3858954	0.98	3858954	0.99	3858954	0.96	3858954	0.98	3858954	0.94
chr10	3859152	3855952	0.36	3855067	0.82	3858842	0.58	3856394	0.64	3857714	0.65
chr10	3859851	3859868	1.0	3859868	1.0	3850509	1.0	3859868	1.0	3859868	0.89
chr10	3859938	3859936	0.99	NA	NA	NA	NA	NA	NA	NA	NA
chr10	3863210	3863209	1.0	3865423	0.96	3863209	1.0	3863209	1.0	3863209	1.0
chr10	3863328	3863327	1.0	NA	NA	NA	NA	3818825	1.0	3863327	1.0
chr10	3865055	3893122	0.12	NA	NA	NA	NA	NA	NA	NA	NA
chr10	3866047	3873514	1.0	3860278	0.02	NA	NA	NA	NA	NA	NA
chr10	3867726	3867725	0.94	3867725	0.98	3867725	0.94	3867725	1.0	3867725	0.98
chr10	3868324	3837226	0.14	NA	NA	NA	NA	NA	NA	NA	NA
chr10	3868505	3868702	0.56	3868702	0.59	3865212	0.52	3868702	0.57	3862128	0.54
chr10	3870009	3870013	0.97	3870013	0.97	3870013	1.0	3872794	0.97	3870013	1.0
chr10	3870486	3870485	0.8	3870485	0.79	3870485	0.88	3870485	0.8	3870485	0.88
chr10	3874687	3874490	0.91	3874686	0.99	3874490	1.0	3874490	0.97	3874686	0.96
chr10	3875464	3875463	1.0	3887844	0.33	3875463	0.64	3885882	0.5	3860931	1.0
chr10	3875988	3875987	0.95	3875987	0.8	3875987	0.96	3875987	0.85	3875987	0.88
chr10	3883596	3884180	0.99	3883595	1.0	3883595	1.0	3883595	1.0	3883595	0.99
chr10	3884769	3884768	0.73	3892267	0.86	3884768	0.98	3884768	0.85	3892267	0.81
chr10	3886197	3873947	0.2	3888379	0.21	3886095	0.32	3886180	0.39	3886196	0.25
chr10	3894526	3894525	0.88	NA	NA	NA	NA	NA	NA	NA	NA
chr10	3894932	3894957	0.78	3894957	0.99	3894957	1.0	3894957	0.92	3894957	0.99
chr10	3897585	3897324	0.63	3900564	0.59	3897724	0.8	3897324	0.71	3900564	0.66
chr10	3899302	3899306	0.43	3899306	0.77	3900950	0.72	3899306	0.63	3906974	0.68
chr10	3900999	3900856	0.98	3901005	0.99	3900856	0.99	3901005	1.0	3901005	0.99
chr10	3903428	3903427	1.0	NA	NA	3882878	0.11	NA	NA	3903427	1.0
chr10	3903601	3903789	0.77	3902861	0.82	3902861	0.9	3902861	0.84	3903789	0.89
chr10	3905252	3905477	0.93	3905287	0.99	3905251	0.91	3904418	0.92	3905287	0.94
chr10	3907071	3907084	0.5	3907084	0.88	3907084	0.9	3907084	0.83	3907084	0.81
chr10	3908777	3908776	0.95	3908776	0.67	3908776	1.0	3908776	1.0	3908776	1.0
chr10	3910448	3910447	0.65	3910447	0.83	3909922	0.97	3910447	0.84	3910447	0.88
chr10	3914083	3914082	0.54	3914082	1.0	3914082	0.89	3867595	0.6	3914082	0.57
chr10	3915836	3915840	1.0	3915840	1.0	NA	NA	NA	NA	3915854	1.0
chr10	3917242	3915430	0.45	3906736	0.27	3917241	0.32	3927755	0.59	3919217	0.33
chr10	3917568	3917325	0.99	3914220	1.0	3917567	1.0	3917164	0.85	NA	NA
chr10	3920414	3950807	0.33	NA	NA	3930114	1.0	3927375	0.75	NA	NA
chr10	3922606	3922290	0.93	3921565	0.99	3914349	0.89	3921565	0.99	3920846	0.95
chr10	3923670	3923335	0.98	3921565	0.9	3914349	1.0	3921565	0.99	3920846	0.92
chr10	3924885	3923335	0.92	3921565	0.84	3914349	0.98	3921565	0.99	3920846	0.98
chr10	3926067	3923335	0.91	3921565	0.69	3914349	0.94	3921565	0.98	3920846	0.9
chr10	3928166	3927620	0.96	3918300	1.0	3909623	1.0	3921781	1.0	3920885	1.0
chr10	3929321	3929320	0.86	3920040	0.98	3917422	0.95	3921603	0.85	3929320	0.98
chr10	3934006	3934126	0.89	3932484	1.0	3933409	0.96	3923406	0.82	3933409	0.95
chr10	3934490	3934126	0.94	3932484	1.0	3933409	1.0	3923406	0.82	3933409	1.0
chr10	3942301	3938880	0.03	NA	NA	NA	NA	NA	NA	NA	NA
chr10	3948121	3948120	0.5	3948120	0.9	3948120	0.96	3948120	0.81	3948120	0.82
chr10	3949608	3949607	0.96	3949607	1.0	3949607	0.97	3949607	1.0	3949607	0.96
chr10	3952900	3952042	1.0	NA	NA	NA	NA	NA	NA	NA	NA
chr10	3954534	3954533	0.62	3955480	0.95	3954533	0.99	3954533	0.98	3954533	0.96
chr10	3957168	3960708	0.31	3963067	0.79	3959556	0.74	3959556	0.8	3963067	0.74
chr10	3965631	3965630	0.97	3965630	0.89	3962281	0.98	3965630	0.92	3965630	0.99
chr10	3967340	3963893	0.88	3967339	1.0	NA	NA	3967337	0.91	3967339	0.83
chr10	3971445	3971569	0.96	3971569	0.99	3971569	0.97	3968121	0.96	3971569	0.97
chr10	3974940	3974958	0.75	3974957	1.0	3971569	0.99	3974957	0.82	3974957	0.99
chr10	3984458	3984457	0.67	3984457	0.97	3984457	0.92	3984457	0.96	3984457	0.88
chr10	3986163	3985021	0.92	3985021	0.89	3986162	0.98	3985021	0.91	3985021	0.92
chr10	3995154	3995153	0.77	3995153	0.97	3995015	0.93	3995153	0.92	3996788	0.94
chr10	3996789	3996788	0.72	3996788	0.93	3998629	0.88	3996788	0.85	3996788	0.84
chr10	3997244	3996788	0.58	3997243	0.92	4000427	0.95	3997243	0.89	3997243	0.92
chr10	4000037	4000036	0.98	4000036	0.99	4000036	1.0	4000036	1.0	4000036	1.0
chr10	4000978	4000985	0.46	4000427	0.94	3998629	1.0	4003278	0.93	3998629	0.92
chr10	4006433	4003278	0.5	4002349	0.92	4006593	0.75	4006593	0.89	4006593	0.9
chr10	4009812	3997382	1.0	NA	NA	4011298	0.01	NA	NA	NA	NA
chr10	4010872	4001619	0.94	NA	NA	4010862	0.25	4014563	0.52	NA	NA
chr10	4011577	4011591	0.96	NA	NA	NA	NA	4011591	1.0	NA	NA
chr10	4011678	4003278	1.0	4011677	0.99	4006593	1.0	4008175	0.99	4006974	1.0
chr10	4013363	4009317	0.84	NA	NA	4013398	1.0	NA	NA	NA	NA
chr10	4018512	4018513	0.57	4018512	0.96	4019261	0.86	4018512	0.97	4018514	0.94
chr10	4019968	4019967	0.5	4019967	0.67	NA	NA	NA	NA	3976709	1.0
chr10	4020944	4020953	0.57	4020953	1.0	4020953	0.96	4020953	0.97	4015634	0.93
chr10	4026126	4026125	0.47	4026909	0.69	4026666	0.77	4026948	0.73	4026909	0.62
chr10	4027716	4027715	0.87	4026774	0.94	4026774	0.82	4027715	0.97	4026774	0.9
chr10	4032601	4032600	0.96	4032600	0.93	4031904	0.99	4032600	0.99	4032600	0.96
chr10	4036315	4039876	0.12	NA	NA	NA	NA	NA	NA	NA	NA
chr10	4045382	3995789	1.0	NA	NA	NA	NA	NA	NA	NA	NA
chr10	4045413	4045412	0.69	4045412	0.33	4045412	1.0	4045412	1.0	4045412	0.68
chr10	4045777	4045776	0.95	4045776	0.97	4045776	0.94	4045776	0.96	4045776	0.9
chr10	4046561	4046580	1.0	4046580	0.96	4030016	1.0	4036163	1.0	4036163	0.95
chr10	4047623	4090112	0.01	4003993	0.02	NA	NA	NA	NA	NA	NA
chr10	4052624	4052623	1.0	4052623	1.0	4052623	1.0	4052623	1.0	4052623	0.98
chr10	4053281	4053287	0.3	4053298	0.57	4049796	0.64	4049796	0.7	4049796	0.51
chr10	4053722	4050006	0.45	4054108	0.56	4065279	0.67	4049513	0.56	4054108	0.48
chr10	4059592	4059607	0.55	4061715	0.49	4059591	0.35	4059591	0.41	4056491	0.55
chr10	4061016	4080640	0.12	NA	NA	NA	NA	NA	NA	NA	NA
chr10	4072107	4072106	0.84	4072106	0.85	4072106	0.94	4072106	0.78	4072106	0.94
chr10	4072487	4072486	0.85	4072486	0.64	4068671	0.72	4072486	0.79	4072486	0.59
chr10	4077863	4077862	0.86	4077862	0.69	4077862	0.7	4077862	0.73	4077862	0.68
chr10	4078248	4117455	0.25	NA	NA	NA	NA	4078227	1.0	4078229	1.0
chr10	4078923	4074512	0.51	4078922	0.79	4078922	0.71	4078922	0.59	4078922	0.79
chr10	4079683	4071546	0.77	4052625	0.14	4079682	0.79	4031690	1.0	4079682	0.87
chr10	4080303	4128826	0.5	NA	NA	NA	NA	NA	NA	NA	NA
chr10	4081440	4081439	0.78	4081439	0.86	4081439	1.0	4081439	0.86	4088749	0.33
chr10	4082074	4082075	0.55	4082075	0.87	4091114	0.87	4082075	0.67	4077376	0.83
chr10	4084449	4084448	1.0	4084448	0.5	4084448	0.57	4084448	0.87	4084448	0.4
chr10	4084951	4084950	1.0	NA	NA	4084950	1.0	4071621	0.02	4055362	1.0
chr10	4087337	4087336	0.67	4087874	0.74	4087874	0.74	4087874	0.74	4087336	0.9
chr10	4093382	4093463	0.77	4096491	0.95	4059609	0.53	4106754	0.66	4096491	0.95
chr10	4097168	4095921	0.87	NA	NA	NA	NA	4073885	0.67	NA	NA
chr10	4097254	4097253	1.0	NA	NA	4093384	0.33	4097253	1.0	4097253	0.86
chr10	4097974	4097973	0.64	4103448	0.66	4097973	0.52	4104500	0.65	4104500	0.81
chr10	4100141	4100140	0.39	4100140	0.76	4100140	0.91	4100140	0.7	4100140	0.85
chr10	4101440	4101439	0.72	4101439	0.85	4091245	0.89	4101439	0.84	4101439	0.97
chr10	4110117	4110116	0.83	4110116	1.0	4110116	1.0	4110116	0.82	4110116	1.0
chr10	4113322	4113321	0.78	4113321	0.94	4113321	1.0	4113321	0.91	4113321	1.0
chr10	4114231	4114230	0.73	4114230	0.97	4114230	0.72	4114230	0.67	4114230	0.67
chr10	4114775	4114230	0.48	4107502	0.61	4114774	0.72	4107502	0.37	4114774	0.85
chr10	4117685	4118552	0.94	4118277	0.96	4118552	0.93	4118552	0.95	4117796	0.89
chr10	4117863	4117861	0.55	4097720	0.71	NA	NA	4117861	0.78	4099436	1.0
chr10	4122299	4122298	0.83	4122298	0.44	4090225	0.78	4100151	1.0	NA	NA
chr10	4125594	4125593	0.63	4125593	0.73	4125593	0.75	4125593	0.92	4125593	0.62
chr10	4129408	4087041	0.12	NA	NA	NA	NA	NA	NA	NA	NA
chr10	4132431	4166312	0.5	NA	NA	NA	NA	4139077	0.33	NA	NA
chr10	4151902	4151907	0.95	NA	NA	4151907	0.25	4151907	1.0	NA	NA
chr10	4153595	4153594	0.46	4153594	0.8	4153594	0.71	4153594	0.63	4153594	0.46
chr10	4157911	4145292	0.71	4161442	0.27	NA	NA	4144392	0.8	4167612	0.5
chr10	4158050	4167411	0.2	4161388	0.3	4161388	0.34	4159247	0.37	4161388	0.27
chr10	4159877	4140155	0.55	4159876	1.0	NA	NA	4171702	1.0	4148312	1.0
chr10	4164252	4163896	0.91	4164251	0.97	4163896	0.71	4164251	0.99	4164447	0.96
chr10	4164448	4163896	0.62	4164251	0.6	4164447	0.51	4164251	0.65	4164447	0.62
chr10	4165402	4165255	0.7	4165182	0.93	4165182	0.91	4165401	0.9	4165182	0.96
chr10	4166496	4166495	0.72	4166495	0.98	4167664	0.96	4166495	0.95	4166495	0.98
chr10	4169271	4169270	0.6	4171455	0.58	4169270	0.58	4169270	0.57	4169270	0.58
chr10	4172611	4172618	0.54	4172618	0.7	4172618	0.72	4172618	0.75	4172618	0.82
chr10	4174606	4174605	0.3	4174605	0.94	4174605	0.61	4171766	0.49	4174319	0.71
chr10	4174767	4174776	0.59	4175273	0.97	4171766	0.74	4171766	0.76	4174166	0.92
chr10	4179719	4179718	0.64	4178872	0.9	4179907	0.86	4179907	0.89	4178872	0.79
chr10	4180977	4138403	0.5	4131088	1.0	NA	NA	4208612	0.33	NA	NA
chr10	4190492	4238214	0.01	NA	NA	NA	NA	NA	NA	NA	NA
chr10	4200938	4200937	0.98	4200937	1.0	4200937	0.75	4200937	1.0	4200937	0.97
chr10	4201102	4201119	0.57	4201119	0.75	4181935	1.0	4201119	0.78	4201119	0.84
chr10	4206251	4206250	0.97	4193579	1.0	NA	NA	4206250	0.95	NA	NA
chr10	4208601	4206557	0.45	4208613	0.86	4208600	0.51	4208613	0.81	4208613	0.58
chr10	4214592	4214609	0.41	4214783	0.95	4213255	0.93	4212795	0.78	4213255	0.91
chr10	4222488	4222487	0.98	4222487	0.8	4222487	1.0	4222487	0.88	4222441	0.96
chr10	4224608	4220482	0.5	4224607	0.25	4224607	0.3	4220482	0.56	4224607	0.56
chr10	4225176	4225175	1.0	4225175	0.98	4225175	1.0	4225175	0.93	4225175	1.0
chr10	4225336	4227063	0.67	4218886	0.89	4225345	0.65	4222588	0.6	4225345	1.0
chr10	4229995	4229994	0.52	4222916	0.64	4219997	0.69	4219740	0.68	4222244	0.65
chr10	4231445	4227063	0.61	4224056	0.83	4219997	0.95	4227063	0.78	4230954	0.82
chr10	4232153	4232152	0.97	4225111	0.8	NA	NA	4232152	0.76	NA	NA
chr10	4238510	4238508	0.77	NA	NA	NA	NA	4226505	0.25	4192581	0.22
chr10	4241358	4277959	0.75	NA	NA	NA	NA	NA	NA	NA	NA
chr10	4243429	4243428	0.97	4243428	0.68	4243428	0.67	4224938	0.62	4236002	0.44
chr10	4243975	4243974	0.73	4217776	0.41	4243974	1.0	4208603	0.53	4243974	0.54
chr10	4245739	4245687	0.67	4245687	1.0	4245687	0.83	4245687	0.87	4245687	0.74
chr10	4246264	4246263	0.91	4246263	0.98	4246263	1.0	4246263	0.95	4251025	0.94
chr10	4253878	4254204	0.95	4253898	0.97	4253898	0.91	4253898	0.99	4253898	0.94
chr10	4262838	4262837	0.52	4262419	0.54	4262062	0.77	4263130	0.56	4264229	0.48
chr10	4265462	4265461	0.67	4265461	0.68	4265461	0.85	4265461	0.76	4263130	0.87
chr10	4266818	4266817	0.89	NA	NA	4266817	0.75	4266066	1.0	4266817	0.86
chr10	4267123	4266737	0.62	4267122	0.48	4267122	0.89	4266737	0.5	4267122	0.73
chr10	4269885	4269874	0.74	4309250	0.5	4269874	1.0	4268435	0.64	4269874	0.6
chr10	4269939	4269874	0.75	4269938	0.54	4269938	0.74	4268435	0.74	4269938	0.55
chr10	4271214	4271218	0.97	4263719	0.33	NA	NA	4266594	1.0	4271218	1.0
chr10	4284944	4264941	0.17	NA	NA	4284961	0.88	NA	NA	4284961	1.0
chr10	4285590	4273227	0.57	4281731	1.0	4285589	1.0	4267417	0.43	4285162	1.0
chr10	4294153	4294152	0.8	4294152	0.86	4294152	0.91	4294152	0.65	4294152	0.89
chr10	4295682	4295677	0.98	4295677	0.98	4295677	0.97	4295677	1.0	4295677	0.99
chr10	4302327	4302326	0.73	4302286	0.92	4302326	0.92	4302326	0.88	4302286	0.99
chr10	4310739	4302431	1.0	NA	NA	4322848	0.33	NA	NA	4333151	0.02
chr10	4314785	4308064	1.0	4314795	0.8	4314795	1.0	4290831	1.0	NA	NA
chr10	4315018	4315017	0.97	4315017	1.0	4315017	0.72	4315017	0.99	4315017	1.0
chr10	4326357	4323895	1.0	4313928	1.0	4277071	0.25	4326356	0.25	NA	NA
chr10	4331497	4335567	0.76	4331496	0.85	4331496	0.88	4331496	0.85	4331496	0.9
chr10	4338517	4338531	0.68	NA	NA	4338516	0.4	4335319	0.5	4338528	0.98
chr10	4341783	4304044	1.0	NA	NA	4341782	0.5	NA	NA	NA	NA
chr10	4345651	4341422	0.71	4352360	0.96	4345677	0.96	4343758	0.89	4345677	0.9
chr10	4345823	4345822	0.93	4363518	0.62	4345822	0.7	4345822	0.4	4345822	1.0
chr10	4347052	4347051	0.99	4347051	0.97	4347051	0.98	4347051	0.96	4347051	0.77
chr10	4347092	4345941	0.88	4349300	0.99	4347111	0.94	4358980	0.96	4347111	1.0
chr10	4347174	4366940	0.2	NA	NA	NA	NA	NA	NA	NA	NA
chr10	4353956	4389231	0.5	NA	NA	NA	NA	NA	NA	NA	NA
chr10	4359615	4358780	0.31	4358780	0.19	4359397	0.47	4365903	0.27	4345240	0.29
chr10	4361259	4361258	0.97	4361258	1.0	4361015	0.97	4361258	1.0	4361258	1.0
chr10	4364899	4364898	0.93	4349917	0.25	NA	NA	4320188	1.0	4347119	1.0
chr10	4367098	4374040	0.82	4364806	0.95	4371774	0.86	4371774	0.94	4364806	0.94
chr10	4375474	4375473	1.0	4337401	1.0	4347150	1.0	4348718	1.0	4341305	1.0
chr10	4381984	4379951	0.41	4385122	0.88	4379951	0.85	4379068	0.86	4379951	0.92
chr10	4393449	4393456	1.0	4393456	1.0	NA	NA	4442468	0.75	NA	NA
chr10	4394637	4394636	0.34	4396190	0.65	4396190	0.62	4396190	0.55	4396190	0.72
chr10	4397440	4397439	0.94	4397439	0.31	4397439	1.0	4397439	0.91	NA	NA
chr10	4401262	4406475	0.29	4401261	0.25	4401261	0.57	4401261	0.26	4401261	0.52
chr10	4404619	4401307	1.0	NA	NA	4401149	0.33	NA	NA	NA	NA
chr10	4413332	4400749	0.02	4413339	1.0	NA	NA	NA	NA	4426436	0.17
chr10	4413401	4413992	0.67	4413992	0.94	4413400	0.93	4413992	0.8	4413383	1.0
chr10	4423253	4423252	0.77	4423252	0.77	4427686	0.75	4423252	0.82	4423252	0.89
chr10	4438192	4438199	1.0	NA	NA	4438199	1.0	NA	NA	NA	NA
chr10	4440363	4440362	0.96	4440362	0.47	4440362	0.99	4440362	0.61	4440362	0.73
chr10	4447063	4449553	0.92	4443339	1.0	4441962	0.97	4449553	0.99	4443339	1.0
chr10	4447749	4454841	0.55	4454498	0.75	4446018	0.67	4454841	0.72	4445009	0.78
chr10	4447940	4447939	0.63	4443217	0.59	4448659	0.54	4448659	0.46	4443217	0.74
chr10	4449092	4449553	0.93	4447818	0.94	4441962	0.94	4449553	0.94	4447818	0.94
chr10	4453027	4460354	0.39	4450397	0.55	4449171	0.66	4437790	0.41	4450397	0.32
chr10	4455283	4453989	0.65	4453248	0.69	4453248	0.85	4449553	0.78	4453820	0.77
chr10	4457573	4453248	0.77	4453248	0.86	4453248	0.9	4449553	0.94	4453820	0.91
chr10	4459892	4459891	1.0	4459891	0.96	4459891	0.98	4459891	0.96	4459891	1.0
chr10	4460452	4460456	1.0	4460456	1.0	4460354	0.93	4460456	1.0	4460354	0.95
chr10	4467401	4460873	1.0	4468370	0.93	4467407	1.0	4459107	1.0	4459107	1.0
chr10	4468117	4464914	0.86	4459732	0.92	4458341	0.84	4459732	0.94	4460961	0.91
chr10	4471898	4472540	0.63	4472260	0.62	4459891	0.75	4472260	0.74	4466149	0.84
chr10	4478206	4478205	0.79	4478205	0.86	4478205	0.87	4478205	0.9	4477146	0.7
chr10	4478630	4478643	0.95	4475018	0.98	4475018	0.97	4478643	0.93	4475018	0.92
chr10	4478781	4478780	1.0	4478642	0.93	4478780	1.0	4478780	0.77	4478780	0.97
chr10	4489455	4489480	0.94	4489480	0.97	4489480	1.0	4492413	0.99	4489480	0.94
chr10	4503042	4503060	0.52	4502420	0.56	4502420	0.77	4502420	0.61	4502420	0.66
chr10	4506315	4506314	0.84	4488861	0.96	4489480	1.0	4490315	0.94	4506977	0.86
chr10	4506978	4510431	0.78	4488861	0.99	4506977	1.0	4492196	0.93	4506977	0.98
chr10	4508279	4508278	1.0	NA	NA	NA	NA	4488628	1.0	NA	NA
chr10	4510046	4479689	0.25	NA	NA	NA	NA	NA	NA	NA	NA
chr10	4513348	4513109	0.89	4511826	0.96	4489480	0.92	4513109	0.92	4513109	0.89
chr10	4514126	4514125	1.0	4514125	0.51	4541702	0.09	4514125	1.0	NA	NA
chr10	4515459	4516134	0.62	4515316	0.7	4489480	0.97	4516486	0.69	4515458	0.5
chr10	4521155	4487105	1.0	NA	NA	NA	NA	4497213	0.01	NA	NA
chr10	4521251	4521250	0.75	4514554	1.0	4561672	0.01	4521250	1.0	NA	NA
chr10	4521748	4521747	0.92	4518319	1.0	NA	NA	4520063	1.0	4521747	1.0
chr10	4529525	4529524	0.57	4527101	0.6	4528233	0.85	4527101	0.67	4529524	0.77
chr10	4532051	4532050	0.96	4532050	1.0	4532050	0.2	4532050	0.45	4532050	1.0
chr10	4534737	4535987	0.35	4534736	0.97	4534736	0.81	4534736	0.87	4534736	0.91
chr10	4534883	4534882	1.0	NA	NA	4510474	0.67	4492483	1.0	NA	NA
chr10	4538888	4538887	0.72	4538804	0.92	4539823	0.92	4538804	0.9	4538804	0.84
chr10	4544980	4546493	0.61	4520562	0.44	4544979	0.64	4544841	1.0	4543792	0.52
chr10	4546895	4546894	1.0	4546894	1.0	4546894	1.0	4578983	0.12	4546894	1.0
chr10	4547953	4547956	0.74	4551170	0.95	4549980	0.81	4551937	0.88	4549980	0.96
chr10	4556623	4556622	0.47	4567319	0.66	4557887	0.81	4556631	0.51	4556622	0.58
chr10	4560523	4560219	0.9	4559131	1.0	4559722	0.95	4559131	0.95	4560219	0.96
chr10	4563496	4562357	0.94	4563500	0.99	4562357	0.98	4563500	1.0	4563500	0.97
chr10	4570558	4570557	0.71	4570557	1.0	4570557	1.0	4570557	0.62	4570557	0.94
chr10	4580401	4577531	0.82	4578395	0.94	4570744	0.92	4576287	0.91	4576287	0.89
chr10	4581282	4576010	0.55	4573969	0.77	4573969	0.93	4573969	0.77	4573969	0.77
chr10	4587061	4587065	0.95	4586424	0.91	4586424	0.99	4587065	1.0	4587065	0.93
chr10	4590137	4590138	0.96	4590138	0.69	4574172	0.96	4590138	0.88	4590137	0.43
chr10	4594174	4633706	0.0	NA	NA	NA	NA	NA	NA	4600072	0.33
chr10	4598771	4598797	0.64	4598797	0.99	4597402	0.82	4597402	0.94	4598207	0.98
chr10	4601226	4601231	1.0	4601231	0.86	4601231	1.0	4601231	0.86	4601231	0.88
chr10	4602049	4602048	0.49	4602048	0.54	4602048	0.99	4602048	0.52	4602048	0.86
chr10	4603861	4603866	1.0	NA	NA	NA	NA	NA	NA	NA	NA
chr10	4604960	4605065	0.62	4603258	0.95	4604977	0.6	4603258	0.91	4605065	0.87
chr10	4606847	4603258	0.86	4603313	0.99	4603313	0.99	4603313	0.99	4603313	0.97
chr10	4608293	4607614	0.62	4607614	0.81	4607614	0.7	4607614	0.87	4607857	0.66
chr10	4608331	4588923	0.67	NA	NA	4571048	0.87	4629692	0.02	NA	NA
chr10	4608697	4608696	0.62	4612452	0.62	4618275	0.91	4608696	0.58	4612452	0.75
chr10	4613327	4569562	0.12	NA	NA	NA	NA	NA	NA	NA	NA
chr10	4618437	4618441	1.0	NA	NA	NA	NA	4646559	0.04	NA	NA
chr10	4621720	4621719	1.0	NA	NA	NA	NA	4621719	1.0	NA	NA
chr10	4622723	4622722	1.0	4601266	1.0	NA	NA	4622753	0.56	4603315	1.0
chr10	4629693	4630703	0.7	4627910	0.78	4630375	0.56	4627686	0.78	4627910	0.75
chr10	4635445	4635444	0.39	4635444	0.47	4630375	0.36	4635444	0.55	4635444	0.5
chr10	4645883	4649466	0.68	4645882	0.97	4646771	0.95	4649466	0.95	4646771	0.97
chr10	4647227	4644130	0.59	4647226	0.88	4647226	0.46	4647226	0.71	4647226	0.74
chr10	4651089	4651089	0.42	4651089	0.84	4651089	0.65	4651089	0.81	4651089	0.63
chr10	4654554	4654553	0.93	4654553	0.97	4654553	0.95	4654553	0.95	4654553	0.97
chr10	4655868	4662852	0.89	4655867	0.89	4649778	0.9	4653469	0.93	4655867	0.82
chr10	4656431	4655807	0.98	NA	NA	NA	NA	NA	NA	4656460	1.0
chr10	4664785	4655807	0.71	NA	NA	NA	NA	4646559	0.04	4645145	1.0
chr10	4665376	4665375	0.9	4674469	0.61	4650051	0.64	4674469	0.53	4665375	0.78
chr10	4675878	4675877	0.69	4675877	1.0	4675877	0.92	4675877	0.96	4675877	0.89
chr10	4688614	4688445	0.95	4688445	0.99	4684915	0.98	4688445	1.0	4689032	0.99
chr10	4692066	4712500	0.58	NA	NA	NA	NA	4702996	0.5	NA	NA
chr10	4693073	4697134	0.73	4699650	0.95	4693356	0.9	4699229	0.87	4693356	0.9
chr10	4694027	4715487	0.5	4694050	0.9	4694050	1.0	4694050	0.5	4694050	0.97
chr10	4697474	4696100	0.73	4697473	0.68	4697473	0.93	4697473	0.84	4697473	0.53
chr10	4697640	4697134	0.65	4697639	0.98	4697639	0.94	4698098	0.86	4698098	0.93
chr10	4705281	4705298	0.96	4705298	0.92	4705298	0.73	4705298	1.0	4705298	0.64
chr10	4709828	4709827	1.0	NA	NA	4709827	0.5	4692298	1.0	4709827	1.0
chr10	4714185	4693997	0.79	4714184	0.5	4714241	0.95	4675819	0.87	4714197	1.0
chr10	4722756	4722769	1.0	NA	NA	NA	NA	NA	NA	NA	NA
chr10	4730504	4731721	0.94	4731721	0.46	4731721	0.89	4730503	0.54	4730503	0.71
chr10	4734670	4734710	0.5	4710435	0.4	4734669	0.84	4734669	0.26	4734710	0.69
chr10	4734924	4737019	0.54	4736201	0.61	4736201	0.63	4736201	0.64	4737019	0.64
chr10	4735795	4735499	0.46	4735473	0.99	4738067	0.03	4735473	0.84	4735794	0.97
chr10	4736257	4735499	0.45	4736256	0.77	4736256	0.97	4736256	0.86	4736256	0.78
chr10	4742272	4720334	1.0	NA	NA	NA	NA	NA	NA	NA	NA
chr10	4752694	4752690	1.0	4752699	1.0	NA	NA	4752690	1.0	4752690	1.0
chr10	4753875	4754020	0.6	4760659	0.52	4753076	0.74	4754075	0.55	4754075	0.69
chr10	4754076	4754075	0.84	4754075	0.79	4754075	0.58	4754075	0.72	4754075	0.75
chr10	4758781	4758780	0.93	NA	NA	4758780	0.64	4715387	1.0	4758780	0.5
chr10	4760445	4728092	0.03	NA	NA	4760444	1.0	NA	NA	NA	NA
chr10	4765184	4765183	0.8	4765183	0.83	4765183	0.98	4765183	0.93	4765183	0.9
chr10	4766597	4766596	0.48	4766596	0.79	4766596	0.75	4766596	0.5	4766596	0.86
chr10	4774072	4768389	0.67	4768389	1.0	4774071	0.99	4768389	1.0	4774071	0.96
chr10	4774659	4773904	0.95	4774658	1.0	4768570	1.0	4773904	0.98	4774658	0.97
chr10	4775392	4772076	0.62	4778797	0.55	4772713	0.56	4772680	0.44	4775391	0.44
chr10	4787813	4787800	0.85	4756117	1.0	NA	NA	4795479	1.0	NA	NA
chr10	4788591	4787467	0.8	4788590	0.76	4787467	0.77	4788590	0.72	4788590	0.83
chr10	4791616	4790391	0.4	4792811	0.79	4791615	0.71	4791615	0.75	4792985	0.78
chr10	4792803	4792985	0.87	4792811	0.78	4792811	0.84	4792811	0.81	4792811	0.83
chr10	4799495	4801089	0.99	4799500	0.98	4796128	0.91	4796128	0.97	4801089	0.96
chr10	4802200	4805319	0.57	4802225	0.43	4802225	0.52	4805319	0.36	4802225	0.47
chr10	4807167	4807166	0.66	4807166	0.83	4807166	0.71	4807166	0.67	4807166	0.73
chr10	4807476	4807475	0.94	4807475	1.0	4807981	0.89	4807475	0.95	4807475	0.95
chr10	4807893	4802838	0.36	4807892	0.57	4841667	0.2	4807912	0.94	4807912	0.54
chr10	4808090	4808089	0.88	4808089	0.99	4808089	0.95	4808089	0.99	4808089	1.0
chr10	4810750	4810677	0.48	4811517	0.62	4809051	0.54	4812201	0.54	4811517	0.71
chr10	4811625	4857538	0.78	NA	NA	4819845	0.64	4811634	1.0	NA	NA
chr10	4813321	4813555	0.61	4809617	0.53	4812859	0.82	4809617	0.56	4809617	0.59
chr10	4813483	4813482	0.49	4813482	0.74	4813482	0.8	4813482	0.78	4813482	0.69
chr10	4813744	4813743	1.0	4813743	1.0	NA	NA	NA	NA	4813743	1.0
chr10	4814433	4812651	0.69	4814432	0.59	4814432	0.57	4814432	0.5	4813482	0.6
chr10	4816528	4805270	0.33	NA	NA	NA	NA	NA	NA	NA	NA
chr10	4816766	4816765	1.0	4816765	0.96	4815321	1.0	4815321	0.99	4815321	1.0
chr10	4818886	4825121	0.57	4818885	0.63	4818885	0.87	4818885	0.66	4818885	0.64
chr10	4821590	4821589	0.78	4820369	0.81	4820699	0.83	4820369	0.86	4820596	0.81
chr10	4824049	4824048	1.0	4824048	1.0	NA	NA	4824048	1.0	4824048	1.0
chr10	4826288	4826287	0.53	4826287	1.0	4826287	1.0	4826287	0.5	4826287	1.0
chr10	4827076	4827075	0.78	4827075	0.33	4827075	0.53	4820587	0.43	4827075	0.36
chr10	4827605	4827604	0.89	4827088	0.58	4827051	0.93	4827051	0.61	4823570	0.52
chr10	4832725	4832724	0.98	4832724	0.94	4827051	1.0	4832724	0.97	4832724	1.0
chr10	4835618	4835622	0.96	4846361	0.9	4835622	0.88	4835622	0.9	4836903	0.93
chr10	4846550	4823570	0.63	4844900	0.96	4827051	0.98	4844900	0.95	4844900	1.0
chr10	4853443	4853131	0.54	4849029	0.67	4841475	0.74	4853131	0.63	4849029	0.58
chr10	4858354	4858353	1.0	NA	NA	4858353	1.0	NA	NA	NA	NA
chr10	4858824	4857856	0.62	4851659	0.74	4856552	0.69	4851659	0.62	4851659	0.58
chr10	4867310	4867314	0.84	NA	NA	NA	NA	NA	NA	NA	NA
chr10	4873685	4868151	0.56	4867147	0.56	4884072	0.53	4867147	0.54	4885460	0.59
chr10	4878204	4875916	0.8	4873586	0.67	4875916	0.58	4873586	0.67	4875916	0.77
chr10	4886036	4886035	0.54	4886035	0.87	4886035	0.89	4886035	1.0	4886035	0.95
chr10	4886730	4886729	0.78	4929770	0.04	4886729	1.0	4886729	0.25	4886729	0.25
chr10	4894714	4894645	0.57	4896415	0.83	4894714	0.48	4896415	0.76	4896415	0.77
chr10	4912431	4913718	0.33	4912440	0.72	4919741	0.82	4912440	0.78	4912440	0.77
chr10	4914858	4914458	0.84	NA	NA	NA	NA	4941675	0.96	NA	NA
chr10	4914915	4914898	1.0	4913444	1.0	4914898	0.4	4914898	1.0	4914898	0.89
chr10	4915690	4913891	0.51	4915476	0.9	4913510	0.76	4913510	0.87	4915476	0.84
chr10	4924544	4902935	0.02	NA	NA	NA	NA	NA	NA	NA	NA
chr10	4925822	4897660	0.5	4912278	0.01	NA	NA	NA	NA	NA	NA
chr10	5034879	5035411	0.77	5032696	0.73	5031834	0.82	5035411	0.77	5032822	0.7
chr10	5035291	5035290	0.44	5005506	1.0	5035290	0.98	5031316	1.0	5031316	1.0
chr10	5051089	5049856	0.79	5024047	1.0	NA	NA	5049856	1.0	NA	NA
chr10	5051614	5050607	1.0	NA	NA	NA	NA	NA	NA	NA	NA
chr10	5064922	5064345	0.91	5064921	0.9	5060641	0.97	5064921	0.68	5064921	0.98
chr10	5067034	5067033	0.98	5067033	0.75	5045722	1.0	5067033	1.0	5038852	0.68
chr10	5068510	5068801	0.61	5057526	0.89	5068801	0.79	5066900	0.85	5060290	0.93
chr10	5069875	5069874	0.99	5030459	0.09	5069874	1.0	5036247	1.0	5069874	1.0
chr10	5076397	5076404	0.71	5075232	0.97	5075610	0.93	5076404	0.94	5076404	1.0
chr10	5077727	5053454	1.0	NA	NA	NA	NA	NA	NA	NA	NA
chr10	5078446	5078444	0.93	NA	NA	NA	NA	NA	NA	NA	NA
chr10	5080626	5080610	0.63	5080625	0.82	5080625	0.89	5080610	0.87	5080625	0.9
chr10	5087379	5084722	0.6	5106731	0.81	5083852	0.82	5083091	0.77	5087058	0.85
chr10	5092484	5087058	0.58	5082563	0.9	5091647	0.94	5083852	0.93	5087058	0.95
chr10	5095483	5095482	0.71	5095482	0.99	5054329	1.0	5095482	0.96	5095482	0.98
chr10	5102947	5102946	0.76	5102370	0.98	5102946	0.86	5102946	0.9	5102946	0.98
chr10	5106754	5106195	0.99	5102331	1.0	5106195	1.0	5106923	1.0	5106923	0.99
chr10	5107753	5107753	0.72	5103531	0.87	5106731	0.7	5157733	0.78	5086944	0.77
chr10	5114080	5114091	0.78	5115674	0.88	5114091	1.0	5114091	0.98	5114091	0.98
chr10	5115173	5117691	0.87	5115172	0.9	5112623	0.92	5109914	0.92	5111413	0.93
chr10	5117131	5111229	0.65	5117130	0.74	5114947	0.98	5112652	0.82	5111306	0.85
chr10	5118940	5118939	0.98	5118939	1.0	5118939	0.95	5118939	0.96	5109373	0.98
chr10	5124992	5110597	0.93	5106461	1.0	5086441	0.25	5106461	1.0	5124991	0.93
chr10	5131672	5131671	0.87	5131671	0.98	5131671	0.73	5118775	0.99	5128980	0.98
chr10	5135509	5102986	0.61	5144109	0.79	NA	NA	5139467	0.81	5120463	0.62
chr10	5143693	5148274	1.0	5143695	1.0	5109802	1.0	NA	NA	5143692	1.0
chr10	5147538	5147537	0.96	5147537	0.9	5147537	0.64	5147537	0.91	5144985	0.57
chr10	5148933	5122178	1.0	NA	NA	NA	NA	NA	NA	NA	NA
chr10	5151558	5177602	0.47	5164222	0.72	5145808	0.97	5127213	0.8	5136458	0.84
chr10	5153241	5153234	0.97	5153234	0.97	5106461	0.5	5153234	1.0	5153234	1.0
chr10	5156525	5174281	0.71	5138083	0.92	5145808	0.86	5138083	0.91	5174281	0.89
chr10	5169590	5169589	0.77	5169589	0.92	5145808	0.96	5169589	0.98	5169589	0.96
chr10	5173649	5173648	0.94	5173648	0.99	5173648	0.98	5169012	0.98	5173277	0.99
chr10	5182909	5182908	0.7	5182908	0.9	5182908	0.5	5182908	0.83	5182908	0.5
chr10	5193162	5160468	0.4	NA	NA	5193161	1.0	5193161	1.0	5193161	1.0
chr10	5194384	5194383	0.67	5194383	1.0	NA	NA	5179855	0.9	5194383	1.0
chr10	5196580	5196579	1.0	5195129	1.0	5196579	1.0	5195129	1.0	5196579	1.0
chr10	5200969	5200968	1.0	5176762	0.0	NA	NA	5160787	1.0	5200968	0.76
chr10	5210607	5221952	0.68	5204122	0.68	5210606	0.9	5203817	0.55	5210606	0.64
chr10	5232020	5225589	0.75	5229266	0.77	5232019	0.62	5225185	0.68	5228285	0.7
chr10	5232632	5232646	0.95	5233885	0.99	5212489	0.63	5212489	0.99	5232646	0.84
chr10	5237089	5237088	0.99	5237088	0.99	5237088	0.95	5237088	1.0	5237088	0.88
chr10	5240058	5240057	0.62	5240057	0.73	5240057	0.88	5240057	0.71	5240057	0.66
chr10	5255333	5255569	0.78	5233885	0.69	5253970	0.71	5285766	0.6	5253422	0.75
chr10	5267838	5265481	0.86	5265481	0.94	5256698	0.76	5265481	0.78	5257246	0.9
chr10	5269174	5229742	0.5	NA	NA	NA	NA	NA	NA	NA	NA
chr10	5269246	5265481	0.5	5265696	0.69	5273864	0.63	5265696	0.7	5267710	0.72
chr10	5274914	5274913	0.52	5264977	0.88	5274913	0.69	5243929	0.69	5274913	0.84
chr10	5275976	5294811	0.25	NA	NA	NA	NA	NA	NA	NA	NA
chr10	5279006	5279005	0.94	5283321	0.98	5229210	0.81	5279005	0.98	5279005	1.0
chr10	5279318	5279317	0.96	5255845	1.0	5279317	1.0	5279317	0.95	5279317	1.0
chr10	5283949	5283955	0.98	5283955	1.0	5283955	1.0	5283955	1.0	5283955	0.97
chr10	5286091	5255358	0.66	5286101	0.99	5286101	0.98	5286101	0.99	5286101	1.0
chr10	5286791	5286790	0.38	5270486	0.56	5286790	0.84	5286790	0.59	5286790	0.58
chr10	5288163	5288855	0.91	5288855	0.99	5288855	0.92	5288855	0.97	5288855	0.95
chr10	5300303	5300337	0.59	5310305	0.83	5300337	0.78	5310305	0.84	5310305	0.83
chr10	5302804	5302803	0.79	5302803	0.75	5302803	0.63	5294857	0.67	5294857	0.65
chr10	5304383	5304382	0.98	5304382	0.98	5304382	1.0	5304382	1.0	5304382	0.99
chr10	5309539	5309538	0.72	5309538	0.62	5309316	0.75	5309538	0.64	5300087	0.68
chr10	5316884	5316883	0.53	5310305	0.46	5316883	0.58	5316883	0.42	5316883	0.31
chr10	5320679	5320670	0.53	5320692	0.73	5320678	0.95	5320692	0.65	5320678	0.44
chr10	5321905	5300400	1.0	NA	NA	NA	NA	NA	NA	NA	NA
chr10	5322660	5322659	0.95	5322659	0.99	5321992	0.99	5321992	0.96	5321992	0.97
chr10	5328925	5328924	0.76	5329023	0.68	5325396	0.64	5329023	0.69	5329023	0.68
chr10	5331456	5331455	0.98	5331455	0.98	5331455	0.88	5331455	0.97	5331656	0.74
chr10	5332076	5338032	0.62	5336820	0.71	5324939	0.79	5332075	0.67	5336820	0.73
chr10	5334824	5330574	0.95	5334834	0.99	5334834	1.0	5331656	1.0	5334834	0.96
chr10	5336583	5336138	0.86	5335431	0.8	5336003	0.83	5335431	0.86	5333914	0.88
chr10	5340278	5340277	0.8	5320786	0.94	5340277	1.0	5320786	0.75	5340277	0.98
chr10	5349501	5349500	0.52	5300428	1.0	5349500	1.0	5309288	1.0	5349500	0.25
chr10	5349579	5349578	1.0	5349578	1.0	NA	NA	NA	NA	NA	NA
chr10	5351500	5351499	0.76	5351766	0.53	5351766	0.59	5351766	0.64	5351499	0.79
chr10	5352994	5352993	0.64	5352993	0.89	5352993	0.71	5352993	0.55	5352993	0.9
chr10	5356358	5356368	0.85	5356357	0.92	5356357	0.94	5356357	1.0	5363780	0.64
chr10	5357220	5357219	1.0	5357219	1.0	NA	NA	NA	NA	NA	NA
chr10	5359141	5359140	0.5	5362384	0.91	5359345	0.76	5358042	0.85	5359345	0.65
chr10	5363014	5367800	0.5	5354761	0.76	5355305	0.59	5354365	0.7	5354873	0.69
chr10	5370956	5371476	0.36	5371191	0.64	5371191	0.57	5371230	0.7	5368615	0.68
chr10	5371361	5371565	0.12	5333547	0.5	5347615	1.0	NA	NA	NA	NA
chr10	5372717	5372716	0.3	5371278	0.81	5372716	0.71	5372716	0.77	5371278	0.66
chr10	5378288	5378287	0.49	5378287	0.8	5378287	0.8	5378287	0.76	5378287	0.5
chr10	5381649	5374602	0.44	5381178	0.62	5382101	0.52	5381178	0.55	5381073	0.43
chr10	5384083	5394524	0.79	5387725	0.79	5387725	0.8	5387725	0.8	5387725	0.76
chr10	5384422	5384421	0.93	5384421	0.71	5384421	1.0	5384421	0.61	5384421	0.71
chr10	5384863	5384862	0.49	5384862	0.85	5384862	0.51	5384862	0.71	5384862	0.85
chr10	5387187	5387046	0.53	5383200	0.78	5387046	0.85	5387046	0.66	5384177	0.92
chr10	5388572	5398752	0.7	5385144	0.73	5389490	0.74	5386674	0.65	5389490	0.77
chr10	5390740	5358319	1.0	NA	NA	5390739	0.69	5390739	1.0	5370489	1.0
chr10	5392083	5392082	0.78	5392082	0.79	5387725	0.68	5392082	0.84	5392082	0.66
chr10	5392348	5392304	0.73	5392347	0.67	5387046	0.8	5392347	0.73	5384177	0.86
chr10	5398603	5398602	0.96	5398602	0.93	5398602	0.95	5398602	0.95	5398602	1.0
chr10	5401431	5401430	0.84	5399987	0.85	5401430	0.97	5401430	0.94	5403743	0.94
chr10	5403544	5403543	0.98	5403743	0.99	5403543	1.0	5403743	0.97	5403743	0.99
chr10	5405558	5405562	1.0	5360559	1.0	5405562	0.98	5405562	1.0	5405562	1.0
chr10	5407829	5407828	0.99	5403373	0.99	5407828	0.98	5404831	0.99	5405647	1.0
chr10	5407936	5407935	0.81	5407935	0.89	5407922	0.64	5407935	0.4	5407935	1.0
chr10	5409006	5409013	0.46	5409013	0.82	5408699	0.76	5385180	0.46	5385180	0.81
chr10	5411620	5411627	0.87	5410011	0.74	5411627	0.64	5399860	0.75	5410011	0.65
chr10	5415441	5415254	0.99	5415440	0.44	5415227	0.99	5414362	0.98	5414362	1.0
chr10	5419304	5428725	0.43	5419644	0.65	5419303	0.65	5419303	0.62	5419303	0.4
chr10	5419706	5419706	0.56	5419706	0.79	5415227	0.49	5419706	0.46	5419706	0.74
chr10	5422337	5422336	0.5	NA	NA	5415275	0.04	5422336	1.0	5422336	1.0
chr10	5425260	5415254	0.96	NA	NA	5424887	0.98	5414362	1.0	5414362	1.0
chr10	5425269	5415254	0.99	NA	NA	5424887	1.0	5414362	1.0	5414362	1.0
chr10	5428497	5428498	0.56	5428499	0.76	5428498	0.77	5428498	0.74	5428498	0.74
chr10	5428890	5415254	0.83	5428889	0.88	5424887	0.94	5428889	0.73	5414362	0.61
chr10	5430377	5430376	0.95	5428285	0.99	5430376	0.98	5430376	1.0	5430376	0.99
chr10	5432715	5432714	0.78	5432714	0.98	5425464	0.99	5432714	0.98	5432714	0.99
chr10	5432770	5431625	0.96	5428285	1.0	5425464	0.99	5414106	0.99	5431625	0.98
chr10	5435475	5475747	0.42	5428498	0.39	5442752	0.52	5428498	0.32	5434695	0.42
chr10	5437669	5423866	0.87	5437668	1.0	5437668	0.88	5437668	0.94	5439607	0.98
chr10	5442878	5442877	0.92	5442877	0.27	5436456	0.93	5414362	0.75	5436456	0.69
chr10	5448673	5428725	0.56	5433920	0.95	5450064	0.88	5433920	0.92	5437841	0.87
chr10	5450065	5450064	0.96	5433920	1.0	5450064	0.99	5433920	1.0	5450064	0.99
chr10	5451511	5453194	0.67	5428285	0.69	5453194	0.64	5453194	0.65	5446122	0.71
chr10	5453725	5453724	0.84	5453724	0.5	5453724	0.98	5453724	1.0	5453724	0.83
chr10	5458439	5458438	0.67	NA	NA	5436456	0.99	5408699	0.91	5450366	0.66
chr10	5459139	5459138	0.99	5429496	0.98	5459138	0.99	5429496	0.94	5459138	0.99
chr10	5464556	5464555	0.54	5440873	0.94	5464567	0.67	5464567	0.88	5464567	0.93
chr10	5488013	5488012	0.99	NA	NA	5488012	1.0	NA	NA	5484270	0.92
chr10	5492298	5489429	0.74	5492297	0.91	5492297	1.0	5482539	0.84	5482539	0.72
chr10	5494561	5495511	0.64	5494560	0.79	5494560	0.85	5494560	0.84	5494560	0.76
chr10	5496196	5496195	0.87	5496195	0.92	5498979	0.47	5496195	0.99	5496195	0.77
chr10	5506391	5504816	0.41	5501872	0.71	5506390	0.71	5501872	0.75	5501872	0.67
chr10	5513678	5513677	0.75	5513677	0.82	5515078	0.69	5513677	0.86	5513677	0.72
chr10	5517114	5517113	0.98	5517113	1.0	5517113	0.98	5517113	0.99	5517113	0.99
chr10	5517838	5517844	0.97	5515061	0.74	5517844	0.94	5515061	1.0	5517844	0.86
chr10	5518141	5518661	0.63	5513738	0.74	5518140	0.67	5518140	0.72	5518661	0.65
chr10	5526274	5526273	0.74	5526273	0.96	5526273	0.98	5526273	0.66	5526273	0.9
chr10	5528611	5528610	0.87	5528610	0.57	5528610	0.93	5528610	0.83	5528610	0.93
chr10	5528805	5528804	0.98	5528804	0.99	5528804	1.0	5529039	0.97	5528804	0.99
chr10	5541865	5541864	0.98	5541864	0.86	NA	NA	5545730	1.0	5541864	1.0
chr10	5549321	5549320	0.45	5549320	0.76	5549320	0.6	5549320	0.63	5549320	0.73
chr10	5554771	5556184	0.46	5556640	0.83	5552375	0.79	5556640	0.69	5556640	0.79
chr10	5554942	5554941	0.46	5555785	0.63	5553330	0.59	5555785	0.59	5555785	0.59
chr10	5560123	5593303	0.33	5560122	0.5	5521044	0.12	5560122	1.0	5528010	0.12
chr10	5560261	5560260	1.0	NA	NA	NA	NA	5560260	1.0	NA	NA
chr10	5567373	5567372	0.95	5567372	0.99	5567372	1.0	5567372	0.98	5567372	1.0
chr10	5579200	5579199	0.96	5579199	0.99	5579665	0.83	5579199	0.99	5579665	0.99
chr10	5579495	5585744	0.64	5569347	0.97	5579494	0.44	5581400	0.83	5581400	0.72
chr10	5580839	5566112	0.75	NA	NA	5620833	0.11	NA	NA	NA	NA
chr10	5584580	5584579	0.53	5584588	0.99	5584579	0.93	5584588	0.99	5584579	1.0
chr10	5591913	5593086	0.55	5593918	0.53	5592812	0.63	5593918	0.35	5593918	0.57
chr10	5594890	5594889	0.88	5594889	0.98	5594889	0.97	5594889	1.0	5594889	1.0
chr10	5600185	5600441	0.56	5600077	0.72	5600077	0.86	5600453	0.8	5600441	0.85
chr10	5600756	5592643	1.0	NA	NA	NA	NA	5588412	1.0	NA	NA
chr10	5600982	5600441	0.97	5600981	0.99	5600441	0.99	5600981	1.0	5600441	1.0
chr10	5604139	5604139	0.69	NA	NA	NA	NA	NA	NA	NA	NA
chr10	5607294	5607334	1.0	NA	NA	NA	NA	5607334	1.0	NA	NA
chr10	5610492	5659957	0.04	NA	NA	NA	NA	NA	NA	5578063	0.5
chr10	5610724	5610712	1.0	5610712	0.98	NA	NA	5610712	1.0	5610712	0.64
chr10	5611493	5611492	0.6	5611492	0.5	5611492	0.5	5588412	1.0	5611492	0.67
chr10	5614842	5614865	0.55	5614865	0.72	5614865	0.96	5614865	0.8	5614865	0.95
chr10	5622562	5622566	0.94	5621728	0.97	5622566	0.86	5622165	0.98	5622165	0.9
chr10	5628192	5628204	0.76	5626755	0.66	5628204	0.75	5640892	0.62	5628869	0.65
chr10	5631369	5631368	0.98	5631368	1.0	5628478	1.0	5631368	1.0	5631368	0.97
chr10	5635200	5663373	0.5	NA	NA	NA	NA	NA	NA	NA	NA
chr10	5636459	5636458	0.67	5635113	0.7	5640341	0.58	5640341	0.8	5645239	0.51
chr10	5638244	5638243	1.0	5638243	1.0	5663474	0.2	NA	NA	NA	NA
chr10	5638404	5638403	0.71	5642571	0.69	5635274	0.71	5635113	0.56	5636458	0.58
chr10	5642654	5642653	0.71	5643338	0.78	5642653	0.72	5642653	0.68	5642653	0.75
chr10	5644825	5606899	1.0	NA	NA	NA	NA	NA	NA	NA	NA
chr10	5649533	5649559	0.98	5649559	0.98	5649559	1.0	5649559	0.99	5649559	1.0
chr10	5653657	5653657	0.51	5653657	0.55	5653657	0.82	5653634	0.62	5653657	0.74
chr10	5654138	5654531	0.6	5654145	0.97	5654145	0.85	5654145	0.86	5654145	0.95
chr10	5655104	5655103	0.85	5655103	1.0	NA	NA	5655103	0.75	5648568	0.25
chr10	5656542	5656541	0.61	5656541	0.62	5656541	0.88	5656541	0.44	5656541	0.47
chr10	5658421	5658420	0.9	5648742	0.52	5656021	0.7	5658420	0.49	5658420	0.87
chr10	5664660	5664672	1.0	NA	NA	NA	NA	NA	NA	NA	NA
chr10	5665799	5663718	0.83	5665798	1.0	5663718	1.0	5663718	1.0	5663718	0.93
chr10	5668069	5668068	1.0	5711738	0.8	NA	NA	5711738	0.5	5668079	0.86
chr10	5669556	5670403	0.7	5666348	0.98	5666348	0.91	5666348	0.93	5666348	0.96
chr10	5671792	5671812	0.83	5674080	0.7	5671175	0.7	5671812	0.52	5671812	0.7
chr10	5673844	5671532	0.97	5673438	0.98	5667884	1.0	5671532	0.98	5670730	0.96
chr10	5674018	5671532	0.77	5673438	0.89	5674017	0.58	5671532	0.82	5673438	0.89
chr10	5675108	5675125	0.98	5674167	1.0	5675125	0.99	5674167	1.0	5675125	1.0
chr10	5676676	5676675	0.74	5676675	0.69	5675375	0.68	5676675	0.69	5676675	0.75
chr10	5680782	5680653	0.82	5680653	0.89	5680653	0.87	5680653	0.91	5680653	0.86
chr10	5688841	5688840	1.0	NA	NA	NA	NA	NA	NA	5688840	0.33
chr10	5691190	5691189	0.6	5691189	0.95	5691189	0.97	5691189	0.99	5691189	0.98
chr10	5700268	5700272	0.74	5700272	1.0	5700272	1.0	5688677	0.43	5700272	1.0
chr10	5700816	5673768	0.33	NA	NA	NA	NA	NA	NA	NA	NA
chr10	5704224	5704223	0.97	5692839	0.34	5704223	1.0	5692839	0.62	5704223	0.44
chr10	5707004	5707003	1.0	5707003	1.0	5707003	1.0	5707003	0.99	5704723	1.0
chr10	5707649	5702661	0.7	5707486	0.95	5707486	0.98	5695102	0.97	5703972	0.83
chr10	5708545	5708560	0.97	5708560	0.86	5705460	0.97	5708560	0.92	5708560	1.0
chr10	5714059	5710440	0.76	5710440	0.97	5714638	0.73	5703022	0.9	5731913	0.81
chr10	5715222	5711774	0.71	5706986	0.6	5691497	0.7	5687640	0.47	5706986	0.66
chr10	5717028	5687640	0.78	5687640	0.74	5690930	0.91	5687640	0.77	5717027	0.83
chr10	5718323	5704396	0.64	5718322	0.88	5718322	0.8	5706003	1.0	5718322	0.94
chr10	5718393	5718392	0.55	5718519	0.85	5718392	0.66	5704809	0.83	5718519	0.79
chr10	5718762	5718761	0.72	5736419	0.69	5736419	0.79	5736419	0.7	5736419	0.75
chr10	5719648	5765768	0.07	5751586	0.06	5675432	0.0	NA	NA	NA	NA
chr10	5721537	5721536	1.0	5721536	1.0	5721536	1.0	5721536	1.0	5721536	1.0
chr10	5724610	5724632	0.36	5698725	0.67	5691497	0.6	5692257	0.62	5726140	0.67
chr10	5725618	5724189	0.99	5725617	1.0	5725617	0.99	5718535	1.0	5725617	0.97
chr10	5728221	5728220	0.6	5727864	0.74	5722197	0.66	5728220	0.7	5718519	0.69
chr10	5728619	5728618	1.0	NA	NA	NA	NA	NA	NA	5700423	0.02
chr10	5730277	5711679	1.0	NA	NA	NA	NA	5711679	1.0	NA	NA
chr10	5735000	5708149	1.0	NA	NA	NA	NA	NA	NA	NA	NA
chr10	5736420	5736427	0.84	5717838	0.66	5736427	0.89	5736427	0.89	5736427	0.78
chr10	5736957	5736956	1.0	5699438	0.9	5736956	1.0	5736956	1.0	5736956	1.0
chr10	5737273	5737268	0.54	5691189	1.0	5729555	0.04	5737290	0.25	5737290	0.9
chr10	5739594	5690323	1.0	NA	NA	NA	NA	5739593	1.0	5701851	0.08
chr10	5744293	5744293	0.44	5713244	0.8	5715641	0.87	5695102	0.79	5744293	0.75
chr10	5745780	5745779	0.84	NA	NA	5745779	0.39	5707654	1.0	5742732	0.04
chr10	5746148	5739665	0.55	5746147	0.62	5725617	0.6	5746147	0.72	5724189	0.71
chr10	5753354	5704439	0.86	NA	NA	5753353	0.88	NA	NA	5753353	1.0
chr10	5754391	5712758	0.5	NA	NA	5706860	1.0	5754390	0.81	5706860	1.0
chr10	5756694	5746122	0.86	NA	NA	NA	NA	NA	NA	NA	NA
chr10	5762254	5762253	0.77	5762253	0.84	5762492	0.68	5762253	0.64	5762253	0.81
chr10	5765769	5764910	0.88	5765768	0.67	5765768	1.0	5717089	0.89	5765768	1.0
chr10	5767194	5767193	0.75	5767193	0.97	5767193	0.96	5767193	0.92	5767193	0.94
chr10	5771017	5772005	0.69	5772005	0.96	5742546	0.57	5746147	0.97	5771016	0.83
chr10	5772077	5772076	1.0	5772076	1.0	5772076	0.98	5772076	1.0	5772076	0.99
chr10	5774887	5734921	0.84	5741012	1.0	5774891	0.96	5787351	1.0	5774891	1.0
chr10	5774891	5734921	0.86	5741012	1.0	5774891	0.96	5787351	0.98	5774891	0.96
chr10	5779499	5795791	0.25	NA	NA	5760120	0.28	5789120	0.23	5798139	0.09
chr10	5780217	5781434	0.84	5780524	0.88	5780524	0.83	5777727	0.9	5780524	0.84
chr10	5780294	5780293	0.87	5757323	0.85	5783324	0.66	5783324	0.81	5757323	0.8
chr10	5781174	5781173	1.0	5781173	0.9	5756767	0.65	5781173	0.95	5774720	0.68
chr10	5781273	5778431	0.57	5777727	0.79	5811657	0.74	5777727	0.76	5780524	0.75
chr10	5785370	5785366	1.0	5785366	1.0	5785366	1.0	5785366	1.0	5785366	1.0
chr10	5786166	5787841	0.44	5786165	0.73	5811657	0.68	5779521	0.68	5786165	0.55
chr10	5787508	5787507	1.0	NA	NA	NA	NA	5787507	1.0	5787507	1.0
chr10	5788191	5781173	0.82	5788190	0.99	5788190	0.97	5788190	0.99	5788190	1.0
chr10	5788767	5777727	0.91	5788766	0.98	5788766	1.0	5788766	0.95	5789175	0.99
chr10	5789109	5767381	0.46	5789108	0.44	5778451	0.53	5741838	0.5	5761385	0.57
chr10	5790647	5790653	0.77	5799481	0.93	5790653	0.91	5790653	0.94	5790653	0.97
chr10	5791741	5791750	0.81	5791750	0.85	5791750	0.71	5791750	0.86	5791750	0.78
chr10	5792689	5792688	0.55	5791750	0.73	5824225	0.7	5782794	0.72	5791750	0.73
chr10	5792960	5788953	0.6	5788953	0.87	5774891	0.76	5788953	0.7	5788953	0.8
chr10	5796349	5777727	0.85	5796178	0.99	5788766	0.88	5796178	0.95	5796178	0.89
chr10	5798589	5798588	0.24	5798588	0.85	5798588	1.0	5798588	1.0	NA	NA
chr10	5800945	5779492	0.48	5800944	1.0	5800939	0.83	5751581	0.67	5800944	1.0
chr10	5802598	5802597	0.92	5754938	0.95	5802597	1.0	5802597	1.0	5754938	0.77
chr10	5804097	5804096	0.85	5804096	0.88	5804096	0.79	5804096	1.0	5804096	0.74
chr10	5804833	5784011	0.72	5804832	0.94	5804832	0.98	5804832	0.73	5804832	0.78
chr10	5806406	5806405	0.96	5808726	0.94	5806419	0.97	5808726	0.73	5781272	0.69
chr10	5808727	5808505	0.92	5808726	0.92	5808505	0.77	5808726	0.93	5808726	0.83
chr10	5809245	5804221	0.96	5810267	0.99	5807914	0.97	5810267	1.0	5810267	0.97
chr10	5811658	5811657	0.41	5809244	0.92	5809244	0.84	5811657	0.93	5809244	0.76
chr10	5811961	5809244	0.6	5765116	0.64	5811960	0.73	5808699	0.54	5805363	0.44
chr10	5812204	5812204	0.99	5812204	0.94	5812204	0.84	5812204	0.99	5812204	0.78
chr10	5815786	5815785	0.54	5793283	0.75	5815785	0.75	5815785	0.79	5815785	0.72
chr10	5818410	5786372	1.0	5786372	1.0	NA	NA	NA	NA	5786372	1.0
chr10	5819997	5819998	1.0	NA	NA	NA	NA	NA	NA	NA	NA
chr10	5820988	5787450	0.63	5820987	0.76	5820987	0.93	5820987	0.74	5820987	0.94
chr10	5821644	5821643	0.4	NA	NA	5821643	1.0	NA	NA	5821643	0.71
chr10	5822846	5791801	1.0	NA	NA	NA	NA	NA	NA	NA	NA
chr10	5825123	5825122	0.52	5825122	0.9	5825122	0.96	5825122	0.96	5825122	0.97
chr10	5826112	5826111	0.82	5826111	1.0	5826111	0.84	5826111	0.94	5826111	0.97
chr10	5831719	5831718	0.62	NA	NA	5804156	1.0	5790561	1.0	5831718	1.0
chr10	5831899	5831898	1.0	NA	NA	5831898	0.44	5790609	1.0	5831898	0.75
chr10	5836064	5836063	0.92	5836063	0.99	5836063	0.99	5836063	0.97	5836063	0.98
chr10	5836932	5836931	0.37	5836931	1.0	5836931	0.44	5836931	1.0	5837249	0.83
chr10	5837344	5837910	0.58	5837343	0.65	5838103	0.65	5837343	0.63	5837910	0.66
chr10	5837641	5837646	0.69	5831303	0.02	NA	NA	5837646	0.35	NA	NA
chr10	5837911	5837910	0.86	5837910	0.94	5838103	0.99	5837910	0.97	5837910	0.99
chr10	5838080	5838079	0.98	5838079	1.0	5830238	1.0	5838079	0.86	5838079	0.75
chr10	5838492	5838491	0.72	NA	NA	5814456	1.0	5836062	0.67	5838491	0.75
chr10	5839339	5839338	0.67	5839338	1.0	NA	NA	5839338	0.44	NA	NA
chr10	5842916	5844683	0.39	5842915	0.34	5842915	0.21	5855172	0.44	5842915	0.34
chr10	5843244	5843253	1.0	NA	NA	NA	NA	5843253	0.43	NA	NA
chr10	5843650	5843649	1.0	NA	NA	5843649	1.0	NA	NA	NA	NA
chr10	5843987	5845904	0.8	5843208	0.62	5843986	0.75	5843208	0.51	5843208	0.47
chr10	5844091	5844186	0.88	5843181	0.97	5843986	1.0	5843181	0.95	5843236	0.97
chr10	5845592	5843181	0.97	5844999	0.95	5843986	0.95	5844186	0.96	5846095	0.94
chr10	5847518	5843181	0.62	5846095	0.86	5843986	0.96	5844186	0.86	5847517	0.83
chr10	5850948	5850947	0.76	5850947	1.0	5850947	0.92	5850947	1.0	5850947	0.64
chr10	5851426	5846263	0.97	5851425	1.0	5872750	0.07	5869779	1.0	5851425	1.0
chr10	5853011	5853010	1.0	NA	NA	NA	NA	NA	NA	NA	NA
chr10	5853576	5843208	0.76	5847490	0.99	5853575	0.91	5853575	0.98	5853575	0.96
chr10	5854114	5847078	1.0	NA	NA	NA	NA	5854113	0.44	NA	NA
chr10	5854891	5854890	0.78	5846095	0.98	5843986	0.95	5852177	0.84	5846095	0.92
chr10	5855827	5855826	0.41	5855826	0.68	5855826	0.75	5855826	0.81	5856919	0.79
chr10	5857319	5833982	1.0	5864214	1.0	NA	NA	NA	NA	5821036	0.2
chr10	5857494	5857225	1.0	5855806	0.99	5856442	1.0	5852177	0.99	5857225	0.99
chr10	5858715	5857225	0.65	5855806	0.98	5856442	0.99	5852177	0.93	5858714	0.96
chr10	5859655	5859816	0.83	5859654	1.0	5883981	0.5	5859654	0.71	5859654	1.0
chr10	5860016	5860015	0.59	5852751	0.72	5860015	0.98	5862797	0.65	5860015	0.86
chr10	5861749	5872442	0.75	5861748	1.0	5858489	1.0	5861748	0.78	5861748	0.97
chr10	5869077	5858511	1.0	NA	NA	5869076	0.83	5858511	1.0	NA	NA
chr10	5870405	5870404	0.51	5858091	0.9	5870404	0.17	5864380	0.45	5870404	0.19
chr10	5871386	5884739	0.35	5871386	0.68	5871386	0.75	5871386	0.6	5871386	0.73
chr10	5873029	5873028	0.7	5873028	0.93	5873028	0.92	5884116	0.67	5873028	0.95
chr10	5873901	5873900	0.84	5873900	0.92	5874110	0.95	5873900	0.98	5873900	1.0
chr10	5875714	5875713	0.51	5874574	0.72	5876174	0.89	5875713	0.5	5874574	0.77
chr10	5877107	5876072	0.98	5877119	1.0	5873959	1.0	5873959	1.0	5873959	0.97
chr10	5878786	5876072	0.77	5873959	0.7	5873959	0.84	5873959	0.66	5873959	0.79
chr10	5879469	5854899	0.5	NA	NA	NA	NA	5882645	0.33	NA	NA
chr10	5880176	5874177	0.63	5874177	0.86	5873959	0.91	5874177	0.73	5873959	0.89
chr10	5880966	5884116	0.93	5884116	0.79	5883532	0.64	5884116	0.73	5884116	0.79
chr10	5881690	5881689	0.59	5874177	0.96	5873959	0.89	5874177	0.79	5873959	0.93
chr10	5887375	5887374	0.78	5886590	0.98	5886590	0.91	5886590	0.98	5886590	0.92
chr10	5898412	5898411	0.92	NA	NA	5898411	1.0	5850901	0.8	5898411	1.0
chr10	5899301	5899329	1.0	NA	NA	NA	NA	NA	NA	NA	NA
chr10	5901097	5901111	0.91	5898755	1.0	NA	NA	5901111	0.68	5901111	1.0
chr10	5904061	5874866	0.88	5904060	1.0	5904060	0.44	5859654	1.0	NA	NA
chr10	5905516	5905519	1.0	5905519	1.0	NA	NA	5860104	1.0	5905519	1.0
chr10	5906966	5906965	0.9	5906965	1.0	5870718	1.0	5906965	0.75	5859337	0.19
chr10	5907460	5907459	0.98	5913407	0.97	5878930	1.0	5912361	1.0	5897865	1.0
chr10	5908595	5908606	0.83	5945957	0.17	5908606	1.0	5874047	1.0	5908606	1.0
chr10	5910282	5910281	0.69	5910281	1.0	5889976	0.67	5910281	0.76	NA	NA
chr10	5912362	5912361	0.73	5910891	0.86	5912361	0.95	5912361	0.92	5912361	0.99
chr10	5924573	5924572	0.95	5918841	0.98	5898328	0.51	5924572	1.0	5924572	1.0
chr10	5926081	5926095	0.81	5920298	0.93	5926095	0.81	5926095	0.87	5926095	0.83
chr10	5926093	5929286	0.6	5920672	0.81	5925195	0.83	5930167	0.82	5930167	0.8
chr10	5926531	5923133	0.2	NA	NA	NA	NA	NA	NA	NA	NA
chr10	5928149	5918667	0.92	5920672	0.97	5925195	0.89	5930167	0.97	5930167	0.94
chr10	5930917	5965027	0.17	NA	NA	5880968	0.56	NA	NA	5880968	1.0
chr10	5933643	5933642	0.92	5933642	0.81	5933642	0.96	5930922	0.71	5933642	0.97
chr10	5937518	5937517	0.61	5937517	0.63	5903502	0.73	5937517	0.63	5936448	0.74
chr10	5939403	5971842	0.17	NA	NA	5939402	1.0	NA	NA	NA	NA
chr10	5939410	5971842	0.17	NA	NA	NA	NA	NA	NA	NA	NA
chr10	5943394	5943393	0.45	5943393	1.0	5943393	0.86	5943393	0.25	5943393	1.0
chr10	5946818	5946817	0.91	5946817	1.0	5946817	1.0	5946817	1.0	5946817	1.0
chr10	5948570	5948662	0.69	5948662	0.82	5948662	0.86	5948662	0.8	5948662	0.86
chr10	5955102	5954797	0.82	5950340	0.44	5953495	0.68	5950340	0.65	5955101	0.84
chr10	5956958	5956957	0.57	5956733	0.52	5956957	0.43	5956733	0.53	5957507	0.51
chr10	5957578	5957534	0.56	5956322	0.6	5957584	0.62	5957584	0.78	5957481	0.75
chr10	5962592	5967186	0.39	5962591	0.4	5965965	0.41	5962591	0.39	5967177	0.53
chr10	5967162	5967186	1.0	NA	NA	5945485	0.1	5974419	0.58	NA	NA
chr10	5969340	5969353	0.67	5965965	0.86	5969353	0.76	5965965	0.65	5969353	0.5
chr10	5970718	5970736	0.32	5975019	0.57	5969089	0.55	5975019	0.54	5970736	0.48
chr10	5974009	5974008	0.95	5974008	0.96	5974008	0.96	5965965	0.87	5969453	0.9
chr10	5975020	5975019	0.97	5975019	0.94	5975019	0.89	5975019	0.86	5975019	0.87
chr10	5978903	5978903	0.9	5978903	0.6	5978903	0.66	5978903	0.81	5978903	0.78
chr10	5984803	5984802	0.9	5984802	0.98	5984802	1.0	5984802	0.97	5984802	0.95
chr10	5985357	5985368	1.0	NA	NA	NA	NA	NA	NA	NA	NA
chr10	5989173	6012356	0.56	5977496	1.0	NA	NA	NA	NA	NA	NA
chr10	5989392	5989391	0.49	5989391	0.63	5989391	0.89	5989391	0.7	5989296	0.7
chr10	5993552	5993553	0.79	5999806	0.02	NA	NA	NA	NA	5985512	1.0
chr10	5993843	5993853	0.48	5993853	0.8	5993853	0.97	5993853	0.83	5993853	0.73
chr10	5995269	6000984	0.5	NA	NA	NA	NA	NA	NA	5984393	0.1
chr10	5996191	5996205	0.99	5996205	0.99	5996205	1.0	5996205	0.99	5996205	0.99
chr10	5997895	5989917	0.46	5998631	0.86	5991424	0.71	5998631	0.79	5991424	0.63
chr10	5998207	5998206	0.48	5998631	0.69	5998721	0.71	5998631	0.63	5998631	0.6
chr10	5998471	5998470	0.81	5998470	0.97	5998474	0.87	5998470	0.94	5998470	0.93
chr10	5998712	5998721	0.49	5991338	0.73	5998721	0.72	5991338	0.65	5991338	0.58
chr10	6002131	6002130	0.78	6000825	0.9	5993477	0.7	6002130	0.96	6002130	0.96
chr10	6003566	5955907	1.0	6003565	1.0	5992337	1.0	5996998	1.0	5996998	1.0
chr10	6004838	6004837	0.7	6000107	0.63	5987796	0.2	5994104	0.4	5977496	1.0
chr10	6009571	6009570	0.48	6009570	0.6	6011323	0.71	6009570	0.68	6009570	0.67
chr10	6010577	6010576	0.54	6010576	0.88	5975019	0.5	6010576	0.88	6010576	0.51
chr10	6013833	6013832	0.41	6013832	0.52	6011411	0.45	6012988	0.6	6013832	0.46
chr10	6016572	6016577	0.97	6016577	1.0	6016577	1.0	6015218	0.97	6016577	0.53
chr10	6020543	6020542	0.97	6020542	1.0	6020542	1.0	6020542	1.0	6020542	0.97
chr10	6021318	6020952	0.43	6021317	0.91	6017741	0.92	6017741	0.71	6021317	0.96
chr10	6025659	6025658	0.95	6025658	0.89	6025658	0.97	6025658	0.95	6025658	0.82
chr10	6027326	6027325	0.99	6027325	0.95	6027325	0.84	6027325	0.9	6027325	0.98
chr10	6028991	6028990	0.42	6028990	0.84	6028990	0.94	6028990	0.84	6028990	0.8
chr10	6029123	6031524	0.6	6033868	0.49	6029128	0.63	6033868	0.37	6033868	0.62
chr10	6029712	6029711	1.0	6029711	1.0	NA	NA	6029711	1.0	6029711	1.0
chr10	6032693	6032692	0.86	6032819	0.94	6032819	0.99	6032819	0.88	6016077	0.41
chr10	6033293	6033322	0.94	6033322	0.9	6033322	0.89	6033322	0.85	6033322	0.67
chr10	6036500	6036441	1.0	5988497	1.0	5993459	0.75	6036441	1.0	NA	NA
chr10	6047804	6047814	1.0	6047814	0.99	6047814	1.0	6047814	1.0	6047814	1.0
chr10	6051057	6051056	1.0	6051056	0.98	6051056	0.75	6051056	1.0	6051056	0.97
chr10	6060761	6060763	0.96	6060763	0.98	6060763	1.0	6060763	1.0	6060763	1.0
chr10	6061380	6061379	1.0	6061391	1.0	6061379	0.67	6037686	1.0	6052641	1.0
chr10	6063872	6064303	0.51	6064303	0.64	6063872	0.65	6063872	0.5	6063872	0.52
chr10	6067383	6067382	0.95	6067382	0.95	6067382	0.97	6067382	0.75	6067382	0.78
chr10	6068311	6068312	0.6	6068312	0.72	6068312	0.78	6068312	0.71	6071560	0.67
chr10	6069999	6069998	0.97	6069998	0.98	6069998	0.97	6069998	0.98	6069998	0.77
chr10	6072960	6030203	0.5	NA	NA	NA	NA	NA	NA	NA	NA
chr10	6073947	6073946	0.32	6073946	0.6	6064589	0.65	6073946	0.49	6059750	0.52
chr10	6079741	6077271	0.71	6079740	1.0	6079740	1.0	6077271	1.0	6079740	1.0
chr10	6081015	6081014	0.78	6081014	0.92	6081014	0.97	6081014	0.75	6081014	0.61
chr10	6081680	6081679	0.96	6081679	0.7	6081679	0.98	6077312	0.63	6068217	0.69
chr10	6082293	6060762	0.36	6077662	0.81	6077003	0.9	6077003	0.76	6077662	0.78
chr10	6088176	6088176	0.47	6088176	0.75	6088176	0.65	6088176	0.49	6088176	0.74
chr10	6089449	6089448	1.0	6089448	0.97	6089448	1.0	6089448	0.97	6089448	1.0
chr10	6095210	6085724	0.2	6131972	0.02	6085803	0.01	NA	NA	NA	NA
chr10	6097673	6085705	1.0	6097672	0.63	6093617	0.92	6097672	0.57	6097672	0.91
chr10	6099280	6099279	0.97	6100513	0.99	6090480	0.99	6099279	1.0	6099279	1.0
chr10	6100567	6100591	1.0	NA	NA	NA	NA	6065532	1.0	NA	NA
chr10	6110949	6110948	1.0	6110948	0.99	6094144	1.0	6110948	1.0	6110948	1.0
chr10	6115873	6114155	0.42	6115872	0.68	6092665	0.71	6089912	0.63	6115872	0.73
chr10	6117520	6117525	0.61	6090729	0.64	6101992	0.48	6117525	0.63	6090729	0.46
chr10	6118471	6117252	1.0	6114532	0.9	6118470	1.0	6117252	0.99	6118470	1.0
chr10	6119080	6119079	0.42	6117812	0.96	6119079	0.99	6119079	0.98	6119079	0.99
chr10	6119401	6119420	1.0	6119408	0.55	6162474	0.02	6119420	1.0	NA	NA
chr10	6122500	6120575	0.63	6122347	0.96	6122347	0.87	6122347	0.89	6122347	0.79
chr10	6124181	6085588	0.78	6124193	1.0	6124180	0.99	6117026	1.0	6091566	0.99
chr10	6124594	6123473	0.76	6123473	0.92	6124593	0.64	6123473	0.72	6123473	0.84
chr10	6125807	6125817	0.99	6125817	0.99	6125817	0.26	6125817	0.71	6125817	0.98
chr10	6130285	6130531	0.39	6130531	0.63	6129517	0.73	6130531	0.66	6130531	0.74
chr10	6133410	6133409	0.69	6133409	0.73	6134824	0.8	6133409	0.74	6133409	0.78
chr10	6134108	6134107	0.97	NA	NA	NA	NA	NA	NA	NA	NA
chr10	6134431	6134430	1.0	6134430	1.0	NA	NA	6133529	1.0	6110962	1.0
chr10	6135213	6135228	0.88	6135931	0.94	6135228	0.96	6135931	0.97	6135931	0.86
chr10	6135364	6135367	0.99	6135367	0.98	6135367	1.0	6135367	1.0	6135367	0.98
chr10	6139275	6139274	1.0	NA	NA	NA	NA	NA	NA	NA	NA
chr10	6142368	6142367	1.0	6142367	0.96	6172070	0.5	6142367	1.0	6142367	0.94
chr10	6142680	6142950	0.64	6142950	0.45	6142950	0.91	6142950	0.77	6142950	0.5
chr10	6144386	6144410	0.47	6144438	0.75	6144410	0.78	6144410	0.59	6144438	0.48
chr10	6149587	6150039	0.56	6149586	0.77	6150108	0.65	6150108	0.5	6149586	0.76
chr10	6151974	6153126	0.88	6153126	0.88	6148400	0.9	6153126	0.88	6153126	0.9
chr10	6153853	6153852	0.92	6185238	0.01	NA	NA	NA	NA	NA	NA
chr10	6154249	6154248	0.96	6154248	0.93	6154248	1.0	6154248	1.0	6154248	0.99
chr10	6155198	6155205	0.46	6155205	0.59	6155205	0.77	6155205	0.64	6155205	0.66
chr10	6156106	6156712	0.47	6156129	0.58	6156129	0.46	6156129	0.57	6155205	0.54
chr10	6156481	6156485	0.79	6156485	0.92	6156485	0.99	6156485	0.93	6156485	0.76
chr10	6157232	6157232	0.95	6157232	0.99	6157198	0.64	6157515	0.43	6157232	0.99
chr10	6158122	6143192	0.75	NA	NA	6157541	1.0	6157198	1.0	NA	NA
chr10	6158291	6159406	0.59	NA	NA	6157541	0.98	6157198	1.0	NA	NA
chr10	6158870	6158869	0.96	6158869	0.97	6158869	0.95	6158869	1.0	6158869	0.97
chr10	6159399	6159398	0.82	6159398	1.0	6157541	1.0	6157198	0.78	6159398	0.96
chr10	6159928	6159821	1.0	6159927	1.0	NA	NA	6157505	1.0	6159927	0.25
chr10	6161638	6161664	0.94	6161664	0.97	6160921	0.98	6161637	0.98	6161189	0.92
chr10	6165822	6165821	0.94	6165821	1.0	6165821	1.0	6165821	1.0	6165821	0.93
chr10	6165979	6165978	0.86	6169124	0.88	6157541	0.83	6157198	0.89	6167311	0.94
chr10	6166396	6143192	1.0	NA	NA	6157541	1.0	6157198	0.97	NA	NA
chr10	6166820	6167954	0.82	6167255	0.97	6157541	0.81	6157198	0.61	6166818	0.97
chr10	6170868	6170867	1.0	NA	NA	6157541	0.96	6157198	1.0	6170867	0.64
chr10	6171024	6156759	1.0	NA	NA	6157541	0.92	6157198	0.81	NA	NA
chr10	6171401	6171400	0.78	6171389	0.5	6157541	0.78	6157198	0.4	6171400	0.59
chr10	6172824	6172823	0.88	6172823	0.96	6172823	0.65	6172823	0.66	6172823	0.99
chr10	6174820	6174819	0.69	6161664	0.76	6157541	0.77	6157198	0.88	6174819	0.91
chr10	6180177	6207035	0.07	6151895	0.46	6180181	1.0	NA	NA	NA	NA
chr10	6180214	6180214	0.54	6180214	0.93	6180214	0.99	6180214	1.0	6180214	0.95
chr10	6181797	6181849	0.34	6181796	0.88	6181849	0.66	6181796	0.85	6181796	0.79
chr10	6183602	6187726	0.32	6183601	0.27	6188002	0.61	6188065	0.36	6188413	0.16
chr10	6183683	6183694	0.73	6183694	0.99	6183694	0.97	6183694	0.97	6183694	0.98
chr10	6184046	6184045	0.99	6184045	1.0	6150114	1.0	6184045	1.0	6184045	1.0
chr10	6184772	6184308	0.61	6184308	0.66	6184308	0.73	6184308	0.72	6184308	0.71
chr10	6187199	6187212	0.87	6186861	0.92	6187212	0.98	6187016	0.91	6187016	0.96
chr10	6187950	6188078	0.32	6188065	0.43	6188065	0.55	6188065	0.65	6187949	0.48
chr10	6188003	6188002	0.88	6187812	0.93	6188002	0.93	6187812	0.83	6187812	0.93
chr10	6188073	6175276	0.5	6156692	1.0	NA	NA	6200675	0.33	6177390	0.5
chr10	6188829	6188828	0.57	6187812	0.88	6187812	0.87	6187812	0.76	6187812	0.82
chr10	6189513	6192019	0.72	6192019	0.88	6192019	0.77	6192019	0.7	6192019	0.84
chr10	6192140	6189307	0.23	6193032	0.64	6193032	0.35	6193032	0.38	6192367	0.6
chr10	6192664	6194369	0.23	6192677	0.22	6193032	0.25	6190029	0.38	6192367	0.28
chr10	6194866	6194877	0.85	6194877	0.99	6194877	0.99	6194877	0.91	6194877	0.85
chr10	6196129	6196128	0.96	6196128	1.0	6196128	0.84	6196128	0.38	6196128	0.96
chr10	6196977	6196999	0.79	6196976	0.52	6196999	1.0	6193194	0.5	6196128	0.7
chr10	6197624	6196890	1.0	6196694	1.0	6196890	1.0	6196128	0.69	6196128	1.0
chr10	6199483	6198232	0.88	6199482	0.91	6199482	0.82	6199482	0.82	6199482	0.84
chr10	6203901	6203903	0.82	6202013	0.9	6205974	0.68	6203956	0.67	6203914	0.51
chr10	6205776	6205779	0.33	6204493	0.75	6205208	0.86	6205208	0.86	6205208	0.66
chr10	6205975	6205974	0.69	6205974	0.9	6205974	0.87	6205974	0.83	6205974	0.89
chr10	6207427	6207426	0.94	6205377	1.0	6207426	0.8	6207426	1.0	6207426	1.0
chr10	6209474	6209473	0.84	6209473	0.92	6208501	0.83	6209473	0.94	6209473	0.94
chr10	6209761	6209765	0.74	6209765	0.7	6191703	0.2	6208088	0.57	6209765	0.59
chr10	6218406	6218409	0.54	6218409	0.63	6218409	0.82	6218409	0.49	6218409	0.81
chr10	6220045	6220088	0.96	6220088	1.0	6220070	1.0	6220088	1.0	NA	NA
chr10	6220071	6220088	0.92	6220088	1.0	6206401	0.5	6220088	1.0	NA	NA
chr10	6220943	6220942	0.68	6220942	0.95	6220496	0.94	6220942	0.98	6220942	0.86
chr10	6221050	6221039	0.94	6221039	0.91	6221039	0.98	6221039	0.92	6221039	0.92
chr10	6227086	6227085	0.92	6192368	1.0	6227085	1.0	6227085	1.0	6227085	1.0
chr10	6230720	6230719	1.0	6230719	1.0	6242633	0.5	6184771	0.25	6230719	0.57
chr10	6231203	6231207	0.97	6231207	0.93	6231207	1.0	6231207	1.0	6231207	0.98
chr10	6235732	6235771	0.75	6235771	0.83	6235771	0.76	6235771	0.74	6235771	0.78
chr10	6238551	6238550	0.92	6238550	1.0	6238550	0.97	6238550	0.97	6238550	0.96
chr10	6240911	6240910	0.83	6240910	0.98	6240910	0.96	6240910	0.94	6240910	0.98
chr10	6241813	6241825	0.69	6241053	1.0	6239119	0.98	6241847	1.0	6241847	1.0
chr10	6242593	6242592	0.71	6242592	0.87	6242593	0.91	6241218	0.93	6242593	0.95
chr10	6245403	6245512	0.73	6245528	0.74	6245528	0.93	6245512	0.76	6245512	0.81
chr10	6246328	6246327	0.75	6246327	0.71	6246327	1.0	6246327	0.59	6246327	0.62
chr10	6249746	6248487	0.5	6249745	0.92	6249745	0.95	6249745	0.96	6249745	0.94
chr10	6250571	6250570	0.87	6250570	0.94	6250570	0.89	6250570	0.89	6250570	0.77
chr10	6251976	6251983	1.0	NA	NA	6205699	0.04	6233833	1.0	6251983	1.0
chr10	6254098	6254097	0.84	6258223	0.96	6258223	0.82	6254097	0.89	6258223	0.79
chr10	6261998	6262019	0.9	6262019	0.98	6262019	0.92	6262019	0.96	6262019	0.9
chr10	6265889	6265888	0.98	6265888	0.94	6265888	0.97	6265888	0.97	6274318	0.87
chr10	6269226	6269225	0.7	6270833	0.92	6269225	0.92	6270833	0.95	6269225	0.97
chr10	6272695	6307355	0.5	6272694	0.56	NA	NA	6272694	1.0	NA	NA
chr10	6274197	6274200	1.0	6228748	1.0	NA	NA	6258170	0.75	6274200	0.34
chr10	6274836	6274835	0.91	6274835	0.99	6274835	0.99	6274835	0.99	6274835	0.99
chr10	6276395	6276394	0.85	6276394	0.99	6276394	0.95	6276394	0.96	6276394	0.98
chr10	6276839	6276838	0.5	6276838	0.42	6276838	0.57	6276838	0.59	6276838	0.58
chr10	6277198	6277242	0.91	6259196	0.01	6277227	0.86	6277242	1.0	6277242	1.0
chr10	6277922	6277921	0.94	6277921	0.76	6277921	1.0	6277921	0.85	6277921	0.74
chr10	6281957	6281956	0.59	6281815	0.96	6281956	0.94	6281956	0.93	6281811	0.95
chr10	6285226	6285225	0.56	6285225	0.81	6285225	0.67	6285225	0.49	6285225	0.9
chr10	6287086	6287085	0.99	NA	NA	NA	NA	6248628	1.0	NA	NA
chr10	6288194	6288193	0.63	6288193	0.83	6288193	0.92	6288193	0.5	6288193	0.86
chr10	6292637	6292121	0.82	6292636	0.8	6292636	0.87	6284578	0.65	6292636	0.76
chr10	6294965	6294975	0.67	6256088	1.0	6294975	0.33	6294975	0.45	6267323	0.19
chr10	6295528	6295527	0.99	6295527	0.98	6295527	0.96	6295527	0.99	6295527	0.99
chr10	6296199	6286492	0.8	6296207	0.94	NA	NA	6249512	0.5	6296222	0.67
chr10	6297507	6297506	0.95	6256088	1.0	NA	NA	6291508	0.89	NA	NA
chr10	6298373	6300160	0.69	6298372	0.5	6298372	0.13	6293737	0.6	6298650	1.0
chr10	6302040	6302060	0.85	6302060	0.81	6302060	0.95	6302060	0.48	6302060	0.91
chr10	6302750	6302749	0.21	6303692	0.66	6302749	0.68	6309959	0.44	6302447	0.43
chr10	6302794	6302793	0.44	6302471	0.43	6302793	0.76	6302793	0.53	6302793	0.52
chr10	6302809	6302793	0.58	6302471	0.48	6302793	0.7	6302793	0.57	6302793	0.54
chr10	6303799	6303798	0.86	6303798	0.99	6303388	0.95	6303798	0.93	6303388	0.83
chr10	6305348	6279466	0.9	6325088	0.75	6325088	0.59	NA	NA	6299503	1.0
chr10	6307331	6303264	0.39	6303692	0.82	6302784	0.82	6303692	0.66	6303692	0.74
chr10	6310292	6310301	0.75	NA	NA	NA	NA	NA	NA	NA	NA
chr10	6311749	6343210	0.23	NA	NA	6323881	0.5	NA	NA	6357042	0.04
chr10	6324429	6324428	1.0	6324428	0.97	NA	NA	6324428	1.0	6324428	1.0
chr10	6329044	6326691	0.9	6329043	0.8	6313431	0.87	6323152	0.58	6329043	0.85
chr10	6329934	6322791	0.47	6325765	0.69	6313431	0.56	6316255	0.65	6316255	0.66
chr10	6330618	6330481	0.45	6330617	0.94	6320257	0.65	6330155	0.68	6330617	0.71
chr10	6332156	6317963	1.0	NA	NA	6325088	0.03	NA	NA	NA	NA
chr10	6337214	6337213	0.63	6337213	0.5	6337213	1.0	6337213	0.67	6337213	0.75
chr10	6340423	6331483	0.03	NA	NA	NA	NA	NA	NA	NA	NA
chr10	6341457	6341456	0.8	6341456	0.96	6341456	1.0	6341456	0.78	6341456	1.0
chr10	6342808	6342809	0.76	6340359	0.92	6342809	0.69	6342809	0.77	6342671	0.75
chr10	6347056	6347050	0.97	6347050	1.0	6347050	0.97	6347050	0.92	6347050	1.0
chr10	6349304	6349303	0.51	6349303	0.72	6349303	0.8	6349303	0.6	6349303	0.72
chr10	6349610	6349623	1.0	6399078	0.5	6328051	0.33	6312475	0.4	6323793	0.5
chr10	6351745	6357549	0.72	6351744	0.98	6351744	1.0	6359617	0.95	6351744	0.97
chr10	6352401	6353191	0.85	6352400	0.48	6352400	0.49	6352400	0.36	6352400	0.31
chr10	6353298	6359663	0.71	6351298	0.92	6353315	0.85	6353315	0.88	6353315	0.97
chr10	6354468	6354292	0.59	6356982	0.92	6354661	0.94	6360779	0.75	6356982	0.88
chr10	6364699	6364698	0.92	6364698	1.0	6364698	1.0	6364698	0.99	6364698	0.99
chr10	6364745	6364783	1.0	6364789	0.53	6364789	0.75	6364783	0.88	6364789	0.92
chr10	6378366	6378365	0.92	6378365	0.99	6378365	0.96	6378365	0.98	6378365	1.0
chr10	6378654	6378653	0.89	6378653	0.87	6378653	1.0	6378653	0.94	6378653	0.92
chr10	6386922	6377950	0.19	6386950	1.0	6386950	0.99	6388805	0.65	6386453	0.98
chr10	6387014	6387032	0.91	6386180	0.98	6387032	0.99	6387032	0.99	6386453	1.0
chr10	6393568	6393567	0.58	6393195	0.72	6393567	0.93	6393157	0.71	6393157	0.86
chr10	6397932	6419032	0.71	NA	NA	NA	NA	6395130	1.0	NA	NA
chr10	6398657	6398656	1.0	6398656	1.0	6398656	0.99	6398656	1.0	6398656	0.98
chr10	6398737	6398616	0.99	6398736	0.97	6398616	1.0	6398736	1.0	6398616	1.0
chr10	6399482	6399481	0.27	6399481	0.5	6392704	0.08	6350990	1.0	6399481	1.0
chr10	6400719	6400718	0.63	6400718	0.98	6400718	0.87	6400718	0.74	6400718	0.96
chr10	6401512	6401511	0.93	6401511	0.83	6401511	0.91	6401511	0.4	6401511	0.93
chr10	6404712	6404703	0.82	6395879	0.17	6413486	0.17	6404703	1.0	6401765	0.42
chr10	6406311	6406316	0.85	6406316	0.83	6406316	0.55	6406316	0.6	6406316	1.0
chr10	6407441	6407470	0.9	6407470	0.8	6407470	0.68	6407470	0.96	6407470	0.85
chr10	6407471	6407470	0.46	6407470	0.45	6403148	0.84	6407470	0.46	6408000	0.54
chr10	6410977	6410976	0.74	6412302	0.67	6414384	0.71	6410976	0.6	6412302	0.66
chr10	6412945	6412956	0.88	6413173	1.0	6413314	1.0	6413314	0.98	6413173	0.99
chr10	6413475	6414792	0.5	6414792	0.85	6411525	0.7	6414792	0.82	6414792	0.82
chr10	6413826	6413825	0.93	6412725	1.0	6414472	0.95	6412725	0.98	6414472	1.0
chr10	6414793	6414792	0.99	6414792	1.0	6414792	0.95	6414792	0.96	6414792	1.0
chr10	6415747	6461998	0.51	6414384	0.71	6414384	0.53	6414384	0.39	6414384	0.62
chr10	6418778	6418826	0.56	NA	NA	NA	NA	NA	NA	NA	NA
chr10	6418903	6418899	0.99	6424883	0.99	6418899	1.0	6418899	1.0	6418899	0.95
chr10	6419686	6419685	0.76	6419341	0.53	6419033	0.59	6419685	0.35	6419189	0.37
chr10	6425226	6425225	0.72	6424883	0.84	6426013	0.88	6426660	0.8	6426013	0.69
chr10	6427148	6427160	0.8	6449479	0.89	6427147	0.48	6427147	0.55	6427147	0.57
chr10	6434031	6419189	0.6	6424318	0.58	6435305	0.46	6423183	0.5	6439475	0.53
chr10	6434916	6411045	0.03	6394844	1.0	6438597	1.0	NA	NA	NA	NA
chr10	6437647	6437648	1.0	6429836	0.97	6432571	0.99	6412725	1.0	6429836	0.98
chr10	6444708	6443341	0.62	NA	NA	NA	NA	6452249	0.67	NA	NA
chr10	6447407	6447690	0.6	6462164	0.77	6460766	0.72	6462174	0.65	6448415	0.71
chr10	6448416	6449731	0.72	6448415	0.93	6448415	0.99	6448415	0.88	6448415	0.97
chr10	6457948	6457947	0.57	6457947	0.98	6457947	0.88	6457947	0.96	6457947	0.95
chr10	6460299	6460298	0.25	6460298	1.0	6460298	1.0	6460298	0.67	6460298	1.0
chr10	6460429	6460434	1.0	NA	NA	6460434	1.0	NA	NA	NA	NA
chr10	6460479	6457660	0.93	6460482	0.71	6448025	0.87	6460482	0.58	6460308	0.43
chr10	6463005	6461488	0.48	6449449	0.74	6463004	0.8	6463004	0.57	6447406	0.59
chr10	6464448	6450160	0.58	NA	NA	NA	NA	6458226	0.53	NA	NA
chr10	6470927	6470926	0.89	6470926	0.89	6470926	0.98	6470926	0.92	6470926	0.85
chr10	6471751	6508822	0.14	NA	NA	NA	NA	NA	NA	NA	NA
chr10	6472310	6472321	1.0	6424974	1.0	NA	NA	6472321	1.0	NA	NA
chr10	6473946	6466346	1.0	6466346	1.0	6471164	0.98	6467343	1.0	6473953	1.0
chr10	6476314	6466601	0.52	6474129	0.62	6476313	0.83	6488039	0.51	6476313	0.66
chr10	6484415	6484421	1.0	NA	NA	NA	NA	6468801	1.0	6448415	0.5
chr10	6488388	6488387	0.95	6488387	0.97	6488090	0.98	6488387	0.95	6488090	0.96
chr10	6488776	6495440	0.07	NA	NA	NA	NA	NA	NA	NA	NA
chr10	6490555	6490586	0.76	6491915	0.65	6491915	0.77	6491915	0.69	6491938	0.56
chr10	6490893	6490892	0.69	6490892	0.98	6490892	0.97	6490892	0.98	6490892	0.98
chr10	6492239	6492422	0.6	6500705	0.5	6492658	0.74	6500705	0.53	6492422	0.63
chr10	6504899	6504898	0.95	6504898	1.0	6504898	1.0	6504898	1.0	6504898	0.99
chr10	6505642	6505545	1.0	NA	NA	NA	NA	NA	NA	NA	NA
chr10	6517342	6517341	0.94	6517341	0.93	6490846	0.44	6517341	0.91	6517341	0.62
[truncated: 44,039 more rows]
