# Supplementary material for: A deep population reference panel of tandem repeat variation
Source: Nat Commun. 2023 Oct 23;14:6711. doi: 10.1038/s41467-023-42278-3 (PMC10593948; doi:10.1038/s41467-023-42278-3)
Supplement: Supplementary file 5 — Supplementary Data 18 [file 41467_2023_42278_MOESM5_ESM.zip › tag_tables/tag_snp_info_chr9_hg38.csv]

CHROM	TR_POS	AFR_TAG_SNP_POS	LD_AFR	EUR_TAG_SNP_POS	LD_EUR	EAS_TAG_SNP_POS	LD_EAS	AMR_TAG_SNP_POS	LD_AMR	SAS_TAG_SNP_POS	LD_SAS
chr9	203776	237001	0.11	NA	NA	NA	NA	NA	NA	NA	NA
chr9	205885	163771	0.25	NA	NA	NA	NA	NA	NA	NA	NA
chr9	213732	213731	0.74	213731	0.97	213731	1.0	213731	0.98	213731	0.97
chr9	219470	250875	0.5	NA	NA	NA	NA	NA	NA	NA	NA
chr9	221658	221657	0.96	221657	0.98	221657	0.93	221657	0.99	221657	1.0
chr9	221825	221736	1.0	221824	1.0	NA	NA	185232	0.75	221824	1.0
chr9	223623	223622	0.95	223622	0.6	223622	0.92	223622	0.55	223622	1.0
chr9	240381	240380	0.59	240380	0.37	240380	1.0	240380	1.0	240380	1.0
chr9	242811	242810	0.59	241690	0.97	232107	0.64	254327	0.95	242563	0.73
chr9	244277	251371	0.83	244166	0.99	NA	NA	244276	1.0	244166	1.0
chr9	246356	242247	1.0	NA	NA	NA	NA	229625	1.0	NA	NA
chr9	247983	247982	0.64	247982	0.95	247982	0.17	247982	0.67	263212	0.67
chr9	249785	259005	0.66	246357	0.69	248559	0.72	262298	0.67	249784	0.65
chr9	251968	251972	0.78	249811	0.82	251664	1.0	249811	0.9	251568	0.95
chr9	252798	252797	0.76	252797	0.92	252693	0.96	252797	0.94	252797	0.93
chr9	259000	257665	0.87	259224	0.78	258561	0.98	259224	0.79	259024	0.75
chr9	261086	237001	0.11	247270	1.0	248079	0.5	259381	0.97	248079	0.88
chr9	261986	256995	0.49	265237	0.38	261460	0.85	261262	0.56	261262	0.66
chr9	263213	263500	0.84	263645	0.92	263212	0.98	263500	0.88	263212	0.99
chr9	266364	266364	0.62	266364	0.66	266364	0.8	266364	0.55	266364	0.64
chr9	273689	273688	0.73	273688	1.0	273688	0.76	273688	0.86	273688	1.0
chr9	274466	274455	0.82	274324	0.97	274324	0.79	274324	0.95	274455	1.0
chr9	275896	277270	0.65	276110	0.9	276110	0.96	277270	0.9	275567	0.8
chr9	276806	276805	0.84	NA	NA	276805	1.0	NA	NA	276805	1.0
chr9	281248	281247	0.85	280226	0.72	280226	0.63	281029	0.61	280226	0.86
chr9	281641	282977	0.81	281641	0.7	281641	0.92	283665	0.58	281641	0.81
chr9	282590	282589	0.53	282589	0.96	279970	0.82	282589	1.0	282589	0.94
chr9	288059	288058	0.7	288058	0.56	288058	0.53	288058	0.83	288058	0.57
chr9	290270	290269	0.94	290269	1.0	290269	0.25	290269	1.0	315461	0.25
chr9	293444	292501	1.0	NA	NA	NA	NA	NA	NA	NA	NA
chr9	298618	298618	0.36	298719	0.58	306921	0.46	308380	0.51	298719	0.57
chr9	298899	298898	0.59	298898	0.98	298898	0.83	298898	0.97	296054	0.97
chr9	300020	300019	0.79	300019	0.71	300019	0.93	300019	0.72	291891	0.75
chr9	301985	301985	0.93	301985	1.0	301985	1.0	301985	0.96	301985	0.83
chr9	305280	297365	1.0	NA	NA	305285	0.67	323218	0.08	333463	0.03
chr9	310267	310266	0.78	310266	0.97	302324	0.84	310266	0.97	310266	0.96
chr9	311286	311285	0.89	311285	0.98	311285	0.81	311285	0.92	311285	0.84
chr9	311419	311418	0.56	311418	0.82	311418	0.98	311418	0.46	311418	0.9
chr9	313762	325327	0.25	NA	NA	NA	NA	NA	NA	NA	NA
chr9	317976	317975	0.49	317975	0.99	317975	0.92	317975	1.0	317975	0.99
chr9	319785	318794	0.89	319784	0.88	303974	0.76	319784	0.95	319784	1.0
chr9	323094	323093	0.87	323093	0.98	323093	0.53	323093	0.84	323093	0.85
chr9	333601	333600	0.47	333600	0.91	333600	0.93	333600	0.79	333600	0.89
chr9	338156	338160	0.67	338160	0.63	338160	0.96	338160	0.66	338018	0.61
chr9	340621	340620	0.77	340620	0.99	340620	0.98	340620	0.98	340620	1.0
chr9	342285	342297	0.65	342297	0.94	342297	0.91	342297	0.89	342297	0.85
chr9	342468	342478	0.78	336900	0.74	330062	0.64	342526	0.77	342526	0.97
chr9	343486	343485	0.77	343485	0.99	343485	0.98	343485	0.94	343485	0.83
chr9	355182	354913	0.56	351146	0.8	354713	0.83	351146	0.73	351146	0.65
chr9	356530	356903	0.68	355793	0.96	356255	0.83	356134	0.87	356903	0.93
chr9	356912	356911	1.0	317181	0.25	NA	NA	356911	1.0	349553	1.0
chr9	358860	363193	1.0	NA	NA	NA	NA	NA	NA	364343	0.04
chr9	359088	401239	0.06	NA	NA	NA	NA	NA	NA	NA	NA
chr9	359804	350602	0.4	359338	0.96	345598	0.44	359338	0.84	359338	0.97
chr9	360323	360732	0.84	359338	0.9	360322	0.62	359338	0.87	360237	0.9
chr9	365575	365574	0.89	331386	1.0	343231	0.5	365574	0.72	365574	0.81
chr9	368661	364015	0.53	368660	0.96	368660	0.84	364015	0.7	367887	0.91
chr9	369165	369172	0.99	369172	0.97	369172	0.98	369172	0.95	369172	0.97
chr9	371172	371170	0.97	371170	1.0	366359	0.64	371170	0.9	357098	0.69
chr9	373168	373167	1.0	NA	NA	355307	1.0	NA	NA	NA	NA
chr9	374629	374628	0.62	374628	0.67	377360	0.51	374628	0.67	374628	0.66
chr9	381104	381103	0.91	361195	0.71	381103	1.0	381103	0.92	381103	0.6
chr9	381960	381959	0.47	381959	0.98	343635	1.0	378267	0.46	381959	0.97
chr9	384917	368660	0.17	NA	NA	NA	NA	NA	NA	NA	NA
chr9	387443	387442	0.68	387442	0.75	NA	NA	387442	0.89	350586	0.05
chr9	389593	386097	0.62	389592	0.98	389592	0.55	389592	0.99	388167	0.97
chr9	389853	389852	1.0	382399	1.0	NA	NA	389852	1.0	383122	1.0
chr9	390020	390019	0.92	NA	NA	390019	1.0	390019	0.67	390019	1.0
chr9	392138	391850	0.38	392137	0.67	392137	0.83	392137	0.85	392137	0.41
chr9	395531	396380	0.52	396380	0.83	397050	0.67	396380	0.72	395235	0.73
chr9	397351	397350	0.51	397350	0.63	397350	0.68	396380	0.56	397050	0.73
chr9	401074	404060	0.33	401097	0.57	401097	0.98	401097	0.78	404349	0.83
chr9	407630	407630	0.93	407630	1.0	407227	0.99	407630	0.98	407227	0.98
chr9	409107	409106	0.93	409106	1.0	409106	0.99	409106	0.98	409106	0.98
chr9	411415	411414	0.66	411414	0.95	411414	0.98	411414	0.89	411286	0.99
chr9	412405	412404	0.41	412404	0.38	414131	0.67	412404	0.52	414131	0.62
chr9	412876	412875	0.49	413051	0.98	413051	0.96	413051	0.89	413051	0.88
chr9	414132	414131	0.67	414230	0.83	413051	0.84	414230	0.78	414230	0.84
chr9	415113	454120	1.0	NA	NA	NA	NA	NA	NA	NA	NA
chr9	415689	415687	0.92	415687	0.89	415687	0.97	415690	0.9	415687	0.96
chr9	417284	376461	0.5	NA	NA	NA	NA	372045	0.12	NA	NA
chr9	424063	424062	0.64	424062	0.85	424062	0.86	424062	0.74	424062	0.76
chr9	428961	428960	0.84	NA	NA	NA	NA	428767	0.58	428815	1.0
chr9	430870	422336	1.0	NA	NA	NA	NA	NA	NA	NA	NA
chr9	432141	432140	0.91	431610	0.98	431610	1.0	432140	0.99	431268	0.99
chr9	440735	440734	1.0	NA	NA	442642	0.5	NA	NA	NA	NA
chr9	444335	445674	0.71	445743	0.74	444335	0.12	445674	0.74	445364	0.75
chr9	449351	449350	0.96	449350	0.97	448714	1.0	449310	0.99	449310	0.99
chr9	453353	453352	0.98	453352	0.95	NA	NA	453352	1.0	444116	1.0
chr9	454286	454285	1.0	NA	NA	461527	0.14	426042	0.2	NA	NA
chr9	455768	455767	0.99	453352	1.0	NA	NA	455767	1.0	455767	0.89
chr9	461964	461968	0.82	461968	0.6	461968	0.69	461968	0.77	461968	0.79
chr9	463277	463276	0.72	463276	0.64	463276	0.87	463276	0.74	463276	0.6
chr9	467438	467437	0.97	467437	0.99	459983	0.84	467437	0.61	467437	1.0
chr9	468169	468705	0.59	468705	0.51	468170	0.71	464331	0.37	467817	0.54
chr9	473703	473702	0.71	473702	0.43	473702	0.66	473702	0.5	473702	0.33
chr9	476145	476144	0.81	476144	0.83	476144	0.16	476144	1.0	476144	0.53
chr9	490512	484520	0.67	NA	NA	490958	0.14	484520	0.76	NA	NA
chr9	495535	495534	1.0	495534	0.5	528108	0.2	NA	NA	495534	0.94
chr9	497107	497106	1.0	NA	NA	NA	NA	NA	NA	NA	NA
chr9	499178	499177	0.69	499177	0.63	499177	0.32	502268	0.64	499177	0.92
chr9	501073	507354	0.6	501079	1.0	501079	0.83	NA	NA	501079	1.0
chr9	506527	506527	0.86	506527	0.97	495701	0.24	506527	0.98	506527	0.96
chr9	527283	527293	0.93	527293	1.0	527293	0.97	527293	0.97	527293	0.97
chr9	527817	527816	0.51	527816	0.64	NA	NA	527816	0.64	527816	0.83
chr9	531845	531844	0.62	NA	NA	531844	1.0	NA	NA	NA	NA
chr9	572151	572171	0.74	572171	0.91	572171	0.85	572171	0.89	572171	0.88
chr9	572552	580810	0.5	572551	1.0	613082	1.0	NA	NA	NA	NA
chr9	575509	575508	0.72	575232	0.84	575232	0.95	575508	0.95	574663	0.95
chr9	578330	578329	0.92	578329	0.9	578329	0.89	578329	0.93	578329	0.96
chr9	582292	607101	0.5	NA	NA	NA	NA	NA	NA	NA	NA
chr9	597648	597652	1.0	572169	0.09	NA	NA	NA	NA	NA	NA
chr9	599019	595127	0.61	598686	0.91	610593	0.78	600250	0.94	600874	0.95
chr9	599021	595127	0.59	598686	0.95	610593	0.77	600250	0.92	599020	0.95
chr9	605301	605257	0.46	605257	0.77	606981	0.71	605257	0.68	605257	0.71
chr9	607942	607935	0.97	603446	0.79	NA	NA	563628	0.4	607935	0.53
chr9	609117	610368	0.93	561043	1.0	609116	1.0	609116	0.77	609116	1.0
chr9	609633	609633	0.94	NA	NA	NA	NA	567709	1.0	NA	NA
chr9	618209	604192	1.0	NA	NA	NA	NA	591117	1.0	NA	NA
chr9	620132	620131	0.96	620131	0.95	620131	0.99	620131	1.0	620131	0.77
chr9	620406	620405	0.96	620405	1.0	NA	NA	574575	1.0	NA	NA
chr9	623212	623216	0.97	NA	NA	583664	0.0	647630	0.17	NA	NA
chr9	623605	623604	0.95	615310	0.9	623604	0.93	623604	0.93	625304	0.45
chr9	627951	627950	0.59	627779	0.84	627436	1.0	627802	0.94	627055	0.67
chr9	629078	628973	0.8	629077	0.93	627436	0.55	627802	0.95	627055	0.89
chr9	630248	630247	0.5	630247	1.0	630247	1.0	NA	NA	NA	NA
chr9	632682	589786	0.5	NA	NA	NA	NA	NA	NA	NA	NA
chr9	640403	640402	0.64	640402	1.0	640402	0.33	640542	0.2	640402	0.4
chr9	640700	640699	0.87	640699	0.97	640705	0.41	640699	1.0	640699	0.91
chr9	675509	661811	0.5	674009	1.0	718953	0.17	NA	NA	674009	0.8
chr9	740770	741017	0.48	742642	0.87	740769	0.98	740769	0.7	733971	0.85
chr9	741326	741325	0.97	741325	0.87	741325	1.0	741325	0.67	741325	0.86
chr9	741488	741487	0.95	741487	0.87	741487	0.91	741487	0.87	741829	0.92
chr9	748432	748431	0.92	NA	NA	NA	NA	748431	1.0	NA	NA
chr9	752366	752365	0.83	753896	0.63	752365	0.91	753218	0.71	751570	0.76
chr9	753373	753372	0.82	753372	0.93	753372	1.0	753372	0.88	753218	0.92
chr9	754962	730177	0.5	NA	NA	NA	NA	NA	NA	NA	NA
chr9	757080	755270	1.0	NA	NA	724008	0.0	755270	1.0	NA	NA
chr9	757789	757778	0.99	757788	1.0	NA	NA	757778	0.64	757788	1.0
chr9	758221	758236	0.85	758232	0.97	758221	1.0	758232	0.95	758221	0.99
chr9	761879	761878	0.55	761878	0.83	761878	1.0	761878	1.0	761878	1.0
chr9	766395	766394	0.96	NA	NA	NA	NA	766394	0.48	766394	1.0
chr9	773710	773709	0.67	NA	NA	734921	0.11	NA	NA	NA	NA
chr9	773877	773876	0.95	773876	0.97	773668	0.99	773876	0.95	773876	0.97
chr9	776608	776615	0.51	776596	0.93	776036	0.91	776596	0.8	776596	0.86
chr9	777560	777559	0.91	NA	NA	NA	NA	735347	1.0	NA	NA
chr9	777877	777876	0.92	NA	NA	NA	NA	NA	NA	NA	NA
chr9	777888	816366	0.08	NA	NA	NA	NA	NA	NA	NA	NA
chr9	778247	778246	0.97	728356	1.0	778246	0.75	778246	0.53	778246	0.6
chr9	781438	781134	0.91	781115	0.62	781437	0.89	781134	0.6	781115	0.84
chr9	784941	784940	0.44	780491	0.88	780491	0.87	783936	0.81	783936	0.85
chr9	787360	787050	0.33	787359	0.95	787359	0.95	787359	0.83	787359	0.91
chr9	787435	783094	1.0	NA	NA	NA	NA	NA	NA	NA	NA
chr9	793333	793320	0.67	793320	0.9	793320	0.97	793320	0.92	793320	0.96
chr9	795631	795630	0.72	795630	0.86	795630	0.84	795630	0.82	795630	0.83
chr9	797087	797086	0.87	797086	0.83	797086	0.85	797086	0.87	797086	0.83
chr9	798468	798471	0.97	798471	1.0	798093	1.0	798471	0.97	798162	0.99
chr9	800441	800440	0.72	752164	0.13	800440	0.5	800440	0.5	800440	0.95
chr9	803605	803619	0.95	803619	1.0	816277	0.17	803619	1.0	803619	1.0
chr9	804946	804945	0.6	804945	0.94	804166	0.63	804945	0.94	804945	0.94
chr9	805154	806102	0.7	803619	0.57	804436	0.95	803619	0.41	816287	0.52
chr9	805727	805732	0.66	805732	0.97	805736	0.5	805732	0.93	805732	0.87
chr9	808629	808628	0.82	808628	0.59	808628	0.95	808628	0.84	808628	0.79
chr9	810906	813298	0.64	810905	0.85	810905	1.0	810905	0.77	810905	0.91
chr9	813948	860025	0.98	NA	NA	813947	1.0	823822	1.0	NA	NA
chr9	814759	814758	0.93	814758	0.87	814758	0.73	814758	1.0	820217	1.0
chr9	815681	815683	0.91	815683	1.0	NA	NA	815683	0.43	843116	0.5
chr9	816273	816291	0.67	815067	0.95	816291	0.99	815067	0.92	816291	0.95
chr9	818215	818214	0.8	818214	0.94	816742	0.96	818214	0.93	818214	0.85
chr9	820153	788189	1.0	820152	0.67	NA	NA	NA	NA	NA	NA
chr9	823791	823800	0.99	823800	1.0	823800	0.99	823800	1.0	823800	0.98
chr9	824105	823499	0.96	818353	1.0	NA	NA	820802	0.91	824104	0.93
chr9	825593	825592	0.98	825592	1.0	818076	0.71	825592	1.0	823577	0.98
chr9	827970	827969	0.61	829327	0.73	827224	0.59	827969	0.67	827969	0.74
chr9	829088	829087	0.71	829087	0.99	842315	0.86	829087	1.0	829087	0.96
chr9	829421	829420	0.93	829420	1.0	829420	0.99	829420	0.97	829420	0.98
chr9	831025	831034	0.58	787109	1.0	NA	NA	830444	1.0	831034	1.0
chr9	831829	831742	0.42	832711	0.94	831919	1.0	832711	0.88	831919	0.96
chr9	832598	832597	0.62	827881	0.83	832597	1.0	832597	0.63	832597	0.58
chr9	834978	834977	0.72	836356	0.97	836356	0.95	834091	0.78	834977	0.81
chr9	836215	836791	0.38	836214	0.81	836214	0.83	836214	0.65	836214	0.75
chr9	837569	837568	0.6	837568	1.0	866985	0.12	837568	0.79	837568	0.92
chr9	838404	838403	0.5	838403	0.67	NA	NA	838403	1.0	NA	NA
chr9	839731	839730	0.8	839730	1.0	839730	0.64	839730	1.0	839730	0.81
chr9	840723	841971	0.45	834138	0.64	840723	0.56	840723	0.49	840247	0.5
chr9	845206	851504	0.45	NA	NA	NA	NA	NA	NA	799997	0.33
chr9	846032	846031	0.55	845564	0.82	846031	0.95	846031	0.73	846031	0.76
chr9	851938	850124	0.98	847365	0.99	851546	0.97	851947	0.99	851441	0.96
chr9	852399	852398	0.83	852398	0.99	852398	0.94	852398	0.95	852398	0.97
chr9	853476	853475	0.75	828776	0.85	853475	0.43	853475	0.83	853475	0.61
chr9	854111	854112	0.71	853004	0.89	854111	0.99	854111	0.81	853240	0.86
chr9	854773	855582	0.81	855293	0.99	854375	0.97	855293	0.93	853240	0.98
chr9	857314	856012	1.0	857316	0.99	856012	0.98	857316	1.0	857316	0.97
chr9	858854	859139	0.66	851389	0.66	859262	0.8	851389	0.73	847292	0.56
chr9	860395	860406	0.94	860406	0.98	860406	0.99	860406	0.97	860406	0.99
chr9	861048	861050	0.65	860335	0.93	860335	0.92	860335	0.85	860335	0.88
chr9	863320	863635	0.56	862803	0.91	862622	0.96	863635	0.92	863635	0.91
chr9	864500	864499	0.64	864499	0.7	864499	0.88	864499	0.81	864499	0.82
chr9	865454	865453	1.0	NA	NA	NA	NA	865453	1.0	NA	NA
chr9	870404	870086	0.77	870125	0.97	869966	0.99	870415	0.94	870086	0.95
chr9	871339	867367	0.96	867367	1.0	871338	1.0	867367	0.85	853994	1.0
chr9	871500	871117	0.63	870478	0.81	869303	0.8	870478	0.7	870478	0.72
chr9	873258	871545	0.14	NA	NA	NA	NA	NA	NA	NA	NA
chr9	873311	873310	0.95	873310	0.97	873310	0.97	873310	0.96	873310	0.96
chr9	873482	842781	1.0	NA	NA	864647	0.12	873486	1.0	873486	1.0
chr9	875767	875766	0.6	874146	0.98	875766	0.97	875766	0.97	874146	1.0
chr9	876529	876528	0.81	876528	0.99	876528	0.85	876528	0.98	876528	0.98
chr9	883628	883627	0.56	883627	0.53	883627	0.88	883627	0.4	883627	1.0
chr9	883790	883789	0.83	883789	0.59	883789	0.66	883789	0.8	883789	0.66
chr9	884369	884358	0.64	884420	0.82	884368	0.82	884368	0.66	888302	0.71
chr9	888303	888302	0.71	888302	0.98	891147	0.93	888302	1.0	888302	0.88
chr9	888965	888964	0.58	888964	0.94	888964	0.67	888964	0.64	888964	0.84
chr9	890888	890524	0.97	889610	1.0	NA	NA	889610	1.0	889610	1.0
chr9	891188	891187	0.28	891187	0.45	891187	0.45	891187	0.45	891187	0.73
chr9	891682	892847	0.81	889476	0.73	891681	0.6	892847	0.76	893245	0.89
chr9	897091	897090	0.28	897090	0.49	897090	0.54	897090	0.54	897090	0.42
chr9	897593	897592	0.8	897592	1.0	897592	1.0	897592	0.96	897592	1.0
chr9	901000	901000	0.56	901000	0.89	901000	0.78	901000	0.69	901002	0.73
chr9	901669	901668	0.88	862535	0.71	NA	NA	901668	0.83	NA	NA
chr9	902492	902491	0.95	928992	1.0	884547	0.17	902491	0.68	902491	0.33
chr9	904943	904942	0.48	905849	0.6	905849	0.87	904942	0.44	904942	0.72
chr9	905473	904106	0.34	905849	0.51	905849	0.68	915218	0.38	905937	0.57
chr9	906021	906057	0.75	905610	0.87	905849	0.91	907561	0.73	907561	0.85
chr9	907829	907829	0.66	908463	0.8	907988	0.86	907829	0.74	908583	0.82
chr9	910320	911223	0.55	910319	0.83	910319	1.0	910319	0.41	910319	1.0
chr9	910519	909722	0.99	907608	0.93	909722	0.98	910518	0.96	910518	0.9
chr9	913598	913597	0.93	913597	0.99	913597	0.98	913597	0.97	913597	0.96
chr9	915712	880043	1.0	NA	NA	NA	NA	NA	NA	NA	NA
chr9	916374	916373	0.97	916141	0.91	915627	0.99	916373	0.99	916141	0.5
chr9	922048	922047	0.99	922047	0.97	922047	0.99	922047	1.0	922047	1.0
chr9	926686	923477	0.79	923477	0.85	925928	0.89	925592	0.92	921326	0.58
chr9	930416	930416	0.67	929556	0.12	974764	1.0	908536	0.25	929556	0.18
chr9	932919	932918	0.98	932918	1.0	932918	1.0	914035	1.0	883351	0.12
chr9	934024	934023	0.46	934033	0.7	934023	0.93	934023	0.65	934023	0.99
chr9	936754	936289	0.69	935672	0.98	936753	0.52	935672	0.95	935672	0.91
chr9	941338	935130	0.73	934023	0.25	941570	0.77	941570	0.8	937677	0.51
chr9	945741	945740	0.85	945740	0.86	945740	0.96	945740	0.92	945740	0.95
chr9	948904	948903	0.61	963418	0.28	948903	0.36	948903	0.38	948903	0.29
chr9	954602	954172	0.61	954619	0.99	954619	0.96	954619	0.98	954619	1.0
chr9	954620	954619	0.78	954619	1.0	954619	0.97	954619	0.95	954619	1.0
chr9	956564	956563	0.72	956563	0.99	956563	0.77	956563	0.87	956578	0.96
chr9	967951	967606	0.64	965196	0.76	968150	0.73	967606	0.64	967606	0.73
chr9	967955	967606	0.97	965196	0.97	968150	0.85	967606	0.83	967606	0.98
chr9	968516	968515	0.65	968515	0.94	968515	0.79	968515	0.86	968515	0.93
chr9	975484	975483	1.0	975483	1.0	975483	1.0	NA	NA	978100	1.0
chr9	977307	977309	1.0	NA	NA	NA	NA	NA	NA	NA	NA
chr9	980603	980602	0.98	979080	0.98	979080	0.98	980602	1.0	980602	0.96
chr9	983909	981651	0.59	985979	0.81	984924	0.89	988888	0.71	987058	0.8
chr9	984458	984458	0.8	984458	0.85	981651	0.8	981965	0.69	981965	0.85
chr9	984967	955120	0.5	NA	NA	956563	0.33	NA	NA	NA	NA
chr9	986891	987750	0.78	985979	0.85	987058	0.86	985979	0.79	987058	0.87
chr9	987412	989960	0.36	984220	0.86	984459	0.89	984220	0.78	978108	0.71
chr9	992346	992345	1.0	992345	1.0	NA	NA	992345	1.0	992345	0.91
chr9	993073	993546	0.57	993546	0.91	993546	0.91	993546	0.88	993546	0.83
chr9	996838	996837	0.72	988376	0.71	984779	0.69	961460	0.61	976645	0.51
chr9	997748	997747	0.41	997747	0.74	997747	0.85	997747	0.63	997747	0.63
chr9	1006624	1006606	0.45	1006606	0.56	1006623	0.59	1006623	0.7	1006606	0.61
chr9	1011565	1011564	0.7	1012154	0.97	1011564	0.95	1012154	0.91	1011564	1.0
chr9	1012457	1046927	0.1	1036955	0.5	1009194	0.03	NA	NA	1012464	1.0
chr9	1012885	1012884	0.43	1015272	0.66	1012884	0.47	1015272	0.61	1015272	0.78
chr9	1019599	1018534	0.98	1005751	1.0	NA	NA	1018045	0.89	NA	NA
chr9	1025005	1025004	0.75	1025004	0.91	1016955	0.05	1025004	0.89	1025004	0.9
chr9	1028432	1016571	0.5	NA	NA	NA	NA	NA	NA	NA	NA
chr9	1033231	1032567	0.95	1033230	0.96	1033230	0.93	1033230	1.0	1033230	1.0
chr9	1035741	1035756	0.99	1035756	1.0	1035756	1.0	1035756	0.99	1035756	0.96
chr9	1038791	1038666	0.78	1038063	0.9	1040986	0.97	1038063	0.93	1038666	0.93
chr9	1046559	1046558	0.72	1046558	0.6	1046558	0.84	1046558	0.64	1046558	0.66
chr9	1054409	1054700	0.64	1054587	0.96	1053060	0.86	1054408	0.86	1054408	0.94
chr9	1055526	1055545	0.97	1055545	1.0	1055545	0.99	1055545	1.0	1055545	0.96
chr9	1065991	1065990	0.93	1065990	0.98	1065990	0.95	1065990	1.0	1065990	1.0
chr9	1066129	1066088	0.96	1065899	1.0	1065899	1.0	1060091	0.76	1064985	1.0
chr9	1069944	1060327	1.0	NA	NA	NA	NA	NA	NA	NA	NA
chr9	1071435	1071434	0.54	1063270	0.82	1071434	0.76	1063528	0.46	1071434	0.5
chr9	1074322	1074321	0.52	1074321	0.84	1064206	0.93	1074321	0.62	1074321	0.71
chr9	1074557	1066179	0.79	1073486	0.96	1067531	0.84	1073486	0.99	1069609	0.94
chr9	1084373	1084348	0.67	1084348	0.96	1084372	0.98	1084348	0.91	1084348	0.93
chr9	1084685	1084684	0.8	1084684	0.18	1084684	0.5	1080838	0.72	1084684	0.7
chr9	1094765	1094764	0.88	1094764	0.8	1085259	0.89	1094764	0.63	NA	NA
chr9	1104607	1104612	0.92	1104612	0.94	1104612	0.75	1104612	0.46	1104612	1.0
chr9	1104996	1118896	0.7	1111355	0.64	1102943	0.63	1111355	0.61	1102943	0.83
chr9	1105053	1106822	0.59	1104076	0.78	1104608	0.98	1105339	0.76	1104919	0.89
chr9	1105080	1105079	0.55	1105079	0.97	1105079	0.5	1105079	1.0	1105079	0.82
chr9	1105186	1105206	0.54	1104922	0.97	1106093	0.96	1104922	0.83	1104922	0.96
chr9	1105207	1105206	0.5	1104922	0.81	1105568	0.89	1104922	0.76	1104922	0.88
chr9	1105238	1113753	0.88	1105025	0.95	1105256	0.7	1105025	0.83	1105025	0.91
chr9	1105468	1104919	0.76	1104076	0.89	1104608	0.96	1104919	0.93	1105539	0.84
chr9	1107106	1114743	0.77	1106245	0.53	1107105	0.33	1106408	0.64	1106408	0.65
chr9	1108163	1108162	0.87	1108162	0.87	1108162	0.96	1107806	0.89	1108162	0.85
chr9	1109015	1082060	0.1	NA	NA	1109026	1.0	NA	NA	NA	NA
chr9	1109322	1109064	0.97	NA	NA	1109321	1.0	1108906	1.0	1082349	0.11
chr9	1114546	1114545	0.91	1114545	0.98	1114545	0.69	1108946	0.9	1106245	0.93
chr9	1116671	1116670	0.73	1118896	0.84	1116670	0.99	1118896	0.69	1115188	0.83
chr9	1121239	1114602	0.26	1121240	0.64	1121240	0.69	1121240	0.55	1121240	0.54
chr9	1131027	1131050	0.85	1131050	0.96	1131050	0.97	1131050	0.9	1131050	0.96
chr9	1133195	1138064	0.77	1133223	0.99	1134258	0.8	1154598	0.75	1133223	0.84
chr9	1139399	1139398	0.6	1138616	0.86	1139271	0.91	1135932	0.79	1138616	0.79
chr9	1140277	1140276	0.65	1141848	0.97	1141848	0.79	1143323	0.77	1141848	0.96
chr9	1140437	1140440	0.97	1140440	0.74	1140440	0.48	1140440	0.93	1140440	0.72
chr9	1141503	1138378	0.62	1141502	0.67	1141502	0.86	1108906	0.73	1141502	0.69
chr9	1142432	1142431	0.95	1142431	1.0	1106245	0.5	1142431	0.97	1142431	0.93
chr9	1145163	1145162	0.78	1145195	0.46	1145162	0.69	1145162	0.59	1145162	0.53
chr9	1147111	1147110	0.85	1147110	0.73	1147110	0.83	1147110	0.9	1147110	0.46
chr9	1152683	1152682	0.53	NA	NA	1103442	1.0	1152682	0.38	1152682	0.7
chr9	1153048	1163648	0.7	1158171	0.81	1158171	0.78	1116620	0.65	1158171	0.76
chr9	1156066	1147359	0.51	1168939	0.71	1156821	0.68	1163903	0.57	1156789	0.68
chr9	1158123	1158122	0.57	1158122	0.87	1155484	0.6	1158122	0.79	1158122	0.82
chr9	1158924	1159110	0.88	1136618	1.0	1147553	1.0	1158291	0.94	1133849	1.0
chr9	1159014	1158628	0.65	1159052	0.81	1158095	0.92	1158628	0.86	1159744	0.84
chr9	1166266	1166265	0.5	1166264	0.81	1166265	1.0	1166264	0.85	1166264	0.93
chr9	1171437	1173246	0.3	1170012	0.85	1171369	0.37	1169183	0.77	1169788	0.69
chr9	1174306	1174357	0.87	1174357	0.96	1174357	0.9	1175019	0.94	1175019	0.94
chr9	1176284	1176283	0.95	1176283	0.84	1176283	0.35	1176283	0.87	1176283	1.0
chr9	1180476	1180475	0.89	1180475	0.88	NA	NA	1180475	0.67	1180475	0.73
chr9	1182303	1182302	0.98	1182302	0.95	1182302	0.97	1182302	0.88	1182302	0.69
chr9	1183461	1183460	0.57	1182587	0.76	1183460	0.82	1183460	0.48	1183460	0.73
chr9	1188162	1188173	0.81	1187529	0.61	1188173	0.91	1188173	0.71	1180817	0.85
chr9	1189775	1189777	0.97	1183588	0.99	NA	NA	1183321	1.0	1156075	0.12
chr9	1204903	1204902	0.93	1204902	0.98	1204902	0.99	1201248	0.97	1204902	0.99
chr9	1213897	1210541	0.98	1213896	1.0	1213896	1.0	1213896	1.0	1213896	0.9
chr9	1214452	1214456	1.0	1214456	1.0	1214456	1.0	1214456	0.64	1192293	0.67
chr9	1217688	1217687	0.99	1217687	0.99	1215503	1.0	1217687	0.98	1217687	0.93
chr9	1220356	1220355	0.47	1220355	0.96	1220355	0.9	1220355	0.64	1220355	0.84
chr9	1223516	1223534	0.82	1223056	0.91	1223534	0.96	1223534	0.95	1223534	0.91
chr9	1229887	1229886	0.92	1229886	0.77	1229886	0.93	1229886	0.82	1225103	0.86
chr9	1229935	1229934	0.66	1229958	0.76	1229958	0.46	1230994	0.64	1229958	0.9
chr9	1230092	1197280	0.29	1230308	0.93	1230110	0.17	1230110	0.6	NA	NA
chr9	1244470	1244469	0.8	1244469	0.65	1244469	0.74	1244469	0.82	1244469	0.72
chr9	1245755	1245807	0.77	1244144	0.73	1244144	0.65	1245754	0.66	1245297	0.75
chr9	1249125	1249124	0.55	1249124	0.56	1249124	0.75	1249124	0.67	1249124	0.74
chr9	1252009	1252023	1.0	NA	NA	NA	NA	NA	NA	NA	NA
chr9	1262797	1262796	0.27	1261127	0.45	1262838	0.64	1264034	0.41	1262702	0.66
chr9	1263185	1263184	1.0	NA	NA	NA	NA	NA	NA	NA	NA
chr9	1267020	1268294	0.38	1268834	0.92	1267148	0.65	1268867	0.86	1268867	0.86
chr9	1270043	1270033	0.83	NA	NA	NA	NA	1270033	0.76	NA	NA
chr9	1270799	1270798	0.5	1270798	0.5	1270798	0.45	1270798	0.88	1270798	0.89
chr9	1275412	1275411	0.92	1275411	0.69	1275411	0.25	1275411	0.5	1275411	1.0
chr9	1276349	1274481	0.8	1276348	0.47	1276432	0.94	1274481	0.67	1276348	0.59
chr9	1278586	1278585	0.69	1278585	0.94	1278585	0.84	1278585	0.95	1278585	0.89
chr9	1279616	1279615	0.67	1279615	0.91	1279615	0.89	1279615	0.9	1279615	0.9
chr9	1281612	1281246	0.62	1281453	0.75	1281453	0.86	1280413	0.68	1280413	0.73
chr9	1282674	1282676	1.0	1282556	0.96	1282556	1.0	1282676	0.98	1282676	0.93
chr9	1283859	1284852	1.0	1284852	0.47	1284852	1.0	1284852	1.0	NA	NA
chr9	1286940	1286171	0.51	1286939	0.76	1286939	0.89	1286939	0.82	1286939	0.8
chr9	1288746	1288745	0.85	1288774	0.89	1285877	0.95	1285316	0.93	1288774	0.95
chr9	1300216	1306646	0.43	1304890	0.75	1291196	0.72	1304890	0.7	1298658	0.7
chr9	1312146	1312145	0.5	1312145	0.75	1312145	0.62	1312145	0.71	1312145	0.77
chr9	1313783	1312962	0.19	1311050	0.46	1310475	0.53	1310475	0.5	1310475	0.42
chr9	1319701	1318789	0.31	1319470	0.56	1316789	0.62	1321793	0.52	1319470	0.67
chr9	1325753	1325752	0.94	1325752	0.96	1325752	0.94	1325752	0.96	1325752	0.95
chr9	1330498	1330497	0.85	1330497	0.83	1330497	0.73	1330497	0.8	1330497	0.92
chr9	1333125	1333124	0.4	1334541	0.81	1333124	0.96	1333124	0.86	1333124	0.85
chr9	1333968	1333967	0.97	1333967	0.99	1333967	0.84	1333967	0.97	1333967	0.97
chr9	1336408	1336418	0.29	1336418	0.83	1336418	0.62	1338036	0.59	1338036	0.85
chr9	1337905	1338017	0.71	1338041	0.85	1338041	0.78	1338041	0.86	1338041	0.82
chr9	1337998	1338041	0.36	1338041	0.57	1338041	0.9	1338001	0.57	1338041	0.7
chr9	1344936	1344935	0.81	1344935	0.99	1344553	0.97	1344935	0.97	1344935	1.0
chr9	1357402	1357401	1.0	NA	NA	1357401	1.0	1357401	1.0	1357401	1.0
chr9	1357466	1357465	0.9	1357465	1.0	1357465	0.99	1357465	0.96	1357465	0.99
chr9	1363686	1363876	0.44	1363685	0.46	1363685	0.24	1370767	0.38	1362503	0.48
chr9	1363861	1363860	0.98	1363860	1.0	1363860	1.0	1363860	1.0	1363860	0.96
chr9	1369229	1369228	0.84	1369228	0.88	1369228	1.0	1369228	0.93	NA	NA
chr9	1384189	1406852	0.5	NA	NA	NA	NA	NA	NA	NA	NA
chr9	1385172	1385171	0.39	1385171	0.44	1385171	0.89	1385171	0.5	1385171	0.64
chr9	1407312	1407311	0.85	1407311	0.81	1407311	0.8	1407311	0.76	1407311	0.77
chr9	1411225	1412447	0.41	1411224	0.8	1411224	0.91	1411224	0.6	1410134	0.74
chr9	1412448	1411895	0.67	1411895	0.87	1412447	0.95	1411895	0.81	1409650	0.91
chr9	1423445	1423444	1.0	NA	NA	NA	NA	1382756	1.0	NA	NA
chr9	1433018	1433017	0.93	1432909	0.99	1432909	1.0	1432909	0.95	1432909	0.99
chr9	1435711	1440447	0.57	NA	NA	1389048	1.0	NA	NA	1435729	1.0
chr9	1439437	1439436	0.65	1439436	0.65	1439436	0.77	1439436	0.59	1439436	0.78
chr9	1444383	1440447	1.0	1444396	0.33	1459702	0.02	NA	NA	1444396	0.67
chr9	1448933	1448932	0.71	1448932	0.71	1449084	0.87	1448932	0.8	1448932	0.72
chr9	1451252	1451251	0.46	1450428	0.86	1451251	0.53	1450428	0.58	1450274	0.54
chr9	1463401	1463400	0.8	1474149	0.63	1464762	0.78	1463400	0.61	1463400	0.82
chr9	1475172	1463311	0.49	1475531	0.96	1475676	0.97	1474770	0.7	1475640	0.91
chr9	1477095	1477102	0.98	1477102	0.96	1477102	0.99	1477102	0.97	1477102	0.96
chr9	1480344	1480348	0.7	1480348	0.47	1480348	0.86	1481045	0.62	1480348	0.52
chr9	1487314	1487314	0.74	1487314	0.85	1487004	0.98	1487314	0.81	1487314	0.84
chr9	1497019	1500659	0.61	1497018	0.99	1497018	0.93	1498019	0.93	1497018	0.98
chr9	1502477	1502481	0.64	NA	NA	NA	NA	1486369	0.01	NA	NA
chr9	1531009	1532599	0.65	1532599	0.9	1532599	0.71	1533064	0.75	1533453	0.85
chr9	1546071	1526105	0.67	NA	NA	1546089	1.0	NA	NA	NA	NA
chr9	1551519	1551518	0.95	1551518	1.0	1507199	0.08	1551518	0.56	NA	NA
chr9	1551976	1551980	1.0	NA	NA	NA	NA	1503859	1.0	1523143	0.33
chr9	1557023	1562992	0.51	1571064	0.67	1556487	0.39	1553306	0.46	1571064	0.69
chr9	1557215	1557214	0.83	1557214	0.89	1557214	0.25	1557214	0.67	1519863	1.0
chr9	1565303	1565302	0.67	1565302	0.8	1565302	0.77	1565302	0.69	1565302	0.68
chr9	1566001	1566271	0.74	1559828	0.94	1567202	0.98	1566271	0.89	1564650	0.86
chr9	1566164	1566017	0.79	1566163	0.33	1566163	0.47	1566017	0.77	1566163	0.32
chr9	1566834	1566838	1.0	1566838	1.0	1566838	1.0	1566838	0.95	1566838	0.8
chr9	1568998	1533209	0.84	NA	NA	1574563	0.75	1568996	0.62	NA	NA
chr9	1575154	1575157	0.99	1575157	0.97	1575157	0.99	1575157	1.0	1575157	0.95
chr9	1577130	1577135	0.81	1580979	0.02	1577135	0.7	1577135	0.71	1577135	0.36
chr9	1579155	1579154	1.0	NA	NA	NA	NA	1577361	1.0	1579154	0.73
chr9	1579385	1578049	0.7	1578301	1.0	1579117	0.99	1578049	0.97	1576103	0.97
chr9	1589825	1587425	0.9	1591811	0.75	1589824	0.81	1589824	0.8	1591811	0.69
chr9	1592615	1592679	0.45	1594205	0.68	1594817	0.72	1591091	0.52	1591811	0.66
chr9	1592802	1592679	0.67	1593171	0.98	1592698	0.99	1587425	0.87	1589689	0.92
chr9	1595584	1595331	0.7	1595160	0.8	1594961	0.86	1595160	0.73	1596025	0.83
chr9	1600423	1600422	0.65	1600422	0.98	1600422	0.93	1600422	0.93	1589689	0.89
chr9	1601341	1600925	0.97	1597609	0.94	1597609	0.93	1597609	0.98	1584479	0.87
chr9	1606657	1605208	0.63	1606219	0.82	1606017	0.85	1602777	0.83	1600938	0.82
chr9	1608020	1608019	0.65	1608019	0.56	1608019	0.98	1597609	0.6	1608186	0.51
chr9	1610538	1610537	0.68	1613112	0.88	1610562	0.72	1609249	0.9	1613112	0.51
chr9	1610703	1607940	0.55	1613112	0.77	1610562	0.85	1609249	0.78	1613112	0.76
chr9	1612935	1612934	0.56	1615065	0.98	1601456	0.68	1612934	0.87	1615065	0.95
chr9	1620544	1620543	1.0	1597299	1.0	NA	NA	1620543	0.84	1598436	1.0
chr9	1620876	1620879	0.79	1620879	0.68	1620879	0.98	1620879	0.66	1620879	0.62
chr9	1625402	1625401	0.96	1625401	1.0	1624867	1.0	1625401	1.0	1625401	0.98
chr9	1626387	1626386	0.54	1626386	0.95	1619944	0.69	1626386	0.76	1626386	0.91
chr9	1626498	1626497	0.76	1626497	0.91	1626497	0.97	1626497	0.88	1626497	0.85
chr9	1626663	1626662	1.0	1627292	0.98	1626662	0.98	1630823	0.92	1626662	0.97
chr9	1629649	1629648	0.48	1629648	0.98	1629648	0.95	1629648	0.84	1629648	0.94
chr9	1630020	1630027	0.99	1590298	1.0	1606507	0.5	1628204	0.75	NA	NA
chr9	1632583	1632582	1.0	NA	NA	NA	NA	NA	NA	NA	NA
chr9	1640294	1640338	0.99	1640338	0.98	1640338	0.99	1640338	1.0	1640338	0.95
chr9	1642739	1642738	0.9	1642738	0.85	1642738	1.0	1642738	0.88	1642738	0.88
chr9	1646070	1646079	0.88	1646079	1.0	1650838	0.95	1646079	0.94	1646079	0.9
chr9	1648373	1648372	0.71	1646570	0.77	1652341	0.96	1650314	0.79	1646570	0.79
chr9	1648709	1649782	0.91	1606670	0.5	1648708	0.64	1649120	0.74	1605970	1.0
chr9	1651061	1648950	0.53	1651075	0.26	1651075	0.36	1632835	0.24	1651075	0.31
chr9	1653928	1653927	0.96	1653927	0.92	NA	NA	1653927	0.76	1637833	0.76
chr9	1655472	1644965	0.64	1657743	0.97	1654995	0.93	1657743	0.94	1654995	0.99
chr9	1655474	1658347	0.61	1657743	0.97	1654995	0.93	1657743	0.98	1654995	0.99
chr9	1659421	1685243	0.02	NA	NA	NA	NA	NA	NA	NA	NA
chr9	1659633	1622046	0.67	NA	NA	NA	NA	NA	NA	1659632	1.0
chr9	1667653	1667657	1.0	NA	NA	NA	NA	NA	NA	NA	NA
chr9	1668381	1668380	0.77	1668380	0.98	1668380	0.89	1668380	0.93	1668380	1.0
chr9	1673761	1673918	0.67	1673918	0.85	1673918	0.7	1673918	0.82	1673918	0.8
chr9	1679256	1679255	0.82	1679255	0.86	1679255	0.97	1679255	0.9	1679255	0.93
chr9	1683656	1683655	1.0	1683655	1.0	1683655	1.0	1683655	1.0	1683655	0.99
chr9	1686680	1691020	0.83	1704945	0.33	1640795	0.07	1692738	1.0	NA	NA
chr9	1687970	1687969	1.0	1687969	1.0	NA	NA	1687969	1.0	NA	NA
chr9	1703330	1703337	0.88	1703337	0.4	1703337	0.16	1653378	0.5	1674770	0.86
chr9	1713446	1714282	0.6	1714164	0.67	1714233	0.76	1714164	0.72	1714164	0.65
chr9	1717513	1717512	0.64	NA	NA	NA	NA	1717512	1.0	NA	NA
chr9	1717688	1717687	1.0	1716552	0.99	1716953	1.0	1716953	1.0	1717223	0.99
chr9	1721030	1716913	0.52	1721029	0.41	1721029	0.61	1721029	0.29	1721029	0.64
chr9	1728971	1721353	1.0	1728970	1.0	NA	NA	1728970	1.0	NA	NA
chr9	1739224	1740367	0.82	1754066	0.49	1739238	0.77	1740367	0.54	1739238	0.74
chr9	1740844	1740926	0.87	1750930	0.71	1739651	0.66	1739800	0.54	1739651	0.82
chr9	1741121	1741140	0.93	1741140	0.97	1741140	0.97	1741140	0.92	1739651	0.85
chr9	1742231	1742230	0.71	1742230	0.87	1742230	0.37	1742230	0.84	1729197	0.78
chr9	1748903	1748394	0.89	1747181	0.96	1745174	0.96	1748902	0.99	1748902	0.95
chr9	1755653	1719246	0.25	NA	NA	NA	NA	NA	NA	NA	NA
chr9	1755744	1749974	1.0	1727098	0.25	NA	NA	1708777	0.06	NA	NA
chr9	1757801	1762052	1.0	NA	NA	NA	NA	NA	NA	NA	NA
chr9	1761339	1759924	0.85	1725612	0.5	NA	NA	1734223	0.4	1757091	0.96
chr9	1778472	1778471	0.84	NA	NA	1778471	0.25	NA	NA	1778471	1.0
chr9	1784599	1782745	1.0	1745416	1.0	NA	NA	1738892	1.0	NA	NA
chr9	1793636	1793635	0.65	1793635	0.9	1793635	0.88	1793635	0.88	1793635	0.87
chr9	1797070	1795609	0.9	1795807	0.64	1802589	0.89	1795609	0.86	1798140	0.78
chr9	1801218	1759432	0.5	NA	NA	1801217	1.0	1776613	1.0	NA	NA
chr9	1819613	1819612	0.83	1819612	0.88	1820030	0.92	1819612	0.99	1820030	0.57
chr9	1822480	1822479	0.84	1821490	0.77	1820685	0.94	1822479	0.91	1820685	0.85
chr9	1826952	1826961	0.94	NA	NA	NA	NA	NA	NA	NA	NA
chr9	1828955	1828954	0.81	1828954	0.92	1828954	0.95	1828954	0.83	1828954	0.96
chr9	1829127	1829147	0.91	1829147	1.0	1829147	0.94	1829147	0.94	1829147	0.95
chr9	1829559	1829558	0.85	1829558	1.0	1829558	0.66	1830840	0.67	1829558	0.88
chr9	1838782	1838781	0.92	1838781	0.98	1838781	0.85	1838781	0.97	1838781	0.97
chr9	1847946	1847944	0.97	1847945	1.0	1847945	0.5	1850579	0.66	1847945	1.0
chr9	1850595	1850594	0.45	1850594	0.69	1850594	0.57	1850594	0.47	1850594	0.67
chr9	1852047	1852046	0.98	1852046	0.99	1852046	0.94	1852046	0.99	1852046	0.87
chr9	1858990	1847366	0.5	NA	NA	1875109	0.2	NA	NA	NA	NA
chr9	1859060	1858150	0.62	1858150	0.35	1859059	0.46	1858150	0.36	1868355	0.38
chr9	1859743	1859742	0.62	1859742	0.74	1859742	0.75	1859742	0.65	1859742	0.59
chr9	1871617	1873141	0.85	1871616	0.74	1871616	0.95	1871616	0.44	1871616	0.79
chr9	1873854	1873853	0.94	1845220	1.0	1916938	0.5	1872709	0.97	1864949	0.5
chr9	1875110	1874908	0.66	1868355	0.62	1875109	0.65	1868355	0.48	1868355	0.61
chr9	1878249	1878248	0.44	1878248	0.96	1878248	0.94	1878248	0.89	1878248	0.89
chr9	1888365	1888364	0.97	1888364	1.0	1888364	1.0	1888364	0.99	1888364	1.0
chr9	1889879	1889973	0.76	1889914	0.97	1889663	0.97	1889967	0.92	1889967	0.93
chr9	1891747	1893473	0.62	1891746	0.9	1891746	0.97	1891746	0.96	1891746	0.96
chr9	1900782	1900781	0.97	NA	NA	NA	NA	1882790	0.67	1900781	0.56
chr9	1905445	1907068	0.51	1905444	1.0	1905444	1.0	1907068	0.5	1933774	0.5
chr9	1908669	1909540	0.5	1858888	0.5	NA	NA	1907825	0.5	1908668	0.78
chr9	1909643	1909642	1.0	NA	NA	NA	NA	NA	NA	NA	NA
chr9	1909882	1909893	0.99	1909893	0.5	1909893	0.73	1909893	1.0	1909893	0.5
chr9	1912260	1897946	0.34	1883911	0.22	1912259	0.25	1899359	0.33	1903702	0.37
chr9	1913078	1913077	0.86	1913077	0.86	1913077	0.96	1913077	0.92	1866858	1.0
chr9	1917764	1917763	0.77	1917763	0.61	1917763	0.79	1917763	0.78	1917763	0.71
chr9	1917820	1917848	1.0	1917848	0.51	1920904	1.0	1917848	1.0	NA	NA
chr9	1918320	1918319	0.32	1917513	0.53	1918319	0.41	1917513	0.54	1917561	0.54
chr9	1919705	1919704	0.67	1919704	0.75	NA	NA	1919704	1.0	1919704	0.91
chr9	1920159	1920158	0.65	1920158	0.28	1920158	0.92	1920158	0.27	1920158	0.33
chr9	1925144	1925143	0.6	1925143	0.75	1925143	0.56	1932092	0.67	1925143	0.89
chr9	1929204	1921016	0.5	1929203	0.83	1929203	0.93	1929203	0.79	1929203	0.6
chr9	1929719	1929718	1.0	NA	NA	1929718	1.0	NA	NA	1929718	1.0
chr9	1936888	1936748	0.91	1936100	0.96	1936444	0.95	1937490	0.87	1936748	0.97
chr9	1936923	1936922	1.0	NA	NA	1936922	0.9	1936922	1.0	1933952	0.97
chr9	1943175	1943179	0.95	1943179	1.0	1942831	0.98	1942831	0.98	1942831	1.0
chr9	1944436	1944435	0.98	1944435	1.0	1973801	0.09	1944435	0.8	1929885	0.5
chr9	1954032	1977715	0.03	NA	NA	NA	NA	NA	NA	NA	NA
chr9	1954105	1954104	0.93	1953712	0.98	1954104	1.0	1953712	0.95	1953712	0.99
chr9	1963814	1969329	0.65	1963813	1.0	1963813	0.99	1963813	0.9	1963813	0.94
chr9	1977122	1977121	0.64	1976239	1.0	1977121	0.98	1977121	0.93	1977121	0.96
chr9	1977287	1977295	0.58	1977295	0.32	1977295	0.2	1977295	0.27	1977295	0.8
chr9	1977718	1977715	0.97	NA	NA	NA	NA	1977715	1.0	NA	NA
chr9	1984180	1982827	0.58	1990354	0.77	1982827	0.9	1997332	0.84	1983876	0.84
chr9	1988695	1988694	0.92	1988694	0.17	1988694	0.85	1988694	0.53	1988694	1.0
chr9	2002817	2002245	0.89	2007485	0.86	2002816	0.96	2002245	0.91	2002245	0.52
chr9	2011001	2011000	0.91	2010015	1.0	NA	NA	2011000	0.94	2011000	1.0
chr9	2011198	2011212	0.98	2011212	0.92	2011212	1.0	2011212	0.97	2011212	0.98
chr9	2019140	2019139	0.97	2018876	0.99	2019139	0.99	2019139	1.0	2019139	0.97
chr9	2019497	2019816	0.49	2018876	0.8	2019496	0.84	2019496	0.85	2019139	0.86
chr9	2019817	2019816	0.95	2019816	0.83	2019816	0.68	2019496	0.67	2019816	1.0
chr9	2032713	2032717	0.7	2032717	0.85	2032717	0.57	2032717	0.67	2032717	0.59
chr9	2035009	2035008	0.38	2035008	0.41	2035008	0.48	2035008	0.67	2035008	0.39
chr9	2036178	2036177	0.35	2036177	0.28	2036177	0.49	2036177	0.51	2036177	0.37
chr9	2039234	2039233	0.82	2039233	1.0	2039233	0.75	2039233	0.76	2039233	0.53
chr9	2039755	2039776	0.34	2039776	0.2	2039776	0.62	2039776	0.27	2037735	0.24
chr9	2042658	2042657	0.82	2042657	0.86	2042657	0.9	2042657	0.93	2042657	0.87
chr9	2045822	2045826	0.21	2043051	0.34	2044721	0.38	2043051	0.34	2045826	0.31
chr9	2047084	2047083	0.41	2047083	0.9	2047083	0.95	2047083	0.82	2047083	0.88
chr9	2050323	2050322	0.55	2050322	0.98	2048716	0.82	2050322	0.8	2050322	1.0
chr9	2050626	2050625	0.52	2050625	0.62	2050625	0.6	2050625	0.79	2050625	0.89
chr9	2059170	2059169	1.0	NA	NA	2059169	1.0	2045113	1.0	2032717	0.08
chr9	2063741	2063740	0.68	2063740	0.97	2063740	1.0	2063740	0.92	2063740	0.93
chr9	2065444	2065443	0.84	2065443	1.0	2032615	1.0	2065443	1.0	2065443	0.8
chr9	2068723	2065825	0.79	NA	NA	2068722	0.83	2068722	1.0	NA	NA
chr9	2069559	2069558	0.84	2038688	0.67	2069558	1.0	2069558	0.59	2069558	0.79
chr9	2078473	2078472	0.37	2078472	1.0	2071963	0.25	2078472	0.88	2078472	1.0
chr9	2083326	2052564	0.25	2083325	0.75	2083325	0.2	2083325	0.59	2083325	0.9
chr9	2084370	2086352	0.49	2084370	0.79	2084370	0.87	2084370	0.83	2084370	0.84
chr9	2085651	2085650	1.0	2085650	1.0	2085650	1.0	2049189	1.0	2085650	1.0
chr9	2087543	2087542	1.0	2087542	1.0	NA	NA	NA	NA	NA	NA
chr9	2088880	2089023	0.54	2082671	0.72	2089023	0.92	2089023	0.8	2082671	0.8
chr9	2090857	2090856	1.0	2090856	0.75	NA	NA	2095309	1.0	2090856	0.25
chr9	2095089	2095088	0.97	2095088	0.91	2095088	0.91	2095088	0.92	2095088	0.96
chr9	2098948	2098959	0.99	2098959	0.98	2098959	0.98	2098959	1.0	2098959	1.0
chr9	2100703	2100702	0.48	2100702	1.0	2100702	0.52	2100702	0.25	2100702	1.0
chr9	2102132	2102132	0.35	2102132	0.86	2098103	0.6	2102132	0.84	2102132	0.92
chr9	2102962	2102961	0.72	2102159	0.9	2101322	0.79	2102961	0.82	2102961	0.83
chr9	2103632	2106000	0.31	2103643	0.68	2103643	0.39	2109139	0.24	2105412	0.54
chr9	2103662	2106000	0.28	2103643	0.58	2103643	0.28	2109139	0.23	2105412	0.46
chr9	2105234	2105233	0.9	2105233	0.74	2154255	0.04	2105233	0.78	2105233	0.5
chr9	2105413	2105412	0.89	2105412	0.98	2105412	0.92	2105412	0.96	2105412	0.74
chr9	2107314	2107321	0.25	NA	NA	NA	NA	NA	NA	NA	NA
chr9	2109880	2109900	0.88	NA	NA	NA	NA	2109900	1.0	NA	NA
chr9	2111042	2111046	0.86	2111046	0.99	2111358	0.98	2111358	0.82	2111358	0.93
chr9	2112480	2112479	0.67	NA	NA	2112479	1.0	2108735	1.0	2112479	1.0
chr9	2122327	2122326	0.92	2122326	0.98	2122326	1.0	2122326	0.99	2122326	1.0
chr9	2125490	2125489	0.57	2125489	0.97	2125489	0.86	2125489	0.94	2125489	0.98
chr9	2130695	2130694	1.0	NA	NA	2171032	0.04	2130694	0.69	2130694	1.0
chr9	2131938	2131937	0.9	2131937	0.98	2131990	0.98	2131990	0.93	2131937	0.85
chr9	2133647	2133646	0.76	2133646	0.97	2133646	0.87	2133646	0.55	2133646	0.64
chr9	2136182	2136186	0.69	2136186	0.79	2136183	0.8	2136142	0.72	2136142	0.75
chr9	2145305	2145304	0.67	2144373	0.72	2144373	0.72	2143377	0.68	2147099	0.72
chr9	2147242	2147241	0.41	2148537	0.52	2147241	0.91	2144101	0.54	2146501	0.79
chr9	2147848	2147847	1.0	2153810	0.56	NA	NA	2117803	1.0	2147847	1.0
chr9	2148485	2143400	0.28	NA	NA	2137532	0.25	NA	NA	NA	NA
chr9	2153811	2153810	0.97	2153810	0.89	2153810	0.8	2153810	0.91	2153810	0.71
chr9	2154256	2154279	1.0	NA	NA	2155401	0.5	NA	NA	2153827	0.93
chr9	2155279	2172451	0.2	2120779	0.07	NA	NA	NA	NA	NA	NA
chr9	2158161	2158160	0.44	2158160	0.75	2158160	0.61	2158160	0.64	2158160	0.71
chr9	2160212	2160211	0.6	2160211	0.92	2160211	0.92	2160211	0.46	2160211	0.95
chr9	2160813	2167552	1.0	NA	NA	NA	NA	NA	NA	2172033	0.33
chr9	2160884	2160883	0.87	2160883	0.97	2160704	0.7	2160883	0.94	2160883	0.97
chr9	2168020	2167802	0.77	2168033	0.95	2168033	0.91	2168033	0.94	2168033	0.86
chr9	2175875	2175874	0.77	2175874	1.0	2175874	0.93	2175874	1.0	2175874	1.0
chr9	2176728	2176727	0.56	2176727	0.99	2177423	0.82	2177423	0.61	2176727	0.82
chr9	2177559	2177558	0.58	2177558	1.0	2177558	0.89	2177558	0.16	2177558	1.0
chr9	2178020	2178019	0.84	2178019	1.0	2178019	0.95	2178019	1.0	2178019	1.0
chr9	2178709	2178708	0.85	2171279	1.0	2178708	0.25	2171279	1.0	2216187	0.33
chr9	2181202	2181206	0.97	2181206	0.99	2181206	1.0	2181206	0.98	2181206	1.0
chr9	2184849	2186903	0.92	2184849	0.97	2184849	0.99	2186903	0.92	2184849	0.98
chr9	2190630	2190629	0.69	2190629	0.77	2189902	0.68	2190629	0.71	2190629	0.71
chr9	2194362	2194456	0.79	2178173	0.95	2194361	0.77	2194456	0.84	2193746	0.86
chr9	2201084	2179535	0.89	2160322	0.17	2168001	0.02	2234125	1.0	NA	NA
chr9	2202786	2202785	0.75	2202785	0.97	2202785	1.0	2202785	0.8	2202785	1.0
chr9	2203110	2203640	0.74	2203125	0.9	2203116	0.99	2203125	0.88	2203125	0.94
chr9	2206525	2206529	0.95	2206529	0.96	2206529	0.98	2206529	0.97	2206529	0.97
chr9	2207473	2203467	0.41	2203544	0.8	2206035	0.87	2203467	0.75	2203467	0.79
chr9	2208095	2208094	0.55	2208144	0.83	2208094	0.8	2208204	0.84	2208144	0.81
chr9	2209948	2209947	0.83	2195656	0.5	2209947	0.87	2209947	1.0	2209947	0.84
chr9	2222986	2221683	0.57	2222985	0.94	2222985	0.88	2221683	0.94	2222985	0.97
chr9	2224975	2224996	0.66	2224996	0.69	2224996	0.69	2224996	0.59	2224996	0.68
chr9	2228945	2228944	0.99	2228944	1.0	2228944	1.0	2228944	1.0	2228944	0.97
chr9	2232847	2232846	0.97	2232846	0.91	2232846	0.96	2232846	0.99	2232846	0.86
chr9	2236892	2236891	0.92	2236891	0.8	2236891	0.74	2236891	0.9	2236891	0.93
chr9	2240646	2240645	0.59	2240575	0.81	2240645	0.92	2240645	0.79	2240645	0.87
chr9	2242957	2242956	1.0	2242956	1.0	2242956	0.98	2242956	0.88	2242956	1.0
chr9	2249665	2249661	1.0	NA	NA	NA	NA	NA	NA	NA	NA
chr9	2250644	2250643	0.45	2250643	0.98	2250643	0.85	2250643	0.91	2250643	0.92
chr9	2250781	2245463	0.95	NA	NA	NA	NA	2271072	0.69	NA	NA
chr9	2251401	2251400	0.62	2251400	0.99	2251400	0.6	2251400	0.98	2251167	0.83
chr9	2257297	2257296	0.91	2257296	0.94	2257296	0.94	2257296	0.95	2257296	0.97
chr9	2283237	2283259	0.87	2283259	1.0	NA	NA	2283259	0.75	2273908	0.03
chr9	2286072	2286062	0.92	2286062	0.98	2286097	0.81	2286062	0.96	2286062	0.94
chr9	2307382	2307372	0.5	2305756	0.81	2305756	0.86	2308199	0.59	2305756	0.82
chr9	2312078	2314381	0.97	2312077	0.93	2312077	0.97	2314381	0.56	2312077	0.94
chr9	2316296	2316361	0.62	2314746	0.7	2316361	0.73	2316361	0.71	2316802	0.65
chr9	2323677	2323676	0.99	2323423	0.99	2321242	1.0	2321242	1.0	2323676	1.0
chr9	2324436	2305768	1.0	2305768	1.0	NA	NA	2305768	1.0	2304212	1.0
chr9	2325934	2282651	0.14	NA	NA	NA	NA	NA	NA	NA	NA
chr9	2327326	2327325	0.97	NA	NA	NA	NA	2327325	1.0	NA	NA
chr9	2331487	2331808	0.88	2331808	1.0	2331490	0.98	2331490	0.99	2331490	0.98
chr9	2332044	2332043	0.94	2332043	0.97	2332043	0.95	2332043	0.98	2332043	0.95
chr9	2334679	2334678	1.0	2334678	0.2	NA	NA	2334678	1.0	2334678	1.0
chr9	2337625	2337624	0.61	2337624	0.86	2334581	0.83	2338936	0.88	2337624	0.88
chr9	2350710	2350709	0.76	2350709	0.72	2350709	0.81	2350709	0.74	2350709	0.68
chr9	2362176	2361848	0.78	2361848	0.98	2362183	1.0	2361848	0.97	2362183	1.0
chr9	2376368	2376375	1.0	NA	NA	NA	NA	2356014	1.0	2376375	1.0
chr9	2376796	2376813	0.32	2375065	0.81	2368942	0.88	2375065	0.75	2377288	0.83
chr9	2380884	2380883	1.0	NA	NA	2380883	1.0	NA	NA	NA	NA
chr9	2384887	2384897	0.65	2384897	0.7	2384897	0.92	2384897	0.82	2384897	0.76
chr9	2385269	2385268	0.7	2385270	0.74	2385268	0.85	2385268	0.6	2385268	0.88
chr9	2389756	2389755	0.79	2389755	0.97	2389755	0.6	2389755	0.59	2389755	0.77
chr9	2395622	2395621	0.64	2395621	0.67	2395621	0.42	2395621	0.47	2395621	0.72
chr9	2403393	2403392	0.73	2403438	0.97	2397206	0.98	2403438	0.94	2402651	0.99
chr9	2408107	2408101	0.9	NA	NA	NA	NA	2384688	1.0	NA	NA
chr9	2411027	2411026	0.47	2411026	0.98	2411026	0.83	2411026	0.65	2411026	0.84
chr9	2415378	2414848	0.34	2416220	0.67	2416673	0.74	2416220	0.73	2416220	0.7
chr9	2420259	2420258	0.28	2419538	0.57	2420583	0.75	2420583	0.51	2420355	0.56
chr9	2422680	2422679	0.87	NA	NA	NA	NA	NA	NA	2422679	1.0
chr9	2428191	2419929	0.11	NA	NA	NA	NA	NA	NA	NA	NA
chr9	2433489	2433488	0.96	2433488	0.67	2433488	1.0	2433488	1.0	NA	NA
chr9	2433665	2433664	1.0	2433664	0.99	2433664	1.0	2433664	1.0	2433555	1.0
chr9	2442256	2442255	0.96	2442255	1.0	2442255	1.0	2442255	1.0	2442255	0.9
chr9	2450533	2450532	0.52	2450501	0.66	2450532	0.41	2450501	0.58	2448801	0.6
chr9	2450832	2451005	0.7	2451005	0.96	2450501	0.81	2451005	0.89	2451005	0.93
chr9	2454311	2468545	1.0	NA	NA	NA	NA	2438635	1.0	NA	NA
chr9	2457122	2457121	0.64	2457121	0.69	2457121	0.91	2457121	0.64	2457121	0.73
chr9	2466116	2466115	1.0	2421151	1.0	2466115	1.0	2466115	1.0	2463185	1.0
chr9	2467108	2445240	1.0	NA	NA	NA	NA	NA	NA	NA	NA
chr9	2469430	2469429	0.89	2469429	0.93	2469429	0.47	2469429	0.97	2469429	0.96
chr9	2470501	2467008	0.75	NA	NA	NA	NA	NA	NA	NA	NA
chr9	2478951	2454617	1.0	2478950	1.0	2478950	0.73	2478950	0.94	2478950	1.0
chr9	2479721	2479571	1.0	2479130	0.97	2478160	1.0	2479630	0.99	2479130	0.99
chr9	2490543	2490542	0.93	2490542	0.98	2490542	1.0	2490542	0.98	2490542	0.97
chr9	2492305	2490690	0.7	2492466	0.78	2492208	0.94	2490690	0.74	2492466	0.8
chr9	2494306	2494305	0.99	2495917	0.9	2494305	0.98	2495917	0.86	2494305	0.97
chr9	2495326	2495325	0.79	2495675	0.96	2495325	1.0	2495325	0.94	2495325	1.0
chr9	2515048	2515047	0.93	2515047	0.86	2515047	0.88	2515047	0.99	2515047	0.89
chr9	2515620	2515619	0.89	2515619	0.92	2515619	0.96	2515619	0.96	2515619	0.91
chr9	2516011	2516025	1.0	2516990	0.04	2470058	0.0	NA	NA	2516025	1.0
chr9	2516448	2516447	0.88	2515057	0.56	2516447	1.0	2515463	0.59	2515057	0.93
chr9	2522463	2522462	0.93	2522462	0.97	2522462	0.92	2522462	0.99	2522462	0.99
chr9	2525935	2525965	0.55	2525942	0.81	2524573	0.89	2525965	0.76	2525963	0.83
chr9	2530495	2527120	1.0	2527776	1.0	2485780	0.5	2527776	0.92	2521830	0.94
chr9	2533931	2535566	0.77	2535566	0.83	2538431	0.73	2535566	0.74	2535566	0.76
chr9	2539576	2535514	0.71	2534564	0.44	2539335	0.77	2539577	0.46	2539335	0.63
chr9	2540361	2540360	1.0	2540360	1.0	2540360	0.98	2540360	0.99	2540360	0.99
chr9	2541221	2540947	0.88	2540120	0.98	2532638	0.86	2540120	0.91	2540120	0.98
chr9	2544888	2544583	0.85	2544894	1.0	2544583	1.0	2542711	0.96	2544894	0.99
chr9	2553105	2553113	0.98	2553113	1.0	2553113	0.98	2553113	0.98	2553113	1.0
chr9	2564583	2564582	0.99	NA	NA	NA	NA	2556095	0.89	NA	NA
chr9	2570070	2567731	0.44	2577777	0.26	2570086	0.62	2570082	0.21	2570076	0.27
chr9	2577486	2577485	0.94	2577440	0.97	2575468	1.0	2577485	0.99	2577485	1.0
chr9	2582311	2582310	0.84	2581608	0.91	2582310	1.0	2582310	0.91	2582310	0.95
chr9	2582790	2583275	0.44	2582789	0.74	2582789	0.6	2582789	0.63	2582789	0.64
chr9	2586373	2586372	0.99	2551083	1.0	NA	NA	2586372	0.81	2586370	1.0
chr9	2586732	2586372	0.9	2551083	1.0	NA	NA	2589315	0.77	NA	NA
chr9	2589192	2589191	0.91	2589191	0.91	2589191	1.0	2564582	0.61	NA	NA
chr9	2589278	2611237	0.57	NA	NA	NA	NA	NA	NA	2598834	0.04
chr9	2598724	2598723	0.93	2598723	0.98	2598723	0.92	2598723	0.96	2598723	0.97
chr9	2599407	2599517	0.75	2599955	0.98	2578132	0.98	2599517	0.97	2599517	0.98
chr9	2602540	2601511	0.74	2602539	0.95	2599656	0.93	2602539	0.89	2602539	0.97
chr9	2609576	2609575	0.45	2609575	0.7	2609575	0.83	2609575	0.66	2609575	0.66
chr9	2614819	2614818	1.0	2614818	1.0	2614818	0.94	2614818	0.99	2614818	0.96
chr9	2622146	2622146	0.93	2622146	0.9	2622146	0.96	2622146	0.94	2622146	0.83
chr9	2627865	2627864	0.82	2627864	0.91	2627864	0.91	2627864	0.94	2627864	0.91
chr9	2629795	2629794	0.52	NA	NA	NA	NA	2625307	1.0	NA	NA
chr9	2641969	2641968	0.52	2641968	0.71	2641968	0.54	2639079	0.46	2641968	0.4
chr9	2644326	2644325	0.44	2644325	0.79	2644325	0.82	2644325	0.58	2644325	0.87
chr9	2649378	2652737	0.89	2649385	1.0	NA	NA	2649385	0.76	2649385	1.0
chr9	2653017	2650652	1.0	NA	NA	NA	NA	NA	NA	NA	NA
chr9	2655952	2655951	0.99	2655951	0.96	2650781	0.67	2655951	0.96	2655951	0.69
chr9	2663383	2663387	0.81	2663387	0.95	2650781	0.79	2659318	0.72	2659318	1.0
chr9	2665461	2665460	0.47	2631758	0.5	2665460	0.49	2662849	0.65	2625019	0.8
chr9	2672493	2722040	0.14	2659904	0.5	NA	NA	2652423	0.44	2718884	0.67
chr9	2673262	2673267	0.96	2673267	1.0	2673267	0.97	2673267	0.94	2673267	0.97
chr9	2679820	2679819	0.72	2679427	0.86	2679819	0.82	2679819	0.82	2679427	0.83
chr9	2680469	2680468	0.58	2680468	0.64	2680468	0.73	2680468	0.12	2680468	0.44
chr9	2685011	2685015	0.74	NA	NA	2669546	1.0	2636130	0.33	2685015	1.0
chr9	2685653	2685652	0.94	2685652	0.94	2685652	0.5	2685652	0.94	2685652	0.89
chr9	2685998	2685997	0.69	2686260	0.82	2685997	0.89	2685997	0.83	2685997	0.81
chr9	2687399	2687398	0.77	2687398	0.72	2687398	0.88	2687398	0.79	2687398	0.93
chr9	2687737	2687736	0.5	2687736	1.0	2687736	0.44	2638103	1.0	2667920	1.0
chr9	2689300	2689303	0.99	2689303	0.99	2689303	0.97	2689303	0.99	2689303	0.98
chr9	2693647	2694834	0.61	2694904	0.61	2691667	0.76	2691667	0.62	2691951	0.58
chr9	2694330	2694329	1.0	NA	NA	NA	NA	2694355	1.0	NA	NA
chr9	2694396	2694596	0.41	2694050	0.53	2694050	0.33	2694395	0.31	2693559	0.47
chr9	2694735	2694734	0.97	2649516	1.0	NA	NA	2679578	0.5	2694734	1.0
chr9	2697792	2658859	0.33	NA	NA	2697790	0.11	NA	NA	2687044	0.5
chr9	2698778	2696273	0.39	2699874	0.68	2700716	0.69	2699874	0.78	2698777	0.64
chr9	2701159	2701158	0.95	2701158	1.0	2701158	0.98	2701158	0.99	2701158	0.99
chr9	2704024	2704023	0.32	2704023	0.64	2704141	0.12	2738531	0.52	2704023	0.39
chr9	2704804	2704803	0.88	2704803	0.9	2704803	1.0	2704803	1.0	2704803	0.71
chr9	2708694	2709118	0.89	2709118	1.0	2708698	0.91	2708698	0.97	2709118	0.94
chr9	2709562	2704399	0.55	2709561	0.75	2698837	0.63	2708258	0.76	2709561	0.73
chr9	2709605	2709561	0.91	2709604	1.0	2709604	0.97	2709604	1.0	2709604	1.0
chr9	2712149	2715895	0.49	2712148	0.65	2712148	0.9	2708258	0.7	2712148	0.95
chr9	2714877	2712456	0.99	2690841	0.02	2714876	1.0	2715698	1.0	NA	NA
chr9	2716797	2716750	0.71	2716750	0.96	2716750	0.92	2716750	0.96	2717035	0.96
chr9	2717066	2717065	0.68	2717065	0.67	2717065	0.9	2717065	0.85	2717065	0.88
chr9	2722569	2722757	0.76	2722556	0.3	2722578	0.51	2722757	0.76	2722556	0.28
chr9	2722617	2721896	0.56	2722578	0.8	2725628	0.96	2722757	0.76	NA	NA
chr9	2723950	2723039	0.79	2723963	1.0	2701457	1.0	NA	NA	2723963	0.77
chr9	2730449	2727955	0.78	2730448	0.9	2730448	0.71	2730448	0.64	2730448	0.81
chr9	2736083	2736093	0.84	2735818	0.87	2736026	0.92	2736093	0.9	2736026	0.89
chr9	2736272	2736271	0.89	2736271	0.94	2736271	0.99	2736312	0.96	2736026	0.97
chr9	2744786	2744785	1.0	2744785	1.0	2744785	1.0	2744785	0.97	2744785	1.0
chr9	2745205	2745204	0.59	2745204	0.72	2745204	0.81	2738422	0.56	2745204	0.69
chr9	2748799	2748798	0.59	2748798	0.95	2748798	0.93	2748798	0.83	2748798	0.96
chr9	2752053	2752052	0.94	2752052	0.89	2752052	0.8	2752052	1.0	2752052	1.0
chr9	2760479	2760478	0.45	2799276	0.5	2796216	0.07	NA	NA	NA	NA
chr9	2766537	2766547	0.97	2766547	0.98	2766547	0.99	2766547	0.94	2766547	0.99
chr9	2767695	2767703	1.0	NA	NA	NA	NA	2779082	0.04	2767703	1.0
chr9	2774470	2776133	1.0	NA	NA	NA	NA	NA	NA	NA	NA
chr9	2775754	2775759	0.8	2774237	0.83	2775759	0.88	2775759	0.84	2775759	0.84
chr9	2779545	2779550	1.0	NA	NA	NA	NA	2792708	1.0	NA	NA
chr9	2779709	2781511	0.77	2779708	0.96	2779708	0.39	2779708	0.86	2788041	0.78
chr9	2782850	2786867	0.55	2782849	0.93	2782391	0.92	2782849	0.85	2782849	0.94
chr9	2783439	2783438	0.37	2783438	1.0	2783438	0.89	2783438	0.89	2783438	0.95
chr9	2783601	2783600	0.63	2790307	0.68	2783600	0.71	2779020	0.66	2790559	0.74
chr9	2784754	2784753	1.0	2784753	1.0	NA	NA	2784753	0.79	NA	NA
chr9	2792446	2792445	0.43	2792734	0.93	2792734	0.92	2792734	0.82	2792734	0.92
chr9	2792497	2792523	1.0	2792494	0.8	2780434	1.0	2792494	1.0	2795735	0.2
chr9	2792524	2792523	1.0	2791447	1.0	NA	NA	NA	NA	NA	NA
chr9	2792808	2792807	0.9	2792807	1.0	2792807	0.88	2792807	0.83	2792807	0.99
chr9	2802531	2802530	0.93	NA	NA	2775950	0.37	2802530	0.5	2752916	0.4
chr9	2811841	2811840	0.39	2811840	0.88	2811840	0.96	2810505	0.54	2811840	0.98
chr9	2814215	2814840	0.3	2814840	0.68	2802135	0.49	2814840	0.55	2819501	0.32
chr9	2824045	2824044	0.92	2824044	0.87	2824044	0.64	2824044	0.93	2824044	0.92
chr9	2825485	2823683	0.91	NA	NA	NA	NA	2821644	0.89	2825489	1.0
chr9	2826100	2826099	0.95	2826099	0.56	2826099	0.75	2826099	1.0	2826099	0.67
chr9	2828041	2828040	1.0	NA	NA	NA	NA	2797117	1.0	NA	NA
chr9	2835014	2843647	0.75	2835579	0.9	2835579	0.94	2835579	0.74	2835579	0.97
chr9	2836800	2836810	1.0	2836799	0.5	2836810	0.38	2815866	0.93	2836810	0.76
chr9	2838522	2841067	0.5	NA	NA	NA	NA	NA	NA	NA	NA
chr9	2841715	2841714	0.66	2841714	0.97	2841714	1.0	2791735	0.45	2841714	0.61
chr9	2845966	2845965	0.41	2845965	0.78	2851381	0.69	2851381	0.58	2851381	0.67
chr9	2846043	2846042	0.96	2846042	1.0	2846042	0.77	2846042	1.0	2846042	0.93
chr9	2846748	2846747	1.0	2846747	0.7	2802724	0.14	2846747	1.0	2846747	1.0
chr9	2855135	2855826	0.8	2855134	0.96	2855826	0.75	2855134	0.88	2855134	0.97
chr9	2855990	2855979	0.8	NA	NA	NA	NA	NA	NA	NA	NA
chr9	2859497	2896386	0.05	2852533	1.0	NA	NA	NA	NA	2904471	0.64
chr9	2859562	2851113	0.14	NA	NA	NA	NA	NA	NA	NA	NA
chr9	2861239	2861238	0.74	2861238	0.9	2860571	0.7	2861238	0.9	2861238	0.88
chr9	2862269	2862268	1.0	NA	NA	NA	NA	2862268	1.0	NA	NA
chr9	2862303	2862302	0.83	NA	NA	2862302	0.56	2826519	0.67	2862302	1.0
chr9	2867772	2867771	0.32	2868047	0.68	2867771	0.62	2871439	0.54	2868047	0.6
chr9	2872490	2872489	1.0	NA	NA	NA	NA	2870143	1.0	NA	NA
chr9	2872847	2875104	0.71	2872852	0.96	2876417	0.85	2872852	0.87	2872852	0.97
chr9	2874028	2878026	0.54	2874027	0.73	NA	NA	2874027	1.0	2857254	0.5
chr9	2874680	2874679	0.97	2874679	0.95	2874679	0.98	2874679	0.95	2874679	0.96
chr9	2882700	2882576	0.66	2882805	0.96	2882576	0.99	2881922	0.96	2882576	0.99
chr9	2887373	2887372	0.95	2887372	0.98	2887372	0.99	2887372	0.97	2886616	0.96
chr9	2891133	2890886	1.0	NA	NA	NA	NA	NA	NA	NA	NA
chr9	2901273	2901269	0.87	2901272	0.56	NA	NA	2901272	0.67	2901272	0.88
chr9	2902285	2902284	1.0	NA	NA	NA	NA	2854336	1.0	NA	NA
chr9	2902739	2902738	0.89	2902738	1.0	2902738	0.98	2902319	0.94	2902738	0.96
chr9	2903432	2903598	0.72	2903431	0.97	2903431	0.99	2903431	0.93	2903431	0.92
chr9	2911613	2901773	0.27	2911612	0.19	2869539	0.2	2907644	0.26	2911745	0.11
chr9	2913079	2913098	0.92	2913098	0.71	2913098	0.92	2913098	0.79	2913098	0.73
chr9	2922145	2927042	0.65	2922144	0.32	2918620	0.45	2927042	0.4	2922144	0.27
chr9	2940640	2940639	0.98	2940639	0.99	2940639	0.99	2940639	1.0	2940639	0.98
chr9	2941126	2941125	0.62	2941125	0.5	2941125	0.89	2941125	0.44	2941125	0.71
chr9	2956500	2913546	0.5	NA	NA	NA	NA	NA	NA	NA	NA
chr9	2957926	2957925	0.91	2957925	0.76	2957925	0.9	2957925	0.87	2957925	0.93
chr9	2959323	2959322	0.54	2983217	0.65	2938793	0.46	2959322	0.52	2959322	0.69
chr9	2960375	2960374	0.82	2960374	0.98	2960374	0.39	2964095	0.9	2964095	0.86
chr9	2961479	2961478	0.57	2961478	0.47	2961478	0.24	2961478	0.55	2961478	0.23
chr9	2969437	2998222	0.31	2953905	0.56	2969436	0.61	2973773	0.51	2968309	0.59
chr9	2971143	2971083	0.99	2940716	1.0	2938793	1.0	2940716	0.87	2941097	1.0
chr9	2973524	2930911	1.0	NA	NA	NA	NA	NA	NA	NA	NA
chr9	2986340	2986345	0.54	2983339	0.89	2986345	0.41	2983339	0.81	2983339	0.87
chr9	2992228	2992227	0.75	2992227	0.28	2992227	0.73	2992227	0.42	2992227	0.69
chr9	2992573	2992572	0.71	2992572	0.81	2992572	0.82	2992572	0.77	2992572	0.8
chr9	2993739	2993738	0.31	2993738	0.77	2996633	0.54	2993738	0.75	2993738	0.72
chr9	2994832	2994831	0.94	2994831	0.9	2994831	0.59	2994831	0.95	2991182	0.67
chr9	2995406	2995405	0.47	2995405	0.86	2995405	0.67	2979214	0.63	2995405	0.71
chr9	3005550	3001156	0.68	2986472	0.41	2996633	0.6	3005549	0.4	3005549	0.46
chr9	3009499	2990693	0.22	2998222	0.66	3004105	0.59	2998222	0.67	2983339	0.72
chr9	3013479	3012745	0.53	3013478	0.92	3013478	0.99	3012567	0.68	3013478	0.95
chr9	3028187	3019053	0.03	NA	NA	NA	NA	NA	NA	NA	NA
chr9	3028838	3028834	0.98	3028834	0.77	NA	NA	3013570	1.0	3078635	0.5
chr9	3030370	3030369	0.78	3030369	0.98	3030369	0.92	3030369	0.78	3030369	0.94
chr9	3032131	3031253	0.82	3031588	0.95	3032148	0.76	3031253	0.94	3032148	0.94
chr9	3039411	3036726	0.65	3039348	0.97	3038687	0.89	3038992	0.87	3038687	0.92
chr9	3040173	3040172	0.84	3040172	0.67	3040172	0.44	3040172	1.0	NA	NA
chr9	3040852	3040851	0.91	3040851	1.0	3040851	0.75	3029218	1.0	3040851	0.45
chr9	3042509	3042508	0.64	3042508	0.97	3044121	0.85	3049015	0.91	3044263	0.87
chr9	3044582	3040507	0.76	3029672	1.0	3044581	1.0	3040507	0.64	3044581	1.0
chr9	3044891	3044890	0.91	3044890	0.56	3044890	0.79	3040507	0.78	3044890	0.38
chr9	3053039	3053038	0.96	3053038	1.0	3053038	0.88	3053038	0.98	3053038	0.86
chr9	3057917	3057916	0.56	3057916	0.86	3057916	0.99	3057916	0.83	3057916	0.98
chr9	3070874	3070880	0.66	3070880	0.97	3070880	0.97	3070880	0.85	3070880	0.91
chr9	3078094	3077663	0.87	3029672	0.96	3078093	0.75	3077663	0.92	3077663	0.98
chr9	3095247	3095246	0.87	3095246	1.0	3094131	0.88	3095246	0.99	3095246	0.99
chr9	3114357	3114356	0.37	3114356	0.37	3114356	1.0	3114356	0.5	3114356	0.56
chr9	3120797	3120796	0.52	NA	NA	3120796	1.0	3118972	1.0	3097245	1.0
chr9	3125765	3125764	0.89	3125764	0.5	3125764	0.9	3125764	1.0	NA	NA
chr9	3127689	3127688	0.65	3129069	0.6	3129069	0.71	3150199	0.74	3129069	0.77
chr9	3129723	3129722	0.99	3129722	1.0	3129722	0.95	3129722	1.0	3129722	1.0
chr9	3130893	3120796	0.47	3087154	0.02	NA	NA	3135979	0.8	3178293	0.01
chr9	3133921	3133920	0.47	3133920	0.61	3133920	1.0	NA	NA	3133920	1.0
chr9	3135463	3135462	0.75	3135462	0.88	3135462	0.89	3135462	0.91	3135462	0.86
chr9	3147073	3147078	0.79	3147078	0.97	3147078	0.95	3147078	0.94	3147078	0.95
chr9	3152583	3152277	0.99	NA	NA	NA	NA	3144476	1.0	3104695	1.0
chr9	3152789	3152788	0.71	3152788	0.8	3160657	0.84	3152788	0.78	3152788	0.81
chr9	3153439	3153448	0.58	3152112	0.63	3152112	0.56	3153438	0.54	3153438	0.58
chr9	3159260	3159259	0.73	3158134	0.89	3159259	0.86	3159259	0.89	3158134	0.87
chr9	3160656	3160660	0.55	3160386	0.78	3156288	0.4	3160660	0.71	3160386	0.7
chr9	3166384	3164309	0.8	3166391	0.93	3166391	0.85	3166391	0.93	3166391	0.94
chr9	3167330	3167325	0.8	NA	NA	NA	NA	NA	NA	NA	NA
chr9	3172769	3172768	0.33	3149203	0.51	3172566	0.57	3149203	0.48	3172768	0.44
chr9	3186790	3186799	0.98	3186799	1.0	3186799	1.0	3183590	1.0	NA	NA
chr9	3186800	3186799	1.0	3143792	0.5	3186799	1.0	3183590	1.0	NA	NA
chr9	3197096	3197095	0.55	3197095	0.65	3197095	0.79	3195860	0.62	3197095	0.51
chr9	3203801	3189630	0.14	NA	NA	NA	NA	NA	NA	3165574	0.75
chr9	3207640	3207639	0.99	3207639	0.97	3207639	1.0	3207639	0.97	3207639	0.98
chr9	3207935	3207952	0.96	3207953	0.58	3207953	0.73	3207952	0.73	3196893	0.64
chr9	3208836	3208835	0.29	3209272	0.36	3208855	0.45	3209315	0.33	3209272	0.35
chr9	3213845	3213848	0.78	3214180	0.84	3213848	0.99	3213848	0.81	3213846	0.94
chr9	3214181	3213846	0.91	3213846	0.95	3213846	0.96	3213846	0.9	3213848	0.94
chr9	3219451	3219450	0.84	3219450	1.0	3219450	1.0	3219450	0.91	3219450	0.99
chr9	3220336	3220346	0.48	3220346	0.72	3220346	0.1	3213824	0.4	3220346	0.73
chr9	3232039	3232061	0.56	3232061	0.83	3232061	0.96	3232061	0.85	3232061	0.87
chr9	3232771	3232357	0.63	3232771	0.62	3232771	0.48	3233344	0.52	3232771	0.87
chr9	3234640	3234639	0.71	3223825	1.0	3236500	0.75	3223825	0.94	3234639	1.0
chr9	3237973	3237972	0.53	3237972	0.63	3237972	0.79	3225674	0.39	3237972	0.68
chr9	3239001	3239000	0.97	3239000	0.25	3239000	0.72	3239000	0.92	3239000	0.7
chr9	3241218	3241224	0.86	3241224	0.96	3241224	0.31	3241224	0.86	3241224	0.41
chr9	3242406	3242405	0.67	3242405	1.0	3270301	0.5	3242405	0.54	3228718	0.17
chr9	3243331	3243330	0.76	3243330	0.79	3243330	0.71	3244179	0.81	3243330	0.74
chr9	3243989	3244462	0.96	3244462	0.98	3244179	0.94	3244462	0.99	3244179	0.76
chr9	3246292	3246291	1.0	3246291	0.99	3246291	1.0	3246291	0.91	3246291	1.0
chr9	3249029	3262895	1.0	NA	NA	NA	NA	NA	NA	NA	NA
chr9	3251351	3251351	0.94	3251351	1.0	NA	NA	3251351	0.75	3203025	1.0
chr9	3254274	3254273	0.5	3230609	1.0	3265958	0.12	3254273	0.83	3254273	0.73
chr9	3254542	3254541	1.0	NA	NA	3218980	1.0	NA	NA	3254541	1.0
chr9	3255972	3252774	0.95	NA	NA	NA	NA	3255971	1.0	3255971	1.0
chr9	3256340	3256339	0.92	3255859	0.94	3255945	0.93	3256339	0.95	3256339	0.83
chr9	3270081	3269247	0.78	3269247	0.86	3267457	0.92	3269247	0.87	3269247	0.93
chr9	3271277	3271276	0.67	3271840	0.05	3271276	1.0	NA	NA	3271276	0.6
chr9	3271480	3226449	1.0	NA	NA	NA	NA	NA	NA	NA	NA
chr9	3273865	3272776	0.69	3272776	0.51	3269906	0.73	3245234	0.48	3273864	0.91
chr9	3274838	3291084	0.91	3249106	1.0	3274837	1.0	3251302	1.0	3274837	1.0
chr9	3281359	3281358	0.98	3292080	0.17	3281358	1.0	3262622	0.8	3281358	0.55
chr9	3282515	3291378	0.02	NA	NA	NA	NA	NA	NA	NA	NA
chr9	3290202	3290201	0.74	3290201	0.44	3290201	0.54	3290201	0.51	3290201	0.45
chr9	3291374	3337600	0.58	3301887	0.84	3291390	0.85	3301887	0.77	3289191	0.91
chr9	3300008	3300007	0.96	3300007	0.62	NA	NA	3300007	0.96	3300007	0.43
chr9	3303648	3303647	0.82	3303647	1.0	3303647	0.97	3303647	0.99	3303647	1.0
chr9	3312574	3312573	0.86	3267031	1.0	3312573	1.0	3291361	1.0	3312573	0.86
chr9	3314695	3311524	1.0	3307720	1.0	NA	NA	3311524	1.0	3270772	1.0
chr9	3318549	3318548	0.97	3318548	0.88	3318548	0.96	3318548	0.98	3318548	0.96
chr9	3319356	3319355	0.79	3319355	1.0	NA	NA	NA	NA	NA	NA
chr9	3320628	3320542	0.98	3319327	1.0	3320190	0.96	3320627	0.95	3320542	0.99
chr9	3324587	3324586	0.66	3325856	0.9	3318026	0.97	3325856	0.83	3324600	0.83
chr9	3327199	3326565	0.96	NA	NA	3327198	1.0	3300209	1.0	NA	NA
chr9	3333436	3332911	0.96	3331216	1.0	3332911	0.98	3331216	0.99	3334300	0.96
chr9	3341417	3341416	0.95	3341416	1.0	3341416	0.99	3341416	1.0	3341416	0.99
chr9	3352239	3352246	0.92	NA	NA	NA	NA	NA	NA	3402054	0.02
chr9	3356155	3355131	0.44	3356155	0.26	3351570	0.43	3356955	0.42	3356963	0.41
chr9	3356941	3355861	0.48	3350550	0.59	3386717	0.26	3353923	0.75	3351396	0.3
chr9	3369811	3369828	1.0	3369828	1.0	3369828	1.0	NA	NA	3369828	1.0
chr9	3369996	3369995	0.72	3370040	0.81	3370040	0.86	3382962	0.6	3370043	0.86
chr9	3370187	3370186	0.98	3370186	0.82	3370186	0.98	3370186	0.96	3370186	0.69
chr9	3374077	3374092	0.55	3374092	0.7	3374092	0.59	3374092	0.5	3374092	0.54
chr9	3374869	3374868	0.73	3374092	0.63	3374868	0.94	3374092	0.95	3374868	0.87
chr9	3375961	3375960	0.91	NA	NA	3337482	0.33	NA	NA	3376558	1.0
chr9	3379879	3382962	0.7	3382962	0.73	3374937	0.79	3382962	0.64	3382962	0.84
chr9	3381925	3358129	1.0	3381924	0.35	NA	NA	3358129	0.64	3379983	0.96
chr9	3383546	3383545	0.95	3383545	0.69	3383545	0.51	3383545	0.87	3383545	0.55
chr9	3386305	3361661	0.06	NA	NA	NA	NA	NA	NA	NA	NA
chr9	3387628	3387627	0.61	3387627	0.97	3340471	1.0	3387627	0.91	3387627	0.94
chr9	3396045	3394201	1.0	3396044	0.91	NA	NA	3371402	0.6	3396044	1.0
chr9	3398131	3400082	0.92	NA	NA	NA	NA	NA	NA	NA	NA
chr9	3398340	3397376	0.6	3398339	0.72	3397376	0.9	3398339	0.69	3402700	0.84
chr9	3399274	3399273	0.79	3399273	0.45	3399273	0.43	3399273	0.71	3400749	0.32
chr9	3399949	3399948	0.97	3399948	0.64	3375966	1.0	3399948	0.92	3399948	1.0
chr9	3408582	3408771	0.42	3365078	0.84	3408593	0.85	3371886	0.89	3374868	0.94
chr9	3411659	3380455	0.35	3411658	0.7	3411659	0.27	3411658	0.52	3399381	0.54
chr9	3413126	3413125	0.79	3413125	0.79	3413125	0.96	3413125	0.97	3413125	0.95
chr9	3414483	3414513	0.82	3366304	0.6	3414513	0.63	3414523	0.59	3414513	1.0
chr9	3414524	3414513	0.93	3366304	0.6	3414513	0.36	3414523	0.56	3414513	1.0
chr9	3421020	3400530	0.47	3415118	0.74	3421019	0.61	3421019	0.37	3421019	0.67
chr9	3421996	3418251	0.94	3421997	0.98	3421997	0.94	3422001	0.99	3421997	0.96
chr9	3423779	3432315	0.5	3446277	0.36	3446277	0.34	3433622	0.25	3431502	0.45
chr9	3426326	3426325	0.61	3426325	0.43	3426320	0.73	3426325	0.51	3376594	0.2
chr9	3429026	3429025	0.86	3429025	0.94	3429025	0.99	3429025	0.93	3429025	0.73
chr9	3439136	3396792	1.0	3423913	1.0	NA	NA	3414273	1.0	NA	NA
chr9	3441309	3441308	0.54	3423913	0.36	3441308	0.67	3414273	0.73	3441308	1.0
chr9	3446602	3414273	0.5	3423913	0.4	3446601	1.0	3446601	0.57	NA	NA
chr9	3448164	3452944	0.71	3448163	0.46	3448163	0.79	3448163	0.56	3448163	0.7
chr9	3449871	3449886	0.93	3415362	0.4	3493682	0.5	3449886	0.57	3449886	0.56
chr9	3451834	3451833	0.58	3434107	1.0	3451833	0.5	3451833	0.45	3451833	0.5
chr9	3455363	3455362	1.0	NA	NA	3455362	0.37	NA	NA	3411226	0.02
chr9	3463575	3463574	1.0	3463574	1.0	3463574	0.75	3416609	1.0	3498372	0.5
chr9	3464912	3464911	0.57	3464911	0.69	NA	NA	NA	NA	3442748	1.0
chr9	3465459	3462056	0.41	3461252	0.77	3462906	0.93	3462056	0.74	3457034	0.61
chr9	3467315	3467331	0.62	NA	NA	NA	NA	3443673	0.67	NA	NA
chr9	3469846	3469845	0.96	3469845	0.4	3469845	0.81	3469845	0.53	3469845	0.27
chr9	3470299	3469838	0.8	NA	NA	3489424	0.43	3469838	0.64	3437804	0.17
chr9	3470482	3470496	0.98	3470496	1.0	3470496	0.98	3470496	1.0	3470496	0.98
chr9	3476166	3476171	0.87	NA	NA	NA	NA	3452176	1.0	NA	NA
chr9	3481486	3504131	0.08	3493508	1.0	3488994	0.25	3479543	0.5	3468251	0.01
chr9	3502088	3502087	0.89	3502087	0.17	3475076	1.0	3457546	1.0	NA	NA
chr9	3502258	3502262	0.89	3502262	0.13	3502262	0.38	3502262	0.5	3502262	0.94
chr9	3504102	3484088	1.0	3475333	1.0	3506599	0.92	3463945	0.9	3502241	0.96
chr9	3504791	3494272	0.92	NA	NA	3524864	0.0	3479571	1.0	NA	NA
chr9	3506206	3502891	0.51	3506205	0.4	3489460	0.36	3506205	0.66	3554826	0.17
chr9	3508951	3508956	0.68	3508956	0.35	3508956	0.67	3508956	0.48	3508956	0.51
chr9	3514441	3514463	0.57	3513965	0.5	3514440	0.53	3513965	0.58	3514463	0.91
chr9	3516045	3513323	0.83	3495537	1.0	NA	NA	3513323	0.9	3516055	1.0
chr9	3516726	3516725	0.6	3516725	0.3	3516725	0.25	3516725	0.49	3516725	0.5
chr9	3519935	3519918	0.98	3475333	0.34	3519934	0.27	3519934	0.34	3519934	0.96
chr9	3522044	3522043	0.11	3485300	0.25	3521398	0.06	3522043	0.67	3522043	0.67
chr9	3522547	3502156	0.35	3491372	0.26	3508035	0.46	3512129	0.35	3522556	0.52
chr9	3522629	3495027	0.89	NA	NA	3522634	1.0	3497318	0.25	3522634	0.25
chr9	3524557	3524556	0.87	3495537	0.67	3524556	0.25	3495537	1.0	3524556	0.36
chr9	3524827	3478381	0.47	3518833	0.17	3538242	0.24	3566908	0.15	3503041	0.11
chr9	3525927	3525941	0.75	NA	NA	3491512	0.1	3525941	0.83	3530209	0.27
chr9	3533384	3533383	0.78	3533383	1.0	3500421	0.33	3533383	1.0	3533383	0.44
chr9	3536726	3547638	0.42	3487870	0.21	3536733	0.32	3489358	0.37	3536733	0.37
chr9	3541552	3541551	0.95	3541551	0.4	3541551	0.66	3541551	0.6	3534512	0.93
chr9	3542769	3542768	0.73	3542768	0.53	3537740	0.89	3541967	0.65	3541967	0.89
chr9	3546635	3546634	0.98	3526656	1.0	3546252	0.99	3546634	0.99	3546634	1.0
chr9	3546885	3546884	1.0	3546884	0.81	3596287	0.14	3546884	0.86	NA	NA
chr9	3550036	3565958	0.05	NA	NA	NA	NA	NA	NA	NA	NA
chr9	3554827	3554541	0.93	3553220	0.85	3555921	0.94	3553220	0.92	3561045	0.87
chr9	3566560	3561258	0.55	3566559	0.84	3566559	0.99	3566559	0.48	3561973	0.73
chr9	3566974	3566981	0.55	3566981	0.45	3566981	0.94	3566981	0.67	3566981	0.36
chr9	3568287	3568286	0.98	NA	NA	NA	NA	3568286	1.0	NA	NA
chr9	3570654	3570653	0.69	NA	NA	NA	NA	3570653	1.0	3570653	1.0
chr9	3575640	3575639	0.63	3575639	0.65	3575639	0.81	3575639	0.74	3575639	0.82
chr9	3577321	3577320	0.76	3577320	0.83	3577320	1.0	3577320	0.93	3577320	0.81
chr9	3577696	3555466	1.0	NA	NA	3577695	0.5	NA	NA	3577695	0.69
chr9	3579861	3579860	0.64	3579860	0.92	3579860	0.87	3579860	0.63	3579860	0.55
chr9	3580694	3580721	0.82	3576805	0.97	3580721	0.48	3580721	0.36	3576805	0.73
chr9	3584074	3584052	1.0	3584068	0.73	NA	NA	3584068	1.0	3592959	0.5
chr9	3587604	3587603	0.82	3576805	0.79	3576805	0.82	3588849	0.69	3579860	0.94
chr9	3588341	3584543	0.59	3586674	0.91	3584543	0.95	3584543	0.88	3586674	0.91
chr9	3591153	3591152	0.88	3591164	0.64	3607954	0.67	3591152	0.95	3591152	1.0
chr9	3592245	3592249	1.0	NA	NA	NA	NA	3592249	1.0	3617557	0.33
chr9	3593898	3593899	0.61	3593899	0.69	3593899	0.85	3593899	0.76	3593899	0.76
chr9	3599063	3611081	0.76	3596274	0.97	3602695	0.96	3599062	0.95	3596274	0.99
chr9	3602506	3602505	0.85	NA	NA	NA	NA	3602505	0.48	3581125	0.5
chr9	3603991	3642056	0.02	NA	NA	3603990	1.0	NA	NA	NA	NA
chr9	3609272	3609271	1.0	3609271	0.98	3609271	1.0	3602695	0.99	3609271	0.97
chr9	3613870	3602137	1.0	NA	NA	3632984	0.5	3615595	1.0	NA	NA
chr9	3617318	3617326	0.93	3617326	0.83	3617326	0.81	3617326	0.54	3617326	0.33
chr9	3618083	3618082	0.93	3618082	1.0	3618082	0.94	3618082	1.0	3618082	0.98
chr9	3619184	3619183	0.95	3619183	0.97	3619183	0.96	3619183	0.99	3619183	0.98
chr9	3624384	3593699	0.2	NA	NA	NA	NA	NA	NA	NA	NA
chr9	3631818	3634981	0.61	3631869	0.82	3631869	0.64	3631869	0.82	3631869	0.8
chr9	3632985	3617602	0.59	3620109	0.89	3623111	0.88	3602811	0.86	3620109	0.85
chr9	3636036	3636035	0.49	3636035	0.95	3636035	0.43	3615001	1.0	3636035	0.79
chr9	3642248	3597251	0.67	3642309	0.82	NA	NA	3638427	1.0	3642309	0.4
chr9	3643772	3594783	1.0	NA	NA	NA	NA	NA	NA	NA	NA
chr9	3647662	3680872	0.5	NA	NA	3647661	0.6	NA	NA	NA	NA
chr9	3648603	3648602	0.8	3648602	0.5	3648602	0.86	3648602	0.57	3648602	0.46
chr9	3653845	3653844	0.93	3653844	0.97	3653844	0.94	3653844	0.99	3653844	0.98
chr9	3654141	3605198	0.06	NA	NA	NA	NA	NA	NA	NA	NA
chr9	3656827	3656844	0.83	3652325	0.85	3656844	0.97	3669956	0.87	3652325	0.89
chr9	3660803	3660823	0.9	3660823	0.98	3660823	0.94	3660823	0.98	3660823	0.97
chr9	3660887	3660897	0.98	3660897	1.0	3660897	1.0	3660897	1.0	3660897	1.0
chr9	3661401	3661406	0.51	NA	NA	NA	NA	NA	NA	NA	NA
chr9	3661724	3655781	0.6	NA	NA	3641908	0.2	3622827	1.0	3647613	0.02
chr9	3663317	3663316	1.0	NA	NA	NA	NA	NA	NA	NA	NA
chr9	3665084	3633600	0.7	NA	NA	NA	NA	NA	NA	NA	NA
chr9	3670978	3670984	0.77	3670984	0.92	3670984	0.79	3670984	0.54	3670984	0.93
chr9	3671066	3663820	0.5	NA	NA	NA	NA	NA	NA	NA	NA
chr9	3676220	3676219	0.18	NA	NA	NA	NA	NA	NA	3644488	0.44
chr9	3676273	3688610	0.53	3676276	0.72	3676276	0.62	3686355	0.85	3676276	0.88
chr9	3681476	3681475	0.97	NA	NA	NA	NA	3671340	1.0	NA	NA
chr9	3685192	3684966	1.0	3683795	0.99	3684966	0.99	3683795	1.0	3684966	0.97
chr9	3686158	3686157	0.64	3686157	0.97	3686157	1.0	3686157	0.93	3686157	0.98
chr9	3689042	3689041	0.66	3689041	0.57	3684905	0.69	3687886	0.72	3689041	0.61
chr9	3689878	3689884	0.99	3692596	0.97	3684905	1.0	3687942	1.0	3688038	0.99
chr9	3690071	3690083	0.86	3683795	0.9	3688610	0.87	3690083	0.95	3684966	0.92
chr9	3692596	3693311	0.88	3692596	0.98	3692596	0.97	3692596	0.98	3692596	0.94
chr9	3693158	3693157	0.7	3691119	0.57	3693311	0.72	3693157	0.69	3693157	0.63
chr9	3693515	3693514	0.6	3740703	0.11	3693157	0.04	3695202	0.33	NA	NA
chr9	3702210	3702207	0.96	3702207	0.86	3702207	1.0	3702207	0.89	3702207	0.95
chr9	3706414	3707313	0.7	3705892	0.74	3706109	0.63	3705892	0.69	3722293	0.62
chr9	3707633	3707656	0.41	3704360	0.41	3707489	0.44	3719384	0.36	3704360	0.38
chr9	3708603	3719384	0.76	3722895	0.87	3710367	0.8	3705892	0.89	3722293	0.85
chr9	3722492	3712581	0.42	3723356	0.61	3718814	0.61	3723356	0.66	3718814	0.66
chr9	3736489	3734956	0.9	3734687	0.8	3735258	0.93	3732105	0.81	3735560	0.89
chr9	3745692	3745856	0.93	3745439	0.98	3745439	0.99	3745439	0.98	3745494	0.99
chr9	3752289	3752255	0.72	3752255	0.86	3752255	0.84	3752255	0.86	3752255	0.81
chr9	3754150	3754149	0.72	3754149	0.56	3752148	0.77	3754149	0.48	3754149	0.8
chr9	3754586	3707766	1.0	NA	NA	NA	NA	NA	NA	NA	NA
chr9	3755400	3755413	0.88	3708641	0.42	3755413	1.0	3755413	1.0	3755413	0.98
chr9	3758866	3758871	0.98	3758871	0.97	3758871	1.0	3758871	0.97	3758871	0.98
chr9	3761241	3761240	0.92	3761240	0.96	3761240	0.99	3761240	0.93	3761240	0.99
chr9	3762638	3762637	0.69	3762637	0.77	3762637	0.74	3762637	0.75	3762637	0.76
chr9	3764515	3764514	0.38	3764514	0.46	3764514	0.23	3764514	0.44	3764514	0.34
chr9	3764940	3764939	0.44	3764939	0.96	3764939	0.5	3764939	0.74	3764939	0.77
chr9	3782761	3782787	0.71	3781983	0.78	3782787	0.8	3782787	0.79	3781571	0.82
chr9	3792750	3792749	0.63	NA	NA	3792744	1.0	3825422	1.0	3792749	1.0
chr9	3792886	3792885	0.88	3792613	0.94	3792885	0.94	3792885	0.91	3792885	0.92
chr9	3797903	3797920	1.0	NA	NA	NA	NA	NA	NA	NA	NA
chr9	3798358	3798357	0.98	3798357	1.0	3798357	0.99	3798357	1.0	3798357	0.97
chr9	3800513	3798820	0.8	3793894	0.75	NA	NA	3800512	1.0	NA	NA
chr9	3805189	3802167	0.57	3805199	0.97	3805345	0.98	3805199	0.76	3805199	0.94
chr9	3818586	3818593	0.96	3782519	1.0	NA	NA	3818593	1.0	3803387	0.95
chr9	3818684	3818105	0.18	3816956	0.42	3817537	0.46	3816956	0.29	3816956	0.38
chr9	3824919	3824936	0.67	3824936	0.72	3824936	0.97	3824936	0.82	3824936	0.77
chr9	3839584	3839583	0.74	3839583	0.94	3839781	0.76	3839583	0.89	3839781	0.98
chr9	3845061	3845071	0.92	3845071	0.99	3845071	0.98	3845071	1.0	3845071	0.99
chr9	3845740	3880149	0.13	NA	NA	NA	NA	NA	NA	NA	NA
chr9	3847188	3847391	0.42	3847391	0.88	3847214	0.97	3847391	0.7	3847391	0.91
chr9	3848504	3835661	1.0	NA	NA	NA	NA	NA	NA	NA	NA
chr9	3849909	3849908	0.96	3849908	0.88	3811824	0.52	3845541	0.95	3849908	1.0
chr9	3852145	3845199	0.8	3827436	0.33	3814665	0.33	3845199	0.86	3849848	0.25
chr9	3854544	3854669	0.57	3853572	0.87	3854619	0.95	3854619	0.74	3854619	0.85
chr9	3854704	3853097	0.56	3854703	0.86	3854703	0.88	3854703	0.74	3854703	0.79
chr9	3859350	3860206	0.7	3859400	0.92	3859400	0.92	3859400	0.9	3859400	0.92
chr9	3861932	3861937	0.94	3861937	1.0	3861937	1.0	3861937	1.0	3861937	0.99
chr9	3863704	3816356	0.67	NA	NA	NA	NA	NA	NA	3866004	1.0
chr9	3867223	3832255	1.0	NA	NA	NA	NA	NA	NA	3817984	1.0
chr9	3867716	3867734	0.72	3867728	0.71	3849908	0.41	3872757	0.59	3867728	0.61
chr9	3869267	3869266	0.83	3869690	0.95	3866063	0.99	3869190	0.87	3869190	0.96
chr9	3873650	3873676	0.72	3873109	1.0	3873649	0.82	3873676	0.81	3866004	0.48
chr9	3890264	3890263	1.0	3851521	0.48	NA	NA	3890263	1.0	NA	NA
chr9	3890749	3891277	0.56	3880289	0.15	3890748	1.0	3883249	0.45	3881248	1.0
chr9	3891067	3891082	0.57	3891060	0.96	3889264	0.96	3891091	0.86	3891082	0.93
chr9	3894720	3894719	0.74	3894719	0.93	3894719	0.97	3894719	0.91	3895172	0.97
chr9	3897434	3866465	0.65	3897434	0.98	3849123	0.59	3897434	0.89	3897434	0.98
chr9	3898113	3913757	0.13	NA	NA	3927505	0.5	NA	NA	NA	NA
chr9	3900187	3900186	0.43	3900186	0.84	3900186	0.87	3900186	0.59	3900186	0.72
chr9	3904977	3904976	0.54	3874804	0.51	3904976	1.0	3904976	0.55	3881248	0.83
chr9	3905141	3905148	0.67	3905148	0.42	3905140	0.47	3905148	0.47	3905148	0.47
chr9	3907604	3907625	0.47	3907625	0.63	3907625	0.55	3907625	0.64	3907625	0.63
chr9	3910347	3910346	1.0	NA	NA	3862763	0.25	NA	NA	3881854	1.0
chr9	3911089	3861906	0.32	3911100	0.15	3911100	0.63	3894463	0.5	3881248	0.98
chr9	3914136	3914354	0.74	3914136	0.62	3914136	0.64	3914136	0.63	3914136	0.71
chr9	3914332	3914331	0.87	3914331	0.86	3914331	0.81	3914331	0.84	3914331	0.86
chr9	3917602	3917601	0.53	3915819	0.92	3917601	0.96	3917601	0.52	3917601	0.93
chr9	3919642	3919648	0.56	3874012	0.57	3875260	0.57	3919648	0.56	3918502	0.9
chr9	3920610	3920609	0.35	3919130	0.51	3920688	0.6	3920688	0.61	3920346	0.68
chr9	3921923	3920688	0.44	3921923	0.66	3921923	0.57	3921923	0.48	3922053	0.46
chr9	3925587	3925606	0.36	3925606	0.99	3925606	0.34	3925606	0.98	3925606	0.7
chr9	3926568	3884093	0.17	NA	NA	3956874	0.01	NA	NA	NA	NA
chr9	3926606	3905125	0.33	NA	NA	3951886	0.04	NA	NA	NA	NA
chr9	3934411	3934410	0.48	3934410	0.89	3934410	0.88	3934410	0.66	3934410	0.76
chr9	3936613	3936612	0.99	3934536	0.97	NA	NA	3936612	1.0	3934536	0.97
chr9	3951398	3951397	0.53	3951397	1.0	3951397	1.0	3951397	1.0	3951397	0.78
chr9	3951842	3951680	0.56	3956028	0.28	3948474	0.28	3952520	0.3	3952520	0.38
chr9	3956027	3955948	0.35	3956028	0.64	3956028	0.67	3956028	0.59	3956028	0.55
chr9	3956628	3956627	0.98	NA	NA	NA	NA	3956627	1.0	3956627	1.0
chr9	3962943	3959849	0.16	3962946	0.49	3962946	0.58	3962946	0.54	3962946	0.5
chr9	3966774	3966773	0.8	3966773	1.0	3966783	1.0	NA	NA	3966773	1.0
chr9	3975566	3975565	0.7	3975565	0.94	3975565	0.77	3975565	0.9	3975565	0.92
chr9	3976218	3976217	0.87	3976217	1.0	NA	NA	3976217	1.0	3976217	1.0
chr9	3978209	3978208	1.0	3978208	1.0	3978208	1.0	3959332	0.5	3978208	0.56
chr9	3978629	3968479	0.78	3978648	0.11	4007907	0.17	NA	NA	4011764	0.25
chr9	3980814	3980813	0.8	3980813	0.67	3980813	0.8	3980813	0.64	NA	NA
chr9	3982214	3982213	0.82	3982213	0.33	3982213	0.5	3949970	0.5	3982213	0.65
chr9	3985097	3984734	0.7	3984734	0.9	3985096	0.92	3984734	0.95	3985096	0.97
chr9	3989862	3989861	0.42	4006887	0.25	3985110	1.0	3989861	0.61	3989861	0.67
chr9	3991330	3991337	0.87	3991337	1.0	3991337	1.0	3991337	0.82	NA	NA
chr9	3997362	3997371	1.0	NA	NA	NA	NA	NA	NA	NA	NA
chr9	3997366	3997371	0.89	3952841	0.73	3975350	0.2	3997333	0.45	3993605	0.71
chr9	4019720	4019695	1.0	NA	NA	NA	NA	NA	NA	NA	NA
chr9	4021154	4021158	0.87	4024539	0.87	4021158	0.99	4021158	0.84	4021158	0.91
chr9	4024020	4024035	0.59	4023495	0.49	4024035	0.7	4023495	0.37	4023114	0.36
chr9	4024736	4024735	1.0	NA	NA	NA	NA	NA	NA	NA	NA
chr9	4025251	4006661	0.97	4006661	0.29	4021656	1.0	4021656	0.48	4006661	0.22
chr9	4026528	4026527	0.94	NA	NA	NA	NA	4026527	1.0	4026527	1.0
chr9	4032856	4032855	0.83	4032855	0.92	4032855	0.83	4032855	0.85	4032855	0.98
chr9	4034060	4034059	0.91	4034059	0.87	NA	NA	4034059	0.82	4034059	1.0
chr9	4037542	4042950	0.25	4036449	0.66	4037585	0.67	4037585	0.53	4036449	0.63
chr9	4040287	4040294	0.49	4040294	0.96	4040294	0.79	4040294	0.99	4040294	0.97
chr9	4042946	4042950	0.84	4042950	0.91	4042438	0.92	4042438	0.93	4042950	0.9
chr9	4045503	4045502	0.83	4045502	0.94	4045502	0.95	4045502	0.91	4045502	0.82
chr9	4053636	4053635	0.93	4053635	0.89	4053049	0.95	4053635	0.99	4053635	0.96
chr9	4056709	4054347	1.0	NA	NA	NA	NA	NA	NA	NA	NA
chr9	4058450	4058449	0.64	4057709	0.91	4058449	0.97	4058449	0.9	4057709	0.94
chr9	4058982	4058987	0.96	4092221	0.25	4058987	0.69	4058987	0.67	4015888	0.2
chr9	4061064	4061063	0.95	4059903	0.99	4061063	1.0	4061063	0.96	4061063	0.97
chr9	4062929	4062928	0.97	4041654	0.5	NA	NA	4062928	0.41	4019739	1.0
chr9	4066038	4065717	0.6	4066363	0.87	4066363	0.93	4066363	0.79	4066751	0.81
chr9	4068667	4034879	0.17	NA	NA	NA	NA	NA	NA	NA	NA
chr9	4068835	4068834	0.84	4068834	0.76	4068834	0.87	4068002	0.59	4068834	0.75
chr9	4070507	4091443	0.33	NA	NA	NA	NA	NA	NA	NA	NA
chr9	4071316	4071315	0.76	4071315	0.88	NA	NA	4071315	0.97	4071315	1.0
chr9	4073022	4073021	0.61	4073021	0.96	4070960	0.93	4073021	0.86	4073021	0.97
chr9	4075412	4075097	0.79	4075097	0.97	4071868	0.87	4075097	0.93	4075097	0.95
chr9	4079745	4079744	0.89	4079744	0.88	4079744	0.52	4079744	0.75	4079744	0.64
chr9	4085263	4085262	0.93	4085262	0.99	4085262	1.0	4085262	0.98	4085262	1.0
chr9	4090455	4090451	0.91	4090451	0.94	4090466	0.37	4090451	1.0	4090451	0.86
chr9	4092153	4091769	0.69	4091115	0.93	4092374	0.96	4091742	0.89	4091519	0.98
chr9	4093262	4093261	0.92	4093261	0.99	4093261	0.78	4092736	0.96	4093261	0.95
chr9	4097012	4123951	0.07	NA	NA	NA	NA	NA	NA	NA	NA
chr9	4097027	4123951	0.07	NA	NA	NA	NA	NA	NA	NA	NA
chr9	4107753	4104139	0.9	4109656	0.97	4107030	0.98	4108625	0.97	4107598	0.95
chr9	4107946	4107945	1.0	4066622	1.0	4107945	0.64	4107945	1.0	NA	NA
chr9	4121620	4122462	0.37	4121620	0.4	4122302	0.22	4129739	0.15	4121620	0.29
chr9	4125633	4125633	0.58	4134883	0.71	4125633	0.77	4146903	0.72	4124902	0.76
chr9	4133825	4132345	0.83	4133945	0.88	4133945	0.87	4122494	0.86	4133825	0.84
chr9	4140802	4140802	0.63	4140802	0.96	4140802	0.97	4140802	0.97	4140802	0.96
chr9	4143242	4143241	0.81	4143241	0.52	4143241	0.64	4143241	0.63	4143241	0.84
chr9	4143565	4143564	0.99	4143564	0.99	4143564	0.86	4143564	0.98	4143564	0.97
chr9	4147816	4143354	0.58	4147815	0.31	4147014	0.3	4145655	0.54	4165885	0.39
chr9	4150048	4150047	1.0	4150047	1.0	4150047	0.9	4150047	0.99	4150047	0.98
chr9	4156096	4156095	0.8	4156095	1.0	4156095	0.44	4134407	0.67	4156095	0.68
chr9	4159719	4159723	0.9	4159723	0.83	4159723	0.78	4159723	0.76	4159723	0.81
chr9	4161080	4161124	0.63	4160051	0.86	4161124	0.97	4161124	0.89	4161124	0.84
chr9	4161844	4161849	0.93	4161849	0.99	4161849	1.0	4161849	0.99	4161849	0.99
chr9	4163244	4163244	0.62	4163268	0.95	4163268	0.95	4163268	0.94	4163268	0.89
chr9	4168158	4167045	0.76	4202063	0.5	4168178	0.83	4168197	0.5	4168178	0.69
chr9	4173008	4209651	0.1	4133874	0.06	NA	NA	4143577	0.08	NA	NA
chr9	4173561	4177723	0.53	4175324	0.89	4173942	0.91	4173942	0.88	4175324	0.87
chr9	4177130	4177130	0.76	4177130	0.7	4176178	0.55	4177130	0.65	4176178	0.59
chr9	4179910	4179909	0.78	4179909	0.82	4179909	0.88	4179909	0.86	4179909	0.92
chr9	4192809	4192808	0.62	4192808	0.8	4191182	0.76	4190348	0.82	4192808	0.86
chr9	4194045	4194044	1.0	NA	NA	NA	NA	NA	NA	NA	NA
chr9	4197922	4197919	0.75	4197948	0.98	4197948	0.94	4196411	1.0	4197948	0.84
chr9	4202427	4202426	0.74	4202426	0.86	4202426	0.81	4202426	0.83	4202426	0.88
chr9	4205176	4205249	0.86	4196461	0.88	4204895	0.98	4202070	0.91	4205175	0.95
chr9	4205250	4205249	0.96	4196461	1.0	4204895	0.97	4202070	1.0	4205175	1.0
chr9	4213928	4213927	0.78	4213927	0.79	4213927	0.67	4213927	0.77	4213927	0.74
chr9	4215327	4215327	0.49	4215327	0.59	4215327	0.69	4215327	0.7	4215205	0.75
chr9	4216480	4216488	0.51	4216479	0.51	4216479	0.78	4216479	0.47	4216479	0.39
chr9	4218290	4218289	1.0	4218289	0.8	NA	NA	4218289	0.92	4218289	0.82
chr9	4224722	4224721	0.68	4224721	0.94	4224721	0.84	4224721	0.91	4224721	0.8
chr9	4227307	4227306	0.82	4227306	0.81	4227306	0.7	4227306	0.72	4227306	0.73
chr9	4239320	4239319	0.97	4206631	0.86	4240431	0.95	4239319	0.89	4240431	0.43
chr9	4239369	4239368	0.97	4239368	1.0	4239368	1.0	4239368	1.0	4281234	0.5
chr9	4240955	4240954	0.77	4240954	0.96	4240954	1.0	4240954	0.72	4240954	0.98
chr9	4241667	4240823	0.91	4241686	0.99	4241686	0.94	4241686	0.92	4241686	0.66
chr9	4243387	4248273	0.75	4261744	0.86	4259244	0.32	4261744	0.55	4261744	0.45
chr9	4244575	4280660	0.09	NA	NA	NA	NA	NA	NA	NA	NA
chr9	4251427	4251428	0.78	4267523	0.43	4251428	0.31	4251428	0.77	4278885	0.29
chr9	4254840	4254839	0.86	4254839	0.25	4254839	0.86	4254839	0.51	4254839	0.72
chr9	4257566	4257585	0.81	4257585	0.61	4257734	0.31	4257585	0.58	4257585	0.45
chr9	4259240	4258916	0.96	4259244	0.98	4256804	0.97	4257734	0.85	4258802	0.98
chr9	4260567	4260566	0.74	4260566	0.99	4260566	0.97	4260566	0.87	4260566	0.96
chr9	4262934	4262933	0.51	4262933	0.56	4262933	0.74	4262933	0.63	4262424	0.64
chr9	4265011	4265010	0.98	4264739	1.0	4265010	1.0	4264739	1.0	4265010	0.99
chr9	4265905	4265936	0.44	4280732	0.15	4265936	0.27	4265936	0.35	4265417	0.35
chr9	4266275	4266280	0.5	4266280	1.0	4279158	0.12	4266280	1.0	NA	NA
chr9	4266595	4266595	0.34	4266595	0.46	4266595	0.49	4257627	0.43	4265186	0.33
chr9	4267944	4269363	0.89	4268668	0.8	4267928	0.79	4268731	0.84	4269363	0.78
chr9	4268230	4268229	0.96	4268229	0.99	4256804	1.0	4268229	0.92	4268229	1.0
chr9	4270883	4270567	0.56	4270389	0.7	4268785	0.79	4270389	0.66	4268785	0.76
chr9	4273590	4273590	0.41	4273590	0.71	4273590	0.87	4273590	0.77	4273590	0.85
chr9	4275604	4275603	0.87	4275603	0.99	4275603	0.93	4275603	0.99	4275603	0.97
chr9	4275764	4235888	0.67	NA	NA	NA	NA	NA	NA	NA	NA
chr9	4283084	4283098	0.87	4283098	0.81	4255089	0.14	4283098	0.46	4283098	0.23
chr9	4283254	4283269	0.59	4282750	0.56	4282750	0.55	4282750	0.54	4282750	0.59
chr9	4284745	4284758	0.6	4284744	1.0	4284744	0.67	4284744	0.5	4284744	0.87
chr9	4294510	4294509	0.88	4294509	1.0	4294509	0.55	4294509	0.92	4294509	0.87
chr9	4296904	4284369	0.35	4296903	0.46	4296903	0.52	4296903	0.29	4289050	0.32
chr9	4297121	4297120	0.89	4296486	0.74	4297120	0.86	4297120	0.98	4297120	0.89
chr9	4300208	4302413	0.6	4303213	0.65	4300208	0.25	4305129	0.72	4300208	0.25
chr9	4301985	4303680	0.83	4300794	1.0	4300794	0.92	4300981	0.99	4300794	0.95
chr9	4303263	4304465	0.62	4303268	0.78	4303268	0.92	4303268	0.67	4303268	0.79
chr9	4312141	4312159	0.54	4289391	0.01	NA	NA	4312159	1.0	NA	NA
chr9	4319984	4319392	0.72	4319392	0.72	4319392	0.74	4319392	0.68	4319392	0.62
chr9	4321718	4321717	0.99	4321717	0.93	4321717	0.97	4321717	1.0	4321717	0.89
chr9	4325390	4325389	1.0	NA	NA	NA	NA	4303964	1.0	4283380	1.0
chr9	4327571	4312376	1.0	NA	NA	NA	NA	4284789	1.0	NA	NA
chr9	4338025	4338987	0.48	4338987	0.92	4335773	0.93	4338987	0.92	4338987	0.89
chr9	4338368	4338389	0.25	4337414	0.72	4337414	0.41	4338389	0.53	4337414	0.7
chr9	4340294	4340851	0.86	4340293	0.86	4340293	0.35	4340293	0.91	4340293	0.88
chr9	4343342	4343341	0.87	4343341	1.0	NA	NA	4298810	1.0	NA	NA
chr9	4347701	4335428	0.38	NA	NA	4361775	0.17	4351425	1.0	NA	NA
chr9	4351397	4351396	0.71	4351396	0.25	4351396	0.32	4351866	0.57	4351396	0.58
chr9	4353994	4354139	0.86	4353993	0.95	4354139	0.91	4353993	0.95	4350699	0.84
chr9	4355132	4355132	0.62	4355132	0.91	4355132	0.93	4355132	0.92	4355132	0.82
chr9	4357562	4357561	0.41	4357900	0.53	4357900	0.46	4358333	0.38	4357900	0.64
chr9	4360025	4360024	0.75	4360024	0.61	4360024	0.47	4360024	0.78	4360024	0.81
chr9	4364711	4364496	0.86	4362167	0.81	4364846	0.86	4363926	0.55	4364710	0.72
chr9	4368339	4368338	0.67	4368338	0.94	4368338	0.91	4368338	0.9	4368338	0.89
chr9	4372555	4372554	0.37	4373314	0.71	4373364	0.71	4373364	0.7	4373364	0.64
chr9	4373661	4373643	0.76	4349480	0.31	4373670	1.0	4369914	0.85	4343090	0.18
chr9	4378205	4354944	0.17	4368338	0.25	4378217	0.75	NA	NA	4348025	0.67
chr9	4384343	4384342	0.92	4381855	0.98	4383616	0.98	4384342	0.98	4383219	0.99
chr9	4384507	4401210	0.4	NA	NA	4384527	1.0	NA	NA	NA	NA
chr9	4390372	4361889	0.47	4390371	0.59	4390371	0.67	4361889	0.66	4390371	0.57
chr9	4391551	4390825	0.71	4395225	0.57	4391854	0.7	4391550	0.49	4394724	0.62
chr9	4392938	4392937	1.0	4392937	1.0	4392937	0.37	4392937	0.8	4392937	0.69
chr9	4394081	4394080	0.95	4394080	1.0	4394080	1.0	4394080	0.9	4394080	1.0
chr9	4395758	4395757	0.89	4390885	0.93	4395769	0.87	4390885	0.61	4396033	0.95
chr9	4396118	4396117	0.86	4396117	0.56	4396117	1.0	4396117	0.67	NA	NA
chr9	4398682	4398681	0.92	4400049	0.97	4358118	0.33	4398681	1.0	4399365	1.0
chr9	4401572	4399240	0.97	4401571	0.65	4398938	0.87	4399240	0.88	4401571	0.74
chr9	4405765	4405764	0.85	NA	NA	4405764	1.0	4405764	0.94	4371280	0.75
chr9	4408429	4412152	0.79	4408427	0.97	4408614	0.84	4412152	0.93	4408614	0.77
chr9	4410137	4407385	0.4	4410136	0.48	4410136	0.81	4400290	0.58	4410136	0.85
chr9	4415737	4415743	0.94	NA	NA	NA	NA	NA	NA	NA	NA
chr9	4418699	4418255	0.9	4371805	0.5	4407587	1.0	4383500	0.53	4417677	1.0
chr9	4424862	4424861	0.84	NA	NA	4424861	0.56	4402502	1.0	4424861	0.5
chr9	4428177	4422198	1.0	NA	NA	4428176	1.0	NA	NA	NA	NA
chr9	4430029	4430028	0.8	4430028	0.97	4430028	0.99	4430695	0.95	4430028	1.0
chr9	4434095	4434094	0.91	4434094	0.72	4433281	0.91	4434094	0.77	4434094	0.74
chr9	4435948	4435947	0.96	4435947	0.95	4435947	0.98	4435947	0.92	4435947	0.76
chr9	4437403	4439395	0.25	4447321	0.83	4447321	0.67	4446676	0.72	4447321	0.74
chr9	4441600	4437603	1.0	NA	NA	4441616	1.0	NA	NA	4441616	1.0
chr9	4446675	4446676	0.82	4446676	0.92	4447321	0.65	4446676	0.71	4446676	0.81
chr9	4447051	4447050	1.0	NA	NA	4447050	1.0	NA	NA	NA	NA
chr9	4447448	4399383	1.0	NA	NA	NA	NA	NA	NA	NA	NA
chr9	4454150	4453908	0.81	4454150	0.77	4454150	0.66	4454150	0.52	4454150	0.71
chr9	4457361	4444587	0.61	4448344	0.97	4407587	1.0	4448344	1.0	4439682	0.99
chr9	4457849	4457848	0.79	4457848	0.89	4457848	0.83	4457848	0.79	4457848	0.85
chr9	4459809	4459808	0.92	NA	NA	NA	NA	4415958	1.0	4459815	1.0
chr9	4462595	4462634	0.26	4468588	0.7	4468588	0.36	4470038	0.5	4462265	0.41
chr9	4473792	4449526	1.0	NA	NA	NA	NA	4467326	1.0	4393766	1.0
chr9	4474650	4474649	0.67	4474649	1.0	4451406	0.33	4474649	1.0	4474649	1.0
chr9	4474698	4467002	0.56	4474697	0.87	4474697	0.96	4474697	0.79	4474697	0.94
chr9	4478606	4478605	0.93	4478605	0.97	4478717	0.89	4478605	0.99	4478717	0.92
chr9	4480836	4480835	0.65	4480835	0.95	4480835	0.89	4480835	0.83	4480835	0.8
chr9	4481516	4481061	0.3	4481481	0.62	4481481	0.52	4481042	0.54	4481515	0.38
chr9	4484030	4484637	0.5	4438582	1.0	NA	NA	NA	NA	4446504	0.5
chr9	4485720	4485719	0.48	4487323	0.81	4485719	0.81	4487024	0.77	4487323	0.8
chr9	4487689	4485017	0.56	4487688	0.96	4487688	1.0	4487688	0.89	4487688	0.98
chr9	4487851	4487850	1.0	4468278	1.0	NA	NA	NA	NA	NA	NA
chr9	4488108	4488122	0.94	4488107	1.0	4488122	1.0	4488122	0.96	4488107	1.0
chr9	4492480	4492479	0.42	4492479	0.87	4492479	0.96	4492479	0.71	4492479	0.87
chr9	4492796	4492801	0.95	4492801	0.98	4492801	0.93	4492801	0.95	4492801	0.98
chr9	4496520	4496532	1.0	NA	NA	NA	NA	4485719	1.0	NA	NA
chr9	4496523	4496532	0.92	4457848	0.2	4459230	0.5	4485719	1.0	NA	NA
chr9	4498808	4498818	0.92	4498460	0.98	4498044	0.67	4498186	0.78	4498460	0.83
chr9	4499051	4498995	0.47	4499050	0.92	4499050	0.92	4499361	0.61	4499050	0.97
chr9	4505641	4505640	1.0	NA	NA	4505640	1.0	4505640	1.0	NA	NA
chr9	4506570	4506655	0.55	4506655	0.99	4506569	0.97	4506569	0.93	4506569	0.99
chr9	4507235	4507241	0.61	4507241	0.93	4507241	1.0	4507241	0.95	4507241	0.5
chr9	4509557	4509561	0.88	4509561	0.95	4498044	1.0	4509561	0.9	4510565	0.9
chr9	4511566	4526287	0.37	4507275	0.42	4511788	0.58	4512350	0.44	4507275	0.36
chr9	4512762	4512768	1.0	4519008	0.5	NA	NA	4483272	1.0	4512768	0.5
chr9	4514899	4495776	1.0	NA	NA	NA	NA	NA	NA	NA	NA
chr9	4523348	4523352	0.97	4523352	0.95	4523352	0.42	4523352	0.97	4523352	0.98
chr9	4528575	4512044	1.0	NA	NA	NA	NA	NA	NA	NA	NA
chr9	4529691	4527345	0.98	NA	NA	4507704	1.0	4536625	0.93	4529692	1.0
chr9	4542201	4541377	0.96	4540014	0.76	4533770	0.67	4541377	0.81	4533770	0.53
chr9	4545189	4543372	0.59	4548122	0.77	4548187	0.84	4548122	0.82	4543372	0.79
chr9	4546429	4546428	0.33	4546428	1.0	4585036	0.11	4546428	1.0	4546428	1.0
chr9	4555991	4555990	0.58	4555990	0.93	4555990	0.25	4555990	0.76	4555990	0.86
chr9	4557621	4557622	0.89	4557770	0.98	4557622	0.99	4557770	0.96	4557626	0.99
chr9	4560696	4560695	0.96	4558810	0.67	4560695	0.87	4560695	0.6	4560695	0.94
chr9	4568418	4568417	0.82	4558230	0.14	4568417	0.59	4568417	1.0	4568417	0.5
chr9	4568696	4568695	0.72	4565806	0.75	4568695	0.57	4565806	0.53	4568695	0.5
chr9	4570377	4570376	0.5	4572794	0.5	4570376	0.67	4570376	1.0	4570376	0.94
chr9	4570916	4570915	0.92	4570915	0.91	4570915	0.82	4570915	0.9	4570915	1.0
chr9	4571682	4571681	0.63	4571681	0.92	4571681	0.97	4568342	0.84	4571681	0.93
chr9	4577472	4577624	0.25	NA	NA	NA	NA	NA	NA	NA	NA
chr9	4580231	4580235	0.94	4580235	0.99	4580235	0.99	4580235	0.9	4580235	1.0
chr9	4586214	4586213	0.56	4581370	0.89	4583748	0.89	4583748	0.94	4586213	0.91
chr9	4588336	4588124	0.59	4588335	0.72	4587560	0.67	4588335	0.76	4588099	0.58
chr9	4592315	4592314	0.66	4592314	0.75	4592314	0.62	4592314	0.7	4592314	0.7
chr9	4594202	4596728	0.07	NA	NA	NA	NA	NA	NA	NA	NA
chr9	4594207	4596728	0.07	NA	NA	NA	NA	NA	NA	NA	NA
chr9	4597319	4599542	0.52	4599178	0.91	4599542	0.78	4598379	0.86	4598379	0.85
chr9	4600461	4599542	0.66	4599542	0.95	4599178	0.95	4599178	0.93	4599178	0.89
chr9	4601369	4601286	0.62	4604807	0.65	4601368	0.71	4601286	0.59	4602398	0.5
chr9	4602140	4602139	0.92	4602139	0.93	4602139	0.99	4602139	0.99	4600804	0.98
chr9	4612012	4612011	0.71	4612011	0.64	NA	NA	4612011	0.86	4612011	1.0
chr9	4612769	4612781	0.9	4571214	1.0	4612781	1.0	4572062	1.0	NA	NA
chr9	4613237	4613729	0.95	4609075	1.0	4613236	0.67	4613729	1.0	4613236	1.0
chr9	4613591	4609054	1.0	4637982	1.0	NA	NA	NA	NA	NA	NA
chr9	4621492	4621491	0.97	4621321	0.96	4621321	1.0	4621491	0.98	4621321	0.96
chr9	4623286	4596157	1.0	NA	NA	4623298	1.0	NA	NA	NA	NA
chr9	4624728	4624727	0.51	4617999	0.56	4624727	0.68	4625415	0.68	4625415	0.74
chr9	4629042	4629041	0.87	4628952	1.0	4628450	1.0	4629041	0.93	4628148	1.0
chr9	4632596	4629707	0.57	4632595	0.95	4631291	0.97	4631845	0.8	4632595	0.96
chr9	4638204	4638133	0.96	4638089	0.82	4638089	0.99	4638133	0.94	4638089	1.0
chr9	4640568	4640567	1.0	4640567	1.0	4640567	1.0	4640567	1.0	4640567	1.0
chr9	4646123	4648617	0.81	4648617	0.98	4648617	0.93	4646123	0.94	4648617	0.92
chr9	4646619	4646634	0.99	4646634	1.0	4646634	0.96	4646634	0.99	4646634	1.0
chr9	4647836	4645214	0.44	4647524	0.92	4646363	0.7	4648081	0.82	4646363	0.85
chr9	4648703	4648572	0.38	4649038	0.89	4648876	0.86	4648572	0.87	4648145	0.9
chr9	4649062	4659454	0.44	4649038	0.94	4648876	0.76	4659454	0.85	4649038	0.91
chr9	4650825	4651478	0.66	4657212	0.93	4652179	0.8	4657840	0.84	4657212	0.89
chr9	4655537	4655555	0.65	4645391	1.0	4655555	0.96	4655555	0.89	4654392	0.93
chr9	4656442	4656194	0.61	4657212	0.21	4653894	0.51	4654982	0.59	4657212	0.33
chr9	4657540	4657561	0.98	4657357	0.99	4646577	0.97	4657357	0.98	4654195	1.0
chr9	4665999	4665998	0.72	4665998	0.99	4665998	0.94	4665998	0.92	4665998	0.98
chr9	4668197	4649878	1.0	NA	NA	NA	NA	NA	NA	NA	NA
chr9	4671744	4645899	0.91	NA	NA	NA	NA	4644347	1.0	NA	NA
chr9	4672773	4672787	0.94	4672787	1.0	4672381	0.98	4671838	0.99	4672381	1.0
chr9	4673178	4672878	0.92	4671957	0.97	4672381	0.94	4671707	0.96	4672381	0.95
chr9	4676367	4675844	0.93	4648578	0.71	4676366	0.92	4669084	0.86	4662193	0.5
chr9	4678302	4678302	0.24	4655323	0.35	4678302	0.38	4679078	0.27	4678302	0.29
chr9	4688758	4688757	0.66	4688757	0.33	4688757	0.83	4688757	0.52	4688757	0.85
chr9	4689324	4689323	0.87	4640559	0.98	4689323	1.0	4689323	0.86	4689323	0.92
chr9	4692273	4692272	0.82	4692272	0.67	4692272	0.79	4692272	0.75	4692272	0.86
chr9	4693279	4693278	0.94	4693278	1.0	4693278	1.0	4693278	1.0	4693278	0.97
chr9	4693466	4702100	0.89	NA	NA	NA	NA	NA	NA	NA	NA
chr9	4696484	4696485	0.97	4696485	0.98	4696485	1.0	4696485	0.99	4696485	0.98
chr9	4701842	4701841	0.99	4701841	1.0	4704866	0.95	4701841	0.99	4701841	0.97
chr9	4702101	4702100	0.94	4702100	0.76	4682341	0.93	4702100	1.0	4662193	1.0
chr9	4702718	4702717	0.91	4702717	1.0	NA	NA	4702717	1.0	4702717	1.0
chr9	4703357	4703356	0.81	4703356	0.89	4703356	0.92	4703356	0.62	4703356	0.91
chr9	4706281	4706280	0.8	4753268	0.14	NA	NA	NA	NA	NA	NA
chr9	4707690	4707704	0.6	NA	NA	4707689	0.83	4707689	0.75	4662193	0.5
chr9	4710375	4710361	0.38	4710374	0.69	4710798	0.78	4710409	0.56	4715391	0.61
chr9	4720690	4720604	0.91	4720263	0.93	4720604	0.88	4720263	0.94	4720263	0.94
chr9	4724779	4726269	0.88	4724784	0.98	4726269	0.96	4724784	1.0	4724784	0.98
chr9	4725020	4724801	0.66	4725053	0.88	4724801	0.91	4723713	0.9	4724801	0.94
chr9	4729834	4729833	0.67	4729833	0.79	4725013	0.81	4729833	0.83	4725013	0.77
chr9	4730396	4729644	0.99	4729644	0.98	4729644	1.0	4720689	0.97	4721398	0.95
chr9	4731575	4731574	0.39	4731574	0.91	4731574	0.72	4731574	0.77	4731574	0.96
chr9	4732871	4732856	0.63	4732219	0.82	4732219	0.78	4732870	0.69	4732116	0.99
chr9	4733012	4733011	1.0	4733011	1.0	4733011	1.0	NA	NA	4733011	1.0
chr9	4735479	4734434	0.39	4735079	0.57	4735079	0.79	4738036	0.51	4735079	0.71
chr9	4738601	4738612	0.84	4738612	0.96	4738612	0.91	4738036	0.89	4738612	0.91
chr9	4739897	4739923	1.0	NA	NA	NA	NA	NA	NA	NA	NA
chr9	4740059	4740078	0.32	4740060	0.24	4740060	0.4	4740060	0.41	4740060	0.36
chr9	4745049	4743899	0.66	4743626	0.95	4743041	0.8	4743899	0.8	4745048	0.85
chr9	4745546	4745545	0.87	4745545	0.55	4745245	0.91	4745545	0.79	4745035	0.75
chr9	4747514	4747513	0.61	4747513	0.98	4747513	1.0	4747513	0.93	4747513	0.99
chr9	4748188	4753268	0.02	4785916	0.04	NA	NA	NA	NA	NA	NA
chr9	4748366	4748377	0.4	NA	NA	NA	NA	4741818	0.55	NA	NA
chr9	4752209	4719625	0.25	NA	NA	NA	NA	NA	NA	NA	NA
chr9	4753072	4754387	0.62	4748098	0.69	4753082	0.95	4753082	0.52	4749252	0.58
chr9	4754559	4754579	0.85	4751293	0.96	4754877	0.97	4751293	0.83	4755583	0.99
chr9	4756138	4713507	0.64	4756146	0.8	4756137	0.25	4756146	1.0	4727830	0.67
chr9	4757378	4757377	0.99	4757377	1.0	4757377	1.0	4757377	1.0	4757377	1.0
chr9	4757419	4757428	0.55	4758905	0.94	4757428	0.86	4757428	0.87	4757428	0.88
chr9	4758162	4758161	0.86	4758794	0.91	4758161	0.96	4758161	0.93	4758507	0.94
chr9	4758899	4758946	0.95	4742832	0.68	4745245	0.65	4758920	0.89	4758902	0.96
chr9	4759241	4758946	0.53	4759240	0.92	4759240	0.97	4759240	0.89	4759240	0.96
chr9	4759606	4759639	0.58	4759639	0.86	4759639	0.89	4759639	0.5	4759639	0.98
chr9	4762634	4762633	0.91	4803015	1.0	NA	NA	4718918	0.57	4762633	0.8
chr9	4765329	4765448	0.66	4765328	0.97	4764843	0.96	4765448	0.9	4765448	0.95
chr9	4767148	4766779	1.0	NA	NA	NA	NA	4724998	1.0	NA	NA
chr9	4768465	4733011	0.26	NA	NA	NA	NA	NA	NA	NA	NA
chr9	4768534	4766871	0.34	4768491	0.8	4768336	0.72	4768336	0.73	4768336	0.74
chr9	4770843	4743783	1.0	NA	NA	NA	NA	NA	NA	NA	NA
chr9	4771385	4771384	0.94	4765387	1.0	4771384	1.0	4771384	1.0	NA	NA
chr9	4773338	4773337	0.4	4773337	0.89	4773337	0.96	4773337	0.71	4773337	0.98
chr9	4774937	4774936	0.71	4774936	0.41	4774936	0.92	4774936	0.96	4774936	0.84
chr9	4775001	4779265	0.61	4774901	1.0	4774901	0.5	4774901	0.84	4774901	1.0
chr9	4777433	4728876	1.0	NA	NA	NA	NA	NA	NA	NA	NA
chr9	4779266	4779265	0.98	4779265	1.0	4779265	1.0	4779265	0.88	4779265	0.77
chr9	4783034	4783860	0.45	4783033	0.75	4783860	0.77	4783487	0.81	4783860	0.73
chr9	4788342	4788341	0.92	4788341	1.0	4741883	0.01	4788341	0.87	4788341	1.0
chr9	4789077	4788377	0.73	4788711	0.93	4787922	0.87	4786143	0.88	4788711	0.75
chr9	4789100	4789099	0.97	4788711	1.0	4789099	0.95	4789099	1.0	4788711	1.0
chr9	4792145	4751185	1.0	4811599	0.67	NA	NA	NA	NA	NA	NA
chr9	4794641	4794640	0.88	4794640	0.99	4794640	0.95	4794640	0.96	4793798	0.95
chr9	4798879	4817146	0.52	4798878	0.41	4770794	0.33	4798878	0.64	4798878	0.44
chr9	4800518	4800525	1.0	NA	NA	NA	NA	4787205	1.0	NA	NA
chr9	4800653	4800445	0.79	4798087	0.57	4800652	0.82	4800445	0.68	4800430	0.74
chr9	4801719	4801718	0.97	4796943	0.88	4800652	0.91	4801296	0.95	4801718	0.79
chr9	4801913	4801920	1.0	NA	NA	4801920	0.69	4801920	1.0	NA	NA
chr9	4803727	4803726	0.98	4801502	1.0	4784708	0.06	4803726	1.0	4803726	1.0
chr9	4805192	4805208	1.0	NA	NA	NA	NA	4805208	1.0	NA	NA
chr9	4805388	4805400	0.94	4805400	0.99	4805400	0.99	4805400	1.0	4805400	1.0
chr9	4806018	4804449	0.63	4806030	0.34	4805592	0.81	4806063	0.56	4806063	0.68
chr9	4806587	4806587	0.2	4809158	0.46	4765695	0.18	4799577	0.38	4799577	0.25
chr9	4809306	4809320	0.97	4809305	0.25	NA	NA	4831640	0.64	NA	NA
chr9	4811280	4811279	0.71	4811279	0.17	4811279	0.83	4811279	0.62	4811279	0.53
chr9	4812345	4812344	0.7	4812344	0.66	4812344	0.7	4810017	0.72	4812344	0.75
chr9	4815443	4815453	0.99	4815665	0.94	4810539	0.98	4815453	0.94	4815453	1.0
chr9	4817469	4817469	0.96	4817374	0.99	4817374	0.83	4817374	0.92	4817469	1.0
chr9	4818872	4825277	0.43	4820438	0.66	4818403	0.85	4827637	0.56	4805400	0.61
chr9	4821645	4821644	1.0	4821644	0.9	4821644	1.0	4821644	0.87	4821644	1.0
chr9	4823282	4823007	0.67	4823281	0.68	4823281	0.91	4823281	0.64	4823281	0.72
chr9	4824375	4824374	0.53	4824374	0.59	4824374	0.78	4814900	0.66	4825242	0.74
chr9	4825079	4825078	0.55	4870096	0.17	4802032	1.0	4825078	1.0	4825078	0.84
chr9	4825931	4825930	0.54	4825930	1.0	4825930	0.82	4825930	0.92	4825930	0.59
chr9	4827732	4826618	0.45	4821348	0.86	4832618	0.7	4826618	0.87	4821348	0.87
chr9	4828547	4829487	0.62	4829487	0.45	4828546	0.86	4829487	0.41	4828546	0.42
chr9	4834472	4834471	0.88	4834471	0.99	4817374	0.62	4834471	0.91	4818453	0.87
chr9	4838588	4838587	0.9	4838262	0.97	4838262	1.0	4838587	1.0	4838587	1.0
chr9	4843377	4843376	1.0	4844265	0.99	4843376	0.97	4843376	0.99	4843376	1.0
chr9	4846889	4846894	0.83	4845242	0.81	4846894	0.96	4846894	0.8	4846894	0.8
chr9	4849094	4849093	0.44	4849093	0.98	4849093	0.78	4849093	0.86	4849093	0.93
chr9	4849169	4849168	0.43	4849168	0.98	4849168	0.94	4849168	0.84	4849168	0.95
chr9	4850483	4850436	0.76	4850436	0.72	4850482	0.71	4850436	0.68	4850613	0.81
chr9	4851738	4850436	0.73	4851737	0.83	4851737	0.93	4850436	0.82	4851737	0.78
chr9	4852770	4855514	0.46	4852769	0.65	4852769	0.96	4852599	0.66	4852599	0.69
chr9	4853325	4853887	0.77	4853198	0.67	4853793	0.9	4853324	0.68	4853198	0.81
chr9	4855053	4854307	0.92	4853179	0.97	4854678	0.96	4853179	0.96	4853179	0.97
chr9	4857459	4857458	0.99	4857458	0.97	4857458	0.96	4857458	0.92	4857458	0.97
chr9	4866072	4866071	0.95	4866071	0.99	4866071	0.99	4866071	0.99	4866071	0.99
chr9	4867525	4867662	0.45	4867524	0.94	4862245	0.63	4867662	0.52	4867524	1.0
chr9	4868805	4868804	0.83	NA	NA	4868804	1.0	NA	NA	4819856	1.0
chr9	4871930	4871942	0.18	4871942	0.32	4871942	0.14	4871942	0.26	4871942	0.28
chr9	4875760	4832005	0.5	4875775	1.0	4882473	0.5	4837324	1.0	4875764	1.0
chr9	4882848	4882865	0.87	4883372	0.47	4882865	0.75	4882865	0.61	4878911	0.72
chr9	4886495	4886266	0.97	4884849	0.96	4886266	0.91	4886266	0.91	4886266	0.92
chr9	4890879	4890878	0.95	4890878	0.98	4890878	0.9	4890878	0.94	4890878	0.9
chr9	4892213	4892217	0.88	4892217	0.87	4879160	1.0	4892217	0.9	4916588	0.59
chr9	4902943	4932173	0.13	4902956	1.0	NA	NA	NA	NA	NA	NA
chr9	4906703	4889417	1.0	NA	NA	NA	NA	NA	NA	NA	NA
chr9	4908702	4859407	0.2	NA	NA	4918631	0.27	NA	NA	4877993	1.0
chr9	4909182	4909201	0.96	4909201	0.96	4909201	0.99	4909201	1.0	4909201	1.0
chr9	4910903	4910902	1.0	NA	NA	4910902	0.11	NA	NA	NA	NA
chr9	4911898	4911899	0.65	4911630	0.98	4919025	0.89	4909201	0.94	4911630	0.89
chr9	4924998	4924997	0.99	4924997	0.99	4924997	1.0	4924997	0.89	4919025	0.98
chr9	4926574	4926578	0.98	4926578	0.47	NA	NA	4926578	0.93	4926578	1.0
chr9	4928556	4928555	1.0	NA	NA	NA	NA	NA	NA	4928555	1.0
chr9	4931294	4930487	0.69	4930487	0.92	4932653	0.84	4930487	0.89	4930487	0.81
chr9	4931489	4911771	1.0	NA	NA	NA	NA	NA	NA	NA	NA
chr9	4934730	4934737	0.64	4934737	0.96	4934982	0.81	4934982	0.9	4919010	0.74
chr9	4937902	4937928	1.0	4937928	0.74	4937928	0.76	4942657	0.74	4937928	0.8
chr9	4937929	4937928	1.0	4937928	1.0	4937928	1.0	4934926	0.92	4937928	0.97
chr9	4938526	4938525	0.78	4938525	0.66	4938525	0.69	4938525	0.71	4938525	0.64
chr9	4939839	4938059	0.73	4939849	0.69	4904807	1.0	4940487	0.66	4939849	0.69
chr9	4942399	4909047	1.0	NA	NA	NA	NA	NA	NA	NA	NA
chr9	4945968	4945967	0.84	4945972	0.22	4968197	0.54	4945972	0.26	4945970	0.53
chr9	4946097	4946096	0.86	4946096	0.92	4946096	0.96	4946096	0.87	4946096	0.94
chr9	4946640	4946639	1.0	4949023	1.0	NA	NA	4946639	1.0	NA	NA
chr9	4955901	4955900	1.0	NA	NA	4955894	0.52	4951406	1.0	4955894	0.6
chr9	4956048	4956047	0.8	4956047	0.99	4956047	0.97	4956047	0.92	4956047	0.95
chr9	4962384	4962383	0.45	4965713	0.8	4961260	0.87	4961260	0.75	4961260	0.83
chr9	4963104	4963137	1.0	NA	NA	NA	NA	4945818	1.0	NA	NA
chr9	4968912	4968911	0.68	4963620	0.78	4957095	0.58	4960282	0.58	4966971	0.65
chr9	4980918	4980929	1.0	4981866	1.0	4980929	1.0	4981866	1.0	4980929	0.97
chr9	4987735	4987734	0.85	4987734	0.96	4987734	0.99	4987734	0.98	4987734	0.9
chr9	4994944	4994988	0.88	4994943	1.0	4984519	1.0	4994988	0.87	4994823	1.0
chr9	4998735	4998741	0.91	4998639	0.93	4998741	0.97	4998741	0.97	4998741	0.97
chr9	4998988	4998987	0.99	4998987	0.36	4998987	1.0	4998987	1.0	4998987	1.0
chr9	5001626	5001625	0.76	5001625	0.98	5001625	0.98	5001625	0.96	5001625	0.98
chr9	5007726	5007725	0.99	5002617	1.0	4985702	1.0	5004918	0.97	4990607	1.0
chr9	5009437	5051643	0.12	5015527	0.03	NA	NA	5009436	1.0	NA	NA
chr9	5009776	5029636	0.9	5009775	0.4	5049443	0.05	5033812	0.6	NA	NA
chr9	5010331	4968798	0.02	NA	NA	5010330	1.0	NA	NA	4969087	0.25
chr9	5014918	4966327	0.12	NA	NA	5014924	1.0	NA	NA	NA	NA
chr9	5015519	5015527	0.9	5010471	0.92	5002188	0.93	5010471	0.89	5021529	0.96
chr9	5017803	5057914	0.22	NA	NA	NA	NA	5013120	0.33	NA	NA
chr9	5018322	5018321	1.0	NA	NA	NA	NA	NA	NA	NA	NA
chr9	5025454	5025500	0.43	5025494	0.79	NA	NA	5025494	1.0	4996568	1.0
chr9	5025539	5025746	0.76	5026293	0.93	5025746	0.99	5026293	0.91	5021140	0.86
chr9	5038597	5035727	0.71	5036219	0.88	5036219	0.89	5036219	0.83	5037002	0.83
chr9	5040293	5040292	0.99	5040292	1.0	5040292	1.0	5040292	1.0	5040292	1.0
chr9	5042125	5050307	0.74	5042237	0.81	5040786	0.89	5045658	0.8	5042599	0.97
chr9	5043313	5002887	1.0	NA	NA	5043312	1.0	NA	NA	5043312	1.0
chr9	5057581	5057284	0.84	5057568	0.88	5057568	0.9	5057568	0.89	5062932	0.89
chr9	5064526	5064525	0.63	5064525	0.6	5025615	0.43	5064525	0.93	5025615	0.84
chr9	5072955	5074359	0.99	5072954	0.86	5025538	0.73	5060028	0.97	5072954	1.0
chr9	5079285	5079156	0.93	5049946	1.0	5079156	1.0	5057230	1.0	5066455	1.0
chr9	5079499	5030080	0.65	5079498	0.5	5079156	0.83	5079498	0.76	5066455	0.92
chr9	5079827	5113368	0.67	NA	NA	5042432	0.33	5040817	0.05	5079827	0.89
chr9	5088543	5088542	0.98	5088542	0.98	5088542	0.98	5094539	0.96	5088542	1.0
chr9	5091046	5091055	1.0	NA	NA	5042685	0.33	NA	NA	NA	NA
chr9	5098698	5098697	0.56	5098697	1.0	5098697	0.1	5049248	0.5	5098697	0.61
chr9	5114933	5114932	0.44	5080996	0.67	5114932	1.0	5132896	0.72	5114932	0.6
chr9	5122911	5122910	0.84	5122910	1.0	5110057	1.0	5122910	0.71	5122910	0.33
chr9	5123889	5123744	0.91	NA	NA	5123888	0.75	5123888	0.67	5123888	0.67
chr9	5128081	5089688	0.3	5112288	0.74	5113452	0.71	5112288	0.53	5094539	0.66
chr9	5130697	5130701	0.96	5130726	1.0	5130701	0.25	5085126	0.83	5130701	0.98
chr9	5132554	5167918	0.75	5132553	0.77	5132543	0.73	5162710	0.8	5132553	0.48
chr9	5143236	5143235	0.82	5143235	0.87	5142993	0.08	5143235	0.89	5143235	0.85
chr9	5143664	5143663	0.82	5125721	0.96	5143663	0.99	5138917	0.99	5143663	0.93
chr9	5146118	5146117	1.0	5146117	1.0	5146117	1.0	5146117	1.0	5143910	0.05
chr9	5150847	5196070	0.39	5151275	0.92	5152604	0.94	5180068	0.83	5134213	0.88
chr9	5153142	5153141	0.95	5104141	1.0	5153141	0.5	5153141	0.84	5153141	0.79
chr9	5155530	5155528	0.87	5106280	0.62	NA	NA	5155528	0.79	5155528	0.77
chr9	5155921	5139846	0.83	NA	NA	NA	NA	5111050	1.0	NA	NA
chr9	5159360	5161806	0.25	5159359	0.46	5159359	0.5	5159359	0.33	5159359	1.0
chr9	5162073	5162072	0.78	5162072	0.8	NA	NA	5162072	0.65	5162072	0.25
chr9	5166202	5198184	0.06	NA	NA	NA	NA	NA	NA	NA	NA
chr9	5168928	5168805	0.62	5168927	0.85	5168805	0.98	5167649	0.86	5168927	0.9
chr9	5170557	5170556	0.77	5170556	0.96	5170645	0.9	5170556	0.99	5170556	0.96
chr9	5173777	5173776	0.68	5173776	0.94	5172540	0.97	5172907	0.91	5173776	1.0
chr9	5174943	5174942	0.86	5174942	0.44	5174942	1.0	5174942	0.86	5135366	0.78
chr9	5176720	5171944	0.74	5170645	0.94	5181467	0.89	5176719	0.93	5171944	0.85
chr9	5179045	5179044	0.54	5180548	0.93	5172540	0.84	5180548	0.91	5176215	0.88
chr9	5183770	5183774	1.0	5183774	1.0	NA	NA	5183774	0.8	5183774	1.0
chr9	5187240	5187239	0.75	5187239	0.97	5187239	0.97	5187239	0.98	5188078	0.89
chr9	5200529	5200523	0.68	5200528	0.35	5200528	0.29	5200528	0.21	5200528	0.24
chr9	5225398	5225397	1.0	NA	NA	NA	NA	5176698	1.0	NA	NA
chr9	5228050	5193661	0.56	5217713	0.06	5182316	0.06	5183995	0.38	5180039	0.05
chr9	5239326	5239325	0.41	5239325	0.29	5239325	0.15	5239325	0.25	5239325	0.17
chr9	5239779	5236822	0.56	5208048	0.83	5238253	0.88	5236822	0.81	5243511	0.8
chr9	5251028	5243149	0.61	5257430	0.97	5252789	0.95	5252803	0.96	5251068	0.93
chr9	5254209	5254216	1.0	5204735	1.0	NA	NA	5204735	1.0	NA	NA
chr9	5256893	5256892	0.94	NA	NA	NA	NA	5213904	1.0	NA	NA
chr9	5257272	5253172	0.85	5257271	0.99	5257271	0.98	5257271	0.78	5257271	0.97
chr9	5264303	5264308	0.97	NA	NA	NA	NA	5237906	0.71	5264308	1.0
chr9	5268287	5293695	0.03	NA	NA	NA	NA	5271340	0.03	NA	NA
chr9	5269158	5269157	0.95	5269157	0.98	5269157	0.97	5269157	0.98	5269157	0.99
chr9	5279420	5279419	1.0	NA	NA	5279419	0.78	5229523	1.0	5279419	0.75
chr9	5283079	5285069	0.86	NA	NA	NA	NA	NA	NA	NA	NA
chr9	5286186	5286185	0.56	5286185	0.7	5286185	0.72	5284266	0.78	5286185	0.74
chr9	5287800	5264929	1.0	NA	NA	NA	NA	NA	NA	NA	NA
chr9	5291197	5291196	1.0	5275488	1.0	5287715	0.5	NA	NA	NA	NA
chr9	5292024	5292023	1.0	NA	NA	NA	NA	5258144	1.0	5292023	1.0
chr9	5307330	5307298	0.78	5299220	0.69	5307329	1.0	5298023	0.25	5258757	0.76
chr9	5315409	5315408	0.91	5296434	0.03	5315408	1.0	5309485	0.62	5315408	0.75
chr9	5317452	5317451	0.9	5317451	0.91	5317451	0.95	5317451	0.93	5317451	0.95
chr9	5317995	5318007	0.37	5319183	0.87	5319987	0.77	5332815	0.85	5319183	0.85
chr9	5347813	5347830	0.71	5333851	0.33	5347812	1.0	5347830	0.54	NA	NA
chr9	5347839	5347830	0.67	NA	NA	NA	NA	5351566	0.81	NA	NA
chr9	5351539	5351566	0.98	5324666	0.14	5351566	1.0	5351566	1.0	5351566	0.25
chr9	5359060	5353868	0.72	5354681	0.85	5354681	0.75	5354681	0.79	5359064	0.78
chr9	5367021	5367065	0.27	5380522	0.43	5368980	0.55	5351834	0.35	5368216	0.3
chr9	5373778	5373789	0.8	5373793	0.6	5403214	0.01	5331568	1.0	NA	NA
chr9	5376637	5332709	1.0	NA	NA	NA	NA	NA	NA	NA	NA
chr9	5377250	5377249	0.96	5377249	1.0	5377249	1.0	5376789	1.0	5377249	1.0
chr9	5379499	5379735	0.86	5379498	0.67	NA	NA	5329977	1.0	5379500	1.0
chr9	5390242	5389215	0.43	5390216	0.58	5389215	0.56	5390216	0.52	5389215	0.55
chr9	5407653	5407652	0.59	NA	NA	5407652	0.45	5407652	1.0	5407652	0.5
chr9	5410499	5410498	0.7	5411084	0.92	5411084	0.84	5408242	0.92	5410498	0.85
chr9	5415952	5415951	0.85	5415951	0.86	5415951	0.91	5415951	0.91	5415951	0.91
chr9	5416645	5416649	1.0	5416649	1.0	5416649	1.0	5416649	0.97	5416649	1.0
chr9	5417570	5417569	0.79	NA	NA	NA	NA	5417569	0.45	NA	NA
chr9	5432077	5432087	0.75	NA	NA	NA	NA	5432076	1.0	NA	NA
chr9	5435322	5435079	0.72	5435079	0.99	5435079	0.97	5435448	0.91	5435448	0.96
chr9	5448943	5450744	0.33	NA	NA	5448945	0.17	5434660	0.11	5434297	0.1
chr9	5450003	5450002	0.98	5450002	1.0	5450002	0.79	NA	NA	NA	NA
chr9	5454629	5450953	0.91	5455632	0.97	5463780	0.97	5458702	0.95	5455632	0.95
chr9	5467202	5467202	0.95	5467202	0.98	5467202	1.0	5467202	1.0	5467202	0.98
chr9	5471191	5517574	0.17	NA	NA	NA	NA	NA	NA	NA	NA
chr9	5478849	5478849	0.27	5470813	0.74	5479640	0.73	5479640	0.53	5479640	0.63
chr9	5482248	5482247	0.56	5482247	0.96	5482247	0.9	5482247	0.94	5482247	0.82
chr9	5482911	5482910	0.97	5482762	1.0	5482910	0.99	5482910	0.93	5482910	0.96
chr9	5483098	5483363	0.67	5483097	0.79	5483363	0.86	5483363	0.86	5483097	0.81
chr9	5484611	5484610	0.69	5483659	0.98	5484610	0.95	5484610	0.96	5484610	0.9
chr9	5486064	5486063	0.99	5486063	0.99	5486063	0.99	5486063	1.0	5485885	0.99
chr9	5487347	5481458	1.0	NA	NA	NA	NA	5448945	1.0	NA	NA
chr9	5487965	5487475	0.95	NA	NA	5525884	0.25	5487475	1.0	5487958	1.0
chr9	5490965	5490964	0.88	5490964	0.92	5490964	0.91	5490964	0.93	5490964	0.89
chr9	5494581	5494580	0.81	5494264	0.9	5494264	0.86	5494264	0.89	5494264	0.89
chr9	5504405	5497757	0.11	NA	NA	NA	NA	NA	NA	NA	NA
chr9	5506430	5506429	0.94	5506429	0.99	5506429	0.76	5506429	0.98	5506429	0.85
chr9	5507796	5507795	0.93	NA	NA	5480494	1.0	NA	NA	5466258	1.0
chr9	5522742	5522741	0.9	5522741	0.94	5522741	0.92	5522167	1.0	5522741	0.97
chr9	5525344	5525343	0.8	5525343	0.98	5525343	0.96	5525343	0.99	5525343	0.93
chr9	5526047	5526046	0.71	5526046	0.62	5526046	0.8	5526046	0.85	5526046	0.8
chr9	5527831	5527837	0.9	5527837	0.98	NA	NA	5527837	0.88	5528923	1.0
chr9	5528468	5528467	0.8	5493933	1.0	NA	NA	5528467	0.5	NA	NA
chr9	5537870	5526349	1.0	5537875	0.75	5537875	0.25	NA	NA	NA	NA
chr9	5542970	5524112	1.0	5542987	0.5	5542987	1.0	5542987	1.0	5542987	1.0
chr9	5550700	5550685	0.6	5547408	0.52	5550699	0.76	5538407	0.55	5547408	0.58
chr9	5555427	5543340	0.07	NA	NA	NA	NA	NA	NA	NA	NA
chr9	5557230	5557251	0.78	5557251	0.86	5557251	0.73	5557251	0.77	5557251	0.73
chr9	5557254	5557251	0.9	5557251	0.77	5557251	0.77	5557251	0.85	5557251	0.79
chr9	5573226	5573226	0.82	5573226	0.76	5573226	0.84	5573226	0.73	5573226	0.82
chr9	5573295	5537581	0.42	NA	NA	NA	NA	5610515	0.07	NA	NA
chr9	5573610	5573609	0.67	5573609	0.5	5573226	0.73	5573609	0.52	5572457	0.78
chr9	5573838	5573837	0.53	5573837	0.87	5573837	0.92	5562642	0.59	5573837	0.91
chr9	5574723	5574722	0.57	5574722	0.85	5574722	0.55	5574722	0.52	5574722	0.47
chr9	5575286	5570824	0.5	5575305	0.41	5575305	0.42	5570824	0.38	5575305	0.52
chr9	5576466	5605476	0.02	NA	NA	NA	NA	NA	NA	5557251	0.0
chr9	5579276	5590649	0.16	5579275	0.51	5596445	0.41	5579275	0.35	5579275	0.42
chr9	5584457	5566843	0.5	NA	NA	NA	NA	NA	NA	NA	NA
chr9	5587044	5587044	0.99	5587044	1.0	5587044	0.96	5587044	0.95	5587044	0.97
chr9	5587917	5587916	0.81	5587916	1.0	5587916	1.0	5587916	0.8	5587916	1.0
chr9	5590579	5591148	0.96	5587044	0.97	5590953	1.0	5587044	0.88	5590516	0.99
chr9	5591003	5591002	0.56	5591035	0.71	5590953	0.77	5591002	0.79	5591035	0.74
chr9	5600846	5593419	0.61	5601020	0.86	5601020	0.8	5599291	0.71	5601020	0.87
chr9	5605477	5605476	0.87	5605476	0.82	5588988	0.25	5605476	0.69	5605476	0.55
chr9	5605819	5605818	0.7	5605818	0.2	NA	NA	NA	NA	5605818	1.0
chr9	5605844	5605843	0.44	5605843	0.64	5605843	0.67	NA	NA	NA	NA
chr9	5609094	5609890	0.93	5609890	0.87	5609107	0.97	5609890	0.87	5609107	0.95
chr9	5613278	5613277	0.56	5613277	0.75	5613277	0.83	5613277	0.53	5613277	0.91
chr9	5614482	5614481	0.71	5614481	0.65	5618557	0.91	5614481	0.93	5614481	0.84
chr9	5615383	5615399	0.98	5615399	1.0	NA	NA	5609159	1.0	NA	NA
chr9	5618255	5617765	0.96	5618254	1.0	5638056	0.25	5617765	1.0	NA	NA
chr9	5620085	5620084	0.84	5585049	1.0	5620084	0.3	5620084	0.94	5613130	1.0
chr9	5622724	5622723	0.83	NA	NA	5622723	0.75	5630507	0.02	5622723	1.0
chr9	5625223	5625222	0.6	5625222	0.54	5625222	0.73	5625222	0.76	5625222	0.97
chr9	5625953	5625952	0.54	5625952	0.81	5625952	0.65	5625952	0.87	5625952	0.51
chr9	5626227	5626226	0.42	5626226	0.82	5626226	0.95	5626226	0.73	5626226	0.8
chr9	5626401	5626400	0.98	5626400	0.97	5626955	0.96	5626400	0.98	5626400	0.98
chr9	5626848	5626847	0.94	5626847	1.0	5626847	0.13	5626847	1.0	5626847	0.88
chr9	5627719	5627718	0.67	5627718	0.96	5627718	0.96	5627718	0.85	5627718	0.97
chr9	5629197	5629194	1.0	NA	NA	5607921	0.25	5629194	1.0	5629196	1.0
chr9	5634091	5634085	1.0	NA	NA	5663605	0.01	NA	NA	NA	NA
chr9	5636311	5630978	0.6	NA	NA	NA	NA	NA	NA	NA	NA
chr9	5637227	5637226	0.96	5637226	1.0	5637226	0.44	5637226	0.73	5637226	1.0
chr9	5641097	5641096	0.87	5631358	1.0	5641096	0.5	5641096	0.28	5631358	0.67
chr9	5645950	5645949	0.85	5645949	0.96	5645298	0.8	5645949	0.98	5645949	0.92
chr9	5649134	5649140	0.92	NA	NA	5649140	1.0	5649140	1.0	NA	NA
chr9	5649740	5649739	0.99	5649739	1.0	5649739	0.95	5649739	0.94	5649512	0.96
chr9	5653585	5653584	0.98	5653584	0.91	5653584	0.96	5653584	0.91	5669716	0.9
chr9	5656559	5656558	0.97	5656558	1.0	5636223	0.01	5656558	1.0	5656558	0.91
chr9	5658818	5689137	0.69	5658825	0.85	NA	NA	5658825	0.92	5658825	1.0
chr9	5662468	5662588	0.85	5662588	0.98	5665086	0.83	5662588	0.98	5664338	0.93
chr9	5664410	5664409	0.95	NA	NA	5673559	0.08	5641382	0.5	5664409	1.0
chr9	5671275	5666638	0.52	5671126	0.5	5658639	0.39	5666638	0.51	5639714	0.24
chr9	5685935	5663570	1.0	5678941	0.67	5671187	0.03	NA	NA	5727369	0.01
chr9	5687921	5687920	0.93	5675863	0.66	NA	NA	5639201	0.5	NA	NA
chr9	5688432	5688441	1.0	NA	NA	NA	NA	NA	NA	NA	NA
chr9	5690566	5690565	0.95	5690565	0.99	5690565	0.96	5690565	0.95	5690565	0.99
chr9	5693910	5693909	0.93	5693909	0.96	5693909	0.75	5693909	1.0	5693909	0.96
chr9	5694797	5694796	0.78	5694796	0.96	5695634	0.96	5694796	0.99	5693909	0.95
chr9	5696258	5696257	0.59	NA	NA	5696257	0.58	5696257	0.81	5696257	0.6
chr9	5699496	5699495	0.96	5699416	0.89	5699163	0.97	5699495	0.91	5699416	0.9
chr9	5700015	5700014	0.92	5672150	0.73	5703264	0.17	5700014	0.6	5700014	0.57
chr9	5701593	5701592	0.98	5701592	1.0	5701592	1.0	5701592	0.98	5701592	0.96
chr9	5704043	5701453	0.78	5704042	0.92	5704042	0.98	5704042	0.95	5704042	0.96
chr9	5704216	5704215	1.0	NA	NA	5704215	0.65	5704215	1.0	NA	NA
chr9	5707971	5690442	0.25	NA	NA	5694547	0.53	NA	NA	5707970	1.0
chr9	5711570	5711569	0.69	5711569	0.87	5711569	0.83	5711569	0.91	5711569	0.58
chr9	5715345	5715350	1.0	5684770	0.17	5715350	1.0	NA	NA	NA	NA
chr9	5717836	5717841	0.93	5718657	1.0	5671709	1.0	5691185	1.0	5673969	1.0
chr9	5721880	5714874	0.75	5721891	0.79	5721891	1.0	5721891	1.0	5721891	1.0
chr9	5722206	5752444	0.05	5709234	0.25	5694719	1.0	NA	NA	5722220	0.87
chr9	5732533	5724140	0.76	5731178	0.9	5728968	0.95	5731665	0.89	5731835	0.97
chr9	5733264	5733263	0.67	5733263	0.64	5733263	0.83	5691185	0.75	5742391	0.8
chr9	5736984	5736983	0.98	5736983	0.96	5736983	0.99	5736983	0.89	5736983	0.99
chr9	5753519	5723024	0.73	5711682	0.04	5783188	0.44	NA	NA	NA	NA
chr9	5754018	5754023	0.95	5754023	0.44	NA	NA	5722425	0.9	NA	NA
chr9	5754200	5754199	0.69	5754199	1.0	NA	NA	5754199	0.24	5754199	1.0
chr9	5755923	5755922	0.52	5755922	0.7	5750763	0.73	5706728	0.54	5756494	0.69
chr9	5756105	5756104	0.99	NA	NA	5756104	0.5	5756104	0.55	5732174	1.0
chr9	5761503	5761502	1.0	5797647	1.0	NA	NA	NA	NA	NA	NA
chr9	5767480	5767479	0.99	5767479	0.25	5784047	0.17	5728734	0.28	5767479	0.17
chr9	5777307	5777306	1.0	NA	NA	5777306	0.5	NA	NA	NA	NA
chr9	5777404	5777403	0.73	5777403	0.99	5777403	0.6	5777403	1.0	5777403	0.95
chr9	5778379	5811658	0.01	NA	NA	NA	NA	NA	NA	NA	NA
chr9	5779604	5779603	1.0	5779603	1.0	5779603	0.98	5779603	1.0	5779603	0.98
chr9	5783106	5783108	0.75	5783108	0.96	5783108	0.1	5783108	0.86	5783108	0.73
chr9	5789848	5789475	0.88	5789475	0.9	5789475	0.87	5789475	0.93	5793102	0.91
chr9	5795823	5795822	0.88	5795822	1.0	5795822	0.54	5795822	1.0	5795822	0.63
chr9	5797648	5797647	0.98	5797647	1.0	5797647	0.79	5797647	0.97	5797647	0.93
chr9	5798217	5761104	0.5	NA	NA	5759826	1.0	NA	NA	NA	NA
chr9	5799521	5799532	0.81	5799532	1.0	5799532	0.88	5751370	0.55	5753726	0.52
chr9	5803035	5803034	0.94	5803034	0.96	5803034	0.98	5803034	0.99	5803034	0.98
chr9	5805788	5805787	1.0	NA	NA	NA	NA	NA	NA	NA	NA
chr9	5806429	5806428	0.73	5770273	0.92	5806428	0.56	5806428	0.92	5789433	0.5
chr9	5808737	5789629	0.33	NA	NA	NA	NA	NA	NA	NA	NA
chr9	5811332	5811337	0.6	5811337	0.37	5811337	0.65	5785019	0.21	5811337	0.5
chr9	5815495	5815494	0.74	5815352	0.94	5815965	0.96	5815494	0.93	5816355	0.93
chr9	5817856	5817855	1.0	NA	NA	NA	NA	5817669	0.83	NA	NA
chr9	5818160	5818159	1.0	5818159	0.57	5818159	0.75	5818159	1.0	5818159	0.88
chr9	5827815	5827814	0.89	5827814	1.0	NA	NA	5827814	0.81	5790429	0.5
chr9	5830191	5795041	0.67	NA	NA	NA	NA	NA	NA	NA	NA
chr9	5832086	5832085	0.5	5832085	0.78	5832085	0.87	5832085	0.74	5832085	0.51
chr9	5833079	5833080	1.0	5833080	0.77	5822319	0.02	5833080	0.79	5833080	0.73
chr9	5835350	5835350	0.94	5812562	0.96	5835350	0.97	5828435	0.95	5838079	0.98
chr9	5835361	5835350	0.95	5808565	0.79	5835350	0.64	5828435	0.89	5838079	0.78
chr9	5838099	5838108	1.0	5848869	0.25	NA	NA	NA	NA	NA	NA
chr9	5838531	5838530	0.67	5838530	0.71	5838079	0.99	5838079	0.87	5838530	1.0
chr9	5840253	5810607	0.8	5840242	1.0	NA	NA	NA	NA	5840242	1.0
chr9	5842435	5842434	0.69	5842451	0.9	5842442	0.61	5842451	0.86	5842451	0.89
chr9	5845144	5845105	0.67	5845105	0.93	5844824	0.98	5845105	0.9	5845152	0.98
chr9	5847914	5847913	0.74	5847913	0.87	5847913	0.7	5847913	0.74	5847913	0.91
chr9	5852253	5852252	0.68	5852252	0.84	5852252	0.87	5852252	0.87	5852252	0.87
chr9	5852660	5852659	0.87	5852659	0.91	5852659	0.79	5852659	1.0	5852659	1.0
chr9	5860135	5860863	0.94	5860134	0.49	5850485	0.5	5860604	0.74	5860134	0.25
chr9	5860291	5860290	0.58	5860290	0.96	5860290	0.88	5860290	0.91	5860290	0.97
chr9	5860613	5860863	0.75	5843615	0.45	5858244	0.89	5860604	0.46	5851892	0.86
chr9	5861169	5861199	0.24	5855949	0.29	5860957	0.6	5874801	0.29	5850442	0.28
chr9	5865512	5865511	0.65	5865511	0.94	5865511	0.97	5865511	0.91	5865511	0.98
chr9	5865838	5865511	0.85	5865596	0.95	5865596	0.93	5865511	0.92	5865596	0.91
chr9	5867764	5828722	0.14	5824984	0.5	5890870	0.25	NA	NA	5820821	0.25
chr9	5871444	5871443	0.97	5871443	0.96	5871443	0.95	5871443	0.88	5871443	0.94
chr9	5875113	5871721	0.66	5872949	0.96	5872795	1.0	5872949	0.94	5875690	1.0
chr9	5880704	5880703	0.64	5880703	0.75	5880703	0.76	5880703	0.78	5880703	0.62
chr9	5883156	5883167	0.98	5883167	0.97	5883167	0.99	5883167	1.0	5883014	0.97
chr9	5885382	5885381	0.88	5885381	0.91	5880076	0.79	5885381	0.98	5885381	0.92
chr9	5895384	5913461	0.4	5852694	0.33	5895383	0.67	5854979	1.0	5895383	0.78
chr9	5898059	5898058	0.99	5876408	0.94	5898058	1.0	5897255	0.98	5867219	0.71
chr9	5901522	5901527	1.0	NA	NA	NA	NA	5861753	1.0	NA	NA
chr9	5902664	5902668	1.0	5902668	1.0	5902668	0.9	5902668	1.0	5902668	0.86
chr9	5903864	5903863	0.86	5903863	1.0	5903880	0.96	5903863	1.0	NA	NA
chr9	5904777	5904776	0.4	5904776	1.0	5904776	0.51	NA	NA	5904776	0.5
chr9	5906187	5899749	0.83	5913432	0.96	5906186	1.0	5908217	0.97	5906186	1.0
chr9	5906330	5951066	0.94	5906329	0.75	5906329	0.86	5906329	0.9	5906329	0.95
chr9	5911406	5913668	0.64	5913668	0.76	5913668	0.94	5913668	0.87	5913668	0.93
chr9	5918643	5916037	0.52	5918642	0.73	5918642	0.87	5918642	0.7	5918642	0.62
chr9	5918816	5930978	0.63	5918815	0.85	5930082	0.89	5930978	0.81	5918815	0.73
chr9	5919250	5919249	1.0	NA	NA	5911405	0.08	5889842	0.67	5919249	0.67
chr9	5919543	5918096	0.2	5916037	0.29	5960562	0.21	5898829	0.23	5918642	0.12
chr9	5924289	5924288	0.83	5924288	0.86	NA	NA	5959494	0.5	5924288	1.0
chr9	5925359	5925358	0.92	5933188	0.94	5925358	0.98	5925358	0.98	5928388	0.82
chr9	5929756	5913897	1.0	5929755	1.0	NA	NA	NA	NA	NA	NA
chr9	5930370	5932157	0.82	5930176	0.61	5959374	0.5	5931790	0.54	5930176	0.6
chr9	5934350	5934647	0.96	5934358	0.98	5932616	0.96	5948266	0.97	5934647	0.99
chr9	5943546	5925980	0.53	5943545	0.91	5943545	1.0	5943545	0.95	5944386	0.83
chr9	5948502	5948501	1.0	5948501	0.6	5948501	1.0	5948501	1.0	5948501	0.81
chr9	5951035	5951579	0.69	5958840	0.59	5951412	0.63	5951412	0.7	5951412	0.73
chr9	5951329	5951328	0.52	5951328	0.87	5952240	0.69	5951328	0.83	5951328	0.83
chr9	5951924	5951932	1.0	NA	NA	NA	NA	NA	NA	NA	NA
chr9	5952001	5993238	0.55	5951328	0.73	5952559	0.91	5951328	0.8	5951328	0.78
chr9	5953683	5948685	0.8	5953697	1.0	NA	NA	5953697	1.0	5953697	1.0
chr9	5953698	5948685	0.8	5953697	1.0	NA	NA	5953697	0.5	5953697	1.0
chr9	5960563	5960562	0.92	5960562	0.97	5960562	0.95	5960562	0.99	5960562	0.95
chr9	5965057	5965056	0.66	5952240	0.6	5951328	0.69	6000580	0.49	5965056	0.54
chr9	5976775	5976774	0.97	5976774	0.6	5976774	1.0	5976774	0.63	5976774	0.67
chr9	5980653	5980671	0.52	5958343	0.53	5980652	1.0	5982586	0.02	NA	NA
chr9	5981549	5978437	0.85	5981647	0.71	5981548	0.75	5981647	0.37	5981548	0.84
chr9	5982034	5981366	0.98	5982055	0.96	5980677	0.99	5981989	0.97	5976855	0.91
chr9	5982055	5975574	0.81	5982055	1.0	5981220	1.0	5982055	0.99	5982055	0.93
chr9	5985791	5985790	0.82	5985790	0.93	5985790	0.84	5985790	0.92	5984506	0.91
chr9	5988755	5988754	0.93	6010015	0.01	5988754	1.0	6021044	0.67	5951207	0.11
chr9	5989427	5989426	0.81	5982656	0.44	5989426	0.73	5989426	0.67	5989426	0.45
chr9	5989541	5989540	0.8	5989689	0.95	5989540	0.87	5989540	0.91	5989540	0.97
chr9	5991158	5998919	0.93	5991399	0.88	5991180	0.98	5991399	0.98	5991180	0.87
chr9	5991181	5998919	0.92	5991399	0.91	5991180	0.95	5991399	0.98	5991180	0.88
chr9	5991725	5991724	0.61	5989293	0.59	6004618	0.85	6012734	0.76	6004618	0.74
chr9	5992717	5992532	0.81	5992532	0.48	5992716	0.98	5991399	0.9	5992532	0.92
chr9	5994896	5989293	0.91	5990211	0.97	5989293	0.97	5989293	0.97	6004618	0.9
chr9	6002688	6002687	0.94	5982797	0.82	5963409	0.5	5996093	0.75	6002687	0.73
chr9	6002849	5998688	0.08	NA	NA	NA	NA	NA	NA	NA	NA
chr9	6015880	6015879	0.99	6015011	1.0	6015011	0.92	6007767	1.0	6015879	0.89
chr9	6019141	6024898	0.67	6038599	0.76	6019280	0.77	6033581	0.55	6024730	0.84
chr9	6031157	6031156	0.86	6031156	0.44	6031156	0.45	6031156	0.6	6031156	0.61
chr9	6032110	6032109	0.49	6032109	0.91	6011757	0.59	6032109	0.67	6032416	0.65
chr9	6032276	5989264	0.17	6030850	0.5	NA	NA	6032275	0.75	NA	NA
chr9	6032306	5992701	0.04	NA	NA	NA	NA	NA	NA	NA	NA
chr9	6034006	6034005	0.93	6034005	0.96	6034005	0.91	6034005	0.98	6034005	0.98
chr9	6038600	6041473	0.91	6038599	0.99	6038599	0.93	6033581	0.99	6038599	0.99
chr9	6039428	6039427	0.97	6038599	1.0	6039427	0.97	6039427	0.98	6039427	0.95
chr9	6040976	6040975	0.64	NA	NA	NA	NA	NA	NA	6040975	0.44
chr9	6046950	6046949	0.9	6046949	0.83	NA	NA	6046949	1.0	6015902	0.67
chr9	6051133	6055317	0.5	6051140	1.0	NA	NA	NA	NA	6033035	0.01
chr9	6056363	6056424	0.98	6053408	0.94	6056424	0.9	6054655	0.72	6056424	0.95
chr9	6071935	6073533	0.11	NA	NA	6060902	1.0	NA	NA	NA	NA
chr9	6076170	6076169	0.66	6076169	0.54	6076169	0.73	6076169	0.59	6076169	0.71
chr9	6076341	6076340	1.0	6030407	1.0	NA	NA	6030407	1.0	NA	NA
chr9	6077405	6077404	0.95	6091952	0.03	6077404	1.0	6077404	1.0	6077404	1.0
chr9	6077871	6077877	0.83	6077877	0.92	6077877	0.96	6077877	0.91	6077877	0.98
chr9	6081560	6081559	1.0	6081559	0.82	NA	NA	6081559	1.0	6081559	0.64
chr9	6091478	6088398	0.94	6085078	0.68	6090704	0.91	6085078	0.74	6090704	0.73
chr9	6095681	6095680	0.64	6095680	0.58	6083826	0.69	6095680	0.75	6095680	1.0
chr9	6095897	6095896	0.8	6095896	0.67	6095896	1.0	6051358	0.67	6093813	0.67
chr9	6105493	6105492	0.82	6105492	0.82	6105492	0.91	6105492	0.86	6105492	0.84
chr9	6105675	6105690	0.82	6105690	0.78	6105674	1.0	6071037	0.81	6085591	0.92
chr9	6106403	6092341	1.0	NA	NA	NA	NA	NA	NA	NA	NA
chr9	6116275	6111007	0.86	6116053	0.68	6116053	0.44	6111007	0.69	6121922	0.68
chr9	6117590	6113940	0.76	6117589	0.63	6117589	0.87	6113940	0.59	6116948	0.67
chr9	6122630	6122629	0.81	6122629	0.84	6121382	0.94	6123309	0.81	6116666	0.82
chr9	6126040	6113940	0.97	6126039	0.98	6126039	0.92	6123556	0.89	6123556	0.76
chr9	6129886	6129885	0.89	6134048	0.89	6129885	0.97	6129885	0.86	6128446	0.88
chr9	6130961	6127851	1.0	6085078	1.0	6130960	1.0	6130938	1.0	6130938	0.97
chr9	6134009	6134016	0.86	6125367	1.0	NA	NA	6125367	1.0	6134016	1.0
chr9	6149033	6147888	0.88	6149032	0.78	6147888	0.87	6147888	0.55	6147888	0.83
chr9	6150112	6150111	0.99	6149006	0.96	6136517	0.5	6150111	0.96	6150111	0.95
chr9	6151367	6147888	1.0	NA	NA	6151366	0.81	6151366	1.0	6151366	0.9
chr9	6152129	6152128	0.89	6152128	0.98	6152128	0.7	6152128	0.93	6152128	0.96
chr9	6156046	6149062	0.96	NA	NA	NA	NA	6149062	1.0	6182465	0.5
chr9	6158513	6158512	0.58	6159758	0.93	6158512	0.9	6159758	0.89	6159758	0.72
chr9	6160398	6160397	0.61	6160397	0.91	6160397	0.94	6160397	0.93	6160397	0.89
chr9	6160616	6160615	1.0	NA	NA	6181374	0.29	6160615	0.87	NA	NA
chr9	6163161	6163160	0.98	6161686	0.95	6163160	0.94	6167017	0.9	6163160	0.86
chr9	6164654	6160363	1.0	NA	NA	NA	NA	NA	NA	NA	NA
chr9	6166326	6149062	0.59	6166653	0.77	6166325	0.87	6166653	0.47	6160397	0.74
chr9	6167380	6167379	0.87	6157329	0.98	6158778	0.95	6167379	0.93	6168335	0.96
chr9	6174038	6174037	0.42	6174037	0.66	6174037	0.62	6174037	0.57	6174037	0.69
chr9	6186506	6186505	1.0	6186505	0.73	NA	NA	6178034	1.0	6186505	1.0
chr9	6186538	6236539	1.0	NA	NA	NA	NA	NA	NA	NA	NA
chr9	6189564	6189563	0.62	NA	NA	NA	NA	NA	NA	NA	NA
chr9	6189733	6171783	1.0	NA	NA	6189732	1.0	6189732	1.0	NA	NA
chr9	6194361	6194360	1.0	NA	NA	6179348	0.25	6148072	1.0	NA	NA
chr9	6197460	6197459	0.96	6226881	0.08	6197459	1.0	6197459	1.0	6197459	0.96
chr9	6203171	6203170	0.98	NA	NA	6175263	0.98	6203170	1.0	6200674	1.0
chr9	6208715	6163439	0.02	NA	NA	NA	NA	NA	NA	NA	NA
chr9	6211452	6211452	0.55	6211452	0.88	6211452	0.67	6211452	0.75	6211452	0.7
chr9	6213615	6213705	0.47	6213468	0.53	6213468	0.73	6213705	0.55	6213705	0.41
chr9	6214055	6214054	1.0	6214054	1.0	6176286	0.5	6214054	1.0	6260178	0.15
chr9	6215927	6215926	0.47	6215926	0.92	6215926	0.78	6215926	0.81	6215926	0.91
chr9	6216120	6216119	0.96	6216119	0.96	6216119	1.0	6216119	1.0	6216119	1.0
chr9	6218584	6187395	0.92	6218595	0.91	6218594	0.91	6218595	0.96	6227418	0.88
chr9	6218693	6230072	0.35	6214347	0.81	6221124	0.94	6214347	0.91	6236407	0.77
chr9	6224886	6224885	0.79	NA	NA	6224885	1.0	6254738	0.06	6224885	0.75
chr9	6228847	6228694	0.76	6228906	0.67	6228694	0.99	6228694	0.73	6228906	0.75
chr9	6235995	6236496	0.49	6236496	0.92	6236496	0.92	6235217	0.89	6235217	0.94
chr9	6236874	6282839	1.0	NA	NA	NA	NA	NA	NA	NA	NA
chr9	6246563	6246582	1.0	NA	NA	NA	NA	NA	NA	6282839	0.2
chr9	6248576	6213947	0.06	NA	NA	NA	NA	NA	NA	NA	NA
chr9	6248742	6263313	0.5	6248741	1.0	NA	NA	NA	NA	6248741	1.0
chr9	6254556	6254555	0.78	6254555	0.89	6254555	1.0	6254555	0.88	6252689	0.88
chr9	6256985	6248977	0.5	6226623	0.5	6256984	1.0	NA	NA	6256984	0.89
chr9	6262600	6263300	0.65	6261899	0.78	6262599	0.75	6252721	0.58	6262599	0.88
chr9	6267444	6267443	0.36	6267443	0.45	6267443	0.45	6267443	0.27	6267546	0.41
chr9	6267521	6267520	0.48	6265305	0.45	6267592	0.54	6314179	0.45	6267531	0.24
chr9	6268501	6268500	0.72	6268500	0.87	6268500	1.0	6268500	0.84	6268500	0.54
chr9	6274334	6247232	1.0	6239231	0.25	6282854	0.01	NA	NA	NA	NA
chr9	6276612	6276611	0.6	6276733	1.0	6276611	0.64	6289037	0.73	6276421	0.81
chr9	6281991	6290291	0.98	6281990	1.0	6281990	0.75	6283462	1.0	6277200	1.0
chr9	6283284	6283418	0.68	6276733	1.0	6234125	0.77	6276378	0.87	6276421	0.99
chr9	6287222	6287221	0.95	NA	NA	NA	NA	6287221	1.0	NA	NA
chr9	6287725	6278604	0.99	NA	NA	6290497	0.02	6252076	0.94	NA	NA
chr9	6289038	6289037	0.94	6289037	0.98	6287519	0.5	6289037	0.91	6289037	0.95
chr9	6304602	6304601	0.84	6283836	0.9	6255152	0.14	6304601	0.88	6276421	0.66
chr9	6305452	6305451	0.96	6283836	1.0	6256529	1.0	6302794	1.0	6276421	1.0
chr9	6307662	6302794	0.76	6283836	0.66	6307661	0.59	6302794	0.73	6307661	0.65
chr9	6316925	6283283	0.02	6326490	0.02	NA	NA	NA	NA	6341998	0.33
chr9	6321283	6336276	0.05	NA	NA	6303234	0.5	NA	NA	6281517	0.07
chr9	6325634	6325633	0.97	6325633	0.98	6292602	0.33	6325633	1.0	6325633	0.99
chr9	6334995	6336933	0.75	6333884	0.92	6285050	0.5	6336933	0.9	6285589	0.89
chr9	6344903	6344902	0.91	6344902	1.0	6294976	1.0	6344902	0.96	6294976	0.89
chr9	6345276	6295629	1.0	6295629	1.0	NA	NA	NA	NA	NA	NA
chr9	6347156	6336558	0.31	6345895	0.71	6347155	0.93	6314179	0.42	6297292	0.56
chr9	6350999	6350998	0.91	6350998	0.87	6350998	0.5	6350998	0.64	6350998	0.58
chr9	6351972	6351971	0.97	6351521	0.94	6350235	0.9	6351971	0.93	6351521	0.94
chr9	6353148	6353147	0.98	6352776	1.0	6303236	1.0	6353147	1.0	6303236	1.0
chr9	6355263	6363694	0.68	6358334	0.76	6364332	0.96	6355262	0.78	6355262	0.84
chr9	6363074	6363694	0.81	6363694	0.71	6363073	0.9	6363694	0.59	6363694	0.78
chr9	6365557	6380988	0.04	6365567	1.0	6365567	0.44	NA	NA	6325948	1.0
chr9	6373984	6373983	0.8	6374992	0.99	6372380	0.96	6373983	0.94	6370579	0.91
chr9	6385579	6347334	0.94	6386738	0.17	6388690	0.14	6347334	1.0	NA	NA
chr9	6385733	6385732	0.84	6385637	0.92	6386227	0.95	6385637	0.97	6385637	0.94
chr9	6393670	6350387	1.0	NA	NA	NA	NA	NA	NA	NA	NA
chr9	6393685	6350387	1.0	NA	NA	NA	NA	NA	NA	NA	NA
chr9	6393912	6393911	0.59	6393911	0.94	6393911	0.92	6393911	0.87	6393911	0.61
chr9	6394113	6394118	0.64	6394118	0.64	6394118	0.67	6394118	0.62	6357707	1.0
chr9	6395710	6395709	0.88	6395709	0.5	6395709	1.0	6347334	1.0	NA	NA
chr9	6398109	6398151	1.0	6398151	0.99	6396460	0.99	6398151	1.0	6396460	0.95
chr9	6402463	6379595	0.96	NA	NA	6402462	0.51	6402462	0.67	6402462	0.64
chr9	6402632	6402631	0.95	6402631	1.0	6377340	0.08	6402631	0.67	6402631	0.57
chr9	6404445	6403491	0.97	6396215	0.97	6391370	0.82	6403491	0.92	6357262	0.82
chr9	6406894	6406514	0.96	6396215	0.98	6357262	0.33	6406893	0.98	6357262	1.0
chr9	6407270	6357737	1.0	NA	NA	6396231	0.04	6371855	0.01	NA	NA
chr9	6407399	6407398	0.97	6396215	0.96	6407398	0.63	6407398	1.0	6358849	0.88
chr9	6409391	6406514	0.98	6396215	1.0	6367571	1.0	6403491	1.0	6374700	1.0
chr9	6412157	6412271	0.79	6412156	0.9	6412156	0.91	6403491	0.8	6412156	0.78
chr9	6416060	6443175	0.12	6368116	0.25	NA	NA	NA	NA	NA	NA
chr9	6420061	6385407	0.01	6399338	1.0	NA	NA	NA	NA	NA	NA
chr9	6420707	6420720	0.35	6420720	0.67	6377340	0.07	6420706	0.86	6420720	0.47
chr9	6423635	6423634	0.7	6423634	0.97	6423233	0.92	6423233	0.95	6423233	0.99
chr9	6423950	6423672	0.95	6423672	0.99	6424252	0.97	6423672	0.97	6423233	0.98
chr9	6425774	6419653	0.95	6415241	1.0	6412951	1.0	6376072	1.0	6415241	1.0
chr9	6429168	6429155	0.99	6401375	1.0	6429167	1.0	6379595	0.44	6429155	0.25
chr9	6432840	6432839	0.85	6432839	1.0	6432839	0.67	6432839	0.95	6432156	0.71
chr9	6435000	6434999	0.96	6415241	1.0	6434999	0.87	6434999	1.0	6434999	0.86
chr9	6441384	6441389	0.6	6440123	0.93	6440123	0.98	6441389	0.96	6441389	0.96
chr9	6442452	6442468	0.54	6443567	0.91	6442468	0.86	6439943	0.63	6442468	0.9
chr9	6442653	6439294	0.65	6442652	0.89	6437689	0.84	6441207	0.81	6437518	0.7
chr9	6445269	6445268	1.0	NA	NA	6445268	1.0	6445268	1.0	NA	NA
chr9	6446160	6446159	0.77	6446159	0.84	6446159	0.8	6446159	0.81	6446159	0.85
chr9	6449985	6472530	0.67	NA	NA	NA	NA	NA	NA	NA	NA
chr9	6451774	6456221	0.51	6451088	0.65	6451088	0.78	6448615	0.67	6455777	0.58
chr9	6455131	6455130	0.97	6455130	0.85	6439075	0.86	6455130	0.95	6455130	0.71
chr9	6459218	6469674	0.5	NA	NA	NA	NA	NA	NA	NA	NA
chr9	6461998	6461997	0.75	6418279	0.5	6412271	0.5	6438023	0.77	6445171	0.93
chr9	6462325	6462324	1.0	6462324	0.59	6462324	0.69	6462324	0.85	6462324	0.58
chr9	6463285	6463284	0.99	6463284	0.87	6435768	0.6	6463284	0.9	6463284	0.86
chr9	6463472	6463471	0.89	6463471	0.64	6463471	0.33	6461997	0.73	NA	NA
chr9	6467596	6467854	0.43	6468447	0.7	6468447	0.84	6468447	0.63	6466285	0.64
chr9	6482599	6482598	0.89	6482598	0.37	6482598	0.49	6482598	1.0	6482598	0.64
chr9	6484578	6484577	0.71	6484577	0.68	6484577	0.6	6484577	1.0	6484577	0.61
chr9	6489723	6469459	0.76	6489728	0.93	6489728	0.7	6489728	0.8	6489728	0.76
chr9	6492831	6473103	0.38	6488822	0.64	6492832	0.6	6473103	0.59	6458054	0.53
chr9	6493294	6493289	0.99	NA	NA	6469904	0.61	6474032	1.0	NA	NA
chr9	6497578	6497577	0.98	6497577	0.91	6497577	1.0	6497577	1.0	6497577	1.0
chr9	6499973	6499972	1.0	NA	NA	6461998	1.0	NA	NA	6499972	1.0
chr9	6502987	6496303	1.0	NA	NA	6542885	0.33	NA	NA	NA	NA
chr9	6503409	6503408	0.97	6488822	1.0	NA	NA	6503408	1.0	6473103	0.92
chr9	6505269	6505282	0.85	6505282	0.67	6505295	0.7	6505295	0.91	6505295	1.0
chr9	6505283	6505282	0.83	6505282	0.67	6505295	0.7	6505295	0.91	6505295	1.0
chr9	6513703	6488540	0.02	NA	NA	NA	NA	NA	NA	NA	NA
chr9	6517859	6517858	1.0	6509971	0.2	NA	NA	NA	NA	6484408	0.25
chr9	6524256	6524255	0.61	6524255	0.59	6523548	0.4	6524255	0.47	6524255	0.33
chr9	6524790	6524789	0.57	6524789	0.8	6524789	0.87	6524789	0.87	6524789	0.47
chr9	6525423	6524532	0.85	6525422	1.0	6525422	0.83	6515627	1.0	6525422	0.5
chr9	6526501	6517539	0.65	6510453	0.65	6526500	0.93	6517539	0.61	6477791	0.51
chr9	6529120	6529126	1.0	NA	NA	6492832	0.03	6480776	1.0	6510681	0.75
chr9	6529434	6522572	0.74	6519324	0.91	6529445	0.82	6529438	0.74	6529438	0.91
chr9	6530170	6530169	0.57	6529677	0.91	6530169	0.95	6530169	0.92	6530169	0.84
chr9	6531198	6519665	0.28	6532344	0.62	6531016	0.89	6532344	0.65	6532344	0.62
chr9	6531751	6531750	0.65	6531750	0.73	6531750	0.59	6518206	0.61	6531750	0.6
chr9	6532511	6532510	0.59	6532510	0.81	6532510	0.97	6532510	0.88	6532510	0.79
chr9	6533859	6533858	1.0	6533858	0.98	6533858	0.98	6533858	1.0	6533858	0.99
chr9	6537031	6537030	0.55	6535975	0.8	6537030	0.86	6535956	0.8	6535975	0.79
chr9	6538112	6535110	0.4	6538111	0.79	6493755	0.67	6538372	0.54	6538111	0.44
chr9	6539046	6538087	1.0	NA	NA	NA	NA	6498528	1.0	NA	NA
chr9	6541925	6541924	0.88	6542674	0.98	6541924	0.68	6541924	1.0	6542674	0.93
chr9	6544639	6548362	0.52	6545108	0.73	6548362	0.66	6545108	0.62	6545108	0.64
chr9	6545100	6545099	0.88	6545108	0.97	6545108	0.93	6544766	0.53	6545108	0.95
chr9	6546359	6546365	0.92	6546365	0.98	6546365	0.98	6546365	0.97	6546365	0.92
chr9	6546965	6546964	0.93	6546964	0.89	6546964	1.0	6546964	0.9	6546964	0.8
chr9	6554299	6543892	0.02	NA	NA	NA	NA	NA	NA	NA	NA
chr9	6556087	6556086	0.46	6556086	0.67	6556086	0.83	NA	NA	6556086	1.0
chr9	6556794	6556793	0.75	6556839	0.79	6556793	0.96	6556793	0.73	6556793	0.74
chr9	6557631	6557630	0.54	6557630	0.76	6557630	0.4	6557630	0.47	6557630	0.99
chr9	6559815	6559814	0.65	NA	NA	6559814	0.25	NA	NA	6559814	0.81
chr9	6564248	6564247	0.96	6564247	1.0	6564247	0.6	6564247	0.69	6564247	1.0
chr9	6568191	6568190	1.0	6579145	0.07	6568190	0.91	NA	NA	6564942	1.0
chr9	6575215	6575214	0.67	6575214	0.47	6575214	0.54	6575214	0.76	6575214	0.95
chr9	6577700	6577699	1.0	NA	NA	6564247	0.5	NA	NA	NA	NA
chr9	6582215	6579974	0.49	6600577	0.56	6576368	0.17	6600577	0.2	6600577	0.56
chr9	6589408	6589412	0.91	6589412	0.74	6589412	1.0	6589412	1.0	6589412	0.9
chr9	6590055	6540739	0.5	NA	NA	6569803	0.75	NA	NA	NA	NA
chr9	6593268	6594699	0.78	6589856	0.68	6580496	0.69	6573721	0.65	6574158	0.82
chr9	6599185	6599184	0.93	6648849	0.17	6599184	1.0	6599077	1.0	6599184	1.0
chr9	6599721	6599720	0.43	6599687	0.96	6599687	0.96	6599720	0.91	6599687	0.95
chr9	6600378	6600377	0.93	6589909	0.33	6600377	0.43	6598151	1.0	NA	NA
chr9	6600680	6582042	1.0	6600695	1.0	NA	NA	6600695	1.0	6576232	0.75
chr9	6602373	6567135	0.56	6585462	0.4	6602496	0.5	6613082	0.2	6567895	0.42
chr9	6603228	6603234	0.52	6603234	0.85	6603234	1.0	6603234	0.9	6559991	0.06
chr9	6603533	6600856	0.39	6598587	0.98	6603551	0.99	6602374	0.92	6603551	1.0
chr9	6603718	6604213	0.93	6603727	0.99	6595733	0.9	6598151	0.62	6603727	0.92
chr9	6608585	6608584	0.72	6609438	0.56	6608584	0.98	6608584	0.96	6608584	0.96
chr9	6608746	6606985	1.0	NA	NA	NA	NA	NA	NA	NA	NA
chr9	6611556	6611555	0.53	6611555	0.87	6611555	0.84	6611555	0.87	6611555	0.78
chr9	6614554	6618004	0.72	6612172	0.97	6614553	0.98	6612195	0.95	6612195	0.96
chr9	6615424	6615423	0.95	6615423	0.97	6619819	0.76	6615423	0.99	6615423	0.98
chr9	6615582	6612742	0.87	6617861	0.97	6615581	0.96	6612172	0.94	6613314	0.97
chr9	6618766	6618765	0.72	NA	NA	NA	NA	6573416	1.0	NA	NA
chr9	6620484	6620483	0.99	6617861	0.91	6620483	0.95	6620483	0.94	6620483	1.0
chr9	6622147	6623781	0.6	6625560	0.57	6619004	0.53	6622159	0.49	6622159	0.47
chr9	6623613	6617100	1.0	NA	NA	NA	NA	6607079	1.0	NA	NA
chr9	6624991	6624990	1.0	6624259	0.98	6624131	0.91	6624990	1.0	6624990	0.98
chr9	6629222	6629221	0.6	6626351	0.84	6625560	0.77	6629221	0.67	6629221	0.82
chr9	6629611	6629610	0.94	6628665	1.0	6628665	1.0	6629610	1.0	6629610	0.99
chr9	6629774	6629773	1.0	6629773	1.0	NA	NA	6629773	1.0	6629773	1.0
chr9	6636304	6636303	0.79	6636303	0.79	6608727	1.0	6636303	0.87	6635860	0.67
chr9	6637088	6637107	0.65	NA	NA	NA	NA	6632940	0.67	6609573	0.41
chr9	6637405	6636719	0.84	6637404	0.98	6637404	0.97	6637404	0.97	6637404	0.99
chr9	6637855	6637865	1.0	NA	NA	NA	NA	6637865	1.0	6637854	1.0
chr9	6639011	6639010	0.53	6637422	1.0	6636285	1.0	6638491	0.65	6639010	0.97
chr9	6646315	6646677	0.72	6646677	0.83	6646677	0.79	6646677	0.75	6646677	0.82
chr9	6646658	6643754	0.57	6646676	0.8	6646677	0.76	6646676	0.68	6646676	0.76
chr9	6649067	6649066	0.83	6649066	0.67	6649066	1.0	6649066	1.0	6649066	1.0
chr9	6649727	6649727	0.97	6649727	0.98	6649727	0.98	6649727	0.89	6649727	0.96
chr9	6650105	6650338	0.79	6657690	0.62	6650338	0.96	6651552	0.72	6651552	0.83
chr9	6651224	6650993	0.98	6650993	1.0	6650885	0.98	6650993	1.0	6651223	0.98
chr9	6651646	6651552	0.59	6650338	0.75	6650670	0.96	6650338	0.86	6651645	0.92
chr9	6652086	6650993	0.82	6650993	1.0	6650670	0.98	6650993	0.92	6651645	0.99
chr9	6653468	6611459	0.8	6653467	0.87	NA	NA	6621027	1.0	6653467	0.92
chr9	6654635	6654634	0.51	6654634	0.87	6654634	0.99	6654634	0.66	6655056	0.66
chr9	6655283	6655283	0.96	6623366	0.83	6655308	0.86	6644212	1.0	6655295	0.43
chr9	6658182	6643364	0.33	NA	NA	NA	NA	NA	NA	NA	NA
chr9	6658762	6657850	0.93	6656721	0.99	6706953	0.5	6656630	0.97	6654634	1.0
chr9	6659497	6659496	0.79	6659496	1.0	6659496	1.0	6659496	1.0	6622872	0.5
chr9	6659616	6659621	0.87	6659613	0.92	6659621	0.75	6659613	0.83	6659613	0.89
chr9	6660191	6659777	0.85	6659784	0.97	6657785	0.96	6659777	0.95	6659777	0.99
chr9	6756725	6802105	0.2	NA	NA	6717947	0.5	NA	NA	NA	NA
chr9	6760445	6757688	0.47	6761229	0.71	6760919	0.85	6748784	0.72	6756266	0.74
chr9	6760543	6760542	0.52	6759962	0.72	6760542	0.71	6759962	0.71	6759962	0.71
chr9	6760738	6767410	1.0	NA	NA	6770820	0.5	NA	NA	NA	NA
chr9	6761340	6761339	1.0	NA	NA	6761339	1.0	NA	NA	6761339	0.25
chr9	6766769	6784111	0.92	6766768	1.0	6779030	0.5	6766768	0.54	NA	NA
chr9	6768338	6765386	0.78	6768337	1.0	6768337	0.57	6768337	0.95	6768337	1.0
chr9	6770578	6770577	0.56	NA	NA	NA	NA	NA	NA	6770577	1.0
chr9	6770707	6770817	0.61	6766358	0.89	6770710	0.77	6767137	0.73	6769620	0.55
chr9	6772368	6746152	0.88	6772367	1.0	NA	NA	NA	NA	NA	NA
chr9	6772678	6762349	0.91	6770817	0.98	6772692	0.7	6767137	0.82	6758164	0.88
chr9	6772995	6773011	1.0	NA	NA	NA	NA	NA	NA	NA	NA
chr9	6773771	6773761	0.76	6770817	0.91	6723877	0.33	6735466	0.56	6770817	0.93
chr9	6778086	6778092	0.68	6778092	0.61	6778092	0.63	6778092	0.87	6778092	0.83
chr9	6778816	6778979	0.9	6778815	0.86	6778061	0.99	6778815	0.94	6778971	0.94
chr9	6781821	6781820	0.82	6781820	0.6	6781820	0.72	6781820	0.82	6781820	0.72
chr9	6785342	6785341	0.88	6785359	1.0	6785341	0.96	6785359	0.98	6785341	1.0
chr9	6789041	6789046	0.67	6789046	1.0	6814005	0.04	6789046	0.45	6776666	0.58
chr9	6789219	6789218	0.73	6789218	0.74	6790147	0.61	6789218	0.77	6790147	0.69
chr9	6790254	6813962	1.0	NA	NA	NA	NA	NA	NA	6807767	1.0
chr9	6790412	6790411	0.97	6790411	0.81	6790411	1.0	6790411	0.71	6790411	1.0
chr9	6792353	6790989	0.99	6789245	0.99	6789245	1.0	6789784	1.0	6790989	0.97
chr9	6793347	6793346	0.54	6793346	0.92	6817805	0.07	6793346	1.0	6798757	0.41
chr9	6795315	6805367	0.09	6747363	0.89	NA	NA	6747363	0.28	6747363	1.0
chr9	6795667	6795667	1.0	6795690	0.5	6804307	0.46	NA	NA	6795667	0.75
chr9	6796992	6796991	0.74	6796991	0.72	6796991	0.96	6796991	0.63	6796991	0.76
chr9	6798242	6800132	0.66	6798256	0.66	6798256	0.94	6798256	0.94	6798267	0.63
chr9	6800061	6800060	1.0	NA	NA	6840890	0.03	6800060	1.0	6801282	0.82
chr9	6800603	6800490	0.99	6799140	0.99	6750828	1.0	6799140	1.0	6795362	1.0
chr9	6801619	6801641	0.52	6800602	0.94	6801409	0.65	6808717	0.62	6801618	0.78
chr9	6802106	6802105	0.95	6802105	0.97	6802105	0.99	6802105	0.97	6800610	0.94
chr9	6802623	6802622	1.0	NA	NA	NA	NA	6798071	1.0	NA	NA
chr9	6803571	6802493	0.72	6798969	0.92	6803570	0.79	6803570	0.83	6803570	0.6
chr9	6803746	6803756	0.94	6803756	0.85	6803756	0.93	6803756	0.96	6803756	0.89
chr9	6804758	6804757	0.78	6799223	0.98	6755390	1.0	6795362	0.93	6795362	0.82
chr9	6805465	6807859	0.59	6799140	0.93	6805464	0.85	6808717	0.63	6805464	0.82
chr9	6806498	6806498	0.42	6806498	0.43	6806498	0.56	6806498	0.59	6806498	0.67
chr9	6806860	6803034	0.4	6806878	0.4	6806878	0.89	6810498	0.35	6806878	0.58
chr9	6810877	6810876	0.95	NA	NA	NA	NA	6809376	1.0	NA	NA
chr9	6812233	6812232	0.8	6808807	0.33	6812232	1.0	6812232	0.33	6809934	0.78
chr9	6816840	6818053	0.96	6816850	0.94	6816899	0.92	6816850	0.96	6816850	0.95
chr9	6820715	6820714	0.67	6818299	0.94	6820190	0.67	6820834	0.96	6820190	0.91
chr9	6821654	6795628	1.0	6820879	0.5	6821653	0.44	NA	NA	6821653	1.0
chr9	6824639	6820190	0.42	6824638	0.7	6824638	0.9	6824638	0.7	6824638	0.86
chr9	6826178	6826177	1.0	NA	NA	NA	NA	NA	NA	NA	NA
chr9	6826867	6826100	0.93	6827486	0.98	6777916	0.5	6825965	1.0	6826866	1.0
chr9	6828155	6795123	0.12	NA	NA	6857847	1.0	NA	NA	NA	NA
chr9	6831361	6831439	1.0	6831369	1.0	6831369	0.99	6831439	0.97	6831369	0.98
chr9	6832340	6832339	0.86	6842635	0.11	6782870	0.67	6786176	1.0	6832339	0.25
chr9	6832903	6832902	0.99	6832251	0.99	6832902	1.0	6832902	1.0	6832902	0.99
chr9	6839397	6838748	0.67	6838748	0.48	6838716	0.65	6800610	0.67	6841480	0.45
chr9	6847399	6847406	1.0	NA	NA	6847406	1.0	6797474	0.75	6832339	0.5
chr9	6848672	6848671	0.59	6848671	0.9	6848671	0.67	6848671	0.64	6848671	1.0
chr9	6850440	6849134	0.99	NA	NA	NA	NA	6809019	1.0	6878518	0.17
chr9	6853323	6853322	0.93	6853322	0.88	6853322	1.0	6853322	0.92	6853322	0.95
chr9	6855868	6813863	1.0	6839396	1.0	NA	NA	NA	NA	NA	NA
chr9	6856172	6856171	0.75	6856171	0.97	6856171	0.92	6856171	0.98	6856171	0.88
chr9	6856533	6856582	0.54	6856582	0.42	6856582	0.76	6853430	0.57	6856582	0.81
chr9	6856748	6851150	0.47	6856747	0.86	6856171	0.75	6856747	0.76	6856747	0.52
chr9	6857756	6857755	0.83	6857755	0.93	6857755	0.9	6857755	0.98	6857755	0.89
chr9	6858341	6858340	0.85	NA	NA	6823687	1.0	6858340	0.83	NA	NA
chr9	6858780	6858768	0.76	6858768	0.91	6858768	0.93	6858768	0.68	6858768	0.55
chr9	6858851	6858850	1.0	NA	NA	NA	NA	6812498	1.0	6858850	0.67
chr9	6859545	6859544	0.96	6859544	0.97	6859544	0.97	6863428	0.91	6859544	0.98
chr9	6861767	6863772	0.61	6861774	0.2	6861778	0.33	6866561	1.0	NA	NA
chr9	6862807	6862807	0.33	6865065	0.78	6862450	0.68	6865782	0.75	6862450	0.76
chr9	6865009	6865386	0.74	6865096	0.97	6865008	0.9	6865386	0.96	6865008	0.87
chr9	6865732	6865758	0.99	6865758	0.98	6865758	0.98	6865758	1.0	6865758	0.85
chr9	6866185	6864294	0.9	6858086	0.01	6858779	1.0	6864294	1.0	6866184	0.5
chr9	6866892	6867868	0.31	6866904	0.58	6866904	0.58	6866904	0.67	6866904	0.73
chr9	6873904	6878795	0.55	6873919	0.65	6874749	0.5	6873919	0.65	6860317	0.32
chr9	6874932	6874931	0.58	6874931	0.67	6874931	0.89	6876585	0.64	6874931	0.88
chr9	6878796	6878795	0.89	6873919	0.87	6878795	0.62	6878795	0.94	6860317	0.71
chr9	6882772	6882772	0.36	6900255	0.64	6882805	0.59	6883799	0.57	6880263	0.41
chr9	6885621	6885620	0.9	6884529	0.74	6885620	0.97	6884193	0.75	6885620	0.91
chr9	6886323	6886322	0.86	NA	NA	6858779	0.5	NA	NA	6886322	1.0
chr9	6886480	6886499	0.97	6886499	0.99	6886499	1.0	6886499	0.97	6886499	1.0
chr9	6890629	6890628	1.0	NA	NA	6890628	0.67	6858774	1.0	6890628	1.0
chr9	6896473	6896472	0.59	6896472	0.92	6896472	0.8	6896472	0.61	6896472	0.96
chr9	6896578	6856090	0.14	6899058	0.2	6940043	0.04	NA	NA	NA	NA
chr9	6899059	6899058	0.93	6899058	0.83	6899058	0.67	6899058	1.0	6899058	0.75
chr9	6899541	6899541	0.68	6906668	0.72	6900898	0.92	6902404	0.71	6899541	0.86
chr9	6900970	6907735	0.92	6900313	0.99	6901008	0.96	6906384	0.97	6899404	0.99
chr9	6904239	6892109	0.97	NA	NA	NA	NA	NA	NA	NA	NA
chr9	6904407	6904406	0.94	6904406	0.99	6903675	0.97	6904406	0.98	6905401	0.97
chr9	6909614	6909613	0.88	6954189	0.33	6859794	1.0	6891823	1.0	6866184	1.0
chr9	6916355	6916354	0.64	6916354	0.73	NA	NA	6915176	0.84	6871303	0.63
[truncated: 37,426 more rows]
