# Supplementary material for: A deep population reference panel of tandem repeat variation
Source: Nat Commun. 2023 Oct 23;14:6711. doi: 10.1038/s41467-023-42278-3 (PMC10593948; doi:10.1038/s41467-023-42278-3)
Supplement: Supplementary file 5 — Supplementary Data 18 [file 41467_2023_42278_MOESM5_ESM.zip › tag_tables/tag_snp_info_chr8_hg38.csv]

CHROM	TR_POS	AFR_TAG_SNP_POS	LD_AFR	EUR_TAG_SNP_POS	LD_EUR	EAS_TAG_SNP_POS	LD_EAS	AMR_TAG_SNP_POS	LD_AMR	SAS_TAG_SNP_POS	LD_SAS
chr8	220875	240710	0.32	220874	0.87	220874	0.8	220874	0.88	220874	0.66
chr8	222014	222013	0.5	222013	1.0	222013	0.25	211527	1.0	222013	0.3
chr8	222313	222312	1.0	222312	1.0	222312	0.95	222312	1.0	222312	1.0
chr8	222614	206473	0.14	NA	NA	NA	NA	NA	NA	NA	NA
chr8	223910	223909	0.83	223909	0.99	223909	0.99	228463	0.92	223909	0.98
chr8	225334	225333	1.0	220755	1.0	266039	0.25	225333	1.0	NA	NA
chr8	225940	220892	0.89	213682	1.0	NA	NA	215630	1.0	NA	NA
chr8	226251	226250	0.78	226250	1.0	NA	NA	215630	1.0	226250	1.0
chr8	248736	248735	0.84	228935	0.67	248735	0.86	209458	0.6	212286	0.17
chr8	256948	257030	0.28	NA	NA	NA	NA	NA	NA	240839	0.45
chr8	261671	261670	0.45	261877	0.95	262498	0.88	261877	0.87	261510	0.89
chr8	278847	266060	0.07	NA	NA	NA	NA	NA	NA	NA	NA
chr8	286296	286316	0.76	276492	0.75	286316	1.0	286313	0.56	286316	1.0
chr8	287988	287925	0.76	287016	0.96	286044	0.91	287925	0.94	287987	0.86
chr8	340125	340124	1.0	NA	NA	NA	NA	319282	1.0	NA	NA
chr8	353779	354852	0.63	353783	1.0	353783	0.96	353783	0.98	353783	0.98
chr8	355034	353118	1.0	NA	NA	NA	NA	375176	0.5	NA	NA
chr8	355167	353656	0.69	353485	0.99	355166	0.88	355166	0.9	355166	1.0
chr8	355587	355084	0.39	345479	0.66	355599	0.8	350403	0.46	350403	0.62
chr8	386454	386453	1.0	NA	NA	NA	NA	NA	NA	NA	NA
chr8	387113	387118	1.0	387114	0.86	NA	NA	386970	0.7	387118	0.9
chr8	456202	447842	1.0	NA	NA	NA	NA	413273	1.0	NA	NA
chr8	463964	463414	0.72	462815	1.0	463968	0.99	463414	0.97	463288	0.99
chr8	469056	469066	0.82	469810	0.99	465401	0.95	463534	0.88	469810	0.96
chr8	476811	476824	1.0	476343	1.0	450669	1.0	476824	0.96	476824	1.0
chr8	478435	478434	0.99	478434	1.0	478434	0.96	478434	0.96	478434	1.0
chr8	481392	481391	0.62	481391	0.1	481391	0.76	481391	0.6	NA	NA
chr8	488886	490424	0.65	488885	0.52	488673	0.85	488885	0.48	488673	0.54
chr8	493781	522041	0.98	NA	NA	470691	0.07	464476	1.0	493791	1.0
chr8	494131	494130	0.6	494130	0.97	494130	0.99	494130	0.99	494130	0.96
chr8	495242	459526	0.33	NA	NA	NA	NA	NA	NA	NA	NA
chr8	498886	498885	0.98	498885	0.99	498885	1.0	498885	0.97	498885	1.0
chr8	499226	499260	0.81	499225	0.98	499225	1.0	499225	0.88	499225	0.98
chr8	501213	495375	1.0	NA	NA	468833	0.17	453550	1.0	501209	1.0
chr8	512124	506507	0.99	NA	NA	512123	1.0	512123	1.0	543554	0.12
chr8	512972	512971	0.94	533704	0.77	512971	0.78	512971	0.69	512971	0.66
chr8	513111	513110	0.58	513110	0.81	513110	0.92	514404	0.78	514404	0.78
chr8	518192	518191	1.0	535710	0.5	NA	NA	NA	NA	518191	1.0
chr8	528777	528847	0.96	524947	1.0	528821	0.84	528847	0.99	528821	0.7
chr8	528847	528847	0.95	524947	1.0	528821	0.59	528847	0.99	528821	0.31
chr8	540807	544804	0.56	540864	0.59	538785	0.65	540864	0.56	541098	0.66
chr8	542858	542857	0.61	542857	0.81	542739	0.79	542857	0.76	542857	0.8
chr8	543555	543554	0.96	543554	1.0	502933	0.5	543554	0.86	543554	0.76
chr8	544658	544658	0.88	544658	0.99	544658	1.0	544658	0.99	544658	0.99
chr8	548562	548561	0.95	500932	0.5	548574	1.0	548561	0.87	NA	NA
chr8	556296	554585	0.36	554564	0.59	556295	0.58	554585	0.52	554564	0.54
chr8	560871	560684	0.58	559971	0.82	560870	0.95	562238	0.83	562254	0.89
chr8	568087	568086	0.96	568086	0.98	567860	0.94	567567	0.98	568086	0.96
chr8	568393	568658	0.84	568421	0.94	568421	0.95	568658	0.94	568421	0.95
chr8	576603	576602	0.67	576602	0.94	576602	1.0	576602	0.91	576602	0.74
chr8	583711	584055	0.77	579965	0.65	583712	0.76	579965	0.74	579965	0.66
chr8	583773	583777	0.95	583777	1.0	583777	0.75	583777	0.79	583777	0.55
chr8	594639	594638	0.87	594638	0.43	556837	0.67	594638	0.39	594638	0.8
chr8	622957	597899	0.39	624317	0.57	619457	0.47	617740	0.5	662469	0.55
chr8	624701	586555	0.93	NA	NA	NA	NA	NA	NA	NA	NA
chr8	630463	632326	0.55	626419	0.56	635267	0.16	632548	0.59	635702	0.33
chr8	634169	635267	0.47	635443	0.85	635267	0.71	635443	0.83	635443	0.91
chr8	635102	635101	0.76	635101	1.0	635101	0.95	635101	0.92	635101	0.99
chr8	642614	620129	1.0	598790	1.0	NA	NA	NA	NA	602781	0.5
chr8	655661	650496	0.26	657779	0.73	658661	0.57	658661	0.69	657779	0.76
chr8	663759	663829	0.96	663758	1.0	663758	0.7	663758	0.81	663758	1.0
chr8	683503	701416	0.22	NA	NA	683498	0.64	NA	NA	708105	0.5
chr8	685993	685992	0.57	685992	0.7	685402	0.53	685992	0.62	685992	0.77
chr8	686449	686448	0.96	681747	0.97	NA	NA	655324	1.0	686448	1.0
chr8	689114	688903	1.0	688873	0.99	688873	1.0	688873	1.0	689122	0.94
chr8	693062	693082	0.96	693082	1.0	693082	1.0	693082	1.0	693082	1.0
chr8	693253	693265	0.77	NA	NA	733560	0.03	NA	NA	NA	NA
chr8	697792	678082	1.0	697791	1.0	NA	NA	NA	NA	NA	NA
chr8	698219	697972	0.51	697972	0.62	697972	0.82	697972	0.63	697972	0.64
chr8	698900	698899	0.85	698899	0.86	698795	0.91	699658	0.85	699658	0.9
chr8	707196	707208	0.46	707208	0.69	707204	0.77	707208	0.6	707208	0.69
chr8	708119	708118	0.93	708645	0.96	708118	0.97	708118	0.98	708118	0.96
chr8	711502	711501	0.6	711501	1.0	711501	1.0	711501	0.8	711501	0.59
chr8	712421	712420	0.92	712420	0.99	712420	0.61	712420	1.0	712420	1.0
chr8	726583	690510	1.0	NA	NA	NA	NA	NA	NA	NA	NA
chr8	726746	721498	1.0	NA	NA	NA	NA	693163	1.0	NA	NA
chr8	726807	700061	0.2	679674	0.08	NA	NA	NA	NA	NA	NA
chr8	733527	735353	0.27	731854	0.47	724218	0.31	731854	0.44	741711	0.51
chr8	735311	735329	0.33	733128	0.59	735329	0.54	733128	0.52	733128	0.55
chr8	735508	735507	0.83	735507	0.88	735507	0.87	735507	0.93	735507	0.86
chr8	736282	736281	0.93	714959	0.2	NA	NA	NA	NA	NA	NA
chr8	738675	738674	0.47	734972	0.68	734972	0.61	734972	0.69	738674	0.81
chr8	738994	738994	1.0	738994	0.97	738994	0.96	736469	0.85	736469	0.85
chr8	770874	770873	0.76	770873	0.62	770873	0.68	770873	0.66	770873	0.64
chr8	773327	773326	0.77	773326	0.66	773326	0.73	773326	0.6	773326	0.63
chr8	782228	782237	0.93	782237	0.99	782237	1.0	782237	0.99	782237	0.98
chr8	800729	800748	1.0	NA	NA	NA	NA	756716	1.0	NA	NA
chr8	804932	804804	1.0	772984	1.0	NA	NA	808233	1.0	786640	0.67
chr8	809459	809458	0.87	809458	0.91	809458	0.96	809458	0.93	809458	0.87
chr8	814692	814691	0.63	765434	0.5	814691	1.0	846954	0.5	NA	NA
chr8	816276	816275	0.74	816275	0.72	816275	0.73	816275	0.82	824574	0.53
chr8	823310	823310	0.6	823063	0.68	823310	0.74	823310	0.49	823782	0.59
chr8	824017	822554	0.86	807939	0.77	810502	0.94	807939	0.87	824718	0.92
chr8	830895	830894	0.52	800903	0.41	801451	0.78	830894	0.69	830894	0.54
chr8	831208	831207	0.69	826864	0.77	831207	0.76	831207	0.74	831207	0.62
chr8	837657	837664	0.83	818237	0.71	818237	0.7	818237	0.56	837664	0.72
chr8	847500	813400	0.01	NA	NA	894724	0.05	NA	NA	847275	0.14
chr8	857873	858789	0.83	881404	0.56	857872	0.65	881404	0.63	881404	0.61
chr8	859115	859114	0.96	859114	0.95	859090	0.92	859114	0.74	859114	1.0
chr8	870009	868934	0.97	868934	0.99	870008	0.5	870008	1.0	868934	0.94
chr8	877000	876999	0.93	876999	0.93	876999	0.97	876999	0.99	876401	0.93
chr8	883518	869940	0.64	883517	0.57	894921	0.2	883517	1.0	883517	0.5
chr8	888604	888603	0.83	888603	0.7	888603	0.32	888603	0.54	888603	0.67
chr8	909465	909464	0.86	909464	0.6	909464	0.8	865302	0.5	909464	0.56
chr8	915548	915547	1.0	915242	0.72	915547	1.0	918938	0.94	918938	0.72
chr8	931076	931075	0.78	914272	0.5	931075	1.0	931075	1.0	931075	0.86
chr8	940353	940352	0.48	940352	1.0	940352	1.0	940352	0.76	940352	1.0
chr8	941820	941819	0.74	941819	0.99	941819	0.96	941819	0.98	941819	0.99
chr8	945771	945770	1.0	NA	NA	NA	NA	898619	0.33	912018	0.07
chr8	946270	947308	0.39	946269	0.55	946269	0.36	946269	0.51	946269	0.73
chr8	951411	951410	1.0	NA	NA	NA	NA	NA	NA	NA	NA
chr8	953189	953204	0.97	NA	NA	995535	0.08	908069	1.0	NA	NA
chr8	969543	969542	0.95	969542	1.0	968913	0.94	969542	0.99	969542	0.98
chr8	982884	969338	0.35	970905	0.64	983714	0.59	982883	0.7	983714	0.63
chr8	986663	987534	0.85	986662	0.88	986662	0.91	986662	0.93	986662	0.92
chr8	998145	997630	0.6	NA	NA	NA	NA	NA	NA	NA	NA
chr8	998468	998467	0.77	998467	0.87	998467	0.85	998467	0.84	998467	0.94
chr8	1005585	1005584	0.75	1005584	0.76	1001785	0.68	1001785	0.73	998319	0.7
chr8	1007625	1009014	0.81	1007969	0.98	1007209	0.95	1007845	0.98	1007209	0.93
chr8	1023857	1021298	0.45	1018281	0.7	1018860	0.6	1025274	0.6	1018373	0.56
chr8	1031390	1031389	0.25	1031389	0.81	1031389	1.0	1031389	0.44	1031389	0.32
chr8	1054242	1056271	0.4	NA	NA	1040622	0.25	NA	NA	1054280	0.87
chr8	1062046	1062045	0.57	1061962	1.0	1062045	0.93	1061962	0.93	1061962	0.98
chr8	1063522	1063521	0.71	1063521	0.39	1095403	0.17	1063521	0.42	1094543	0.51
chr8	1067604	1050168	0.33	1062890	0.52	1067849	0.7	1062890	0.32	1067849	0.47
chr8	1075901	1075909	0.93	1075900	0.72	1075517	1.0	1075900	0.97	1075900	0.97
chr8	1081163	1076595	1.0	NA	NA	NA	NA	NA	NA	NA	NA
chr8	1087554	1087553	0.42	1087553	0.72	1087553	0.58	1087553	0.7	1087553	0.66
chr8	1100504	1100507	0.91	1100507	0.88	1100507	0.96	1100507	0.86	1100507	0.94
chr8	1105619	1105618	0.81	1105618	0.77	1105618	0.83	1105618	0.85	1105618	0.81
chr8	1110715	1110714	0.49	1110714	0.72	1105618	0.56	1110714	0.64	1110714	0.47
chr8	1111389	1111388	1.0	NA	NA	1111388	1.0	1096712	0.5	1111388	0.25
chr8	1117871	1117870	1.0	1117870	1.0	1117870	0.5	1112520	1.0	1099036	0.88
chr8	1118549	1120867	0.89	1115186	0.84	1120867	0.95	1120867	0.88	1124467	0.74
chr8	1122755	1122760	0.7	NA	NA	NA	NA	1122760	0.5	1097465	0.14
chr8	1129402	1129401	0.79	1129401	0.9	1129401	0.83	1126172	0.74	1129401	0.89
chr8	1142075	1142074	0.82	1142074	0.87	1142074	0.78	1142074	0.92	1142074	0.8
chr8	1147539	1147538	0.96	1147538	0.93	1146519	0.99	1146698	0.96	1146875	0.96
chr8	1155541	1155540	0.99	1107210	1.0	NA	NA	1151834	1.0	NA	NA
chr8	1165289	1174025	1.0	1165300	1.0	1165300	0.95	1165300	1.0	1165300	1.0
chr8	1174262	1174267	0.6	1160781	1.0	1174267	1.0	1174267	0.97	1174267	0.48
chr8	1174478	1171484	0.83	1142494	1.0	1174475	1.0	1174475	0.54	1133151	1.0
chr8	1174666	1174690	0.98	1159593	0.8	1173178	1.0	1168930	0.87	1133151	0.66
chr8	1185693	1183589	0.86	1187025	0.84	1187025	0.86	1187025	0.84	1181959	0.89
chr8	1190398	1190397	0.93	1190397	0.99	1190397	0.99	1190397	0.98	1190397	0.98
chr8	1192664	1192663	0.8	1192663	0.78	1192663	0.91	1192663	0.78	1192985	0.87
chr8	1198093	1198108	0.96	1198108	0.98	NA	NA	1198108	0.69	1194988	1.0
chr8	1202047	1202042	0.82	1202042	0.69	1202042	0.84	1202042	0.75	1202042	0.76
chr8	1202297	1196950	0.32	1203027	0.64	1203719	0.68	1205131	0.63	1203542	0.58
chr8	1203107	1203106	0.98	1203106	0.97	1203106	0.99	1203106	0.96	1203106	0.99
chr8	1208866	1203561	0.38	1208865	0.63	1208865	0.23	1208896	0.35	1208865	0.45
chr8	1229271	1229270	0.44	1229270	0.9	1229270	0.81	1229270	0.79	1229270	0.85
chr8	1242928	1242937	0.91	1242937	0.99	1242937	0.99	1242937	0.96	1242937	0.97
chr8	1267232	1267244	0.4	1267244	0.7	1265445	0.52	1267244	0.65	1266767	0.45
chr8	1270693	1267954	0.69	1270704	0.97	1270894	0.57	1273209	0.52	1270704	0.99
chr8	1270795	1269353	0.91	1270804	1.0	NA	NA	1257975	1.0	NA	NA
chr8	1275027	1237245	1.0	1271522	1.0	NA	NA	1271522	1.0	1275026	0.95
chr8	1275362	1275361	0.81	1275361	0.79	1275361	0.6	1275361	0.8	1275361	0.54
chr8	1275716	1275715	0.61	1275715	0.94	1275715	0.99	1275715	0.87	1275715	0.85
chr8	1288034	1288906	0.95	1288560	0.91	1288906	0.92	1289417	0.94	1289417	0.89
chr8	1288484	1288483	0.41	1296114	0.48	1294394	0.88	1296114	0.55	1301626	0.52
chr8	1288588	1288587	0.73	1288587	0.67	1288587	0.57	1288587	0.72	1288587	0.69
chr8	1294868	1294873	0.84	1294873	0.81	1294873	0.93	1294873	0.83	1294873	0.82
chr8	1303397	1303391	0.71	1303391	0.83	1303359	0.89	1303420	0.69	1303328	0.87
chr8	1310059	1310058	0.72	1310058	0.76	1306489	0.56	1310058	0.62	1306489	0.27
chr8	1310645	1310645	0.95	1272137	0.82	1266603	0.16	1308082	1.0	1310645	1.0
chr8	1311704	1311703	0.91	1311703	0.88	1311703	0.89	1311703	0.95	1311703	0.86
chr8	1320822	1285006	1.0	NA	NA	NA	NA	NA	NA	NA	NA
chr8	1321316	1321321	1.0	1335755	0.25	NA	NA	NA	NA	NA	NA
chr8	1323033	1323032	0.6	1323032	0.75	1323032	0.45	1323032	0.59	1323032	0.69
chr8	1332304	1332303	0.44	NA	NA	NA	NA	NA	NA	NA	NA
chr8	1337085	1291728	1.0	1337111	1.0	NA	NA	1337111	1.0	1337111	1.0
chr8	1357402	1357401	0.44	1357401	0.57	1357401	0.74	1357401	0.44	1357401	0.44
chr8	1362907	1326100	0.67	NA	NA	NA	NA	NA	NA	NA	NA
chr8	1368171	1368170	0.69	1368170	1.0	1368170	1.0	1368170	1.0	1368170	1.0
chr8	1368386	1368397	0.99	1368394	1.0	NA	NA	1368394	1.0	NA	NA
chr8	1369364	1371214	1.0	NA	NA	NA	NA	NA	NA	NA	NA
chr8	1378151	1378150	1.0	NA	NA	NA	NA	1334956	1.0	NA	NA
chr8	1381783	1381728	0.72	1381323	0.44	1381323	0.86	1381323	0.72	1381323	0.76
chr8	1382913	1382924	0.75	NA	NA	NA	NA	NA	NA	NA	NA
chr8	1410833	1412314	0.5	1411524	0.79	1410832	0.53	1410625	0.6	1410832	0.63
chr8	1415009	1415013	0.98	1377635	0.5	NA	NA	1415026	0.96	1415013	1.0
chr8	1419442	1430525	0.31	1418804	0.45	1425554	0.63	1419201	0.44	1425554	0.57
chr8	1421966	1421965	0.95	1374075	1.0	NA	NA	NA	NA	NA	NA
chr8	1421968	1421965	0.96	NA	NA	NA	NA	NA	NA	NA	NA
chr8	1422562	1422561	0.46	1422561	0.74	1422561	0.94	1422561	0.75	1422561	0.95
chr8	1428416	1450303	0.04	1428415	1.0	NA	NA	NA	NA	NA	NA
chr8	1433739	1426715	0.46	1428155	0.85	1433594	0.88	1430984	0.79	1424657	0.9
chr8	1445079	1445559	0.54	1445078	0.96	1445078	0.33	1445078	0.84	1445078	0.69
chr8	1454356	1454355	1.0	1454355	0.94	1424600	1.0	1454355	0.86	1454355	0.85
chr8	1457976	1458635	0.41	1451512	0.78	1458561	0.59	1458561	0.76	1455163	0.72
chr8	1466524	1466533	0.86	1466539	0.55	1466545	0.55	1459684	0.53	1445078	0.54
chr8	1466876	1433002	0.07	1466881	1.0	NA	NA	1422747	1.0	1466881	1.0
chr8	1469991	1470003	0.56	1470020	0.97	1470003	0.98	1470003	0.96	1470003	0.98
chr8	1477800	1477044	0.56	1477799	0.91	1478221	0.93	1478221	0.87	1475578	0.98
chr8	1480697	1480696	0.83	1480696	0.74	1480696	0.67	1480696	0.55	1446572	0.33
chr8	1480867	1476648	0.68	1478615	0.88	NA	NA	1478615	0.99	1478615	1.0
chr8	1489899	1489898	0.33	1489898	0.95	1489898	0.5	1489898	0.97	1489898	0.8
chr8	1494728	1494726	0.17	1494726	0.54	NA	NA	1494726	0.7	1541211	0.4
chr8	1498380	1498207	0.55	1497843	0.97	1499033	0.81	1499757	0.73	1498340	0.87
chr8	1509327	1509059	0.81	1509388	0.62	1509179	0.82	1509328	0.66	1509879	0.59
chr8	1515249	1515248	1.0	NA	NA	NA	NA	NA	NA	NA	NA
chr8	1515415	1515436	1.0	1515113	1.0	1515436	0.92	1515436	1.0	1515436	1.0
chr8	1515499	1480185	0.2	1484397	1.0	1489250	0.25	1515498	0.86	1484397	1.0
chr8	1527922	1527921	0.98	1527921	1.0	1527921	1.0	1527921	0.86	1561767	0.17
chr8	1531235	1530595	0.26	1538672	0.58	1527657	0.71	1519482	0.38	1538672	0.36
chr8	1533136	1533135	0.6	1533135	0.56	1533135	0.8	1533135	0.6	1533135	0.59
chr8	1533507	1533506	0.98	1572506	0.17	1533506	0.64	1533506	1.0	NA	NA
chr8	1534783	1534787	0.93	1534787	0.81	1534783	0.82	1534787	0.81	1534787	0.79
chr8	1537062	1537061	0.9	1537061	0.94	1537061	0.97	1537061	0.92	1536721	0.65
chr8	1537728	1539203	0.28	1536298	0.31	1537640	0.28	1532799	0.25	1536298	0.31
chr8	1538886	1538885	0.6	1538885	0.78	1537640	0.63	1519468	0.4	1538116	0.56
chr8	1543900	1543907	0.69	1543907	0.25	1543907	0.8	1543907	0.54	1543907	0.33
chr8	1544736	1545518	0.49	1544735	0.94	1544673	0.94	1544735	0.88	1545518	0.87
chr8	1554288	1554271	0.74	1554304	0.96	1554304	1.0	1554304	0.95	1554304	0.97
chr8	1558852	1559512	0.94	1558860	1.0	1558860	0.96	1559512	1.0	1558860	1.0
chr8	1565300	1565304	0.99	1564955	0.87	1578872	0.75	1565304	0.75	1564955	0.6
chr8	1575456	1577294	0.61	1573618	0.89	1577224	0.83	1577294	0.88	1573618	0.78
chr8	1577568	1576095	0.41	1577294	0.73	1577294	0.75	1577294	0.59	1581305	0.61
chr8	1582517	1582516	0.71	1582516	1.0	1582516	0.83	1582516	0.59	1582516	1.0
chr8	1585452	1577915	1.0	NA	NA	1547161	1.0	1568531	0.25	1586445	0.33
chr8	1587646	1587645	0.98	1552232	1.0	1587645	1.0	1587645	1.0	1539214	1.0
chr8	1593458	1610910	0.33	NA	NA	NA	NA	1610910	0.05	NA	NA
chr8	1595036	1603732	1.0	1595045	1.0	NA	NA	NA	NA	1597853	0.6
chr8	1595877	1595891	0.99	1595891	0.97	1595891	0.98	1595891	0.97	1595891	0.97
chr8	1601945	1601489	0.29	1601489	0.75	1641354	0.47	1601489	0.67	1591722	0.65
chr8	1613543	1613542	0.35	1613542	0.82	1613542	0.65	1613542	0.78	1613542	0.75
chr8	1624845	1624869	0.91	1624869	0.97	1624869	0.95	1624869	0.98	1624869	0.97
chr8	1645094	1641890	0.05	NA	NA	1608304	0.5	NA	NA	1627922	1.0
chr8	1662762	1680992	0.15	NA	NA	NA	NA	NA	NA	NA	NA
chr8	1662938	1662930	1.0	1662937	1.0	1662937	1.0	1620478	1.0	1620478	0.5
chr8	1662988	1663001	0.6	1663001	0.98	1654612	0.97	1663001	0.92	1663001	0.96
chr8	1666680	1666679	0.89	1618625	0.67	1651372	1.0	1666679	1.0	1666679	0.86
chr8	1670031	1665483	0.97	1670030	1.0	1670030	0.95	1665483	1.0	1670030	1.0
chr8	1672201	1672228	0.51	1669953	0.68	1673589	0.7	1669953	0.62	1672228	0.64
chr8	1673869	1673868	1.0	NA	NA	NA	NA	1673868	0.82	NA	NA
chr8	1675824	1681633	0.36	1675828	1.0	1675828	1.0	1661254	0.85	1675828	0.8
chr8	1677523	1677516	1.0	NA	NA	NA	NA	1717252	0.03	1677516	1.0
chr8	1681647	1681646	1.0	NA	NA	NA	NA	NA	NA	NA	NA
chr8	1682480	1682479	0.48	1682479	0.79	1682479	0.75	1682479	0.74	1682479	0.72
chr8	1682918	1682917	0.87	NA	NA	NA	NA	NA	NA	NA	NA
chr8	1685735	1684593	0.63	1685734	0.79	1685734	0.7	1685734	1.0	1685734	0.72
chr8	1686674	1686673	0.97	1684296	0.75	1686673	0.99	1686673	0.94	1686673	0.95
chr8	1691507	1729157	0.52	1686054	1.0	1690383	1.0	1645502	1.0	1690383	0.35
chr8	1692891	1692895	1.0	NA	NA	NA	NA	1692895	1.0	1692925	1.0
chr8	1693356	1730390	0.25	NA	NA	NA	NA	NA	NA	NA	NA
chr8	1694857	1694856	0.97	1694856	1.0	NA	NA	1694856	1.0	1694856	0.82
chr8	1697459	1697467	0.73	1723233	0.5	NA	NA	1697467	1.0	NA	NA
chr8	1699450	1699449	0.44	1699449	0.95	1699449	0.88	1699449	0.81	1699449	0.79
chr8	1699614	1683912	1.0	NA	NA	1699613	1.0	NA	NA	NA	NA
chr8	1702310	1702309	1.0	1702309	1.0	NA	NA	1663790	1.0	NA	NA
chr8	1703300	1705325	0.6	1703299	0.65	1703299	0.53	1703299	0.37	1703299	0.69
chr8	1704769	1704781	0.92	1704773	1.0	1704773	0.56	1704781	0.84	1704773	0.53
chr8	1705718	1705717	0.67	1705717	1.0	NA	NA	NA	NA	1705717	1.0
chr8	1709829	1709836	0.91	1709836	0.44	NA	NA	1708306	0.91	1709836	0.8
chr8	1714220	1717333	0.52	1713258	0.92	1714865	0.91	1713258	0.92	1713541	0.86
chr8	1715331	1715335	0.67	1715335	0.68	1715335	0.93	1715335	0.62	1715335	0.31
chr8	1720988	1721003	0.84	1722265	0.83	1721864	0.67	1721003	0.82	1721003	0.78
chr8	1725966	1725836	1.0	1725965	0.97	1725956	1.0	1725836	0.97	1725836	0.99
chr8	1728562	1728561	0.81	1728561	1.0	1728561	1.0	1728561	0.64	1728561	0.56
chr8	1730141	1730140	0.99	1730140	1.0	1730140	0.97	1730140	0.97	1730140	1.0
chr8	1731008	1731007	0.87	1731007	1.0	1730892	0.96	1730091	0.86	1731007	0.96
chr8	1731164	1731163	0.7	1731300	0.73	1731163	0.8	1731163	0.83	1731163	0.77
chr8	1731934	1751181	0.64	NA	NA	NA	NA	1712554	1.0	NA	NA
chr8	1737581	1737580	0.94	1715078	1.0	1737580	1.0	1712554	0.67	1737580	0.73
chr8	1738928	1738927	0.78	1738927	1.0	1703416	0.6	1738766	1.0	1738927	1.0
chr8	1739885	1739884	0.31	1739884	0.9	1739884	0.98	1739884	0.89	1739884	0.86
chr8	1742866	1741864	0.69	1742865	0.82	1742865	0.83	1742865	0.86	1742865	0.75
chr8	1744956	1747125	0.74	1744939	0.98	1745844	0.96	1747618	0.94	1744796	0.95
chr8	1747488	1748084	0.57	1747618	0.92	1747618	0.89	1747487	0.93	1747618	0.68
chr8	1751433	1751432	0.98	1751432	1.0	1751432	1.0	1751432	1.0	1704379	1.0
chr8	1753887	1753886	0.85	1753886	1.0	1753886	1.0	1710157	1.0	1753886	0.33
chr8	1756484	1756310	0.78	1756310	0.95	1755864	0.99	1756310	0.98	1759425	0.95
chr8	1762177	1751527	1.0	NA	NA	NA	NA	NA	NA	1761012	0.05
chr8	1764358	1764357	0.97	1764357	0.96	1764357	0.96	1764357	0.98	1764357	0.99
chr8	1771929	1770805	0.51	1772038	0.93	1773477	0.93	1770707	0.92	1770707	0.97
chr8	1772627	1772626	0.4	1772626	0.53	1772626	0.76	1772626	0.45	1772626	0.48
chr8	1781361	1781361	0.49	1782062	0.97	1781365	0.7	1782062	0.95	1772198	0.78
chr8	1781953	1794559	0.36	1782062	0.78	1781416	0.6	1782062	0.67	1800179	0.4
chr8	1784285	1784284	0.71	1784284	0.76	1784284	1.0	1784284	0.67	1784284	0.89
chr8	1788892	1801657	0.33	NA	NA	NA	NA	NA	NA	NA	NA
chr8	1789794	1789805	0.56	1789805	0.91	1789511	0.98	1789805	0.75	1789805	0.6
chr8	1789836	1839729	0.12	NA	NA	NA	NA	NA	NA	1833667	0.18
chr8	1791327	1791326	0.96	1791326	0.98	1795958	0.7	1791326	0.99	1790555	0.86
chr8	1793347	1793346	1.0	1793346	1.0	NA	NA	1793346	1.0	1793346	0.5
chr8	1798022	1803572	0.59	1798027	0.87	1798027	0.89	1798027	0.85	1798027	0.88
chr8	1803329	1803139	0.58	1803328	0.76	1803157	0.98	1803139	0.66	1807258	0.8
chr8	1807555	1807259	0.87	1807797	0.96	1807554	0.92	1806920	0.89	1807797	0.92
chr8	1808922	1807864	0.55	1807864	0.6	1809381	0.41	1807864	0.75	1808921	0.64
chr8	1820136	1820135	0.96	1820135	0.95	1820135	0.97	1820256	0.92	1820256	0.97
chr8	1823072	1823071	0.97	1823071	0.97	1823071	0.95	1823071	0.96	1822884	0.91
chr8	1836183	1836182	0.98	1836182	0.86	1836182	0.97	1836182	0.84	1836182	0.96
chr8	1851914	1851913	0.65	1852031	0.95	1851913	0.92	1852031	0.88	1851913	0.96
chr8	1855919	1855918	0.53	1855918	0.94	1855918	0.96	1855918	0.9	1855918	0.9
chr8	1857413	1857422	0.44	1857422	0.94	1857422	0.91	1857422	0.73	1857422	0.55
chr8	1857875	1854077	0.27	1857879	0.29	1857870	0.31	1857879	0.31	1857879	0.36
chr8	1866423	1866422	0.49	1866422	0.63	1866279	0.88	1866422	0.63	1868361	0.5
chr8	1873858	1873864	0.81	1873864	0.89	1873864	0.95	1873864	0.92	1873864	0.97
chr8	1879558	1876387	0.6	1879557	0.97	1879557	0.99	1878610	0.8	1879557	0.95
chr8	1884399	1884069	0.7	1884069	0.92	1884398	0.91	1882790	0.91	1884069	0.74
chr8	1892629	1848148	0.5	NA	NA	1844702	1.0	NA	NA	1872942	1.0
chr8	1894172	1894171	0.65	1892531	0.96	1894345	0.73	1893997	0.83	1893997	0.96
chr8	1903929	1903936	0.81	1903936	0.87	1862809	0.33	1903936	0.71	1903936	1.0
chr8	1904097	1904096	0.9	1859141	0.07	1904096	1.0	1904096	1.0	1904096	1.0
chr8	1908228	1908433	0.43	1913732	0.83	1908227	0.56	1908227	0.6	1913828	0.74
chr8	1913300	1913299	1.0	1913299	1.0	1913299	1.0	1913299	0.99	1913299	1.0
chr8	1914730	1904695	1.0	NA	NA	NA	NA	NA	NA	NA	NA
chr8	1917752	1917764	1.0	1917784	0.53	NA	NA	1917764	0.67	1917784	1.0
chr8	1917946	1917945	0.73	1917945	0.52	1917945	0.56	1876943	1.0	1917945	0.97
chr8	1918460	1908826	0.27	1918460	0.34	1917753	0.24	1917753	0.37	1918460	0.32
chr8	1921736	1921735	0.95	1922223	0.99	1921735	1.0	1921822	0.99	1921735	0.44
chr8	1922936	1922935	1.0	1905320	0.5	1908494	0.14	1922935	1.0	NA	NA
chr8	1924406	1888869	0.25	NA	NA	NA	NA	1924405	1.0	1886778	0.12
chr8	1927503	1927502	0.5	NA	NA	1927502	0.81	NA	NA	1927502	0.5
chr8	1932461	1932478	0.67	NA	NA	NA	NA	NA	NA	NA	NA
chr8	1934355	1934354	0.65	1934354	0.73	1934354	0.88	1934354	0.61	1934354	0.37
chr8	1949019	1949018	0.72	1949018	0.65	1949018	0.93	1949018	0.66	1949018	0.77
chr8	1950516	1950519	0.46	1950519	1.0	1950519	0.79	1950519	0.45	1950519	0.82
chr8	1950699	1950730	0.53	1950730	0.55	1950730	0.82	1950799	0.53	1950730	0.77
chr8	1954473	1954472	0.94	1954472	0.99	1954472	0.98	1954472	0.94	1954472	0.9
chr8	1973497	1963641	0.8	1973501	0.99	1973501	1.0	1973501	0.96	1973501	0.96
chr8	1974079	1974118	0.53	1972994	0.56	1974118	0.83	1972224	0.62	1977677	0.61
chr8	1977083	1973423	0.52	1977082	0.53	1977082	0.87	1977082	0.48	1977082	0.45
chr8	1982746	1982745	0.97	1982745	0.99	1982745	1.0	1982745	0.97	1982745	0.88
chr8	1987039	1987021	0.74	1977082	0.71	1983622	0.25	1977082	0.64	1977082	0.78
chr8	1987725	1985043	0.52	1984726	0.68	1987070	0.78	1984726	0.66	1984726	0.7
chr8	1992606	1992605	1.0	NA	NA	2003791	0.25	1945628	1.0	NA	NA
chr8	1992832	1992831	0.92	1992831	1.0	1992831	0.93	1992831	0.99	1992831	0.99
chr8	1996274	1996273	0.5	1996273	1.0	1996273	0.79	1996273	1.0	1996273	1.0
chr8	1997403	1997402	0.69	1997402	0.63	1997402	0.88	1997402	0.89	1997402	0.86
chr8	2011826	2011825	0.66	2011825	0.66	2011825	0.91	2011825	0.66	2011825	0.88
chr8	2032242	2035771	0.56	2032241	0.78	2032241	0.82	2032241	0.67	2032241	0.79
chr8	2032303	2019422	0.67	NA	NA	1983579	1.0	NA	NA	NA	NA
chr8	2037862	2040237	0.68	2035607	0.96	2038271	0.51	2038271	0.94	2038271	0.91
chr8	2038791	2043524	0.48	2038790	0.91	2038790	0.96	2038790	0.79	2029238	0.7
chr8	2039927	2039947	0.66	2039947	0.88	2040158	0.8	2040158	0.85	2040158	0.91
chr8	2039948	2039947	0.99	2039947	1.0	2040158	0.88	2040158	0.97	2040158	0.99
chr8	2040038	2040076	1.0	2040076	0.95	NA	NA	2040086	1.0	2040076	0.81
chr8	2059743	2059742	0.56	2059742	0.88	2059742	0.74	2059742	0.59	2058475	0.85
chr8	2060444	2081074	0.2	NA	NA	NA	NA	NA	NA	NA	NA
chr8	2067745	2067746	0.93	2067746	0.98	2067746	0.97	2067746	0.95	2067746	0.92
chr8	2071135	2071159	0.67	2071159	1.0	NA	NA	2071159	1.0	2026362	1.0
chr8	2077309	2083356	0.95	NA	NA	NA	NA	2064546	0.33	2077342	1.0
chr8	2086938	2086937	0.47	2086937	0.97	2086937	0.94	2086937	0.83	2086937	0.96
chr8	2103121	2103120	0.99	2103120	0.99	2103184	0.99	2103120	0.98	2104148	0.98
chr8	2104604	2104603	0.99	2104603	0.33	2104603	0.91	2104603	0.82	NA	NA
chr8	2108289	2108288	0.99	2108288	0.94	2108288	0.92	2108288	0.99	2108288	0.98
chr8	2114782	2112861	1.0	2112920	1.0	2112920	1.0	2114618	1.0	NA	NA
chr8	2116761	2116760	0.98	NA	NA	2074947	1.0	2114410	1.0	2068474	1.0
chr8	2117806	2117826	1.0	NA	NA	NA	NA	NA	NA	NA	NA
chr8	2125605	2124878	0.78	2122921	0.25	2122981	0.58	2124878	0.36	2121061	0.33
chr8	2125849	2138238	1.0	NA	NA	NA	NA	NA	NA	NA	NA
chr8	2127644	2128061	0.32	2128061	0.73	2128061	0.33	2128061	0.75	2128061	0.88
chr8	2132569	2130812	0.96	2130812	1.0	2130812	0.97	2132570	1.0	2130812	0.98
chr8	2137564	2134354	0.91	2131685	0.98	2138203	0.97	2135565	0.98	2134244	0.98
chr8	2142079	2142078	0.83	2153178	0.71	2142078	0.74	2142078	0.73	2147072	0.8
chr8	2150049	2150333	0.34	2149497	0.93	2149637	0.72	2150077	0.86	2137080	0.76
chr8	2150562	2150561	0.65	2150570	0.85	2150570	0.79	2150570	0.75	2150570	0.78
chr8	2156885	2156894	0.99	2156500	0.98	2156796	0.96	2156796	1.0	2156733	1.0
chr8	2163428	2163442	1.0	2161435	1.0	2118688	1.0	2163442	1.0	2161435	1.0
chr8	2164156	2164155	0.82	2164155	0.95	2164155	0.91	2164155	0.91	2164155	0.93
chr8	2166492	2161286	1.0	NA	NA	2166517	1.0	NA	NA	2181683	0.5
chr8	2171229	2149263	0.5	NA	NA	2171228	0.5	2159164	0.5	NA	NA
chr8	2171579	2171578	0.42	2174265	0.69	2171578	0.55	2163081	0.57	2174076	0.46
chr8	2172327	2172325	0.44	2171556	0.88	2171556	0.95	2170920	0.86	2171556	0.94
chr8	2174621	2174620	0.95	2174620	0.99	2174620	0.95	2174620	1.0	2174620	0.97
chr8	2177795	2177794	0.74	2177794	1.0	2177794	0.96	2177843	0.93	2177794	0.99
chr8	2186120	2186119	0.95	2186119	1.0	2186119	0.97	2186119	0.99	2186119	0.99
chr8	2189006	2189005	0.93	2189788	0.97	2189005	0.87	2189005	0.96	2189005	0.95
chr8	2192082	2193679	0.3	2189833	0.51	2192577	0.4	2189833	0.49	2189833	0.51
chr8	2199543	2199542	0.84	2199542	0.81	2199542	0.75	2199542	0.53	2199542	0.64
chr8	2201124	2233497	0.33	2202106	0.07	2248933	0.02	2184184	1.0	NA	NA
chr8	2201300	2201291	1.0	NA	NA	2243076	0.33	NA	NA	NA	NA
chr8	2206148	2206147	0.82	2206147	0.93	2206147	0.97	2206147	0.92	2206147	0.85
chr8	2213510	2213509	0.7	2213031	1.0	2207220	0.96	2208118	0.89	2209724	0.96
chr8	2213673	2213672	0.9	2199873	1.0	2213672	1.0	2206225	0.96	2213672	0.53
chr8	2214773	2249642	0.5	NA	NA	NA	NA	NA	NA	NA	NA
chr8	2219481	2219480	0.48	2218148	0.57	2218671	0.85	2219480	0.68	2219480	0.79
chr8	2220568	2220567	0.66	2220567	0.6	2220567	0.42	2220567	0.46	2220567	0.58
chr8	2227193	2227196	1.0	NA	NA	NA	NA	2188963	1.0	NA	NA
chr8	2335102	2349303	0.5	NA	NA	2363611	0.12	NA	NA	2335101	0.64
chr8	2345539	2343442	0.69	2345544	0.93	2343442	0.92	2343442	0.94	2345074	0.92
chr8	2348999	2345544	0.69	2348998	0.43	2348998	0.36	2369556	0.3	2348843	0.42
chr8	2351245	2346550	0.85	2349536	0.96	2348843	0.96	2349536	0.97	2349591	0.92
chr8	2360159	2360674	0.77	2348227	0.66	2360172	0.37	2360188	0.79	2342434	0.56
chr8	2371750	2369922	0.8	2348227	0.51	NA	NA	2369856	0.79	2371761	0.61
chr8	2487401	2506946	0.25	NA	NA	NA	NA	NA	NA	NA	NA
chr8	2487775	2487774	0.77	2487774	0.97	2487774	0.99	2487774	0.93	2487774	0.93
chr8	2488840	2488698	0.87	2487502	0.93	2488698	0.91	2488576	0.93	2487502	0.86
chr8	2489841	2488576	0.76	2487502	0.86	2488698	0.87	2488576	0.85	2489848	0.61
chr8	2494145	2492443	0.93	2494144	1.0	2494144	1.0	2491181	1.0	2491998	1.0
chr8	2508344	2508343	0.98	2507992	1.0	NA	NA	2507930	0.95	2507930	0.84
chr8	2508731	2508730	0.98	2507992	1.0	2499089	0.0	2507930	0.95	2507930	0.84
chr8	2508983	2508978	0.98	2507992	1.0	NA	NA	2507930	0.95	2507930	1.0
chr8	2509256	2509633	0.86	2509255	0.95	2509255	0.37	2507930	0.86	2509255	0.89
chr8	2514365	2514370	0.4	2514370	0.81	2513769	0.94	2514370	0.77	2514370	0.87
chr8	2517956	2517955	0.44	2522119	0.58	2517955	0.88	2522119	0.45	2522119	0.51
chr8	2528595	2528594	1.0	NA	NA	NA	NA	2505901	1.0	2528594	0.5
chr8	2529199	2529198	0.85	2529198	1.0	2529198	0.92	2531254	0.83	2529198	0.44
chr8	2531537	2520992	0.32	2531536	0.43	2531805	0.52	2531536	0.35	2531536	0.22
chr8	2532446	2532445	0.95	2532445	0.87	2532445	1.0	2532445	0.88	2532445	0.96
chr8	2535961	2535971	1.0	2535971	0.98	2535971	0.92	2534045	0.99	2535971	0.93
chr8	2537270	2537269	0.95	2537269	1.0	2537394	0.96	2537269	0.98	2537394	0.97
chr8	2538890	2538889	1.0	NA	NA	NA	NA	NA	NA	NA	NA
chr8	2540921	2499986	1.0	NA	NA	NA	NA	NA	NA	NA	NA
chr8	2550764	2545796	1.0	NA	NA	NA	NA	NA	NA	NA	NA
chr8	2552636	2554553	0.53	2560348	0.77	2552714	0.88	2552635	0.56	2552714	0.77
chr8	2555221	2559774	0.97	NA	NA	NA	NA	2555220	1.0	NA	NA
chr8	2560271	2560270	1.0	NA	NA	NA	NA	NA	NA	NA	NA
chr8	2564820	2564836	0.96	2564836	1.0	2564836	1.0	2564836	0.96	2564836	1.0
chr8	2565271	2565270	0.85	2565270	0.25	2565270	1.0	2565270	0.87	2565270	0.67
chr8	2567542	2567541	0.32	2567541	0.36	2567541	0.84	2567541	0.59	2567541	0.72
chr8	2567948	2567944	0.92	2567944	1.0	2571069	0.01	2567944	1.0	2567944	0.88
chr8	2570814	2551729	0.03	NA	NA	NA	NA	NA	NA	NA	NA
chr8	2571657	2571664	0.46	2571664	0.57	2570631	0.94	2559168	0.8	2570631	0.93
chr8	2580048	2563670	0.25	NA	NA	NA	NA	NA	NA	NA	NA
chr8	2583715	2583714	0.89	2583714	0.89	2583714	0.8	2583714	0.72	2583714	0.61
chr8	2585735	2585914	0.86	2580453	0.87	2585753	0.96	2588824	0.9	2598964	0.87
chr8	2586901	2589643	0.62	2581840	0.89	2587300	0.9	2589643	0.85	2585753	0.9
chr8	2587088	2587107	1.0	NA	NA	NA	NA	2568400	1.0	NA	NA
chr8	2587363	2587362	0.93	NA	NA	2587362	1.0	2587362	1.0	2587362	1.0
chr8	2587408	2587191	0.93	2617222	0.01	NA	NA	2543499	0.5	NA	NA
chr8	2594112	2549811	0.5	NA	NA	2601060	0.25	2634903	0.25	NA	NA
chr8	2597604	2597603	0.96	2597603	0.95	2597603	0.6	2597603	1.0	2597603	0.92
chr8	2598965	2599862	0.71	2599862	0.88	2598964	0.82	2599862	0.85	2598964	0.72
chr8	2600946	2600945	0.85	2600945	1.0	NA	NA	2600945	1.0	2600945	0.91
chr8	2604662	2567144	1.0	NA	NA	NA	NA	NA	NA	NA	NA
chr8	2606864	2600022	0.25	2605452	0.64	2569413	0.44	2605452	0.47	2595990	0.28
chr8	2608612	2608611	0.67	2608749	0.45	2608611	0.84	2608749	0.38	2608611	0.56
chr8	2616616	2616850	0.78	2616850	0.86	2616184	0.95	2616850	0.79	2616850	0.91
chr8	2620493	2620503	0.98	2620503	1.0	2620503	1.0	2620503	1.0	2620503	0.96
chr8	2632285	2589572	1.0	2626801	1.0	2632288	0.66	2629123	1.0	2632284	1.0
chr8	2636764	2636179	0.93	2636647	0.92	2635224	0.94	2634356	0.93	2632887	0.92
chr8	2642314	2642230	0.99	2642187	0.99	2642187	1.0	2642313	1.0	2642187	0.99
chr8	2642965	2641124	0.66	2643072	0.95	2642187	0.92	2643072	0.92	2642187	0.93
chr8	2643073	2643072	0.77	2643072	0.73	2643276	0.79	2643072	0.8	2643072	0.76
chr8	2644094	2640545	0.42	2643984	0.62	2643984	0.74	2643984	0.46	2643984	0.58
chr8	2648193	2641909	0.21	2629405	0.45	2648212	0.39	2634174	0.41	2639235	0.31
chr8	2655871	2655870	0.72	2655765	0.73	2655870	0.82	2655870	0.63	2651286	0.74
chr8	2656026	2651312	0.74	2651312	0.81	2656025	1.0	2651312	0.83	2651312	0.8
chr8	2656565	2656570	0.97	2656570	0.98	2656570	0.98	2656570	1.0	2656570	0.95
chr8	2659278	2659293	0.98	2657035	0.94	2659277	1.0	2659293	1.0	2657035	0.88
chr8	2663129	2649081	0.33	NA	NA	NA	NA	NA	NA	NA	NA
chr8	2664329	2664081	0.83	2664081	0.96	2664154	0.99	2664338	0.99	2664154	0.96
chr8	2671123	2669300	1.0	2671134	0.64	NA	NA	2671134	1.0	2671134	1.0
chr8	2673318	2656102	0.2	NA	NA	NA	NA	NA	NA	NA	NA
chr8	2675822	2675819	0.79	2675819	0.98	2675819	0.95	2675819	0.9	2675819	0.94
chr8	2676561	2647135	0.12	NA	NA	NA	NA	NA	NA	NA	NA
chr8	2678053	2694125	0.44	2677261	0.59	2677261	0.52	2677292	0.52	2676745	0.62
chr8	2679778	2679484	0.65	2679484	0.92	2679994	0.97	2679484	0.88	2679484	0.92
chr8	2681963	2681962	0.99	NA	NA	NA	NA	NA	NA	NA	NA
chr8	2683116	2683115	1.0	NA	NA	NA	NA	2677800	1.0	NA	NA
chr8	2686788	2686787	1.0	NA	NA	2686787	1.0	NA	NA	2686787	1.0
chr8	2694275	2694274	0.98	2694274	0.98	2694274	1.0	2694274	1.0	2694274	0.97
chr8	2694628	2694640	0.73	2694627	0.47	2694627	0.79	2694627	0.41	2694627	0.64
chr8	2699434	2675788	1.0	2726424	0.17	NA	NA	NA	NA	NA	NA
chr8	2699641	2699640	0.9	2699640	0.82	2699640	0.96	2699640	0.96	2699640	0.8
chr8	2701055	2701054	0.59	2701054	0.98	2701054	0.86	2701054	0.7	2701054	0.83
chr8	2703059	2659256	0.14	NA	NA	NA	NA	2654705	1.0	2665642	1.0
chr8	2707804	2707163	0.7	2707803	0.71	2699283	1.0	2707803	0.62	2707506	0.86
chr8	2708597	2709287	0.44	2708596	0.46	2710865	0.77	2708596	0.38	2708596	0.33
chr8	2709550	2710985	0.32	2709290	0.61	2709549	0.41	2710286	0.58	2709549	0.42
chr8	2709776	2700232	0.7	NA	NA	NA	NA	NA	NA	NA	NA
chr8	2709858	2704532	1.0	2709857	0.97	2695017	1.0	2704532	0.96	2709857	1.0
chr8	2711373	2711374	1.0	NA	NA	NA	NA	2678799	1.0	NA	NA
chr8	2714216	2714215	0.53	2714215	0.76	2713347	0.78	2714215	0.73	2714215	0.41
chr8	2718086	2718085	0.72	2718085	1.0	NA	NA	2718085	1.0	2718085	0.83
chr8	2722892	2722891	0.94	NA	NA	NA	NA	2724414	0.68	2722891	0.66
chr8	2723133	2723187	0.41	2723163	0.81	2723163	0.93	2723163	0.76	2723217	0.65
chr8	2723249	2723248	0.75	2701054	1.0	2723250	0.66	2723248	0.6	2723250	0.76
chr8	2724322	2724321	0.84	2724321	1.0	2724321	0.75	2724321	0.74	2724321	1.0
chr8	2726209	2726208	0.68	2726208	0.84	2726208	0.89	2726208	0.81	2726208	0.91
chr8	2735579	2735579	0.89	2736167	0.88	2736167	0.91	2738735	0.69	2736167	0.82
chr8	2737875	2728106	1.0	2737894	1.0	2737894	1.0	2737894	1.0	2737894	1.0
chr8	2738929	2738928	0.85	2732234	0.28	2738928	0.33	2731334	0.95	NA	NA
chr8	2744645	2765700	0.1	NA	NA	2756865	0.5	2732934	0.25	NA	NA
chr8	2748136	2747808	0.94	2747808	0.87	2747808	0.91	2747808	0.93	2748932	0.79
chr8	2751250	2723153	0.12	NA	NA	NA	NA	NA	NA	2731821	0.85
chr8	2763068	2763073	0.96	2763073	0.98	2763073	0.94	2763073	0.96	2763073	0.99
chr8	2783133	2783132	0.73	2783132	0.84	NA	NA	2783132	0.67	2787563	0.33
chr8	2784125	2784124	0.73	2784124	0.77	2784124	0.9	2784124	0.64	2784124	0.92
chr8	2785640	2788714	0.78	2781379	0.42	2785639	0.82	2783087	0.75	2783346	0.7
chr8	2789696	2789708	0.93	2783113	1.0	2788388	1.0	2789708	1.0	2788539	0.97
chr8	2790156	2790155	0.75	2790155	0.75	2790155	0.58	2790155	0.62	2790155	0.9
chr8	2791132	2791263	0.5	2782751	0.72	2788388	0.62	2782751	0.5	2791131	0.33
chr8	2792245	2801990	0.54	2783113	1.0	2791705	1.0	2792244	0.46	2798476	0.95
chr8	2792919	2808281	0.39	2792918	0.85	2792918	0.99	2789080	0.72	2792918	0.85
chr8	2796255	2796253	0.97	2796253	0.96	2796253	0.99	2796451	0.99	2796451	0.9
chr8	2801986	2792918	0.58	2789080	0.57	2796299	0.73	2792918	0.59	2802511	0.76
chr8	2803123	2803113	0.8	NA	NA	NA	NA	NA	NA	NA	NA
chr8	2804139	2804138	0.91	2783113	0.98	2804138	0.98	2804138	0.64	2804138	0.91
chr8	2815256	2815255	0.95	2815255	1.0	2815255	0.85	2815255	0.95	2815255	0.94
chr8	2819712	2819719	0.97	2819719	1.0	2819719	0.94	2819719	0.96	2811491	0.88
chr8	2821547	2818946	0.68	2821546	0.98	2821546	0.97	2818946	0.93	2818946	0.86
chr8	2822664	2822663	0.99	2822663	0.84	2821481	0.95	2822663	0.95	2818455	0.68
chr8	2822794	2812795	1.0	NA	NA	NA	NA	NA	NA	NA	NA
chr8	2824032	2821481	0.75	2824031	0.76	2823529	0.84	2821481	0.86	2818455	0.82
chr8	2827031	2826969	0.67	2826969	0.36	2835431	0.52	2826969	0.41	2827030	0.44
chr8	2830246	2830543	0.7	2830245	0.66	2830245	0.66	2838600	0.55	2827486	0.73
chr8	2841703	2841702	0.79	2841702	0.88	2841727	0.85	2841702	0.87	2841702	0.96
chr8	2843255	2836960	0.34	2843059	0.64	2844979	0.27	2843059	0.43	2843059	0.43
chr8	2846946	2846319	0.59	2846945	0.85	2845939	0.63	2846945	0.82	2846319	0.82
chr8	2849769	2849768	0.96	2849768	1.0	2849768	0.53	2849768	0.89	2849768	0.88
chr8	2851320	2851585	0.64	2846671	0.64	2851585	0.71	2856758	0.67	2882028	0.65
chr8	2855580	2855579	1.0	NA	NA	NA	NA	NA	NA	NA	NA
chr8	2855947	2826902	1.0	NA	NA	NA	NA	2826075	0.02	NA	NA
chr8	2856647	2856646	0.61	2856646	0.75	2856726	0.76	2856646	0.7	2856646	0.69
chr8	2857582	2857581	0.94	2857603	0.9	2890437	0.05	2839874	0.58	NA	NA
chr8	2859760	2845939	1.0	2859759	0.25	2859246	1.0	2846689	1.0	2845054	0.03
chr8	2864184	2896717	0.12	NA	NA	NA	NA	NA	NA	NA	NA
chr8	2869034	2873742	0.33	2868676	1.0	2885442	0.17	2868676	0.67	2834529	1.0
chr8	2873273	2864575	1.0	NA	NA	NA	NA	NA	NA	NA	NA
chr8	2877351	2881543	0.52	2877350	0.84	2877394	0.81	2877394	0.8	2877394	0.75
chr8	2878603	2878604	0.57	2877988	0.98	2878388	0.89	2876530	0.89	2877988	0.97
chr8	2882127	2882150	0.68	2882050	0.74	2882050	0.75	2882050	0.73	2882050	0.66
chr8	2885168	2885167	1.0	2885167	1.0	2885167	0.86	2885167	1.0	2885167	0.94
chr8	2889247	2889565	0.41	2889246	0.69	2892014	0.76	2889246	0.62	2889246	0.81
chr8	2889533	2897548	0.57	2889565	1.0	2889542	0.5	2889565	0.83	2889565	0.72
chr8	2893579	2893578	1.0	2893578	0.5	2888976	0.1	NA	NA	2936385	0.05
chr8	2896595	2866220	0.5	NA	NA	NA	NA	NA	NA	NA	NA
chr8	2898816	2898838	1.0	NA	NA	NA	NA	NA	NA	2855856	1.0
chr8	2901470	2901465	0.99	2933681	0.17	NA	NA	2878469	1.0	2941440	1.0
chr8	2902823	2903222	0.52	2901170	0.84	2902539	0.78	2901170	0.74	2901170	0.86
chr8	2904004	2877447	1.0	NA	NA	NA	NA	NA	NA	NA	NA
chr8	2908045	2902354	0.63	2910169	0.68	2907785	0.69	2902354	0.75	2910512	0.76
chr8	2909475	2909474	0.84	2909474	0.75	2909474	0.85	2909474	0.76	2909474	0.78
chr8	2909884	2889565	0.47	2903821	0.8	2910211	0.62	2899972	0.78	2908495	0.73
chr8	2913446	2913445	0.98	NA	NA	2913445	1.0	2880969	0.75	2913445	1.0
chr8	2913607	2913606	1.0	NA	NA	2913606	1.0	NA	NA	NA	NA
chr8	2914520	2914519	0.73	2914519	0.73	2914519	0.77	2914789	0.79	2914519	0.78
chr8	2917952	2917757	0.99	2878604	0.32	2891136	0.97	2914189	1.0	NA	NA
chr8	2919658	2919677	0.61	2919677	1.0	2919677	1.0	2919677	0.92	2919677	0.99
chr8	2924218	2924217	0.89	2924217	0.67	2924217	0.45	2924217	0.65	2924217	0.8
chr8	2924562	2924571	0.99	2892729	1.0	2924571	0.63	2924571	0.89	2924571	0.93
chr8	2925214	2925224	0.62	2925224	0.81	2925224	0.8	2925224	0.47	2925224	0.69
chr8	2925747	2926764	0.25	NA	NA	NA	NA	NA	NA	NA	NA
chr8	2928187	2928186	0.86	2928184	0.57	2928196	0.72	2928196	0.84	2928186	0.54
chr8	2931457	2931456	0.85	2931456	0.9	2931456	0.67	2931456	0.5	2931456	1.0
chr8	2936224	2936223	0.99	2936223	0.97	2936223	1.0	2936223	1.0	2936223	0.96
chr8	2936370	2936370	0.33	2936370	0.55	2936370	0.8	2937908	0.45	2936370	0.41
chr8	2937438	2936642	0.42	2937437	0.79	2937890	0.87	2937437	0.78	2937437	0.83
chr8	2942343	2937211	0.82	2901033	0.67	2984919	0.1	2942342	0.83	2942342	0.69
chr8	2943225	2943230	0.96	2943230	0.9	2943230	0.73	2943230	1.0	2943230	0.95
chr8	2947929	2947928	0.91	2947928	0.96	2947928	0.65	2947928	0.95	2947928	0.97
chr8	2948968	2948967	0.94	2948967	1.0	NA	NA	2948967	0.69	NA	NA
chr8	2949398	2949398	0.76	2949398	0.83	2949677	0.82	2949677	0.82	2949398	0.83
chr8	2953454	2952270	0.54	2952270	0.92	2953453	0.93	2953453	0.94	2953453	0.9
chr8	2956435	2934943	0.4	2956448	1.0	2956448	1.0	2982068	0.8	2950427	0.05
chr8	2956873	2928197	0.03	2973660	0.02	NA	NA	NA	NA	NA	NA
chr8	2960940	2960939	0.31	2959095	0.47	2968081	0.62	2960939	0.47	2952688	0.43
chr8	2973663	2980033	0.33	2973664	0.7	2973664	0.85	2973664	0.67	2967384	0.56
chr8	2976223	2976222	0.73	2976222	0.78	2976222	0.46	2976222	0.81	2976222	0.87
chr8	2977052	2977052	0.66	2993981	0.17	NA	NA	2977052	0.7	2977052	1.0
chr8	2982355	2982358	1.0	NA	NA	NA	NA	2972222	1.0	NA	NA
chr8	2983173	2983131	1.0	NA	NA	NA	NA	2983131	0.97	2983172	1.0
chr8	2987410	2986612	0.86	NA	NA	NA	NA	NA	NA	NA	NA
chr8	2993982	2993981	0.97	2993981	0.95	2993981	0.87	2993981	1.0	2993981	1.0
chr8	2999155	2999154	0.65	2999154	0.77	2999154	0.84	2999154	0.55	2999154	0.71
chr8	3000285	3000290	0.23	NA	NA	2962554	0.03	NA	NA	2993840	0.89
chr8	3000980	3000988	0.98	3000988	0.82	3000988	0.96	3000988	0.98	3000988	0.95
chr8	3013749	3015477	0.59	3011224	0.93	3013249	0.8	3017158	0.87	3013249	0.87
chr8	3015100	3015099	0.59	3015099	0.81	3015099	0.76	3015099	0.76	3015099	0.83
chr8	3015605	2998204	1.0	NA	NA	NA	NA	NA	NA	3015604	1.0
chr8	3022680	3022679	0.51	3022679	0.78	3025494	0.63	3022679	0.74	3022679	0.7
chr8	3023855	3024777	0.55	3023854	0.54	3023854	0.6	3023854	0.44	3023854	0.74
chr8	3024128	3024132	0.97	3024132	0.98	3024132	0.98	3024132	0.95	3024132	1.0
chr8	3031866	3030188	0.61	3030722	0.77	3031865	0.96	3030838	0.77	3032370	0.83
chr8	3031959	3032129	0.55	3032129	0.97	3032129	0.95	3032129	0.9	3032129	0.94
chr8	3040387	3039788	0.59	3040730	0.61	3039807	0.71	3040730	0.55	3039788	0.65
chr8	3040458	3040457	0.81	NA	NA	NA	NA	3042194	0.81	NA	NA
chr8	3040469	3040457	0.88	NA	NA	NA	NA	3042194	0.9	NA	NA
chr8	3040805	3040297	0.93	NA	NA	NA	NA	3040175	1.0	NA	NA
chr8	3042923	3042922	0.95	NA	NA	3042937	1.0	3042922	1.0	NA	NA
chr8	3048876	3048875	0.76	3051482	0.91	3048686	0.86	3048875	0.87	3051482	0.9
chr8	3050106	3050105	0.82	3050105	0.64	3039807	0.8	3050105	0.77	3039788	0.56
chr8	3054641	3054619	0.97	3054619	0.94	3054619	0.96	3054246	0.89	3054775	0.97
chr8	3059253	3059359	0.86	3058220	0.99	3059359	0.93	3059063	0.96	3059063	0.98
chr8	3060152	3048147	0.34	3065303	0.82	3057876	0.88	3065303	0.77	3065303	0.78
chr8	3062558	3062557	0.97	3062557	0.66	3062661	0.95	3062557	0.61	3062557	0.87
chr8	3067596	3067625	1.0	NA	NA	NA	NA	3043346	1.0	NA	NA
chr8	3069436	3069434	0.88	3069434	0.43	3060238	0.82	3069434	0.95	3069434	0.17
chr8	3073795	3073794	0.95	3073794	1.0	3071600	0.89	3073794	1.0	3073794	0.98
chr8	3075253	3075133	0.86	3075105	0.98	3075133	0.98	3075105	0.96	3075267	0.95
chr8	3075886	3056075	0.53	3073061	0.53	3075885	0.67	3056075	0.64	3075885	0.6
chr8	3076051	3076059	0.86	3076059	0.73	3076059	0.99	3076059	0.66	3076059	0.77
chr8	3076995	3060661	1.0	NA	NA	NA	NA	NA	NA	NA	NA
chr8	3089746	3089752	0.99	3089752	1.0	3089752	0.98	3089752	1.0	3089752	0.99
chr8	3094084	3094083	0.81	3094083	0.61	3094083	0.99	3094083	0.56	3094143	0.92
chr8	3094801	3094102	0.4	3094800	0.78	3094800	0.68	3094800	0.59	3094800	0.71
chr8	3098889	3098888	0.94	3098888	0.9	3098888	0.73	3098888	0.95	3098888	0.81
chr8	3100051	3100063	0.99	3100063	1.0	3100063	1.0	3100063	0.98	3100063	1.0
chr8	3101794	3102868	0.72	3102868	0.87	3100063	0.66	3102868	0.79	3101799	0.77
chr8	3104695	3104749	0.62	3104694	0.84	3105268	0.91	3104749	0.67	3104710	0.63
chr8	3106223	3106222	0.77	3106222	0.77	3106222	0.84	3106222	0.75	3106222	0.59
chr8	3111832	3128803	1.0	NA	NA	NA	NA	NA	NA	3111831	1.0
chr8	3114055	3114054	0.89	3114054	0.83	3114054	0.96	3114054	0.83	3114054	0.89
chr8	3129981	3129980	0.57	3129986	1.0	3086394	0.06	3129986	0.89	NA	NA
chr8	3132283	3132282	1.0	3132282	0.33	3132282	0.76	3128849	1.0	3132282	0.67
chr8	3136244	3136254	0.5	3136254	0.74	3136254	0.99	3136254	0.8	3136254	0.93
chr8	3139873	3139905	0.77	3139905	0.98	3139905	1.0	3139905	0.92	3140349	0.6
chr8	3140328	3140349	0.78	3140349	0.87	3140349	0.63	3140349	0.9	3140349	0.85
chr8	3140726	3140725	0.87	3140725	0.64	3139905	0.89	3140725	0.88	3140725	0.83
chr8	3141801	3141800	0.64	3141800	0.58	3141800	0.67	3140206	0.61	3141800	0.68
chr8	3145043	3144689	0.75	3144797	0.89	3144305	0.94	3143677	0.79	3144305	0.89
chr8	3150578	3150577	0.64	3182578	0.02	3150577	1.0	3128509	1.0	NA	NA
chr8	3162718	3163731	0.65	3162717	0.5	3162717	1.0	3115845	0.44	3162717	0.65
chr8	3162753	3151260	1.0	3162752	1.0	3162752	1.0	3113782	1.0	NA	NA
chr8	3165414	3127898	0.5	NA	NA	NA	NA	NA	NA	NA	NA
chr8	3168055	3168054	0.55	3168054	0.93	3168054	0.96	3168054	0.92	3168054	0.96
chr8	3168631	3169728	0.42	3168054	0.65	3169728	0.76	3168054	0.65	3168815	0.84
chr8	3168919	3168815	0.67	3168815	0.96	3168919	0.98	3168815	0.98	3168815	0.98
chr8	3170192	3168543	0.75	NA	NA	NA	NA	NA	NA	NA	NA
chr8	3176755	3176782	0.76	3176782	0.77	3177124	0.43	3176782	0.82	3176782	0.75
chr8	3178949	3178948	0.36	3178948	0.74	3178948	0.74	3178948	0.55	3178948	0.58
chr8	3186165	3186131	0.75	NA	NA	NA	NA	3181716	1.0	NA	NA
chr8	3188059	3188064	0.75	3163681	0.68	3177757	0.47	3194304	0.37	3187408	0.4
chr8	3188131	3188130	0.81	NA	NA	NA	NA	3188130	1.0	NA	NA
chr8	3188175	3229055	0.82	3170783	1.0	3188171	0.83	3188171	1.0	3188171	1.0
chr8	3192938	3192937	0.95	3192937	1.0	3192937	0.99	3192937	1.0	3192937	1.0
chr8	3194409	3194168	0.49	3194408	0.59	3194408	0.48	3202556	0.43	3194408	0.38
chr8	3194628	3194627	0.61	3194627	0.57	3194627	0.95	3194627	0.84	3197241	0.65
chr8	3197463	3197616	0.72	3197505	0.61	3197241	0.61	3197616	0.52	3197505	0.69
chr8	3204399	3204398	0.8	3204398	0.94	3204398	0.94	3204398	0.97	3204398	0.69
chr8	3207315	3207314	0.92	3207314	0.86	3207314	0.94	3207314	0.88	3207314	0.82
chr8	3209272	3208032	0.51	3209291	0.76	3205173	0.75	3205173	0.49	3207297	0.67
chr8	3212832	3211430	0.47	3212222	0.78	3212222	0.78	3212222	0.73	3212222	0.75
chr8	3213858	3213857	0.71	3211205	0.82	3213857	0.61	3213857	0.7	3213857	0.8
chr8	3216051	3216067	0.75	NA	NA	NA	NA	NA	NA	3216057	1.0
chr8	3218561	3219055	0.78	3221529	0.88	3225708	0.7	3221529	0.89	3221529	0.86
chr8	3218876	3175510	0.6	NA	NA	3175502	1.0	NA	NA	NA	NA
chr8	3220837	3220582	0.53	NA	NA	NA	NA	NA	NA	NA	NA
chr8	3221021	3220829	0.97	3219850	0.99	3220554	0.97	3221031	1.0	3220264	1.0
chr8	3221529	3221529	0.51	3221529	0.51	3221529	0.67	3221529	0.55	3221529	0.53
chr8	3222322	3222321	0.85	3220934	0.86	3224018	0.8	3220554	0.86	3222223	0.85
chr8	3225392	3225220	0.87	3224018	0.98	3225220	0.9	3224018	0.96	3225391	0.95
chr8	3227765	3227771	0.77	3227771	1.0	3227771	0.5	3227771	0.64	3227771	0.33
chr8	3228783	3228780	0.79	3228782	0.25	3179217	0.67	3231076	0.78	3228782	0.29
chr8	3249218	3264484	0.5	NA	NA	NA	NA	NA	NA	NA	NA
chr8	3249600	3249599	0.82	3249599	0.97	3240620	1.0	3246473	0.97	3246219	0.97
chr8	3256310	3255114	0.84	3250162	0.86	3255114	0.9	3255114	0.87	3255114	0.86
chr8	3259415	3259426	0.99	3259426	0.98	3259426	0.98	3259426	0.98	3259426	0.96
chr8	3260989	3264936	0.5	3260988	1.0	NA	NA	3240343	0.67	NA	NA
chr8	3264855	3264863	0.97	3264589	0.99	3264863	0.98	3264863	0.98	3264589	0.99
chr8	3266775	3270264	0.63	3267797	0.75	3267797	0.83	3266784	0.7	3266784	0.73
chr8	3268150	3268288	0.91	NA	NA	NA	NA	NA	NA	NA	NA
chr8	3283438	3283450	0.64	3283438	0.29	3282788	0.93	3233659	0.29	3283450	0.5
chr8	3285389	3285388	0.93	3285388	0.78	3285388	0.86	3285388	0.75	3285388	0.94
chr8	3285550	3285549	1.0	NA	NA	NA	NA	NA	NA	NA	NA
chr8	3285822	3285836	0.43	3286198	0.91	3285821	1.0	3286198	0.9	3285821	1.0
chr8	3295112	3293653	0.53	3294543	0.95	3293653	0.97	3291794	0.93	3295125	1.0
chr8	3298455	3298454	0.92	3298454	1.0	3298454	0.56	3298295	0.92	3298295	0.85
chr8	3315437	3318043	0.48	3314878	0.53	3315066	0.68	3314878	0.5	3314731	0.5
chr8	3322934	3322930	0.39	3322117	1.0	3322930	0.99	3322117	0.82	3322148	0.96
chr8	3323450	3323449	0.67	3322117	0.95	3322755	0.97	3325892	0.85	3322148	0.94
chr8	3324975	3324979	1.0	3284910	0.5	NA	NA	NA	NA	3324979	0.44
chr8	3327022	3327021	0.97	3327021	1.0	NA	NA	3327021	0.73	3327021	0.84
chr8	3327148	3327165	0.7	3327147	0.97	3327147	0.99	3327147	0.96	3327147	0.99
chr8	3331238	3331305	0.79	3330706	0.91	3331305	0.8	3331305	0.75	3331237	0.48
chr8	3332690	3332689	0.98	NA	NA	NA	NA	3332689	0.87	NA	NA
chr8	3338812	3338811	0.81	3338973	0.78	3338811	1.0	3338811	0.98	3338811	0.91
chr8	3342844	3342856	0.93	3342856	1.0	3342856	0.98	3342856	1.0	3342856	0.98
chr8	3342892	3342899	0.91	3342620	0.86	3342313	0.58	3343983	0.87	3331717	0.78
chr8	3351600	3351765	0.66	3351598	0.62	3351765	0.61	3349538	0.74	3351765	0.72
chr8	3352840	3352843	0.85	NA	NA	NA	NA	NA	NA	3361776	0.5
chr8	3354799	3354917	0.63	3354509	0.83	3353333	0.82	3354509	0.78	3354509	0.75
chr8	3358849	3358849	0.99	3358603	1.0	3358385	0.98	3358849	1.0	3358849	1.0
chr8	3359422	3359426	0.57	3359426	0.69	3359426	0.83	3359426	0.65	3359426	0.93
chr8	3359541	3359540	0.86	3364273	0.87	3364273	0.61	3364273	0.83	3370214	0.92
chr8	3360855	3360854	0.83	3360854	0.91	3358392	0.7	3360854	0.98	3360854	0.99
chr8	3363513	3364379	0.72	3362991	0.79	3362222	0.74	3362991	0.8	3362991	0.79
chr8	3366942	3416300	0.07	NA	NA	3350338	1.0	NA	NA	3324530	0.44
chr8	3370976	3370975	1.0	3370975	0.99	3370975	1.0	3370975	0.93	3370975	0.98
chr8	3371478	3360365	0.61	3369585	0.62	3370045	0.83	3369585	0.71	3370219	0.62
chr8	3373953	3374189	0.65	3373952	0.67	3373115	0.87	3373115	0.86	3373218	0.65
chr8	3380887	3380891	0.83	3380891	0.81	3347716	0.5	3380891	0.91	3380891	0.49
chr8	3382323	3382322	0.88	3371651	0.64	NA	NA	3382322	0.25	3382322	1.0
chr8	3388878	3388977	0.83	3388710	0.89	3388977	0.78	3388977	0.91	3388977	0.82
chr8	3390657	3390656	0.98	3390656	0.79	3390656	1.0	3390656	0.93	3390656	0.94
chr8	3397059	3397058	1.0	3397058	1.0	NA	NA	3397058	1.0	3397058	1.0
chr8	3401958	3401957	0.8	3401957	0.78	3398530	0.89	3401957	0.72	3401957	0.64
chr8	3404335	3403398	0.91	3401892	0.89	3404057	0.86	3403398	0.85	3403398	0.9
chr8	3407048	3395900	1.0	NA	NA	NA	NA	NA	NA	NA	NA
chr8	3425588	3425386	0.54	3448908	0.63	3425386	0.74	3425220	0.59	3396825	0.48
chr8	3437750	3437380	0.88	3437380	1.0	3437380	0.94	3440071	0.65	3437754	0.98
chr8	3439482	3439507	0.63	3439507	0.7	3437290	0.65	3439493	0.6	3441243	0.64
chr8	3441493	3441286	0.53	3439375	0.82	3441282	0.84	3443554	0.59	3439375	0.8
chr8	3442074	3442073	1.0	NA	NA	NA	NA	3442073	1.0	NA	NA
chr8	3443324	3441249	1.0	NA	NA	NA	NA	3437225	1.0	NA	NA
chr8	3449521	3449520	0.87	3449520	0.83	3451074	0.83	3449520	0.78	3449520	0.92
chr8	3450313	3450312	0.94	3450312	0.99	3450312	0.94	3450312	0.96	3450690	0.99
chr8	3466411	3466410	1.0	3466410	1.0	3466410	1.0	3466410	0.89	3466410	0.98
chr8	3472588	3473531	0.95	3472587	1.0	3473531	0.95	3472587	1.0	3473531	0.97
chr8	3480417	3506138	0.27	NA	NA	NA	NA	NA	NA	NA	NA
chr8	3485763	3485926	0.39	3478887	0.52	3485103	0.42	3487333	0.32	3485560	0.23
chr8	3488086	3493265	0.8	3499360	0.72	3488086	0.64	3493265	0.77	3488086	0.71
chr8	3494554	3493395	0.46	3494053	0.52	3494554	0.19	3493823	0.37	3492683	0.36
chr8	3494698	3494697	0.96	3494697	0.94	3494697	0.99	3494697	0.99	3494697	0.93
chr8	3497401	3497401	0.97	3497401	1.0	3497401	0.98	3497401	1.0	3497401	0.99
chr8	3505016	3505015	0.71	3505015	0.89	3505015	0.79	3505015	0.8	3505015	0.83
chr8	3508507	3508506	0.98	3508506	0.85	3508506	0.97	3508506	0.97	3508506	0.94
chr8	3511378	3511377	0.96	3511239	1.0	3511377	0.98	3511377	1.0	3511377	0.98
chr8	3511908	3512290	0.86	3511084	0.94	3511084	0.89	3511084	0.95	3511907	0.94
chr8	3512512	3512524	0.97	3512524	0.98	3512524	0.98	3512524	0.96	3512524	0.95
chr8	3512593	3512600	0.77	3512600	0.96	3512600	0.9	3512600	0.9	3512600	0.85
chr8	3513339	3513338	0.9	3513338	0.96	3512398	0.94	3513338	0.96	3513338	0.97
chr8	3523007	3523006	0.3	3524019	0.31	3523014	0.35	3523014	0.35	3523682	0.38
chr8	3523526	3504299	1.0	NA	NA	NA	NA	NA	NA	NA	NA
chr8	3524222	3524226	0.53	3514661	0.36	3546271	0.5	3488235	0.8	3524222	0.59
chr8	3524721	3524720	0.98	3523574	1.0	3524720	1.0	3524720	1.0	3524720	1.0
chr8	3526273	3511819	0.5	NA	NA	NA	NA	NA	NA	3553260	0.5
chr8	3527588	3527587	1.0	NA	NA	NA	NA	3479217	0.9	NA	NA
chr8	3530865	3533085	0.94	3530864	0.85	3530864	0.97	3530864	0.97	3530864	0.95
chr8	3531020	3531019	0.64	3531019	0.97	3531019	0.89	3531019	0.9	3531019	0.86
chr8	3535116	3535115	0.73	3535115	0.96	3535115	0.98	3535115	0.94	3535115	0.97
chr8	3539764	3541780	0.61	3542893	0.82	3542893	0.77	3539763	0.76	3542893	0.7
chr8	3541576	3541575	0.73	3541575	0.98	3541575	0.84	3541151	0.93	3542097	0.9
chr8	3541736	3541745	0.61	3540685	0.81	3541744	0.93	3541744	0.42	3541744	0.91
chr8	3543633	3542555	0.79	3535967	0.36	3538204	0.9	3547998	0.77	3541109	0.92
chr8	3546530	3544978	0.92	3535967	0.89	3538204	1.0	3547998	0.88	3541109	0.95
chr8	3548659	3539143	0.21	3553928	0.35	3548733	0.77	3547156	0.36	3550191	0.24
chr8	3551597	3551706	0.71	3551811	0.52	3551706	0.84	3540732	0.34	3550976	0.51
chr8	3553123	3553613	0.81	3552189	0.88	3553124	0.68	3552189	0.91	3553124	0.91
chr8	3556511	3556551	0.37	3556750	0.5	3556516	0.42	3574764	0.37	3556516	0.35
chr8	3557515	3557514	0.94	3557514	0.88	3558868	1.0	3557514	0.95	3557514	1.0
chr8	3559494	3559493	0.98	3559493	0.76	3559493	1.0	3559493	1.0	3559493	1.0
chr8	3562135	3562137	0.76	3562137	0.77	3562137	0.66	3562137	0.65	3562137	0.61
chr8	3564517	3564708	0.53	3565213	0.35	3576407	0.31	3564708	0.5	3566537	0.55
chr8	3568723	3567198	1.0	NA	NA	3568722	0.96	3524019	0.67	3568722	1.0
chr8	3571554	3572108	0.83	3571553	1.0	3571553	1.0	3571553	0.96	3571553	0.96
chr8	3575171	3575275	0.61	3575170	0.72	3575308	0.79	3575170	0.67	3575170	0.53
chr8	3575845	3575840	0.42	3576801	0.77	3575308	0.78	3579205	0.63	3577135	0.65
chr8	3576268	3576354	0.56	3576367	0.9	3576354	0.92	3576367	0.9	3576367	0.89
chr8	3576367	3576354	0.98	3576367	1.0	3576354	0.99	3576367	1.0	3576367	1.0
chr8	3580105	3580109	0.99	3562060	1.0	3558152	0.1	3580109	1.0	3580057	1.0
chr8	3586271	3586277	0.72	3587515	0.84	3587515	0.73	3586277	0.74	3586277	0.77
chr8	3586319	3584748	0.61	3586318	0.66	3586318	0.87	3586318	0.56	3586318	0.62
chr8	3589376	3578591	0.36	3589379	0.86	3589379	0.7	3589379	0.69	3589379	0.71
chr8	3592329	3592313	0.9	3592313	1.0	3592328	1.0	3592313	0.9	NA	NA
chr8	3596769	3596777	0.99	3596777	1.0	3596777	0.99	3596777	1.0	3596777	1.0
chr8	3599126	3599163	0.32	3599243	0.8	3597717	0.8	3598142	0.7	3597059	0.79
chr8	3600127	3567450	1.0	NA	NA	NA	NA	NA	NA	NA	NA
chr8	3602716	3602716	0.63	3602716	0.48	3602716	0.82	3602716	0.62	3602716	0.78
chr8	3606714	3606713	0.63	3606642	0.84	3606642	0.9	3606642	0.81	3606713	0.83
chr8	3608174	3607732	0.57	3608173	0.62	3610767	0.58	3608173	0.6	3608173	0.46
chr8	3608764	3606136	0.67	3606713	0.64	3608596	0.7	3608596	0.66	3609738	0.51
chr8	3611251	3611250	0.92	3611250	0.98	3611272	0.98	3611250	0.98	3611272	0.94
chr8	3613702	3613702	0.68	3613702	0.86	3611749	0.67	3613702	0.69	3613702	0.84
chr8	3621575	3578616	0.5	NA	NA	NA	NA	NA	NA	3630360	0.2
chr8	3621751	3628568	0.4	3595845	0.98	3613737	0.07	3619776	1.0	3626231	0.81
chr8	3621964	3621991	0.42	3629944	0.33	3621720	0.66	3621720	0.41	3629309	0.49
chr8	3623977	3623593	1.0	NA	NA	NA	NA	NA	NA	NA	NA
chr8	3625072	3625071	0.92	3625071	0.88	3629053	0.78	3625071	0.84	3625071	0.77
chr8	3635049	3635048	0.95	3635048	0.72	3635048	0.67	3635048	0.83	3635048	0.67
chr8	3635484	3635483	0.73	3638190	0.53	3635483	0.86	3635483	0.55	3635483	0.78
chr8	3638443	3638442	0.89	3633958	0.92	3638442	0.67	3638442	1.0	3638442	0.66
chr8	3646051	3646050	0.98	3646050	0.97	3646050	0.86	3646050	0.96	3646050	0.93
chr8	3650280	3650279	0.62	3649743	0.93	3647552	0.89	3650285	0.52	3650279	1.0
chr8	3656924	3657059	0.72	3656923	0.98	3655415	0.62	3656458	0.61	3658415	0.56
chr8	3657840	3610749	1.0	NA	NA	NA	NA	NA	NA	NA	NA
chr8	3658442	3658097	0.45	3658097	0.57	3658097	0.81	3658097	0.69	3658097	0.5
chr8	3661499	3661498	0.8	3661498	0.98	3661498	0.99	3661498	0.99	3661498	0.99
chr8	3664037	3664036	1.0	NA	NA	NA	NA	NA	NA	NA	NA
chr8	3671108	3671151	0.96	3622129	1.0	3696412	0.44	3666686	1.0	NA	NA
chr8	3671248	3675932	0.74	3671214	0.92	3662982	0.87	3671691	0.87	3671214	0.95
chr8	3683220	3663708	0.5	NA	NA	3661498	1.0	3654221	0.67	NA	NA
chr8	3690886	3690885	1.0	NA	NA	NA	NA	NA	NA	NA	NA
chr8	3691367	3691203	0.89	3691366	0.83	3691366	0.8	3691366	0.91	3691366	0.5
chr8	3692442	3692445	0.66	3692445	0.96	3692445	0.97	3692445	0.88	3692445	0.97
chr8	3693626	3693625	1.0	NA	NA	NA	NA	NA	NA	NA	NA
chr8	3693908	3693907	1.0	NA	NA	NA	NA	NA	NA	3693907	1.0
chr8	3695087	3694688	0.72	3694688	0.6	3696228	0.82	3694688	0.64	3694688	0.78
chr8	3701511	3701537	0.53	3707670	0.56	3701334	0.87	3701334	0.67	3701334	0.59
chr8	3701977	3701976	0.91	NA	NA	3695367	1.0	3664552	1.0	3701976	1.0
chr8	3703436	3703436	0.58	3701746	0.53	3703436	0.7	3695813	0.57	3703436	0.63
chr8	3706994	3700922	0.8	3706993	0.99	3662354	1.0	3705175	0.87	3706993	1.0
chr8	3709154	3709093	0.72	3705470	0.85	3701122	0.51	3708902	0.61	3706446	0.93
chr8	3709840	3709850	0.77	3709894	0.97	3709894	0.96	3709894	0.99	3709894	0.96
chr8	3714025	3701511	0.34	3714025	0.63	3714025	0.79	3714025	0.75	3714025	0.74
chr8	3720620	3719968	0.5	3719968	0.83	3722502	0.75	3719968	0.76	3720067	0.79
chr8	3724191	3724626	0.9	3722846	0.91	3722913	0.82	3724582	0.81	3722846	0.91
chr8	3730371	3730370	0.38	3729710	0.82	3730856	0.82	3749693	0.44	3729710	0.77
chr8	3733169	3751328	0.35	3732389	0.77	3732799	0.58	3733565	0.6	3732685	0.71
chr8	3733342	3745322	0.57	NA	NA	3777976	1.0	NA	NA	3777346	0.03
chr8	3735316	3735321	0.98	3735321	0.98	3735321	0.97	3735321	0.97	3735321	1.0
chr8	3736220	3736219	1.0	NA	NA	NA	NA	NA	NA	NA	NA
chr8	3736237	3733978	1.0	3727939	0.01	3736236	1.0	3731063	1.0	3736236	1.0
chr8	3736414	3736413	1.0	3736413	0.99	3736413	0.98	3736413	0.98	3736413	0.98
chr8	3741980	3748936	0.7	3743410	0.51	3736656	0.68	3743583	0.48	3741375	0.57
chr8	3744495	3744494	1.0	3697130	1.0	3744494	1.0	3744494	1.0	NA	NA
chr8	3750315	3750320	1.0	3750320	1.0	NA	NA	3741401	0.56	NA	NA
chr8	3754434	3758797	0.24	3754433	0.41	3762517	0.49	3762517	0.34	3736723	0.37
chr8	3756353	3756352	0.8	3756352	0.86	3756352	0.84	3756352	0.81	3756352	0.89
chr8	3756799	3756707	0.92	3755954	0.99	3756308	1.0	3756707	0.99	3756798	0.94
chr8	3757849	3757852	0.85	3756533	0.97	3756533	0.65	3758038	0.87	3756533	0.92
chr8	3759741	3759740	0.76	3759740	0.93	3759668	0.95	3759740	0.88	3750493	0.69
chr8	3760956	3760638	0.72	3760961	0.94	3760961	0.98	3758038	0.8	3760961	0.97
chr8	3764740	3764739	0.49	3762683	0.53	3766477	0.68	3765024	0.46	3762683	0.62
chr8	3769665	3760430	0.83	3729937	0.17	NA	NA	NA	NA	3808505	1.0
chr8	3770991	3771018	0.53	3771030	0.9	3771018	0.79	3771030	0.8	3771030	0.75
chr8	3777121	3780822	0.54	3774509	0.66	3777103	0.78	3777103	0.61	3777103	0.53
chr8	3779149	3777179	0.27	3783738	0.36	3779149	0.4	3773988	0.16	3779149	0.35
chr8	3784132	3784136	1.0	3783738	1.0	3784136	0.99	3783779	1.0	3784136	1.0
chr8	3789443	3789442	0.67	3789442	0.64	3789606	0.65	3789442	0.58	3789442	0.68
chr8	3792323	3777740	0.5	NA	NA	3829267	1.0	NA	NA	NA	NA
chr8	3794872	3794618	0.64	3792010	0.77	3794393	0.8	3792010	0.58	3794871	0.7
chr8	3803931	3791993	1.0	NA	NA	NA	NA	NA	NA	NA	NA
chr8	3813092	3813091	0.39	3813091	0.66	3813091	0.57	3813091	0.64	3813091	0.48
chr8	3815627	3806291	0.53	3815567	0.87	3815567	0.72	3815567	0.76	3815626	0.76
chr8	3819534	3819478	0.55	3818702	0.79	3820630	0.66	3819186	0.78	3818702	0.71
chr8	3821781	3790252	0.14	3821796	0.79	NA	NA	3821796	0.4	3821796	0.86
chr8	3824238	3822122	0.6	3799428	0.7	3824252	0.96	3834196	0.72	3824252	1.0
chr8	3835721	3835720	0.78	3837122	0.82	3837122	0.81	3837122	0.79	3837122	0.7
chr8	3837152	3838349	0.87	3836962	0.98	3837151	0.94	3836005	0.98	3837151	0.95
chr8	3838398	3838429	0.78	3837824	0.97	3838398	0.93	3836005	0.93	3836962	0.96
chr8	3838463	3838398	0.97	3796542	1.0	NA	NA	3794301	1.0	NA	NA
chr8	3839101	3839101	0.72	3839101	0.92	3839101	0.82	3839101	0.9	3839101	0.9
chr8	3839655	3839654	0.94	3839654	0.98	3839073	1.0	3839654	1.0	3839654	0.99
chr8	3840684	3840610	0.62	3840693	0.74	3840693	0.84	3840693	0.61	3840693	0.8
chr8	3844817	3827956	1.0	NA	NA	NA	NA	NA	NA	NA	NA
chr8	3847960	3847966	1.0	NA	NA	NA	NA	NA	NA	NA	NA
chr8	3848069	3848474	0.74	3848909	0.95	3848474	0.75	3848909	0.93	3848909	0.77
chr8	3848908	3848938	0.99	NA	NA	3848927	1.0	3849029	0.73	NA	NA
chr8	3854160	3854159	0.69	3854110	0.84	3854110	0.89	3854110	0.77	3854110	0.69
chr8	3854747	3854753	0.99	3854753	1.0	3854753	1.0	3854753	1.0	3854753	0.97
chr8	3858674	3858673	0.98	3858673	0.98	3858673	0.99	3858673	0.96	3858673	0.99
chr8	3872840	3872839	0.72	3872839	0.91	3869385	0.79	3872839	0.9	3872849	0.65
chr8	3877965	3877479	0.48	3877964	1.0	3877964	0.25	3877964	0.93	3877964	0.74
chr8	3878513	3837346	1.0	NA	NA	NA	NA	NA	NA	NA	NA
chr8	3879820	3878826	0.81	3879824	0.87	3879196	0.63	3879824	0.84	3879824	0.77
chr8	3880053	3880057	0.99	3879196	0.97	3879196	0.93	3879619	0.97	3879619	0.95
chr8	3891032	3891354	0.88	3891038	0.62	3891038	0.78	3863756	0.67	3891031	0.37
chr8	3892535	3892378	0.79	3892534	0.69	3892534	1.0	3892534	0.72	3892534	0.38
chr8	3896497	3882991	0.33	3896505	1.0	3896505	0.33	NA	NA	3896505	0.75
chr8	3903330	3906539	0.38	3903329	0.96	3903329	0.74	3903329	1.0	3903329	0.91
chr8	3903870	3903879	0.82	3866055	0.11	3903878	0.25	3890541	0.5	NA	NA
chr8	3906627	3906626	0.45	3906626	0.93	3906626	0.79	3906626	0.75	3906626	0.81
chr8	3911528	3912168	0.61	3911532	0.71	3911532	0.79	3911532	0.69	3912328	0.54
chr8	3917416	3917416	0.95	3917416	0.86	3917416	0.93	3917416	0.9	3917416	0.96
chr8	3920351	3920358	0.85	3920358	0.7	3920358	0.77	3920358	0.67	3920358	0.54
chr8	3931905	3931904	0.41	3931904	0.94	3931904	0.9	3931904	0.78	3931904	0.85
chr8	3933032	3931885	0.54	3933067	0.92	3933031	0.95	3931885	0.87	3932861	0.9
chr8	3936185	3936354	0.7	3936184	0.92	3936564	0.95	3936354	0.89	3936184	0.91
chr8	3940497	3938838	0.57	3939654	0.77	3939654	0.64	3939654	0.74	3939654	0.76
chr8	3982161	3982190	0.64	3982190	0.4	3974943	0.24	3986726	0.36	3982190	0.4
chr8	3982618	3982617	0.95	3982617	0.98	3982617	0.96	3982617	0.98	3982617	0.9
chr8	3983136	3981418	0.75	3982917	0.98	3982917	0.97	3983335	0.94	3983377	0.91
chr8	3985757	3985545	0.72	3985545	0.74	3985189	0.89	3985189	0.71	3985354	0.84
chr8	3986760	3986759	0.99	3986759	1.0	3986759	0.99	3986759	1.0	3986765	0.98
chr8	3992125	3992124	0.96	3992124	0.95	3992124	0.91	3992124	0.99	3992124	0.92
chr8	3999139	4023782	1.0	NA	NA	NA	NA	NA	NA	3999146	1.0
chr8	4001044	4001057	0.97	4001057	0.96	4000187	0.84	4001057	0.85	4001057	0.86
chr8	4002198	4002214	0.64	4002214	0.98	4002259	0.79	4002214	0.95	4002214	0.27
chr8	4003396	4005181	0.65	4003847	0.96	4003847	0.94	4003847	0.95	4003847	0.93
chr8	4004421	4003813	0.82	4004420	0.97	4004420	0.83	4005138	0.93	4004420	0.97
chr8	4005284	4005283	0.4	NA	NA	NA	NA	NA	NA	NA	NA
chr8	4006545	4006544	1.0	NA	NA	NA	NA	NA	NA	NA	NA
chr8	4007679	4007684	0.79	4004979	0.95	4007678	0.67	4004979	0.81	4004123	0.9
chr8	4019915	4019914	0.48	4022278	0.62	4019914	0.58	4022278	0.66	4020941	0.7
chr8	4022086	4022216	0.97	4021281	1.0	4022021	0.99	4022396	1.0	4022361	0.97
chr8	4023584	4023342	0.49	4023583	0.69	4023583	0.71	4023583	0.64	4023583	0.72
chr8	4026012	4026011	0.77	4022361	0.81	4015061	0.64	4022021	0.84	4021613	0.76
chr8	4026920	4026924	0.97	4026924	1.0	4026924	1.0	4026924	1.0	4026924	1.0
chr8	4036957	4036956	0.46	4037340	0.65	4037122	0.76	4035915	0.67	4037122	0.64
chr8	4047519	4047544	0.85	4047544	0.84	4047425	0.99	4047544	0.9	4047544	0.95
chr8	4050383	4006774	0.87	NA	NA	NA	NA	NA	NA	NA	NA
chr8	4051118	4051117	0.58	4051117	0.96	4017011	0.33	4051117	1.0	4051117	0.97
chr8	4051309	4050193	0.89	4051179	0.49	4045855	0.96	4041020	0.65	4045193	0.91
chr8	4056398	4053958	0.99	4006821	0.96	4056408	0.83	4053958	0.99	NA	NA
chr8	4056533	4055824	0.99	4009719	1.0	4048706	1.0	4041020	1.0	4045193	0.99
chr8	4062735	4062734	0.8	4062734	0.67	4037048	0.5	4062734	1.0	4062734	0.95
chr8	4062916	4063276	0.79	4063276	0.84	4063472	0.79	4063276	0.9	4063741	0.82
chr8	4064930	4064929	0.98	4064283	0.99	4064929	0.99	4064929	0.98	4064929	0.97
chr8	4068080	4022372	0.5	4068086	1.0	4042740	1.0	4068086	0.69	4022372	1.0
chr8	4069880	4069879	0.85	4069879	1.0	4069879	0.9	4069879	0.99	4069879	0.76
chr8	4071116	4068238	1.0	4093486	1.0	NA	NA	4093486	1.0	4113325	1.0
chr8	4074737	4074750	0.91	4074750	1.0	4074750	1.0	4064142	1.0	4034065	1.0
chr8	4078314	4078597	0.69	4078597	0.95	4078597	0.79	4078313	0.87	4078597	0.92
chr8	4078607	4078657	0.82	4078559	0.64	4078607	0.53	4078607	0.7	4078605	0.54
chr8	4080004	4080003	0.81	4080003	0.93	4080003	0.66	4080003	0.74	4080003	0.69
chr8	4082607	4082295	1.0	4083481	1.0	4082606	0.99	4082295	1.0	4082606	1.0
chr8	4084327	4084333	0.84	4084333	0.96	4084333	0.86	4084333	0.96	4084333	0.89
chr8	4090912	4090911	0.85	4090911	0.91	4090911	0.9	4090911	0.91	4090911	0.98
chr8	4093965	4093965	0.27	4093965	0.21	4093985	0.32	4093965	0.38	4093965	0.23
chr8	4095393	4095401	1.0	4095401	1.0	4095401	1.0	4094866	1.0	4095401	0.96
chr8	4099176	4099206	0.97	4099206	0.74	4053115	0.5	4099206	0.97	4099206	0.95
chr8	4099611	4103489	0.71	4130612	0.17	4099613	0.64	4103489	0.78	4068013	0.5
chr8	4103265	4095034	0.54	4103265	0.97	4103265	0.95	4103265	0.98	4103265	0.94
chr8	4108044	4128973	0.87	NA	NA	NA	NA	NA	NA	NA	NA
chr8	4110636	4111190	1.0	NA	NA	NA	NA	4086943	1.0	NA	NA
chr8	4115964	4115964	0.58	4115964	0.56	4115964	0.66	4115964	0.63	4115964	0.53
chr8	4116829	4116828	0.95	4116828	0.95	4116828	0.99	4116828	0.97	4116828	0.96
chr8	4117950	4119951	0.69	4111484	0.79	4122584	0.84	4117950	0.83	4117950	0.83
chr8	4118403	4118402	0.93	4118402	0.93	4118402	0.99	4118402	0.95	4118402	0.96
chr8	4121082	4121120	1.0	NA	NA	NA	NA	4121120	1.0	4123757	0.21
chr8	4121621	4121620	0.76	4121620	0.94	4121620	0.95	4121620	0.91	4121620	0.72
chr8	4128488	4114452	0.33	NA	NA	NA	NA	4128490	1.0	4128490	0.25
chr8	4129584	4128337	1.0	NA	NA	NA	NA	NA	NA	4129583	1.0
chr8	4132930	4128940	1.0	4120433	0.81	NA	NA	4099005	1.0	4132929	1.0
chr8	4142988	4142064	0.72	4139434	0.96	4136791	0.72	4143003	0.75	4140124	0.81
chr8	4143369	4142064	0.62	4140625	0.87	4137970	0.78	4143065	0.93	4139953	0.9
chr8	4148520	4148519	0.82	4148519	0.94	4148148	0.98	4148519	0.99	4148519	0.84
chr8	4148963	4148966	0.64	4148966	0.95	4148966	0.81	4148966	0.81	4148966	0.87
chr8	4152525	4152524	0.6	4152524	0.72	4152524	0.74	4152524	0.73	4151123	0.81
chr8	4152690	4152696	1.0	4152696	0.56	NA	NA	4152696	1.0	4152696	0.44
chr8	4154267	4154270	1.0	4154270	0.99	4154270	0.96	4154270	1.0	4154270	0.93
chr8	4158090	4158089	0.75	4158089	0.89	4159995	0.93	4158089	0.93	4161121	0.93
chr8	4158420	4159072	0.57	NA	NA	NA	NA	NA	NA	4195734	0.2
chr8	4161122	4161121	0.77	4159995	0.89	4161121	0.76	4161121	0.8	4161121	0.77
chr8	4168189	4168174	0.44	4168148	0.73	NA	NA	4153718	1.0	4168174	0.88
chr8	4170721	4170720	0.82	4170720	0.5	4170720	0.59	4170720	0.71	4170720	1.0
chr8	4180816	4180815	1.0	NA	NA	NA	NA	NA	NA	NA	NA
chr8	4181952	4182040	0.5	4182040	0.88	4182040	0.65	4182040	0.87	4182040	0.85
chr8	4182026	4182044	0.64	4182040	0.93	4182044	0.83	4182040	0.92	4182040	0.86
chr8	4186835	4187230	0.62	4185575	0.81	4188258	0.74	4188045	0.73	4188295	0.68
chr8	4190542	4190543	0.64	4190421	0.95	4190601	0.83	4190290	0.7	4190487	0.95
chr8	4191745	4191744	0.72	4191744	0.97	4191744	0.96	4191744	0.84	4191744	0.98
chr8	4204265	4204277	0.56	4204264	0.45	4204276	0.94	4204276	0.89	4204264	0.49
chr8	4211205	4211204	0.93	4211204	0.96	4211204	0.95	4210281	0.91	4211204	1.0
chr8	4212175	4205900	0.4	4212174	0.49	4212174	0.62	4200738	0.51	4212174	0.55
chr8	4214648	4233072	1.0	NA	NA	NA	NA	4220106	0.11	NA	NA
chr8	4215508	4215507	0.89	4215507	1.0	4215507	0.8	4189367	0.8	4215507	1.0
chr8	4216436	4216435	1.0	4198077	0.17	NA	NA	NA	NA	NA	NA
chr8	4217659	4217658	0.86	4217658	0.97	4217658	0.97	4217658	0.94	4217658	0.95
chr8	4221379	4221640	0.46	4222228	0.79	4221640	0.7	4221640	0.72	4222218	0.57
chr8	4222106	4222105	0.78	4222228	0.84	4222218	0.76	4222105	0.79	4222105	0.81
chr8	4225504	4226119	0.68	4225503	0.82	4225503	0.69	4225503	0.72	4225503	0.76
chr8	4226068	4234179	0.23	4220735	0.32	4220578	0.46	4226589	0.16	4225565	0.21
chr8	4226705	4226711	0.92	4194349	1.0	4226711	0.89	NA	NA	4226711	0.25
chr8	4228590	4229773	0.75	4228589	0.89	4228589	0.86	4228589	0.9	4228589	0.93
chr8	4230048	4185981	0.33	NA	NA	NA	NA	NA	NA	NA	NA
chr8	4235356	4235360	0.49	4235360	0.56	4235360	0.91	4235360	0.57	4255502	0.45
chr8	4237535	4237534	0.73	4237534	0.9	4237534	0.76	4237534	0.88	4237534	0.83
chr8	4241698	4240191	0.75	4241708	0.82	4241708	0.91	4241708	0.8	4241708	0.9
chr8	4251880	4248379	0.55	4251865	0.57	NA	NA	4258189	0.86	NA	NA
chr8	4358967	4358966	0.99	4358966	0.99	4358966	0.98	4358966	1.0	4358966	0.99
chr8	4361966	4361965	0.49	4357573	0.84	4358503	0.95	4358478	1.0	4357573	0.57
chr8	4366705	4357318	0.5	NA	NA	4347364	0.25	4353114	1.0	NA	NA
chr8	4372632	4367140	0.56	4373672	0.91	4371008	0.87	4372000	0.83	4373672	0.89
chr8	4372742	4372746	0.97	4372746	0.99	4372746	0.99	4372746	0.92	4372746	0.96
chr8	4378491	4366261	0.45	4360728	1.0	NA	NA	4360728	1.0	4378490	0.5
chr8	4388304	4388321	0.54	4388321	0.61	4386706	0.57	4383532	0.6	4388321	0.53
chr8	4392648	4392661	0.58	4392661	0.99	4389302	1.0	4392663	0.62	4392661	0.49
chr8	4396304	4396303	0.46	4396303	0.9	4396303	0.95	4396303	0.73	4396303	0.94
chr8	4396616	4396616	0.44	4396616	0.77	4396616	0.41	4396616	0.7	4396616	0.69
chr8	4397031	4397041	0.99	4397041	1.0	4396681	0.94	4397041	0.97	4397041	1.0
chr8	4400762	4400761	0.34	4400761	0.65	4400569	0.41	4400761	0.54	4400761	0.62
chr8	4402994	4402993	1.0	NA	NA	NA	NA	4400662	1.0	NA	NA
chr8	4405606	4402520	0.5	NA	NA	NA	NA	NA	NA	4429208	0.05
chr8	4409635	4409642	0.42	4409642	0.76	4409642	0.71	4409642	0.51	4409642	0.67
chr8	4411989	4412633	0.61	4404264	0.46	4404264	0.38	4412633	0.39	4412346	0.41
chr8	4425380	4425379	0.46	4425379	0.65	4425379	0.85	4425379	0.79	4425379	0.75
chr8	4426089	4426088	0.68	4426088	0.98	4426088	0.5	4426088	0.65	4426088	0.52
chr8	4427488	4427488	0.81	4427824	0.97	4427132	0.92	4427824	0.95	4427132	0.95
chr8	4429154	4475634	0.5	4422535	0.05	NA	NA	NA	NA	NA	NA
chr8	4440997	4441016	0.66	4440996	0.87	4440996	0.9	4440996	0.87	4440996	0.84
chr8	4446550	4446549	1.0	NA	NA	NA	NA	NA	NA	NA	NA
chr8	4446937	4446901	0.35	4446936	0.86	4446936	0.9	4446936	0.57	4446936	0.85
chr8	4453183	4434319	0.26	4453216	0.45	4453216	0.69	4453216	0.5	4453216	0.48
chr8	4456060	4464242	0.48	4441595	0.49	4449675	0.64	4444901	0.51	4455366	0.51
chr8	4461742	4461738	0.25	4462358	0.63	4462531	0.65	4462531	0.72	4462358	0.77
chr8	4469869	4469868	0.78	4469868	0.99	4469868	0.9	4469868	0.55	4469868	0.93
chr8	4475602	4475601	1.0	NA	NA	4455788	0.08	4425698	0.96	NA	NA
chr8	4479424	4479414	0.91	4479414	1.0	4479414	0.98	4479414	0.94	4479414	0.95
chr8	4479966	4479765	0.5	4479414	0.96	4479930	0.94	4479414	0.97	4479965	0.99
chr8	4480188	4480187	0.29	4480187	0.69	4480200	0.36	4480187	0.31	4480187	0.65
chr8	4490040	4490039	0.49	4487386	0.79	4490039	0.78	4490039	0.65	4489714	0.75
chr8	4495577	4495584	0.98	4495584	0.81	4495584	0.93	4495584	0.91	4495584	0.87
chr8	4503970	4509714	0.55	4503969	0.92	4503969	0.91	4503969	0.75	4503969	0.54
chr8	4505807	4514255	0.67	4505806	1.0	4512144	0.74	4487098	1.0	4505806	0.39
chr8	4508090	4508089	0.4	4511668	0.72	4507983	0.72	4508089	0.49	4511812	0.77
chr8	4508160	4508173	0.55	4526391	0.57	4518655	0.15	4495070	0.19	4503784	0.59
chr8	4512819	4512818	0.58	4512818	0.95	4512818	1.0	4512818	0.96	4512818	0.96
chr8	4519921	4519936	0.71	4519936	0.77	4519339	0.8	4519339	0.74	4519936	0.75
chr8	4524253	4524252	0.63	4524252	0.61	4524252	0.57	4524252	0.55	4524252	0.66
chr8	4528781	4528781	0.88	4528781	1.0	4528781	1.0	4528781	0.95	4528781	0.96
chr8	4528808	4524920	0.32	NA	NA	NA	NA	NA	NA	NA	NA
chr8	4533923	4533948	1.0	NA	NA	NA	NA	NA	NA	NA	NA
chr8	4534753	4534752	0.96	NA	NA	NA	NA	4497611	1.0	NA	NA
chr8	4538192	4534410	0.29	4537801	0.78	4538163	0.63	4538191	0.64	4537801	0.73
chr8	4541733	4552982	0.04	4566380	0.07	NA	NA	NA	NA	NA	NA
chr8	4541798	4561311	0.25	NA	NA	NA	NA	NA	NA	NA	NA
chr8	4550321	4550329	0.57	4563836	0.45	4550329	0.68	4550329	0.48	4550329	0.75
chr8	4551855	4557377	0.51	4555760	0.86	4551251	0.93	4555026	0.83	4551854	0.87
chr8	4552335	4508776	1.0	NA	NA	4552334	1.0	NA	NA	NA	NA
chr8	4553440	4553439	0.34	4548857	0.59	4553439	0.62	4548857	0.6	4553439	0.61
chr8	4557430	4557429	0.88	4557429	0.85	4539520	0.33	4557429	0.86	4557429	0.54
chr8	4561374	4596812	0.25	NA	NA	NA	NA	NA	NA	4608197	0.33
chr8	4569070	4569069	0.6	4569069	1.0	NA	NA	4569069	1.0	4525011	1.0
chr8	4569104	4588048	1.0	NA	NA	NA	NA	NA	NA	NA	NA
chr8	4571022	4571029	1.0	4571029	1.0	4526215	0.17	4564471	0.02	NA	NA
chr8	4579259	4579258	0.52	4579268	0.9	4579268	0.97	4579268	0.93	4579268	0.99
chr8	4579320	4579300	0.99	4579300	0.98	4579300	0.98	4579300	0.99	4579319	0.99
chr8	4582072	4582071	0.94	4582071	0.92	4582071	0.8	4582071	0.98	4538171	0.91
chr8	4585099	4585098	0.66	4602884	0.5	4584448	0.67	4602884	0.56	4585098	0.56
chr8	4588780	4595022	0.69	4588051	0.96	4589537	0.92	4589537	0.95	4588051	0.93
chr8	4590172	4590171	1.0	4590171	0.95	4590171	0.96	4590171	1.0	4589677	1.0
chr8	4597111	4597110	0.63	4597110	0.77	4596450	0.8	4597516	0.78	4597110	0.81
chr8	4599363	4599364	0.33	4599362	0.75	4565781	1.0	4599362	0.43	4599362	0.4
chr8	4599511	4599510	0.65	4549921	0.14	4599510	0.46	4599510	0.5	4599510	0.73
chr8	4600233	4600230	0.98	4600230	0.98	4600230	1.0	4600230	1.0	4600230	0.99
chr8	4600957	4600956	0.44	4600358	0.76	4600956	0.91	4600358	0.76	4600690	0.77
chr8	4604324	4622127	0.33	4631398	0.07	NA	NA	NA	NA	NA	NA
chr8	4604381	4588742	0.46	4600358	0.67	4598645	0.54	4603289	0.65	4603289	0.67
chr8	4605277	4605276	0.69	4605276	0.98	4605276	0.81	4605276	0.95	4605276	0.99
chr8	4609013	4609012	0.35	4609012	0.55	4609012	0.55	4609012	0.42	4609012	0.88
chr8	4610029	4610028	0.82	4610028	0.95	4574344	0.5	4610028	0.94	4610028	0.84
chr8	4613861	4613299	0.75	4613600	0.91	4613299	0.81	4613600	0.87	4613299	0.87
chr8	4614145	4614144	1.0	NA	NA	NA	NA	NA	NA	NA	NA
chr8	4622173	4622041	0.64	4622172	0.97	4613721	0.76	4622172	0.82	4622041	0.81
chr8	4628123	4628439	0.63	4628439	0.9	4628612	0.83	4628439	0.88	4628439	0.66
chr8	4630265	4630265	0.92	4630265	0.93	4630265	0.9	4630265	0.95	4630265	0.93
chr8	4630452	4630448	0.8	NA	NA	NA	NA	NA	NA	NA	NA
chr8	4631399	4626840	0.58	4626840	0.82	4630893	0.96	4626840	0.78	4626840	0.85
chr8	4633997	4633996	0.55	4633980	0.59	4633996	0.37	4633996	0.41	4633996	0.42
chr8	4639252	4639251	0.52	4631362	0.48	4639251	0.53	4630373	0.47	4640862	0.43
chr8	4640863	4640270	0.8	4639710	0.47	4640862	0.82	4640862	0.6	4640862	0.73
chr8	4641050	4641049	1.0	4641049	1.0	NA	NA	4641049	1.0	4641049	1.0
chr8	4647236	4647235	0.81	4647235	0.58	4647235	0.96	4647235	0.85	4647235	0.59
chr8	4650657	4650656	0.84	4651733	0.91	4650656	0.85	4651733	0.86	4650656	0.81
chr8	4655036	4655035	0.82	4655035	0.88	4648048	0.72	4655035	0.85	4655035	0.77
chr8	4660115	4658766	0.5	4659920	0.88	4659920	0.68	4659920	0.55	4659920	0.72
chr8	4667441	4667440	0.96	4667440	0.77	NA	NA	4667440	1.0	4644100	1.0
chr8	4668416	4674328	0.22	4668415	0.19	4668415	0.19	4668415	0.14	4668415	0.2
chr8	4671726	4701029	0.11	4671725	0.46	NA	NA	4671725	0.59	4671725	0.75
chr8	4672817	4672816	0.94	4672816	1.0	NA	NA	4642595	1.0	NA	NA
chr8	4673066	4673065	1.0	4670346	0.97	4673056	1.0	4673056	1.0	4673065	1.0
chr8	4677043	4677072	0.91	4680950	0.02	NA	NA	NA	NA	4640373	0.33
chr8	4678127	4678132	0.91	4721979	0.04	NA	NA	4642595	0.67	NA	NA
chr8	4685578	4685527	0.55	4685585	0.73	4685585	0.64	4685585	0.85	4685585	0.93
chr8	4687813	4687836	0.55	4693361	0.39	4687836	0.73	4693530	0.3	4685228	0.27
chr8	4694345	4655772	1.0	4674731	0.5	4657790	0.13	4694353	1.0	4694353	1.0
chr8	4697174	4719941	0.5	NA	NA	NA	NA	NA	NA	NA	NA
chr8	4698136	4698135	0.59	4698757	0.76	4698135	0.85	4698162	0.67	4698626	0.6
chr8	4698599	4698626	0.75	4698742	0.97	4698626	0.95	4698626	0.95	4698742	0.91
chr8	4698758	4698162	0.56	4698757	0.99	4698162	0.91	4698162	0.9	4698162	0.73
chr8	4698903	4698903	0.51	4698903	0.39	4695792	0.45	4709672	0.42	4716453	0.37
chr8	4701318	4701784	0.43	4701719	0.92	4701784	0.87	4701719	0.87	4701784	0.78
chr8	4708119	4708128	0.98	4708128	1.0	4720424	0.44	4708128	1.0	4708424	0.97
chr8	4708675	4708674	0.88	4708674	0.94	4708674	0.89	4708674	0.93	4708674	0.48
chr8	4710461	4706388	0.6	4710508	0.91	4710508	0.86	4710508	0.94	4710508	0.84
chr8	4710848	4710847	1.0	NA	NA	4681959	0.5	4686428	1.0	NA	NA
chr8	4711159	4711158	0.88	4711158	0.9	4711158	0.75	4711158	0.95	4711158	0.49
chr8	4713375	4713374	0.7	4708999	0.66	4713374	0.66	4708999	0.74	4713374	0.67
chr8	4714145	4714150	1.0	4714150	1.0	NA	NA	4714150	1.0	4664346	1.0
chr8	4717387	4717390	1.0	4717390	0.99	4717390	0.96	4717390	0.98	4717390	1.0
chr8	4717455	4717454	0.84	4717454	0.8	4717567	0.74	4717454	0.54	4717454	0.67
chr8	4717526	4716817	0.39	4719170	0.64	4717664	0.65	4721096	0.53	4723907	0.59
chr8	4720170	4720169	0.67	4720169	0.97	4720169	1.0	4720169	0.92	4720169	0.96
chr8	4723788	4720325	0.67	4720159	0.77	4724720	0.67	4725884	0.82	4722384	0.63
chr8	4724520	4722412	0.43	4724200	0.75	4724510	0.78	4722412	0.74	4724510	0.62
chr8	4726316	4726315	0.58	4726315	0.6	4726315	0.56	4728294	0.79	4735769	0.33
chr8	4727927	4727945	0.97	4727945	0.89	4727945	0.63	4727945	0.65	4727945	0.6
chr8	4730239	4730238	0.5	4728767	0.8	4730238	0.82	4730238	0.67	4730238	0.8
chr8	4730741	4730752	0.94	4730752	0.47	4730752	0.52	4730752	0.73	4730752	0.82
chr8	4732344	4732383	0.31	4733655	0.24	4731614	0.59	4732381	0.28	4732381	0.18
chr8	4733025	4733024	0.89	4733024	0.96	4733024	0.94	4733024	0.98	4733024	1.0
chr8	4736385	4705550	0.5	NA	NA	NA	NA	NA	NA	4731481	1.0
chr8	4738896	4737508	0.71	4737508	0.73	4740667	0.66	4737508	0.72	4737508	0.83
chr8	4745597	4739152	1.0	NA	NA	NA	NA	4739152	1.0	NA	NA
chr8	4749035	4748887	0.86	4748887	0.98	4737734	1.0	4748887	0.91	4748217	1.0
chr8	4753403	4753171	0.82	4752411	0.9	4752411	0.8	4752823	0.88	4752411	0.89
chr8	4754545	4762104	0.53	4754544	0.99	4754544	0.95	4754544	0.8	4754544	0.99
chr8	4761372	4761371	0.95	4761371	0.99	4761371	0.99	4761371	0.95	4761371	0.97
chr8	4764685	4764684	0.73	4764684	0.75	4764859	0.75	4764684	0.72	4764859	0.77
chr8	4770334	4768788	0.88	NA	NA	NA	NA	4723787	1.0	NA	NA
chr8	4779895	4782237	0.95	4747834	0.25	4779918	0.85	4800143	0.71	4747825	0.99
chr8	4780416	4784012	0.73	4780415	1.0	4780405	0.99	4780415	0.91	4780516	0.99
chr8	4780556	4762877	1.0	NA	NA	NA	NA	NA	NA	NA	NA
chr8	4782951	4783223	0.75	4783081	0.95	4783956	0.97	4778438	0.96	4782434	0.97
chr8	4786264	4753624	1.0	NA	NA	NA	NA	NA	NA	NA	NA
chr8	4788751	4775609	0.5	4788759	1.0	4762269	0.75	NA	NA	4788768	0.83
chr8	4791060	4791059	0.68	4791239	0.96	4791059	0.96	4788211	0.9	4791059	0.96
chr8	4792983	4793447	0.4	4792983	0.81	4792983	0.78	4793229	0.82	4792983	0.79
chr8	4800439	4800317	0.7	4800438	0.55	4799945	0.84	4802506	0.59	4798742	0.61
chr8	4801462	4801461	0.59	4801461	0.94	4801461	0.79	4801461	0.78	4801461	0.79
chr8	4801762	4801767	1.0	4801767	1.0	4801068	1.0	4801767	1.0	4801767	1.0
chr8	4802349	4802400	0.62	4815657	0.32	4802400	0.48	4802400	0.32	4802352	0.33
chr8	4804459	4804458	0.62	4804458	0.6	4804458	0.97	4804458	0.89	4803369	0.81
chr8	4810527	4810526	0.98	4799945	1.0	4810526	0.95	4807655	0.93	4810526	0.96
chr8	4814197	4813983	0.72	4804204	0.41	4814477	0.89	4813983	0.85	4812533	0.8
chr8	4823341	4823340	1.0	NA	NA	NA	NA	NA	NA	NA	NA
chr8	4824082	4824459	0.43	4826681	0.26	4824082	0.72	4824082	0.44	4824082	0.48
chr8	4825786	4825796	0.64	4825785	0.8	4825725	0.93	4825725	0.81	4825725	0.82
chr8	4837901	4837900	0.33	4860155	0.33	NA	NA	NA	NA	4837900	1.0
chr8	4843435	4843434	0.97	4843434	0.99	4843187	1.0	4843434	0.98	4843434	1.0
chr8	4847778	4852906	0.47	4847777	0.88	4847777	0.66	4847777	0.9	4847777	0.75
chr8	4848543	4862799	0.83	4799446	0.48	4820715	0.67	4802730	0.86	4848542	0.8
chr8	4850681	4880318	0.03	NA	NA	NA	NA	NA	NA	4850680	1.0
chr8	4852381	4852385	0.79	NA	NA	NA	NA	4804310	1.0	NA	NA
chr8	4864875	4864961	0.62	4864776	0.61	4864776	0.6	4864961	0.37	4864776	0.62
chr8	4874801	4874800	0.44	NA	NA	NA	NA	NA	NA	NA	NA
chr8	4875811	4875824	0.76	4912349	0.73	4875824	0.67	4875824	0.4	4875824	0.25
chr8	4878488	4878487	0.8	NA	NA	NA	NA	NA	NA	NA	NA
chr8	4881412	4881411	0.17	4881460	0.24	4881460	0.23	4881460	0.25	4881460	0.21
chr8	4881534	4890152	0.5	4879070	0.66	4881533	0.77	4881215	0.66	4879070	0.63
chr8	4884205	4884204	0.81	4835905	0.19	4884204	0.73	4838638	0.33	4884204	0.25
chr8	4885974	4885997	0.97	4885997	0.99	4885997	0.98	4885997	0.97	4885997	0.97
chr8	4887674	4887673	1.0	NA	NA	NA	NA	4855203	1.0	NA	NA
chr8	4888505	4888504	0.86	4888504	0.5	4888504	0.5	4867972	0.4	4888504	0.71
chr8	4894553	4895355	0.81	4874610	0.59	4880186	0.99	4876825	0.58	4894566	0.75
chr8	4894698	4890358	0.28	4894698	0.43	4894698	0.64	4894698	0.53	4894698	0.52
chr8	4902276	4902275	0.32	4902275	0.8	4902275	0.83	4903780	0.76	4903780	0.74
chr8	4902435	4902443	0.74	4902434	0.96	4902434	0.86	4902434	0.89	4902285	0.95
chr8	4907725	4907343	0.69	4907524	0.93	4906770	0.94	4907343	0.94	4907724	0.9
chr8	4912360	4912004	0.77	4912359	0.98	4912825	0.98	4909714	0.92	4912359	0.98
chr8	4914578	4914583	0.28	4914741	0.8	4914741	0.96	4914741	0.65	4914741	0.87
chr8	4923518	4923527	0.99	4923374	0.97	4923527	1.0	4923527	0.98	4923527	0.98
chr8	4925533	4925532	0.97	NA	NA	4925537	0.9	4907868	0.97	4925537	0.79
chr8	4927087	4927087	0.41	4927087	0.53	4927087	0.36	4927087	0.38	4927087	0.34
chr8	4930370	4905768	0.5	4887658	1.0	4930367	0.86	4899551	0.92	4918487	1.0
chr8	4932340	4934395	0.67	4932339	0.86	4932339	0.85	4932339	0.84	4932339	0.95
chr8	4934840	4886641	1.0	NA	NA	NA	NA	NA	NA	4981934	0.33
chr8	4937214	4937171	0.97	4937171	0.92	4936919	0.98	4937171	0.98	4936919	0.98
chr8	4937785	4937784	0.9	4937171	0.91	4937784	0.93	4937784	0.98	4937784	0.89
chr8	4943499	4943509	0.7	4943509	0.81	4909882	0.5	4943509	0.73	4943509	0.8
chr8	4945525	4945524	0.84	4945524	0.97	4945524	0.94	4945524	0.95	4945524	0.99
chr8	4949914	4949913	0.96	4949913	0.97	4949913	0.98	4949913	0.98	4949913	0.99
chr8	4950966	4932258	0.42	4950985	0.95	4950721	0.78	4950985	0.84	4932738	0.66
chr8	4951418	4927712	1.0	4902434	0.5	4975594	0.27	4902504	1.0	NA	NA
chr8	4951444	4907057	0.5	NA	NA	4912137	0.1	NA	NA	4929549	0.39
chr8	4951524	4951589	0.71	4951589	0.89	4950788	0.89	4951589	0.88	4951589	0.86
chr8	4955457	4955456	0.93	4955456	0.98	4955456	0.96	4955456	1.0	4955456	0.97
chr8	4962104	4962114	0.57	4962114	0.98	4962114	0.93	4961856	0.88	4962114	0.88
chr8	4966210	4967825	0.55	4965287	0.62	4966167	0.71	4967825	0.58	4975519	0.52
chr8	4971688	4975519	0.39	4971688	0.63	4971688	0.97	4971688	0.63	4971688	0.74
chr8	4974184	4974183	0.75	4974183	0.71	4974183	0.6	4974183	0.65	4974183	0.66
chr8	4980903	4980902	0.98	4979451	1.0	NA	NA	4980902	1.0	4965036	1.0
chr8	4983843	4978769	0.99	4983843	1.0	4983843	0.98	4983843	1.0	4983843	0.94
chr8	4989274	4989281	0.69	4989281	0.92	4989281	0.4	4989281	0.46	4989281	0.78
chr8	4990370	4990369	0.74	4991628	0.7	4992084	0.78	4988288	0.82	4988288	0.66
chr8	4993379	4993389	0.97	4993389	0.98	4993280	1.0	4993389	0.95	4991341	0.88
chr8	4995285	4995299	0.52	4995299	0.94	4995299	0.92	4995299	0.91	4995299	0.75
chr8	5000543	4999494	0.67	NA	NA	5000542	0.83	NA	NA	4952793	1.0
chr8	5002383	5002382	0.44	5002382	0.99	5002382	0.9	5002382	0.84	5002382	0.96
chr8	5005479	5005478	0.63	5017366	0.75	5005478	0.95	5005478	0.75	5005478	0.95
chr8	5007977	5007976	0.96	5007976	0.94	5007976	0.95	5007976	0.98	5007976	0.91
chr8	5011080	5011079	1.0	NA	NA	NA	NA	NA	NA	NA	NA
chr8	5013615	5013614	1.0	NA	NA	NA	NA	NA	NA	NA	NA
chr8	5015985	5016762	0.54	5016762	0.81	5015984	0.58	5016879	0.74	5016762	0.88
chr8	5022619	5022618	0.59	5022618	0.87	5022618	0.96	5022618	0.78	5022618	0.86
chr8	5023737	5023736	0.98	5023736	0.92	5023736	0.97	5023736	0.93	5023736	0.96
chr8	5032170	5032169	0.85	5032169	0.67	NA	NA	5032169	1.0	5032169	0.5
chr8	5038382	5038394	0.72	5038381	0.53	5038381	0.79	5037398	0.57	5038381	0.87
chr8	5038664	5038663	0.55	5038663	0.75	5038663	0.71	5039189	0.5	5038663	0.43
chr8	5040720	5045008	0.38	5040217	0.55	5035899	0.91	5046902	0.48	5036343	0.74
chr8	5049843	5049875	0.64	NA	NA	5057193	0.5	NA	NA	5049852	0.78
chr8	5051242	5051256	0.85	5051256	0.96	5051256	0.4	5051256	0.94	5051256	0.84
chr8	5051872	5053989	0.98	5051894	0.97	5050810	0.89	5051894	0.94	5050776	0.96
chr8	5052104	5052103	0.41	5052103	0.64	5052103	0.87	5052103	0.74	5052103	0.83
chr8	5052301	5052320	0.94	5052320	0.99	5052320	1.0	5051081	1.0	5052320	0.95
chr8	5058773	5057921	0.65	5058316	0.82	5059790	0.93	5057921	0.83	5057921	0.87
chr8	5059170	5059219	0.35	5058929	0.65	5059219	0.57	5059195	0.58	5057858	0.67
chr8	5059478	5059477	0.51	5059477	0.62	5059477	0.66	5061468	0.78	5059477	0.64
chr8	5063003	5014389	0.33	NA	NA	NA	NA	NA	NA	NA	NA
chr8	5064826	5064825	0.39	5063583	0.67	5055582	0.7	5063875	0.62	5064825	0.65
chr8	5066154	5066165	0.48	5066165	0.95	5066330	0.74	5063589	0.87	5066330	0.81
chr8	5070177	5068871	0.55	5070187	0.4	5070176	0.5	5070187	0.68	5070187	0.5
chr8	5074966	5094108	0.17	NA	NA	NA	NA	NA	NA	NA	NA
chr8	5076424	5076423	0.91	5031996	0.2	5064356	0.5	5065884	0.5	5072500	0.75
chr8	5078142	5078152	0.53	5078152	0.63	5078152	0.89	5078152	0.89	5078152	0.68
chr8	5080094	5080093	0.98	NA	NA	5040627	0.17	5034004	1.0	NA	NA
chr8	5081154	5075790	1.0	NA	NA	5081153	1.0	NA	NA	5081153	1.0
chr8	5088957	5088961	1.0	NA	NA	NA	NA	5115706	0.5	NA	NA
chr8	5091916	5116867	0.67	5122818	1.0	5043893	0.17	NA	NA	5048405	0.87
chr8	5095785	5095784	0.65	5095784	0.49	5095784	0.75	5095798	0.35	5095784	0.4
chr8	5096021	5093642	0.97	5096020	1.0	NA	NA	5089497	0.69	5077779	1.0
chr8	5099940	5099939	0.98	5099939	0.97	5096833	0.93	5099939	0.93	5099939	1.0
chr8	5109153	5109154	0.64	5109154	1.0	5109154	0.99	5109154	1.0	5059702	1.0
chr8	5112065	5114299	0.81	5114299	0.94	5103334	0.93	5111200	0.89	5111004	0.96
chr8	5112682	5117513	0.55	5112975	0.78	5112681	0.46	5112681	0.65	5112963	0.66
chr8	5116212	5111200	0.42	5116673	0.77	5103334	0.78	5115100	0.71	5116673	0.85
chr8	5119229	5128481	1.0	NA	NA	NA	NA	NA	NA	NA	NA
chr8	5119431	5120551	0.17	NA	NA	NA	NA	NA	NA	5080908	1.0
chr8	5120552	5120551	0.53	5120551	0.79	5120551	0.76	5120551	0.58	5120551	0.9
chr8	5124234	5123583	0.89	5123583	0.99	5123961	0.52	5123583	0.97	5104568	0.69
chr8	5127845	5133622	0.81	5130137	0.88	5127844	0.91	5130137	0.87	5128796	0.9
chr8	5130801	5130696	0.95	5128903	0.99	5128330	1.0	5130374	0.96	5128903	1.0
chr8	5130966	5130972	1.0	5130972	0.92	5081153	1.0	5130972	1.0	5130972	1.0
chr8	5131368	5130374	0.71	5128903	0.95	5131367	0.63	5130374	0.85	5131367	0.94
chr8	5136185	5128330	0.58	5135570	0.54	5135184	0.56	5128330	0.51	5128330	0.57
chr8	5136529	5138175	0.94	5136297	0.94	5136297	0.98	5138175	0.95	5136297	0.95
chr8	5138217	5137100	0.81	5137100	0.99	5139601	0.96	5137100	0.94	5131561	0.93
chr8	5142261	5104128	1.0	NA	NA	5168026	0.45	NA	NA	NA	NA
chr8	5146101	5109469	1.0	5115127	0.01	NA	NA	NA	NA	NA	NA
chr8	5149140	5155475	0.69	5147805	0.99	5147805	0.73	5147884	0.88	5147805	0.97
chr8	5156559	5154213	0.59	5156566	0.5	5143652	0.85	5154213	0.83	5123961	0.93
chr8	5157257	5157275	0.9	5156817	0.97	5154359	1.0	5156817	0.92	5157275	1.0
chr8	5160941	5160940	0.36	5160940	0.45	5160940	0.83	5160940	1.0	5160940	0.26
chr8	5168316	5168315	0.76	5168315	0.96	5168315	0.98	5168315	0.95	5168315	0.95
chr8	5172006	5177335	0.74	5172005	0.6	5171016	0.87	5170178	0.53	5161820	0.85
chr8	5182666	5182665	0.69	5182665	1.0	5182665	0.95	5182665	0.98	5182665	1.0
chr8	5183304	5192564	0.58	5181477	0.79	5181477	0.93	5182441	0.8	5182441	0.81
chr8	5193147	5197187	0.59	5193146	0.81	5193146	0.39	5193146	0.72	5193146	0.67
chr8	5194784	5194090	0.6	5194783	0.99	5184018	0.76	5194038	0.76	5194783	1.0
chr8	5195289	5197828	0.5	NA	NA	NA	NA	NA	NA	NA	NA
chr8	5197859	5197858	0.81	5197858	0.5	5197858	0.33	5197858	0.86	5197858	0.64
chr8	5199998	5187166	0.16	5199997	0.54	5199997	0.45	5199997	0.37	5199997	0.38
chr8	5204516	5203507	0.46	5220298	0.62	5205633	0.61	5204677	0.55	5203856	0.61
chr8	5205420	5205453	1.0	NA	NA	5204092	1.0	5205453	1.0	5205453	0.94
chr8	5208176	5208189	0.96	5208189	1.0	5208189	0.97	5208189	1.0	5208189	0.99
chr8	5209504	5210015	0.79	5210882	0.82	5209508	0.98	5210015	0.82	5207974	0.87
chr8	5212239	5223325	1.0	NA	NA	NA	NA	NA	NA	NA	NA
chr8	5213371	5216099	0.51	5213370	1.0	5214460	0.99	5170505	1.0	5213370	0.97
chr8	5221456	5221455	0.98	5221157	0.99	5217009	1.0	5221157	0.99	5221157	1.0
chr8	5233727	5233726	1.0	5233726	0.98	5233726	1.0	5233726	1.0	5233726	0.99
chr8	5238430	5238355	0.89	5238392	0.99	5237081	0.97	5238392	0.96	5238355	0.94
chr8	5240432	5240431	0.66	5237658	0.78	5240431	0.82	5239788	0.57	5240431	0.68
chr8	5242912	5242887	0.65	5242392	0.72	5242754	0.77	5242392	0.65	5242392	0.64
chr8	5244214	5244229	1.0	5244229	1.0	5244229	0.25	5221043	1.0	5221043	1.0
chr8	5245956	5244250	0.71	5242392	0.63	5235699	0.68	5245955	0.44	5245955	0.61
chr8	5246626	5246625	0.87	5246625	0.72	5246625	0.86	5246625	0.83	5246625	0.78
chr8	5263098	5263097	0.9	5263097	1.0	5263097	0.92	5263097	0.41	5263097	1.0
chr8	5264763	5257485	0.53	5265307	0.79	5266260	0.57	5262091	0.57	5265307	0.75
chr8	5272073	5272072	0.86	5272072	0.5	5272072	0.69	5272072	0.82	5272072	0.11
chr8	5274696	5274710	0.42	5274710	0.68	5274710	0.75	5274710	0.73	5274710	0.69
chr8	5277415	5277865	0.36	5277428	0.8	5277316	0.89	5277428	0.81	5277316	0.76
chr8	5277540	5277539	0.85	5277539	0.97	5277539	0.8	5277539	0.97	5277539	0.91
chr8	5278540	5278645	0.53	5276461	0.88	5263891	0.33	5276393	0.8	5276393	0.62
chr8	5282258	5282278	0.76	5282257	0.98	5282021	0.85	5282257	0.99	5282257	0.85
chr8	5285963	5287261	0.52	5287261	0.86	5287319	0.92	5287261	0.88	5287319	0.83
chr8	5286212	5286211	0.94	5286211	1.0	NA	NA	5286211	0.5	NA	NA
chr8	5286516	5286530	0.73	5286530	0.94	5286530	0.82	5286530	0.96	5286530	0.89
chr8	5287185	5287184	0.84	5287184	0.94	5287184	0.93	5287184	0.81	5287184	0.94
chr8	5289045	5289044	0.73	5289044	0.86	5289044	0.93	5289044	0.92	5289044	0.95
chr8	5292156	5291787	0.76	5292155	0.85	5290989	0.82	5292155	0.57	5292403	0.59
chr8	5292369	5290737	0.52	5290737	0.86	5290737	0.95	5290737	0.6	5290737	0.8
chr8	5292829	5292828	1.0	NA	NA	NA	NA	5289962	1.0	NA	NA
chr8	5293128	5293119	0.81	NA	NA	NA	NA	5243769	0.67	NA	NA
chr8	5293150	5293149	1.0	NA	NA	NA	NA	5250478	0.5	NA	NA
chr8	5293427	5291787	0.98	5290989	0.97	5293379	0.98	5291666	1.0	5291666	0.98
chr8	5297778	5297777	0.99	5297782	0.97	5297781	0.99	5294855	0.97	5294855	1.0
chr8	5299452	5301278	0.53	5300668	0.66	5298862	0.71	5300212	0.55	5292403	0.45
chr8	5304772	5302673	0.7	5300680	0.92	5302467	0.71	5302673	0.83	5303676	0.87
chr8	5307691	5307690	0.95	5307621	0.97	5307690	0.94	5307721	0.93	5303676	0.96
chr8	5322610	5322609	0.97	5321791	0.98	5320991	1.0	5320005	0.98	5322609	0.93
chr8	5325385	5325384	1.0	NA	NA	NA	NA	NA	NA	NA	NA
chr8	5326677	5326676	0.7	5326676	0.44	5326676	0.86	5321836	0.58	5323678	0.62
chr8	5331521	5331520	0.98	5329729	0.99	5331520	0.99	5331520	1.0	5333329	0.98
chr8	5332570	5331028	0.84	5329729	0.78	5333068	0.94	5329729	0.89	5332158	0.78
chr8	5336795	5336794	0.88	5336794	1.0	5336794	1.0	NA	NA	5336794	1.0
chr8	5339273	5369038	0.06	NA	NA	NA	NA	NA	NA	NA	NA
chr8	5343420	5344196	0.89	5343448	0.95	5343448	0.9	5343448	0.94	5343688	0.96
chr8	5346527	5348512	0.51	5346526	0.92	5346181	0.86	5346606	0.87	5344763	0.93
chr8	5350704	5350703	0.75	5349049	0.89	5349229	0.79	5350301	0.63	5349229	0.85
chr8	5352396	5369067	0.02	NA	NA	NA	NA	5386515	0.17	NA	NA
chr8	5353191	5308582	0.33	5353203	0.73	5350966	1.0	NA	NA	5353203	0.25
chr8	5354704	5354703	0.6	5354508	0.85	5353528	0.81	5354508	0.72	5354508	0.74
chr8	5356753	5356767	0.96	NA	NA	5356950	0.99	5356767	1.0	5352924	0.85
chr8	5358791	5358790	0.53	5358790	0.82	5358790	0.97	5358742	0.9	5358790	0.92
chr8	5360087	5360086	0.98	5358768	1.0	5360086	0.5	5359934	1.0	NA	NA
chr8	5360380	5360385	0.84	5359676	1.0	5360385	0.94	5360385	0.97	5358226	0.89
chr8	5361425	5360653	1.0	5359676	0.98	NA	NA	5360653	0.99	5358226	1.0
chr8	5368500	5368499	1.0	5368499	0.52	NA	NA	5368499	0.48	5368499	0.45
chr8	5371736	5404537	1.0	NA	NA	5351157	0.03	NA	NA	NA	NA
chr8	5371848	5371847	0.83	5367000	0.5	5371846	1.0	5414108	0.02	5371846	1.0
chr8	5378800	5384819	0.33	5378866	0.36	5376847	0.67	5378598	0.36	5376847	0.63
chr8	5385918	5385416	0.77	5384992	0.98	5386560	0.96	5384992	0.98	5385812	0.99
chr8	5386516	5386515	0.73	5385925	1.0	5386515	0.86	5386515	0.96	5385577	0.95
chr8	5386567	5386581	0.91	5386581	0.86	5382759	0.5	5386581	0.89	5386581	0.67
chr8	5386582	5386581	0.92	5386581	0.86	5382759	0.5	5386581	0.89	5386581	0.64
chr8	5395191	5395338	0.98	5391094	0.99	5391151	0.96	5395670	0.95	5391084	0.99
chr8	5395527	5395323	0.87	NA	NA	NA	NA	5367869	1.0	5424144	0.02
chr8	5399842	5399800	0.67	5399848	0.69	5399848	0.78	5399848	0.49	5399848	0.62
chr8	5413836	5412849	0.75	5413835	0.8	5413835	0.77	5413835	0.71	5413835	0.75
chr8	5423548	5423547	0.75	5395524	1.0	NA	NA	5423547	1.0	NA	NA
chr8	5426556	5425681	1.0	NA	NA	NA	NA	5398186	1.0	NA	NA
chr8	5428202	5428201	0.86	5405263	0.04	NA	NA	5428201	0.8	NA	NA
chr8	5428305	5430457	0.75	5428682	0.97	5428682	0.96	5428682	0.94	5428354	0.93
chr8	5428613	5428612	0.87	5428612	0.9	5428612	0.95	5428612	0.91	5428612	0.8
chr8	5433148	5383848	1.0	NA	NA	5433147	1.0	5399924	1.0	5427289	1.0
chr8	5435377	5435398	0.83	5435490	0.92	5433904	0.98	5435366	0.68	5434167	0.95
chr8	5435491	5430209	0.56	5435490	0.86	5435490	0.8	5435490	0.75	5435490	0.79
chr8	5443533	5443275	0.78	5443275	0.92	5443250	0.96	5437851	0.91	5437652	0.92
chr8	5456712	5456718	0.83	NA	NA	5456718	0.99	5456718	1.0	5456718	0.94
chr8	5466244	5466248	0.72	5465828	0.93	5466248	0.99	5466248	0.95	5466248	0.93
chr8	5470698	5470911	0.46	5470697	0.91	5470697	1.0	5470697	0.9	5470697	0.25
chr8	5472912	5471474	0.25	5472282	0.92	5476346	0.71	5463341	0.72	5472282	0.76
chr8	5474610	5474609	0.66	5474609	0.98	5474609	1.0	5474609	0.98	5474609	1.0
chr8	5476075	5476096	1.0	NA	NA	5458471	0.5	5518261	1.0	NA	NA
chr8	5476259	5476258	0.43	5476258	0.71	5476258	0.59	5468532	0.93	5476258	1.0
chr8	5477019	5477023	1.0	5436381	1.0	NA	NA	5477023	1.0	NA	NA
chr8	5478138	5478137	0.86	5519140	0.33	5478137	1.0	NA	NA	5458453	0.25
chr8	5479262	5479277	0.95	5429534	1.0	5479277	1.0	5479277	1.0	5479277	1.0
chr8	5482611	5482610	0.98	5482610	0.98	5482610	1.0	5482610	0.97	5482610	1.0
chr8	5491255	5491267	0.95	5518354	0.5	NA	NA	5488915	0.49	NA	NA
chr8	5506597	5506612	0.57	5506612	0.93	5506612	0.8	5506612	0.77	5506612	0.91
chr8	5506704	5506703	0.74	5506703	1.0	5484298	1.0	5506612	0.56	5496189	0.3
chr8	5509667	5509666	0.6	5509666	1.0	NA	NA	NA	NA	5461841	1.0
chr8	5518546	5518548	0.94	NA	NA	5555461	1.0	5518911	0.64	NA	NA
chr8	5518646	5518686	0.99	5518686	1.0	5518686	0.97	5518686	0.99	5518686	0.99
chr8	5526903	5536127	0.14	5526902	1.0	NA	NA	NA	NA	5526902	1.0
chr8	5529376	5527071	0.67	5486991	0.67	5529375	0.67	NA	NA	5529375	1.0
chr8	5530656	5530655	0.91	5530655	1.0	NA	NA	5530655	0.87	5530655	0.88
chr8	5531753	5531752	0.55	5531752	0.6	5531752	0.87	5531752	0.6	5531752	0.79
chr8	5538166	5538213	0.94	5538213	0.97	5538213	0.88	5538213	0.96	5538363	0.94
chr8	5542514	5542492	0.88	5542513	0.94	5542513	0.97	5542513	0.93	5542492	0.95
chr8	5544355	5544354	0.91	5544354	1.0	5543371	0.99	5544354	1.0	5544354	0.95
chr8	5550356	5547598	0.4	5547598	0.74	5547598	0.67	5547623	0.58	5547623	0.68
chr8	5550483	5550482	0.67	5550004	0.9	5548502	0.72	5550482	0.9	5550904	0.87
chr8	5551162	5547598	0.47	5551261	0.76	5549358	0.63	5551472	0.68	5547623	0.67
chr8	5551711	5551341	0.72	5552162	0.87	5551341	0.72	5552162	0.81	5551261	0.72
chr8	5551771	5550876	0.2	NA	NA	NA	NA	5530655	1.0	NA	NA
chr8	5555226	5555246	0.5	5565927	0.5	5555245	0.61	5555246	0.53	5565927	0.33
chr8	5556919	5556926	0.88	5557112	0.91	5556926	0.99	5555969	0.94	5556926	0.98
chr8	5568443	5568442	0.55	5567917	0.71	5568442	0.55	5567917	0.62	5568103	0.68
chr8	5572933	5572932	0.29	5572932	0.91	5572932	0.94	5572932	0.9	5572932	0.92
chr8	5573643	5573670	0.79	5573656	0.59	5573908	0.85	5573656	0.62	5573656	0.84
chr8	5574987	5574986	0.75	5574986	1.0	5574997	0.67	5574986	1.0	NA	NA
chr8	5579519	5579518	0.81	5579518	0.98	5579518	0.96	5579518	0.93	5579518	0.92
chr8	5583677	5588140	0.64	5584206	0.72	5575169	0.77	5588140	0.66	5584206	0.72
chr8	5583966	5582860	0.83	5583965	0.84	5583964	0.83	5574358	0.75	5583965	0.58
chr8	5592593	5592592	0.9	5592592	1.0	NA	NA	NA	NA	5562111	1.0
chr8	5601185	5601191	0.97	5601191	1.0	5601191	0.97	5601191	1.0	5601191	0.98
chr8	5601268	5601267	0.96	5601267	1.0	5601267	0.98	5601267	0.97	5601267	1.0
chr8	5601608	5601607	0.66	5601607	0.9	5601607	0.64	5601607	0.75	5601607	0.76
chr8	5603413	5603422	0.57	5580090	0.67	5603422	0.91	5603422	0.92	5603422	0.74
chr8	5608598	5608597	0.91	5608597	0.99	5608597	0.97	5608597	1.0	5608597	0.98
chr8	5609192	5609199	0.44	5608718	0.61	5609199	0.41	5608718	0.5	5608718	0.71
chr8	5612262	5612261	0.72	5612261	1.0	5612261	0.94	5599143	0.75	5612261	1.0
chr8	5616281	5645312	0.11	NA	NA	NA	NA	NA	NA	NA	NA
chr8	5617933	5604508	1.0	NA	NA	5631896	0.25	NA	NA	NA	NA
chr8	5618031	5618032	0.98	NA	NA	NA	NA	5616961	0.64	NA	NA
chr8	5618881	5619126	0.3	5621015	0.52	5633901	0.5	5621015	0.53	5621015	0.61
chr8	5619424	5619636	0.53	5619423	0.97	5619636	0.89	5619636	0.82	5619423	0.96
chr8	5628631	5628630	0.71	5628176	0.95	5628176	0.92	5628630	0.9	5628760	0.87
chr8	5634160	5631924	0.77	5634159	0.94	5632185	0.8	5634159	0.96	5634159	0.99
chr8	5634600	5627283	0.7	5627283	0.72	5631938	0.63	5634671	0.61	5632518	0.59
chr8	5637563	5637562	0.58	5637562	0.94	5637562	0.88	5637562	0.9	5637562	0.87
chr8	5640691	5640889	0.72	5640708	0.91	5641314	0.68	5640708	0.82	5640626	0.55
chr8	5654475	5654474	0.94	5654474	0.99	5654242	0.99	5654474	1.0	5654242	0.99
chr8	5659359	5659366	0.29	5653657	0.61	5661153	0.68	5653657	0.66	5653657	0.64
chr8	5662401	5662400	0.8	5662400	0.99	5662400	0.56	5662400	1.0	5662400	1.0
chr8	5662775	5626807	0.5	NA	NA	5702765	0.06	NA	NA	NA	NA
chr8	5663399	5664054	0.59	5663398	0.7	5662616	0.67	5663398	0.49	5663398	0.51
chr8	5666832	5666841	0.54	5684778	0.33	5690716	0.25	5637429	1.0	NA	NA
chr8	5672290	5672277	0.83	5672636	0.95	5672277	0.96	5672277	0.9	5671454	0.91
chr8	5672859	5671725	0.8	NA	NA	NA	NA	NA	NA	NA	NA
chr8	5678113	5678112	0.73	5678112	0.75	5678112	0.93	5678112	0.75	5678112	0.74
chr8	5683333	5683621	0.65	5683621	0.71	5683621	0.8	5683332	0.75	5683621	0.68
chr8	5688857	5688861	0.75	5688861	0.97	5688861	0.76	5688861	0.79	5688861	0.85
chr8	5700505	5739440	0.08	NA	NA	NA	NA	NA	NA	NA	NA
chr8	5705047	5703029	0.17	5705223	0.6	5698784	0.56	5705046	0.38	5705223	0.59
chr8	5791104	5791103	0.25	NA	NA	5791103	1.0	5744807	1.0	5791103	1.0
chr8	5796036	5796036	0.78	5796036	1.0	5796036	0.98	5795869	0.98	5800193	0.95
chr8	5798272	5798392	0.76	5798392	0.92	5798392	0.89	5798392	0.92	5797553	0.9
chr8	5814557	5814561	0.56	5814561	1.0	NA	NA	5814561	0.5	5814561	1.0
chr8	5817564	5817563	0.72	5818028	0.86	5818028	0.84	5816671	0.91	5816294	0.87
chr8	5818672	5794019	1.0	NA	NA	NA	NA	NA	NA	NA	NA
chr8	5820051	5819814	0.87	5819814	0.88	5818490	0.95	5820546	0.89	5820309	0.88
chr8	5821438	5800268	0.7	NA	NA	NA	NA	NA	NA	5837509	0.01
chr8	5836472	5836471	0.72	5836471	0.97	5836471	0.8	5836471	0.92	5836471	0.84
chr8	5844705	5844709	0.84	5844709	0.96	5844709	0.85	5844709	0.96	5844709	0.9
chr8	5848195	5846155	1.0	5814393	1.0	5848200	1.0	5846155	1.0	5848200	1.0
chr8	5857852	5857862	1.0	5857862	1.0	5857862	0.99	5857862	1.0	5857862	0.85
chr8	5873226	5873238	0.62	5873899	0.88	5873899	0.7	5873899	0.79	5873899	0.8
chr8	5873598	5873603	0.45	5873603	0.58	5872388	0.7	5873603	0.5	5873603	0.61
chr8	5873874	5872388	0.66	5873643	0.99	5872388	0.99	5872388	0.98	5872388	0.95
chr8	5880175	5880174	0.67	5880174	0.59	5880174	0.97	5880174	0.67	5880174	0.71
chr8	5881289	5881288	0.9	5880122	0.9	5881288	0.83	5881262	0.98	5881288	0.69
chr8	5889021	5889020	0.45	5889020	0.95	5889020	0.44	5889020	0.98	5889020	0.78
chr8	5889312	5889311	0.5	5887754	0.88	5896594	0.76	5889311	0.84	5888638	0.77
chr8	5895749	5867980	0.02	NA	NA	NA	NA	NA	NA	NA	NA
chr8	5900613	5900612	0.56	5900612	0.75	5900612	0.82	5900612	0.68	5900612	0.68
chr8	5907544	5884036	0.98	5905367	0.97	5905816	0.88	5905816	0.98	5907555	0.99
chr8	5912810	5912809	1.0	5912809	0.84	NA	NA	5912809	1.0	5912809	1.0
chr8	5913527	5913697	0.78	5913526	0.73	5913526	0.61	5913526	0.76	5913526	0.84
chr8	5916480	5899688	0.38	5916142	0.57	5916479	0.59	5916008	0.4	5916008	0.43
chr8	5932286	5925397	0.54	5932303	0.5	5932306	0.18	5932303	0.72	5932309	0.72
chr8	5934175	5931474	1.0	NA	NA	NA	NA	NA	NA	NA	NA
chr8	5943747	5934905	0.12	5934280	0.4	5928799	0.25	NA	NA	NA	NA
chr8	5944141	5944140	0.64	5944140	0.89	5944140	0.89	5944140	0.78	5944140	0.87
chr8	5944185	5910882	1.0	NA	NA	NA	NA	NA	NA	5944184	1.0
chr8	5947736	5950080	1.0	NA	NA	NA	NA	NA	NA	NA	NA
chr8	5948961	5948960	1.0	5948283	1.0	5947894	1.0	5949671	1.0	5948283	1.0
chr8	5963053	5963061	0.66	5963061	0.86	5963061	0.77	5963061	0.89	5963061	0.79
chr8	5971517	5970870	0.98	5970870	0.95	5971036	0.92	5970870	0.96	5971897	0.91
chr8	5973427	5973426	0.99	5973426	1.0	5973426	1.0	5973426	0.93	5973426	0.9
chr8	5987651	5987662	0.49	5991069	0.82	5986944	0.83	5986944	0.71	5987450	0.77
chr8	5995777	5995776	0.76	5995776	1.0	5995776	1.0	5995776	0.97	5995776	0.96
chr8	5996555	5996554	0.87	5996554	0.75	5996554	0.96	5996554	0.91	5996554	0.95
chr8	5998325	5997293	0.94	5997699	0.77	5997699	0.96	5997699	0.96	5997699	0.9
chr8	5998536	5997293	0.91	5997699	0.68	5997699	0.97	5997699	0.93	5997699	0.86
chr8	5999256	5999402	0.9	5999402	0.91	5999255	0.84	5999402	0.86	5999402	0.82
chr8	6001591	6001588	0.68	NA	NA	NA	NA	5954027	1.0	NA	NA
chr8	6016212	6017307	0.79	6016211	0.49	6016211	0.98	6016211	0.49	6016211	0.83
chr8	6018770	6016119	0.74	6018589	0.9	6018538	0.78	6018589	0.81	6017786	0.89
chr8	6019077	6019076	0.95	6019076	0.92	6019076	0.95	6019076	0.97	6018625	0.89
chr8	6020726	6020174	1.0	6018589	1.0	6020401	1.0	6020737	1.0	6020737	1.0
chr8	6023735	6023374	1.0	6022522	0.99	6022446	1.0	6023056	0.99	6023056	0.99
chr8	6027495	6027494	0.93	6027494	1.0	6027494	0.33	6027494	0.75	6027494	0.84
chr8	6031281	6031280	0.59	6030793	0.54	6030793	0.72	6031280	0.59	6031280	0.8
chr8	6033149	6032476	1.0	5999149	1.0	6032975	1.0	6020639	0.98	6032975	1.0
chr8	6043849	6043848	1.0	NA	NA	NA	NA	NA	NA	NA	NA
chr8	6049319	6048339	0.85	6049318	0.54	6047961	0.91	6048339	0.8	6046548	0.72
chr8	6060144	6060504	0.62	6060142	0.76	6060144	0.77	6060579	0.69	6060579	0.71
chr8	6060567	6059757	0.84	6063039	0.69	6060579	0.64	6063039	0.64	6063039	0.6
chr8	6063040	6063039	0.56	6063039	0.97	6063039	0.94	6063039	0.86	6063039	0.85
chr8	6064543	6064542	0.94	6058838	0.5	6040614	0.67	6064542	0.73	6064542	0.59
chr8	6066578	6065072	0.68	6067461	0.77	6065072	0.65	6067461	0.74	6066811	0.82
chr8	6067460	6067511	0.57	6063690	0.93	6067674	0.94	6060932	0.87	6067326	0.95
chr8	6079569	6081473	0.37	6080373	0.39	6084194	0.53	6084194	0.6	6072430	0.52
chr8	6079933	6079932	0.89	6079932	0.98	6079932	0.91	6079804	0.97	6079804	0.95
chr8	6081708	6079452	0.47	6081707	0.99	6081707	0.55	6081707	0.97	6081707	0.99
chr8	6085067	6073500	0.45	6085341	0.77	6085341	0.82	6085341	0.67	6085177	0.85
chr8	6094399	6091862	0.89	6086149	0.94	6094043	0.9	6095312	0.88	6094043	0.9
chr8	6097569	6126628	0.25	NA	NA	6079164	1.0	NA	NA	NA	NA
chr8	6105397	6105096	0.97	NA	NA	NA	NA	6105096	1.0	NA	NA
chr8	6107378	6107377	0.84	6107377	0.83	NA	NA	6107377	0.86	6124964	0.33
chr8	6108365	6108364	0.93	6108364	1.0	6108364	0.71	6132360	0.8	6108364	0.87
chr8	6115388	6115387	0.97	6115387	0.98	6115387	0.99	6115085	0.98	6115387	0.95
chr8	6117881	6117880	0.94	6117880	1.0	6117880	0.93	6117880	0.98	6117880	0.97
chr8	6127145	6127144	0.97	6126261	1.0	6126010	0.99	6126261	1.0	6126261	1.0
chr8	6133295	6133294	0.6	6133294	0.72	6130628	0.85	6133294	0.71	6133294	0.72
chr8	6142917	6142877	0.54	6142877	0.93	6142877	0.74	6142877	0.78	6142877	0.78
chr8	6145935	6154635	0.8	NA	NA	NA	NA	NA	NA	NA	NA
chr8	6146342	6146100	0.8	6146341	0.22	6146341	0.44	6146341	0.76	6146341	0.64
chr8	6147821	6147828	0.97	6147326	0.98	6147828	1.0	6147828	0.99	6147326	0.99
chr8	6154521	6107273	0.67	6154520	0.25	NA	NA	NA	NA	NA	NA
chr8	6155372	6155371	0.34	6155371	0.24	6155371	0.36	6155371	0.25	6155371	0.24
chr8	6157074	6157074	0.58	6150942	0.98	6157074	1.0	6157074	1.0	6157074	0.74
chr8	6158356	6158355	0.74	6158355	0.79	6110393	0.67	6158355	1.0	6158355	0.55
chr8	6161661	6161544	0.82	6158971	0.46	6161660	0.73	6161660	0.5	6161660	0.56
chr8	6164302	6164301	0.42	6164301	0.74	6164369	0.67	6164301	0.71	6164301	0.54
chr8	6165382	6165381	0.96	6165381	1.0	6165381	0.67	6165381	1.0	6165381	1.0
chr8	6170253	6170252	0.94	6170252	0.57	6170252	0.53	6170252	0.5	6170252	0.72
chr8	6172454	6171986	0.4	6171153	0.61	6164186	0.59	6171153	0.6	6171153	0.62
chr8	6174589	6174588	0.8	NA	NA	NA	NA	NA	NA	6193981	0.12
chr8	6177261	6177260	0.51	6177260	0.75	6177260	0.84	6177260	0.86	6177260	0.73
chr8	6178894	6178938	0.87	6178938	0.99	6176826	0.97	6177349	0.88	6177818	0.96
chr8	6179376	6179375	0.87	6177132	0.7	6179375	0.91	6177132	0.73	6179375	0.77
chr8	6181740	6182003	0.8	6181585	0.94	6181585	0.97	6182003	0.88	6181596	0.94
chr8	6190860	6190859	0.7	6189318	0.97	6190859	0.94	6190859	0.92	6188954	0.94
chr8	6197189	6197188	0.73	6197188	0.92	6196385	0.67	6197188	0.84	6196385	0.91
chr8	6198780	6198779	0.77	6198779	0.58	6198779	0.61	6198683	0.59	6198779	0.74
chr8	6199928	6197444	1.0	NA	NA	NA	NA	NA	NA	NA	NA
chr8	6200104	6196687	0.74	6199780	0.71	6199780	0.83	6199786	0.7	6199780	0.77
chr8	6200266	6196016	0.89	6198779	0.9	6200103	0.93	6196367	0.86	6203383	0.95
chr8	6204953	6157073	0.05	NA	NA	NA	NA	NA	NA	NA	NA
chr8	6207370	6207379	0.69	6207379	0.69	6207369	0.39	6207379	0.65	6207451	0.59
chr8	6208525	6206785	0.82	6208534	0.89	6208534	0.89	6208534	0.89	6208534	0.87
chr8	6210357	6210356	0.99	6210356	0.99	6210356	0.98	6210356	1.0	6206048	0.76
chr8	6210576	6210591	0.68	6210575	0.97	6210575	0.44	6206921	0.62	6210575	0.97
chr8	6213208	6213218	0.97	NA	NA	NA	NA	6213218	1.0	NA	NA
chr8	6213390	6213389	0.87	6213389	1.0	6213389	1.0	6213389	0.98	6213389	1.0
chr8	6218041	6216207	0.84	6218040	0.58	6218040	0.98	6215812	0.68	6216379	0.75
chr8	6219027	6219026	0.46	6219026	0.98	6219026	0.88	6219026	0.84	6219026	0.96
chr8	6220213	6220237	0.88	6220237	0.96	6220237	0.99	6220237	0.98	6218964	0.97
chr8	6224477	6224476	0.8	6224476	0.96	6224712	0.86	6224476	0.91	6224712	0.8
chr8	6225924	6225923	0.89	6225904	0.97	6225923	0.93	6225923	0.98	6225923	0.85
chr8	6228678	6228713	0.16	6228396	0.32	6228714	0.34	6245776	0.28	6228363	0.42
chr8	6232573	6233648	0.69	6232691	0.59	6232861	0.82	6233648	0.73	6232861	0.71
chr8	6235822	6235821	0.78	6235821	1.0	6239014	0.88	6240768	0.91	6236885	0.84
chr8	6236295	6236346	0.79	6236885	0.75	6236346	0.75	6236294	0.7	6236294	0.73
chr8	6237781	6237958	0.85	6237958	0.95	6237331	0.95	6242160	0.91	6241219	0.94
chr8	6242373	6242111	0.92	6241219	0.98	6242111	0.97	6242160	0.98	6242111	0.97
chr8	6243674	6243760	0.84	6244013	0.96	6243760	0.9	6244013	0.94	6243609	0.92
chr8	6243989	6243760	0.91	6244013	0.96	6243760	0.99	6244013	0.96	6244013	0.96
chr8	6248152	6248151	1.0	6248151	0.98	6248151	1.0	6248151	1.0	6248151	0.98
chr8	6250194	6250193	0.47	6247780	0.51	6245765	0.44	6247780	0.27	6250531	0.32
chr8	6257916	6257920	0.88	6257920	0.92	6257920	0.88	6256313	0.87	6257920	0.89
chr8	6258090	6252160	0.97	6258096	1.0	6258096	1.0	6248876	1.0	6258096	0.25
chr8	6259060	6259158	0.05	NA	NA	NA	NA	6251374	0.17	NA	NA
chr8	6261576	6257100	0.58	6262183	0.61	6257838	0.71	6262183	0.62	6255811	0.59
chr8	6262691	6262690	0.87	6262690	0.96	6262690	0.96	6262381	0.93	6262381	0.92
chr8	6264167	6264185	0.67	6264185	0.45	6264166	0.96	6264185	0.67	6294044	0.25
chr8	6265132	6265133	0.71	6265133	0.75	6265133	0.84	6262183	0.65	6268474	0.58
chr8	6273686	6273685	0.37	6273204	0.78	6273204	0.81	6273204	0.81	6273204	0.83
chr8	6274127	6274125	0.73	6276530	0.93	6274955	0.88	6274125	0.64	6274125	0.95
chr8	6274267	6274266	0.68	6274266	0.93	6274266	0.98	6274266	0.92	6274266	0.9
chr8	6276255	6276254	0.98	6276254	0.99	6276254	0.98	6276254	1.0	6276254	1.0
chr8	6276753	6276752	0.49	6278590	0.57	6278590	0.52	6278590	0.63	6278590	0.55
chr8	6281311	6281310	0.65	6281310	0.57	6281310	0.61	6281310	0.58	6281310	0.66
chr8	6281477	6279075	0.38	6280939	0.7	6280935	0.66	6279920	0.6	6280910	0.58
chr8	6282688	6282683	1.0	NA	NA	NA	NA	NA	NA	NA	NA
chr8	6282742	6251402	0.98	6282741	0.44	6282780	0.69	6282741	1.0	6282741	0.96
chr8	6284850	6284849	0.6	6284849	0.6	6284849	0.51	6284849	1.0	6284849	0.75
chr8	6288137	6288152	1.0	6288148	0.86	NA	NA	6288148	0.87	6288148	0.44
chr8	6288369	6288368	0.64	6288368	0.88	6288368	0.84	6288368	0.87	6285500	0.58
chr8	6298477	6259179	0.33	NA	NA	NA	NA	NA	NA	6257716	0.5
chr8	6298504	6298503	0.92	6298503	0.97	NA	NA	6298503	0.98	6298503	1.0
chr8	6305535	6305534	0.71	6305534	1.0	NA	NA	6305534	1.0	6305534	1.0
chr8	6306203	6307729	0.68	6308528	0.57	6303400	0.66	6308528	0.56	6304283	0.57
chr8	6306520	6306419	0.74	6308167	0.67	6306552	0.83	6307930	0.62	6308167	0.6
chr8	6307076	6307089	0.73	6307089	0.87	6307089	0.98	6307089	0.87	6307089	0.83
chr8	6307252	6302101	0.16	6307163	0.67	6307163	0.76	6308608	0.68	6307163	0.44
chr8	6312002	6311870	0.53	6312001	0.53	6310089	0.68	6312001	0.53	6312001	0.71
chr8	6315524	6317182	0.73	6315523	0.88	6315523	0.82	6315523	0.73	6315523	0.8
chr8	6316428	6316410	0.96	6316410	0.94	6316410	0.9	6316410	0.93	6316410	0.92
chr8	6318533	6318535	0.82	6318581	0.79	6318535	0.72	6318581	0.86	6318535	0.82
chr8	6318561	6318535	0.83	6318581	0.8	6318535	0.72	6318581	0.86	6318535	0.82
chr8	6318988	6318960	0.78	6318987	0.99	6318987	0.98	6318987	0.97	6318960	0.99
chr8	6323197	6323206	1.0	6322011	1.0	6323206	0.96	6322011	1.0	6321375	0.99
chr8	6419560	6419559	0.83	6419559	0.92	6417411	0.91	6419559	0.95	6408955	0.9
chr8	6427796	6427795	0.46	6427795	0.92	6427795	0.98	6427795	0.86	6427795	0.94
chr8	6428745	6427733	0.59	6428745	0.97	6424594	0.68	6428745	0.82	6428745	0.53
chr8	6439353	6439361	0.9	6439604	0.81	6439372	0.96	6447293	0.83	6437029	0.95
chr8	6439552	6445386	0.5	NA	NA	NA	NA	NA	NA	NA	NA
chr8	6447531	6445503	0.08	NA	NA	NA	NA	NA	NA	NA	NA
chr8	6449634	6445441	0.98	6405830	1.0	6449639	1.0	6437431	0.87	6475503	0.73
chr8	6453397	6453396	0.87	6453396	0.88	6453396	0.94	6453396	0.95	6453396	0.82
chr8	6456658	6456657	0.93	6443951	0.98	6456135	0.92	6455848	0.99	6455685	0.99
chr8	6459278	6459278	0.97	6456965	0.98	6456090	0.99	6457826	1.0	6459278	0.99
chr8	6461502	6461118	0.86	6459644	0.98	6460838	0.95	6460590	0.98	6460838	0.98
chr8	6465925	6465947	0.53	6461373	0.29	6467921	0.51	6465947	0.29	6469544	0.45
chr8	6466304	6466303	0.63	6466303	0.63	6466303	1.0	6466303	0.46	6466303	1.0
chr8	6468647	6432070	0.39	6469753	0.96	6471949	0.65	6468646	0.81	6468646	0.9
chr8	6478727	6478726	1.0	NA	NA	6478726	1.0	6478726	1.0	NA	NA
chr8	6479389	6479402	0.69	6479402	0.74	6479559	0.87	6479710	0.76	6487231	0.77
chr8	6480106	6480128	0.56	6480128	0.75	6480113	0.43	6450877	1.0	6480128	1.0
chr8	6483858	6483857	1.0	6483772	1.0	6480785	1.0	6480785	0.98	6486262	0.97
chr8	6483875	6483857	0.94	6483772	0.95	6480785	0.99	6480785	0.93	6486262	0.97
chr8	6485325	6441386	0.28	6475537	0.05	6499099	0.04	NA	NA	6477659	1.0
chr8	6486262	6478317	0.66	6484048	0.72	6486262	0.82	6480417	0.76	6486262	0.82
chr8	6491377	6491376	0.79	6491376	0.87	6491058	0.67	6491376	0.84	6491058	0.74
chr8	6493941	6493940	0.93	6493222	0.87	6493940	0.98	6493940	0.98	6493535	0.99
chr8	6497320	6497318	0.83	6497319	0.97	6498718	0.84	6497319	0.67	6498718	0.75
chr8	6499055	6499066	0.75	6510701	0.8	6499786	0.71	6516832	0.76	6510701	0.72
chr8	6501540	6501553	0.41	6501553	0.85	6501553	1.0	6501553	0.55	6501553	0.5
chr8	6501930	6501929	0.99	6501929	0.99	6501929	1.0	6501852	1.0	6501929	0.97
chr8	6505911	6509593	0.5	NA	NA	NA	NA	NA	NA	NA	NA
chr8	6506904	6504164	0.05	NA	NA	NA	NA	NA	NA	NA	NA
chr8	6510152	6510158	0.91	6510158	1.0	6510158	1.0	6510158	0.76	6510158	0.97
chr8	6511290	6511459	0.99	6511289	0.99	6511289	0.99	6511289	1.0	6511289	0.98
chr8	6511900	6511899	0.55	6511899	0.79	6511255	0.98	6511899	0.78	6511899	0.87
chr8	6513313	6513312	0.6	6465876	0.4	6513312	0.15	6513312	0.25	6513335	0.27
chr8	6520476	6520475	1.0	NA	NA	NA	NA	6472371	1.0	NA	NA
chr8	6522355	6522364	0.99	6521263	1.0	6521263	1.0	6522364	1.0	6522364	0.99
chr8	6522997	6522996	1.0	6522996	1.0	NA	NA	6512847	1.0	6522996	1.0
chr8	6523891	6523890	0.63	6523890	0.78	6523890	0.95	6523890	0.85	6523890	0.88
chr8	6527900	6527899	0.81	6528056	0.98	6528056	1.0	6528097	0.96	6528056	0.98
chr8	6529448	6529453	0.72	6529453	0.91	6529453	0.77	6529453	0.87	6529453	0.98
chr8	6529624	6529623	0.42	6529716	0.83	6529521	0.93	6529623	0.96	6529623	0.76
chr8	6532575	6532506	0.81	6532506	0.96	6532506	0.97	6531862	0.94	6531759	0.93
chr8	6535893	6535591	0.49	6534429	0.9	6535892	0.96	6535892	0.9	6535892	0.91
chr8	6537546	6537545	0.79	6537545	0.69	6537545	0.91	6537545	0.73	6537545	0.52
chr8	6539029	6539029	0.83	6539029	0.65	6539029	0.65	6539029	0.63	6539029	0.73
chr8	6542292	6542291	0.7	6542291	0.4	6542291	0.75	6542291	0.53	6542291	0.4
chr8	6542597	6542597	0.91	6542597	0.96	6542597	1.0	6542597	0.96	6542597	0.97
chr8	6545692	6558485	0.5	NA	NA	NA	NA	NA	NA	6545699	0.25
chr8	6547886	6547885	0.57	6547885	0.68	6547885	0.91	6547885	0.6	6548330	0.46
chr8	6552816	6552815	0.81	6552828	0.76	6553051	0.91	6552828	0.64	6560726	0.69
chr8	6553666	6553692	0.93	6553665	0.92	6553665	0.99	6553665	0.98	6553665	0.82
chr8	6554309	6554308	0.98	6554308	0.92	6554308	0.83	6554308	1.0	6554308	0.82
chr8	6555466	6555634	0.82	6553051	0.79	6553665	0.99	6555348	0.86	6560726	0.67
chr8	6556612	6556294	0.99	6553051	0.95	6553665	0.97	6555348	1.0	6552815	1.0
chr8	6557684	6558500	0.54	6557688	0.46	6557688	0.55	6557688	0.33	6557688	0.5
chr8	6559220	6560768	0.76	6560726	0.74	6558500	0.41	6560726	0.43	6560726	0.71
chr8	6572187	6572186	0.97	6572186	0.75	6572186	1.0	6603920	0.5	6572186	1.0
chr8	6576047	6576414	0.65	6575885	0.6	6576047	0.56	6576047	0.58	6576047	0.82
chr8	6580652	6578837	0.96	NA	NA	NA	NA	6539621	0.67	NA	NA
chr8	6583814	6583813	0.96	6583813	0.99	6583813	0.96	6583813	0.99	6583813	0.88
chr8	6588342	6588341	0.78	6588279	0.89	6588341	0.98	6588306	0.89	6588341	0.96
chr8	6590204	6589986	0.37	6589308	0.81	6590205	0.78	6580443	0.74	6580653	0.74
chr8	6592821	6592820	0.66	6592703	0.84	6592703	0.93	6592703	0.84	6592703	0.85
chr8	6594676	6594676	0.39	6594676	0.66	6594676	0.55	6594676	0.63	6595954	0.63
chr8	6601522	6600229	0.66	6601597	0.76	6601597	0.84	6601522	0.68	6601597	0.86
chr8	6601752	6600468	0.64	6565706	0.57	NA	NA	6600468	0.43	NA	NA
chr8	6602907	6602906	1.0	NA	NA	NA	NA	6602906	1.0	NA	NA
chr8	6602985	6602984	0.97	6599414	1.0	NA	NA	6602984	1.0	NA	NA
chr8	6604003	6603582	0.98	6604002	0.85	6588581	0.75	6604002	0.8	6604002	1.0
chr8	6610840	6610839	0.72	6610839	0.33	6610839	1.0	6610839	0.63	NA	NA
chr8	6611092	6616194	0.33	6611130	0.88	6611130	0.84	6611130	0.82	6611130	0.94
chr8	6611617	6611626	0.96	6611626	0.99	6611626	1.0	6611626	0.99	6611626	0.98
chr8	6617618	6617617	0.93	NA	NA	NA	NA	6617237	1.0	NA	NA
chr8	6617852	6612973	0.56	6617838	0.17	6617895	0.71	6617895	0.5	6617895	0.67
chr8	6617900	6617900	0.2	6617900	0.28	6617900	0.31	6617900	0.32	6617900	0.27
chr8	6623340	6626292	0.97	NA	NA	6623366	1.0	6616228	1.0	6640107	0.1
chr8	6624875	6624874	0.56	6622276	0.5	6624874	0.5	6624874	0.55	6624874	0.8
chr8	6625924	6625937	1.0	6578931	1.0	6615050	0.5	6625937	1.0	NA	NA
chr8	6626985	6626984	0.84	6626984	1.0	6626984	0.99	6626984	1.0	6626984	1.0
chr8	6627908	6627907	0.99	6627907	1.0	6627907	1.0	6627907	1.0	6627907	1.0
chr8	6630782	6631056	0.43	6631189	0.89	6631189	0.73	6631189	0.67	6631189	0.66
chr8	6631655	6622030	0.38	6631654	0.98	6631654	0.94	6631654	0.74	6631654	0.95
chr8	6633024	6633023	0.89	6633023	0.99	6633023	0.99	6633023	0.95	6633023	0.99
chr8	6636336	6636335	0.71	6636360	0.75	6636360	0.9	6636360	0.92	6636335	0.93
chr8	6638579	6638578	0.6	6638578	0.78	6638578	0.95	6638578	0.63	6635679	0.62
chr8	6639666	6630898	0.6	6639665	0.86	6639665	0.93	6639665	0.79	6639665	0.99
chr8	6644266	6658543	0.19	6617277	0.11	6623013	0.12	6635549	1.0	NA	NA
chr8	6650789	6650788	0.91	6650788	0.98	6650318	0.97	6650318	0.95	6650788	0.96
chr8	6651101	6651100	0.76	6651100	0.99	6651100	0.59	6650328	0.62	6651100	0.91
chr8	6659168	6659167	0.88	NA	NA	6659167	0.68	6631654	0.12	6695503	0.5
chr8	6659248	6655850	0.32	6655954	0.69	6670536	0.29	6662726	0.36	6655954	0.54
chr8	6664965	6664964	0.98	6663575	1.0	6631378	1.0	6664964	1.0	6664964	1.0
chr8	6666748	6664694	0.92	6669152	0.94	6664317	0.94	6664317	0.96	6666760	0.93
chr8	6677466	6677465	0.96	6677465	1.0	6677465	0.98	6677465	0.98	6677465	1.0
chr8	6678774	6680315	1.0	NA	NA	NA	NA	NA	NA	NA	NA
chr8	6681429	6681428	0.47	6681428	0.53	6681428	0.65	6682466	0.75	6681428	0.57
chr8	6682964	6684884	0.07	NA	NA	NA	NA	NA	NA	NA	NA
chr8	6684890	6668180	0.14	NA	NA	NA	NA	NA	NA	6714069	0.5
chr8	6686667	6686666	1.0	NA	NA	NA	NA	6686666	1.0	NA	NA
chr8	6687055	6687055	0.46	6678662	0.67	6681527	0.44	6646650	1.0	6678662	0.97
chr8	6688630	6691879	0.89	NA	NA	6695886	1.0	6691879	1.0	NA	NA
chr8	6688986	6688971	0.96	6678662	0.55	6688985	0.5	6686666	0.89	6678662	0.91
chr8	6695196	6695196	0.74	6695196	0.75	6695196	0.82	6694137	0.69	6695196	0.7
chr8	6695978	6708371	0.12	NA	NA	NA	NA	NA	NA	NA	NA
chr8	6703447	6704623	0.88	6706347	0.63	6706347	0.59	6701443	0.58	6707289	0.62
chr8	6705346	6705345	0.76	6705345	0.91	6705345	1.0	6705345	0.87	6705345	0.61
chr8	6706613	6706613	0.88	6706613	0.93	6701713	0.98	6706613	0.91	6705482	0.95
chr8	6709563	6709399	0.54	6709399	0.87	6709399	0.73	6711319	0.83	6709399	0.87
chr8	6712373	6712372	0.98	6712372	0.96	6712372	0.98	6712372	0.98	6712372	0.92
chr8	6721840	6721839	1.0	NA	NA	NA	NA	NA	NA	NA	NA
chr8	6727389	6727388	1.0	6727388	0.69	NA	NA	6770328	0.51	6727388	0.95
chr8	6729346	6729345	0.65	6729345	0.81	6712372	0.79	6712372	0.7	6738138	0.75
chr8	6730229	6730228	0.58	6730228	1.0	6730228	1.0	6730228	1.0	6730228	0.67
chr8	6730872	6730871	0.69	6730871	0.97	6730871	0.98	6729509	0.94	6731922	0.95
chr8	6731747	6731746	0.92	6701713	1.0	6731746	1.0	6731631	1.0	6709114	1.0
chr8	6734258	6734257	0.98	6701713	0.71	6733232	0.96	6731631	1.0	6734270	0.99
chr8	6735685	6735684	1.0	6735684	1.0	6735498	0.98	6735684	1.0	6735684	1.0
chr8	6739147	6739146	1.0	6701713	1.0	6737635	0.91	6731631	1.0	6739146	0.82
chr8	6743773	6726032	0.47	6743772	0.9	6743772	1.0	6743772	0.94	6743772	0.9
chr8	6746034	6746033	0.95	NA	NA	NA	NA	6734274	1.0	NA	NA
chr8	6750725	6750724	0.87	6750724	0.46	6750596	0.74	6749176	0.89	6749176	0.91
chr8	6756610	6756609	0.78	6756609	0.83	6753103	0.88	6749176	0.57	6756609	0.75
chr8	6759633	6720810	1.0	6785452	0.5	6729345	0.07	NA	NA	6776262	1.0
chr8	6762791	6762790	0.51	6762790	0.8	6762921	0.8	6762921	0.76	6762790	0.75
chr8	6764119	6756773	0.5	NA	NA	NA	NA	6792801	0.33	NA	NA
chr8	6765960	6765976	0.88	6721167	0.33	NA	NA	6751574	0.25	6765976	0.76
chr8	6767667	6740456	1.0	6767666	1.0	6734095	0.03	NA	NA	NA	NA
chr8	6767960	6767959	0.7	6767959	0.97	6746913	1.0	6767959	0.9	6764111	0.95
chr8	6769336	6746635	0.54	6769335	0.96	6771333	0.85	6770755	0.84	6770755	0.75
chr8	6769350	6749907	0.54	6769335	0.9	6771378	0.86	6770755	0.85	6770755	0.73
chr8	6771746	6771745	0.93	6771938	0.88	6771745	0.97	6771745	0.92	6771745	0.93
chr8	6787110	6788010	0.33	NA	NA	NA	NA	NA	NA	6814283	1.0
chr8	6790167	6789624	0.87	6789624	0.91	6789355	0.93	6789736	0.91	6790317	0.65
chr8	6793543	6793542	0.99	6746962	0.8	6793542	0.76	6793542	0.93	6793542	0.36
chr8	6801821	6801118	0.99	NA	NA	NA	NA	6801820	1.0	NA	NA
chr8	6815749	6815748	0.91	6815748	0.65	6815748	0.58	6815748	0.71	6815748	0.91
chr8	6816647	6816674	0.95	6816674	0.88	6816674	0.98	6816674	0.96	6816674	0.85
chr8	6821779	6788885	0.96	6821778	0.25	6831830	1.0	NA	NA	6820009	1.0
chr8	6826136	6826165	0.9	6826135	0.68	NA	NA	6826135	0.8	6826135	1.0
chr8	6826325	6826326	0.99	6826326	0.75	6826326	1.0	6826326	1.0	NA	NA
chr8	6829517	6829516	0.95	6782079	1.0	NA	NA	6829516	0.44	NA	NA
chr8	6833716	6833715	0.7	6790374	1.0	NA	NA	6832709	0.94	NA	NA
chr8	6838268	6838267	0.6	6838495	0.94	6838495	0.76	6839928	0.85	6838495	0.78
chr8	6850742	6850741	0.73	6850741	0.94	6850689	0.92	6846913	0.96	6850741	0.71
chr8	6851064	6872862	0.5	NA	NA	NA	NA	NA	NA	NA	NA
chr8	6851798	6854697	0.3	6851797	0.96	6851797	0.97	6851797	0.94	6851797	0.98
chr8	6856836	6855415	0.41	NA	NA	NA	NA	6856851	0.62	6850658	1.0
chr8	6858715	6858708	0.87	6858708	0.99	6858708	0.93	6858727	0.98	6858727	0.99
chr8	6859703	6859702	0.64	6859702	0.75	6838435	1.0	6860076	0.8	6859702	0.87
chr8	6874119	6874129	0.87	6870466	0.95	6874129	0.96	6870466	0.94	6874981	0.91
chr8	6874982	6874981	0.53	6874981	0.97	6874981	0.99	6870466	0.88	6874981	0.95
chr8	6875064	6873743	0.29	6875064	0.65	6869683	0.65	6875064	0.33	6875064	0.54
chr8	6883856	6883832	0.76	6883832	0.86	6883787	0.79	6883783	0.9	6883222	0.81
chr8	6884148	6884147	0.66	6884209	0.71	6884162	0.68	6883787	0.69	6884162	0.65
chr8	6887287	6886415	0.61	6889119	0.83	6886451	0.89	6886451	0.82	6887694	0.74
chr8	6890129	6854946	0.48	NA	NA	6890136	0.25	NA	NA	6890136	1.0
chr8	6892578	6892147	0.27	6892729	0.8	6894305	0.56	6892729	0.62	6892729	0.55
chr8	6893023	6893032	0.54	6893032	1.0	6893032	1.0	6893032	0.52	6893032	0.89
chr8	6899489	6877786	0.5	6899488	0.9	NA	NA	6899488	1.0	6892850	0.91
chr8	6902910	6902909	0.78	6902909	0.83	6902909	0.85	6902909	0.83	6902909	0.87
chr8	6909174	6909107	0.8	6908828	0.88	6907940	0.9	6908950	0.87	6908983	0.83
chr8	6912532	6912547	0.76	6912547	0.79	6913022	0.94	6912547	0.79	6912547	0.82
chr8	6912732	6912737	0.55	6912737	0.89	6912737	0.82	6912737	0.92	6912737	0.72
chr8	6916477	6916486	1.0	NA	NA	NA	NA	6911118	0.33	6962956	0.5
chr8	6918481	6918486	0.78	6873301	1.0	NA	NA	NA	NA	NA	NA
chr8	6919845	6952701	0.27	NA	NA	NA	NA	NA	NA	NA	NA
chr8	6920821	6920820	0.95	6920820	0.92	6920820	0.96	6920820	1.0	6918797	1.0
chr8	6925358	6925357	0.54	6925357	0.97	6925590	0.64	6925357	0.78	6925590	0.48
chr8	6925525	6925524	1.0	NA	NA	NA	NA	6876284	1.0	NA	NA
chr8	6927389	6927388	0.94	6927388	0.92	6927388	1.0	6927388	0.99	6927388	1.0
chr8	6927556	6927555	0.86	6927555	0.71	6927555	0.72	6927555	0.74	6927555	0.61
chr8	6946636	6946635	0.61	6945662	0.59	6946635	0.9	6946635	0.6	6946635	0.63
chr8	6950028	6950027	1.0	NA	NA	NA	NA	6943027	1.0	NA	NA
chr8	6957922	6957921	0.63	6957921	0.72	6957921	0.61	6957921	0.7	6957921	0.67
chr8	6963372	6963371	0.97	6963371	1.0	6963371	1.0	6963371	1.0	6963371	0.89
chr8	6973725	6976073	0.67	NA	NA	NA	NA	NA	NA	NA	NA
chr8	7027702	7027701	1.0	NA	NA	NA	NA	7024415	1.0	NA	NA
chr8	7030984	7030983	0.83	7030983	1.0	7030983	0.98	7030983	0.94	7030983	0.82
chr8	7036043	7036013	0.38	7036013	0.89	NA	NA	7036013	0.96	7035684	0.93
chr8	7037273	7038144	0.88	7037737	0.89	7038144	0.84	7037273	0.87	7036528	0.86
chr8	7041966	7041969	0.98	7041969	0.76	7041969	0.99	7041969	0.77	7041969	0.79
chr8	7049221	7049267	0.92	7047933	0.98	7044556	0.99	7049267	0.98	7049267	0.98
chr8	7051459	7052359	0.8	7047963	0.87	7051458	0.98	7052303	0.93	7050533	0.92
chr8	7055246	7055254	0.86	NA	NA	NA	NA	7016608	1.0	NA	NA
chr8	7056015	7056328	0.54	7046085	0.51	7055050	0.81	7051407	0.61	7051407	0.59
chr8	7057971	7058140	0.65	7057895	0.92	7057895	0.92	7058140	0.93	7058140	0.94
chr8	7063499	7063498	0.74	7064145	0.75	7063882	0.85	7062226	0.75	7062226	0.75
chr8	8247252	8247251	0.2	8247222	0.29	8240516	0.25	8240327	0.29	8248986	0.28
chr8	8249608	8245893	1.0	NA	NA	NA	NA	NA	NA	8249607	0.64
chr8	8250190	8232524	0.06	NA	NA	NA	NA	8250189	1.0	NA	NA
chr8	8250520	8250536	1.0	NA	NA	NA	NA	NA	NA	NA	NA
chr8	8252998	8239733	0.33	8252997	0.5	8252997	0.5	8252997	0.25	8252997	0.57
chr8	8258494	8258507	0.96	8258507	0.83	8258507	0.89	8258507	0.74	8258507	0.88
chr8	8261396	8266802	0.81	8261395	0.69	8261395	0.53	8261395	0.74	8261395	0.86
chr8	8264221	8264220	1.0	NA	NA	8264220	1.0	8249576	0.83	8264220	1.0
chr8	8268074	8268073	0.2	8268073	0.92	8272638	0.87	8268073	0.92	8273016	0.86
chr8	8278746	8270805	0.42	8273016	0.89	8278745	0.93	8278745	0.9	8278745	0.79
chr8	8279901	8274722	0.72	8259318	0.4	8260896	0.87	8232672	0.57	8278389	0.53
chr8	8284275	8284290	0.87	8321929	0.07	NA	NA	NA	NA	NA	NA
chr8	8285708	8285707	0.3	8285707	0.26	8285707	0.34	8285707	0.3	8285707	0.4
chr8	8288099	8294957	0.63	8288098	0.56	8288001	0.53	8288098	0.64	8288098	0.59
chr8	8291194	8291199	0.96	8291199	0.87	8291199	0.98	8291199	0.96	8291199	1.0
chr8	8298276	8298661	0.94	8298275	0.47	8284295	0.61	8298275	0.58	8294808	0.95
chr8	8303216	8285342	0.38	8297953	0.47	8300743	0.37	8297953	0.24	8299909	0.27
chr8	8307022	8307034	0.93	8307034	1.0	8284295	0.78	8295643	0.7	8307034	0.58
chr8	8308652	8308651	1.0	NA	NA	NA	NA	NA	NA	NA	NA
chr8	8310454	8310453	0.9	8295906	0.17	8310453	1.0	NA	NA	NA	NA
chr8	8313733	8314508	0.86	8312266	0.85	8313615	0.99	8314508	0.89	8313615	0.86
chr8	8315486	8315485	0.64	8315215	0.96	8315485	0.97	8315215	0.9	8314920	0.93
chr8	8315875	8316705	0.85	8316347	0.96	8307482	0.91	8316705	0.91	8312721	0.91
chr8	8317776	8317775	0.98	8317775	1.0	8284099	0.02	8304068	1.0	8317775	1.0
chr8	8318015	8318761	0.94	8269688	1.0	NA	NA	8268507	1.0	NA	NA
chr8	8322170	8322169	0.65	8322169	0.36	8322169	0.44	8322169	1.0	8274456	0.67
chr8	8323322	8323321	0.75	8323321	0.66	8312614	0.8	8323321	0.76	8323321	0.91
chr8	8325936	8325935	0.65	8325935	1.0	8325935	0.5	8325935	0.53	8276416	1.0
chr8	8328537	8328536	0.9	8328536	0.99	8328536	0.95	8328536	1.0	8328536	0.95
chr8	8328777	8328776	0.39	8328776	0.6	8328776	0.51	8328776	0.52	8328776	0.45
chr8	8329389	8329389	0.96	8329303	1.0	8331389	0.97	8330304	1.0	8329986	0.96
chr8	8332164	8332070	0.63	8310872	0.72	8331389	0.73	8334713	0.64	8328821	0.61
chr8	8334436	8334435	0.95	8334435	0.94	8334435	0.96	8334435	1.0	8334435	0.99
chr8	8339098	8339098	0.49	8339098	0.52	8339098	0.88	8339098	0.65	8339098	0.58
chr8	8339754	8339758	0.81	8339758	0.94	8339758	0.99	8339758	0.92	8339758	0.99
chr8	8340840	8292520	0.33	8340839	1.0	8304372	1.0	8291277	1.0	8304372	1.0
chr8	8342196	8335476	0.49	8342195	0.47	8342195	0.42	8295480	0.5	8342195	0.83
chr8	8343476	8343493	0.37	NA	NA	NA	NA	8293647	0.5	8345367	1.0
chr8	8345046	8321567	0.28	8317614	0.44	8343751	0.58	8343751	0.5	8341922	0.4
chr8	8345368	8345367	0.85	8345367	0.98	8340206	0.87	8345367	0.98	8345367	0.9
chr8	8347818	8347776	0.64	8347718	0.88	8347718	0.94	8347718	0.91	8347718	0.93
chr8	8349250	8343576	0.32	8350895	0.58	8349823	0.66	8349266	0.54	8349266	0.79
chr8	8349930	8351243	0.43	8349930	0.74	8351243	0.79	8349930	0.72	8351243	0.56
chr8	8350895	8350895	0.51	8352454	0.66	8350895	0.7	8363062	0.42	8350895	0.5
chr8	8354381	8354380	0.72	8354380	0.83	8354380	0.8	8354380	0.64	8354380	0.61
chr8	8363094	8363372	0.78	8363093	0.99	8363093	0.91	8363093	0.8	8354342	0.8
chr8	8364668	8363378	1.0	8364667	1.0	8393075	0.09	8355650	0.81	8334833	0.25
chr8	8365791	8364964	0.69	8366685	0.81	8366685	0.78	8376561	0.77	8374627	0.79
chr8	8365979	8370633	0.65	8365978	0.33	NA	NA	8365978	0.82	8331988	0.5
chr8	8366314	8366313	0.58	8366313	0.91	8366313	0.88	8366313	0.96	8366313	0.92
chr8	8368922	8368921	0.89	8355347	0.5	8368921	0.75	8368921	0.84	8368921	0.8
chr8	8369191	8369190	0.86	8365847	0.86	8365847	0.96	8366529	0.59	8369190	0.85
chr8	8369699	8366407	0.52	8370514	0.97	8367746	0.82	8372302	0.89	8370514	0.92
chr8	8375079	8375017	0.95	8374277	1.0	8375017	1.0	8375078	0.99	8375353	0.98
chr8	8375193	8375208	0.92	8375208	1.0	8375208	0.99	8375208	0.97	8375208	0.92
chr8	8377353	8377352	0.8	8377352	0.98	8377352	0.98	8377352	0.98	8377352	0.96
chr8	8378857	8378681	0.97	8378738	0.99	8378843	1.0	8378681	1.0	8378870	0.98
chr8	8380094	8351645	0.03	NA	NA	NA	NA	NA	NA	NA	NA
chr8	8388698	8388697	0.81	8388697	1.0	8388697	1.0	8388697	0.67	8388697	1.0
chr8	8389954	8390548	0.38	8408775	0.59	8389953	0.89	8389953	0.68	8394429	0.6
chr8	8394613	8394577	0.96	8394290	0.82	8349266	0.97	8393894	0.85	8393894	0.6
chr8	8395809	8394860	0.54	8394860	1.0	8395808	0.96	8394860	1.0	8395808	1.0
chr8	8397555	8397554	0.44	8395810	0.77	8395810	0.65	8395810	0.64	8395810	0.61
chr8	8400126	8400125	0.33	NA	NA	8400125	1.0	NA	NA	8400125	1.0
chr8	8400778	8400783	0.56	8400783	0.83	8400783	0.94	8398641	0.83	8398641	0.72
chr8	8402071	8402070	0.72	8402095	0.83	8402095	0.87	8402095	0.87	8402095	0.83
chr8	8404058	8401406	0.98	8403500	0.7	8385942	1.0	8404057	0.97	8405387	1.0
chr8	8405475	8405474	0.55	8405631	0.55	8405631	0.49	8405631	0.51	8404531	0.49
chr8	8405632	8405631	0.54	8405972	0.7	8404551	0.7	8406119	0.72	8405972	0.69
chr8	8409691	8409703	0.73	8409703	1.0	8409703	0.93	8409703	0.97	8413650	0.72
chr8	8410214	8410213	0.88	NA	NA	8410213	0.93	8410213	0.95	8410213	0.67
chr8	8421780	8422060	0.74	NA	NA	8421779	0.2	8421779	0.86	8421779	1.0
chr8	8425228	8425227	0.97	8425227	0.98	8425227	1.0	8425227	1.0	8425227	0.98
chr8	8427353	8427351	1.0	NA	NA	8436292	0.04	NA	NA	NA	NA
chr8	8428686	8426445	0.51	8428685	0.93	8428685	0.36	8428685	0.51	8428685	0.93
chr8	8429599	8430203	0.53	8429629	0.85	8429631	0.89	8429631	0.88	8429631	0.85
chr8	8434196	8435638	0.51	8433123	0.86	8434195	0.99	8430747	0.78	8430747	0.91
chr8	8437804	8437692	0.49	8437803	0.46	8437803	0.77	8437803	0.51	8437803	0.46
chr8	8441124	8441109	0.53	8441109	0.7	8441138	0.78	8440775	0.68	8441109	0.69
chr8	8444189	8444188	0.57	8444188	0.8	8444188	0.91	8444188	0.92	8444188	0.79
chr8	8446234	8446233	0.84	8446233	1.0	8446233	0.37	8446233	0.75	8446233	0.33
chr8	8447104	8447103	1.0	8470175	0.02	8447103	1.0	NA	NA	NA	NA
chr8	8447286	8447285	0.52	8476905	0.33	8447285	1.0	8429612	0.56	NA	NA
chr8	8448551	8445928	0.5	NA	NA	8448550	0.25	NA	NA	NA	NA
chr8	8450637	8405119	0.33	NA	NA	NA	NA	8447196	1.0	NA	NA
chr8	8452821	8452831	0.45	8452831	0.45	8452831	0.57	8452831	1.0	8452831	0.53
chr8	8452930	8452929	0.94	8452929	1.0	8452929	0.67	8452929	0.44	8452929	1.0
chr8	8453557	8454552	0.81	8454552	0.97	8454552	0.94	8453556	0.98	8454552	0.96
chr8	8456747	8452454	0.11	NA	NA	NA	NA	NA	NA	NA	NA
chr8	8457983	8457622	0.43	8458020	0.87	8458006	0.84	8452262	0.3	8452262	0.82
chr8	8464579	8513399	0.13	NA	NA	NA	NA	NA	NA	NA	NA
chr8	8465691	8465631	0.81	8465631	0.92	8420007	0.97	8464868	0.67	8465631	0.77
chr8	8466505	8466504	0.61	8463212	1.0	8464326	0.93	8467350	0.99	8466504	0.92
chr8	8468628	8468628	0.85	NA	NA	8467732	0.5	8468628	1.0	8454065	1.0
chr8	8476878	8477116	0.88	8476877	0.74	8477170	0.95	8477116	0.51	8486034	0.92
chr8	8477161	8477667	0.64	8477667	0.84	8477667	0.8	8477700	0.78	8478606	0.71
chr8	8479694	8480309	0.57	8479682	0.81	8479703	0.97	8479682	0.88	8479682	0.74
chr8	8482837	8482844	0.9	8482876	0.97	8482844	0.82	8482844	0.92	8482844	0.92
chr8	8484952	8484996	0.43	8484168	0.88	8484996	0.9	8484996	0.81	8484996	0.76
chr8	8487357	8487356	0.98	8487308	1.0	8487308	1.0	8487356	1.0	8487308	1.0
chr8	8492052	8492051	0.95	8492051	0.67	8492051	0.81	8492051	0.77	8492051	1.0
chr8	8494706	8494098	0.86	8494705	1.0	8494705	0.99	8493096	0.97	8494098	0.99
chr8	8497689	8497723	0.48	8497723	1.0	8505042	0.04	8497723	0.85	8451981	0.4
chr8	8500566	8500646	0.99	8500565	0.97	8500565	1.0	8500646	0.98	8500646	0.95
chr8	8500964	8500963	0.75	8501420	0.93	8500963	0.92	8501420	0.92	8500963	0.65
chr8	8507672	8508640	0.37	8507806	0.91	8507806	0.95	8507806	0.93	8507806	0.9
chr8	8507722	8507782	0.18	8507735	0.31	8507735	0.26	8507735	0.25	8507735	0.24
chr8	8509381	8508640	1.0	NA	NA	NA	NA	NA	NA	NA	NA
chr8	8510005	8514834	0.42	8519505	0.51	8507806	0.74	8510004	0.58	8508838	0.49
chr8	8510409	8510408	0.52	8510408	0.25	8510408	0.17	8510408	0.87	8510408	1.0
chr8	8518221	8542921	0.14	NA	NA	NA	NA	NA	NA	NA	NA
chr8	8518542	8518541	0.52	8518541	1.0	8518541	0.8	8518541	0.57	8518541	0.73
chr8	8519345	8519360	0.53	8519360	1.0	8496068	0.45	8519360	0.75	8519360	1.0
chr8	8520729	8520728	0.98	8520728	1.0	8514379	1.0	8514713	1.0	8514379	0.91
chr8	8523793	8526136	0.54	8523244	0.82	8523807	0.76	8523244	0.83	8523244	0.79
chr8	8525604	8524864	0.76	8525886	0.87	8525122	0.96	8523244	0.89	8525886	0.9
chr8	8528258	8525535	0.7	8528257	0.97	8528257	0.93	8528257	1.0	8528257	1.0
chr8	8529838	8529837	0.94	8529837	1.0	8519353	1.0	8529837	1.0	8529837	0.98
chr8	8530211	8494149	0.4	8553126	1.0	8526791	0.5	NA	NA	8530210	0.5
chr8	8532921	8532901	0.99	8532901	0.93	8532938	1.0	8532901	0.96	8532901	0.87
chr8	8534109	8534108	0.98	8534108	0.85	8534108	0.85	8534108	0.94	8534108	0.67
chr8	8536706	8536937	0.42	8536705	0.76	8536705	0.82	8536705	0.67	8536705	0.48
chr8	8538180	8493843	0.8	8538179	1.0	NA	NA	8536472	1.0	8538179	1.0
chr8	8538764	8494734	0.4	8538763	1.0	NA	NA	NA	NA	8538763	1.0
chr8	8539866	8539865	0.78	8539865	1.0	8539865	0.97	8539865	0.96	8539865	1.0
chr8	8542980	8534086	0.05	NA	NA	NA	NA	NA	NA	NA	NA
chr8	8544963	8544962	0.67	NA	NA	NA	NA	8544962	1.0	8544962	0.9
chr8	8546143	8546143	0.92	8546143	0.95	8545632	1.0	8545879	0.95	8548236	0.95
chr8	8547251	8546284	0.47	8546284	0.74	8544275	0.89	8546284	0.76	8547250	0.83
chr8	8556601	8556600	0.81	8556600	0.95	8555257	0.94	8555257	0.83	8560002	0.71
chr8	8560275	8560274	0.97	8560274	0.99	8560261	0.99	8560274	0.96	8560274	0.92
chr8	8566368	8566367	0.95	NA	NA	8566367	1.0	8566367	1.0	NA	NA
chr8	8569568	8569567	0.96	8569567	0.99	8571219	0.83	8569567	1.0	8569567	0.95
chr8	8572937	8572615	0.6	8572936	0.99	8572936	0.9	8572615	0.95	8572177	0.97
chr8	8578052	8576940	0.69	8577260	0.71	8578051	0.93	8567277	0.71	8577260	0.72
chr8	8579749	8562440	0.02	NA	NA	NA	NA	NA	NA	8542653	0.25
chr8	8581015	8581014	0.95	8581014	1.0	8581014	1.0	8579613	0.93	8581014	0.92
chr8	8581441	8580782	0.99	8581440	0.98	8581440	0.99	8581440	0.96	8581239	0.99
chr8	8583936	8583935	1.0	8583935	1.0	8583935	0.9	8583935	0.86	8583935	1.0
chr8	8585680	8585679	1.0	8585679	1.0	8585679	1.0	8585679	0.99	8585679	0.99
chr8	8589876	8589880	0.71	8589880	0.93	8589880	1.0	8589880	0.92	8589880	0.91
chr8	8591763	8631768	1.0	NA	NA	NA	NA	8631768	1.0	NA	NA
chr8	8594461	8594476	0.94	8594476	0.84	8594476	0.9	8594476	1.0	8594476	0.98
chr8	8596628	8586346	1.0	NA	NA	NA	NA	NA	NA	8596627	0.69
chr8	8596791	8596470	0.46	8597774	0.75	8596790	0.61	8596790	0.8	8596790	0.72
chr8	8598628	8598627	0.42	8598627	0.96	8598627	0.95	8598627	0.98	8598627	0.96
chr8	8603050	8603049	0.83	8603049	0.94	8603049	0.99	8603049	0.94	8603049	1.0
chr8	8603348	8603525	0.5	8603525	0.76	8603525	0.74	8603525	0.71	8603525	0.74
chr8	8606863	8606862	0.33	8606862	0.39	8606862	0.49	8606862	0.42	8606862	0.86
chr8	8613072	8613083	0.96	8611701	1.0	8613083	1.0	8612517	1.0	8607754	0.99
chr8	8616888	8615621	1.0	NA	NA	8603349	0.5	NA	NA	8616887	0.44
chr8	8619661	8619686	0.97	8619173	1.0	8619686	0.96	8619686	0.97	8619686	1.0
chr8	8622940	8595380	0.07	NA	NA	8670113	0.33	NA	NA	NA	NA
chr8	8630332	8630331	0.97	NA	NA	NA	NA	8630331	1.0	8630331	0.56
chr8	8633884	8633883	0.69	8633883	1.0	8633883	0.97	8633883	1.0	8633883	0.98
chr8	8634242	8634241	0.95	8634241	0.96	8634241	0.98	8634241	0.97	8634241	0.95
chr8	8637792	8642393	0.53	8619173	0.9	8642395	0.92	8641407	0.9	8642395	0.95
chr8	8642754	8640700	0.94	8644171	0.62	8642753	0.74	8644171	0.49	8642753	0.6
chr8	8644172	8644171	0.64	NA	NA	8644171	1.0	NA	NA	8630567	0.5
chr8	8644899	8644907	0.99	8645371	1.0	8644907	0.99	8644907	0.94	8644907	0.97
chr8	8648762	8648761	0.8	8648761	0.98	8648761	0.67	8648761	0.96	8648761	0.87
chr8	8650083	8650082	0.98	8650082	1.0	8650082	0.8	8650082	0.95	8650082	0.86
chr8	8650575	8650574	0.38	8650574	0.64	8650574	0.93	8650574	0.82	8650574	0.83
chr8	8651732	8651731	0.92	8637448	0.6	NA	NA	8651440	1.0	8637042	1.0
chr8	8652954	8652953	0.69	8646797	0.72	8646797	0.76	8652953	0.58	8648390	0.55
chr8	8663684	8661452	0.47	8661452	0.88	8647237	0.9	8661452	0.84	8661452	0.89
chr8	8663769	8663768	0.76	8663768	0.62	8663768	0.4	8663768	0.6	8663768	0.92
chr8	8666838	8710945	0.03	NA	NA	NA	NA	NA	NA	NA	NA
chr8	8667893	8667892	0.66	8674618	0.63	8667892	0.8	8667892	0.73	8667892	0.64
chr8	8668642	8668651	1.0	8640636	1.0	NA	NA	NA	NA	NA	NA
chr8	8668968	8668978	0.94	NA	NA	NA	NA	8659824	0.96	8668973	0.82
chr8	8670246	8670245	0.94	8670245	0.97	8670245	1.0	8670245	1.0	8670245	0.99
chr8	8674444	8674443	1.0	8674443	1.0	8674443	1.0	8674443	1.0	8674443	0.75
chr8	8684689	8684694	0.91	8684694	0.98	8684694	0.96	8684694	0.98	8684694	1.0
chr8	8686152	8656835	1.0	8686151	1.0	8686151	1.0	NA	NA	8654635	1.0
chr8	8688115	8688114	0.99	8688114	1.0	8688114	0.98	8688114	0.98	8688114	0.99
chr8	8689219	8689218	1.0	NA	NA	NA	NA	8644952	1.0	NA	NA
chr8	8691772	8677563	0.17	NA	NA	8691771	1.0	8691771	1.0	8691771	1.0
chr8	8695185	8695304	0.33	8744625	0.01	8696733	0.04	8705116	1.0	8705116	1.0
chr8	8701083	8667954	0.36	8716772	0.54	8701095	0.77	8680592	0.47	8716180	0.44
chr8	8703109	8703108	0.95	NA	NA	8728602	0.5	8688696	1.0	8698969	1.0
chr8	8705910	8705909	0.9	8705909	0.96	8705909	0.9	8705909	0.98	8708447	0.92
chr8	8706614	8706620	1.0	NA	NA	NA	NA	8692624	1.0	NA	NA
chr8	8706787	8706786	0.98	8702641	0.96	NA	NA	8706786	0.96	8667665	0.92
chr8	8715908	8712283	1.0	NA	NA	NA	NA	8666997	1.0	NA	NA
chr8	8716181	8716180	0.28	8716180	0.9	8716180	0.92	8716180	0.89	8716180	0.94
chr8	8724024	8700846	0.5	NA	NA	8724023	1.0	8675431	0.89	8720156	0.81
chr8	8724642	8724645	0.84	8726362	0.95	8723898	0.96	8724645	0.98	8723898	0.98
chr8	8725042	8700846	0.87	8710920	0.98	8753803	0.1	8710920	1.0	8702641	0.8
chr8	8725175	8725174	1.0	NA	NA	NA	NA	8722087	1.0	NA	NA
chr8	8728238	8700846	1.0	8728261	1.0	NA	NA	8711495	1.0	8728261	0.88
chr8	8731791	8736234	0.44	8731625	0.82	8736234	0.68	8726643	0.72	8731625	0.8
chr8	8733556	8726643	0.98	8731625	0.99	8731332	1.0	8726643	1.0	8731625	0.99
chr8	8733732	8733731	1.0	8733731	0.94	8733731	0.98	8733731	0.98	8733731	1.0
chr8	8737891	8746875	1.0	NA	NA	NA	NA	NA	NA	NA	NA
chr8	8738242	8738671	0.82	8738671	0.78	8719829	0.99	8738671	0.83	8738671	0.83
chr8	8739689	8740542	0.83	8710920	0.94	8739688	0.93	8702641	0.75	8702641	0.73
chr8	8742254	8742253	0.86	NA	NA	8742272	0.5	8705722	1.0	NA	NA
chr8	8744463	8744462	0.93	8744462	0.8	8744462	1.0	8744462	0.89	8744462	0.87
chr8	8744626	8743958	0.68	8743958	0.65	8744625	0.88	8725599	0.55	8736234	0.44
chr8	8746306	8746305	0.6	8746305	0.79	8746305	0.74	8746305	0.69	8746305	0.73
chr8	8748534	8781225	0.08	NA	NA	8750086	0.5	NA	NA	NA	NA
chr8	8749747	8749746	0.62	8749297	1.0	8749746	1.0	8749297	0.89	8748683	0.99
chr8	8750154	8742117	1.0	NA	NA	NA	NA	NA	NA	NA	NA
chr8	8753003	8753002	0.49	8753002	1.0	8753002	0.25	8712283	1.0	8753002	0.56
chr8	8755928	8740488	1.0	8755944	1.0	NA	NA	NA	NA	8755944	1.0
chr8	8756996	8756995	0.97	8756893	1.0	8748366	0.92	8756995	0.96	8756995	0.99
chr8	8757045	8760601	0.89	8753592	0.91	8757044	0.79	8749316	0.89	8757044	0.54
chr8	8758989	8758988	0.73	8758988	0.83	8758988	0.98	8758988	0.83	8758988	0.93
chr8	8760061	8724572	0.5	NA	NA	NA	NA	NA	NA	NA	NA
chr8	8761147	8761146	0.69	8761103	0.96	8761146	0.47	8761146	0.89	8761146	0.74
chr8	8762251	8761146	0.73	8762631	0.92	8756893	0.96	8761146	0.86	8761573	0.88
chr8	8768685	8768684	0.99	8767531	1.0	8761812	0.99	8768684	1.0	8768540	0.96
chr8	8770292	8770302	0.68	8761812	0.59	8769433	0.94	8770302	0.77	8768001	0.51
chr8	8770892	8770891	1.0	8767531	0.98	8769433	0.99	8769408	0.99	8770891	0.97
chr8	8774508	8772654	0.77	8775447	0.79	8772759	0.95	8775447	0.79	8776038	0.79
chr8	8775204	8775203	0.82	8762926	1.0	8775203	1.0	8765621	0.94	8775203	0.83
chr8	8775839	8774884	0.95	8774528	0.5	8768227	0.04	8775846	0.64	8775846	1.0
chr8	8776830	8776829	0.37	8744487	0.04	8776829	1.0	8776829	0.67	8776829	1.0
chr8	8777355	8777354	0.99	8777354	1.0	8777354	0.84	8777354	1.0	8777354	0.98
chr8	8778100	8781375	0.96	8775556	0.89	8769433	0.81	8778345	0.94	8775556	0.9
chr8	8783093	8782065	0.76	8783092	0.99	8783092	0.91	8781683	0.94	8781683	0.91
chr8	8785738	8785877	0.84	8785877	0.96	8785877	0.61	8785877	0.94	8785877	0.92
chr8	8786704	8786703	0.76	8786703	0.68	8786072	0.65	8786072	0.6	8786703	0.63
chr8	8786916	8786935	0.87	8767633	0.04	8786935	0.5	8786935	1.0	8796696	0.5
chr8	8787086	8786428	0.52	8786428	0.74	8786764	0.56	8786428	0.68	8792371	0.6
chr8	8791124	8791227	0.86	8789123	0.95	8789123	0.91	8789123	0.95	8789464	0.9
chr8	8792236	8792280	0.97	8792280	1.0	8789123	1.0	8792241	1.0	8789464	0.99
chr8	8793172	8792915	0.61	8783820	0.8	8751910	0.5	8793176	0.41	8790996	0.79
chr8	8797151	8797011	0.8	8793277	0.89	8797150	0.78	8796953	0.87	8793277	0.78
chr8	8799057	8799056	1.0	8798975	0.98	8798975	0.97	8799056	1.0	8798975	0.99
chr8	8803517	8803516	0.87	8803516	0.97	8803604	0.96	8803516	0.98	8803604	0.96
chr8	8804400	8781475	1.0	NA	NA	NA	NA	NA	NA	NA	NA
chr8	8806009	8806007	0.82	NA	NA	NA	NA	8756471	0.66	NA	NA
chr8	8806961	8806960	0.98	8806960	1.0	NA	NA	8757270	0.86	8806960	1.0
chr8	8811313	8812112	0.89	8812112	0.94	8801948	0.71	8812112	0.88	8809804	0.86
chr8	8813940	8813939	0.97	8813939	0.11	8813939	0.38	8813939	0.63	8813939	0.45
chr8	8814850	8814849	0.76	8806802	0.94	8815291	0.76	8823855	0.92	8814849	0.77
chr8	8817266	8817248	0.97	8817265	1.0	8817265	0.77	8817265	0.5	NA	NA
chr8	8819604	8819608	0.48	8819608	0.92	8821847	0.66	8819608	0.81	8821847	0.87
chr8	8826247	8815291	0.29	8825368	0.67	8825368	0.62	8816091	0.71	8824682	0.63
chr8	8831617	8831616	0.88	8831616	0.61	8831616	0.9	8831616	0.84	8831616	0.95
chr8	8832183	8832043	0.98	8832043	1.0	8832043	1.0	8832043	1.0	8832182	0.98
chr8	8832426	8832260	0.59	8832456	0.77	8832627	0.45	8832260	0.63	8832260	0.75
chr8	8837648	8837647	1.0	NA	NA	8837647	1.0	8819607	0.03	NA	NA
chr8	8838812	8838811	0.86	8838939	0.81	8838811	0.73	8838811	0.73	8828136	0.63
chr8	8841468	8841467	0.97	8841467	0.97	8841467	1.0	8841467	0.98	8841467	0.98
chr8	8842183	8842192	0.77	8792915	1.0	NA	NA	8834888	0.83	NA	NA
chr8	8843276	8843275	0.85	8843092	0.98	8842748	1.0	8843092	0.95	8843092	0.98
chr8	8848398	8848410	0.45	8853291	0.76	8848397	0.97	8853291	0.68	8846171	0.83
chr8	8850812	8850811	0.34	8851464	0.81	8852461	0.82	8852246	0.72	8850811	0.78
chr8	8852471	8852461	0.65	8852488	0.98	8852461	0.91	8852461	0.93	8852246	0.97
chr8	8854521	8854520	0.97	8854520	1.0	8854437	0.98	8854520	0.99	8854520	1.0
chr8	8854685	8854684	0.52	8854520	0.72	8854684	0.84	8869294	0.67	8854520	0.59
chr8	8854903	8854902	1.0	NA	NA	NA	NA	NA	NA	NA	NA
chr8	8857760	8857770	0.96	8879405	0.0	8865192	0.25	8857770	1.0	8838103	0.5
chr8	8862389	8862388	0.71	8840582	0.59	8862388	1.0	8862388	0.5	8862388	0.57
chr8	8866312	8866318	0.58	8866318	0.81	8866318	0.99	8866318	0.65	8866318	0.7
chr8	8870291	8870290	0.97	8870290	0.98	8870290	0.91	8870290	0.97	8870290	0.98
chr8	8870642	8870641	1.0	NA	NA	NA	NA	NA	NA	NA	NA
chr8	8872020	8872022	0.97	NA	NA	NA	NA	8825661	1.0	NA	NA
chr8	8872772	8872783	0.94	8872390	0.96	8872632	0.99	8872632	0.98	8872390	0.94
chr8	8873476	8873475	0.92	8873475	0.72	8873406	0.92	8873475	1.0	8873475	0.79
chr8	8874331	8874331	0.63	8874331	0.65	8874331	0.78	8879276	0.42	8879276	0.48
chr8	8874906	8834146	0.5	8856980	0.03	8874905	0.17	NA	NA	NA	NA
chr8	8876932	8856127	1.0	NA	NA	NA	NA	8876931	1.0	8859863	1.0
chr8	8878664	8878671	0.57	8853466	0.52	8878671	1.0	8878671	0.86	8878671	0.67
chr8	8880678	8895420	0.52	8880698	0.52	8880909	0.83	8897239	0.69	8880698	0.71
chr8	8883165	8883164	1.0	NA	NA	NA	NA	8856814	1.0	NA	NA
chr8	8884041	8882059	0.92	8881575	0.9	8884041	0.93	8883782	0.95	8882004	0.86
chr8	8886188	8886187	1.0	8880469	0.5	8886187	0.87	8883706	0.23	8886187	0.33
chr8	8886327	8886339	1.0	NA	NA	NA	NA	NA	NA	NA	NA
chr8	8887491	8887500	1.0	NA	NA	NA	NA	NA	NA	NA	NA
chr8	8887536	8887575	0.65	NA	NA	NA	NA	NA	NA	NA	NA
chr8	8888518	8888517	0.6	8888517	0.94	8888517	0.93	8888517	0.87	8888517	0.81
chr8	8897425	8897449	0.96	8896576	1.0	8897449	1.0	8897449	0.94	8897449	0.96
chr8	8898528	8898488	0.63	8898527	0.86	8898527	0.98	8898488	0.58	8895294	0.68
chr8	8898690	8898689	0.98	8896576	0.95	8898645	0.98	8895174	0.88	8898689	0.98
chr8	8905709	8903785	0.51	8904771	0.68	8903785	0.78	8905568	0.63	8903785	0.77
chr8	8908374	8907655	0.79	8908373	0.98	8908373	0.9	8907928	0.9	8908373	0.93
chr8	8909913	8900789	0.06	NA	NA	NA	NA	NA	NA	8944301	0.5
chr8	8910207	8910206	0.86	8910206	1.0	8910206	0.96	8910206	1.0	8910206	1.0
chr8	8911505	8889508	0.83	8955654	0.2	8936297	0.11	NA	NA	NA	NA
chr8	8911963	8941573	1.0	NA	NA	NA	NA	NA	NA	NA	NA
chr8	8914403	8909643	0.88	8913937	0.99	8913041	0.98	8913404	0.99	8915035	1.0
chr8	8914562	8915125	0.81	8914561	1.0	8914561	0.85	8914561	1.0	8914561	1.0
chr8	8915354	8915435	0.96	8915435	0.95	8915435	0.99	8912944	0.97	8915435	0.98
chr8	8918533	8918532	0.57	8918532	0.94	8918532	0.5	8918532	0.91	8918532	0.67
chr8	8919322	8913147	1.0	NA	NA	8884087	0.02	NA	NA	NA	NA
chr8	8919458	8915035	0.51	8912690	0.8	8919260	0.83	8915035	0.76	8918260	0.71
chr8	8921292	8921291	0.99	NA	NA	NA	NA	8912658	1.0	8902769	1.0
chr8	8926588	8926587	0.96	8927011	0.91	8927011	0.96	8927011	0.92	8927011	0.81
chr8	8927307	8927306	0.81	8927306	1.0	NA	NA	NA	NA	NA	NA
chr8	8927546	8927559	0.95	8927559	0.98	8926906	0.91	8927559	0.99	8927559	0.99
chr8	8929277	8929276	0.69	8929276	0.69	8929300	0.92	8929300	0.82	8929276	0.82
chr8	8930575	8930574	0.83	8930459	0.75	8930574	0.94	8930574	0.54	8930574	0.95
chr8	8930960	8930985	0.62	NA	NA	NA	NA	NA	NA	NA	NA
chr8	8931118	8931117	0.58	8931117	0.79	8931117	0.93	8930459	0.66	8931117	0.91
chr8	8933656	8933671	0.68	8933663	0.75	NA	NA	8933663	1.0	8933663	1.0
chr8	8934269	8934269	0.87	8934269	0.84	8934269	0.5	8934269	0.89	8934269	0.96
chr8	8937642	8937699	0.74	8937699	0.87	8937699	0.88	8937699	0.95	8937699	0.88
chr8	8940364	8985581	0.02	NA	NA	NA	NA	NA	NA	NA	NA
chr8	8941327	8941332	0.98	8939006	1.0	8941332	1.0	8941061	1.0	8939006	1.0
chr8	8941502	8941534	0.73	8941534	1.0	NA	NA	8941534	0.96	8941534	0.88
chr8	8944741	8944740	0.99	8944740	0.97	8907597	0.01	8944740	1.0	8940674	0.81
chr8	8945845	8945844	0.82	8945844	0.84	8945844	0.88	8941534	0.71	8945844	0.55
chr8	8946150	8945977	0.93	8946149	0.99	8945977	1.0	8946149	0.99	8946149	0.98
chr8	8947843	8947842	0.49	8947842	1.0	8947842	0.94	8947842	0.96	8947842	0.98
chr8	8949089	8949088	0.68	8949088	1.0	8949088	1.0	8948962	0.82	8949088	1.0
chr8	8950844	8949068	0.25	NA	NA	NA	NA	NA	NA	NA	NA
chr8	8954040	8957932	0.58	8954039	0.64	8954039	0.84	8954039	0.74	8954039	1.0
chr8	8955965	8955970	1.0	NA	NA	8955970	1.0	NA	NA	NA	NA
chr8	8956084	8956083	0.78	8956083	1.0	8946925	1.0	8916585	0.5	8956083	0.5
chr8	8963106	8965680	0.02	NA	NA	NA	NA	NA	NA	NA	NA
chr8	8963195	8966549	0.02	NA	NA	NA	NA	NA	NA	NA	NA
chr8	8964948	8964947	0.91	8963602	0.49	8918358	1.0	8955116	0.48	8964947	0.96
chr8	8967647	8967654	0.83	8967654	1.0	NA	NA	8967654	1.0	8967654	1.0
chr8	8970478	8980379	0.5	8999638	0.33	NA	NA	NA	NA	NA	NA
chr8	8970891	8970890	1.0	8931117	0.33	8970890	1.0	8970890	1.0	8970890	0.6
chr8	8972781	8972780	1.0	NA	NA	NA	NA	NA	NA	NA	NA
chr8	8974777	8974805	1.0	8945502	0.11	NA	NA	NA	NA	NA	NA
[truncated: 45,209 more rows]
