# Supplementary material for: A deep population reference panel of tandem repeat variation
Source: Nat Commun. 2023 Oct 23;14:6711. doi: 10.1038/s41467-023-42278-3 (PMC10593948; doi:10.1038/s41467-023-42278-3)
Supplement: Supplementary file 5 — Supplementary Data 18 [file 41467_2023_42278_MOESM5_ESM.zip › tag_tables/tag_snp_info_chr3_hg38.csv]

CHROM	TR_POS	AFR_TAG_SNP_POS	LD_AFR	EUR_TAG_SNP_POS	LD_EUR	EAS_TAG_SNP_POS	LD_EAS	AMR_TAG_SNP_POS	LD_AMR	SAS_TAG_SNP_POS	LD_SAS
chr3	60621	38020	1.0	109389	0.17	39673	1.0	NA	NA	NA	NA
chr3	66411	66410	0.77	83500	0.52	66410	0.81	83500	0.55	66410	0.79
chr3	66976	75392	0.51	66975	0.98	67961	0.9	66975	0.96	66232	0.9
chr3	67675	63682	0.4	67704	0.28	113172	0.18	70565	0.36	67704	0.29
chr3	68961	68976	0.96	68976	0.98	73357	0.98	66311	1.0	68976	1.0
chr3	69143	69142	0.75	69142	0.29	69142	0.86	69142	0.46	69142	0.56
chr3	69524	69299	0.68	74957	0.76	69300	0.67	74957	0.73	67121	0.57
chr3	76166	76174	1.0	76174	1.0	NA	NA	76174	1.0	76174	1.0
chr3	77168	77176	1.0	NA	NA	104908	0.17	NA	NA	66460	1.0
chr3	94634	94633	0.86	94633	0.93	94633	0.43	94633	0.71	94633	0.83
chr3	100026	91415	1.0	63188	1.0	NA	NA	NA	NA	63188	1.0
chr3	113173	113172	0.25	113172	0.72	110909	0.47	113172	0.72	113172	0.53
chr3	116667	116666	0.98	116666	0.95	116666	0.94	116666	1.0	116666	0.94
chr3	129824	123523	0.51	130670	0.95	115586	0.25	129625	0.61	130670	0.99
chr3	131027	128016	0.43	131026	0.96	131026	0.91	131026	0.62	131026	0.9
chr3	137592	137591	0.7	137591	0.91	137591	0.94	137591	0.83	137591	0.88
chr3	138617	139308	0.61	137591	0.82	138616	0.93	139308	0.82	137591	0.79
chr3	144150	144149	0.83	144149	0.71	144149	0.75	144149	0.71	144149	0.5
chr3	151886	151776	0.53	151491	0.84	151919	0.7	151776	0.81	151919	0.78
chr3	152741	152740	0.98	152740	1.0	152740	0.91	152740	0.97	152740	1.0
chr3	155673	155672	0.41	155672	0.73	155672	0.89	155672	0.86	155672	0.89
chr3	156800	156810	1.0	NA	NA	NA	NA	NA	NA	NA	NA
chr3	167663	167662	0.54	167662	0.96	167662	0.92	167662	0.82	167662	0.88
chr3	168087	168100	0.98	168100	1.0	168100	1.0	168100	1.0	168100	1.0
chr3	169046	169055	0.96	NA	NA	NA	NA	153502	1.0	NA	NA
chr3	171409	171409	0.94	NA	NA	NA	NA	123523	1.0	NA	NA
chr3	171758	171757	0.67	171757	0.58	170335	0.9	171757	0.72	171757	0.87
chr3	176791	176798	0.87	176798	0.33	176798	0.76	128339	0.5	176798	1.0
chr3	180565	143177	0.33	NA	NA	NA	NA	NA	NA	NA	NA
chr3	184555	184522	0.96	NA	NA	NA	NA	183469	1.0	180121	0.07
chr3	194226	194225	1.0	194225	1.0	NA	NA	NA	NA	NA	NA
chr3	194883	194926	0.74	194906	0.9	194906	0.93	194906	0.54	194906	0.82
chr3	197873	198238	0.33	197872	0.56	197872	0.84	197872	0.57	197872	0.71
chr3	205632	205641	0.56	205641	1.0	247463	0.03	205641	1.0	205641	0.9
chr3	214956	214956	0.55	214956	0.87	222610	0.86	209030	0.72	214956	0.81
chr3	219147	219146	1.0	219146	0.94	179086	0.5	219146	1.0	219146	1.0
chr3	226351	218102	0.41	238963	0.45	226374	0.85	238963	0.53	238963	0.6
chr3	226437	236078	0.5	NA	NA	NA	NA	NA	NA	NA	NA
chr3	228479	228478	0.53	228478	0.96	228478	0.84	228478	0.9	228478	0.55
chr3	230503	240284	0.68	219488	1.0	230502	0.17	219488	1.0	230502	0.85
chr3	234182	234181	0.43	238770	0.56	239953	0.78	238770	0.58	238770	0.67
chr3	234987	233418	0.89	234513	0.96	233418	0.99	234513	0.97	236978	0.96
chr3	236889	236888	0.85	236888	0.98	237689	0.99	236195	0.97	237689	0.99
chr3	238418	237828	0.99	236195	1.0	233418	1.0	236978	1.0	233828	0.98
chr3	238771	235884	0.33	238770	0.65	238770	0.75	238770	0.64	238770	0.56
chr3	239586	229245	0.44	241790	0.57	196176	0.4	241790	0.55	241076	0.69
chr3	241583	241732	0.98	241584	0.97	241584	0.92	240829	0.96	240916	0.96
chr3	242596	242608	0.97	242608	1.0	242608	0.96	242608	0.98	242608	0.96
chr3	242672	242693	0.54	242697	0.83	242695	0.78	242697	0.82	242697	0.63
chr3	249975	249974	0.63	249974	0.83	NA	NA	249974	0.55	249974	0.6
chr3	255500	253398	0.92	252714	0.96	252714	0.97	253546	0.97	252714	0.98
chr3	258869	259886	0.81	258864	0.5	226775	0.33	258658	0.68	261042	0.81
chr3	259278	259332	0.96	259323	1.0	259323	0.74	259332	0.97	259304	1.0
chr3	260264	259886	0.95	NA	NA	NA	NA	258658	0.99	NA	NA
chr3	261363	255265	1.0	NA	NA	NA	NA	NA	NA	NA	NA
chr3	263330	263335	1.0	263335	1.0	263335	1.0	263335	0.9	263335	1.0
chr3	268533	266579	0.68	NA	NA	253273	0.8	265834	1.0	268551	0.94
chr3	280213	282083	0.51	280212	0.67	280212	0.76	280212	0.62	280212	0.64
chr3	280874	280913	0.65	280913	0.92	280913	0.78	280913	0.91	280913	0.92
chr3	284770	284769	0.81	284769	0.99	284769	0.98	284769	0.96	284769	0.95
chr3	286611	288287	0.8	287206	0.82	287206	0.89	287206	0.84	287206	0.81
chr3	287761	287772	0.97	287772	0.96	286987	0.56	287772	0.91	287772	0.99
chr3	290936	290935	0.95	290935	0.96	290935	0.6	290935	0.7	290935	0.7
chr3	291426	291621	0.57	291456	0.88	291456	0.85	291456	0.85	291456	0.91
chr3	293806	293805	0.77	293582	0.93	293805	1.0	293805	0.82	293805	0.96
chr3	308509	308522	1.0	308522	0.64	308522	1.0	287356	1.0	292966	0.5
chr3	311365	311364	0.87	311364	0.95	311364	0.89	311364	0.98	311364	0.94
chr3	314637	308322	0.01	NA	NA	NA	NA	NA	NA	NA	NA
chr3	317655	318237	0.7	317654	0.8	317654	0.48	317771	0.72	317654	0.61
chr3	319592	319591	0.6	319591	0.58	319591	0.9	291024	0.56	319591	0.48
chr3	322630	327721	0.35	322993	0.69	322993	0.79	325455	0.69	322993	0.86
chr3	324605	324507	0.76	324605	0.69	325455	0.52	324507	0.66	324605	0.8
chr3	325164	325175	0.96	320689	1.0	325084	0.85	320689	0.87	325084	0.96
chr3	330954	330953	1.0	344149	0.09	330953	0.67	NA	NA	309563	1.0
chr3	331209	335962	0.79	331209	0.97	331209	0.97	333560	0.95	331209	0.99
chr3	344466	344466	0.41	344466	0.96	344564	0.94	344466	0.88	344564	0.91
chr3	345442	345466	0.46	345459	0.89	345459	0.98	345459	0.91	345459	0.86
chr3	353567	353284	1.0	NA	NA	NA	NA	NA	NA	NA	NA
chr3	354433	354433	0.86	354433	0.55	354433	0.67	354433	0.71	354433	0.83
chr3	358954	358973	0.93	358973	0.98	358973	0.53	358973	0.97	358973	0.97
chr3	360591	364762	0.88	396281	0.12	358944	0.31	361662	0.23	371678	0.52
chr3	362624	362623	0.96	362623	0.97	362623	0.98	362623	0.96	362651	0.97
chr3	366471	366470	0.75	366470	0.63	351872	0.67	366350	0.41	366470	0.82
chr3	369236	369235	0.61	369235	0.75	369235	0.88	369235	0.78	369235	0.79
chr3	370538	370537	0.63	370537	0.79	370537	0.44	370537	0.76	370537	0.85
chr3	388551	388550	0.75	388550	0.13	388550	0.25	387494	0.73	388550	0.5
chr3	400476	400481	0.94	400294	1.0	NA	NA	400481	0.94	395875	1.0
chr3	400587	400586	0.38	400586	0.76	400586	0.4	400586	0.52	400586	0.8
chr3	406401	406400	0.92	406248	0.75	406400	0.25	409828	0.52	399870	0.83
chr3	413816	413815	0.78	413815	0.35	413815	0.82	413815	0.66	413815	0.67
chr3	416807	415917	0.43	418783	0.31	386428	0.51	418783	0.17	418783	0.22
chr3	419180	405458	1.0	NA	NA	NA	NA	373351	1.0	NA	NA
chr3	421493	421492	0.76	421492	0.99	421492	1.0	421492	0.94	421492	0.99
chr3	422392	378916	1.0	NA	NA	NA	NA	NA	NA	NA	NA
chr3	433622	431866	0.8	NA	NA	435843	0.25	449085	0.62	433621	0.95
chr3	437795	443330	0.49	437797	0.62	437794	0.75	443330	0.76	437796	0.92
chr3	440083	439964	0.6	420033	0.19	440572	0.3	439964	0.15	438214	0.15
chr3	440108	445614	0.56	440572	0.49	440572	0.88	429980	0.34	444930	0.73
chr3	441179	441048	0.84	441048	0.86	440572	0.98	440572	0.89	440572	1.0
chr3	447643	447642	0.88	447642	0.93	446853	0.92	447642	0.85	447642	0.94
chr3	459871	459870	0.97	457346	1.0	459870	0.85	459870	0.96	457346	1.0
chr3	466283	466282	0.73	462630	1.0	466656	0.56	464262	0.79	464809	0.86
chr3	467350	467349	0.95	NA	NA	NA	NA	467349	1.0	467349	1.0
chr3	468995	474572	0.75	471000	0.93	470846	0.98	469000	0.97	470846	0.92
chr3	472091	472090	1.0	440082	0.67	NA	NA	NA	NA	NA	NA
chr3	475545	475544	0.85	475544	0.96	475544	1.0	475544	0.96	475544	0.99
chr3	484242	453320	0.69	NA	NA	469004	0.33	NA	NA	512185	0.5
chr3	485580	485540	0.92	485540	0.98	485540	0.97	485540	0.99	485540	0.95
chr3	490381	491191	0.9	471297	0.96	488783	0.4	491191	0.73	488783	0.76
chr3	491192	489679	0.31	491575	0.46	488325	0.48	491575	0.42	491575	0.62
chr3	493009	493008	1.0	493008	0.99	493008	1.0	493008	1.0	493008	0.99
chr3	496752	496751	0.99	NA	NA	NA	NA	494354	1.0	NA	NA
chr3	501070	501069	1.0	NA	NA	NA	NA	NA	NA	501069	1.0
chr3	501529	499027	0.68	501528	0.28	501510	0.37	499027	0.52	499027	0.77
chr3	503024	503023	0.75	503023	0.93	503023	0.99	503023	0.92	503023	0.97
chr3	505654	505055	0.58	505653	0.96	505055	0.87	503344	0.91	503546	0.73
chr3	510695	503023	0.33	510694	0.84	507773	0.62	508574	0.71	510694	0.71
chr3	513416	555845	1.0	NA	NA	NA	NA	NA	NA	NA	NA
chr3	514078	514092	1.0	NA	NA	NA	NA	513829	1.0	NA	NA
chr3	517701	473133	0.33	NA	NA	471555	0.17	NA	NA	NA	NA
chr3	527189	525224	0.46	525329	0.91	527914	0.87	525224	0.81	527914	0.89
chr3	529116	529041	0.95	518089	0.98	516816	0.96	529041	0.93	529041	0.91
chr3	529460	529041	0.92	529459	0.95	529459	0.92	529427	0.83	516952	0.74
chr3	545688	547223	0.74	546185	0.66	537832	0.29	551221	0.7	546185	0.66
chr3	555832	541645	0.64	554139	0.88	555845	0.63	554139	0.78	555859	0.48
chr3	555862	541645	0.64	554139	0.83	537515	0.56	554139	0.78	557943	0.55
chr3	557162	549506	1.0	NA	NA	NA	NA	NA	NA	NA	NA
chr3	566699	566698	0.9	566698	0.64	566698	0.62	566698	0.8	559214	0.43
chr3	622127	625288	0.55	622168	0.72	572188	0.86	629603	0.68	630391	0.68
chr3	624705	620748	0.46	620744	0.9	576144	0.63	627794	0.75	621045	0.9
chr3	629604	629603	0.79	629603	0.93	581498	0.47	629603	0.92	629603	0.98
chr3	637171	637170	0.91	637170	0.97	637178	0.98	637170	0.96	637170	0.93
chr3	639174	639173	0.94	639173	1.0	639173	0.96	639173	1.0	639173	0.99
chr3	640132	640131	0.26	640131	0.37	638917	0.45	637170	0.3	637178	0.28
chr3	640409	643617	0.37	647547	0.44	647547	0.45	636663	0.45	647547	0.37
chr3	640871	641803	0.06	NA	NA	NA	NA	NA	NA	NA	NA
chr3	641855	641854	0.87	640749	0.8	641854	0.93	641854	0.9	641854	0.79
chr3	642629	642628	0.95	642628	0.89	642628	0.3	642628	0.79	642628	0.7
chr3	643618	637170	0.46	637170	0.56	639173	0.59	637170	0.64	639173	0.51
chr3	644679	644678	0.98	640982	1.0	607021	1.0	643063	0.95	640982	1.0
chr3	646825	646824	0.98	646824	0.43	646824	0.69	646824	1.0	646824	0.57
chr3	647015	647014	1.0	636875	1.0	NA	NA	647014	0.76	647014	1.0
chr3	647588	647587	0.68	647587	0.92	647587	0.96	647587	0.92	647587	0.84
chr3	653748	603810	1.0	NA	NA	NA	NA	NA	NA	NA	NA
chr3	654219	654218	0.49	653936	0.44	654218	0.84	654236	0.31	654236	0.46
chr3	660049	660141	0.98	658785	0.92	659897	0.97	659897	0.97	660093	0.93
chr3	660990	658958	0.84	658478	0.94	661722	0.96	659513	0.96	660403	0.96
chr3	662099	662098	0.69	646059	0.56	633626	0.67	659243	0.65	640982	0.69
chr3	662219	662218	0.95	662218	0.97	662218	0.96	662218	0.97	662218	0.93
chr3	668868	635024	0.4	707930	0.25	NA	NA	NA	NA	NA	NA
chr3	668931	686220	0.5	641854	0.04	628911	1.0	NA	NA	NA	NA
chr3	672250	675302	0.69	672249	0.59	672249	1.0	672249	0.54	683805	0.82
chr3	683972	683971	0.73	683971	0.95	680595	0.96	683971	0.78	683971	0.95
chr3	686876	687266	0.97	686478	0.98	687661	0.98	687039	0.97	687039	0.97
chr3	687845	688165	0.37	687844	0.49	687844	0.78	683971	0.52	687844	0.62
chr3	688715	688741	0.93	686813	0.98	687724	1.0	688741	0.98	689057	1.0
chr3	689229	689228	0.94	683846	1.0	684933	1.0	671910	1.0	689228	0.99
chr3	701131	701031	0.98	703337	1.0	675765	0.71	701135	1.0	701135	0.2
chr3	705439	705438	0.5	695754	0.6	694666	0.76	701378	0.72	705438	0.55
chr3	708705	706153	0.87	722897	0.63	719937	0.82	702668	0.6	708710	0.82
chr3	713885	718446	0.94	713884	0.67	689303	0.03	718446	0.66	713884	1.0
chr3	717558	727668	0.02	NA	NA	NA	NA	NA	NA	NA	NA
chr3	721021	721025	0.83	721025	0.94	721025	0.95	721025	0.98	721025	0.95
chr3	724090	695850	0.5	NA	NA	NA	NA	678555	1.0	NA	NA
chr3	724697	724696	0.92	710416	0.04	724696	1.0	700869	1.0	724696	0.5
chr3	726869	726868	0.66	726868	0.64	726868	0.75	726868	0.82	726868	0.48
chr3	737356	737355	0.57	737355	0.69	729001	0.68	737355	0.87	737355	0.88
chr3	740806	740812	0.67	NA	NA	NA	NA	730350	1.0	692782	1.0
chr3	752695	781894	0.01	NA	NA	NA	NA	NA	NA	NA	NA
chr3	756461	752324	0.34	756495	1.0	781928	0.17	756495	1.0	NA	NA
chr3	772524	773052	0.83	768037	0.92	773052	0.94	768037	0.91	771938	0.9
chr3	783567	740456	0.01	NA	NA	NA	NA	NA	NA	NA	NA
chr3	785543	741698	0.67	809818	1.0	NA	NA	770303	1.0	NA	NA
chr3	789131	789149	0.7	789149	0.98	788458	0.95	784047	0.94	788472	0.88
chr3	789150	789149	0.93	789149	1.0	784047	0.94	789149	0.94	789149	0.94
chr3	789699	783277	1.0	789698	1.0	784801	1.0	764277	1.0	786563	1.0
chr3	798130	798129	0.79	798117	0.76	798117	0.71	798278	0.44	798117	0.85
chr3	805627	805626	0.99	805626	1.0	805626	0.99	805626	0.97	817703	0.95
chr3	809901	809812	0.97	809446	0.99	805605	1.0	808732	0.92	809900	0.98
chr3	815396	809729	1.0	815395	1.0	815395	0.94	799011	0.89	815395	0.98
chr3	824264	824254	0.84	824254	0.84	815642	0.9	824254	0.85	824254	0.87
chr3	826059	825544	0.66	824254	0.97	815642	0.98	826235	0.96	824254	0.96
chr3	838594	838593	0.96	838593	0.96	838593	0.93	838593	0.9	838593	0.94
chr3	851798	851797	0.9	NA	NA	NA	NA	851797	0.69	NA	NA
chr3	862859	862858	0.69	862858	0.95	862858	0.64	862858	0.71	862858	0.8
chr3	866217	866216	0.54	866216	0.98	865861	0.97	863415	0.88	866216	0.95
chr3	874366	874909	0.46	874365	0.44	865869	0.44	865869	0.41	865869	0.3
chr3	874910	874909	0.7	874909	1.0	874909	0.97	874909	0.81	874909	0.91
chr3	881097	881112	0.63	881112	0.79	881112	0.71	881112	0.55	881112	0.85
chr3	882747	882746	0.83	882746	0.75	882746	0.67	893819	0.6	882746	0.75
chr3	887170	887222	0.9	887222	0.95	887222	0.92	887222	0.94	887222	0.92
chr3	904818	905163	0.96	905163	0.97	904822	1.0	905163	0.99	904822	0.96
chr3	907984	907988	0.59	907988	0.9	907988	0.82	907988	0.87	907988	0.95
chr3	909706	909705	0.95	909705	0.72	909705	0.76	898684	0.93	877346	0.57
chr3	913467	960429	0.13	NA	NA	NA	NA	NA	NA	NA	NA
chr3	914260	914254	0.67	914254	0.11	914254	0.62	NA	NA	914254	1.0
chr3	914743	914742	0.5	917191	0.68	917191	0.78	918345	0.57	917191	0.69
chr3	924099	924104	0.89	898867	0.03	933380	0.03	892572	1.0	924104	0.56
chr3	924952	925611	0.78	NA	NA	NA	NA	925394	0.97	NA	NA
chr3	930155	930166	0.95	NA	NA	NA	NA	NA	NA	945608	0.5
chr3	933110	933109	0.74	933109	0.61	933109	0.13	933109	0.61	933109	0.45
chr3	933381	933380	0.98	933380	0.97	933380	0.89	933380	1.0	935095	0.91
chr3	941247	941448	0.9	941448	0.93	943878	0.84	941448	0.94	941448	0.94
chr3	946634	922474	0.66	923537	0.7	946633	0.95	931814	0.95	920663	0.56
chr3	950975	950974	0.59	950974	0.93	950974	0.96	950974	0.92	950974	0.87
chr3	1042245	1042244	0.7	1042244	0.99	1042244	0.98	1040598	0.9	1042244	1.0
chr3	1042634	1031845	0.39	NA	NA	NA	NA	NA	NA	1071499	0.33
chr3	1045689	1041177	0.88	1045688	1.0	1045688	0.94	1045688	0.95	1045688	1.0
chr3	1045780	1045779	0.95	1045779	0.96	1045779	0.98	1045779	0.96	1045779	0.96
chr3	1053133	1053132	0.98	1053132	0.98	1053132	0.94	1053132	1.0	1053132	1.0
chr3	1053294	1053573	0.47	1053132	0.66	1052813	0.85	1053132	0.52	1052111	0.61
chr3	1057694	1057693	0.33	1057693	0.86	1057693	0.9	1057693	0.87	1057693	0.89
chr3	1060104	1060103	0.6	1060103	1.0	1060103	0.44	1060103	0.46	NA	NA
chr3	1072544	1072543	0.49	1072543	0.73	1072543	0.88	1072543	0.64	1072543	0.79
chr3	1077103	1119615	1.0	NA	NA	NA	NA	NA	NA	NA	NA
chr3	1079271	1079270	0.99	1079270	1.0	1103665	0.5	1079270	0.92	1079270	0.95
chr3	1080865	1080864	0.98	1080864	1.0	1094768	0.17	1080864	0.8	1080864	0.5
chr3	1085446	1085183	0.97	1085183	0.97	1085122	0.96	1085246	1.0	1085122	1.0
chr3	1087857	1087870	0.56	NA	NA	1046713	0.02	1042428	1.0	1087870	1.0
chr3	1089837	1089836	0.92	1089836	1.0	1089836	0.63	1089836	0.96	1089836	0.9
chr3	1091692	1090299	0.53	1090888	0.59	1091685	0.19	1095171	0.53	1090299	0.63
chr3	1093528	1093527	0.58	1093527	0.52	1093527	0.5	1093527	0.69	1093527	0.65
chr3	1095470	1111853	0.04	1095469	1.0	NA	NA	1095469	1.0	1095469	1.0
chr3	1096254	1096253	0.71	NA	NA	1098785	0.5	1073389	0.2	NA	NA
chr3	1098231	1098230	0.98	1097894	0.98	NA	NA	1097894	1.0	1097894	0.98
chr3	1099455	1113997	0.44	NA	NA	NA	NA	NA	NA	NA	NA
chr3	1099471	1099470	0.94	NA	NA	1091697	1.0	NA	NA	NA	NA
chr3	1102731	1102730	1.0	NA	NA	NA	NA	NA	NA	NA	NA
chr3	1106521	1106521	0.73	1104746	0.93	1106704	0.33	1106213	0.76	1104634	0.89
chr3	1106965	1127590	0.31	NA	NA	NA	NA	NA	NA	NA	NA
chr3	1113857	1113856	1.0	1111975	1.0	1106704	1.0	1111975	1.0	1113856	1.0
chr3	1115753	1115752	0.99	1102671	1.0	NA	NA	1115752	1.0	NA	NA
chr3	1116385	1116384	1.0	NA	NA	1158923	0.17	1121669	0.08	NA	NA
chr3	1118858	1118868	0.86	1118857	0.97	1136104	0.24	1098854	0.71	1093232	0.75
chr3	1119193	1119192	0.59	1119192	0.83	1119192	0.37	1119192	0.51	NA	NA
chr3	1119323	1115752	0.14	1120357	0.75	1120389	0.2	1121952	0.56	1118010	0.73
chr3	1132655	1133243	0.63	1128890	0.74	1128890	0.88	1133243	0.8	1131968	0.81
chr3	1134670	1132185	0.49	1134686	1.0	1177816	0.07	1134686	0.65	1134092	0.99
chr3	1138353	1138154	0.84	1138154	1.0	1138352	0.36	1138154	0.83	1138352	0.93
chr3	1142213	1142212	0.72	1142212	0.79	1142212	0.84	1142754	0.73	1142212	0.83
chr3	1142968	1143034	0.39	1143198	0.7	1143198	0.85	1143034	0.71	1143034	0.82
chr3	1152111	1152124	0.98	1151055	0.58	1152126	1.0	1151055	0.59	1151905	0.92
chr3	1157018	1157192	0.86	1157017	0.99	1157017	0.97	1157017	1.0	1157017	0.98
chr3	1157193	1158589	0.77	1157192	0.83	1157192	0.89	1157229	0.72	1157192	0.87
chr3	1160663	1160417	0.97	1159823	0.93	1159685	0.97	1158589	0.92	1159068	0.89
chr3	1161237	1161237	0.98	1160417	1.0	1159685	0.98	1160417	0.94	1161237	1.0
chr3	1161750	1152124	0.36	1161769	0.48	1162907	0.45	1159685	0.26	1161769	0.39
chr3	1161770	1152124	0.37	1161769	0.53	1162907	0.48	1159685	0.32	1161769	0.44
chr3	1162287	1162289	0.98	1162289	1.0	1162289	0.95	1162289	1.0	1162289	0.99
chr3	1165574	1165603	0.8	NA	NA	NA	NA	1128820	1.0	1158855	0.14
chr3	1167151	1167150	0.92	1167150	1.0	1167150	1.0	NA	NA	1167150	0.27
chr3	1172620	1172634	0.68	1169783	0.85	1172294	0.97	1173329	0.86	1172561	0.82
chr3	1173778	1173777	0.42	1173777	0.83	1173777	0.98	1173777	0.81	1173777	0.74
chr3	1177899	1179519	0.88	1179636	0.72	1177007	0.97	1179636	0.7	1177007	0.72
chr3	1182603	1182585	0.94	1182585	0.94	1182585	0.94	1182585	0.95	1182585	0.93
chr3	1183447	1183446	0.73	1183446	0.98	1183446	0.9	1183446	1.0	1183446	0.95
chr3	1186440	1186439	0.65	1183751	1.0	1186439	0.25	1185357	0.9	1186439	0.93
chr3	1186839	1186843	0.61	1158943	0.08	1186843	0.25	1186843	0.66	NA	NA
chr3	1187277	1187276	1.0	1187276	0.83	1140173	0.25	1187276	0.65	1187276	0.72
chr3	1189043	1189042	1.0	1185294	1.0	NA	NA	1189042	0.98	NA	NA
chr3	1198725	1198724	0.87	1198724	0.96	1198724	0.96	1198724	0.97	1198735	0.98
chr3	1199176	1199286	0.64	1193878	0.84	1204629	0.51	1199175	0.83	1202366	0.63
chr3	1200058	1200069	1.0	NA	NA	NA	NA	NA	NA	1200363	0.5
chr3	1201098	1196603	0.23	1205331	0.46	1200966	0.56	1207028	0.34	1204629	0.57
chr3	1202544	1202545	0.59	1202030	0.76	1204629	0.51	1202030	0.6	1201479	0.64
chr3	1202590	1222786	0.89	1202589	1.0	NA	NA	NA	NA	NA	NA
chr3	1204508	1189998	1.0	1204517	1.0	1204111	1.0	NA	NA	NA	NA
chr3	1216151	1216150	0.93	1216150	0.58	1216150	0.75	1216150	0.76	1216150	0.73
chr3	1224678	1218317	0.25	NA	NA	NA	NA	NA	NA	NA	NA
chr3	1224749	1224753	0.37	NA	NA	NA	NA	1202727	1.0	NA	NA
chr3	1225700	1225743	0.92	1225194	0.92	1225699	0.95	1225113	0.9	1225194	0.95
chr3	1235442	1235446	1.0	NA	NA	NA	NA	1226130	1.0	NA	NA
chr3	1237992	1238023	0.94	1235592	0.97	1238023	0.59	1238023	0.97	1238023	0.45
chr3	1239429	1239197	1.0	1241309	0.98	1239376	1.0	1239197	1.0	1236660	0.99
chr3	1240707	1240706	0.95	1240706	0.9	1240706	1.0	1236483	0.72	1240706	0.96
chr3	1245699	1245698	1.0	NA	NA	NA	NA	NA	NA	NA	NA
chr3	1255845	1226068	1.0	NA	NA	NA	NA	NA	NA	NA	NA
chr3	1259861	1259860	1.0	1300557	0.01	1234691	0.06	1226781	0.96	NA	NA
chr3	1260244	1260243	1.0	1260243	0.93	1260243	0.98	1260243	1.0	1260243	1.0
chr3	1265045	1258631	0.62	1258693	0.81	1263184	0.8	1258693	0.76	1260105	0.8
chr3	1266021	1266020	0.97	NA	NA	1266020	1.0	1266020	0.8	1257678	0.69
chr3	1268607	1268606	0.6	1268606	0.91	1268594	0.93	1268606	0.88	1268606	0.9
chr3	1268988	1268994	1.0	NA	NA	1280141	0.02	1226781	1.0	NA	NA
chr3	1270893	1270894	0.98	1270894	0.97	1270894	0.96	1270894	0.99	1270894	0.99
chr3	1270894	1270894	0.97	1270894	0.99	1270894	0.96	1270894	0.97	1270894	0.98
chr3	1278887	1278886	1.0	1271752	1.0	1278886	1.0	NA	NA	1278886	1.0
chr3	1281465	1281464	0.85	1281464	0.91	1281464	0.93	1281464	0.94	1281464	0.9
chr3	1281983	1285742	0.46	1281983	0.6	1282245	0.48	1282245	0.41	1281983	0.42
chr3	1284006	1322503	0.03	1284005	1.0	NA	NA	NA	NA	1284005	1.0
chr3	1292902	1292901	0.92	1292901	1.0	1292901	0.8	1292901	1.0	1292901	0.93
chr3	1295565	1297206	0.98	1295564	1.0	NA	NA	1293719	0.89	NA	NA
chr3	1297631	1297219	0.79	1297638	0.85	1296995	0.97	1296575	0.55	1296575	0.7
chr3	1297997	1297996	1.0	1297996	0.99	1297996	0.98	1297996	0.99	1297996	1.0
chr3	1308287	1312614	0.53	1309155	0.49	1308450	0.66	1309155	0.54	1313032	0.54
chr3	1312319	1310974	0.85	1306442	1.0	1268821	1.0	1306442	0.99	1306442	0.98
chr3	1312615	1309155	0.68	1310967	0.81	1312779	0.98	1313032	0.82	1308450	0.81
chr3	1312813	1312812	0.48	1312812	0.82	1311685	0.57	1312812	0.41	1312812	0.75
chr3	1316727	1316727	1.0	1316727	1.0	1315140	1.0	1316727	1.0	1316727	1.0
chr3	1317884	1318142	0.78	1314522	0.55	1317888	0.96	1317888	0.72	1317888	0.62
chr3	1318068	1318142	0.64	1314522	0.86	1268821	0.2	1291571	0.62	1305472	1.0
chr3	1318318	1322056	0.56	1318317	0.98	1318317	0.96	1318317	0.99	1318317	1.0
chr3	1319834	1322700	0.53	1318611	0.56	1319833	0.43	1318611	0.45	1318611	0.44
chr3	1322629	1327732	0.71	1309383	1.0	NA	NA	NA	NA	1322636	0.97
chr3	1329055	1329113	0.73	NA	NA	NA	NA	NA	NA	NA	NA
chr3	1329252	1329251	0.97	1329251	1.0	1329251	0.98	1329251	0.98	1329251	1.0
chr3	1330479	1330478	1.0	NA	NA	1300507	1.0	NA	NA	NA	NA
chr3	1332562	1375759	1.0	1297380	0.5	NA	NA	NA	NA	NA	NA
chr3	1334371	1334551	0.61	1334376	0.74	1335582	0.93	1334551	0.81	1334551	0.82
chr3	1336049	1336061	0.94	1336061	0.99	1336061	0.99	1336061	0.97	1336061	0.95
chr3	1336173	1336172	0.96	1336172	0.99	NA	NA	1336172	0.73	1336172	0.92
chr3	1341187	1341186	0.89	1341186	0.98	1341186	0.45	1341186	0.95	1341186	0.95
chr3	1342125	1342124	0.56	1342124	1.0	1341917	1.0	1342124	1.0	1342124	0.88
chr3	1343706	1343716	0.91	NA	NA	1343716	0.75	1325428	1.0	1343716	0.81
chr3	1345120	1345119	0.76	1345119	0.87	1345119	0.69	1345119	0.55	1345119	0.58
chr3	1345983	1345982	0.82	NA	NA	NA	NA	1303441	1.0	1314110	1.0
chr3	1351554	1351553	0.65	1349633	0.75	1351553	0.87	1349633	0.7	1349633	0.89
chr3	1354369	1354368	0.77	1354368	0.78	1354368	0.58	1354368	0.75	1354368	0.63
chr3	1358459	1358458	0.95	1358657	1.0	1358458	0.96	1358458	0.98	1361502	0.96
chr3	1360603	1360602	1.0	1359309	1.0	1355898	0.56	1360602	1.0	1352169	1.0
chr3	1364519	1364518	1.0	1364518	1.0	NA	NA	1364518	1.0	NA	NA
chr3	1369382	1369381	0.62	1369381	0.67	1377570	0.64	1369381	0.6	1376274	0.52
chr3	1369847	1369846	0.38	1369846	0.25	1369846	0.67	1369846	0.75	1369846	1.0
chr3	1382106	1382105	0.69	1382105	0.24	1382105	0.82	1382105	0.28	1382105	0.42
chr3	1383641	1382340	0.53	1384677	0.48	1382142	0.95	1383640	0.78	1382142	0.87
chr3	1393556	1393570	0.51	1393570	0.95	1393570	0.96	1393570	0.87	1393570	0.89
chr3	1393651	1393650	0.93	1393650	1.0	1370884	0.07	1378762	1.0	1393650	0.67
chr3	1394576	1394584	1.0	1394584	1.0	NA	NA	1390120	1.0	1394584	1.0
chr3	1402128	1402127	0.89	1402127	0.96	1402127	0.78	1402127	0.81	1402127	0.99
chr3	1406377	1406376	0.94	1406376	0.49	1406376	1.0	1406376	1.0	1416128	0.6
chr3	1406643	1411626	0.56	1410968	0.46	1407467	0.81	1408708	0.54	1408708	0.42
chr3	1410969	1410990	0.86	1410965	0.69	1410968	0.95	1410173	0.55	1410173	0.68
chr3	1412473	1412379	0.7	1412379	0.65	1416262	0.73	1416262	0.68	1412472	0.43
chr3	1423574	1423591	0.89	1424073	0.97	1426285	0.96	1424766	0.89	1424224	0.96
chr3	1428714	1428713	0.94	1428713	0.96	1428713	0.98	1428713	1.0	1428713	1.0
chr3	1430040	1430039	0.25	1430039	1.0	1430039	0.25	1388037	0.5	NA	NA
chr3	1431707	1431706	0.98	1431706	0.5	1431706	1.0	1402053	1.0	NA	NA
chr3	1432513	1432543	0.86	1400558	0.24	1432577	0.57	1433444	0.94	1432543	1.0
chr3	1436327	1437327	0.5	NA	NA	NA	NA	NA	NA	NA	NA
chr3	1440489	1431871	0.84	1440488	0.9	1440488	0.25	1440488	0.72	1440488	1.0
chr3	1444621	1445281	0.8	1445281	0.98	1445281	0.97	1445281	0.95	1445281	0.97
chr3	1444811	1444810	0.49	1445287	0.75	1445287	0.89	1444810	0.8	1445287	0.61
chr3	1446198	1440055	0.65	1442167	0.63	1451473	0.78	1442167	0.63	1451473	0.79
chr3	1451303	1451591	0.79	1446367	0.79	1454423	0.6	1449705	0.75	1448921	0.72
chr3	1452292	1452291	0.79	1449597	0.81	1452291	0.76	1432444	0.69	1452291	0.67
chr3	1464816	1464850	0.53	1459351	0.87	1459351	0.71	1464853	0.88	1459351	0.59
chr3	1464987	1465001	0.56	1465140	0.66	1459351	0.68	1464853	0.7	1459351	0.46
chr3	1467863	1467862	0.83	1466092	0.97	1465510	0.84	1466092	0.93	1465510	0.88
chr3	1472786	1434141	0.3	1478912	0.41	1472816	0.59	1467723	0.34	1478912	0.36
chr3	1474629	1473590	0.83	1474776	0.92	1474776	0.98	1471983	0.92	1473590	0.93
chr3	1475005	1474108	0.98	1474404	0.99	1474868	1.0	1474404	0.98	1475004	1.0
chr3	1483904	1483908	0.97	1483908	1.0	1483908	0.97	1483912	0.86	1483908	1.0
chr3	1485069	1485068	0.34	1485068	0.33	1485068	0.34	1485068	0.25	1485068	0.35
chr3	1488051	1488050	0.76	1488050	0.86	1488050	0.92	1488050	0.75	1488050	1.0
chr3	1492345	1492344	0.94	NA	NA	NA	NA	NA	NA	NA	NA
chr3	1498719	1468866	0.1	1485040	0.33	NA	NA	NA	NA	1452883	0.5
chr3	1499478	1499477	0.81	1499477	0.96	1499477	0.92	1499477	0.89	1499477	0.68
chr3	1502197	1502196	0.99	1502196	1.0	1502271	0.98	1493924	0.99	1502196	0.98
chr3	1502373	1502372	0.6	1502372	0.99	1502372	0.36	1502372	0.89	1504887	0.85
chr3	1509085	1509084	0.93	1508962	0.98	1509084	0.92	1508962	1.0	1509084	0.98
chr3	1510136	1509125	0.93	1509125	0.91	1510258	0.86	1509125	0.87	1507576	0.84
chr3	1514136	1491656	0.64	1514171	0.64	1514168	0.49	1514171	0.64	1514171	0.82
chr3	1516186	1497938	0.93	NA	NA	1516185	1.0	1516185	1.0	NA	NA
chr3	1520658	1520657	0.84	1520657	0.99	1520657	0.95	1520657	0.96	1520657	0.97
chr3	1523719	1522548	0.84	1523429	0.91	1519002	0.94	1523429	0.95	1522260	0.92
chr3	1525653	1525658	0.94	1525658	0.98	1502438	0.25	1525658	0.96	1525658	0.93
chr3	1525814	1525827	0.27	1525658	0.55	1525827	0.47	1493112	0.48	1525792	0.39
chr3	1526506	1526505	0.53	1526505	0.51	1515126	0.65	1510822	0.94	1526505	0.41
chr3	1527696	1527459	0.83	1527344	0.9	1527083	0.78	1537406	0.82	1535030	0.8
chr3	1536081	1536094	1.0	1536094	0.98	1487595	1.0	1536094	1.0	1530437	1.0
chr3	1543757	1543756	0.56	1543756	0.81	1543756	0.89	1543756	0.96	1543756	0.87
chr3	1552551	1552550	0.42	1552550	0.83	1552550	0.41	1552550	0.65	1552550	0.59
chr3	1556117	1556116	0.58	1556116	1.0	1514049	1.0	1556116	0.93	1556116	0.67
chr3	1558479	1558570	0.9	1558570	0.96	1558478	0.95	1558478	0.99	1558478	0.98
chr3	1561812	1561811	0.85	1561811	0.87	1561811	0.79	1561811	0.92	1561811	0.85
chr3	1566539	1567230	0.38	1564213	0.88	1566373	0.94	1567230	0.66	1564213	0.74
chr3	1574428	1574427	1.0	1574427	1.0	1566373	0.94	1574427	1.0	1564213	1.0
chr3	1577966	1577969	0.93	1577969	0.84	1577935	0.84	1577969	0.9	1577935	0.89
chr3	1582615	1582614	0.94	1582614	0.98	1582614	0.41	1582614	1.0	1582614	0.95
chr3	1583987	1584035	0.99	NA	NA	1584002	1.0	1584019	0.57	NA	NA
chr3	1586852	1586410	0.73	1586860	0.97	1585535	0.89	1586410	0.87	1588250	0.95
chr3	1588651	1588650	0.94	1588650	0.98	1588650	1.0	1588650	0.98	1588650	1.0
chr3	1590063	1589871	0.99	1584728	1.0	1584728	1.0	1587143	1.0	1589871	1.0
chr3	1590197	1591547	0.6	NA	NA	NA	NA	NA	NA	NA	NA
chr3	1592847	1592846	0.94	1592846	0.57	1592846	0.87	1592846	0.63	1592846	0.5
chr3	1608043	1608124	0.67	1606626	0.66	1608124	0.83	1608124	0.76	1608597	0.72
chr3	1610198	1607707	0.65	1612505	0.85	1620712	0.81	1583172	0.54	1620712	0.83
chr3	1618537	1618852	0.73	1618574	0.8	1618823	0.83	1618647	0.73	1618574	0.71
chr3	1618836	1618823	0.98	1618823	1.0	1618823	0.98	1618823	1.0	1618823	0.96
chr3	1623280	1623279	0.85	1622366	0.93	1623279	0.84	1623279	0.89	1623279	0.84
chr3	1623749	1623759	0.93	1623759	0.97	1623759	0.99	1623197	0.92	1623759	0.95
chr3	1624785	1589091	0.48	1624788	0.75	1652979	0.76	1589091	0.43	1624788	0.75
chr3	1625167	1625213	0.48	1625168	0.97	1625168	0.68	1625168	0.55	1625168	0.73
chr3	1627293	1630605	0.2	NA	NA	NA	NA	NA	NA	NA	NA
chr3	1632706	1632705	1.0	1651560	1.0	NA	NA	1632705	1.0	NA	NA
chr3	1637098	1635682	0.32	1635899	0.62	1637195	0.39	1633568	0.28	1635899	0.21
chr3	1640179	1640178	1.0	1640178	0.98	NA	NA	1640178	1.0	1640178	1.0
chr3	1643847	1643847	0.98	1643847	0.94	1643847	0.96	1643847	0.96	1643864	0.9
chr3	1645724	1645004	0.81	1636143	0.89	1645723	1.0	1636674	0.55	1645723	0.92
chr3	1646633	1647323	0.58	1647323	0.92	1647323	0.9	1647323	0.9	1647323	0.58
chr3	1646800	1655540	0.56	1646799	0.79	1646799	0.58	1646799	0.66	1646799	0.7
chr3	1648379	1616729	1.0	NA	NA	NA	NA	NA	NA	NA	NA
chr3	1649596	1649595	0.59	1649380	0.91	1649380	0.65	1649380	0.87	1649380	0.69
chr3	1659972	1659971	1.0	1667925	0.2	1659971	1.0	NA	NA	1615008	0.17
chr3	1663277	1663276	0.83	1663276	0.35	1661800	0.79	1643966	0.67	1664275	0.29
chr3	1667004	1702410	1.0	NA	NA	NA	NA	NA	NA	NA	NA
chr3	1667926	1667925	0.97	1667925	0.56	NA	NA	1667925	0.9	NA	NA
chr3	1677670	1681705	0.8	1678738	0.97	1677904	0.96	1678738	0.96	1677904	0.92
chr3	1680298	1680299	0.61	1670424	0.79	1703126	0.77	1685014	0.65	1698940	0.71
chr3	1693413	1693412	1.0	NA	NA	NA	NA	NA	NA	NA	NA
chr3	1697743	1655280	1.0	NA	NA	1697742	0.25	NA	NA	NA	NA
chr3	1698073	1698072	0.97	1698072	0.5	1698072	0.25	1698072	0.71	1698072	0.44
chr3	1698201	1668164	1.0	NA	NA	NA	NA	NA	NA	NA	NA
chr3	1704502	1704501	0.76	1704501	0.98	1704501	0.91	1704501	0.92	1704501	0.97
chr3	1709046	1709045	0.62	1709045	0.91	1709045	0.9	1700268	0.82	1709045	0.95
chr3	1710261	1710262	0.88	1710262	0.55	1664459	0.12	1710262	0.6	1680009	0.3
chr3	1713625	1713624	0.92	1713624	0.97	1713624	0.9	1713624	0.92	1715431	0.99
chr3	1716675	1716674	0.95	1716674	0.99	1716674	0.94	1716674	1.0	1716674	0.99
chr3	1719594	1719600	1.0	NA	NA	1719600	1.0	NA	NA	NA	NA
chr3	1724290	1724289	0.75	NA	NA	1714230	0.61	1724289	0.57	1721713	0.88
chr3	1728837	1728836	0.11	NA	NA	NA	NA	NA	NA	1728836	0.5
chr3	1733037	1732839	0.87	1686952	0.54	1714230	0.85	1686952	0.59	1732480	0.93
chr3	1737864	1737549	0.91	1737549	0.85	1737885	0.91	1737549	0.84	1737885	0.86
chr3	1740782	1740786	0.91	1740786	1.0	NA	NA	1740786	1.0	1740786	1.0
chr3	1753234	1753234	0.97	1753234	0.73	1708029	0.25	1753234	0.76	1753234	1.0
chr3	1756393	1756392	0.86	1756392	0.75	1756392	1.0	1756392	0.88	1756392	0.67
chr3	1759530	1755038	0.72	1760884	0.84	1760884	0.95	1758464	0.87	1758464	0.89
chr3	1761525	1762573	0.85	1761524	0.93	1761122	0.87	1762058	0.78	1761524	0.6
chr3	1766902	1766869	0.77	1766869	0.98	1766869	0.97	1766869	0.96	1766869	0.91
chr3	1794423	1794428	0.62	1794428	0.62	1794428	0.94	1794428	0.72	1794481	0.87
chr3	1794699	1794723	0.22	1794424	0.55	1794698	0.5	1794723	0.46	1794723	0.5
chr3	1800013	1800012	0.59	1800012	0.71	1800012	1.0	1800012	0.69	1800012	0.56
chr3	1803729	1799263	0.91	NA	NA	NA	NA	NA	NA	NA	NA
chr3	1807529	1806550	0.98	1804659	0.99	1804659	1.0	1806912	1.0	1804659	0.98
chr3	1810853	1810852	0.57	1807178	0.6	1809840	0.7	1810852	0.7	1810852	0.64
chr3	1815209	1815208	0.82	1815208	0.92	1815208	0.96	1815208	0.94	1815208	0.89
chr3	1818049	1817534	0.58	1817522	0.96	1814537	1.0	1817456	0.96	1817456	0.99
chr3	1818215	1817534	0.69	1818214	0.66	1818214	0.63	1818214	0.67	1818214	0.76
chr3	1820761	1820570	0.95	1820570	0.98	1820570	0.95	1820570	0.94	1820570	0.95
chr3	1831268	1831267	0.92	1814010	0.43	1831267	0.64	1831267	0.78	1831267	0.71
chr3	1835735	1835734	0.76	1835734	0.98	1835734	0.98	1835734	0.98	1835734	0.95
chr3	1844212	1844211	0.81	1842381	0.99	1842011	0.78	1843263	0.52	1842638	0.8
chr3	1844631	1844630	0.64	1844630	0.98	1844630	0.91	1844630	0.76	1844630	0.89
chr3	1845512	1844140	0.93	1842381	0.95	1842381	0.86	1842347	0.76	1842638	0.76
chr3	1846949	1842089	0.59	1846201	0.8	1846201	0.74	1842089	0.71	1846201	0.74
chr3	1855743	1855742	0.98	1855742	0.98	1855742	1.0	1855742	1.0	1855742	1.0
chr3	1858374	1858387	0.95	1858387	0.86	1858387	0.98	1858387	0.81	1858387	0.81
chr3	1864032	1863714	0.55	1864031	0.52	1864031	0.57	1864031	0.6	1864031	0.58
chr3	1866477	1866476	0.99	1866476	1.0	1866476	0.98	1866476	1.0	1866476	1.0
chr3	1880454	1880463	1.0	1880463	0.89	NA	NA	1880463	0.96	1880463	0.47
chr3	1883953	1884167	0.74	1884374	0.97	1883952	0.98	1884374	0.96	1883952	0.99
chr3	1887159	1887158	0.62	1887158	0.68	1887158	0.79	1887158	0.7	1887158	0.81
chr3	1895747	1895753	1.0	1895753	0.5	1845955	1.0	1895753	1.0	1895753	1.0
chr3	1901285	1901284	0.74	1898493	0.97	1901284	0.88	1901284	0.84	1901284	1.0
chr3	1901411	1901416	0.98	1901416	0.56	1901416	1.0	1887920	1.0	1901416	0.33
chr3	1906138	1906137	1.0	NA	NA	NA	NA	NA	NA	NA	NA
chr3	1913343	1905502	0.06	NA	NA	NA	NA	NA	NA	NA	NA
chr3	1928016	1927717	0.98	1894721	1.0	NA	NA	1880747	0.5	NA	NA
chr3	1934845	1934853	0.9	1934844	0.64	1934853	0.06	1934853	0.62	1934853	1.0
chr3	1937378	1937377	0.53	1937377	0.93	1937377	0.92	1936527	0.96	1937377	0.97
chr3	1940330	1940329	0.42	1940329	0.94	1940329	0.62	1940329	0.67	1940329	0.67
chr3	1941626	1941625	0.83	1964661	0.57	1941625	0.33	1941625	0.4	1941625	0.87
chr3	1954706	1954644	0.58	1954708	0.79	1954708	0.79	1954708	0.7	1954708	0.75
chr3	1955985	1955984	0.74	1951902	0.63	1955984	0.93	1957798	0.66	1955984	0.58
chr3	1957289	1957288	0.83	1957288	0.84	1957288	0.75	1957288	0.69	1957288	0.46
chr3	1965628	1965627	0.68	1965627	0.97	1965627	0.71	1965627	0.65	1965627	0.83
chr3	1966358	1966357	0.92	1966357	0.61	1966357	0.67	1966357	0.37	1966357	0.8
chr3	1970260	1970271	0.6	1964099	0.87	1964099	0.96	1964920	0.78	1968791	0.91
chr3	1971516	1982271	0.4	1973572	0.62	1976869	0.79	1976869	0.71	1974520	0.72
chr3	1972115	1972114	1.0	NA	NA	NA	NA	1948137	1.0	NA	NA
chr3	1974450	1982933	0.67	1982825	0.19	NA	NA	2014614	0.5	NA	NA
chr3	1974688	1974687	0.88	1974687	0.96	1974687	0.97	1974687	0.94	1974003	0.93
chr3	1988256	1988255	0.88	1988255	0.98	1988255	1.0	1988255	0.96	1988255	0.96
chr3	1989715	1988255	0.46	1987705	0.61	1987478	0.42	1988255	0.55	1988255	0.36
chr3	1991498	1991497	0.98	1991497	0.99	1988564	0.95	1991497	0.98	1991497	0.96
chr3	1996836	1996835	0.55	1996871	0.5	1996835	0.79	1996871	0.54	1996871	0.72
chr3	1997437	1997436	0.96	1997436	0.98	1997436	0.99	1997436	0.99	1997436	0.96
chr3	1998948	1970892	0.17	2013066	0.12	NA	NA	NA	NA	NA	NA
chr3	1999089	1999088	1.0	NA	NA	1997721	0.67	NA	NA	NA	NA
chr3	2005704	2005723	0.97	2001587	0.97	NA	NA	2001587	1.0	2001587	1.0
chr3	2006103	2006032	0.53	2006032	0.67	2005734	0.8	2006032	0.66	2006032	0.78
chr3	2013032	2013031	0.86	2013031	0.94	2013031	0.47	2013203	0.81	2013031	1.0
chr3	2014619	2014618	0.9	2014618	0.87	2014618	0.45	2014618	0.8	2014618	0.82
chr3	2017487	2022519	0.47	2020315	0.58	2017486	0.8	2020315	0.48	2020315	0.72
chr3	2021501	2021500	0.76	2022666	0.67	2019792	0.76	2021500	0.67	2021407	0.72
chr3	2027135	2008288	1.0	2027134	1.0	2012940	0.33	2021950	1.0	2021950	1.0
chr3	2035559	2035421	0.88	2035421	0.81	2035421	0.85	2035421	0.76	2035421	0.8
chr3	2037329	2037328	0.98	2037328	0.98	2037328	0.99	2037328	1.0	2037328	0.98
chr3	2039633	2039632	0.65	2019007	0.01	2039632	1.0	2039632	0.75	2039632	0.8
chr3	2044731	2046119	0.32	2046119	0.83	2047067	0.74	2046119	0.78	2046119	0.72
chr3	2049296	2057584	0.67	NA	NA	NA	NA	2049295	1.0	NA	NA
chr3	2049763	2045576	0.46	2049117	0.64	2045576	0.65	2045576	0.48	2045576	0.59
chr3	2055346	2055352	1.0	2055352	0.94	2055352	0.33	2055352	0.95	2055352	1.0
chr3	2056041	2051379	1.0	NA	NA	NA	NA	NA	NA	NA	NA
chr3	2057392	2057391	0.74	2057391	0.71	2076042	0.71	2057391	0.72	2065071	0.84
chr3	2057496	2057502	0.96	2063680	1.0	2051608	0.99	2057502	1.0	2058168	1.0
chr3	2060436	2060441	1.0	2060441	1.0	NA	NA	2060441	1.0	2065307	0.01
chr3	2065531	2065466	1.0	2065466	1.0	2057291	0.99	2065466	1.0	2065466	0.96
chr3	2066765	2066764	0.88	2066764	0.82	2066764	0.56	2066764	0.85	2066764	0.67
chr3	2068133	2068665	0.99	2068132	0.96	2068132	0.99	2068132	1.0	2065466	0.96
chr3	2069408	2068665	0.87	2069014	0.8	2057291	0.93	2068132	0.9	2057291	0.92
chr3	2077636	2077624	0.98	2077624	0.86	2076849	0.93	2077624	0.97	2077624	0.97
chr3	2086855	2039766	0.67	NA	NA	2086854	1.0	2042714	0.67	2120401	0.12
chr3	2086928	2086927	0.7	2086927	0.98	2084818	0.87	2086927	0.94	2093081	0.83
chr3	2089385	2089384	0.95	2087882	1.0	NA	NA	2089384	1.0	2087882	0.79
chr3	2100532	2093980	0.01	NA	NA	NA	NA	NA	NA	NA	NA
chr3	2101655	2101676	1.0	NA	NA	NA	NA	NA	NA	NA	NA
chr3	2102922	2102921	0.6	2102921	0.44	2102921	0.82	2102921	0.57	2102921	0.57
chr3	2103182	2103181	0.98	2103181	1.0	2103181	0.92	2103181	0.93	2103181	1.0
chr3	2103709	2103720	0.97	2103720	0.97	2103720	0.98	2103720	0.96	2103720	0.93
chr3	2104229	2104253	0.45	2104253	0.81	2104229	0.46	2104253	0.6	2104253	0.51
chr3	2107787	2095189	0.07	NA	NA	NA	NA	NA	NA	NA	NA
chr3	2108161	2108165	0.54	2108165	0.65	2108183	0.59	2107962	0.69	2109211	0.62
chr3	2121068	2121082	0.3	2122342	0.95	2121089	0.98	2121015	0.95	2122342	0.89
chr3	2121497	2121867	0.73	2121453	0.64	2121496	0.84	2121453	0.6	2121496	0.81
chr3	2122155	2122154	0.82	2122154	0.85	2122154	0.78	2122154	0.79	2122154	0.7
chr3	2125330	2125424	0.53	2122342	0.74	2125190	0.6	2125453	0.73	2125319	0.61
chr3	2125540	2125424	0.66	2125319	0.88	2125644	0.83	2125319	0.83	2125319	0.8
chr3	2125894	2130602	0.37	2122154	0.64	2127123	0.46	2125453	0.56	2125835	0.41
chr3	2129265	2129264	0.38	2129264	0.81	2129264	0.89	2129264	0.79	2129264	0.87
chr3	2138067	2138066	0.49	2103821	0.47	2138066	0.83	2138066	0.47	2138054	0.63
chr3	2145948	2145947	0.77	2145710	0.76	2145947	0.77	2145710	0.71	2145710	0.84
chr3	2148373	2148377	0.52	NA	NA	2148377	0.33	2148377	0.76	2148377	0.17
chr3	2148533	2139836	0.7	2148532	0.92	2148532	1.0	2118874	0.74	2148532	0.95
chr3	2148942	2148942	0.83	2148942	0.91	2148829	0.95	2148942	0.93	2148942	0.94
chr3	2149968	2149967	0.61	2149967	0.93	2149967	0.96	2149967	0.83	2149967	0.88
chr3	2154380	2154379	0.52	2154379	0.59	2154379	0.56	2165514	0.49	2154379	0.53
chr3	2159827	2159826	0.89	2159826	1.0	2159826	0.92	2159826	0.51	2159826	0.83
chr3	2169414	2169413	0.97	2126024	1.0	2164007	0.5	2169413	1.0	2169413	1.0
chr3	2170330	2170329	1.0	NA	NA	NA	NA	2170329	1.0	NA	NA
chr3	2173737	2173736	1.0	NA	NA	NA	NA	NA	NA	NA	NA
chr3	2177645	2186199	0.42	2176554	0.66	2173700	0.61	2175271	0.61	2177012	0.53
chr3	2178265	2178264	1.0	NA	NA	NA	NA	2146712	0.5	2178264	0.5
chr3	2182831	2182830	0.83	2182830	0.71	2182830	0.56	2182830	1.0	2182830	1.0
chr3	2183972	2183971	1.0	2183971	0.44	2183971	1.0	2183971	1.0	2183971	1.0
chr3	2190304	2190303	0.72	2190303	0.95	2190303	0.7	2190303	0.81	2190303	0.84
chr3	2190806	2178137	0.79	2187092	0.64	2209532	0.37	2177012	0.52	2184738	0.43
chr3	2191256	2187761	0.93	2191255	0.96	2191255	0.68	2177012	0.68	2191255	0.98
chr3	2198029	2192413	0.9	2198028	0.54	2198028	0.96	2194172	0.46	2198028	0.77
chr3	2202826	2202825	0.67	NA	NA	NA	NA	2202825	1.0	NA	NA
chr3	2202992	2202991	0.9	2202991	0.93	2202991	0.76	2202991	0.94	2202991	0.97
chr3	2204670	2204675	1.0	2204675	1.0	2204675	1.0	2204675	1.0	NA	NA
chr3	2206878	2206877	0.54	2206877	0.58	2205861	0.88	2206877	0.66	2204555	0.53
chr3	2213824	2213712	0.93	NA	NA	NA	NA	2210824	1.0	2213828	1.0
chr3	2230991	2230990	1.0	NA	NA	2230990	1.0	NA	NA	NA	NA
chr3	2258065	2231209	0.67	NA	NA	2295301	0.5	NA	NA	NA	NA
chr3	2259087	2259086	0.63	2259086	0.67	2278060	0.17	2212475	0.5	2259086	0.93
chr3	2262630	2262620	0.36	2262629	0.81	2261994	0.94	2262629	0.78	2262629	0.66
chr3	2265753	2265206	0.95	2265032	0.96	2265032	0.98	2265032	0.96	2265765	0.97
chr3	2270457	2270456	0.96	2270456	0.6	2270292	0.86	2270456	0.56	2241245	0.83
chr3	2272811	2270456	0.76	2268907	1.0	2270292	1.0	2270292	0.95	2270292	0.98
chr3	2274383	2274382	0.95	2274382	0.58	2274382	0.98	2274382	0.82	2274382	0.84
chr3	2277394	2274608	1.0	NA	NA	NA	NA	NA	NA	NA	NA
chr3	2291714	2291713	0.99	NA	NA	NA	NA	2291325	1.0	NA	NA
chr3	2296790	2293850	0.74	2294203	0.79	2299059	0.95	2299900	0.81	2295143	0.86
chr3	2304929	2340737	0.04	NA	NA	NA	NA	NA	NA	NA	NA
chr3	2307435	2306752	0.97	2301764	0.99	2306629	0.97	2306460	0.99	2307295	0.96
chr3	2310119	2310118	0.97	2310118	1.0	2309300	0.99	2310118	1.0	2310118	0.98
chr3	2318219	2318218	0.97	2318510	0.97	2318218	0.96	2318218	0.95	2318218	0.98
chr3	2318745	2313971	0.06	NA	NA	NA	NA	NA	NA	NA	NA
chr3	2326485	2328382	0.57	2324306	0.87	2325753	0.91	2324306	0.86	2324306	0.84
chr3	2328665	2328664	0.98	2328664	1.0	2328664	1.0	2328664	0.98	2328664	1.0
chr3	2335585	2335408	0.89	2334995	0.86	2328778	0.94	2334995	0.88	2334995	0.9
chr3	2344279	2344278	0.96	2341652	0.99	2351083	0.98	2344335	0.99	2347795	0.97
chr3	2347411	2347246	0.86	2341253	0.69	2347410	0.45	2347246	0.83	2350869	0.8
chr3	2347796	2347795	0.85	2346212	0.73	2351083	0.73	2347795	0.81	2347795	0.77
chr3	2366727	2366758	0.78	2366737	1.0	2328816	0.98	2366737	0.5	2366737	0.63
chr3	2366759	2366758	1.0	NA	NA	NA	NA	NA	NA	2371312	1.0
chr3	2367521	2367520	1.0	NA	NA	NA	NA	2367482	1.0	NA	NA
chr3	2376689	2376688	0.5	2380637	0.65	2380637	0.86	2380637	0.63	2380637	0.67
chr3	2377159	2381295	0.32	2377158	0.72	2377158	0.98	2376478	0.72	2377158	0.73
chr3	2378737	2378736	0.72	2378736	1.0	2378201	0.99	2378736	1.0	2375000	0.96
chr3	2380058	2380057	0.56	2380637	0.75	2380637	0.7	2378284	0.62	2380637	0.67
chr3	2380702	2380701	0.96	2378201	0.93	2380291	0.98	2381553	0.91	2380701	0.92
chr3	2382172	2382171	0.85	2382171	0.84	2382171	0.9	2382171	0.59	2382171	0.82
chr3	2383726	2383736	0.77	2383760	0.83	2340715	1.0	2382262	1.0	NA	NA
chr3	2384755	2384761	0.29	2384761	0.37	2384761	0.58	2384761	0.43	2384761	0.5
chr3	2390215	2389022	0.33	2388083	0.43	2392449	0.33	2389963	0.38	2389963	0.5
chr3	2396657	2394450	0.73	2416914	0.92	2394813	0.99	2405241	0.95	2396500	0.98
chr3	2397493	2397492	0.93	2397492	0.62	2402812	0.93	2397492	0.95	2397492	0.9
chr3	2399392	2399415	1.0	2365730	1.0	NA	NA	NA	NA	NA	NA
chr3	2400340	2400339	0.98	NA	NA	2401441	0.5	2400339	0.67	2400339	1.0
chr3	2405587	2405595	0.2	2409391	0.48	2405595	0.57	2405241	0.45	2405595	0.46
chr3	2406027	2414719	0.5	NA	NA	2406035	1.0	NA	NA	NA	NA
chr3	2409240	2409249	0.39	2409249	0.94	2409249	0.94	2409249	0.92	2409249	0.94
chr3	2412255	2412254	0.82	2412254	0.95	2412254	0.25	2412254	0.63	2432125	0.5
chr3	2413551	2413550	0.97	2413550	0.82	NA	NA	2413550	0.67	2413550	0.48
chr3	2416119	2416118	0.8	2416118	0.98	2416069	0.99	2416118	0.95	2416118	0.91
chr3	2421252	2421315	0.62	2420768	0.98	2421251	0.6	2420768	0.93	2419235	0.96
chr3	2421962	2421961	0.45	2421961	0.83	2421961	1.0	2421961	0.57	2421961	0.88
chr3	2430617	2431597	0.42	2435382	0.63	2470091	0.58	2430371	0.56	2420893	0.51
chr3	2432815	2432814	0.81	2432814	0.96	2432814	0.47	2432814	0.91	2432814	0.96
chr3	2432972	2432979	1.0	2432979	0.96	2421251	0.01	2398197	1.0	2432979	1.0
chr3	2434353	2434349	0.61	NA	NA	NA	NA	2419377	1.0	NA	NA
chr3	2436769	2409287	0.31	NA	NA	NA	NA	NA	NA	NA	NA
chr3	2440691	2472653	0.22	NA	NA	NA	NA	NA	NA	NA	NA
chr3	2440819	2440866	0.81	2440866	0.91	2440866	0.99	2440866	0.97	2440866	0.96
chr3	2443149	2443148	0.86	2443026	0.98	2428470	0.88	2443148	0.94	2443026	0.96
chr3	2444209	2431101	0.46	2444208	0.87	2444208	0.88	2445277	0.84	2444208	0.73
chr3	2444732	2444731	0.9	2444731	0.6	NA	NA	2444731	0.52	2444731	0.79
chr3	2449615	2449614	0.78	2449392	0.76	2450046	0.91	2448045	0.81	2449392	0.84
chr3	2450367	2450321	0.46	2451462	0.79	2450367	0.47	2451462	0.71	2450367	0.57
chr3	2451449	2452711	0.72	2451448	0.98	2451954	1.0	2451448	0.98	2451448	0.95
chr3	2461327	2461331	0.9	2461326	1.0	NA	NA	2434893	0.9	2461326	0.89
chr3	2463207	2463207	1.0	2463207	0.28	2463207	0.43	2463207	1.0	2463207	0.44
chr3	2470071	2470070	0.5	2470070	0.95	2428470	1.0	2470070	0.95	2470070	0.96
chr3	2472154	2470969	0.74	2470904	0.85	2472153	0.53	2472153	0.69	2472153	0.67
chr3	2474015	2474014	0.62	2474014	0.96	2474014	1.0	2474014	0.99	2474014	0.96
chr3	2478409	2478408	0.53	2480347	0.89	2434666	0.73	2480347	0.7	2480347	0.61
chr3	2482432	2482431	0.97	2482431	0.71	2482431	0.64	2482431	1.0	2482431	0.42
chr3	2487626	2487630	0.67	NA	NA	NA	NA	NA	NA	NA	NA
chr3	2494029	2494028	0.59	2494028	0.84	2494028	0.8	2494028	0.35	2494028	0.71
chr3	2504013	2506828	0.25	NA	NA	2503891	0.9	NA	NA	2504017	1.0
chr3	2510359	2510375	0.79	2510375	0.91	2510375	0.96	2510375	0.91	2510375	0.94
chr3	2512359	2512366	1.0	NA	NA	NA	NA	NA	NA	2512366	1.0
chr3	2514473	2513738	0.76	2514472	0.97	2514472	0.72	2514110	0.94	2514472	0.98
chr3	2515907	2515917	0.42	2515906	1.0	2515906	1.0	2515906	0.96	2515906	1.0
chr3	2516177	2516176	0.8	2516176	1.0	NA	NA	2466300	1.0	2516176	1.0
chr3	2516915	2516931	1.0	NA	NA	NA	NA	NA	NA	NA	NA
chr3	2516932	2516931	0.73	2489058	0.8	NA	NA	2559282	1.0	2497403	0.33
chr3	2518215	2517767	0.41	2518215	0.95	2517767	0.79	2519487	0.87	2518215	0.81
chr3	2522148	2522146	0.33	2521351	0.54	2522065	0.64	2521351	0.48	2521351	0.62
chr3	2523357	2523356	0.43	2523371	0.82	2523370	0.76	2523671	0.79	2523371	0.73
chr3	2529775	2539369	0.33	2529774	1.0	NA	NA	2529774	1.0	NA	NA
chr3	2540066	2540069	0.52	2540069	0.94	2540069	0.74	2540069	0.91	2540069	0.64
chr3	2544759	2544758	0.63	NA	NA	2544758	1.0	2540904	0.57	2526267	0.05
chr3	2545618	2545617	0.56	2545617	0.44	2545617	0.44	2545630	0.37	2545617	0.67
chr3	2546325	2546324	0.9	2546324	1.0	2546324	0.89	2546324	0.96	2546324	0.83
chr3	2547231	2547230	0.56	2548151	0.72	2548151	0.33	2548151	0.68	2548151	0.57
chr3	2556642	2556661	0.98	2556661	1.0	2554298	1.0	2556661	1.0	2556370	1.0
chr3	2557751	2557750	0.81	2557750	0.65	2557750	0.7	2557750	0.42	2557750	0.74
chr3	2570177	2570176	0.5	NA	NA	2570176	0.5	2570176	0.75	2570176	1.0
chr3	2579536	2579535	0.8	2579535	0.98	2579535	0.9	2579535	0.92	2579535	0.79
chr3	2580036	2580037	0.54	2580037	0.95	2580037	0.79	2580037	0.74	2580037	0.95
chr3	2582904	2582903	0.65	2583904	0.7	2582903	0.85	2583904	0.77	2582903	0.86
chr3	2584869	2585276	0.5	2584917	0.5	2584917	0.52	2544650	0.27	2594045	0.35
chr3	2584918	2585276	0.5	2584917	0.5	2584917	0.52	2544650	0.28	2584917	0.37
chr3	2585878	2585877	0.94	2585877	1.0	2585877	1.0	2585877	0.96	2585877	0.92
chr3	2588786	2588742	0.8	2588785	0.89	2588785	0.83	2588785	0.82	2588785	0.8
chr3	2594765	2594774	1.0	2594774	0.99	2594774	0.97	2594774	1.0	2594774	1.0
chr3	2603116	2603115	0.72	2600737	0.97	NA	NA	2603115	1.0	2603115	1.0
chr3	2607610	2608616	0.44	2601941	0.76	2608462	0.55	2607859	0.62	2606683	0.52
chr3	2608464	2608462	1.0	2608462	1.0	2608462	1.0	2608462	1.0	2608462	0.98
chr3	2612107	2612107	0.91	2611893	0.61	2612102	0.87	2612107	0.81	2612107	0.78
chr3	2616021	2619688	0.75	2616050	0.95	2616020	0.97	2619688	0.9	2616020	0.94
chr3	2618242	2614587	0.82	2617817	0.97	2617817	0.98	2619688	0.97	2614587	0.98
chr3	2620505	2619991	1.0	2620500	0.97	2619688	0.99	2620500	0.94	2619688	0.98
chr3	2623232	2623231	0.74	2623231	0.8	2623231	0.79	2623231	0.6	2623835	0.79
chr3	2626497	2626496	0.96	2626496	0.54	2623981	0.95	2604927	0.25	2626321	0.57
chr3	2630702	2629220	0.58	2629435	0.51	2630701	0.55	2630701	0.35	2630701	0.64
chr3	2631630	2631629	0.98	2631629	0.99	2631629	0.95	2631629	0.99	2631629	1.0
chr3	2632978	2650221	0.5	NA	NA	NA	NA	2585441	1.0	NA	NA
chr3	2634677	2634704	0.37	2637186	0.62	2637186	0.64	2637186	0.62	2637186	0.6
chr3	2638493	2638492	0.92	2638492	0.75	2597423	0.33	2638492	0.8	2638492	1.0
chr3	2640631	2640641	0.98	2640641	0.99	2640641	0.99	2640641	0.97	2640641	0.97
chr3	2647375	2647380	0.83	2647380	0.9	2647380	0.93	2647380	0.89	2647380	0.87
chr3	2650004	2650076	0.84	2650076	0.8	2678077	0.77	2654025	0.84	2650076	0.76
chr3	2651691	2651700	0.75	2651708	0.72	2651708	0.99	2651708	0.81	2651708	0.79
chr3	2652022	2652215	0.74	2652021	0.66	2652021	0.83	2652006	0.69	2645023	0.85
chr3	2658951	2659013	0.67	2664987	0.48	2658965	0.43	2664987	0.47	2658965	0.48
chr3	2659482	2659395	0.8	2658957	0.98	2659218	0.94	2659218	0.97	2659331	0.98
chr3	2661515	2661514	0.98	2661514	0.97	2661338	0.95	2661514	0.97	2661514	0.95
chr3	2663107	2663106	1.0	2663106	0.99	2663106	0.99	2663106	0.98	2663106	0.99
chr3	2666587	2666586	0.98	2666586	1.0	2666586	0.97	2666586	0.99	2666586	0.97
chr3	2674758	2674780	0.83	2670441	0.66	2671818	0.7	2673341	0.61	2674780	0.64
chr3	2675133	2675132	0.95	2675112	0.97	2674901	1.0	2675132	1.0	2674901	0.97
chr3	2677129	2677129	0.56	2677129	0.46	2677129	0.23	2677129	0.37	2677129	0.31
chr3	2677330	2677329	0.68	2677329	0.75	2677329	0.88	2677329	0.89	2677329	0.85
chr3	2677454	2678077	0.31	2677013	0.49	2678008	0.6	2678030	0.53	2677013	0.33
chr3	2683327	2683327	0.78	2683327	0.88	2683327	0.95	2683327	0.96	2683327	0.97
chr3	2688066	2686638	1.0	NA	NA	2726704	0.17	2686638	1.0	2671905	1.0
chr3	2694731	2694732	1.0	2678777	0.01	NA	NA	NA	NA	2656092	1.0
chr3	2699024	2699023	0.96	2699023	0.99	2699023	0.99	2699023	1.0	2699023	0.97
chr3	2700654	2700653	0.53	2700653	0.75	2697410	0.43	2700653	0.72	2700653	0.93
chr3	2707306	2707305	0.81	2707305	0.92	2707305	1.0	2706976	0.83	2707305	0.92
chr3	2708723	2708727	0.56	2708727	0.92	2708727	0.94	2708727	0.84	2708727	0.86
chr3	2719299	2719298	0.65	2719983	0.61	2719279	0.37	2718561	0.54	2718561	0.52
chr3	2721601	2664267	0.4	2721592	0.5	NA	NA	NA	NA	NA	NA
chr3	2732504	2732503	0.91	2732503	0.68	2732503	0.58	2732503	0.61	2732503	0.88
chr3	2734649	2737435	0.66	2734519	0.83	2735124	0.92	2735124	0.84	2734519	0.89
chr3	2736433	2736441	1.0	NA	NA	NA	NA	NA	NA	2747390	0.04
chr3	2736771	2736791	0.65	2736737	0.88	2736999	0.85	2736737	0.94	2736791	0.92
chr3	2739313	2739312	0.5	2706331	0.67	2739312	1.0	2739312	0.64	2739312	0.5
chr3	2740360	2749581	1.0	NA	NA	NA	NA	NA	NA	NA	NA
chr3	2747093	2747092	0.47	2747092	0.76	2747092	0.97	2747092	0.83	2747092	0.86
chr3	2747407	2747479	0.95	2747479	0.99	2747416	0.95	2747340	0.97	2747479	0.9
chr3	2747480	2747479	0.98	2746143	0.86	2747479	0.86	2747479	0.88	2747479	0.83
chr3	2749329	2754127	0.31	2749353	0.63	2749353	0.71	2749328	0.58	2749328	0.72
chr3	2751138	2751147	1.0	2747120	0.98	2751147	1.0	2751076	1.0	2751076	0.97
chr3	2754746	2754042	0.36	2751202	0.91	2754754	1.0	2751202	0.95	2754754	1.0
chr3	2759714	2759713	0.99	2759713	0.92	2759713	0.93	2759713	0.92	2759713	0.86
chr3	2761437	2761437	0.6	2761371	0.89	2761371	0.63	2761371	0.85	2761371	0.81
chr3	2763966	2763965	0.7	2763965	0.67	2763965	0.5	2763965	0.87	2763965	0.67
chr3	2767526	2767525	0.56	NA	NA	2767525	0.95	2767525	1.0	2767525	1.0
chr3	2776969	2776968	0.56	2776968	0.98	2775632	0.84	2776968	0.61	2776968	0.97
chr3	2778214	2778262	0.57	2779932	0.39	2778262	0.72	2778213	0.52	2778262	0.64
chr3	2779238	2780077	0.6	2781783	0.44	2779661	0.96	2780077	0.51	2778497	0.9
chr3	2782465	2782874	0.21	2785890	0.29	2781918	0.22	2785890	0.26	2785890	0.2
chr3	2783119	2783118	0.68	2783118	0.96	2783118	0.98	2783118	0.7	2783118	0.97
chr3	2787788	2787814	0.74	2787793	0.91	2787793	0.82	2787793	0.89	2787793	0.86
chr3	2791533	2791532	0.74	2794734	0.75	2791532	0.77	2791532	0.73	2791532	0.68
chr3	2795521	2795520	0.9	2795520	0.99	2795520	0.93	2795520	0.9	2795520	0.95
chr3	2797921	2797017	0.51	2797827	0.7	2797827	0.77	2797827	0.59	2798104	0.68
chr3	2798278	2797791	0.55	2798291	0.97	2798291	0.94	2798291	0.87	2798291	0.93
chr3	2798365	2800864	0.44	2799555	0.24	2798393	0.23	2798365	0.37	2797920	0.13
chr3	2800080	2800079	0.95	2799555	0.66	2799555	0.54	2799555	0.51	2800079	0.54
chr3	2803559	2803558	0.72	2803558	0.77	2803558	0.66	2803558	0.73	2803558	0.9
chr3	2804066	2805183	0.3	2803238	0.41	2803238	0.36	2803441	0.28	2804149	0.62
chr3	2805178	2805177	0.96	2805177	1.0	2805177	0.33	2805177	1.0	2805177	0.9
chr3	2807048	2800662	1.0	NA	NA	NA	NA	NA	NA	NA	NA
chr3	2807477	2807494	0.58	2807476	1.0	2807476	0.88	2789790	0.5	2807476	0.53
chr3	2811017	2811016	0.35	2811016	0.97	2811016	0.99	2811016	0.77	2811016	0.94
chr3	2811408	2811407	0.95	2811442	0.65	2811407	0.98	2811442	0.57	2811442	0.52
chr3	2811444	2811452	0.78	2803007	0.97	2804737	1.0	2811452	0.95	2803007	1.0
chr3	2812550	2812570	0.93	2810271	0.97	2812570	1.0	2812570	0.97	2810271	0.84
chr3	2813099	2813098	0.97	NA	NA	NA	NA	NA	NA	NA	NA
chr3	2815873	2819055	0.7	2816331	0.27	2816009	0.87	2817602	0.41	2816009	0.46
chr3	2816354	2816353	0.64	2783654	0.02	2860626	0.5	2787349	0.67	2816353	1.0
chr3	2824159	2824158	0.75	2824456	0.66	2824158	0.81	2824500	0.72	2824158	0.7
chr3	2824460	2824459	0.65	2824456	0.77	2824456	0.98	2824500	0.72	2824456	0.61
chr3	2825222	2857689	0.03	NA	NA	NA	NA	NA	NA	NA	NA
chr3	2838555	2839450	0.47	2837928	0.62	2829172	0.49	2839450	0.61	2838560	0.6
chr3	2839414	2839413	0.94	2839413	0.52	2839413	0.96	2839413	1.0	2839413	1.0
chr3	2841966	2841965	0.91	NA	NA	NA	NA	NA	NA	NA	NA
chr3	2843245	2843244	0.87	NA	NA	NA	NA	NA	NA	NA	NA
chr3	2846994	2846993	0.81	NA	NA	NA	NA	NA	NA	NA	NA
chr3	2847167	2847668	0.86	2847166	0.87	2847166	0.86	2847166	0.87	2847668	0.83
chr3	2848239	2848238	1.0	NA	NA	2840904	1.0	2848238	0.5	NA	NA
chr3	2853183	2853191	0.95	2853191	0.97	2853191	0.99	2853191	0.97	2853191	1.0
chr3	2858707	2858708	0.73	2858708	0.84	2858708	0.65	2858708	0.89	2858708	0.82
chr3	2859539	2859538	0.8	2859538	0.79	2859538	0.77	2859538	0.81	2859538	0.83
chr3	2861706	2861651	1.0	NA	NA	NA	NA	NA	NA	NA	NA
chr3	2874983	2838560	0.06	NA	NA	NA	NA	NA	NA	NA	NA
chr3	2878553	2874810	0.8	2878184	0.93	2878782	0.84	2877832	0.92	2878782	0.88
chr3	2881516	2881515	0.6	2881515	0.65	2881515	0.5	2881515	0.64	2881059	0.62
chr3	2882367	2882366	0.87	NA	NA	2882366	0.5	2882366	0.82	2882366	0.92
chr3	2884099	2883678	0.76	2883302	1.0	2876879	1.0	2884098	0.86	2884098	0.94
chr3	2886514	2886513	0.52	2883002	0.55	2883002	0.53	2883002	0.48	2886513	0.66
chr3	2887566	2883517	0.71	2887565	1.0	2887565	0.83	2887565	0.5	2932800	0.17
chr3	2889024	2889053	0.9	NA	NA	NA	NA	2889050	1.0	NA	NA
chr3	2889049	2889050	0.95	NA	NA	NA	NA	2889050	1.0	NA	NA
chr3	2891447	2891446	0.96	NA	NA	NA	NA	2890549	1.0	2891446	1.0
chr3	2896052	2882913	1.0	NA	NA	NA	NA	NA	NA	NA	NA
chr3	2897440	2897439	0.44	2897439	0.98	2897439	0.87	2897439	0.95	2897439	0.97
chr3	2906680	2905652	1.0	2906679	1.0	NA	NA	2887565	0.5	NA	NA
chr3	2906845	2906844	0.83	2906844	0.86	2906844	0.82	2906844	0.84	2906844	0.85
chr3	2907571	2907497	0.79	2908179	0.96	2908179	0.89	2907497	0.94	2908852	0.98
chr3	2916182	2913198	1.0	NA	NA	NA	NA	NA	NA	NA	NA
chr3	2919190	2919189	0.5	2920583	0.92	2917315	0.77	2917503	0.75	2917503	0.92
chr3	2924942	2924941	0.98	2924941	1.0	2924941	0.98	2924941	0.99	2924941	0.98
chr3	2932800	2932800	0.33	2932800	0.36	2932800	0.72	2932800	0.38	2932800	0.57
chr3	2939359	2939376	1.0	NA	NA	2891013	0.01	NA	NA	NA	NA
chr3	2943631	2943630	0.23	2939765	0.67	2942264	0.85	2943208	0.69	2943630	0.52
chr3	2946694	2944492	0.82	2947496	0.92	2946704	0.87	2942549	0.89	2946141	0.9
chr3	2953433	2951904	0.89	2953432	1.0	2953432	0.8	2952858	1.0	2953432	1.0
chr3	2959680	2959679	0.97	2959679	0.98	2959679	0.79	2959679	0.97	2959679	1.0
chr3	2960389	2960389	0.86	2960389	1.0	2960389	0.99	2960389	1.0	2960389	0.99
chr3	2960390	2960389	1.0	2960389	1.0	2960389	0.99	2960389	1.0	2960389	1.0
chr3	2967850	2967849	0.53	2967849	0.58	2967849	0.66	2967849	0.72	2967849	0.55
chr3	2969515	2969187	0.24	2990734	0.6	2967304	0.58	2969571	0.44	2990734	0.57
chr3	2970071	2970078	0.87	2970078	0.97	2970078	0.9	2970078	0.96	2970078	0.98
chr3	2971350	2971322	0.93	2971322	0.99	2971322	0.98	2971322	0.98	2971350	0.97
chr3	2979612	2979611	0.96	2979611	0.76	2979611	0.61	2979611	0.89	2979611	0.74
chr3	2981563	2981598	0.67	2981562	0.87	2986317	0.45	2981598	0.73	2986317	0.93
chr3	2993300	2993290	0.91	2993290	0.98	2994226	0.86	2993290	0.99	2993290	0.96
chr3	2994594	2990642	0.51	2993101	0.76	2991215	0.58	2995133	0.66	2991215	0.78
chr3	3004156	3004155	0.99	3004155	0.81	3004155	0.87	3004155	0.99	3004155	0.98
chr3	3005888	3005887	0.75	3005887	0.8	3005887	0.84	3005887	0.83	3005882	0.53
chr3	3010466	3010180	0.87	3013366	0.94	3010180	0.96	3010180	0.95	3009495	0.9
chr3	3011878	3011906	0.47	3028089	0.64	3010465	0.88	3028089	0.62	3011906	0.74
chr3	3012968	3011545	1.0	NA	NA	3012982	1.0	3003576	1.0	NA	NA
chr3	3014047	3014047	0.25	3010669	0.6	3013767	0.59	3013767	0.55	3013767	0.59
chr3	3019662	3019698	0.67	NA	NA	3024384	0.05	3023977	0.02	NA	NA
chr3	3035928	3035927	0.76	3035927	0.92	3035927	0.87	3035927	0.87	3032672	0.71
chr3	3036748	3036748	0.95	3036058	0.98	3036748	0.96	3036748	1.0	3036748	0.96
chr3	3039751	3039750	0.97	3039750	1.0	3039750	0.96	3039750	0.95	3039750	0.98
chr3	3040928	3040927	0.63	3040927	1.0	3040927	0.97	3040927	0.93	3040927	0.99
chr3	3048492	3041682	0.36	3046343	0.43	3047985	0.61	3046343	0.32	3046343	0.49
chr3	3062117	3062121	0.69	NA	NA	3062121	0.87	3062121	0.56	3062121	0.84
chr3	3063430	3063441	0.78	3063441	0.99	3063441	1.0	3063441	0.96	3063441	0.99
chr3	3064849	3064848	0.67	3064848	0.71	3064848	0.76	3064848	0.7	3064848	0.77
chr3	3069630	3070604	0.58	3071440	0.7	3071440	0.8	3071440	0.72	3070791	0.75
chr3	3071552	3073794	0.7	3072147	0.76	3072147	0.75	3072147	0.72	3072147	0.63
chr3	3078835	3078834	0.65	3078834	0.71	3078681	0.77	3072147	0.75	3078834	0.64
chr3	3080032	3080036	1.0	3080036	1.0	3090798	0.04	3080036	1.0	3055794	1.0
chr3	3084054	3084053	0.83	3081065	0.39	3084053	0.48	3081143	0.45	3084053	0.51
chr3	3086551	3086550	0.5	3086550	1.0	NA	NA	3086550	1.0	NA	NA
chr3	3089647	3089646	0.93	3089646	1.0	3089646	0.94	3089646	0.89	3089646	0.92
chr3	3094714	3094714	0.98	3094714	1.0	3094714	1.0	3094714	1.0	3094714	1.0
chr3	3096279	3097045	0.66	3095471	0.42	3096289	0.63	3094644	0.28	3094644	0.26
chr3	3099650	3095471	0.51	3097699	0.62	3099658	0.52	3095471	0.34	3099658	0.7
chr3	3100981	3100980	0.49	3100980	0.69	3101178	0.63	3100980	0.55	3100980	0.75
chr3	3101179	3101217	0.75	3101178	0.65	3101217	0.68	3101217	0.67	3101217	0.48
chr3	3107250	3107249	0.75	3106774	0.79	3107249	0.74	3106774	0.8	3106774	0.69
chr3	3107381	3107381	0.47	3107381	0.88	3107381	0.99	3107381	0.93	3107381	0.91
chr3	3111458	3095716	1.0	NA	NA	NA	NA	3075075	1.0	NA	NA
chr3	3111925	3111924	0.92	NA	NA	NA	NA	3067260	0.5	NA	NA
chr3	3112791	3117574	1.0	NA	NA	NA	NA	NA	NA	NA	NA
chr3	3116394	3116393	0.46	3114908	0.62	3116393	0.75	3116301	0.72	3116393	0.65
chr3	3119172	3119181	0.62	3119181	0.76	3117940	0.73	3119181	0.81	3119181	0.77
chr3	3120482	3120481	0.41	3120481	0.52	3120481	0.42	3120481	0.52	3120399	0.56
chr3	3121603	3121681	0.7	3121602	0.75	3122316	0.88	3122954	0.87	3121602	0.87
chr3	3122165	3122164	0.93	3122164	0.97	3122164	1.0	3122164	0.96	3122164	1.0
chr3	3123293	3122316	0.78	3122604	0.55	3122316	0.93	3121681	0.9	3122316	0.79
chr3	3124766	3124780	0.62	3124223	0.62	3124223	0.64	3123625	0.52	3124223	0.58
chr3	3125160	3125166	0.88	3125166	0.84	3125159	0.53	3125166	0.81	3125166	0.7
chr3	3125640	3125639	0.95	3125639	0.99	3125639	0.99	3125639	0.94	3125639	0.97
chr3	3126223	3152104	1.0	NA	NA	NA	NA	NA	NA	NA	NA
chr3	3131078	3131236	0.69	3133043	0.5	3128235	0.8	3131077	0.52	3131077	0.55
chr3	3133556	3133271	0.77	3133043	0.86	3128235	0.95	3129754	0.77	3131236	0.96
chr3	3136649	3131236	0.35	3136658	0.92	3136658	0.9	3136658	0.9	3136658	0.89
chr3	3141330	3114335	0.02	NA	NA	NA	NA	NA	NA	NA	NA
chr3	3150031	3150030	0.75	NA	NA	3150030	0.67	3104783	1.0	NA	NA
chr3	3150519	3150518	0.81	3150518	0.89	3150518	0.95	3150518	0.85	3150518	0.86
chr3	3151827	3151704	0.99	3127739	0.85	NA	NA	3135435	1.0	NA	NA
chr3	3152151	3151992	0.96	3151992	0.91	3151502	0.99	3151992	0.95	3151502	0.98
chr3	3152416	3152423	0.73	3152423	0.99	3156696	0.97	3152423	0.92	3152423	1.0
chr3	3166936	3166935	0.97	3166935	0.97	3166935	1.0	3166935	0.99	3166935	0.97
chr3	3173053	3173247	0.99	3173247	1.0	3131077	1.0	3173052	1.0	3126224	1.0
chr3	3175293	3175292	0.99	3129895	1.0	3131077	1.0	3175292	1.0	3175292	1.0
chr3	3175445	3175444	1.0	3175429	0.57	3175444	0.25	3175444	0.88	NA	NA
chr3	3178886	3196254	0.79	3178887	0.11	3178885	1.0	3137746	0.67	3178885	1.0
chr3	3181945	3182478	0.51	3182433	0.26	3181965	0.62	3181936	0.42	3182433	0.53
chr3	3182915	3157347	1.0	NA	NA	NA	NA	NA	NA	NA	NA
chr3	3183951	3147376	0.47	3183951	0.65	3180478	0.79	3182854	0.76	3182854	0.82
chr3	3193563	3193586	1.0	3143906	0.5	3193586	1.0	3143906	1.0	NA	NA
chr3	3209500	3209499	0.6	3201031	0.48	3209499	0.71	3209499	0.68	3204376	0.54
chr3	3209820	3174298	1.0	NA	NA	NA	NA	3184578	1.0	NA	NA
chr3	3214462	3214461	0.99	3214461	1.0	3214461	1.0	3214461	0.86	3207906	1.0
chr3	3215913	3215912	0.95	3215912	0.99	3215912	0.96	3215912	0.96	3215912	0.98
chr3	3217787	3217786	0.76	3217786	0.98	3217786	0.97	3217786	1.0	3217786	0.97
chr3	3218486	3218485	0.82	3218485	0.83	3217904	0.58	3218485	0.77	3218485	0.7
chr3	3229723	3229076	0.82	3229727	0.99	3229727	1.0	3230999	0.92	3229727	0.99
chr3	3232741	3232740	0.77	3233590	0.79	3232740	0.68	3233590	0.76	3232672	0.94
chr3	3242086	3241898	0.91	3241898	0.74	3241898	0.73	3241898	0.74	3241898	0.73
chr3	3250714	3250713	0.37	3250713	0.75	3250713	0.62	3250713	0.67	3234249	0.82
chr3	3254443	3254362	0.62	3254442	0.94	3254442	0.95	3256665	0.77	3254442	0.99
chr3	3254900	3254924	0.55	3254897	0.48	3254897	0.38	3254897	0.37	3254897	0.47
chr3	3256240	3256239	0.43	3256239	0.77	3256239	0.77	3256239	0.44	3262090	0.58
chr3	3262085	3262090	0.87	3262090	0.98	3262090	0.95	3262090	0.96	3262090	0.94
chr3	3269480	3269589	0.51	3269479	0.93	3269479	0.95	3269479	0.78	3269350	0.91
chr3	3270821	3271553	0.87	3271111	0.96	3271111	0.67	3271111	0.87	3271553	0.89
chr3	3273463	3273462	0.77	3273462	0.88	3273462	0.79	3273462	0.83	3273462	0.81
chr3	3273561	3273462	0.48	3273560	0.51	3273462	0.61	3273560	0.5	3273560	0.52
chr3	3281840	3281779	0.99	3281818	0.98	3273499	1.0	3281818	0.98	3281818	0.99
chr3	3284799	3285182	0.73	3285182	0.95	3285182	0.89	3285182	0.88	3285783	0.94
chr3	3285742	3285741	0.85	3285195	0.88	3286104	0.7	3285741	0.88	3285741	0.85
chr3	3286105	3286104	0.38	3285182	0.82	3282857	0.64	3285182	0.7	3295300	0.57
chr3	3289422	3289285	0.42	3289285	0.83	3288655	0.51	3284281	0.67	3289421	0.58
chr3	3309711	3308905	1.0	NA	NA	NA	NA	3293528	1.0	3299934	1.0
chr3	3311150	3311968	0.91	3311153	0.99	3311153	0.97	3311153	0.95	3311153	0.89
chr3	3311925	3311929	0.77	3311929	1.0	NA	NA	3311929	0.6	3311929	1.0
chr3	3320465	3320464	1.0	NA	NA	NA	NA	NA	NA	NA	NA
chr3	3324999	3325135	0.9	3324779	0.7	3276860	0.2	3324998	0.8	3324998	0.71
chr3	3325013	3324998	0.89	3324779	0.68	3327820	0.86	3324998	0.7	3324998	0.67
chr3	3327731	3327730	0.94	3327730	0.86	3327730	0.97	3327730	0.89	3327730	0.97
chr3	3338822	3338821	0.45	3330958	1.0	3338821	1.0	3327820	0.56	3338821	0.95
chr3	3338860	3338859	0.53	NA	NA	3338863	0.33	NA	NA	NA	NA
chr3	3343440	3343439	0.66	3343439	0.51	3343439	0.72	3343439	0.81	3318309	0.1
chr3	3344448	3344465	1.0	NA	NA	3344380	0.89	3344465	0.64	NA	NA
chr3	3356760	3356760	0.52	3356753	0.35	3356753	0.45	3356753	0.53	3356760	0.4
chr3	3360027	3360026	0.98	3360026	0.98	3360026	0.98	3360026	0.99	3360026	1.0
chr3	3362740	3361054	0.62	3361449	0.88	3363048	0.82	3361449	0.78	3363048	0.65
chr3	3367373	3367372	0.48	3368037	0.73	3368037	0.85	3368037	0.77	3368037	0.71
chr3	3367683	3367576	0.88	3365138	0.72	3367576	0.97	3367380	0.96	3365138	0.9
chr3	3369640	3323691	0.41	3323691	1.0	3369639	0.67	3363218	0.5	3410052	0.33
chr3	3371500	3366385	0.41	3366385	0.28	3371499	0.4	3366385	0.24	3371499	0.25
chr3	3381174	3381173	0.92	3334391	1.0	3381173	0.8	3391259	0.53	NA	NA
chr3	3386477	3385938	0.81	3386476	0.72	3386476	0.55	3385938	0.52	3386476	0.57
chr3	3389788	3389787	0.88	3389787	1.0	3389787	1.0	3389787	0.96	3390551	0.97
chr3	3393507	3393511	0.76	3393511	0.71	3393511	0.62	3393511	0.64	3393511	0.76
chr3	3397121	3397120	0.57	3397120	0.98	3397120	1.0	3397120	1.0	3397120	0.67
chr3	3398539	3398527	0.93	3398527	1.0	NA	NA	3398527	1.0	NA	NA
chr3	3402138	3401925	0.91	3400519	0.74	3400519	0.97	3400519	0.84	3401925	0.8
chr3	3406145	3404559	0.98	3400092	0.87	3404559	0.99	3406144	0.94	3405468	0.98
chr3	3406811	3406810	0.63	3406810	0.76	3407682	0.92	3405251	0.85	3406810	0.91
chr3	3414066	3395138	0.97	3394263	0.02	NA	NA	3377238	1.0	NA	NA
chr3	3414428	3414427	0.86	3414427	1.0	3414427	0.67	3414427	0.64	3385477	0.5
chr3	3425662	3457714	0.25	NA	NA	NA	NA	NA	NA	NA	NA
chr3	3429235	3417359	0.48	3429415	0.75	3429453	0.88	3405251	0.91	3414127	0.9
chr3	3444330	3444329	0.92	3444329	0.95	3444329	0.82	3444329	1.0	3444329	0.93
chr3	3451062	3442125	0.4	3451061	0.85	3451061	0.85	3443961	0.65	3451061	0.94
chr3	3452074	3452099	0.34	3452083	0.55	3452099	0.85	3452099	1.0	3452099	0.78
chr3	3452646	3452645	0.94	3452645	1.0	3452645	0.97	3452645	1.0	3452645	0.88
chr3	3454662	3454661	0.56	3453139	0.95	3453139	0.8	3442243	0.87	3454661	0.97
chr3	3457669	3459948	0.44	3457673	0.33	3457673	0.76	3457673	0.4	3444572	0.44
chr3	3459290	3439294	0.58	3459289	0.79	3458982	0.94	3458982	0.91	3458982	0.83
chr3	3460641	3460633	0.95	3431947	1.0	3460511	0.94	3460511	0.99	NA	NA
chr3	3465724	3465723	0.44	3465507	1.0	3465723	0.93	3464568	0.63	3465507	0.98
chr3	3466929	3466934	0.96	3466934	0.86	3465669	0.9	3466934	0.86	3466934	0.92
chr3	3467234	3467175	0.99	3467175	0.55	3467233	0.99	3467175	0.94	3465586	0.99
chr3	3471617	3471616	0.97	3471616	0.72	3471616	0.98	3471616	0.82	3471616	1.0
chr3	3472063	3472091	1.0	3472091	1.0	3472091	0.98	3470858	1.0	3472091	0.99
chr3	3474957	3474707	0.46	3473916	0.81	3474956	0.98	3472406	0.79	3476538	0.94
chr3	3483703	3483702	0.98	3481600	0.94	3483702	0.5	3483702	0.88	3469473	1.0
chr3	3484263	3484270	0.91	3484270	0.67	3485051	0.2	3484270	0.67	3484270	0.75
chr3	3486374	3486332	0.8	3486642	0.74	3486230	0.67	3486332	0.77	3486332	0.82
chr3	3493945	3493944	0.65	3493944	0.81	3493944	0.9	3493944	0.78	3493944	0.71
chr3	3508142	3503732	0.29	3507846	0.82	3508168	0.62	3508188	0.66	3508168	0.54
chr3	3514612	3514625	1.0	NA	NA	3514625	1.0	3467486	0.03	NA	NA
chr3	3520206	3520205	0.67	3520205	0.63	3520205	0.71	3520205	0.76	3520205	0.44
chr3	3522096	3529539	0.28	3522579	0.61	3525933	0.44	3522822	0.41	3519444	0.49
chr3	3530871	3530870	1.0	3530870	1.0	3530870	1.0	3530870	1.0	3530870	1.0
chr3	3532375	3532374	0.89	3532374	1.0	3533959	0.99	3532374	0.98	3532374	0.98
chr3	3532413	3532412	0.44	3537566	0.07	3532412	1.0	3542549	0.5	3532412	0.5
chr3	3535960	3536629	1.0	NA	NA	NA	NA	NA	NA	NA	NA
chr3	3540053	3540052	0.63	3540052	0.5	3540051	0.44	3540052	0.65	3540052	0.62
chr3	3542234	3542242	0.98	NA	NA	NA	NA	3542242	0.69	NA	NA
chr3	3544862	3544861	0.96	3544861	0.98	3544861	1.0	3544861	0.98	3544861	0.95
chr3	3560900	3560899	0.74	3560899	0.94	NA	NA	3560899	0.76	3546742	0.89
chr3	3566841	3566840	0.52	3566095	0.78	3566558	0.89	3566095	0.84	3566558	0.82
chr3	3569617	3568174	0.67	3566095	0.55	3569616	0.93	3570090	0.54	3569616	0.81
chr3	3576175	3576174	1.0	3592193	0.01	NA	NA	NA	NA	NA	NA
chr3	3580536	3580535	1.0	3580535	1.0	NA	NA	3580535	1.0	3580535	1.0
chr3	3594713	3594305	0.96	3594980	0.82	3593656	0.86	3593872	0.87	3593872	0.84
chr3	3603347	3591628	1.0	NA	NA	NA	NA	3638557	0.04	NA	NA
chr3	3606183	3593751	0.68	3606182	0.47	3595683	0.2	3606182	0.62	3606182	0.2
chr3	3606717	3624523	0.5	3606716	0.2	NA	NA	3606730	1.0	3562388	0.04
chr3	3611190	3611189	0.66	3597458	0.69	3611189	0.97	3611189	0.72	3611189	0.86
chr3	3620393	3617648	0.64	3617648	0.59	3620392	1.0	3624904	0.81	3620392	1.0
chr3	3623522	3623521	0.99	3623521	0.98	3578927	1.0	3623521	0.94	3623521	0.64
chr3	3624300	3657261	0.02	NA	NA	NA	NA	NA	NA	NA	NA
chr3	3632092	3632091	0.51	3632091	0.85	3631593	0.62	3631593	0.69	3632091	0.76
chr3	3633756	3633755	0.64	3633755	0.91	3633755	0.87	3633755	0.9	3637116	0.6
chr3	3637989	3637988	0.99	3637988	0.96	3636567	0.93	3637988	0.95	3637988	0.97
chr3	3639998	3635835	1.0	NA	NA	NA	NA	NA	NA	NA	NA
chr3	3640363	3640362	0.88	3640362	1.0	3640362	0.96	3640362	0.99	3640362	1.0
chr3	3646400	3645895	0.92	3646143	0.85	3646326	0.85	3646143	0.89	3646410	0.84
chr3	3655404	3655629	0.77	3653973	0.93	3655416	0.92	3653486	0.94	3653486	0.91
chr3	3667876	3667892	0.99	3633413	0.5	NA	NA	3667892	1.0	NA	NA
chr3	3668435	3668434	0.96	3668434	1.0	3668434	0.75	3668434	0.83	3632983	1.0
chr3	3671328	3671256	0.65	3670984	0.87	3670984	0.69	3671337	0.79	3671337	0.8
chr3	3675099	3675098	0.69	3675098	0.98	3675098	0.86	3675098	0.89	3678240	0.96
chr3	3681176	3681193	1.0	NA	NA	NA	NA	NA	NA	3681175	0.91
chr3	3681896	3681895	0.42	3681895	0.78	3681895	0.66	3681895	0.64	3681895	0.74
chr3	3683227	3687013	0.52	3687013	0.79	3687013	0.75	3687013	0.71	3687013	0.77
chr3	3685132	3717686	0.14	NA	NA	NA	NA	3685131	1.0	3685131	1.0
chr3	3685235	3685234	0.98	3685234	1.0	3685234	0.97	3685234	0.96	3685234	0.98
chr3	3686913	3686916	0.85	3686916	1.0	3686916	0.9	3686916	0.92	3686916	0.86
chr3	3692853	3692852	0.81	3692852	0.97	3692852	0.88	3692852	0.83	3692852	0.95
chr3	3696052	3696051	1.0	NA	NA	NA	NA	3685542	1.0	NA	NA
chr3	3698021	3698020	0.25	3698020	1.0	NA	NA	3698020	0.8	3698020	1.0
chr3	3698321	3675631	0.5	NA	NA	NA	NA	NA	NA	NA	NA
chr3	3702752	3702751	0.97	NA	NA	NA	NA	3670821	1.0	NA	NA
chr3	3705520	3705519	0.8	3702477	0.18	3732685	0.02	3705519	0.82	3721693	0.01
chr3	3710215	3710214	0.64	3710214	0.91	3710214	0.99	3710214	0.91	3710214	0.91
chr3	3715829	3738409	0.03	NA	NA	NA	NA	NA	NA	NA	NA
chr3	3726345	3725898	0.99	3725123	0.98	3725123	0.99	3721279	1.0	3725146	0.98
chr3	3727846	3727302	0.93	3732505	0.97	3727590	0.94	3727450	0.91	3727450	0.98
chr3	3730160	3728339	0.93	3730671	0.71	3725237	0.7	3728253	0.79	3729224	0.88
chr3	3735908	3735448	0.66	3735448	0.85	3735448	0.72	3735448	0.81	3735448	0.89
chr3	3737008	3736760	0.85	3736760	0.84	3736784	0.79	3736760	0.85	3736760	0.88
chr3	3739712	3740315	0.48	3739700	0.66	3739700	0.59	3739700	0.69	3739700	0.79
chr3	3752165	3752164	0.5	3752164	1.0	3719406	1.0	3703365	0.67	3752164	0.85
chr3	3754511	3754510	0.89	3754510	0.97	3754510	0.96	3754510	0.99	3754510	0.98
chr3	3757479	3757478	1.0	3757478	1.0	3757478	0.95	3757478	1.0	3757478	0.92
chr3	3759353	3759352	0.76	3759352	0.88	3759341	0.94	3759352	0.8	3759341	0.86
chr3	3761979	3762000	0.96	3762000	1.0	3762000	0.31	3762000	1.0	3761024	1.0
chr3	3762341	3762372	0.68	3762372	0.82	3762372	0.8	3762372	0.84	3762372	0.79
chr3	3762740	3763243	0.9	3761483	0.59	3763154	0.76	3763154	0.71	3763154	0.87
chr3	3763406	3763420	0.84	3763420	1.0	3763420	1.0	3763420	0.96	3763647	0.99
chr3	3763962	3766296	0.74	3759145	0.6	3762871	0.72	3759145	0.6	3759145	0.69
chr3	3767984	3768983	0.72	3767983	0.85	3767983	0.52	3767983	0.43	3767983	0.73
chr3	3770930	3770929	0.96	3770929	1.0	3770929	1.0	3770929	0.99	3770929	0.98
chr3	3774958	3790638	0.19	NA	NA	NA	NA	NA	NA	NA	NA
chr3	3781338	3781337	0.68	3782870	0.77	3781337	0.96	3777834	0.79	3782870	0.98
chr3	3787422	3787429	0.86	3787421	0.76	3787421	0.7	3787421	0.38	3787421	0.68
chr3	3788114	3788113	0.89	3788113	0.5	3788113	1.0	3788113	0.87	3788113	0.67
chr3	3788275	3754390	0.08	3787438	1.0	3788034	0.97	3787438	1.0	3788034	1.0
chr3	3789524	3786154	0.68	3799522	0.35	3788034	0.63	3794457	0.72	3788034	0.58
chr3	3794788	3794787	0.48	3795123	0.8	3794787	0.75	3794787	0.59	3794787	0.72
chr3	3796185	3766313	0.7	NA	NA	3762308	0.33	3805441	0.33	3835458	0.33
chr3	3799810	3799852	0.86	3799852	0.28	3799852	0.17	3799852	0.43	3799852	0.31
chr3	3799842	3799852	0.98	3799852	0.28	3762000	0.11	3799852	0.76	3799852	0.31
chr3	3800140	3800139	0.66	3800139	0.81	3800139	0.77	3800139	0.77	3800139	0.89
chr3	3817693	3817695	0.95	3817695	0.94	3817695	0.85	3817695	0.98	3817695	0.98
chr3	3820052	3820052	0.92	3820052	1.0	3820052	0.99	3820052	0.99	3820052	1.0
chr3	3828133	3828132	0.63	3828132	0.83	3828132	0.83	3828132	0.78	3828132	0.78
chr3	3828978	3826094	0.64	3828918	0.98	3828918	0.97	3826094	0.94	3828918	0.97
chr3	3835585	3828600	0.53	3835584	0.44	3834173	0.48	3834173	0.55	3834173	0.42
chr3	3835866	3835865	0.99	3842775	0.04	3875773	0.03	3821696	1.0	3835865	1.0
chr3	3836091	3836090	0.99	3836090	0.97	3836090	1.0	3836090	0.98	3836090	0.98
chr3	3836558	3815853	0.92	3808790	1.0	NA	NA	3811298	1.0	NA	NA
chr3	3837699	3813882	0.8	3837708	0.9	3837445	0.67	3837708	1.0	3837708	0.94
chr3	3837730	3818662	0.74	3837729	0.69	3837729	0.95	3837729	0.44	3837729	0.9
chr3	3842402	3842401	0.37	3834646	0.17	3815916	0.03	3842401	0.4	3842401	0.5
chr3	3844045	3844045	0.96	3844045	0.81	3841285	1.0	3844045	0.99	3844045	0.97
chr3	3847384	3847383	0.6	3844496	0.91	3845037	0.83	3850475	0.83	3848549	0.89
chr3	3855608	3855607	0.98	3850921	0.89	3855607	0.92	3855607	0.97	3855607	0.96
chr3	3857648	3857647	0.66	3856801	0.67	3857391	0.9	3856801	0.8	3857391	0.69
chr3	3859728	3896413	0.33	3863170	0.17	NA	NA	3876149	0.56	NA	NA
chr3	3883194	3882523	0.74	3880140	0.49	3878098	0.76	3880140	0.6	3883483	0.77
chr3	3905701	3905700	0.24	3884085	0.47	3899706	0.7	3884085	0.54	3884085	0.53
chr3	3914946	3878747	1.0	NA	NA	3924241	0.64	NA	NA	3914954	1.0
chr3	3917438	3924535	0.11	NA	NA	NA	NA	NA	NA	NA	NA
chr3	3933517	3933516	0.93	3933516	0.96	3927909	0.87	3933516	0.93	3927909	0.94
chr3	3935157	3953046	0.81	3940026	1.0	3927605	1.0	3944013	0.97	3931990	0.98
chr3	3936711	3936710	1.0	NA	NA	NA	NA	NA	NA	NA	NA
chr3	3939690	3940026	0.66	3939689	0.73	3931364	0.73	3939361	0.71	3940452	0.75
chr3	3950014	3949267	0.78	3931364	0.83	3948884	0.93	3952883	0.91	3949937	0.9
chr3	3952179	3920741	1.0	3951276	0.97	3952178	1.0	3924226	0.85	3945952	1.0
chr3	3959672	3959671	1.0	3959671	1.0	3959671	1.0	3959671	1.0	NA	NA
chr3	3971505	3971513	0.46	3971513	1.0	3971513	1.0	3971513	0.82	3971513	0.46
chr3	3971701	3971700	0.75	3973185	0.65	3973252	0.92	3973252	0.72	3971700	0.84
chr3	3977514	3977504	0.59	3977504	0.98	3977504	0.99	3974865	0.95	3977504	0.91
chr3	3978539	3978538	0.93	3978315	0.73	3978538	0.66	3978538	0.5	3978538	0.92
chr3	3992324	3992323	0.99	NA	NA	3992323	0.56	3992323	1.0	NA	NA
chr3	3997144	3997143	0.8	3997206	0.96	3997143	0.91	3997143	0.93	3997206	0.89
chr3	4002338	3953433	0.25	NA	NA	NA	NA	4002341	0.5	NA	NA
chr3	4006031	4006030	1.0	NA	NA	4006030	1.0	NA	NA	4006030	0.5
chr3	4007471	3996178	0.27	4023550	0.39	4005826	0.44	4005079	0.38	3986850	0.43
chr3	4023670	4013286	0.77	4019253	0.77	4030725	0.22	4019253	0.72	4019253	0.51
chr3	4031545	4008984	0.41	4023550	0.61	4031544	0.44	4031544	0.55	4031544	0.32
chr3	4036618	4036617	0.67	4036617	0.96	4036617	0.95	4036617	0.92	4036617	0.86
chr3	4041066	4070265	0.5	NA	NA	NA	NA	NA	NA	NA	NA
chr3	4042324	4042324	1.0	NA	NA	NA	NA	4035361	1.0	NA	NA
chr3	4045371	4045383	0.92	NA	NA	4045383	1.0	4045383	0.69	4045383	1.0
chr3	4051121	4051129	0.93	4051129	0.97	4051129	0.98	4051129	1.0	4051129	0.98
chr3	4059797	4059796	0.53	4063762	0.9	4059796	0.63	4063762	0.9	4063618	0.7
chr3	4068757	4068756	0.71	4068948	0.98	4068285	0.97	4068756	1.0	4067244	0.97
chr3	4077000	4076928	0.33	NA	NA	NA	NA	NA	NA	NA	NA
chr3	4078743	4078742	0.98	4078742	0.96	4078742	0.97	4078742	0.97	4078742	0.97
chr3	4082476	4081595	1.0	NA	NA	NA	NA	4071385	1.0	NA	NA
chr3	4086216	4091423	0.42	4066594	0.83	4086215	0.46	4085634	0.59	4066594	0.59
chr3	4091888	4091887	0.99	4091887	0.99	4091887	0.93	4091887	1.0	4091887	0.97
chr3	4102923	4102922	0.89	4089103	0.73	4100599	0.95	4097278	0.94	4102922	0.87
chr3	4103238	4103237	0.94	4103237	1.0	4100599	0.99	4089413	0.96	4099005	0.99
chr3	4111022	4111021	0.94	4111021	0.95	4111021	0.98	4111021	0.94	4111021	0.99
chr3	4137915	4137839	0.68	4137914	0.92	4137934	0.61	4137914	0.76	4137054	0.68
chr3	4150093	4141306	0.17	NA	NA	NA	NA	NA	NA	NA	NA
chr3	4150550	4150549	0.58	4150549	0.69	4147864	0.88	4150549	0.66	4150549	0.75
chr3	4151702	4151701	0.61	4151701	0.97	4151701	0.99	4151701	0.8	4151701	0.98
chr3	4159274	4154616	0.94	4158329	0.97	4144269	0.98	4156456	0.97	4159273	0.96
chr3	4162906	4163290	0.95	4147864	1.0	4147864	1.0	4169283	1.0	4156456	0.96
chr3	4172694	4172693	1.0	4158329	1.0	4172693	1.0	4172693	1.0	4164241	0.96
chr3	4174357	4172693	0.93	4171224	0.88	4174249	0.99	4177397	0.9	4174249	0.94
chr3	4180684	4189717	0.66	4173360	0.78	4189717	0.68	4173360	0.69	4173360	0.8
chr3	4184136	4183620	1.0	4165202	0.5	4184145	0.87	4184145	1.0	4184145	0.72
chr3	4184652	4184651	0.37	4184651	0.93	4184651	0.9	4184651	0.72	4184651	0.78
chr3	4188180	4188179	0.92	4188179	0.87	4187054	0.94	4188179	0.81	4188179	0.98
chr3	4198864	4192947	1.0	NA	NA	NA	NA	4180244	0.17	NA	NA
chr3	4200175	4200174	0.52	4200174	0.93	4217754	0.84	4200174	0.85	4200174	0.87
chr3	4207672	4200213	0.99	NA	NA	NA	NA	4200213	1.0	NA	NA
chr3	4230069	4230068	0.53	NA	NA	NA	NA	4193551	0.67	NA	NA
chr3	4246401	4246400	1.0	NA	NA	NA	NA	4227202	1.0	NA	NA
chr3	4252353	4252352	0.58	4262781	0.75	4259779	0.59	4269331	0.4	4259779	0.71
chr3	4260025	4260024	0.89	4263931	0.88	4260024	0.93	4260024	0.93	4260024	0.96
chr3	4268494	4269193	0.44	4268499	0.89	4268499	0.9	4268499	0.65	4268499	0.75
chr3	4268877	4225401	0.87	NA	NA	4244216	0.17	NA	NA	NA	NA
chr3	4270382	4295375	0.01	4270409	0.44	4273686	0.04	4270396	0.5	NA	NA
chr3	4273064	4273125	0.37	4273125	1.0	4273125	1.0	4273125	1.0	4273125	0.5
chr3	4274109	4286856	0.5	NA	NA	4235020	1.0	NA	NA	NA	NA
chr3	4280815	4280477	0.5	4288804	0.75	4281224	0.7	4288804	0.75	4282045	0.59
chr3	4281347	4273827	0.5	NA	NA	NA	NA	NA	NA	NA	NA
chr3	4284252	4262055	0.5	NA	NA	NA	NA	4296787	0.09	4252217	1.0
chr3	4287408	4290194	0.7	4287407	0.52	4253415	0.62	4287407	0.64	4287407	0.44
chr3	4288805	4288804	0.68	4288804	0.93	4288804	0.93	4288804	0.82	4288804	0.98
chr3	4291362	4265136	0.09	NA	NA	NA	NA	NA	NA	NA	NA
chr3	4294592	4290742	1.0	NA	NA	NA	NA	NA	NA	NA	NA
chr3	4296307	4296921	0.5	4297010	0.7	4296921	0.84	4297463	0.63	4295628	0.84
chr3	4297565	4297564	0.54	4300590	0.72	4296921	0.85	4297564	0.67	4296921	0.89
chr3	4300879	4301298	0.87	4257514	1.0	4300878	1.0	4288315	0.96	4300878	1.0
chr3	4301012	4301011	0.98	4301011	1.0	NA	NA	4301011	1.0	4301011	1.0
chr3	4312704	4312703	0.45	4318187	0.69	4323651	0.86	4322317	0.71	4323651	0.73
chr3	4318194	4350002	0.17	4318193	1.0	4318193	1.0	NA	NA	NA	NA
chr3	4322660	4322659	0.97	4312235	0.27	NA	NA	4322659	0.6	4311099	0.56
chr3	4325608	4316130	0.49	4323753	0.92	4325608	0.34	4325608	0.74	4323753	0.88
chr3	4329766	4329350	0.65	4329765	0.88	4316526	0.84	4329765	0.86	4329765	0.89
chr3	4331224	4316130	0.55	4331223	0.91	4331223	0.96	4331223	0.89	4331223	0.94
chr3	4331838	4331837	1.0	NA	NA	NA	NA	4311774	1.0	NA	NA
chr3	4333821	4333820	0.8	4334380	0.76	4328675	0.68	4333820	0.75	4333793	0.72
chr3	4334151	4309913	0.03	4322301	1.0	NA	NA	4322301	1.0	4373765	0.04
chr3	4338274	4338285	0.88	4338285	0.73	4320961	0.67	4338285	0.4	4338285	0.5
chr3	4340102	4340103	0.54	4344910	0.6	4338732	0.91	4338477	0.63	4338477	0.83
chr3	4341235	4341234	0.67	NA	NA	4341234	0.25	NA	NA	NA	NA
chr3	4344480	4323420	1.0	4330407	0.25	NA	NA	NA	NA	NA	NA
chr3	4348711	4343063	0.39	4348710	0.78	4304591	1.0	4348710	0.58	4348710	0.91
chr3	4349947	4349946	0.99	4349946	1.0	4349946	1.0	4349946	0.98	4349946	0.96
chr3	4350937	4350944	0.94	4350944	0.94	4350944	0.92	4350944	1.0	4358973	0.67
chr3	4356411	4329371	1.0	4356410	1.0	NA	NA	4329371	1.0	4354480	1.0
chr3	4356580	4356569	0.59	4357141	0.8	4357141	0.98	4355236	0.79	4355236	0.92
chr3	4357578	4357577	0.58	4357577	0.76	4357577	0.49	4357577	0.74	4357577	0.68
chr3	4358361	4358347	0.99	4358347	1.0	4358347	1.0	4358347	1.0	4358347	0.95
chr3	4360321	4360320	0.95	4360320	0.52	4360320	0.8	4360320	0.67	4360320	0.81
chr3	4362915	4362922	1.0	4362922	1.0	4320961	1.0	4338787	1.0	NA	NA
chr3	4369043	4369043	0.95	4369043	0.99	4365809	1.0	4369043	0.99	4369043	1.0
chr3	4373459	4373663	0.99	4373463	0.98	4371918	0.95	4373463	0.97	4373203	0.95
chr3	4377335	4377334	1.0	NA	NA	NA	NA	NA	NA	4356591	0.08
chr3	4383072	4381929	0.72	4370921	1.0	4383077	0.99	4381929	0.84	4383077	0.97
chr3	4383381	4422159	0.11	NA	NA	NA	NA	NA	NA	NA	NA
chr3	4384874	4384885	0.76	4384848	1.0	4384172	0.89	4384885	0.52	4384848	0.97
chr3	4386864	4386863	0.57	4386036	1.0	4357206	1.0	4372171	0.92	4372171	0.86
chr3	4389333	4389332	0.76	4389332	0.98	4389332	0.54	4389332	0.81	4389332	0.99
chr3	4391237	4391236	0.97	4441176	0.2	4391236	0.96	4391236	0.76	4391236	1.0
chr3	4391812	4392315	0.75	4392315	0.93	4392315	0.79	4392315	0.93	4392315	0.9
chr3	4392594	4392315	0.66	4392315	0.89	4392739	0.68	4392315	0.84	4392315	0.8
chr3	4407085	4407085	0.4	4414501	0.53	4406577	0.81	4406577	0.38	4406577	0.53
chr3	4411706	4411705	0.4	4412612	0.74	4411705	0.49	4412612	0.67	4403027	0.77
chr3	4412888	4412887	0.81	NA	NA	NA	NA	NA	NA	NA	NA
chr3	4420398	4420397	0.36	4420397	0.63	4420397	0.88	4419251	0.51	4434765	0.5
chr3	4421801	4412585	1.0	NA	NA	NA	NA	NA	NA	NA	NA
chr3	4422493	4422492	0.95	4403689	0.33	4422492	0.8	4422492	1.0	4422492	0.5
chr3	4422768	4422767	0.9	4422767	0.75	4422767	0.25	4422767	1.0	NA	NA
chr3	4423279	4436600	0.28	4420860	0.78	4422564	0.78	4420860	0.75	4428265	0.64
chr3	4436601	4436600	0.45	4436600	0.9	4451649	0.5	4436600	0.85	4436600	0.92
chr3	4436852	4442422	0.44	4428265	0.88	4442422	0.97	4436865	0.59	4442422	0.51
chr3	4438229	4438229	0.85	4438229	0.98	4425268	0.98	4438229	0.89	4438229	0.93
chr3	4439526	4439525	0.97	NA	NA	4456902	0.2	4392282	0.62	NA	NA
chr3	4439711	4464019	0.15	4439730	0.64	NA	NA	4439730	1.0	NA	NA
chr3	4442258	4442257	0.57	4436227	0.71	4442257	0.99	4436227	0.62	4442361	0.7
chr3	4442951	4442950	0.92	4476531	0.02	4442950	0.75	4442950	1.0	4442950	0.75
chr3	4445532	4445531	1.0	4445531	1.0	NA	NA	NA	NA	NA	NA
chr3	4451073	4451091	0.97	4451091	0.88	4449442	0.98	4451091	0.92	4451091	0.93
chr3	4452132	4452131	0.94	4404736	1.0	4452131	1.0	4452131	1.0	4404557	1.0
chr3	4453534	4461224	0.79	4457662	0.85	4448829	0.85	4461224	0.8	4461224	0.85
chr3	4455718	4455717	1.0	4455717	0.72	4455717	1.0	4468455	0.46	4455717	0.6
chr3	4456445	4456454	0.81	4457662	0.95	4456454	0.98	4457662	0.89	4456454	0.95
chr3	4458517	4458525	1.0	NA	NA	NA	NA	NA	NA	NA	NA
chr3	4460600	4460599	0.42	4474464	0.58	4460599	0.44	4460599	0.42	4473150	0.48
chr3	4460824	4442422	0.11	NA	NA	NA	NA	NA	NA	NA	NA
chr3	4461628	4450907	1.0	4461627	1.0	4461627	1.0	4461627	0.5	4465825	0.03
chr3	4464277	4464276	0.99	4464276	1.0	4464276	0.99	4464276	0.95	4464276	0.98
chr3	4464393	4464532	0.82	4462940	0.85	4460481	0.95	4464532	0.9	4460481	0.94
chr3	4464432	4464532	0.77	4462940	0.79	4460481	0.85	4464532	0.8	4460481	0.85
chr3	4465477	4448229	0.25	NA	NA	4465476	1.0	NA	NA	4508957	0.09
chr3	4468456	4468456	0.46	4470588	0.85	4469418	0.92	4470588	0.91	4467910	0.9
chr3	4468483	4468509	0.85	4468509	0.93	4481982	0.24	4468509	0.94	4468509	0.95
chr3	4468962	4468961	1.0	4422767	0.27	4468961	1.0	4468961	0.65	4468961	1.0
chr3	4471053	4471041	0.75	4470588	0.98	4470588	0.99	4471052	0.96	4470778	0.83
chr3	4471610	4471609	1.0	4470588	1.0	4470588	0.98	4470778	1.0	4470778	0.89
chr3	4472427	4470808	0.79	NA	NA	4467959	0.79	4470808	0.7	4497909	0.25
chr3	4472519	4470778	0.69	4472536	0.93	4472536	1.0	4472536	0.98	4445299	0.84
chr3	4473938	4470643	0.54	4474307	0.9	4474862	0.86	4470463	0.87	4474307	0.86
chr3	4475719	4475718	1.0	NA	NA	NA	NA	4475718	1.0	4475718	1.0
chr3	4476372	4476371	0.95	4476371	1.0	4475230	1.0	4476371	0.99	4475230	0.99
chr3	4479225	4479248	1.0	NA	NA	NA	NA	4501392	0.01	NA	NA
chr3	4480535	4474856	0.4	4474856	0.84	4480447	0.81	4480447	0.82	4480447	0.8
chr3	4484465	4484464	1.0	4484464	1.0	NA	NA	4484464	1.0	4438229	1.0
chr3	4484803	4484802	0.95	4484802	0.48	4484730	0.99	4484802	0.79	4484802	0.84
chr3	4485261	4485260	0.98	4485260	1.0	4485260	0.98	4485260	1.0	4485260	1.0
chr3	4490869	4490785	0.79	4490785	0.84	4488191	0.79	4490785	0.81	4490785	0.7
chr3	4493401	4470470	0.25	NA	NA	NA	NA	NA	NA	NA	NA
chr3	4493887	4493886	0.61	4493886	0.87	4493886	0.57	4491276	0.76	4493886	0.7
chr3	4496315	4496315	0.75	4496315	0.83	4496315	0.87	4496315	0.8	4496315	0.75
chr3	4497060	4497059	0.79	4497059	1.0	4479947	0.33	4497059	0.93	4497059	0.98
chr3	4502447	4502446	0.77	4485760	0.44	4492592	0.84	4502446	0.61	4502449	0.83
chr3	4504964	4504963	0.8	4504963	0.72	4504963	0.9	4504963	0.65	4504963	1.0
chr3	4507100	4505440	0.69	4507099	0.66	4479773	0.67	4507099	0.6	4507099	0.95
chr3	4508599	4505440	0.99	4484328	0.8	NA	NA	4502081	0.76	NA	NA
chr3	4514086	4521787	0.61	4474464	0.71	4514085	0.67	4474464	0.49	4474464	0.78
chr3	4519232	4519231	0.89	NA	NA	4479947	0.33	NA	NA	NA	NA
chr3	4521150	4505315	1.0	NA	NA	NA	NA	NA	NA	NA	NA
chr3	4521869	4521868	0.96	4521868	0.97	4521868	0.65	4521868	0.96	4521868	0.86
chr3	4529389	4501982	1.0	NA	NA	NA	NA	NA	NA	NA	NA
chr3	4530774	4530773	0.95	4530773	0.98	4530821	0.99	4530773	0.92	4530773	0.99
chr3	4539985	4540203	0.72	4539864	0.93	4540203	0.96	4540543	0.78	4539864	0.97
chr3	4540567	4540566	1.0	NA	NA	4540566	1.0	NA	NA	NA	NA
chr3	4541633	4541632	0.96	4541632	1.0	NA	NA	4541632	0.6	4541632	0.97
chr3	4543262	4543261	0.92	4543261	1.0	4543261	0.99	4543261	1.0	4543261	1.0
chr3	4546761	4546760	0.69	4546760	0.81	4546904	0.85	4546760	0.83	4546904	0.73
chr3	4550887	4550886	0.89	NA	NA	4550886	0.83	4550886	0.75	4550886	1.0
chr3	4553602	4553601	0.78	4553789	0.77	4553601	0.88	4553601	0.82	4553789	0.78
chr3	4556501	4556500	0.81	4556500	0.65	4556500	0.94	4556500	0.87	4556500	0.37
chr3	4558827	4558833	0.97	4558833	0.98	4558621	0.99	4558833	1.0	4551798	0.96
chr3	4559165	4559164	0.99	4559164	0.93	4559164	0.99	4559164	0.98	4559164	0.99
chr3	4562088	4561599	0.82	4561964	0.86	4562613	1.0	4561599	0.84	4561599	0.91
chr3	4562730	4562729	0.86	4562729	1.0	4562729	0.98	4563965	0.97	4562729	0.98
chr3	4563938	4563947	0.77	4563947	1.0	4563947	1.0	4563947	0.72	NA	NA
chr3	4566604	4561599	0.19	4564966	0.89	4562613	0.64	4566155	0.74	4566155	0.74
chr3	4575714	4575713	0.97	4575713	1.0	4575713	0.71	4575713	0.75	4575713	1.0
chr3	4576020	4573746	0.69	4611005	0.59	4576019	0.67	4572426	0.59	4550886	0.5
chr3	4578481	4578480	0.45	4578480	0.85	4578480	1.0	4538862	1.0	4578480	0.57
chr3	4581949	4581948	0.84	4581948	0.98	4581948	0.97	4581948	0.91	4581948	0.98
chr3	4584560	4584559	0.74	4584559	0.93	4585031	0.9	4584559	0.8	4584559	0.89
chr3	4586726	4586857	0.5	4586725	0.79	4586857	0.78	4586784	0.59	4586725	0.92
chr3	4588342	4584046	0.75	4587473	0.99	4569971	0.75	4588341	1.0	4586933	1.0
chr3	4589765	4589764	0.76	4589764	1.0	4589764	0.98	4589764	0.94	4589764	0.98
chr3	4590175	4591458	0.31	4587473	0.7	4589149	0.38	4589338	0.87	4586933	0.75
chr3	4599010	4599009	0.55	4599009	0.92	4599009	0.75	4599009	0.88	4599009	0.84
chr3	4600485	4600484	0.75	4600501	0.96	4600501	0.96	4600501	0.91	4600501	0.79
chr3	4601176	4601175	0.62	4600501	0.88	4600501	0.88	4600501	0.84	4600501	0.87
chr3	4601500	4601499	0.93	4601499	0.95	4601499	1.0	4601499	0.96	4601499	0.96
chr3	4603179	4603190	0.98	4603190	0.99	4603190	1.0	4603190	0.99	4603190	1.0
chr3	4611232	4611332	0.73	4611332	0.9	4611241	0.83	4611094	0.69	4610974	0.27
chr3	4611562	4617830	0.49	4611243	0.82	4615373	0.78	4606886	0.67	4606886	0.82
chr3	4615374	4615373	0.34	4614305	0.92	4615373	0.85	4609817	0.82	4614305	0.44
chr3	4617831	4617830	0.6	4617805	0.8	4617462	0.91	4607804	0.73	4617830	0.53
chr3	4617989	4617988	0.82	4617988	0.74	4617183	0.74	4617988	0.76	4617988	0.78
chr3	4620681	4620680	0.57	4620680	0.85	4620680	0.89	4620680	0.86	4620680	0.9
chr3	4622418	4622417	1.0	4622417	1.0	4620514	1.0	4622417	1.0	4621511	1.0
chr3	4625220	4625219	0.96	4597117	1.0	4625219	0.9	4625219	0.67	4625219	0.6
chr3	4626185	4626184	0.59	4626184	0.91	4626184	0.74	4626184	0.42	4626184	0.91
chr3	4627171	4627431	0.69	4625195	0.98	4626864	0.98	4627431	0.91	4626864	0.96
chr3	4629188	4629187	0.92	4629187	0.8	4586417	0.4	4625651	1.0	NA	NA
chr3	4630561	4630561	0.5	4630561	0.78	4630561	0.42	4630561	0.77	4630561	0.69
chr3	4634215	4634220	1.0	NA	NA	NA	NA	4634220	1.0	NA	NA
chr3	4643859	4643858	0.77	4595641	0.67	4643858	0.63	4643858	0.67	4643858	0.75
chr3	4645787	4638630	0.57	NA	NA	NA	NA	4638901	0.89	NA	NA
chr3	4645815	4669146	0.5	NA	NA	NA	NA	NA	NA	NA	NA
chr3	4648153	4648152	0.98	4599009	1.0	4605756	0.5	4625438	1.0	4648152	1.0
chr3	4657470	4656680	0.73	4657469	0.83	4657469	0.61	4662676	0.42	4657469	1.0
chr3	4668469	4668259	0.96	NA	NA	NA	NA	4657285	0.69	4668474	1.0
chr3	4673577	4673577	0.96	4673577	0.98	4673577	0.99	4673577	1.0	4673577	0.97
chr3	4674838	4674837	0.81	4674837	0.98	4674837	0.97	4674837	0.98	4674837	0.98
chr3	4676180	4676179	0.88	4676179	0.65	4676179	0.8	4676179	0.66	4676179	0.73
chr3	4681593	4682015	0.57	4682121	0.79	4682015	0.74	4682015	0.68	4682015	0.7
chr3	4689316	4689191	0.98	4689191	0.98	4689183	0.96	4689315	1.0	4689183	0.99
chr3	4694182	4694181	0.91	4694181	0.89	4694181	0.88	4694181	1.0	4694181	0.92
chr3	4694289	4695706	0.99	4688497	1.0	NA	NA	4694279	1.0	4694279	0.59
chr3	4697315	4692950	0.48	4700346	0.4	4697153	0.35	4700346	0.42	4701734	0.33
chr3	4699187	4699186	0.95	4698908	0.99	4699186	0.96	4699186	1.0	4699186	1.0
chr3	4705025	4668885	1.0	NA	NA	NA	NA	NA	NA	NA	NA
chr3	4711983	4711982	1.0	4711982	1.0	NA	NA	4711982	1.0	4711982	1.0
chr3	4721108	4721107	1.0	4730419	0.33	4721107	0.64	4721107	0.56	4721107	0.44
chr3	4721173	4721207	0.7	4721557	0.9	4721207	0.78	4721557	0.83	4721557	0.8
chr3	4726342	4730461	0.7	4726341	0.95	4726341	0.75	4726341	0.89	4726341	0.96
chr3	4729927	4727406	0.55	4729926	0.67	4729926	0.88	4729926	0.62	4730275	0.61
chr3	4730217	4730230	0.34	4724706	0.54	4730461	0.64	4730230	0.51	4730230	0.57
chr3	4741203	4741215	1.0	4760186	0.5	NA	NA	NA	NA	NA	NA
chr3	4741548	4741547	0.93	4714446	0.07	4741547	0.93	4741547	1.0	NA	NA
chr3	4751293	4751292	1.0	4751292	0.79	NA	NA	4751292	0.64	4726341	0.1
chr3	4755170	4756578	0.47	4755169	0.76	4756578	0.63	4755389	0.68	4756578	0.61
chr3	4755405	4755389	0.49	4752444	0.78	4756097	0.96	4752444	0.82	4756097	0.81
chr3	4759926	4748769	0.05	NA	NA	NA	NA	NA	NA	NA	NA
chr3	4764946	4765337	0.48	4764946	0.42	4764946	0.8	4765337	0.77	4764946	0.74
chr3	4765065	4765064	0.84	4765064	0.97	4765337	0.79	4765064	0.89	4765064	0.97
chr3	4768889	4768898	0.53	4768917	0.69	4768898	1.0	4768898	0.68	4768917	0.98
chr3	4777789	4777788	0.96	4782447	0.93	4777788	0.82	4777788	0.89	4774752	0.88
chr3	4784560	4786990	0.61	4786149	0.67	4784566	0.33	4786990	0.59	4784099	0.62
chr3	4784727	4789229	0.63	4784726	0.91	4784726	0.91	4784726	0.87	4784726	0.91
chr3	4784894	4784893	0.16	4763768	0.33	4784893	1.0	NA	NA	NA	NA
chr3	4787538	4787019	0.95	4787019	0.99	4786452	0.97	4787019	0.99	4787019	0.97
chr3	4789597	4787514	0.72	4787019	0.83	4789541	0.98	4787019	0.84	4787019	0.85
chr3	4801766	4792615	1.0	4784828	0.5	NA	NA	NA	NA	4764958	0.17
chr3	4812040	4812039	0.79	4812039	0.83	4812039	0.77	4812039	0.78	4812039	0.83
chr3	4815985	4815985	0.57	4817108	0.74	4815985	0.67	4815985	0.44	4817108	0.69
chr3	4829662	4829661	1.0	NA	NA	4840820	0.5	4823218	1.0	NA	NA
chr3	4829854	4792421	0.13	4810762	0.49	4824636	0.58	4810762	0.48	4830514	0.16
chr3	4835566	4835565	0.45	4835565	0.93	4835565	0.88	4835565	0.81	4835565	0.89
chr3	4839328	4839327	0.99	4839327	0.83	4839327	0.81	4839327	0.52	4839327	0.98
chr3	4840460	4818173	0.25	NA	NA	4851165	0.17	NA	NA	NA	NA
chr3	4844124	4844495	0.62	4844495	0.9	4843290	0.8	4844495	0.9	4838987	0.48
chr3	4847396	4847395	0.67	4849521	0.66	4844663	0.81	4844663	0.67	4847395	0.79
chr3	4849690	4849610	0.84	4849521	0.74	4849521	0.99	4849521	0.87	4851939	0.85
chr3	4852247	4892769	0.04	NA	NA	4852246	1.0	NA	NA	NA	NA
chr3	4852936	4852967	0.89	4851078	0.85	4853875	0.97	4852967	0.93	4851078	0.56
chr3	4857265	4856341	0.58	4857264	0.65	4857264	0.92	4856341	0.91	4857699	0.88
chr3	4858803	4858802	1.0	NA	NA	NA	NA	4869548	1.0	NA	NA
chr3	4859658	4859657	1.0	NA	NA	NA	NA	NA	NA	4827715	0.25
chr3	4860844	4860843	0.63	4860843	0.91	4860843	0.97	4854309	0.69	4860843	0.57
chr3	4865315	4864502	0.87	4864502	0.97	4864502	0.99	4865314	1.0	4856214	0.82
chr3	4876884	4876883	0.68	4876883	0.72	4876883	0.43	4876883	0.52	4876883	0.72
chr3	4878278	4878301	0.59	4878301	0.65	4878301	0.78	4878301	0.64	4878301	0.79
chr3	4878895	4878894	0.76	4878894	0.25	4878894	0.64	NA	NA	4847591	1.0
chr3	4881885	4881884	0.97	NA	NA	NA	NA	4881884	1.0	4881884	0.66
chr3	4885320	4885319	0.83	4885319	0.95	4885319	0.4	4885319	0.94	4885319	0.77
chr3	4885920	4885919	0.9	4885919	0.94	4885919	0.9	4885919	1.0	4885919	0.97
chr3	4888222	4921956	0.25	NA	NA	NA	NA	NA	NA	NA	NA
chr3	4890174	4846808	0.5	NA	NA	NA	NA	NA	NA	NA	NA
chr3	4895754	4896306	0.34	4896306	0.61	4895707	0.85	4896306	0.51	4895707	0.82
chr3	4897716	4896667	0.7	4897715	1.0	4862602	0.5	4896667	0.83	NA	NA
chr3	4898969	4901733	0.3	4897587	0.61	4897587	0.85	4898441	0.57	4899051	0.73
chr3	4901875	4891088	0.38	4895666	0.02	NA	NA	4895666	0.05	4918070	0.33
chr3	4902845	4902931	0.46	4900881	0.62	4902453	0.33	4904741	0.49	4897559	0.63
chr3	4906687	4906144	0.76	4907021	0.64	4906687	0.9	4906687	0.73	4906144	0.86
chr3	4912455	4912454	1.0	NA	NA	NA	NA	NA	NA	NA	NA
chr3	4913261	4913260	0.68	4913260	0.98	4913260	0.94	4913260	0.92	4913260	0.96
chr3	4915034	4915012	0.81	4913438	0.97	4913438	0.97	4913438	0.96	4913438	0.93
chr3	4922555	4913554	0.72	4922568	0.78	4922568	0.93	4922568	0.97	4922568	0.96
chr3	4927303	4927327	0.74	4927312	0.89	NA	NA	4915454	0.5	NA	NA
chr3	4930046	4928648	0.75	4928993	0.73	4929923	0.7	4928993	0.62	4929136	0.58
chr3	4932748	4932767	0.74	4932767	0.95	4932771	0.9	4932767	0.87	4932767	0.68
chr3	4933732	4913078	1.0	NA	NA	4917425	0.25	NA	NA	NA	NA
chr3	4935294	4935298	1.0	4935298	0.44	4962459	0.25	4913135	1.0	4935298	1.0
chr3	4935677	4935676	0.91	4933027	0.5	4935698	0.33	4909960	0.73	4934965	0.97
chr3	4940319	4907541	0.8	NA	NA	NA	NA	NA	NA	4974143	0.03
chr3	4940871	4934803	0.01	NA	NA	NA	NA	NA	NA	NA	NA
chr3	4941008	4941007	0.77	4941007	0.71	4941007	0.88	4941007	0.55	4941007	0.47
chr3	4943421	4943420	0.94	4943420	0.97	4943420	0.98	4943420	0.99	4943420	0.99
chr3	4946434	4946438	0.96	4946438	1.0	NA	NA	4946438	0.99	4946438	0.98
chr3	4947190	4947189	0.43	4947189	0.37	4949410	0.36	4948341	0.32	4947189	0.36
chr3	4949426	4949425	0.96	4906547	0.5	4949425	0.47	4949425	0.73	4949425	0.44
chr3	4950970	4960687	0.17	NA	NA	NA	NA	NA	NA	NA	NA
chr3	4951346	4953567	0.34	4950830	0.39	4952735	0.88	4952649	0.45	4950830	0.35
chr3	4954873	4954872	1.0	4954872	0.97	4954872	0.99	4954164	0.99	4954872	0.98
chr3	4954997	4939611	0.4	NA	NA	NA	NA	NA	NA	NA	NA
chr3	4957671	4957799	0.71	4959371	0.69	4954742	0.86	4957799	0.7	4957671	0.72
chr3	4960643	4959593	0.85	4959593	0.87	4960285	0.94	4959593	0.96	4959593	0.97
chr3	4963076	4963075	0.95	4963075	0.99	4963075	0.98	4963075	0.96	4959593	0.97
chr3	4965387	4959436	1.0	NA	NA	NA	NA	NA	NA	NA	NA
chr3	4972002	4972191	0.64	4969690	0.8	4972001	0.74	4972001	0.8	4972001	0.92
chr3	4980875	4980874	0.55	4980874	0.98	4980874	0.77	4980874	0.91	4980874	0.86
chr3	4981162	4982730	0.63	4978079	0.69	4978079	0.73	4982730	0.7	4982730	0.78
chr3	4981297	4979718	0.97	4981296	1.0	4981276	0.98	4982311	0.99	4981296	0.95
chr3	4982731	4982730	1.0	4982730	0.89	4982730	1.0	4982730	0.94	4978079	0.92
chr3	4983829	4982730	0.45	4971450	0.39	4983850	0.29	4983829	0.22	4983850	0.23
chr3	4985772	4985771	0.99	4985201	0.89	4985771	0.28	4985201	0.89	4985201	0.76
chr3	4988720	4988719	0.92	4988719	0.99	4988719	1.0	4988719	0.99	4988719	0.96
chr3	4991530	4991536	0.98	4991536	0.98	4991536	0.99	4991536	0.95	4991536	0.93
chr3	4993263	4993267	0.87	4993267	0.92	NA	NA	4993267	1.0	4993267	0.72
chr3	4994353	4994352	0.91	4994352	0.94	4980874	0.33	4994352	1.0	4992774	0.51
chr3	4997578	4996591	0.72	4997577	0.95	4997577	0.97	4997577	0.78	4997577	0.96
chr3	5008049	5008048	0.73	5008048	0.99	5008048	1.0	5008620	0.93	5008620	0.99
chr3	5009058	4960379	1.0	5009057	1.0	5009057	1.0	5009057	0.96	4964954	0.67
chr3	5012793	5012792	0.95	5012301	0.9	5013455	1.0	5012792	0.89	5012495	0.97
chr3	5013694	5013762	0.96	5013762	0.99	5013455	1.0	5013762	0.99	5013455	0.96
chr3	5015168	5015168	0.65	5014780	0.74	5013455	0.84	5014780	0.79	5013455	0.62
chr3	5019257	5019256	0.99	5019256	0.98	5015682	0.82	5019256	0.97	5013455	0.7
chr3	5021305	5021323	1.0	5021335	1.0	NA	NA	5021335	1.0	NA	NA
chr3	5022733	5022744	0.97	5022744	0.99	5022744	0.99	5022744	0.96	5022744	0.98
chr3	5023849	5023848	1.0	5023848	1.0	5023848	1.0	5025895	0.67	4974966	1.0
chr3	5025795	5025794	0.58	5025794	0.9	5025794	0.93	5025794	0.88	5025794	0.85
chr3	5027319	5027318	0.76	5027318	0.97	5027318	0.96	5027318	0.96	5027318	0.94
chr3	5028757	5028759	0.75	5003984	0.8	5028760	0.76	5028569	0.63	5028760	0.76
chr3	5031460	5031459	0.24	5033947	0.79	5033947	0.73	5031459	0.72	5033947	0.71
chr3	5032133	5032132	0.96	5032132	0.67	5032132	1.0	5032132	0.9	5032132	1.0
chr3	5032415	5032132	0.96	NA	NA	5032414	1.0	5032414	0.97	5032414	1.0
chr3	5033948	5033947	0.64	5033112	0.69	5033112	0.67	5033112	0.64	5033112	0.7
chr3	5034273	5033734	0.48	5034796	0.67	5034929	0.65	5033734	0.4	5034929	0.82
chr3	5034797	5034796	0.72	5034796	0.82	5034796	0.99	5034796	0.8	5034796	0.97
chr3	5034960	5034964	0.9	5034964	0.95	NA	NA	5034964	0.96	5034964	0.75
chr3	5036201	5036200	1.0	5036209	0.4	5036200	0.67	NA	NA	5036209	1.0
chr3	5037587	5037595	0.5	5037595	0.86	NA	NA	5037595	1.0	5037051	0.98
chr3	5040848	5040847	0.71	5040847	0.96	5042058	0.87	5040847	0.9	5040847	0.96
chr3	5047247	5047249	0.66	5047249	0.89	5041689	0.89	5047249	0.84	5047249	0.62
chr3	5052888	5052903	0.99	5052903	0.89	5052903	0.98	5052903	0.75	5052903	0.95
chr3	5057159	5057158	0.91	NA	NA	NA	NA	NA	NA	NA	NA
chr3	5057443	5057442	1.0	NA	NA	5063793	1.0	5056919	0.5	NA	NA
chr3	5059660	5059659	0.56	5056909	0.69	5059659	0.53	5059659	0.54	5059659	0.47
chr3	5060775	5060774	0.99	5060774	1.0	5060774	1.0	5060774	0.99	5060774	0.97
chr3	5061403	5062889	1.0	NA	NA	NA	NA	NA	NA	5061402	0.44
chr3	5063884	5063907	0.63	5063907	0.36	5063907	0.35	5063907	0.31	5063907	0.32
chr3	5066008	5066023	0.62	5066007	0.7	5066007	0.85	5066007	0.67	5066007	0.77
chr3	5067790	5068156	0.42	5067789	0.71	5067789	0.57	5068156	0.65	5067789	0.52
chr3	5070558	5070562	0.79	5069482	0.57	5070567	0.61	5070562	0.73	5070586	0.35
chr3	5073020	5073019	0.92	5073019	0.98	5073019	0.98	5073019	0.95	5073019	0.95
chr3	5073911	5073911	0.34	NA	NA	NA	NA	5030906	1.0	NA	NA
chr3	5074725	5074715	0.98	5074519	1.0	5074519	1.0	5074519	0.98	5074715	0.96
chr3	5080080	5080088	1.0	NA	NA	NA	NA	NA	NA	NA	NA
chr3	5085010	5085018	0.88	5085018	1.0	5085018	0.33	5085018	0.86	5085018	1.0
chr3	5085320	5085339	0.79	5085339	0.94	5085339	0.94	5085339	0.9	5085339	0.94
chr3	5087567	5084534	1.0	NA	NA	NA	NA	NA	NA	NA	NA
chr3	5090171	5090170	0.9	5090170	0.78	5085118	0.68	5090170	0.83	5090170	0.95
chr3	5091795	5091794	0.42	5090263	0.87	5091794	0.71	5091794	0.71	5090263	0.86
chr3	5093356	5093355	0.8	5093355	0.83	5093355	0.73	5093355	0.77	5093355	0.74
chr3	5093618	5091604	0.5	5093617	0.63	5093617	0.63	5093617	0.76	5093617	0.66
chr3	5095796	5095795	0.99	5095795	0.97	5095795	0.97	5095795	1.0	5095795	0.97
chr3	5099151	5096830	0.54	5099026	0.95	5099026	0.95	5099026	0.97	5099026	0.94
chr3	5101106	5101105	0.92	5101677	0.59	5101105	0.64	5101105	0.66	5101396	0.62
chr3	5102006	5102005	0.76	5102005	0.97	5101714	1.0	5101753	0.95	5102005	0.89
chr3	5103840	5116196	0.14	NA	NA	5151720	0.12	NA	NA	5097507	1.0
chr3	5104464	5104463	1.0	5104463	0.99	5104463	0.99	5104463	1.0	5104463	1.0
chr3	5106433	5106432	0.72	5105851	0.83	5105851	0.82	5108071	0.76	5108071	0.78
chr3	5107617	5107616	1.0	5107616	0.94	5061926	0.03	5107616	1.0	5107616	1.0
chr3	5108228	5106494	0.74	5106432	0.6	5110508	0.6	5110508	0.56	5110621	0.6
chr3	5110304	5119482	1.0	NA	NA	NA	NA	NA	NA	NA	NA
chr3	5111925	5112115	0.93	5111939	0.5	NA	NA	5111925	0.99	NA	NA
chr3	5111940	5112115	0.94	5111939	0.5	NA	NA	5111925	1.0	NA	NA
chr3	5113202	5113241	0.61	5113061	0.98	5113241	1.0	5113241	0.99	5113061	0.97
chr3	5115248	5115247	0.44	5115247	0.89	5115247	0.87	5115247	0.82	5115247	0.84
chr3	5115473	5076835	0.03	NA	NA	5118025	0.67	NA	NA	5114452	0.5
chr3	5120787	5120805	0.91	5120805	0.8	5120805	0.92	5120805	0.89	5120805	0.74
chr3	5125537	5125933	0.9	5125536	0.98	5125536	0.96	5128647	0.96	5125536	1.0
chr3	5126118	5126117	0.99	5126117	0.99	5126117	1.0	5126117	0.95	5126117	1.0
chr3	5129166	5129180	0.99	5129180	1.0	5132089	0.99	5128647	1.0	5129180	0.98
chr3	5129858	5129867	0.9	NA	NA	5120945	1.0	5113137	1.0	NA	NA
chr3	5130521	5094199	0.25	NA	NA	NA	NA	NA	NA	5081759	0.25
chr3	5131394	5132089	0.97	5129180	0.98	5132114	0.94	5128647	0.98	5129012	0.95
chr3	5132690	5124375	1.0	NA	NA	NA	NA	NA	NA	5096076	0.07
chr3	5135757	5161108	0.79	5135299	0.87	5137462	0.82	5132538	0.85	5135339	0.78
chr3	5137438	5137437	0.77	5141773	0.84	5137437	0.96	5132146	0.84	5137437	0.95
chr3	5138031	5114523	0.06	5138011	0.44	5138011	0.96	5093591	0.5	5131256	0.67
chr3	5138191	5137462	0.81	5136760	0.85	5138190	0.99	5132089	0.8	5136760	0.81
chr3	5140559	5140558	0.99	5140558	0.99	5124256	0.99	5140558	1.0	5140558	1.0
chr3	5147023	5145346	1.0	5143094	0.97	5146510	1.0	5145346	1.0	5147022	0.97
chr3	5150464	5150071	0.79	5150454	0.99	5154954	0.97	5150071	0.98	5135339	0.95
chr3	5150783	5150782	0.9	NA	NA	5150782	0.44	5150782	0.67	5114228	0.5
chr3	5153929	5153395	0.91	5153928	0.97	5150867	0.99	5153395	0.97	5153928	0.99
chr3	5154338	5153395	0.96	5154337	1.0	5154337	1.0	5154337	0.98	5154337	0.99
chr3	5154892	5153395	0.92	5154721	1.0	5154891	0.97	5154891	0.99	5153928	0.98
chr3	5155891	5155909	0.65	5154954	1.0	5150867	0.93	5155890	0.93	5153928	0.95
chr3	5157473	5157489	0.93	5157489	0.87	5157489	1.0	5157489	0.91	5157489	0.98
chr3	5157973	5164564	0.25	NA	NA	5157972	1.0	5115174	1.0	NA	NA
chr3	5169301	5169305	0.42	5169305	0.71	5141018	0.79	5169305	0.64	5134971	0.77
chr3	5170717	5170738	0.97	5170738	0.3	5170738	0.88	5170738	0.51	5170738	1.0
chr3	5173714	5173713	0.7	5173713	0.66	5173713	0.8	5173713	0.65	5173713	0.54
chr3	5174630	5172944	0.98	NA	NA	NA	NA	5124741	1.0	NA	NA
chr3	5177460	5177459	1.0	5177459	0.34	5177459	0.5	5166042	0.57	5177459	0.32
chr3	5178238	5178237	0.77	NA	NA	5178237	1.0	5178237	0.76	5132257	1.0
chr3	5182909	5217597	0.5	NA	NA	NA	NA	NA	NA	NA	NA
chr3	5184783	5184782	0.87	5184782	0.63	5184045	0.94	5184782	0.6	5184782	0.98
chr3	5191225	5191224	1.0	NA	NA	NA	NA	NA	NA	NA	NA
chr3	5193601	5193600	0.64	5193600	0.92	NA	NA	5193600	0.87	5193600	1.0
chr3	5194329	5170220	0.11	NA	NA	NA	NA	NA	NA	NA	NA
chr3	5196461	5152752	0.32	5196461	0.83	5211676	0.58	5189999	0.5	5196461	0.87
chr3	5197065	5199538	0.44	5213000	0.76	5197064	0.82	5199538	0.36	5199538	0.9
chr3	5198042	5198052	1.0	5238738	1.0	5198052	1.0	5198052	1.0	5181341	0.67
chr3	5200452	5222985	0.25	NA	NA	NA	NA	NA	NA	NA	NA
chr3	5201163	5197924	1.0	NA	NA	5201162	0.89	5155843	1.0	5169312	0.33
chr3	5204369	5204373	0.97	NA	NA	5204373	0.67	5212818	0.8	NA	NA
chr3	5206211	5211794	0.72	5206210	0.85	NA	NA	5206210	0.6	5206210	0.94
chr3	5208278	5208277	0.88	5208277	1.0	5237766	0.5	5208277	0.51	NA	NA
chr3	5208738	5209676	0.37	5174387	0.2	5219513	0.63	5196913	0.18	5208759	0.32
chr3	5208760	5209676	0.35	5208770	0.16	5208743	0.4	5196913	0.18	5208759	0.27
chr3	5210715	5210714	0.78	5210714	0.64	5210714	0.73	5210714	1.0	5210714	1.0
chr3	5211653	5217908	0.31	5211653	0.75	5211653	0.63	5211653	0.56	5211653	0.83
chr3	5220534	5220679	0.91	5220679	0.94	5220679	0.99	5218123	0.88	5220778	0.95
chr3	5221848	5221759	0.65	5219976	0.85	5219976	0.96	5221817	0.8	5221817	0.92
chr3	5224816	5225361	0.63	5225361	0.92	5225660	0.89	5225361	0.9	5224822	0.88
chr3	5225866	5223793	0.48	5225476	0.29	5223206	0.53	5221817	0.49	5227180	0.73
chr3	5229741	5198683	0.27	NA	NA	5183502	0.05	NA	NA	NA	NA
chr3	5233306	5233151	0.64	5232241	0.8	5233305	0.56	5232241	0.55	5233305	0.77
chr3	5234388	5235477	0.52	5232241	0.85	5233305	0.74	5235477	0.75	5236550	0.65
chr3	5237204	5236944	0.77	5237203	0.33	5237203	0.66	5236944	0.47	5237203	0.79
chr3	5240528	5240527	0.69	5240527	0.57	5240527	0.43	5240527	1.0	5240527	0.46
chr3	5241939	5241938	0.93	5241938	0.92	5241938	0.97	5241938	1.0	5241938	0.95
chr3	5243474	5243601	0.96	5243027	0.73	5243449	1.0	5242987	1.0	5243548	1.0
chr3	5245281	5245280	0.52	5245280	0.8	5257945	0.04	5233545	0.71	5245280	1.0
chr3	5247664	5247531	0.84	5247430	0.96	5247430	0.99	5247531	0.94	5247531	0.98
chr3	5248326	5248325	0.95	5245165	0.85	5248325	0.91	5247531	0.75	5247531	0.96
chr3	5251101	5251100	0.94	5251100	0.95	5251100	0.99	5251100	0.97	5251100	0.99
chr3	5257147	5258698	0.54	5257934	0.7	5257146	0.76	5257146	0.6	5253028	0.74
chr3	5257680	5257948	0.99	5256375	1.0	5257681	1.0	5257948	1.0	NA	NA
chr3	5258090	5259193	0.86	5258089	0.44	5258089	0.79	5259193	0.5	5258089	1.0
chr3	5259067	5259176	0.98	5258596	1.0	5259073	0.97	5258596	1.0	5258596	0.94
chr3	5269711	5269710	0.46	5269710	0.73	5269710	0.94	5269710	0.39	5269710	0.85
chr3	5272712	5308285	0.1	NA	NA	NA	NA	NA	NA	NA	NA
chr3	5272867	5272826	0.93	5243097	0.56	5272880	0.83	5269995	0.8	5272880	0.78
chr3	5276648	5276652	0.52	5276652	0.35	5276652	0.97	5284142	0.5	5274216	0.67
chr3	5286402	5286401	0.57	5286401	0.59	5286401	0.79	5286401	0.44	5277410	0.71
chr3	5289598	5289622	0.41	NA	NA	NA	NA	NA	NA	NA	NA
chr3	5289908	5290006	0.8	5289699	0.75	5290006	0.9	5290006	0.79	5290006	0.9
chr3	5293343	5293342	0.62	5293090	0.76	5293342	0.78	5297640	0.68	5293095	0.7
chr3	5294338	5293017	0.82	5294337	0.78	5294337	0.76	5290768	0.93	5294337	0.69
chr3	5301188	5301187	0.82	5301187	0.86	5301187	0.89	5301187	0.87	5301187	0.83
chr3	5304473	5304520	0.92	5304511	0.93	5304520	0.97	5304520	0.96	5304511	0.93
chr3	5308573	5308572	0.99	5308572	0.97	5308572	0.98	5308572	0.98	5308572	0.97
chr3	5308948	5309529	0.98	5307220	1.0	5308947	0.89	5307220	0.93	5296269	0.77
chr3	5313141	5314555	1.0	NA	NA	NA	NA	NA	NA	NA	NA
chr3	5316606	5312449	0.88	5316604	1.0	5316605	0.37	5316605	0.5	5316605	0.87
chr3	5320040	5319633	0.73	5318510	0.76	5320609	0.84	5324130	0.62	5317291	0.82
chr3	5323036	5319596	0.29	5313351	0.52	5320044	0.55	5318200	0.52	5315847	0.55
chr3	5327532	5327867	0.7	5327804	0.72	5327804	0.87	5327874	0.79	5327804	0.75
chr3	5331061	5331077	0.43	5331077	0.95	5331077	0.9	5331077	0.8	5331077	0.95
chr3	5341894	5341914	0.33	5342234	0.64	5342234	0.59	5350042	0.45	5341914	0.42
chr3	5346291	5346291	1.0	5346291	0.95	5341884	1.0	5346291	1.0	5346291	0.63
chr3	5350325	5350330	0.96	5350330	0.96	5350330	0.96	5350330	0.94	5350330	0.94
chr3	5356169	5356168	0.77	5356168	0.76	5356168	0.75	5356168	0.55	5356168	0.81
chr3	5360320	5356453	1.0	NA	NA	5360319	1.0	5357919	1.0	NA	NA
chr3	5363279	5363278	0.54	5363278	0.97	5363278	0.98	5363278	0.96	5363278	0.9
chr3	5364673	5361544	0.79	5364672	1.0	5364672	0.98	5364672	0.96	5364672	0.99
chr3	5369861	5369860	0.49	5369860	0.91	5369860	0.55	5369860	0.64	5369860	0.96
chr3	5370847	5370856	0.94	5370856	0.26	5370856	1.0	5370856	0.67	5370856	1.0
chr3	5371485	5371484	0.85	5371484	0.95	5371484	1.0	5371484	0.97	5371484	0.97
chr3	5377541	5383179	0.51	5386686	0.59	5377540	0.81	5377540	0.42	5377540	0.57
chr3	5385124	5385243	0.39	5377825	0.89	5385123	0.97	5377825	0.8	5377825	0.9
chr3	5387168	5383948	0.84	5376382	0.74	5389332	0.66	5386563	0.81	5389332	0.71
chr3	5390061	5390060	0.9	5350969	0.5	5366789	0.14	5390060	0.59	5390060	0.5
chr3	5393946	5393945	0.42	5393945	0.95	5393945	0.92	5393945	0.62	5395683	0.59
chr3	5395085	5395808	0.62	5395567	0.7	5395808	0.64	5395567	0.49	5395808	0.53
chr3	5406475	5406152	0.82	5408784	0.91	5406719	0.82	5406870	0.92	5406719	0.88
chr3	5412202	5412310	0.67	5412201	0.94	5412201	0.71	5412201	0.92	5412201	0.91
chr3	5418899	5418898	0.59	5427722	0.56	5397564	0.48	5418898	1.0	5420401	0.5
chr3	5421553	5420594	1.0	NA	NA	NA	NA	NA	NA	NA	NA
chr3	5422781	5394853	0.04	NA	NA	5422787	0.6	NA	NA	5422784	1.0
chr3	5427648	5428036	0.68	5427647	0.83	5427647	0.86	5427647	0.61	5427647	0.77
chr3	5432543	5432542	0.61	5432542	0.91	5432542	0.62	5432542	0.65	5432542	0.69
chr3	5435190	5435195	0.94	5437906	0.61	5435195	0.65	5433755	0.61	5434218	0.67
chr3	5435688	5435689	0.39	5435687	0.34	5435687	0.62	5436093	0.75	5428297	0.28
chr3	5440598	5441646	0.49	5440660	0.91	5440598	0.85	5440660	0.82	5440660	0.86
chr3	5446081	5431608	0.5	NA	NA	NA	NA	NA	NA	NA	NA
chr3	5447538	5447417	0.95	5447531	0.96	5447417	0.96	5447531	0.95	5447531	0.97
chr3	5447685	5447684	0.63	5443382	0.88	5447417	0.95	5447684	0.86	5447684	0.87
chr3	5461891	5461890	0.73	5461890	0.96	5461890	0.9	5461890	0.97	5461890	1.0
chr3	5462425	5461725	0.99	5462424	1.0	5461734	0.99	5462424	0.97	5462424	1.0
chr3	5463114	5463141	0.75	5463141	0.95	5461694	0.75	5463141	0.88	5461694	0.88
chr3	5475385	5475384	1.0	5475384	0.98	5475384	0.95	5475384	1.0	5475384	0.89
chr3	5476279	5476277	0.64	5476278	1.0	5476278	0.99	5476278	0.95	5476278	0.95
chr3	5477489	5482783	0.43	5477512	0.8	5477559	0.99	5477512	0.88	5477559	0.88
chr3	5478513	5478512	0.97	5478512	0.97	5478512	0.99	5478512	0.98	5478512	0.98
chr3	5481669	5481934	0.88	5467360	0.45	5481869	0.94	5481934	0.7	5481707	0.94
chr3	5489522	5489521	0.74	5482954	0.83	5493590	0.47	5482954	0.75	5482954	0.73
chr3	5493278	5493277	0.98	5493277	0.94	5457340	0.5	5493277	0.98	5486180	0.71
chr3	5493543	5492598	0.81	5493542	0.46	5493542	0.93	5492598	0.73	5488828	0.82
chr3	5515743	5515742	0.49	5500682	0.65	5500682	0.66	5519950	0.61	5500682	0.71
chr3	5528753	5529202	0.67	5529787	0.82	5527856	0.63	5529787	0.78	5529787	0.78
chr3	5533999	5533998	0.56	5532394	0.62	5533998	0.83	5533998	0.59	5533998	0.82
chr3	5538341	5538340	0.33	5565879	0.45	5538340	0.6	5538340	0.35	5538744	0.5
chr3	5540614	5540622	0.79	NA	NA	5506250	0.11	NA	NA	NA	NA
chr3	5541895	5541690	0.56	5541894	0.54	5541894	0.67	5541894	1.0	5541894	0.56
chr3	5542977	5542976	0.43	5542976	0.58	5542976	0.46	5542976	0.43	5542976	0.45
chr3	5544959	5544958	0.89	5543672	0.83	5544958	0.92	5544958	0.92	5544958	0.99
chr3	5546652	5546651	0.72	5534282	0.86	5546651	0.96	5543321	0.96	5546651	0.75
chr3	5552800	5552799	0.74	5553065	0.94	5553065	0.99	5552799	0.96	5553065	0.97
chr3	5553347	5553367	0.93	5541883	0.65	5553437	0.86	5541883	1.0	5535781	0.99
chr3	5554012	5554018	0.94	5553895	0.96	5554018	0.69	5554018	0.62	5554018	0.9
chr3	5555660	5554713	0.05	5531951	1.0	5555673	1.0	5555672	1.0	NA	NA
chr3	5559092	5558433	0.95	5558039	0.67	5558968	0.88	5558039	0.71	5535781	0.64
chr3	5560275	5560274	0.93	5560274	1.0	5560274	0.99	5560274	0.96	5560274	1.0
chr3	5563726	5563582	0.89	5563725	0.98	5562698	0.98	5564028	0.95	5562698	0.92
chr3	5564325	5564324	1.0	5564324	1.0	5562445	0.8	5562445	1.0	5564324	1.0
chr3	5565880	5566688	0.64	5565598	0.74	5565879	0.67	5565598	0.51	5565879	0.43
chr3	5568491	5568490	0.3	5568490	0.75	5568856	0.82	5568856	0.87	5568856	0.8
chr3	5577505	5578545	0.92	5575038	0.88	5579981	0.87	5579872	0.74	5574933	0.91
chr3	5578527	5578526	0.36	5578526	0.95	5578525	0.65	5578526	0.64	5578526	0.95
chr3	5581356	5581355	1.0	5579981	1.0	5581355	0.94	5581355	1.0	5581355	1.0
chr3	5582427	5582426	0.95	5582411	0.88	5582411	0.83	5582411	0.8	5582426	0.87
chr3	5587820	5552432	1.0	NA	NA	5537967	0.07	5591722	0.33	NA	NA
chr3	5587876	5586381	0.59	5587363	0.86	5587585	0.91	5587567	0.9	5587363	0.82
chr3	5587967	5587977	0.62	5586020	0.64	5587975	0.73	5586693	0.91	5587978	0.51
chr3	5597704	5610247	0.7	5600869	0.54	5591534	0.87	5600179	0.65	5596284	0.61
chr3	5612127	5568255	1.0	5575038	1.0	5612169	0.51	5648720	0.13	5612169	1.0
chr3	5615518	5615517	0.91	5615517	0.81	5604519	0.88	5615517	0.49	5587697	0.71
chr3	5620891	5620890	0.42	5620890	0.65	5620890	0.85	5620890	0.43	5620890	0.55
chr3	5623184	5620846	0.59	5623183	0.5	5623183	0.44	5623183	0.64	5623183	0.55
chr3	5624618	5624349	0.47	5624617	0.78	5624617	0.93	5624617	0.9	5624617	0.62
chr3	5629648	5629647	0.99	5629258	1.0	5629647	0.96	5629630	0.95	5627525	0.95
chr3	5648055	5648054	0.41	5645829	0.98	5648060	0.97	5647714	0.91	5648141	0.66
chr3	5648721	5649018	0.6	5649018	0.89	5648610	0.69	5649018	0.77	5648610	0.79
chr3	5657889	5650130	0.31	5651060	0.58	5658977	0.63	5667699	0.39	5656152	0.61
chr3	5674378	5674379	0.88	NA	NA	NA	NA	NA	NA	NA	NA
chr3	5675805	5675804	0.6	5675804	0.51	5675804	1.0	5675804	0.83	5675804	0.89
chr3	5678802	5678801	1.0	NA	NA	NA	NA	NA	NA	NA	NA
chr3	5680995	5680994	0.62	5680994	0.99	5680994	0.98	5680994	0.93	5681223	0.98
chr3	5685546	5685555	0.97	5686553	0.25	NA	NA	5683779	1.0	NA	NA
chr3	5690095	5690094	0.67	5690094	0.64	5690094	0.71	5696134	0.57	5690094	0.46
chr3	5693871	5693870	0.99	5693870	0.95	5693870	1.0	5693870	1.0	5693870	1.0
chr3	5697657	5697674	0.99	NA	NA	NA	NA	NA	NA	5697656	0.79
chr3	5704204	5704203	0.73	5704203	0.94	5704203	0.28	5700227	0.45	5704203	0.73
chr3	5706552	5706551	0.88	5706551	0.95	5706551	0.97	5706551	0.96	5706551	0.95
chr3	5707567	5675327	0.57	5707581	1.0	5707581	0.97	5707581	1.0	5703470	1.0
chr3	5708314	5681814	0.19	5708312	0.86	5722648	0.5	5708312	0.64	5708312	1.0
chr3	5721759	5721758	0.69	5721758	0.55	5721758	0.68	5721758	0.79	5721758	0.52
chr3	5728972	5728971	0.43	5725999	0.56	5733296	0.57	5741878	0.39	5728971	0.5
chr3	5729410	5729409	0.89	5729409	0.93	5729409	0.64	5729409	0.73	5729409	0.92
chr3	5737437	5737436	0.68	5737436	0.56	5737436	0.96	5737436	0.69	5737436	0.47
chr3	5737743	5737742	0.74	5737742	0.8	5737742	0.75	5737742	0.8	5737742	0.56
chr3	5738042	5736563	0.95	5738041	0.51	5738631	0.93	5736563	0.87	5736563	0.65
chr3	5738338	5738337	0.66	5738358	0.79	5738358	0.66	5738358	0.75	5738358	0.74
chr3	5739405	5739404	0.9	5739404	0.94	5739404	0.7	5739404	0.83	5739404	0.78
chr3	5740293	5740587	0.83	5739138	0.79	5739966	0.64	5740587	0.73	5739274	0.75
chr3	5740954	5741619	0.51	5744415	0.6	5740995	0.29	5744415	0.46	5744100	0.38
chr3	5741894	5741878	0.65	5744415	0.87	5741893	0.61	5747992	0.78	5749256	0.81
chr3	5744713	5744719	0.44	5744719	0.41	5744719	0.36	5744719	0.37	5744719	0.54
chr3	5749262	5749157	0.98	5749157	1.0	5748788	0.99	5749157	0.99	5749287	0.99
chr3	5751067	5751066	0.97	5751066	0.72	5751066	0.87	5751066	0.82	5751066	0.68
chr3	5753101	5753106	0.73	5750200	0.66	5753921	0.75	5753106	0.66	5753106	0.75
chr3	5754204	5754305	0.98	5754305	0.96	5754128	0.99	5754305	0.99	5754531	0.98
chr3	5755070	5754974	0.8	5755080	1.0	5754959	1.0	5754959	0.99	5754959	0.99
chr3	5759106	5759105	0.87	5759105	0.33	5759105	0.8	5759105	0.6	5759105	0.33
chr3	5760701	5760700	0.52	5760700	0.19	5760700	0.63	5760700	0.54	5760700	0.29
chr3	5762406	5762405	0.96	5764845	0.82	5762405	0.98	5762405	0.93	5762405	0.94
chr3	5764151	5811785	0.1	NA	NA	NA	NA	NA	NA	5775497	0.25
chr3	5769306	5769305	0.67	5769305	1.0	5769305	0.56	5769305	0.75	NA	NA
chr3	5769452	5769451	1.0	5768105	0.71	5769451	0.95	5767762	0.98	5769451	0.75
chr3	5772248	5779179	0.7	5771962	0.91	5770702	0.81	5774668	0.86	5774198	0.88
chr3	5774263	5774262	0.76	5774111	0.92	5774262	0.93	5774262	0.96	5774262	0.92
chr3	5779512	5782839	1.0	NA	NA	NA	NA	NA	NA	NA	NA
chr3	5784550	5784549	0.54	5784549	0.57	5787570	0.85	5784549	0.73	5784549	0.77
chr3	5788011	5788010	1.0	NA	NA	NA	NA	5788010	1.0	5788010	0.67
chr3	5788694	5788757	0.31	5788151	0.56	5788151	0.5	5789194	0.54	5788427	0.54
chr3	5788775	5788792	0.61	5788792	0.84	5796412	0.61	5788792	0.74	5789194	0.68
chr3	5789195	5789194	0.91	5789194	0.64	5789194	0.91	5789194	0.74	5789194	0.82
chr3	5792876	5792875	0.92	5792875	0.88	5792875	0.97	5792875	0.94	5792875	0.87
chr3	5795054	5795053	0.73	5795053	0.95	5796412	0.78	5795053	0.87	5793373	0.7
chr3	5795725	5795741	0.58	5795741	0.95	5789981	0.68	5795741	0.83	5795741	0.76
chr3	5799486	5799485	0.63	5799485	0.89	5799485	0.7	5799485	0.62	5799485	0.91
chr3	5801188	5801781	0.57	5801187	0.93	5801187	0.98	5796738	0.81	5803956	0.79
chr3	5806013	5806702	0.52	5806137	0.67	5806702	0.76	5806137	0.63	5806702	0.62
chr3	5808133	5801652	1.0	5805973	1.0	5808132	1.0	5805973	1.0	5805973	0.87
chr3	5810157	5810205	0.92	5810156	1.0	5810205	0.95	5810205	0.95	5810156	0.98
chr3	5818189	5818499	0.43	5821301	0.84	5830281	0.42	5821301	0.76	5821301	0.65
chr3	5820869	5820868	0.71	5820868	0.83	5821357	0.87	5822652	0.82	5822652	0.82
chr3	5823769	5808384	0.75	NA	NA	NA	NA	NA	NA	NA	NA
chr3	5825776	5825775	0.7	5825775	0.92	5825775	0.93	5825775	0.92	5825775	0.97
chr3	5828172	5828171	1.0	NA	NA	NA	NA	NA	NA	NA	NA
chr3	5830802	5830801	0.86	5830801	0.82	5824670	0.59	5830801	0.91	5829972	0.89
chr3	5837203	5833088	0.33	5844550	0.54	5825775	0.45	5844818	0.43	5831145	0.57
chr3	5862191	5862190	0.58	5862190	1.0	5862190	0.95	5862190	0.86	5862190	0.88
chr3	5863363	5863362	0.29	5863362	0.65	5863362	0.77	5863362	0.47	5863362	0.66
chr3	5865029	5865028	0.52	5865028	0.96	5865028	0.77	5865028	0.97	5865028	0.97
chr3	5867371	5859543	0.69	5869650	0.67	5867370	0.94	5866703	0.72	5867370	0.99
chr3	5868073	5868079	0.89	5868079	0.73	5868079	0.67	5852159	0.25	5888195	0.5
chr3	5870567	5870568	0.61	5870568	0.66	5870568	0.83	5870568	0.73	5870568	0.81
chr3	5870920	5885603	0.51	5893552	0.61	5870919	0.85	5893674	0.57	5893674	0.54
chr3	5873687	5872975	0.61	5873882	0.56	5872975	0.53	5855163	0.57	5872975	0.49
chr3	5876580	5876584	0.26	5876584	0.47	5876584	0.64	5876079	0.37	5876584	0.49
chr3	5880770	5880769	0.39	5880769	0.88	5880769	0.92	5870937	0.67	5880769	0.85
chr3	5882698	5882697	0.41	5882697	0.84	5884396	0.66	5882697	0.75	5882697	0.91
chr3	5884177	5884177	1.0	5884177	1.0	5884177	1.0	5884177	1.0	5884177	0.97
chr3	5885528	5885527	0.84	5885207	1.0	5885207	0.93	5885207	0.95	5885527	0.99
chr3	5890697	5890696	0.71	5890696	0.84	5890696	0.46	5890696	0.7	5890696	0.53
chr3	5892455	5892454	0.68	5883496	0.62	5892954	0.72	5892454	0.54	5892454	0.53
chr3	5900166	5900165	0.4	5900165	0.61	5893549	0.58	5893511	0.43	5893511	0.64
chr3	5901559	5901558	1.0	5901558	1.0	NA	NA	NA	NA	NA	NA
chr3	5904900	5872232	1.0	NA	NA	NA	NA	NA	NA	5868670	0.14
chr3	5906997	5907195	0.42	5902167	0.58	5906996	0.87	5907195	0.55	5906996	0.59
chr3	5907143	5907142	0.66	5913508	0.8	5912696	0.81	5910694	0.84	5910694	0.78
chr3	5909821	5909820	0.54	5902167	0.88	5909820	0.56	5907195	0.91	5902167	0.75
chr3	5912007	5912007	0.81	5911089	0.78	5912006	0.72	5912006	0.61	5912006	0.74
chr3	5914824	5913985	0.68	5913985	0.97	5912532	0.81	5913806	0.88	5913843	0.81
chr3	5919468	5916556	0.48	5919419	0.54	5919447	0.93	5919447	0.66	5900702	0.69
chr3	5919539	5954453	0.12	NA	NA	NA	NA	NA	NA	NA	NA
chr3	5920772	5921068	0.65	5921068	0.8	5920732	0.91	5921068	0.87	5921068	0.85
chr3	5921492	5921491	1.0	5921491	0.97	5910752	0.96	5921491	1.0	5921491	0.98
chr3	5926946	5927612	0.78	5927625	0.81	5927612	0.88	5927612	0.83	5928998	0.97
chr3	5928057	5928058	0.96	5928058	0.97	5928058	0.97	5928058	1.0	5928058	0.99
chr3	5930894	5935364	0.69	5935364	0.8	5925562	0.99	5935364	0.79	5881373	0.33
chr3	5939831	5936688	0.93	5926111	0.87	5925562	0.99	5936688	0.96	5956182	0.2
chr3	5950383	5950382	0.63	5945982	0.92	5949531	0.99	5950382	0.96	5902735	1.0
chr3	5950682	5950681	0.72	5950681	0.5	5938586	0.06	5901743	0.5	5909820	0.5
chr3	5950847	5950846	0.48	5953363	0.59	5950846	0.6	5950846	0.57	5950846	0.59
chr3	5955194	5923735	0.87	5955208	1.0	5955197	0.92	5923735	1.0	5955208	1.0
chr3	5958831	5958897	0.9	5958897	0.62	5958897	0.73	5958897	0.67	5958897	0.67
chr3	5959128	5959127	0.58	5958897	0.91	5959127	0.93	5958897	0.96	5958897	0.92
chr3	5960256	5961081	0.89	5954903	0.95	5956679	0.91	5961081	0.93	5960724	0.91
chr3	5962383	5962393	1.0	NA	NA	5938553	1.0	5962393	1.0	NA	NA
chr3	5964832	5964831	0.98	5964831	0.97	5964831	1.0	5964831	0.99	5964831	0.99
chr3	5968505	5968504	0.72	5968504	0.99	5968504	0.99	5968504	0.91	5968504	0.96
chr3	5969512	5969514	1.0	NA	NA	NA	NA	5969514	0.9	5969514	1.0
chr3	5989754	5989765	0.96	5972077	0.33	5989777	1.0	5953960	0.5	6029454	0.43
chr3	5991673	5991694	0.98	5991694	1.0	5991694	1.0	5991694	0.88	5991694	1.0
chr3	5992672	5992692	0.61	5992692	0.42	5992692	0.59	5992692	0.42	5992692	0.6
chr3	5993803	5993186	0.9	5992453	0.96	5993721	0.89	5992900	0.94	5992453	0.92
chr3	6001999	5998293	0.89	6001998	1.0	NA	NA	NA	NA	6001998	1.0
chr3	6009163	6009183	0.48	5997330	0.62	6013407	0.67	6008817	0.46	6030220	0.71
chr3	6009184	6009183	0.46	5997330	0.67	6013407	0.66	6008817	0.45	6030220	0.68
chr3	6018913	6027797	0.59	6021941	0.72	6018912	0.61	6027797	0.76	6018912	0.52
chr3	6020077	6020076	0.79	6020076	0.89	6020076	0.99	6020076	0.98	6020076	0.97
chr3	6020627	6019884	0.6	6020626	0.5	NA	NA	5994848	0.5	6020626	0.65
chr3	6021268	6019278	0.58	6028241	0.94	6021267	0.98	6027173	0.96	6021267	0.93
chr3	6031299	6024973	0.72	6031298	0.82	NA	NA	6026351	1.0	6031298	0.8
chr3	6039014	6033396	0.37	6033396	0.53	6038906	0.69	6009183	0.65	6038906	0.57
chr3	6044865	6044864	0.97	6042164	1.0	6044864	0.96	6044864	1.0	6044864	1.0
chr3	6046177	6046338	0.98	6046338	0.57	6046176	0.89	6046597	0.76	6046176	0.79
chr3	6050440	6029217	1.0	6091232	0.03	NA	NA	6025896	1.0	NA	NA
chr3	6053097	6053058	0.82	6053456	0.86	6053096	0.61	6054049	0.79	6053956	0.64
chr3	6054437	6054445	1.0	6042429	1.0	NA	NA	6024635	0.89	NA	NA
chr3	6055496	6053307	1.0	NA	NA	NA	NA	NA	NA	NA	NA
chr3	6065931	6065930	0.56	6065930	0.64	6065930	0.86	6065930	0.67	6065930	0.62
chr3	6067739	6071144	0.68	6067744	0.96	6069231	0.83	6067744	0.96	6067744	1.0
chr3	6068107	6068188	0.57	NA	NA	NA	NA	NA	NA	NA	NA
chr3	6068939	6069231	0.63	6069231	0.93	6069231	0.85	6069231	0.96	6068824	0.93
chr3	6076668	6077459	0.57	6077459	0.89	6077459	0.79	6077459	0.9	6077459	0.78
chr3	6084059	6084058	0.36	6084058	0.91	6084058	0.85	6084058	0.55	6085383	0.47
chr3	6085398	6085606	0.56	6085264	0.63	6085264	0.78	6085264	0.55	6085264	0.67
chr3	6085919	6085934	0.38	6085934	0.65	6085934	0.84	6085934	0.52	6085934	0.52
chr3	6085959	6085952	0.65	6085958	0.65	6085958	0.6	6085962	0.6	6085958	0.71
chr3	6089153	6089152	0.49	6089152	1.0	6089152	1.0	6115016	0.04	6089152	0.5
chr3	6091936	6091935	0.82	6091962	0.9	6091732	0.94	6091935	0.77	6091962	0.91
chr3	6104692	6084100	0.17	NA	NA	NA	NA	NA	NA	NA	NA
chr3	6109293	6109313	0.46	6109292	0.6	6108416	0.78	6109313	0.47	6109523	0.76
chr3	6121754	6120331	0.43	6128687	0.59	6122478	0.91	6128629	0.47	6122478	0.73
chr3	6129001	6129000	0.78	6129000	0.97	6106123	0.81	6129000	0.98	6129000	0.38
chr3	6129896	6130908	0.62	6129860	0.77	6142604	0.47	6133268	0.68	6141962	0.51
chr3	6131077	6131088	0.97	6131088	0.98	6131088	0.98	6131088	0.99	6131088	0.98
chr3	6135574	6135573	0.97	6135573	0.92	NA	NA	6135573	1.0	NA	NA
chr3	6136505	6107067	1.0	6136504	1.0	6088507	1.0	6136504	1.0	6136504	1.0
chr3	6142530	6142365	0.45	6132396	0.39	6145764	0.61	6132396	0.52	6145764	0.54
chr3	6142605	6135914	1.0	6142604	0.91	6142604	1.0	6131759	1.0	6140200	0.99
chr3	6146664	6146663	1.0	6146663	0.76	NA	NA	6146663	0.68	6170732	0.46
chr3	6149687	6149686	0.86	6149686	1.0	6149686	0.99	6134755	0.97	6149686	0.74
chr3	6156930	6129005	1.0	NA	NA	NA	NA	NA	NA	6170126	0.33
chr3	6160541	6160540	0.94	6160540	0.45	6160540	0.88	6160540	0.55	6160540	0.56
chr3	6170392	6170397	0.98	6170397	0.99	6170397	0.83	6170397	0.99	6169953	0.96
chr3	6171676	6171675	0.73	6171675	0.74	6171675	0.86	6171675	0.6	6171675	0.73
chr3	6173530	6172635	0.48	6175672	0.52	6173855	0.82	6174392	0.51	6173855	0.63
chr3	6181317	6181316	0.98	6181316	1.0	NA	NA	6181316	1.0	NA	NA
chr3	6188957	6188956	1.0	NA	NA	NA	NA	NA	NA	NA	NA
chr3	6191858	6191862	0.87	6174108	0.5	6191862	0.56	6191862	0.87	NA	NA
chr3	6192149	6192148	0.5	6192663	0.87	6190349	0.67	6194276	0.7	6194755	0.81
chr3	6195027	6194351	0.71	6194351	0.87	6194351	0.76	6194351	0.91	6194351	0.9
chr3	6196426	6218977	0.12	NA	NA	NA	NA	NA	NA	6189921	1.0
chr3	6196722	6196721	1.0	6196721	1.0	NA	NA	6188968	1.0	NA	NA
chr3	6199508	6183990	1.0	NA	NA	NA	NA	6191862	0.14	6199527	0.75
chr3	6199648	6199554	0.87	6198593	0.97	6195810	0.99	6199554	0.95	6199554	0.98
chr3	6200473	6200472	0.97	6200472	1.0	6200472	1.0	6200472	0.95	6200472	0.92
chr3	6200997	6201013	0.65	6201013	0.96	6230888	0.33	6201013	0.77	6201013	0.99
chr3	6205621	6205620	0.68	6205620	0.99	6205620	0.98	6205620	0.98	6205620	0.92
chr3	6206656	6206662	0.85	6206662	1.0	6206662	0.93	6206664	0.92	6206662	1.0
chr3	6213139	6213138	0.55	6213138	0.28	6213138	0.67	6213138	0.7	6213138	0.57
chr3	6214885	6214887	0.95	6214836	0.97	6214836	0.97	6214887	0.99	6214836	0.99
chr3	6217423	6217435	0.92	6180858	0.5	6217435	0.25	6217435	0.78	NA	NA
chr3	6219460	6218351	0.96	6218472	0.97	6218936	0.98	6218637	0.95	6219526	0.96
chr3	6224688	6224687	0.13	6224699	0.44	6224699	0.61	6224699	0.4	6224699	0.39
chr3	6224921	6235787	0.63	6222793	0.92	6222793	0.75	6222793	0.9	6222793	0.92
chr3	6225944	6225943	0.27	6225943	0.68	6226235	0.71	6225943	0.43	6226843	0.56
chr3	6227375	6227376	0.83	6227376	0.95	6227376	0.95	6238723	0.9	6227376	0.97
chr3	6232861	6232860	0.87	6235787	0.95	6235787	0.86	6232860	0.95	6235787	0.93
chr3	6233189	6233188	0.6	6233188	0.5	6232725	1.0	6233204	0.67	6200835	0.69
chr3	6234018	6234017	0.77	6234017	0.92	6234017	0.88	6234017	0.96	6234017	0.92
chr3	6241625	6244817	0.38	6241639	0.93	6237965	0.83	6241639	0.92	6241639	0.94
chr3	6242735	6238781	0.49	6245629	0.6	6235787	0.71	6245629	0.74	6245629	0.7
chr3	6242844	6242843	1.0	6242843	0.85	NA	NA	6242843	0.8	6242843	0.8
chr3	6243675	6245309	0.81	6245309	0.75	6245309	0.97	6245309	0.75	6245309	0.75
chr3	6248126	6248125	0.97	6243920	0.96	6248125	0.98	6248125	0.91	6249846	0.95
chr3	6252707	6252706	0.95	6252706	1.0	6219635	0.67	6252706	0.96	6252706	1.0
chr3	6253372	6253415	0.55	6250290	0.63	6232725	0.83	6250290	0.6	6250290	0.63
chr3	6255254	6255253	0.75	6255253	0.56	6232725	0.82	6255253	0.49	6255253	0.56
chr3	6258015	6258014	0.8	6258138	0.86	6258138	0.97	6258138	0.91	6258138	0.94
chr3	6266861	6266860	0.57	6262167	0.75	6257978	0.93	6257978	0.63	6261163	0.84
chr3	6274642	6274641	0.97	6274641	0.95	6274641	0.97	6274641	1.0	6274641	0.97
chr3	6285066	6285071	1.0	6285071	0.66	6285071	0.69	6285071	0.86	6285071	0.92
chr3	6290794	6291521	0.43	6291521	0.82	6290793	0.95	6281475	0.78	6291521	0.87
chr3	6302607	6268841	0.56	NA	NA	6319626	0.28	6333151	0.46	NA	NA
chr3	6304723	6305621	0.79	6304722	0.97	6304722	0.96	6306611	0.99	6305621	0.92
chr3	6306536	6306535	0.76	6306535	0.92	6306940	0.92	6306535	0.85	6306535	0.9
chr3	6308329	6307887	0.56	6305035	0.6	6318739	0.66	6308081	0.55	6303921	0.68
chr3	6311911	6311910	0.95	6311910	0.81	NA	NA	6345061	0.81	6270280	0.08
chr3	6315400	6315399	0.52	6315399	0.9	6315511	0.84	6315511	0.84	6315511	0.89
chr3	6321760	6321759	0.53	6306535	0.65	6321759	0.55	6306535	0.59	6306535	0.53
chr3	6321926	6328857	0.66	6328857	0.9	6317639	0.92	6323328	0.94	6321925	0.89
chr3	6327859	6318105	0.93	6328735	0.96	NA	NA	6327858	0.79	6327858	0.95
chr3	6329619	6330823	0.74	6329631	0.84	6329631	0.92	6328536	0.91	6327061	0.87
chr3	6331436	6323625	0.33	NA	NA	6343715	0.04	NA	NA	6331435	1.0
chr3	6335686	6353913	0.44	6335685	0.7	6335685	0.64	6345908	0.63	6335685	0.81
chr3	6347886	6347901	0.98	6347901	1.0	6347901	1.0	6347901	1.0	6347901	0.99
chr3	6352857	6352856	1.0	NA	NA	6352856	1.0	6344240	1.0	6358123	0.11
chr3	6357542	6357542	0.93	6354865	1.0	6357542	0.99	6354865	0.99	6356203	1.0
chr3	6357855	6357854	0.71	6357854	0.63	6357854	0.76	6357854	0.63	6357854	0.33
chr3	6359991	6359990	0.89	6359990	1.0	6359990	0.98	6359990	0.91	6359990	0.91
chr3	6363683	6363682	0.9	6363682	0.97	6363682	0.86	6363682	0.87	6363682	0.97
chr3	6369692	6369691	0.88	6363577	0.86	6365122	0.74	6360078	0.6	6360078	0.82
chr3	6377304	6377303	0.53	6377303	0.89	6377303	1.0	6377303	0.99	6377303	0.96
chr3	6378687	6378529	0.3	6378686	0.62	6379292	0.84	6378686	0.7	6378686	0.75
chr3	6382369	6382368	1.0	6382368	1.0	NA	NA	6382368	1.0	NA	NA
chr3	6382765	6382764	0.93	6382225	0.98	6382764	1.0	6382764	0.97	6382225	1.0
chr3	6383725	6344203	1.0	6377980	1.0	NA	NA	NA	NA	6383724	1.0
chr3	6386378	6386382	0.27	6386382	0.69	6386382	0.88	6386382	0.39	6386382	0.65
chr3	6389059	6408028	0.35	6398697	0.8	6398697	0.68	6398697	0.74	6398697	0.77
chr3	6404254	6404011	0.87	6404253	0.54	6404253	0.56	6404011	0.73	6404253	1.0
chr3	6406342	6406341	1.0	6400387	1.0	6392261	0.5	6391720	0.67	NA	NA
chr3	6407756	6407755	1.0	6366577	0.11	NA	NA	NA	NA	NA	NA
chr3	6417746	6417745	0.94	NA	NA	NA	NA	6416228	1.0	6417745	0.6
chr3	6420660	6420664	1.0	6420678	0.67	NA	NA	NA	NA	6420664	1.0
chr3	6423424	6423442	0.95	6423442	0.97	6423442	0.96	6423442	1.0	6423442	0.99
chr3	6427625	6427624	0.57	6434866	0.87	6426218	0.89	6434866	0.68	6427624	0.92
chr3	6428440	6428455	1.0	6424898	1.0	6428455	0.99	6428455	0.9	6427396	0.98
chr3	6432518	6432517	0.98	6432517	0.99	6432517	1.0	6432381	0.96	6432517	1.0
chr3	6438056	6430446	0.43	6438055	0.34	6438055	0.27	6438055	0.39	6438055	0.26
chr3	6441837	6441836	0.65	6441836	0.93	6441836	0.93	6441836	0.83	6441836	0.57
chr3	6441883	6441882	0.85	NA	NA	NA	NA	6478708	0.5	6441882	1.0
chr3	6443726	6443713	0.44	6443713	0.9	6443713	0.75	6443713	0.8	6443713	0.7
chr3	6449863	6473525	0.4	6449862	0.98	6427950	0.5	6446930	0.96	6449862	0.99
chr3	6450585	6450584	0.93	6450584	0.43	6450584	1.0	6450584	0.89	6450584	0.88
chr3	6452297	6452296	1.0	6452296	0.97	6452748	0.99	6452296	1.0	6453154	0.98
chr3	6453399	6425923	0.05	6457333	0.03	NA	NA	6496767	0.25	6410280	0.05
chr3	6453984	6462644	0.37	6453983	0.4	6453983	0.43	6468549	0.28	6453983	0.64
chr3	6455460	6455463	0.57	6455463	0.97	6455461	0.77	6455463	0.74	6449862	0.74
chr3	6464356	6464380	0.95	NA	NA	6464380	1.0	6415787	1.0	6444645	1.0
chr3	6464938	6464814	0.77	6464937	0.93	6464814	0.84	6464814	0.83	6464814	0.89
chr3	6467345	6467628	0.96	6451679	1.0	6467628	1.0	6467344	1.0	6461237	0.99
chr3	6471827	6448346	0.64	6471826	0.96	6471826	0.81	6471826	0.84	6471826	0.94
chr3	6478912	6479677	0.92	6478911	0.89	6478911	0.97	6478911	1.0	6482784	0.99
chr3	6481320	6481319	0.42	6481319	0.61	6520644	0.37	6481319	0.37	6488550	0.59
chr3	6482433	6496430	0.53	6478911	0.69	6482230	0.72	6478911	0.82	6482784	0.76
chr3	6493013	6502263	0.54	6497448	0.65	6497511	0.42	6502263	0.57	6505204	0.76
chr3	6496798	6496797	0.79	6496797	0.65	6494617	0.92	6496797	0.9	6492314	0.99
chr3	6503211	6504187	0.89	6461358	0.55	6488276	0.77	6478568	0.79	6503220	0.84
chr3	6506468	6506477	0.66	NA	NA	NA	NA	6546924	1.0	NA	NA
chr3	6507639	6506944	0.82	6507655	0.96	6507655	1.0	6510019	0.97	6507655	1.0
chr3	6513167	6507970	0.52	6509474	0.5	6507591	0.56	6507591	0.77	6513178	0.38
chr3	6513332	6513331	1.0	6513331	1.0	NA	NA	6485067	1.0	NA	NA
chr3	6515202	6515201	0.96	6509474	1.0	6515201	1.0	6515201	0.97	6515201	0.97
chr3	6515372	6515371	0.91	6509474	0.98	6507591	0.99	6529046	0.97	6515371	0.96
chr3	6522642	6522641	0.9	6474967	0.65	6507591	0.87	6522641	0.81	6522641	0.88
chr3	6534678	6486100	1.0	6534677	1.0	NA	NA	NA	NA	NA	NA
chr3	6534843	6534842	0.61	6534842	0.96	6486650	0.37	6534842	0.99	6534842	0.96
chr3	6542140	6542139	0.83	6542139	0.76	6494398	1.0	6583683	0.77	6583683	0.82
chr3	6542438	6542437	0.94	6542437	1.0	6542437	0.97	6542437	0.92	6542224	0.95
chr3	6546600	6546605	0.61	6591606	0.08	6546605	0.34	6546605	0.88	6546605	0.75
chr3	6558108	6558107	0.75	6558107	1.0	6508750	0.67	6550887	1.0	6508750	1.0
chr3	6559835	6559859	0.77	6511709	0.67	NA	NA	6559859	1.0	NA	NA
chr3	6560126	6520144	0.51	6560125	0.75	6552774	0.74	6526534	0.5	6560125	0.56
chr3	6565151	6565150	0.89	6565150	0.96	6565150	1.0	6565150	0.91	6565150	0.8
chr3	6567208	6567210	0.65	6564568	0.96	6561263	0.92	6564568	0.8	6518384	0.71
chr3	6569213	6587473	0.41	6569212	0.95	6569212	0.88	6569212	0.92	6568381	0.94
chr3	6570432	6611987	0.25	NA	NA	NA	NA	NA	NA	NA	NA
chr3	6570536	6570535	0.95	6570535	1.0	6570535	0.11	6521303	0.33	6570535	0.5
chr3	6572428	6606762	0.53	6557090	0.56	6555698	0.67	6557090	0.6	6557090	0.72
chr3	6574830	6536946	0.08	NA	NA	NA	NA	NA	NA	NA	NA
chr3	6578157	6614689	1.0	NA	NA	NA	NA	NA	NA	NA	NA
chr3	6596186	6596185	0.8	6596185	0.94	6596185	0.97	6596185	0.93	6596185	0.95
chr3	6600331	6623898	0.5	6568115	0.5	NA	NA	6558667	0.07	6568743	0.14
chr3	6607154	6597964	1.0	NA	NA	NA	NA	6557916	1.0	NA	NA
chr3	6607464	6607463	0.95	6607463	0.25	6607463	0.89	6607463	0.5	6607463	0.75
chr3	6611601	6597964	0.69	6611605	0.95	6611605	0.99	6611605	0.9	6611605	0.97
chr3	6618853	6639794	0.14	NA	NA	NA	NA	NA	NA	NA	NA
chr3	6624916	6624915	0.86	6624915	1.0	6624811	0.96	6624811	0.96	6624915	0.99
chr3	6633938	6633939	1.0	NA	NA	NA	NA	NA	NA	NA	NA
chr3	6634963	6634976	0.94	6634976	0.95	6634976	0.94	6634976	0.93	6634153	0.97
chr3	6635218	6635217	0.61	6635217	0.32	6635217	0.97	6635217	0.66	6635217	0.31
chr3	6636610	6636609	0.79	6634976	0.98	6624507	0.99	6634976	0.98	6634153	1.0
chr3	6637401	6624915	1.0	6637731	0.03	NA	NA	NA	NA	NA	NA
chr3	6637732	6642689	0.76	6634976	0.96	6624507	0.98	6635690	0.96	6634153	0.98
chr3	6638331	6638335	0.96	6638335	0.82	6638335	0.25	6638335	0.5	6638335	0.96
chr3	6643821	6619198	0.08	6646367	0.06	NA	NA	NA	NA	NA	NA
chr3	6645533	6645485	0.75	6645532	0.83	6629539	0.53	6645532	0.92	6624396	0.73
chr3	6646502	6641114	0.45	6646501	0.94	6646501	0.89	6646501	0.79	6624831	0.76
chr3	6651511	6651510	0.81	6651510	0.95	6650570	0.98	6651510	0.95	6651510	0.99
chr3	6652474	6648468	0.43	6635819	0.83	6647951	0.89	6635819	0.71	6649641	0.76
chr3	6656947	6654388	0.51	6656948	0.97	6654772	1.0	6656948	0.68	6656948	0.95
chr3	6660665	6663065	0.35	6660672	0.87	6660672	0.54	6660672	0.49	6660672	0.76
chr3	6668454	6669558	0.58	6669558	0.59	6669558	0.69	6669558	0.53	6669558	0.7
chr3	6670771	6670770	0.46	6670770	0.75	6670770	0.93	6670770	0.71	6670770	0.91
chr3	6671166	6671165	0.83	6671165	0.98	NA	NA	6671165	0.93	6671165	0.82
chr3	6673001	6673000	0.69	NA	NA	NA	NA	NA	NA	6673000	1.0
chr3	6675251	6675250	0.91	6648715	0.97	6662074	0.97	6666874	1.0	6675583	0.99
chr3	6675465	6675464	0.92	6675464	0.95	6675464	0.97	6675464	0.96	6675464	0.97
chr3	6684994	6653761	1.0	NA	NA	NA	NA	6685024	1.0	NA	NA
chr3	6685642	6685641	0.57	6685641	0.98	6685641	0.82	6685641	0.69	6685641	0.64
chr3	6686118	6686117	1.0	6645778	0.5	NA	NA	NA	NA	NA	NA
chr3	6686433	6694696	0.79	6686169	0.77	6687001	0.94	6687001	0.92	6692214	0.95
chr3	6687463	6671411	0.02	NA	NA	NA	NA	NA	NA	6695944	1.0
chr3	6692830	6689858	0.78	6689502	0.71	6689858	0.72	6689502	0.74	6692085	0.73
chr3	6694911	6694910	0.67	6694910	0.76	6694910	0.59	6694910	0.75	6688302	0.6
chr3	6695194	6695588	0.67	6688302	0.87	6695193	0.73	6695588	0.75	6688302	0.83
chr3	6704875	6704874	0.84	6704874	0.99	6704874	0.83	6704874	0.93	6704874	0.87
chr3	6707945	6707942	1.0	6678601	0.25	6668725	0.25	NA	NA	NA	NA
chr3	6709523	6702775	0.93	6701328	0.98	6702775	0.83	6707783	0.97	6702775	0.91
chr3	6710144	6710166	0.65	6694928	0.61	6710165	0.72	6687210	0.48	6702775	0.47
chr3	6710167	6710166	1.0	6713353	1.0	NA	NA	6666939	0.72	6692949	0.95
chr3	6714360	6714533	0.51	6709264	0.8	6715644	0.77	6703782	0.66	6715644	0.72
chr3	6717939	6717222	0.96	6688302	0.98	6704495	0.99	6717222	0.94	6717938	0.8
chr3	6721262	6721259	0.78	6729740	0.8	6719064	0.04	6729740	0.5	NA	NA
chr3	6722184	6722180	0.97	6722180	1.0	6722180	0.99	6722180	1.0	6722180	1.0
chr3	6729905	6726304	0.56	6729728	0.67	6726219	0.56	6726304	0.68	6726304	0.61
chr3	6733764	6731873	0.86	6721705	0.9	6727817	0.88	6731873	0.89	6733624	0.92
chr3	6740334	6721526	1.0	NA	NA	6775563	0.01	NA	NA	NA	NA
chr3	6743059	6743743	0.77	6743743	0.41	6743743	0.56	6743743	0.69	6743743	0.6
chr3	6745358	6749937	0.57	6742905	0.73	6743384	0.67	6742905	0.62	6742905	0.59
chr3	6747000	6746999	1.0	NA	NA	NA	NA	6715207	1.0	NA	NA
chr3	6750195	6750194	0.73	6750194	0.44	6750194	0.44	6750194	0.56	6750194	0.67
chr3	6759536	6758706	0.65	6758706	1.0	6757354	0.99	6757354	0.9	6758993	0.99
chr3	6763338	6763337	0.74	6763337	1.0	6763337	0.68	6763337	0.76	6763337	0.49
chr3	6763686	6763720	0.98	6763685	0.81	6763100	0.77	6764013	0.81	6763100	0.82
chr3	6771677	6767375	0.93	NA	NA	NA	NA	6764241	1.0	NA	NA
chr3	6775312	6775346	0.97	6754435	0.78	6775346	0.95	6775346	0.97	6775346	0.98
chr3	6781587	6781586	0.62	6781586	0.95	6781586	0.53	6781586	0.74	6781586	0.6
chr3	6794491	6788170	0.5	6794490	1.0	6794490	0.95	6794490	0.87	6794490	0.56
chr3	6795864	6795861	0.5	6795861	0.5	6795388	0.96	6789119	0.96	6785976	0.34
chr3	6796564	6796564	0.54	6796564	1.0	6796564	0.99	6789119	0.92	6796564	0.36
chr3	6799366	6799892	0.5	6799365	0.97	6799365	0.79	6799365	0.59	6799365	0.93
chr3	6801403	6801402	1.0	NA	NA	6801402	1.0	6801402	0.67	6759619	0.33
chr3	6801638	6801637	0.97	6801637	0.98	6801637	0.9	6801637	0.89	6801637	0.96
chr3	6805070	6805069	1.0	6805015	0.97	6805069	0.95	6805069	0.93	6805069	0.97
chr3	6810201	6810200	0.79	6832611	0.05	NA	NA	NA	NA	NA	NA
chr3	6815003	6815002	0.8	6815002	0.79	6815002	0.75	6815002	0.67	6815002	0.72
chr3	6815606	6815605	0.94	6815605	0.83	6806696	0.68	6815002	0.7	6815605	0.92
chr3	6817208	6798613	0.54	6804361	0.01	6817207	0.75	NA	NA	NA	NA
chr3	6820735	6814314	0.46	6820775	0.69	6808929	0.83	6820775	0.67	6822705	0.76
chr3	6822592	6817102	0.5	6822603	0.6	6822603	0.68	6817946	0.66	6822603	0.69
chr3	6822706	6822705	0.97	6822705	0.98	6822705	0.92	6822705	1.0	6822705	0.98
chr3	6827789	6827786	0.36	6827786	0.8	6827786	0.64	6827786	0.81	6827786	0.96
chr3	6827829	6827820	1.0	NA	NA	6845888	0.12	6829743	1.0	NA	NA
chr3	6829750	6829749	0.93	6829749	0.31	NA	NA	6829749	1.0	6829749	1.0
chr3	6833776	6833775	0.91	6833775	1.0	6833775	0.25	NA	NA	6833775	1.0
chr3	6836021	6849418	0.24	6849502	0.71	6841211	0.66	6856250	0.61	6844691	0.37
chr3	6839650	6839649	0.83	6827674	0.03	6839649	0.95	6829186	1.0	NA	NA
chr3	6843567	6853589	0.5	6843566	0.95	6843566	0.99	6843566	0.94	6843566	1.0
chr3	6846951	6846971	0.87	6844193	0.57	6846971	0.89	6834959	0.71	6846950	0.64
chr3	6848469	6848112	0.88	6850187	0.88	6848468	0.98	6850187	0.95	6844208	0.7
chr3	6852867	6852866	0.97	6847940	0.98	6852866	1.0	6852866	1.0	6852866	0.87
chr3	6853590	6832421	0.8	6853589	0.95	6853589	0.83	6853589	0.96	6853589	0.95
chr3	6855244	6855243	0.96	6855243	0.68	6855243	0.98	6855243	0.61	6855243	0.5
chr3	6857208	6857208	0.98	6857208	0.99	6857208	1.0	6857208	1.0	6857208	0.96
chr3	6859487	6859223	0.98	6859486	1.0	6859057	1.0	6859223	0.98	6859486	1.0
chr3	6861053	6873821	0.5	NA	NA	NA	NA	NA	NA	NA	NA
chr3	6865548	6865547	0.88	6865547	0.98	6865547	0.92	6865547	0.97	6865547	0.97
chr3	6869569	6874036	0.49	6869581	0.45	6875760	0.92	6875760	0.51	6875760	0.49
chr3	6869675	6869674	0.96	6853733	1.0	NA	NA	6869674	1.0	NA	NA
chr3	6875224	6875223	0.49	6875223	0.98	6875223	0.81	6875223	0.97	6875223	0.96
chr3	6877809	6866496	0.47	6869995	0.43	6877809	0.8	6877809	0.55	6877728	0.57
chr3	6877950	6877949	0.82	6877949	0.99	6877949	0.98	6877949	0.95	6877949	0.98
chr3	6878378	6868253	0.4	6878285	0.38	6872450	0.52	6872450	0.31	6878732	0.37
chr3	6878540	6878619	0.87	6878619	0.96	6878619	1.0	6878619	0.95	6878619	0.97
chr3	6881921	6878835	0.31	6881960	0.33	6881960	0.46	6881921	0.25	6868100	0.34
chr3	6882547	6882547	0.23	6882544	0.67	6914901	0.27	6840771	0.55	NA	NA
chr3	6886095	6886095	0.78	6886095	0.87	6886095	0.97	6886095	0.92	6886095	0.87
chr3	6886775	6886774	0.82	6886774	0.64	6886774	0.29	6886774	0.62	6886774	0.59
chr3	6887192	6839949	0.14	6882721	0.07	NA	NA	6887191	0.27	NA	NA
chr3	6892981	6892994	0.92	6892994	1.0	NA	NA	6889109	0.03	NA	NA
chr3	6898403	6898402	0.46	6888708	0.72	6903997	0.72	6910688	0.55	6903997	0.65
chr3	6898818	6898825	0.67	6898825	0.67	6898825	0.87	6898825	0.65	6898825	0.77
chr3	6902850	6888606	0.61	6898147	0.69	6903206	0.45	6908271	0.77	6898147	0.71
chr3	6903207	6903206	0.45	6903206	0.96	6903206	0.86	6903206	0.74	6903206	0.96
chr3	6904724	6904723	0.98	NA	NA	NA	NA	6914674	0.8	6904723	1.0
chr3	6905573	6905573	1.0	6905573	0.98	6905573	0.99	6905573	1.0	6905573	1.0
chr3	6917495	6917004	0.61	6917494	0.9	6917366	0.54	6917004	0.91	6910409	0.71
chr3	6919366	6917366	0.49	6919339	0.84	6919388	0.91	6919339	0.71	6919339	0.85
chr3	6919568	6919567	0.95	6919567	0.95	6919567	0.9	6919567	0.97	6919567	0.95
chr3	6920556	6922070	0.66	6919114	0.72	6920555	0.85	6922070	0.73	6923775	0.8
chr3	6922986	6923025	1.0	6922121	0.97	6888841	1.0	6923025	1.0	6914491	1.0
chr3	6925438	6925442	0.97	6925442	0.98	6881288	1.0	6925442	0.97	6925442	0.92
chr3	6927463	6936850	0.18	6933748	0.56	6933748	0.2	6921834	0.36	6933748	0.39
chr3	6935352	6935351	0.88	6935351	0.76	6935351	1.0	6935351	1.0	6935351	0.6
chr3	6935678	6935677	0.61	6934790	0.73	6934604	0.33	6934790	0.64	6929662	0.39
chr3	6939436	6940043	0.82	6939435	0.96	6988890	0.12	6939435	0.93	6939435	0.63
chr3	6955535	6953900	0.58	6953900	0.99	NA	NA	6945628	0.71	6953900	0.96
chr3	6955842	6957054	0.43	6941789	0.8	6955841	0.5	6955524	0.72	6955524	0.69
chr3	6958078	6958077	0.74	6958077	0.99	6958077	0.97	6958077	0.84	6958077	0.82
chr3	6958096	6958077	0.68	6958077	0.96	6958077	0.91	6958077	0.72	6958077	0.78
chr3	6958240	6958239	0.88	6958239	0.95	6958387	0.99	6958239	0.97	6958239	0.99
chr3	6970984	6970983	0.49	6970983	0.58	6970983	0.82	6970983	0.67	6970983	0.73
chr3	6971174	6971173	0.39	6971173	0.65	6971173	0.86	6971173	0.4	6971173	0.54
chr3	6973191	6973190	0.8	7020226	0.5	6973190	1.0	6973190	1.0	6938060	0.03
chr3	6973260	6973255	1.0	NA	NA	NA	NA	NA	NA	NA	NA
chr3	6982608	6938187	1.0	NA	NA	6979990	1.0	6982612	1.0	6982612	1.0
chr3	6983794	6983803	0.74	6983803	0.83	6983803	0.92	6983803	0.84	6983803	0.92
chr3	6987400	6987999	0.3	6987399	0.89	6987399	0.73	6987399	0.6	6986632	0.65
chr3	7003412	7003411	0.91	6998607	0.78	7003411	0.85	7003411	0.75	7003411	0.94
chr3	7013134	7012989	0.55	7013145	0.9	7012989	0.97	7012629	0.82	7013145	0.93
chr3	7029302	7031990	0.52	7029259	0.73	7029259	0.82	7029311	0.54	7029259	0.71
chr3	7031407	7031406	0.64	6996269	0.5	7031406	0.88	7031406	0.88	7031406	1.0
chr3	7034292	7034291	0.79	7034291	0.6	7080619	0.17	7034291	0.4	7034291	0.5
chr3	7034524	7078125	0.5	NA	NA	NA	NA	NA	NA	NA	NA
chr3	7039715	7039714	1.0	7039714	1.0	7039714	0.99	7039714	0.94	7039714	0.97
chr3	7040309	7040308	0.95	7040308	0.5	7032446	1.0	7040308	1.0	7040308	0.93
chr3	7053077	7053076	0.62	7053076	0.77	7053076	0.53	7053076	0.6	7053076	0.78
chr3	7054334	7054333	0.39	7054333	0.91	NA	NA	7054333	0.64	7054333	0.97
chr3	7055186	7064254	0.7	NA	NA	NA	NA	7061164	0.99	NA	NA
chr3	7055477	7052601	0.31	7055477	0.75	7055477	0.75	7055477	0.58	7055477	0.55
chr3	7055510	7055526	0.91	7055526	1.0	7092604	0.33	7050092	0.83	NA	NA
chr3	7057586	7019482	1.0	NA	NA	NA	NA	NA	NA	NA	NA
chr3	7059167	7059166	1.0	7059166	1.0	7059166	0.95	7043808	1.0	7059166	1.0
chr3	7064074	7052697	0.91	NA	NA	NA	NA	7041402	1.0	NA	NA
chr3	7064548	7064309	0.94	7063688	0.93	7064307	0.92	7064607	0.95	7064378	0.93
chr3	7069060	7068764	0.81	7069059	0.95	7069059	0.92	7068764	0.89	7069059	0.88
chr3	7075496	7073922	0.32	7073740	0.79	7064307	0.61	7063950	0.53	7076392	0.74
chr3	7075937	7075936	1.0	7073844	1.0	7075674	1.0	7075936	1.0	7073100	1.0
chr3	7076015	7057318	0.93	NA	NA	7051344	1.0	7044681	1.0	7051344	1.0
chr3	7078854	7061395	0.84	7078853	0.98	7078853	0.99	7068432	0.88	7080697	0.83
chr3	7080687	7080697	0.98	7080697	0.99	7080697	0.98	7080697	0.98	7080697	0.97
chr3	7087393	7087392	0.84	7088443	0.99	7087392	0.94	7087392	0.97	7088159	0.98
chr3	7088483	7088482	0.87	7080374	0.56	7088482	1.0	7044681	0.43	7088482	0.6
chr3	7089838	7056932	1.0	NA	NA	NA	NA	NA	NA	NA	NA
chr3	7091212	7091211	0.63	7099418	0.75	7099170	0.64	7091211	0.81	7099418	0.76
chr3	7094982	7095065	0.94	7094981	0.89	7094981	0.34	7094637	0.63	7094981	0.93
chr3	7099184	7094780	0.76	7097882	0.75	7099183	1.0	7098158	0.83	7099183	0.69
chr3	7099364	7103764	0.07	7099395	0.57	7099411	0.7	NA	NA	7084652	0.19
chr3	7104224	7104224	0.94	7104224	0.75	7088118	1.0	7104224	0.74	7104224	0.76
chr3	7106269	7105521	0.69	7106274	0.97	7106274	0.98	7105521	0.97	7106274	1.0
chr3	7108494	7108493	0.54	7108493	0.62	7107875	0.67	7108493	0.58	7108493	0.63
chr3	7110591	7110613	0.79	7110613	0.83	7110613	0.87	7110613	0.9	7110613	0.87
chr3	7110622	7110611	0.52	7110611	0.84	7110611	0.89	7110611	0.9	7110611	0.86
chr3	7112230	7126990	0.48	7112229	0.98	7112229	0.95	7113546	0.87	7112229	0.96
chr3	7121321	7121333	0.56	7121333	0.65	7144938	0.6	7121333	0.55	7121333	0.56
chr3	7130544	7130593	0.99	7130593	0.99	7130593	1.0	7130593	0.98	7131315	1.0
chr3	7130940	7130939	0.77	7130939	0.77	7130939	0.37	7130939	0.92	7130939	0.6
chr3	7134005	7134004	1.0	NA	NA	NA	NA	NA	NA	7098515	0.1
chr3	7134417	7134191	0.59	7134191	0.95	7128728	0.94	7134429	0.88	7134429	0.94
chr3	7136431	7136430	0.97	7136430	1.0	7136888	0.97	7136430	1.0	7136430	1.0
chr3	7150070	7147371	0.61	7147930	0.95	7147371	0.84	7147371	0.89	7147930	0.84
chr3	7156957	7156956	0.97	7156956	0.27	7156956	0.67	7156938	1.0	7132799	1.0
chr3	7157715	7155376	0.51	7157714	0.95	7157714	0.96	7157714	0.81	7157714	0.88
chr3	7161423	7161422	0.54	7161631	0.95	7161631	0.95	7161631	0.99	7161631	0.94
chr3	7178935	7178944	0.86	7178944	0.74	7178944	0.78	7178944	0.66	7178944	0.67
chr3	7183813	7229841	0.25	NA	NA	7214797	0.04	NA	NA	NA	NA
chr3	7187200	7200839	0.52	7200964	0.53	7190173	0.74	7187200	0.52	7190173	0.71
chr3	7193666	7193665	0.99	7193665	0.97	7193665	1.0	7193665	1.0	7193665	0.98
chr3	7197700	7197699	0.58	7197699	0.95	7200058	0.84	7197699	0.7	7190173	0.86
chr3	7198156	7198155	0.55	7190173	0.88	7200058	0.9	7198155	0.57	7198155	0.8
chr3	7203430	7251896	0.11	NA	NA	NA	NA	NA	NA	NA	NA
chr3	7210802	7208850	0.41	7210801	0.82	7210801	0.67	7210801	0.65	7210801	0.82
chr3	7211653	7204063	0.35	7203600	0.94	7212196	0.88	7219273	0.87	7212196	0.9
chr3	7211950	7203424	0.33	NA	NA	7211949	1.0	NA	NA	NA	NA
chr3	7212197	7212196	0.8	7206302	0.85	7212196	0.94	7219273	0.93	7212196	0.96
chr3	7212336	7212401	0.63	7212335	0.91	7212335	0.33	7212335	0.86	7212335	0.45
chr3	7214115	7213714	0.62	7214114	0.95	7214114	0.69	7214114	0.83	7214114	0.85
chr3	7215669	7210503	0.67	7215668	0.97	7215668	0.91	7210503	0.83	7215668	0.98
chr3	7221095	7221121	1.0	7221099	0.64	7221133	0.17	7221121	0.8	NA	NA
chr3	7231448	7231447	0.8	NA	NA	NA	NA	NA	NA	NA	NA
chr3	7232251	7232250	0.66	7232250	0.67	7232250	0.67	7232250	0.75	7232250	0.25
chr3	7251301	7251300	0.76	7251300	0.64	7251300	0.53	7251300	0.84	7251300	0.59
chr3	7252626	7262496	0.75	7252902	0.96	7252902	0.86	7262496	0.84	7252902	0.92
chr3	7256618	7256109	0.93	NA	NA	7276664	0.02	7251778	1.0	7243002	0.75
chr3	7260673	7243248	0.32	7261220	0.83	7261220	0.83	7261220	0.73	7261220	0.75
chr3	7268296	7268295	0.83	7268295	0.97	7268295	0.99	7268295	0.95	7268295	0.98
chr3	7283401	7283400	0.96	7284314	0.98	7283400	0.99	7283400	0.96	7283400	0.98
chr3	7284286	7284314	0.63	7284310	0.84	7284314	0.93	7283688	0.9	7283688	0.87
chr3	7291139	7291138	0.67	7291138	0.88	NA	NA	7291138	1.0	7291138	0.71
chr3	7291489	7302412	0.24	7288830	0.61	7284314	0.73	7288492	0.4	7289571	0.58
chr3	7293035	7295231	0.87	7293514	0.73	7293514	0.7	7293034	0.41	7293514	0.69
chr3	7294565	7294573	0.31	7294575	0.76	7293651	0.71	7308262	0.69	7293651	0.77
chr3	7295514	7295513	0.93	7295513	1.0	7295513	0.91	7295513	1.0	7295513	1.0
chr3	7296088	7276559	0.17	NA	NA	7296099	1.0	7294154	0.67	7267972	1.0
chr3	7296822	7296815	0.48	7296821	0.67	7296821	0.82	7296821	0.45	7296815	0.33
chr3	7303934	7303019	0.95	7304438	0.99	7303019	0.96	7303019	1.0	7303019	0.96
chr3	7304303	7304438	0.82	7301489	0.94	7303133	0.92	7304438	0.93	7303019	0.9
chr3	7304353	7304438	0.84	7304438	0.98	7303133	0.98	7304438	0.96	7304352	0.98
chr3	7311598	7310853	0.91	7310430	0.92	7309751	0.98	7310853	0.68	7308671	0.96
chr3	7312920	7312936	0.37	7322376	0.93	7313915	0.95	7329682	0.71	7313915	0.93
chr3	7313916	7313915	0.5	7313915	0.93	7313915	0.96	7313915	0.86	7313915	0.79
chr3	7315024	7315023	0.6	7315023	0.67	NA	NA	7315023	0.56	7309516	0.44
chr3	7320681	7313009	0.24	7322200	0.59	7322885	0.74	7322200	0.61	7322200	0.6
chr3	7326171	7326180	0.44	7326180	0.86	7317209	0.3	7326180	0.66	7326170	0.69
chr3	7326834	7326833	0.55	7314567	0.87	7326833	0.98	7326833	0.85	7320306	0.97
chr3	7334478	7334490	0.7	7334490	0.93	7334490	0.97	7334490	0.87	7334490	0.91
chr3	7338081	7331649	0.61	7335690	0.54	7350990	0.74	7331649	0.55	7351032	0.59
chr3	7338937	7333559	0.89	7331375	0.94	7338936	0.41	7333559	0.95	7332289	0.89
[truncated: 64,873 more rows]
