# Supplementary material for: A deep population reference panel of tandem repeat variation
Source: Nat Commun. 2023 Oct 23;14:6711. doi: 10.1038/s41467-023-42278-3 (PMC10593948; doi:10.1038/s41467-023-42278-3)
Supplement: Supplementary file 5 — Supplementary Data 18 [file 41467_2023_42278_MOESM5_ESM.zip › tag_tables/tag_snp_info_chr2_hg38.csv]

CHROM	TR_POS	AFR_TAG_SNP_POS	LD_AFR	EUR_TAG_SNP_POS	LD_EUR	EAS_TAG_SNP_POS	LD_EAS	AMR_TAG_SNP_POS	LD_AMR	SAS_TAG_SNP_POS	LD_SAS
chr2	32388	32404	0.89	58639	0.01	NA	NA	23780	0.5	NA	NA
chr2	33133	33159	0.99	33159	1.0	11486	1.0	33159	1.0	12220	1.0
chr2	37433	36787	0.87	29970	0.67	27572	0.72	36787	0.71	29422	0.54
chr2	38203	41404	0.7	29970	0.84	27572	0.93	41404	0.87	29422	0.84
chr2	62272	62289	0.23	62289	0.3	62289	0.3	62289	0.33	62289	0.39
chr2	64518	64517	0.39	64517	0.45	64517	0.3	42110	0.33	64517	0.67
chr2	69466	70436	0.67	70325	0.85	71045	0.77	69465	0.61	30906	0.69
chr2	88516	90138	0.4	88515	0.64	88515	0.3	88515	0.44	88515	0.5
chr2	95558	95105	0.47	97826	0.82	93048	0.63	93048	0.55	97826	0.51
chr2	103977	117230	0.47	104762	0.6	99419	0.67	106409	0.71	106409	0.76
chr2	107677	107676	0.77	107676	1.0	107676	0.58	146169	0.3	75829	0.67
chr2	109675	106655	0.63	109691	0.99	109691	0.96	104618	0.97	110982	0.97
chr2	110006	85301	0.5	NA	NA	NA	NA	NA	NA	NA	NA
chr2	112085	106409	0.93	104762	0.71	111486	0.98	110385	0.84	106409	0.94
chr2	112631	103976	0.64	104762	0.62	112630	0.58	111964	0.7	104762	0.8
chr2	114170	114169	0.85	114169	0.95	111964	0.91	114169	0.93	114169	0.96
chr2	119178	117896	0.75	NA	NA	119187	0.5	72028	0.67	72515	0.02
chr2	119720	119719	0.86	NA	NA	119719	1.0	119719	0.97	119719	1.0
chr2	122453	112630	0.8	NA	NA	79965	0.5	NA	NA	82511	0.5
chr2	125105	80888	1.0	NA	NA	NA	NA	76498	1.0	NA	NA
chr2	133390	132696	0.93	133389	0.98	133389	0.99	133389	0.98	133389	0.96
chr2	136331	104294	1.0	NA	NA	NA	NA	NA	NA	NA	NA
chr2	141044	141043	0.99	132364	1.0	130357	0.98	129324	1.0	124803	0.97
chr2	145944	143763	1.0	143559	1.0	145865	0.99	143763	1.0	143559	0.91
chr2	146272	143763	0.69	143559	0.87	145865	0.79	143763	0.85	143559	0.83
chr2	151655	151655	0.52	151655	0.92	151655	0.71	136106	0.63	151655	1.0
chr2	153676	153302	0.71	127773	0.93	128890	0.69	150853	0.94	150853	0.94
chr2	155001	155012	1.0	NA	NA	NA	NA	NA	NA	NA	NA
chr2	159141	159347	0.81	127773	0.76	125177	0.74	158821	0.88	150853	0.9
chr2	162145	162144	0.8	NA	NA	162144	1.0	112348	1.0	162144	1.0
chr2	184194	184193	0.6	184193	0.48	184193	0.33	184193	0.61	184193	0.61
chr2	187498	187497	1.0	NA	NA	NA	NA	NA	NA	187497	0.67
chr2	193826	193825	0.41	193825	0.96	193825	0.98	193825	0.88	193825	0.92
chr2	214890	214889	0.58	214889	0.73	220542	0.81	214889	0.66	214889	0.76
chr2	215293	242202	1.0	234737	0.01	NA	NA	239655	0.25	226594	0.03
chr2	215327	215474	0.47	215327	0.51	215327	0.43	213302	0.49	215327	0.36
chr2	220189	220188	0.4	262119	0.59	211317	0.5	233416	0.71	262119	0.53
chr2	227890	227889	0.63	224919	0.75	220542	0.84	227889	0.65	224919	0.69
chr2	232239	232238	0.58	232238	1.0	232238	0.44	232238	0.6	232235	0.67
chr2	238259	238975	0.66	238308	0.81	236950	0.9	226231	0.82	226231	0.81
chr2	242724	242732	0.96	242732	0.94	242732	0.97	242732	0.97	242732	0.96
chr2	244202	244201	0.77	239736	0.95	236950	1.0	226231	0.96	231905	1.0
chr2	244497	244568	0.9	244568	0.84	221032	0.87	273621	0.77	244568	0.8
chr2	246196	246195	1.0	246195	0.64	198730	0.5	246195	0.56	229992	1.0
chr2	270850	246301	0.82	270849	1.0	228505	0.95	270849	0.96	263270	0.93
chr2	271999	271998	0.91	271998	0.89	256839	0.89	271998	0.87	271998	0.92
chr2	275056	275055	0.94	275055	0.92	NA	NA	275055	1.0	225437	0.94
chr2	281792	281791	0.87	281791	0.33	239778	1.0	NA	NA	248859	1.0
chr2	282632	282631	1.0	282631	0.64	282631	1.0	282631	1.0	282631	0.92
chr2	286637	286636	1.0	NA	NA	255729	0.2	242458	1.0	286636	1.0
chr2	287449	286812	0.46	286812	0.93	291276	0.86	286812	0.83	287448	0.69
chr2	300705	300679	0.89	NA	NA	NA	NA	264985	1.0	NA	NA
chr2	318842	318841	0.47	327090	0.8	320574	0.78	318841	0.76	318841	0.82
chr2	319251	309039	0.25	NA	NA	351248	1.0	NA	NA	NA	NA
chr2	319471	319470	0.95	NA	NA	NA	NA	NA	NA	319248	0.6
chr2	323484	327815	0.02	NA	NA	NA	NA	NA	NA	NA	NA
chr2	326035	326034	0.94	326034	0.91	326034	0.92	326034	0.98	326034	0.96
chr2	327091	327090	0.82	327090	0.99	333665	0.91	327090	0.97	321873	0.84
chr2	330429	330451	0.69	330451	1.0	330451	1.0	330451	0.25	358435	0.5
chr2	335154	317346	1.0	NA	NA	NA	NA	293832	0.14	NA	NA
chr2	341357	341356	0.65	324589	0.82	341356	0.75	341356	0.5	324589	0.5
chr2	349496	345889	0.52	349495	0.93	350113	0.9	349495	0.88	349495	0.9
chr2	350827	350616	0.99	350837	0.99	350837	1.0	350837	1.0	349645	1.0
chr2	351249	351248	0.68	351248	0.98	351248	0.97	351248	0.94	349645	0.98
chr2	355091	373975	1.0	NA	NA	NA	NA	NA	NA	NA	NA
chr2	367610	402450	1.0	NA	NA	NA	NA	NA	NA	NA	NA
chr2	370873	370872	0.38	378825	0.83	368739	0.84	357794	0.84	372099	0.86
chr2	373599	371148	0.44	379554	0.9	373598	0.86	379554	0.92	372099	0.94
chr2	384797	384796	1.0	NA	NA	362324	0.75	384796	1.0	384796	1.0
chr2	390164	390162	0.5	NA	NA	NA	NA	NA	NA	NA	NA
chr2	390510	390509	1.0	390509	1.0	NA	NA	390509	1.0	390509	1.0
chr2	395807	395806	0.78	395806	0.9	395806	0.92	395806	0.88	395806	0.93
chr2	414971	414970	0.96	414970	0.98	414970	0.99	414970	0.97	414970	0.99
chr2	435156	435155	0.76	434668	0.98	435155	0.94	435155	0.95	437664	0.95
chr2	449311	449310	0.96	449310	0.82	449310	0.82	449310	0.73	449310	0.82
chr2	454107	454134	0.98	454134	0.95	454134	0.98	454134	0.96	454134	0.97
chr2	459411	459424	0.82	459410	0.99	459410	0.87	459424	0.56	459410	0.99
chr2	466366	466383	0.92	466383	0.85	469266	0.86	466383	0.77	466383	0.84
chr2	478451	481550	0.78	478450	1.0	478450	0.94	478450	0.86	434698	0.5
chr2	485188	480189	0.02	NA	NA	NA	NA	NA	NA	NA	NA
chr2	489982	464506	1.0	484365	1.0	NA	NA	464506	0.64	NA	NA
chr2	493686	493685	0.63	445380	0.67	479638	0.99	445709	0.83	443959	0.74
chr2	498158	498157	0.63	498157	0.89	498157	0.75	498157	0.85	498157	0.68
chr2	506260	506259	0.83	506259	0.64	506259	0.54	506259	0.67	506259	0.34
chr2	508862	508861	0.98	508861	0.71	508861	0.83	508861	0.78	508861	0.53
chr2	508925	508924	0.25	NA	NA	508924	1.0	NA	NA	508924	1.0
chr2	513840	513839	0.71	513839	0.67	513839	0.81	513839	0.76	513839	0.73
chr2	520087	508529	0.8	508529	0.84	510403	0.96	506733	0.92	508529	0.96
chr2	528415	543818	0.11	NA	NA	NA	NA	NA	NA	NA	NA
chr2	533930	533929	0.81	533929	0.75	533929	0.32	533929	0.76	533929	0.85
chr2	540280	538450	0.52	540277	0.83	528929	0.71	540277	0.76	529833	0.64
chr2	551452	551451	1.0	NA	NA	NA	NA	NA	NA	NA	NA
chr2	555084	507674	1.0	NA	NA	NA	NA	NA	NA	NA	NA
chr2	561911	563321	0.99	563233	1.0	561786	1.0	561786	1.0	561786	0.99
chr2	570859	570858	0.43	568091	0.92	568942	0.98	570858	0.89	568942	0.87
chr2	575967	577022	0.69	575966	1.0	575966	0.87	575966	0.94	575966	0.91
chr2	578910	578917	0.96	578917	1.0	543683	0.1	534069	0.33	578917	0.83
chr2	579076	579069	0.72	579083	0.87	579083	0.92	579083	0.45	579083	0.94
chr2	586850	595857	0.17	NA	NA	NA	NA	NA	NA	NA	NA
chr2	604982	598441	1.0	558048	0.01	582563	0.01	NA	NA	604901	1.0
chr2	605362	570838	0.17	NA	NA	NA	NA	NA	NA	NA	NA
chr2	605386	579898	0.03	NA	NA	NA	NA	NA	NA	NA	NA
chr2	617532	617531	0.86	617531	1.0	617531	0.98	613571	0.87	617531	0.97
chr2	626416	626431	0.95	621461	0.97	621954	0.96	628504	0.93	625347	0.97
chr2	638839	629510	0.62	637830	0.78	628504	0.68	636929	0.76	628749	0.65
chr2	641259	627785	0.05	NA	NA	593620	0.14	NA	NA	655611	0.2
chr2	657147	657146	0.98	NA	NA	NA	NA	657146	1.0	NA	NA
chr2	658365	658385	0.55	658364	0.8	659381	0.73	658364	0.74	658364	0.67
chr2	659742	659726	0.75	NA	NA	NA	NA	659726	1.0	NA	NA
chr2	662135	661645	0.65	661645	0.9	662026	0.95	661645	0.93	661645	0.9
chr2	667015	664617	0.64	661645	0.81	667014	0.91	667174	0.82	667174	0.89
chr2	667311	667318	0.67	667318	0.73	673330	0.25	NA	NA	667318	0.5
chr2	678119	678118	0.99	678118	1.0	678118	0.88	678118	0.91	678118	0.98
chr2	678423	678241	0.46	674963	0.77	674963	0.72	676177	0.68	676177	0.96
chr2	681561	677217	0.33	681561	0.61	681561	0.4	681561	0.36	681561	0.74
chr2	691659	691658	0.71	691658	0.93	691658	0.78	691658	0.57	691658	0.6
chr2	700462	700461	1.0	700461	1.0	700461	1.0	721380	1.0	731621	0.25
chr2	705046	705045	0.91	NA	NA	NA	NA	700308	1.0	NA	NA
chr2	712131	712141	0.82	712141	0.98	714127	0.95	714127	0.9	714127	0.98
chr2	719301	719326	0.34	719326	0.31	719326	0.44	719326	0.32	719326	0.37
chr2	722090	720238	0.43	722216	0.89	722508	0.94	721161	0.8	722089	0.88
chr2	722600	722603	0.55	722216	0.97	722603	0.96	722216	0.95	722603	0.91
chr2	724979	722216	0.99	723109	1.0	725345	0.99	724987	1.0	725345	0.96
chr2	728255	722192	1.0	NA	NA	NA	NA	720703	1.0	728254	1.0
chr2	728592	728599	0.92	NA	NA	NA	NA	715319	0.61	741345	0.08
chr2	728706	729640	0.97	728667	0.95	725345	0.97	728667	0.98	727259	0.99
chr2	728852	776662	1.0	NA	NA	NA	NA	NA	NA	NA	NA
chr2	734357	733413	0.79	733454	0.79	733413	0.95	734361	0.71	733413	0.9
chr2	736365	733809	0.78	733858	0.92	733809	0.9	741946	0.91	733858	0.93
chr2	750207	749160	0.91	749160	0.93	749160	0.97	746860	0.93	746860	0.95
chr2	761034	761033	0.53	761033	0.5	761033	0.77	761033	0.54	761033	0.73
chr2	762720	762719	0.68	762719	1.0	762719	0.6	762719	0.69	762719	0.51
chr2	776099	776122	0.81	776122	0.79	776122	0.77	776122	0.77	776122	0.82
chr2	796622	796621	0.74	796621	0.81	804247	0.94	796621	0.71	796621	0.65
chr2	797193	798707	0.48	803075	0.53	796634	0.82	803075	0.47	803015	0.63
chr2	807847	798707	0.5	798707	0.52	807846	0.64	807846	0.57	810062	0.54
chr2	817795	816491	0.95	817843	0.5	NA	NA	817807	0.97	NA	NA
chr2	822371	821410	0.97	819790	0.99	822282	1.0	821410	0.98	819790	0.96
chr2	824348	823469	0.55	819790	0.62	822282	0.79	819790	0.64	819790	0.74
chr2	832150	827434	0.69	827434	0.78	834767	0.71	827434	0.82	829276	0.82
chr2	837818	837817	0.93	837817	0.99	837817	0.99	837817	0.96	837817	0.97
chr2	840678	842732	0.38	842732	0.88	842732	0.75	842732	0.76	842732	0.88
chr2	851787	851786	0.6	851786	1.0	851786	0.97	839404	0.98	851786	1.0
chr2	858620	858631	1.0	858631	1.0	NA	NA	810048	1.0	858631	0.5
chr2	878035	878034	1.0	878034	0.5	NA	NA	878034	1.0	880031	0.5
chr2	878125	923683	0.02	NA	NA	NA	NA	NA	NA	NA	NA
chr2	878549	878787	0.95	877420	0.99	878548	1.0	889559	0.59	877420	0.76
chr2	882844	882946	0.98	877416	0.99	833292	1.0	877416	0.99	877416	0.99
chr2	882945	882554	0.63	877416	0.99	883625	0.5	877416	0.92	877416	0.99
chr2	891756	891754	1.0	889532	0.99	889532	0.99	889532	1.0	889532	1.0
chr2	894414	894413	1.0	894413	0.86	894413	0.97	894413	0.86	888549	1.0
chr2	902048	901905	0.65	902047	0.95	902047	0.99	902047	0.9	902047	0.99
chr2	906763	891754	0.83	889532	0.99	889532	1.0	889532	0.94	889532	1.0
chr2	918625	918668	0.41	918669	0.43	918668	0.78	918669	0.56	918668	0.66
chr2	920144	920143	0.99	920143	1.0	920143	1.0	920143	1.0	920143	0.96
chr2	923684	924080	0.86	921198	0.98	921198	0.98	922847	0.98	922847	0.96
chr2	947247	947564	0.95	947265	1.0	945992	0.98	947564	0.99	947265	0.99
chr2	948484	947950	0.38	954605	0.31	954605	0.62	954605	0.45	954605	0.45
chr2	957702	957710	0.84	NA	NA	NA	NA	957710	0.51	957710	0.8
chr2	968031	968030	0.83	969380	0.95	965954	0.98	969380	0.98	966743	0.98
chr2	971715	971714	0.69	971714	0.8	971714	0.57	966743	0.67	971714	0.67
chr2	973519	966966	0.81	968969	0.86	968321	1.0	968969	0.92	968969	0.84
chr2	980692	980107	0.74	977473	0.81	979034	0.78	975347	0.8	981516	0.84
chr2	984260	985801	0.73	984379	0.86	978538	0.76	984379	0.68	984379	0.69
chr2	985292	985291	0.88	985291	0.25	985291	0.67	940942	1.0	985291	1.0
chr2	986067	986739	0.39	986739	0.58	986067	0.27	975347	0.55	981620	0.25
chr2	988730	988729	0.87	988729	0.98	988729	0.56	988729	0.97	988729	0.88
chr2	990862	990861	0.9	968030	0.03	990861	0.5	NA	NA	962603	0.05
chr2	991372	965559	0.16	954605	0.26	987598	0.72	987598	0.18	1031395	0.45
chr2	993071	990766	0.9	990766	0.94	988701	0.72	988701	0.89	988701	0.88
chr2	1002691	1002690	0.77	1002690	0.99	1002690	0.9	1002690	0.92	1002690	0.91
chr2	1002855	1002884	0.88	NA	NA	NA	NA	NA	NA	NA	NA
chr2	1002885	1002884	0.73	1002884	0.75	1002884	0.84	968966	0.7	1002884	0.51
chr2	1006312	987946	0.98	987946	1.0	977283	0.76	987946	1.0	1006312	1.0
chr2	1006403	1006557	0.54	1006411	0.89	1006411	0.91	1006411	0.71	1006411	0.76
chr2	1007029	1008051	0.67	1007052	0.78	1007052	0.82	1007052	0.98	1008051	0.9
chr2	1016235	1016234	1.0	NA	NA	NA	NA	NA	NA	NA	NA
chr2	1017549	1016990	0.83	1017548	0.99	1017548	1.0	1014788	1.0	1014788	1.0
chr2	1021777	1021776	0.96	987863	1.0	NA	NA	1014694	1.0	NA	NA
chr2	1021937	1022050	0.48	1023826	0.64	1020579	0.66	1019071	0.58	987598	0.58
chr2	1023143	1023142	0.98	1023142	0.97	1023142	0.98	1023142	1.0	1023142	0.99
chr2	1023548	1017608	1.0	1021984	0.99	1015630	1.0	1017608	1.0	1017608	1.0
chr2	1025867	1025866	1.0	NA	NA	NA	NA	NA	NA	NA	NA
chr2	1026164	1012335	0.01	NA	NA	NA	NA	NA	NA	1044143	0.01
chr2	1028739	1028738	0.59	1028738	0.84	1023826	0.56	1019071	0.81	1027260	0.75
chr2	1046764	1061021	1.0	NA	NA	NA	NA	NA	NA	NA	NA
chr2	1054931	1054936	0.68	1054936	0.98	1054936	0.99	1054936	1.0	1054936	0.97
chr2	1056956	1054954	0.94	1047871	0.04	1071650	0.0	1054954	0.5	1031769	0.25
chr2	1059362	1059165	0.72	1059165	0.78	1059165	0.93	1059372	0.64	1059165	0.79
chr2	1062906	1073201	0.25	1111786	0.1	1062905	1.0	1062915	1.0	NA	NA
chr2	1064419	1037562	0.2	NA	NA	NA	NA	NA	NA	1054958	0.2
chr2	1066718	1066717	0.98	1038665	1.0	1054953	0.83	1035872	0.75	1066717	1.0
chr2	1067136	1064189	0.95	1062262	0.95	1062262	0.99	1062262	0.89	1063319	0.93
chr2	1069340	1069339	0.85	1069339	0.9	1068883	0.98	1062262	0.84	1063319	0.95
chr2	1069490	1069489	0.4	1069489	0.63	1068883	0.95	1069489	0.58	1063319	0.64
chr2	1069807	1099070	0.55	NA	NA	NA	NA	1069806	1.0	NA	NA
chr2	1071649	1073648	0.88	1072963	0.86	1071648	0.86	1074698	0.77	1072963	0.84
chr2	1080505	1091102	0.2	NA	NA	NA	NA	1058805	0.17	NA	NA
chr2	1080619	1036569	1.0	1067833	1.0	NA	NA	NA	NA	1031172	0.96
chr2	1083183	1080546	0.49	1078531	0.85	1083444	0.84	1080546	0.86	1080546	0.78
chr2	1086306	1113285	0.21	1051155	0.07	NA	NA	NA	NA	NA	NA
chr2	1089636	1089634	0.85	1088975	0.99	1088975	0.99	1089634	0.97	1089424	1.0
chr2	1095099	1095098	0.76	1095098	0.43	1095098	1.0	1095096	0.8	1048166	0.99
chr2	1100155	1099868	0.6	1100154	1.0	1114760	0.96	1100154	0.93	1100154	0.94
chr2	1101266	1104526	0.94	1095098	1.0	NA	NA	1055421	1.0	NA	NA
chr2	1103380	1103379	0.89	1103379	0.96	1103379	0.86	1103679	0.95	1121459	0.65
chr2	1119219	1114392	0.93	1082422	1.0	NA	NA	1109934	1.0	1109343	1.0
chr2	1119553	1119552	0.61	1110176	0.58	1118023	0.59	1080546	0.63	1118023	0.73
chr2	1122723	1122802	0.93	1122272	0.96	1122346	0.96	1122627	0.93	1122272	0.93
chr2	1124949	1109493	0.06	NA	NA	NA	NA	NA	NA	NA	NA
chr2	1127251	1127250	0.9	1127250	1.0	1127250	0.25	1127250	0.78	1127250	1.0
chr2	1131637	1095663	0.25	NA	NA	1106648	0.17	1167213	0.07	1172500	0.33
chr2	1132245	1132237	0.42	1132248	0.51	1151538	0.41	1138379	0.33	1132244	0.46
chr2	1137467	1127767	1.0	NA	NA	NA	NA	NA	NA	NA	NA
chr2	1137502	1136535	1.0	1132884	0.97	1136535	0.98	1137502	0.99	1135912	1.0
chr2	1149218	1148065	0.84	1148065	0.64	1147679	0.78	1149191	0.8	1148065	0.78
chr2	1153125	1153568	0.73	1153124	0.81	1147679	0.87	1144779	0.88	1150713	0.96
chr2	1155247	1155246	1.0	1155246	0.85	NA	NA	1137287	1.0	1155246	1.0
chr2	1155335	1155337	0.84	NA	NA	NA	NA	1189515	0.27	1203696	0.11
chr2	1159225	1159255	0.88	1152582	0.86	1148836	0.82	1154002	0.81	1158167	0.6
chr2	1161368	1161389	0.67	1161389	1.0	1161389	1.0	1161389	0.87	1161389	0.99
chr2	1164837	1164836	0.92	1164836	1.0	1164836	0.93	1164836	0.96	1164836	0.97
chr2	1174289	1173296	0.79	1169590	0.95	1169590	0.97	1173296	0.96	1169590	0.94
chr2	1176651	1176759	0.8	1169590	0.97	1169590	0.99	1180865	0.97	1176650	0.93
chr2	1177495	1173296	0.7	1178977	0.97	1177494	0.92	1177494	0.86	1177494	0.98
chr2	1187567	1142188	0.33	NA	NA	NA	NA	1167326	0.12	NA	NA
chr2	1189565	1189344	0.71	1180865	0.95	1184374	0.83	1189344	0.93	1180865	0.88
chr2	1194429	1155177	1.0	NA	NA	NA	NA	NA	NA	NA	NA
chr2	1215542	1213159	0.95	1215550	0.99	1215550	0.71	1215550	0.98	1215550	0.56
chr2	1226001	1243998	0.6	1192627	0.02	1233244	0.94	1206853	0.03	1226007	1.0
chr2	1232871	1223585	1.0	1232894	0.67	1202768	1.0	1232894	1.0	NA	NA
chr2	1235942	1281499	0.08	NA	NA	NA	NA	NA	NA	NA	NA
chr2	1236938	1237337	0.93	1235702	0.91	1236650	0.97	1227881	0.94	1235702	0.87
chr2	1241474	1240835	0.99	1233608	0.99	1223847	1.0	1223847	0.96	1239123	1.0
chr2	1245271	1245281	0.94	NA	NA	1245275	0.25	1245270	0.8	1245292	0.86
chr2	1250718	1262677	0.05	NA	NA	1300048	0.01	NA	NA	NA	NA
chr2	1251792	1251798	1.0	NA	NA	NA	NA	1204973	1.0	NA	NA
chr2	1255781	1255792	0.85	1255792	0.98	1247106	0.96	1255792	0.94	1255792	1.0
chr2	1256962	1256875	0.66	1253997	0.82	1256096	0.77	1256096	0.66	1256796	0.82
chr2	1265417	1246559	0.56	1220088	0.5	NA	NA	NA	NA	NA	NA
chr2	1273621	1273635	0.81	1273635	0.88	1267338	0.96	1273635	0.96	1264753	0.97
chr2	1284911	1284334	0.95	1284334	0.97	1287324	1.0	1287324	0.99	1290314	0.94
chr2	1288646	1288645	1.0	1288192	1.0	1287918	0.99	1288192	1.0	1288192	1.0
chr2	1290313	1290317	0.67	1287918	0.76	1290317	0.73	1290317	0.8	1290317	0.71
chr2	1293158	1293157	0.77	1290317	0.96	1293157	0.93	1293157	0.92	1293157	0.99
chr2	1302541	1303419	0.44	1302540	0.49	1302540	0.5	1302540	0.28	1302540	0.74
chr2	1304729	1304728	0.88	1304728	0.96	1304728	0.88	1304728	0.96	1304728	0.8
chr2	1306680	1315800	0.47	1306783	0.71	1306783	0.67	1306783	0.66	1306844	0.66
chr2	1307313	1285787	0.55	1307312	0.93	1307312	0.94	1284100	0.88	1307569	0.93
chr2	1307436	1307435	0.36	1307435	0.9	1307435	0.82	1307435	0.73	1307435	0.98
chr2	1322601	1291565	1.0	NA	NA	NA	NA	1291565	1.0	NA	NA
chr2	1328900	1328918	0.96	1328918	0.97	1328918	0.99	1321711	0.99	1328918	0.99
chr2	1329085	1329084	1.0	NA	NA	NA	NA	NA	NA	NA	NA
chr2	1329260	1324517	1.0	1281853	1.0	NA	NA	1281853	1.0	1329259	0.85
chr2	1337538	1302662	0.01	NA	NA	NA	NA	NA	NA	NA	NA
chr2	1341847	1341561	0.44	1341561	0.9	1341846	0.78	1341561	0.84	1338548	0.93
chr2	1347973	1347972	0.55	1347972	0.45	1347972	0.71	1347972	0.67	1334727	0.5
chr2	1364738	1355946	0.94	1362930	0.95	1363542	0.9	1362930	0.97	1363011	0.96
chr2	1365088	1355946	0.85	1362930	0.99	1363542	0.92	1365087	0.97	1363011	0.97
chr2	1390015	1390019	0.95	1390019	0.65	1390019	0.98	1390019	0.66	1385877	0.61
chr2	1400622	1401843	0.72	1400621	0.67	1399953	0.86	1399953	0.68	1400621	0.6
chr2	1409795	1404799	0.7	1405581	0.93	1408111	0.91	1409794	0.89	1408472	0.98
chr2	1418285	1418299	0.62	1418284	0.54	1418284	0.83	1418299	0.34	1418299	0.93
chr2	1423624	1447840	0.07	NA	NA	NA	NA	1379254	1.0	NA	NA
chr2	1428866	1428865	1.0	NA	NA	NA	NA	NA	NA	NA	NA
chr2	1438780	1439163	0.8	1439163	0.94	1438779	0.9	1435449	0.94	1438779	0.95
chr2	1453084	1458061	0.2	NA	NA	NA	NA	NA	NA	NA	NA
chr2	1459152	1459156	0.99	1459156	0.99	1459156	0.87	1459156	0.96	1451367	0.95
chr2	1459947	1459946	0.85	1459946	0.83	1459640	0.86	1460029	0.8	1459946	0.77
chr2	1462517	1465789	0.62	1462589	0.85	1462589	0.84	1465789	0.83	1462589	0.79
chr2	1467108	1467107	0.6	1467107	0.87	1467107	0.6	1467107	0.83	1467107	0.87
chr2	1479736	1479792	0.96	1479744	0.88	1479792	0.94	1479744	0.74	1479744	0.51
chr2	1486537	1448734	0.5	NA	NA	NA	NA	NA	NA	NA	NA
chr2	1487739	1487738	0.58	1487738	0.6	1487738	0.69	1487738	0.69	1487738	0.94
chr2	1489650	1489452	0.63	1489452	0.84	1489452	0.73	1487402	0.86	1487402	0.78
chr2	1492149	1492164	0.96	1492164	0.96	1492164	1.0	1492164	1.0	1492164	1.0
chr2	1496340	1496340	0.51	1496340	0.67	1496340	0.42	1496340	0.34	1494586	0.67
chr2	1500972	1500971	0.57	1500971	0.94	1500971	0.96	1500971	0.94	1501305	0.83
chr2	1505850	1506332	0.77	1506548	0.97	1505849	1.0	1506548	0.94	1505849	0.98
chr2	1512040	1512039	0.6	1486026	1.0	1512039	0.5	1512039	1.0	1512039	1.0
chr2	1539671	1526641	1.0	NA	NA	NA	NA	NA	NA	NA	NA
chr2	1541363	1541362	0.64	1539521	0.88	1541362	0.63	1541362	0.94	1541362	0.96
chr2	1545025	1539618	0.35	1539618	0.88	1542555	0.84	1539618	0.87	1545024	0.84
chr2	1547974	1547483	0.61	1557678	0.48	1542108	0.75	1548252	0.48	1538513	0.74
chr2	1548115	1548122	0.97	1548122	0.76	NA	NA	1540650	0.49	1548122	1.0
chr2	1558272	1556861	0.64	1562654	0.95	1562654	0.9	1562654	0.89	1562654	0.93
chr2	1569825	1562654	0.71	1569406	0.82	1569406	0.87	1569406	0.83	1569406	0.87
chr2	1570616	1569988	0.8	1570615	0.93	1570615	0.89	1570615	0.98	1569988	0.91
chr2	1577020	1577019	0.96	1570982	0.99	1577019	1.0	1570982	1.0	1570982	1.0
chr2	1585532	1585531	1.0	1585531	0.97	1585531	0.96	1585531	0.94	1585531	0.97
chr2	1592808	1587119	0.44	1592257	0.71	1593116	0.65	1592257	0.64	1593120	0.59
chr2	1602456	1602455	0.89	1602455	1.0	1602455	0.94	1594473	0.89	1602455	0.92
chr2	1604188	1598729	0.6	1600383	0.57	1604187	0.88	1585544	0.59	1598729	0.78
chr2	1604253	1604260	0.94	1604260	0.95	1602802	0.96	1604260	0.9	1604260	0.95
chr2	1604430	1603727	0.51	1601311	0.58	1591901	0.5	1601311	0.43	1601650	0.49
chr2	1609597	1608711	1.0	NA	NA	NA	NA	NA	NA	NA	NA
chr2	1618542	1618541	0.97	1618541	0.99	1618541	0.99	1615831	0.99	1618541	1.0
chr2	1624387	1624391	0.8	NA	NA	NA	NA	1624391	1.0	NA	NA
chr2	1624523	1624522	0.61	1624522	0.44	1624522	0.94	1624522	0.45	1624522	0.38
chr2	1628664	1628668	0.93	1628668	0.98	1628668	1.0	1628668	1.0	NA	NA
chr2	1633167	1633166	0.28	1629956	0.64	1629956	0.88	1629956	0.6	1629956	0.73
chr2	1636692	1636689	0.52	1636689	0.89	1636694	0.83	1636689	0.77	1636689	0.95
chr2	1644829	1644609	1.0	NA	NA	NA	NA	NA	NA	NA	NA
chr2	1652930	1645060	0.49	1652492	0.86	1652492	0.82	1652492	0.83	1652492	0.86
chr2	1655302	1635804	0.07	1630669	0.5	NA	NA	NA	NA	NA	NA
chr2	1655512	1635300	1.0	NA	NA	NA	NA	NA	NA	NA	NA
chr2	1655895	1656794	0.96	1607091	0.02	NA	NA	NA	NA	NA	NA
chr2	1656077	1646382	0.5	1610898	0.27	NA	NA	NA	NA	NA	NA
chr2	1659702	1659701	1.0	1659701	1.0	NA	NA	NA	NA	1659701	1.0
chr2	1665908	1665902	0.77	NA	NA	1619237	0.05	NA	NA	NA	NA
chr2	1668604	1668603	0.55	1668603	0.95	1668603	0.98	1668603	0.98	1668603	1.0
chr2	1669835	1669834	0.99	1669834	0.99	1669257	0.99	1669834	0.97	1665347	0.97
chr2	1678993	1678992	0.84	NA	NA	NA	NA	1678992	1.0	1723541	0.27
chr2	1679089	1681737	0.54	1677948	0.57	1681737	0.75	1679966	0.61	1679966	0.64
chr2	1683216	1683242	0.89	1681367	0.96	1683242	0.96	1683242	0.97	1683242	0.99
chr2	1689780	1689781	0.98	1689781	0.97	1689784	0.97	1689781	0.9	1689781	0.91
chr2	1699715	1699714	1.0	1699714	1.0	1699714	1.0	NA	NA	NA	NA
chr2	1702610	1698460	0.86	NA	NA	NA	NA	NA	NA	1694995	0.5
chr2	1721815	1721814	1.0	1721814	0.98	1721814	1.0	1721814	0.97	1721814	0.98
chr2	1723655	1723675	0.96	1723659	0.83	NA	NA	1712504	0.75	NA	NA
chr2	1726637	1726649	1.0	NA	NA	NA	NA	NA	NA	NA	NA
chr2	1731148	1731149	0.28	1731294	0.64	1731294	0.68	1731294	0.65	1731294	0.52
chr2	1736681	1736680	1.0	1736680	1.0	1736680	1.0	1736680	0.99	1736680	0.99
chr2	1737540	1737546	0.98	1737546	1.0	1737546	0.87	1737546	1.0	1737927	0.96
chr2	1738553	1738552	0.77	1738782	1.0	1737541	0.92	1738552	0.93	1737541	0.97
chr2	1753426	1751139	0.89	1756577	0.77	1751139	0.98	1751139	0.94	1751912	0.97
chr2	1757420	1757419	0.99	1805405	0.25	NA	NA	1735338	1.0	NA	NA
chr2	1757444	1757419	1.0	1757443	1.0	NA	NA	1757443	0.75	NA	NA
chr2	1767972	1767971	0.72	1768437	0.68	1767971	0.96	1767971	0.86	1768437	0.96
chr2	1769171	1769182	0.94	NA	NA	NA	NA	1720653	1.0	NA	NA
chr2	1774435	1774047	0.86	1773378	0.89	1774385	0.98	1774047	0.92	1773378	0.97
chr2	1776098	1776097	0.72	1776097	0.89	1775911	0.8	1775911	0.78	1767139	0.74
chr2	1783290	1783399	0.72	1783399	0.72	1781229	0.91	1781887	0.79	1781229	0.72
chr2	1790217	1790216	0.97	1790216	0.99	1790216	0.97	1790216	0.99	1790216	1.0
chr2	1810130	1810129	0.47	1803107	0.68	1801976	0.37	1809550	0.54	1804722	0.48
chr2	1820542	1820541	0.97	1820541	1.0	1820541	1.0	1820541	0.75	NA	NA
chr2	1844978	1844977	0.81	1837889	0.79	1844977	0.95	1837889	0.69	1837889	0.86
chr2	1849155	1849154	0.5	1836481	0.85	1849154	0.9	1836481	0.74	1836481	0.75
chr2	1855861	1851581	0.73	NA	NA	1855867	1.0	NA	NA	1837457	0.5
chr2	1856074	1813018	1.0	1815881	0.67	NA	NA	NA	NA	NA	NA
chr2	1857863	1856944	0.94	1856944	0.96	1857862	0.98	1857862	0.95	1856348	0.96
chr2	1860986	1860985	0.82	1860985	0.99	1860985	0.99	1860985	1.0	1860985	0.97
chr2	1861504	1861503	0.75	1861503	0.81	1861503	0.88	1861503	0.63	1861503	0.81
chr2	1865585	1864673	0.57	NA	NA	NA	NA	NA	NA	1815903	0.28
chr2	1868438	1868456	1.0	1867691	0.97	1861448	0.67	1865907	0.92	1861448	1.0
chr2	1874191	1874226	0.88	1871720	0.94	1872928	0.98	1874047	0.98	1872020	0.58
chr2	1878992	1878991	0.96	1878103	1.0	NA	NA	1878991	0.86	1878991	0.82
chr2	1881355	1874907	0.35	1874907	0.52	1883277	0.88	1903555	0.58	1883277	0.59
chr2	1883389	1883396	1.0	NA	NA	NA	NA	NA	NA	NA	NA
chr2	1887168	1887167	0.91	1887167	0.94	1887167	0.99	1887167	1.0	1887167	0.89
chr2	1889919	1881705	0.83	NA	NA	1889918	1.0	NA	NA	1871372	0.33
chr2	1890070	1883025	0.67	1883025	0.48	1890069	0.88	1883025	0.49	1890069	0.38
chr2	1890645	1890644	0.81	1890644	0.5	1890644	0.5	1890644	0.6	1890644	0.67
chr2	1892507	1892798	0.66	1892506	0.67	1892501	0.45	1892506	0.67	1892506	0.59
chr2	1900303	1900302	0.96	1900302	0.98	1900302	0.92	1900302	1.0	1900302	0.99
chr2	1903927	1903926	0.88	1895253	0.84	1871437	0.21	1894831	0.7	1894831	0.83
chr2	1904372	1944376	1.0	NA	NA	NA	NA	NA	NA	NA	NA
chr2	1904798	1903555	0.99	1903555	1.0	1904797	0.95	1903555	0.99	1904797	0.94
chr2	1907132	1904998	0.96	1895793	0.98	1907131	1.0	1907131	1.0	1904998	0.89
chr2	1919711	1914715	0.94	NA	NA	NA	NA	1875086	1.0	NA	NA
chr2	1934727	1934727	0.47	1934727	0.56	1934727	0.7	1934727	0.7	1934727	0.74
chr2	1945666	1978775	0.67	NA	NA	1929438	0.25	NA	NA	1945665	1.0
chr2	1953006	1952993	0.91	1952249	0.91	1952993	0.91	1952993	0.93	1949023	0.93
chr2	1954912	1915042	1.0	1954974	1.0	1954974	1.0	1954974	0.67	1954974	0.44
chr2	1955143	1949400	0.63	1958381	0.81	1955142	0.83	1949023	0.64	1955142	0.89
chr2	1955211	1954858	0.65	1949225	0.88	1955210	0.9	1949225	0.8	1955210	0.53
chr2	1956829	1956828	0.94	1956828	0.66	1956828	0.83	1956828	0.72	1948312	0.62
chr2	1966776	1968285	0.35	1968285	0.58	1966775	0.86	1966775	0.68	1966775	0.78
chr2	1976120	1976300	0.83	1976300	0.75	1979847	0.66	1976300	0.8	1976300	0.81
chr2	1987311	1979078	0.57	1987319	1.0	1987319	0.5	1987317	0.99	1987319	0.62
chr2	1989139	1972621	1.0	NA	NA	NA	NA	1989138	1.0	1989138	1.0
chr2	2006889	2006888	0.89	2006888	1.0	2004715	1.0	2006888	0.86	2006888	0.89
chr2	2007045	2007044	0.47	2007044	0.79	2007044	0.51	2007044	0.75	2007044	0.51
chr2	2009150	2009149	1.0	2009149	0.85	2009149	0.44	2009149	0.87	2009149	0.76
chr2	2011405	2011429	0.88	2011429	0.84	2011429	0.91	2011429	0.92	2011429	0.89
chr2	2014197	2024639	0.44	2006617	0.97	2014196	0.59	2006959	0.91	2010361	0.79
chr2	2014456	2014455	1.0	NA	NA	NA	NA	NA	NA	NA	NA
chr2	2017696	2006341	0.71	2015985	0.64	2004715	0.93	2009675	0.6	2005968	0.88
chr2	2021897	2058181	0.07	NA	NA	NA	NA	NA	NA	NA	NA
chr2	2022704	2022703	0.96	1975248	0.25	2022703	0.54	2022703	1.0	2022703	0.8
chr2	2023624	2023623	0.69	2023623	0.85	2023623	0.83	2023623	0.92	2005968	0.48
chr2	2030085	2005055	1.0	NA	NA	NA	NA	NA	NA	NA	NA
chr2	2033613	2033612	0.62	2026305	0.33	NA	NA	2031821	0.6	NA	NA
chr2	2037444	2037443	0.74	2037443	0.87	2037443	0.64	2037443	0.83	2037443	0.89
chr2	2039403	2039402	0.49	2039402	0.45	2002909	0.25	2039402	0.74	2039402	0.75
chr2	2049556	2049555	1.0	2029874	1.0	NA	NA	2016669	1.0	NA	NA
chr2	2049947	2049959	0.41	2049959	0.92	2049959	0.25	2049959	0.71	2049946	0.59
chr2	2060782	2060781	0.29	2060781	0.53	2060781	1.0	2060781	1.0	2060781	0.83
chr2	2065198	2061994	1.0	NA	NA	NA	NA	2093997	0.0	NA	NA
chr2	2065824	2065823	0.4	2065848	0.52	2065823	0.34	2065848	0.49	2060443	0.55
chr2	2068729	2069529	0.67	2062480	0.57	2067721	0.8	2062480	0.48	2067721	0.52
chr2	2076810	2076809	0.85	2076809	0.97	2078774	0.95	2076809	0.99	2076809	0.98
chr2	2078401	2029426	1.0	NA	NA	2095000	0.2	NA	NA	NA	NA
chr2	2081732	2081731	1.0	2060941	0.33	NA	NA	NA	NA	2081731	0.73
chr2	2088631	2088630	0.55	2088630	0.96	2088630	0.89	2088630	0.73	2088630	0.64
chr2	2093405	2093404	0.39	2070601	0.55	2071912	0.62	2106022	0.49	2093404	0.89
chr2	2099345	2097981	0.61	2099344	0.54	2099344	0.48	2099344	0.97	2099344	0.53
chr2	2102604	2103623	0.52	2142530	0.34	2065823	0.28	2142530	0.41	2095440	0.38
chr2	2108785	2108784	1.0	NA	NA	NA	NA	2108784	1.0	2102940	1.0
chr2	2122838	2122988	0.44	2140432	0.57	2131537	0.69	2118840	0.34	2140432	0.64
chr2	2124299	2154099	0.02	NA	NA	NA	NA	NA	NA	2100214	0.5
chr2	2129906	2128122	0.38	2129905	0.97	2151081	0.93	2129905	0.85	2129905	0.94
chr2	2138846	2138845	0.8	2121966	0.75	2138845	0.8	2138845	0.83	2138845	0.78
chr2	2139467	2139467	0.74	2119129	0.8	NA	NA	2139473	1.0	2114775	0.25
chr2	2139643	2101832	0.14	NA	NA	NA	NA	NA	NA	NA	NA
chr2	2143965	2111695	1.0	NA	NA	NA	NA	NA	NA	NA	NA
chr2	2145630	2124464	0.66	2145642	0.89	2145642	0.85	2145642	0.78	2145642	0.9
chr2	2155126	2155125	0.59	2123480	0.99	2155125	0.95	2123480	0.75	2105671	0.77
chr2	2158618	2158649	0.5	2158618	0.56	2158618	0.79	2143962	0.46	2123777	0.64
chr2	2158703	2158703	0.31	2122837	0.54	2158648	0.58	2122837	0.49	2158703	0.45
chr2	2161213	2161212	1.0	NA	NA	NA	NA	NA	NA	NA	NA
chr2	2163570	2163569	0.8	2163569	0.89	2163569	0.9	2163569	0.64	2163569	0.48
chr2	2163740	2163739	0.79	2163739	0.96	2163739	0.62	2163739	0.94	2163739	1.0
chr2	2165289	2165310	0.69	2165288	0.63	2167333	0.97	2161747	0.8	2163170	0.78
chr2	2171626	2176049	0.98	2163170	1.0	2170137	1.0	2181857	1.0	2163170	1.0
chr2	2176501	2176500	0.46	2176500	0.92	2176500	0.93	2176500	0.88	2162707	0.82
chr2	2180363	2177421	0.64	2165482	0.78	2170137	0.96	2181857	0.82	2163170	0.92
chr2	2184083	2184077	0.25	NA	NA	NA	NA	NA	NA	NA	NA
chr2	2190554	2191377	0.8	2201091	0.73	2187220	0.82	2197879	0.59	2191023	0.65
chr2	2192418	2192417	0.65	2197879	0.58	2192417	0.46	2192223	0.59	2207085	0.56
chr2	2194080	2150702	0.06	NA	NA	2159865	0.55	NA	NA	2240680	0.14
chr2	2197729	2197751	0.86	2187986	0.99	2187220	1.0	2187986	0.95	2187986	0.97
chr2	2197816	2197815	0.67	NA	NA	NA	NA	NA	NA	NA	NA
chr2	2197880	2193198	0.99	2192223	0.96	2187220	1.0	2193198	1.0	2187986	0.97
chr2	2201698	2201697	0.86	2187220	0.73	2187220	0.96	2201697	0.86	2187220	0.83
chr2	2208999	2208579	0.62	2207137	0.54	2208623	0.53	2207893	0.45	2208623	0.66
chr2	2214257	2214257	0.3	2214257	0.5	2214257	0.44	2214257	0.46	2214257	0.48
chr2	2216004	2216072	0.89	2216072	0.92	2210343	0.96	2210343	0.94	2210343	0.92
chr2	2216781	2216789	0.86	2212548	0.95	2208116	0.99	2212548	0.94	2208116	0.99
chr2	2220753	2201861	0.75	NA	NA	NA	NA	2220752	1.0	2220752	1.0
chr2	2222496	2222495	0.96	2222495	0.99	2221629	0.76	2222495	0.97	2222495	0.99
chr2	2224819	2224823	0.94	2224823	0.98	2224823	0.94	2224823	0.98	2224823	0.99
chr2	2225109	2225108	0.92	2225108	0.94	2225108	1.0	2225108	0.88	2225108	0.58
chr2	2229433	2229444	0.69	2229444	1.0	NA	NA	2229444	1.0	NA	NA
chr2	2240294	2240293	0.98	NA	NA	NA	NA	2237959	1.0	2240293	1.0
chr2	2241274	2241100	0.84	2241100	0.98	2241100	0.96	2241100	0.98	2241100	0.97
chr2	2241941	2240780	0.93	2216047	0.08	2241940	1.0	2201151	1.0	NA	NA
chr2	2250561	2250795	0.59	2250560	0.94	2246597	0.65	2250560	0.58	2247277	0.88
chr2	2253140	2295537	0.5	NA	NA	NA	NA	NA	NA	NA	NA
chr2	2259395	2248171	0.48	2261142	0.76	2259409	0.83	2270973	0.56	2261142	0.53
chr2	2261128	2261142	0.45	2261142	0.7	2261142	0.79	2261142	0.8	2261142	0.75
chr2	2262365	2262364	1.0	2262364	1.0	2262364	1.0	2236035	1.0	2262364	1.0
chr2	2262693	2262692	0.4	2262692	0.92	2262692	0.79	2262692	0.84	2262692	0.84
chr2	2265030	2266694	0.77	2265029	0.66	2265029	0.54	2265029	0.39	2265029	0.45
chr2	2265313	2265312	0.89	2265312	0.47	2265312	0.99	2265312	0.37	2265312	0.98
chr2	2275202	2250596	0.47	2249511	0.43	2245781	0.26	2253952	0.47	2264992	0.58
chr2	2276972	2276974	0.88	2276974	0.94	2264754	0.68	2276974	0.84	2276974	0.93
chr2	2279564	2279568	0.45	2279568	0.56	2279568	0.64	2279568	0.43	2256290	0.28
chr2	2284710	2284716	0.17	2295627	1.0	NA	NA	2284716	1.0	NA	NA
chr2	2291061	2291060	0.46	2291060	0.95	2291060	0.86	2291060	0.99	2291060	0.93
chr2	2313263	2313262	0.98	2313262	0.98	2313262	0.98	2313262	0.99	2313262	0.96
chr2	2313517	2310758	0.65	2313516	0.99	2313516	0.97	2310758	0.94	2313516	0.97
chr2	2316978	2316977	0.98	2305836	0.96	2316977	0.96	2311840	0.96	2321462	0.95
chr2	2319759	2327166	0.74	2319758	0.89	2305836	0.41	2319758	0.7	2330005	0.59
chr2	2320479	2317060	0.66	2311249	0.78	2298139	0.75	2314820	0.71	2306606	0.78
chr2	2322594	2322593	0.93	2322254	1.0	2322593	0.67	2322593	0.46	2322593	0.4
chr2	2327241	2327240	1.0	NA	NA	NA	NA	NA	NA	NA	NA
chr2	2331398	2331414	0.92	2331105	0.99	2330005	0.85	2331414	0.98	2331414	0.97
chr2	2331468	2331467	0.93	2331467	0.84	2331467	0.97	2331467	0.9	2331105	0.92
chr2	2331709	2331709	0.27	2337057	0.47	2333368	0.34	2337057	0.36	2337057	0.36
chr2	2332266	2343373	0.59	2332266	0.97	2332266	0.94	2332266	0.91	2332266	0.86
chr2	2333218	2333247	0.54	2333247	0.68	2333368	0.76	2333247	0.57	2333247	0.58
chr2	2347890	2347895	0.78	2347895	0.98	2347895	0.99	2347895	0.97	2347895	0.98
chr2	2353250	2360392	0.11	2353272	0.23	2358242	0.22	2353272	0.27	2353272	0.18
chr2	2363688	2363693	0.75	2363693	0.96	2363693	0.96	2363693	1.0	2363693	0.93
chr2	2367691	2367702	0.47	2367702	0.91	NA	NA	2367702	0.84	2367702	0.67
chr2	2367862	2367861	0.97	2367861	0.98	2367861	1.0	2367861	0.98	2367861	0.85
chr2	2368908	2368907	1.0	NA	NA	2368907	1.0	NA	NA	NA	NA
chr2	2368951	2414394	0.02	NA	NA	2366766	0.02	NA	NA	NA	NA
chr2	2372788	2372787	0.79	2371442	0.98	2372787	1.0	2371442	0.97	2371442	0.93
chr2	2378674	2378673	0.89	2378673	0.92	2378673	0.66	2378673	0.95	2370582	0.92
chr2	2381956	2343065	0.5	NA	NA	NA	NA	NA	NA	NA	NA
chr2	2386417	2389759	0.53	2386847	0.67	2386416	0.64	2386416	0.52	2386847	0.64
chr2	2387294	2387293	0.93	2387293	1.0	2387293	0.97	2387293	0.99	2387293	0.94
chr2	2390636	2388363	0.47	2385863	0.73	2359138	0.74	2345618	0.55	2359138	0.46
chr2	2393578	2393370	0.88	2393370	0.96	2393585	0.98	2393370	0.97	2393370	0.97
chr2	2397678	2397677	0.82	2397677	0.97	2397677	0.93	2397677	0.99	2397677	0.97
chr2	2397839	2397838	0.83	2367174	1.0	NA	NA	2367174	0.5	2397838	0.3
chr2	2406274	2406273	0.79	2408899	0.81	2399818	0.84	2406273	0.78	2406273	0.83
chr2	2412903	2412902	0.98	2412902	0.97	2412902	1.0	2412902	0.96	2412902	0.96
chr2	2414251	2414250	0.56	2413318	0.67	2414250	0.94	2414250	0.66	2414250	0.64
chr2	2414762	2411288	0.68	2399818	0.85	2414761	0.98	2399818	0.51	2399818	0.87
chr2	2417602	2416751	0.71	2416751	0.96	2416751	0.99	2410285	0.89	2416751	0.96
chr2	2422156	2434694	0.08	2422142	1.0	2433852	0.04	NA	NA	2378195	0.18
chr2	2424584	2424583	0.8	2424583	0.91	2424583	0.46	2424583	0.75	2424583	0.9
chr2	2433318	2430471	0.5	2433322	0.86	2433322	0.98	2433322	0.84	2433322	0.54
chr2	2434262	2434858	0.75	2430471	0.87	2428165	0.89	2434858	0.84	2430471	0.85
chr2	2439366	2439369	0.85	2464244	0.42	2437072	0.65	2439369	0.42	2438516	0.67
chr2	2454967	2461835	0.51	2458474	0.78	2460811	0.64	2458474	0.69	2450308	0.62
chr2	2456100	2460811	0.5	2456099	0.71	2456099	0.83	2458474	0.68	2456099	0.66
chr2	2457514	2455688	0.43	2455688	0.94	2457513	0.98	2457513	0.96	2455688	0.93
chr2	2473940	2472397	0.99	2426807	1.0	NA	NA	2473939	0.73	NA	NA
chr2	2474105	2470910	0.91	2432456	0.7	2510593	0.5	2474128	0.65	2432456	0.52
chr2	2475553	2475569	1.0	2440000	1.0	NA	NA	2474481	1.0	NA	NA
chr2	2477179	2476652	0.91	2476652	0.72	2476652	0.81	2479854	0.82	2476652	0.84
chr2	2479936	2479935	0.77	2476652	0.94	2476652	0.91	2476652	0.89	2477572	0.84
chr2	2484706	2492286	0.54	2476790	0.67	2476790	0.65	2476790	0.54	2477783	0.47
chr2	2485397	2485396	0.53	2485396	0.93	2485396	0.86	2485396	0.79	2485396	0.78
chr2	2501834	2487226	0.25	NA	NA	NA	NA	NA	NA	NA	NA
chr2	2510120	2510119	0.56	2510119	0.44	NA	NA	2510119	0.69	2505734	0.76
chr2	2515097	2515115	0.74	2515115	0.8	2515115	0.85	2515115	0.85	2515115	0.86
chr2	2518186	2518185	0.9	2518185	0.94	2505290	0.78	2518185	1.0	2518185	0.99
chr2	2521999	2522014	0.84	NA	NA	NA	NA	NA	NA	NA	NA
chr2	2522218	2523423	0.01	2499468	0.02	2479883	0.25	2542778	0.25	2507690	0.04
chr2	2523587	2523586	1.0	2523586	1.0	2524770	0.98	2523586	0.98	2523586	0.96
chr2	2531173	2531172	0.9	2531172	0.95	2531172	0.54	2531172	0.92	2531172	0.91
chr2	2536764	2536763	0.25	2576508	0.5	NA	NA	NA	NA	2508689	0.5
chr2	2536878	2536877	0.56	2536877	0.99	2536877	1.0	2536877	0.98	2536877	0.87
chr2	2539064	2499719	0.85	2539063	1.0	NA	NA	2539063	1.0	2539063	1.0
chr2	2540005	2538261	0.62	2540004	0.98	2540004	0.98	2539234	0.93	2539234	0.92
chr2	2542911	2542910	0.89	2542910	0.91	2542910	0.97	2542910	0.94	2542910	1.0
chr2	2544003	2544002	0.67	2544002	0.78	2544002	0.91	2544002	0.76	2544002	0.75
chr2	2544361	2560419	0.2	2544516	0.8	2544516	0.91	2544516	0.81	2544516	0.82
chr2	2547383	2546541	0.45	2546541	0.7	2547265	0.88	2555690	0.74	2547265	0.71
chr2	2549940	2549957	0.73	NA	NA	2549957	1.0	NA	NA	NA	NA
chr2	2556509	2556508	0.29	2556508	0.7	2556508	0.71	2556508	0.66	2556508	0.46
chr2	2562454	2562453	0.89	2562453	0.92	2562453	1.0	2562453	0.93	2562453	0.94
chr2	2565077	2565076	0.68	2568138	0.52	2563209	0.48	2565076	0.52	2568007	0.47
chr2	2572868	2572357	0.94	2572871	0.96	2572871	0.88	2572357	0.98	2572357	0.91
chr2	2573350	2573992	0.96	2573992	0.95	2573992	0.81	2573992	0.95	2573992	0.82
chr2	2584271	2584270	0.7	2588679	0.57	2584270	0.67	2584270	0.6	2584270	0.61
chr2	2585115	2583603	1.0	NA	NA	NA	NA	2572627	1.0	NA	NA
chr2	2587643	2587642	1.0	2587642	0.75	NA	NA	NA	NA	2610561	0.05
chr2	2597993	2601038	0.47	2601038	0.77	2598626	0.93	2601038	0.81	2596060	0.81
chr2	2604151	2601813	0.48	2616280	0.59	2616280	0.62	2604150	0.41	2616280	0.49
chr2	2605717	2605716	0.98	2602134	1.0	2603751	1.0	2605716	1.0	2604848	0.99
chr2	2607513	2606748	0.97	2602134	0.88	2603751	1.0	2606519	0.89	2604848	0.98
chr2	2610478	2610477	0.46	2603320	0.47	2594040	0.78	2610477	0.36	2610477	0.56
chr2	2619638	2613889	0.9	2613889	0.91	2619637	0.96	2614385	0.91	2619637	0.92
chr2	2619834	2618661	0.98	2604930	1.0	2611966	1.0	2619833	1.0	2610012	0.9
chr2	2620551	2620550	0.97	NA	NA	2620550	1.0	2598420	0.67	2620550	1.0
chr2	2621278	2621277	0.95	2621277	0.98	2621074	0.78	2621277	0.99	2621277	0.95
chr2	2628967	2628937	0.62	2629736	0.77	2628937	0.76	2628937	0.8	2628937	0.85
chr2	2634772	2598747	0.6	NA	NA	NA	NA	2603288	1.0	NA	NA
chr2	2636298	2636297	0.97	2635349	1.0	2636297	0.97	2636297	0.99	2636297	0.96
chr2	2642502	2650525	0.5	NA	NA	2642516	1.0	NA	NA	NA	NA
chr2	2643923	2594210	0.03	NA	NA	NA	NA	NA	NA	2628964	0.22
chr2	2644070	2644087	0.96	2644087	0.97	2643744	0.97	2644087	1.0	2644087	0.94
chr2	2644166	2644175	0.9	2643386	0.96	2644175	0.97	2644175	0.97	2644175	0.98
chr2	2644176	2644175	0.95	2643386	0.95	2644175	0.97	2644175	0.89	2644175	0.95
chr2	2644270	2644298	0.78	NA	NA	NA	NA	2616597	1.0	NA	NA
chr2	2644456	2644452	0.97	NA	NA	NA	NA	2644452	1.0	NA	NA
chr2	2652343	2652366	0.9	2652366	0.98	2652366	0.94	2652366	1.0	2652366	0.97
chr2	2652433	2652432	1.0	2602576	1.0	NA	NA	2603689	1.0	2652432	1.0
chr2	2657093	2657092	0.38	2657092	0.37	2657092	0.87	2657092	0.5	2657092	0.39
chr2	2661810	2661810	0.95	2661810	0.64	2661811	0.75	2661810	0.58	2661810	0.74
chr2	2664023	2664037	0.92	2661900	1.0	NA	NA	2661900	1.0	NA	NA
chr2	2664679	2664681	0.62	2664686	0.9	2664686	0.98	2664686	0.98	2664686	0.99
chr2	2664737	2652331	0.06	NA	NA	NA	NA	NA	NA	NA	NA
chr2	2664926	2664951	1.0	NA	NA	NA	NA	2663534	1.0	NA	NA
chr2	2666605	2666610	1.0	2666610	1.0	2628966	0.08	NA	NA	NA	NA
chr2	2671566	2671565	0.59	2671565	0.95	2671565	0.63	2671565	0.83	2671565	0.99
chr2	2676646	2676645	0.15	2676645	0.85	2676645	1.0	2676645	0.87	2676645	0.28
chr2	2679599	2681997	1.0	NA	NA	2692350	0.5	NA	NA	NA	NA
chr2	2682538	2694666	0.33	NA	NA	NA	NA	NA	NA	NA	NA
chr2	2686787	2686786	0.68	2686792	0.96	2686792	1.0	2686792	0.88	2686792	0.96
chr2	2696266	2696806	0.35	2701862	0.66	2699301	0.6	2701862	0.74	2701862	0.61
chr2	2703709	2694713	1.0	NA	NA	NA	NA	NA	NA	NA	NA
chr2	2710752	2710751	0.71	2710751	0.82	2710751	0.72	2710751	0.66	2710751	0.66
chr2	2728685	2728684	0.66	2728684	0.8	2729105	0.66	2728893	0.63	2728684	0.55
chr2	2734694	2734693	1.0	2733936	1.0	NA	NA	2734693	1.0	2733936	1.0
chr2	2737570	2737569	0.89	2737569	0.98	2737674	0.94	2737569	0.91	2737569	0.97
chr2	2739825	2739830	1.0	2739830	1.0	2739830	0.56	2739830	1.0	2739830	1.0
chr2	2746367	2745965	0.99	2744081	1.0	2744081	1.0	2744081	1.0	2745965	1.0
chr2	2772516	2772515	0.8	2772515	0.88	2772515	0.96	2772515	0.89	2772515	0.89
chr2	2776864	2778696	0.5	NA	NA	NA	NA	NA	NA	NA	NA
chr2	2783781	2783780	0.92	NA	NA	2764974	0.25	2773869	1.0	NA	NA
chr2	2794598	2794597	0.38	2793645	0.62	2794597	0.65	2794597	0.52	2794597	0.45
chr2	2809602	2809607	1.0	NA	NA	2809607	1.0	NA	NA	2809607	1.0
chr2	2810991	2810989	0.7	2810989	1.0	2810989	1.0	2791362	0.84	2810989	1.0
chr2	2813426	2813433	0.68	2805625	0.72	2805066	0.78	2813433	0.65	2813433	0.66
chr2	2818172	2818171	0.68	2818171	0.76	2818171	0.89	2818171	0.6	2816652	0.68
chr2	2825017	2825037	0.64	NA	NA	2825029	0.99	2860752	0.44	2825029	1.0
chr2	2835609	2835608	0.75	2835608	0.98	2835608	0.91	2835608	0.85	2835608	0.94
chr2	2839028	2839054	1.0	2850066	1.0	NA	NA	2824826	1.0	NA	NA
chr2	2839357	2839356	0.5	2839356	0.54	2839356	0.92	2839356	0.89	2841695	0.81
chr2	2848081	2848080	0.83	2848080	0.95	2848080	0.94	2848080	0.92	2848080	0.94
chr2	2852392	2827358	0.18	NA	NA	NA	NA	NA	NA	NA	NA
chr2	2852447	2852460	0.86	NA	NA	NA	NA	2832784	1.0	2852492	1.0
chr2	2852585	2852584	0.9	2852584	1.0	2815779	0.73	2866273	1.0	2852584	0.62
chr2	2852832	2852842	1.0	NA	NA	NA	NA	NA	NA	NA	NA
chr2	2853147	2857514	0.96	NA	NA	NA	NA	2853150	0.8	2874678	0.01
chr2	2853274	2853273	0.98	2853273	1.0	2853509	1.0	2853273	1.0	2853509	0.99
chr2	2866249	2865250	0.5	NA	NA	NA	NA	NA	NA	NA	NA
chr2	2873871	2847197	1.0	2825174	0.02	NA	NA	NA	NA	NA	NA
chr2	2874227	2874241	0.38	2874811	0.67	2915029	0.38	2874241	0.56	2874241	0.56
chr2	2881973	2850113	0.56	NA	NA	2881972	1.0	NA	NA	NA	NA
chr2	2884148	2869769	0.17	NA	NA	2872497	1.0	2865691	0.07	NA	NA
chr2	2884678	2881318	0.96	2884677	0.39	2884677	0.82	2881155	0.84	2885331	0.65
chr2	2885710	2884241	0.25	NA	NA	NA	NA	NA	NA	NA	NA
chr2	2891912	2891911	0.56	2891195	0.92	2891911	0.67	2891911	0.84	2891195	0.94
chr2	2908901	2908900	1.0	NA	NA	2908900	1.0	NA	NA	NA	NA
chr2	2912624	2875508	0.16	NA	NA	NA	NA	2878139	0.03	2872780	1.0
chr2	2916050	2916049	1.0	NA	NA	NA	NA	2916049	1.0	NA	NA
chr2	2926911	2930841	0.63	2926910	0.7	2924918	0.88	2926910	0.57	2924918	0.66
chr2	2932884	2932903	0.97	2900797	0.2	NA	NA	2932903	0.69	2884197	0.25
chr2	2933345	2933344	0.3	2935715	0.96	2933344	0.99	2933344	0.95	2935715	0.59
chr2	2939759	2974953	0.17	NA	NA	NA	NA	NA	NA	2917686	0.33
chr2	2945639	2944231	0.68	2945638	0.96	2945638	0.86	2945638	0.76	2945638	0.93
chr2	2946284	2946304	0.56	NA	NA	2922241	0.01	2941178	0.33	2932303	0.33
chr2	2948390	2948389	0.98	2948389	0.97	2943526	0.99	2948389	0.98	2943526	0.79
chr2	2950210	2950209	0.7	2950209	0.79	2950209	0.78	2950209	0.54	2950209	0.93
chr2	2952470	2951789	0.48	2950075	0.77	2948982	0.52	2951789	0.74	2959285	0.6
chr2	2954077	2947021	0.85	2944571	0.99	2952313	0.97	2958819	0.94	2954076	0.91
chr2	2962910	2962909	0.66	2962909	0.32	2962909	1.0	2962909	0.7	2962909	1.0
chr2	2969931	2969930	0.34	2967705	0.64	2964456	0.77	2964977	0.48	2973678	0.6
chr2	2972408	2972412	0.91	2972412	1.0	2972412	1.0	2972412	0.98	2972412	0.99
chr2	2976605	2974928	1.0	2976604	0.33	2976604	1.0	2976604	0.5	2976604	1.0
chr2	2977888	2977887	0.69	2977887	1.0	2977887	0.96	2972412	1.0	2974517	0.99
chr2	2978067	2978071	0.93	NA	NA	2978071	1.0	NA	NA	2978071	1.0
chr2	2979982	2979981	0.93	2979981	0.98	2979981	0.99	2979981	0.95	2979981	0.94
chr2	2985809	2985808	0.94	2985808	0.99	2985808	0.98	2985808	0.94	2985808	0.99
chr2	2992090	2992851	0.87	2991873	0.89	2988798	0.97	2988798	0.63	2991217	0.96
chr2	2995155	2995161	0.96	NA	NA	NA	NA	2995161	1.0	2952647	0.01
chr2	2995662	2968819	0.33	NA	NA	2950209	0.33	NA	NA	NA	NA
chr2	2998659	2998658	0.95	3032645	0.67	NA	NA	2998658	0.6	2976604	0.2
chr2	2998695	2997597	0.78	3032645	0.57	NA	NA	2998729	0.89	2976604	0.2
chr2	2998730	2997597	0.97	2952510	1.0	NA	NA	2998729	1.0	NA	NA
chr2	3000078	2999574	0.62	3000077	1.0	3000077	0.99	2985808	0.93	3000077	0.99
chr2	3000406	3000412	0.83	2998587	0.92	3000412	0.75	3000412	0.75	3000412	0.75
chr2	3002577	2999793	0.2	NA	NA	NA	NA	NA	NA	NA	NA
chr2	3005010	3005009	0.78	2993274	1.0	NA	NA	NA	NA	NA	NA
chr2	3007967	3007966	0.63	3007980	0.81	3007966	0.8	3007980	0.66	3009388	0.46
chr2	3013662	3013661	0.72	3013661	0.62	3013661	0.46	3013661	0.74	3013661	0.74
chr2	3017486	3017485	0.95	3017485	0.99	3008544	0.97	3017485	0.94	3012574	0.98
chr2	3020881	3020880	0.95	3009089	0.97	3020880	0.99	3020880	1.0	3020880	0.93
chr2	3022473	3022472	0.98	2993274	1.0	NA	NA	NA	NA	3022472	1.0
chr2	3027883	3027882	0.88	3027882	0.97	3023643	0.94	3027882	0.96	3027882	1.0
chr2	3041210	3041221	0.98	3041221	0.92	3041221	1.0	3041221	0.97	3041221	0.93
chr2	3043576	3043581	0.81	NA	NA	NA	NA	2994532	1.0	NA	NA
chr2	3045519	3044007	1.0	NA	NA	2999237	0.01	NA	NA	NA	NA
chr2	3045594	3045696	0.79	NA	NA	NA	NA	3037948	1.0	NA	NA
chr2	3070169	3069411	0.43	3069411	0.94	3070072	0.92	3069411	0.9	3069411	0.89
chr2	3072345	3072344	1.0	NA	NA	3072344	1.0	3056320	1.0	NA	NA
chr2	3075649	3075648	0.62	3086866	0.41	3095208	0.59	3074982	0.41	3086866	0.44
chr2	3089571	3084825	0.67	3090552	0.79	3081726	0.9	3090552	0.86	3080964	0.84
chr2	3090927	3095559	0.94	3133054	0.67	NA	NA	3123978	1.0	NA	NA
chr2	3099051	3099050	0.95	3099050	0.98	3097911	0.99	3099017	0.98	3099050	0.95
chr2	3103751	3103750	1.0	3103790	0.96	3103750	1.0	3103790	0.95	3103790	0.93
chr2	3104085	3104084	1.0	3104084	1.0	NA	NA	3104084	1.0	3104084	0.85
chr2	3111991	3111990	1.0	3079134	1.0	3111990	0.94	3111990	0.25	3111990	1.0
chr2	3118533	3118371	0.43	3123598	0.82	3118532	0.92	3123598	0.73	3118532	0.92
chr2	3120532	3120531	0.94	3120531	0.93	3120531	0.96	3120531	0.98	3120531	0.99
chr2	3123123	3123122	0.65	3123122	0.8	3123122	0.87	3123122	0.53	3122985	0.68
chr2	3129473	3129796	0.4	3129796	0.5	3124860	0.02	3129970	0.55	3129472	0.75
chr2	3129796	3130738	0.6	NA	NA	3129795	0.44	3141547	0.07	NA	NA
chr2	3130040	3130039	0.55	3130039	0.78	3130039	0.7	3130039	0.78	3130039	0.62
chr2	3134744	3124972	0.67	NA	NA	NA	NA	3093028	0.25	NA	NA
chr2	3134745	3124972	0.67	NA	NA	NA	NA	3093028	0.25	NA	NA
chr2	3134834	3134833	0.53	3131393	0.75	3134833	0.94	3131393	0.68	3131393	0.64
chr2	3136055	3136054	0.54	3136054	0.99	3135446	0.36	3136054	0.79	3135446	0.83
chr2	3138237	3137040	0.91	3167836	0.17	3111985	0.19	3138244	0.8	3138244	0.77
chr2	3143664	3112301	0.04	3177705	0.33	3143289	0.5	NA	NA	NA	NA
chr2	3143760	3143769	0.74	3146987	0.88	3146987	0.88	3146987	0.89	3146987	0.73
chr2	3150602	3150611	0.7	3163354	0.78	3150611	0.89	3151179	0.68	3150611	0.92
chr2	3153708	3182790	0.78	NA	NA	NA	NA	NA	NA	NA	NA
chr2	3158223	3168788	0.57	NA	NA	NA	NA	3136930	1.0	NA	NA
chr2	3163690	3161636	0.8	3160928	0.81	3161635	0.78	3161635	0.84	3160928	0.89
chr2	3165793	3165263	0.72	3165263	0.91	3165263	0.95	3165263	0.9	3165263	0.84
chr2	3167967	3167966	0.42	3167112	0.51	3167966	0.53	3154360	0.65	3167186	0.61
chr2	3167992	3136358	0.14	NA	NA	NA	NA	NA	NA	NA	NA
chr2	3178179	3178178	0.38	3178178	0.67	3176355	0.82	3134137	0.53	3172587	0.32
chr2	3185913	3185912	0.84	3185912	0.5	NA	NA	NA	NA	3185912	0.83
chr2	3192871	3192870	0.97	3192870	0.93	3191657	1.0	3192870	0.94	3192870	0.95
chr2	3194615	3194614	1.0	NA	NA	NA	NA	NA	NA	NA	NA
chr2	3194682	3191657	0.57	3171605	0.92	3193616	0.94	3195254	0.88	3190962	0.94
chr2	3197045	3190083	0.25	NA	NA	NA	NA	NA	NA	NA	NA
chr2	3210170	3210179	0.4	3237221	0.02	3193442	1.0	NA	NA	3210179	0.81
chr2	3210798	3171633	1.0	NA	NA	NA	NA	NA	NA	3210797	0.44
chr2	3220522	3220521	0.6	NA	NA	NA	NA	3173803	0.5	NA	NA
chr2	3225221	3244734	0.25	3244734	0.61	3224945	0.61	3253510	0.48	3224945	0.57
chr2	3235418	3236316	0.55	3235439	0.58	3235439	0.48	3235439	0.72	3235424	0.2
chr2	3245189	3245188	1.0	3245188	1.0	3244693	1.0	3245188	0.99	3245488	0.98
chr2	3248595	3248600	0.44	NA	NA	NA	NA	3248600	0.25	NA	NA
chr2	3250942	3250941	0.86	NA	NA	NA	NA	NA	NA	3250941	0.57
chr2	3255191	3255190	0.99	3243203	1.0	3255190	0.78	3255190	1.0	3255190	1.0
chr2	3258919	3258918	0.64	3258918	0.32	3220800	0.2	3219565	0.6	3258918	0.59
chr2	3260575	3260573	1.0	NA	NA	NA	NA	3283831	1.0	NA	NA
chr2	3264685	3243166	0.88	3264684	1.0	NA	NA	3227055	0.69	3264684	0.44
chr2	3274639	3274638	0.58	NA	NA	3274638	1.0	3274638	0.52	3274638	1.0
chr2	3283945	3283085	0.91	3282052	0.64	3282779	0.79	3282052	0.82	3282052	0.84
chr2	3292859	3292858	0.55	3292858	0.8	3292858	0.64	3292858	0.88	3292858	0.9
chr2	3300649	3300648	1.0	3296313	0.2	3300648	1.0	3257052	0.5	3300648	0.83
chr2	3323112	3323111	0.9	3320904	0.83	3323111	0.84	3321557	0.85	3320904	0.88
chr2	3327862	3325907	0.92	3327861	0.98	3325638	1.0	3327861	0.94	3323890	1.0
chr2	3345626	3318861	0.62	NA	NA	3322018	0.38	3318861	0.97	3329370	0.09
chr2	3345949	3343892	0.96	3393113	0.01	3330640	0.2	3302658	0.44	3306356	0.67
chr2	3349565	3327514	1.0	NA	NA	NA	NA	NA	NA	NA	NA
chr2	3351005	3349331	0.85	3349331	0.89	3344167	0.8	3351004	0.93	3350629	0.84
chr2	3355812	3353079	0.85	3353079	0.94	3356008	0.89	3353079	0.93	3353079	0.85
chr2	3361475	3361474	0.87	3324389	1.0	3361474	0.67	3361474	1.0	3361474	1.0
chr2	3362650	3361712	0.8	3361841	0.88	3356008	0.89	3357968	0.92	3362649	0.86
chr2	3363701	3370562	1.0	NA	NA	NA	NA	NA	NA	NA	NA
chr2	3364639	3353092	0.95	3364653	1.0	NA	NA	3333458	1.0	3321854	0.1
chr2	3365142	3365141	0.98	3352574	1.0	3357029	1.0	3365141	1.0	3365141	1.0
chr2	3365481	3362755	0.81	3365698	0.79	3365698	0.87	3362755	0.79	3365698	0.86
chr2	3367108	3367107	0.87	3367107	1.0	3367107	0.99	3367001	0.98	3367107	1.0
chr2	3376691	3376690	0.99	3376690	0.89	3357029	0.75	3376690	0.95	3376690	0.84
chr2	3393112	3398122	0.96	3392069	1.0	3392069	0.98	3392069	1.0	3396788	0.98
chr2	3393509	3393510	0.71	NA	NA	NA	NA	3393510	1.0	NA	NA
chr2	3393690	3393703	0.6	3391612	0.79	3391612	0.78	3398820	0.8	3391516	0.7
chr2	3394626	3394636	0.92	3349400	1.0	NA	NA	3387057	1.0	3344775	0.33
chr2	3395424	3395423	0.54	3395423	0.94	3395423	0.69	3395423	0.84	3395423	0.7
chr2	3395730	3395729	0.99	3395729	0.99	3395729	1.0	3395729	1.0	3395729	0.98
chr2	3396240	3394830	0.85	3393067	0.96	3393067	0.89	3393067	0.94	3393067	0.98
chr2	3407796	3382770	1.0	NA	NA	3407795	1.0	3454544	0.01	NA	NA
chr2	3415396	3407895	0.86	3416322	0.87	3411098	0.99	3417383	0.83	3414790	0.88
chr2	3415716	3415103	0.53	3415103	0.96	3411773	0.98	3413450	0.91	3415720	0.97
chr2	3419643	3414835	0.83	3419642	0.8	3419642	0.86	3419642	0.63	3419642	0.84
chr2	3422423	3383398	0.5	NA	NA	NA	NA	NA	NA	NA	NA
chr2	3423322	3423322	0.43	3423322	0.53	3424080	0.69	3423322	0.37	3423322	0.75
chr2	3427891	3427894	0.96	3417762	0.98	3427894	1.0	3417762	1.0	3417762	0.99
chr2	3431594	3431593	1.0	3431593	0.93	3418134	1.0	3431593	0.8	3417638	0.97
chr2	3433031	3439484	0.99	3405301	1.0	NA	NA	3390164	1.0	NA	NA
chr2	3439888	3439887	0.69	3434283	0.78	3429047	0.83	3439887	0.74	3413675	0.79
chr2	3441612	3441636	0.95	3441636	0.64	3407694	0.09	3441636	1.0	3477285	0.06
chr2	3447103	3447102	0.68	3447102	0.94	3447102	0.98	3447102	0.89	3447102	0.97
chr2	3458507	3458523	0.99	3418038	1.0	3415716	0.18	3451113	0.67	NA	NA
chr2	3464125	3461421	1.0	3456455	0.99	3464124	1.0	3456455	1.0	3464124	0.99
chr2	3488364	3488976	0.5	NA	NA	NA	NA	NA	NA	NA	NA
chr2	3495905	3493089	1.0	NA	NA	NA	NA	NA	NA	NA	NA
chr2	3496650	3491990	0.33	NA	NA	3458033	0.02	NA	NA	NA	NA
chr2	3500069	3500068	0.5	NA	NA	3500068	0.76	3462787	0.33	3500068	0.3
chr2	3501542	3501541	0.97	NA	NA	3453391	0.25	3470253	1.0	3501541	0.33
chr2	3502451	3502145	0.95	3502450	0.97	3501677	0.98	3501122	0.99	3501646	0.95
chr2	3509840	3509839	0.98	3509839	1.0	3509839	1.0	3509839	1.0	3505499	0.99
chr2	3510144	3510143	0.84	3510143	0.65	3510143	0.44	3510143	0.46	3510143	0.89
chr2	3517754	3517762	0.6	3517753	0.92	3517753	0.73	3517753	0.67	3517753	0.9
chr2	3518773	3518772	1.0	NA	NA	NA	NA	3494535	1.0	NA	NA
chr2	3519872	3519871	0.55	3519871	0.7	3519871	0.91	3519871	0.84	3519871	0.9
chr2	3524876	3524901	0.97	3524875	1.0	NA	NA	3524901	1.0	NA	NA
chr2	3526302	3526301	0.97	3526301	0.99	3526301	1.0	3526301	0.92	3526301	1.0
chr2	3526757	3526756	0.98	3526756	0.84	3526756	0.72	3526756	0.74	3526756	0.93
chr2	3528275	3528274	0.78	3528274	0.73	3528274	0.74	3528274	0.86	3528211	0.69
chr2	3530509	3481224	0.1	NA	NA	NA	NA	NA	NA	NA	NA
chr2	3537721	3554331	0.33	NA	NA	3530735	0.12	NA	NA	3573196	1.0
chr2	3538359	3538367	0.85	3538358	1.0	3532129	1.0	3532916	1.0	3532129	1.0
chr2	3540790	3578522	0.17	NA	NA	NA	NA	NA	NA	NA	NA
chr2	3541330	3541329	0.94	3586179	0.04	3541329	0.6	3527127	0.86	3541329	1.0
chr2	3541504	3528265	1.0	NA	NA	NA	NA	NA	NA	NA	NA
chr2	3541997	3541996	1.0	3541996	1.0	NA	NA	3541996	1.0	NA	NA
chr2	3543620	3543646	0.67	NA	NA	3543619	0.75	NA	NA	3499020	0.2
chr2	3544779	3544778	0.61	3529015	0.96	3544778	1.0	3544778	0.95	3544778	0.94
chr2	3545085	3545102	0.56	3545102	0.91	3544739	0.75	3544739	0.81	3544739	0.91
chr2	3547482	3537506	0.89	3529015	0.92	3529015	0.66	3543050	0.98	3534796	1.0
chr2	3549949	3549948	0.51	3531249	0.97	3549948	0.4	3549948	0.97	3549948	0.71
chr2	3553398	3534744	0.69	NA	NA	NA	NA	3553182	1.0	3567163	0.5
chr2	3556174	3556173	0.71	3518113	1.0	3556173	1.0	3542099	0.5	3556173	0.67
chr2	3559325	3559324	0.45	3559324	0.88	3559324	0.97	3559324	0.92	3559324	0.99
chr2	3560493	3560541	0.53	3568232	0.71	3560529	0.56	3571301	0.49	3561166	0.58
chr2	3561123	3561122	0.77	3561122	0.67	3561122	1.0	3561122	0.76	3561122	1.0
chr2	3564414	3564413	0.67	3564413	0.73	3564413	0.83	3564413	0.82	3564413	0.84
chr2	3564500	3564508	1.0	3535404	0.5	NA	NA	NA	NA	NA	NA
chr2	3565833	3565832	1.0	NA	NA	NA	NA	NA	NA	NA	NA
chr2	3566195	3566194	0.67	3526157	1.0	NA	NA	3528523	1.0	NA	NA
chr2	3568471	3566703	0.99	3585010	0.12	NA	NA	NA	NA	3581895	1.0
chr2	3568500	3566703	0.5	3568510	1.0	3568514	0.44	3568510	1.0	3561544	1.0
chr2	3569987	3570007	0.33	3565636	0.41	3560435	0.48	3528187	0.32	3565636	0.72
chr2	3571241	3568232	0.96	3568232	0.93	3568232	0.5	3569562	0.94	3569562	0.98
chr2	3574844	3574843	0.8	3574843	0.66	3574843	0.6	3574843	0.67	3574843	0.58
chr2	3584902	3586188	0.38	3584901	0.65	3584901	0.84	3584901	0.44	3584901	0.73
chr2	3586189	3586188	0.8	3586188	1.0	3586188	0.97	3587016	0.48	3586188	0.96
chr2	3587038	3587037	0.79	3587016	0.96	3587016	0.96	3587016	0.94	3587016	0.99
chr2	3588749	3588749	0.38	3588168	0.7	3588168	0.92	3588750	0.8	3588888	0.86
chr2	3588999	3588998	0.96	3588998	0.85	3588998	0.97	3588998	0.97	3588998	1.0
chr2	3596338	3596337	0.67	3596337	0.84	3596337	1.0	3596337	0.91	3596337	0.97
chr2	3597675	3597674	0.97	3600001	0.93	3600001	0.95	3600001	0.75	3600001	0.87
chr2	3607228	3611545	0.09	NA	NA	NA	NA	NA	NA	NA	NA
chr2	3609536	3609306	0.91	3609306	0.97	3609306	0.99	3609306	0.96	3609306	0.83
chr2	3611197	3611710	0.99	3610977	1.0	3611196	1.0	3610977	0.97	3609306	1.0
chr2	3614536	3614535	1.0	3638424	0.04	NA	NA	3569889	0.13	NA	NA
chr2	3617126	3605684	0.57	3585503	0.07	3647500	0.5	3577057	1.0	3647699	0.25
chr2	3619148	3617005	0.96	3592770	1.0	3619169	0.94	3609777	1.0	NA	NA
chr2	3620468	3620467	0.83	3620467	0.92	3622034	0.5	3620467	1.0	3620467	0.89
chr2	3622169	3622168	0.68	3614782	0.87	3622168	0.85	3614782	0.79	3622168	0.84
chr2	3629828	3642763	0.32	NA	NA	3629859	0.69	3614411	1.0	NA	NA
chr2	3631231	3631230	0.96	3631230	0.73	3631230	0.69	3610158	0.86	3631230	0.72
chr2	3645766	3645765	0.79	3641148	0.56	3645765	1.0	3641148	0.55	3645765	0.57
chr2	3647302	3647309	0.93	3647309	0.97	3647309	0.94	3647309	1.0	3647309	1.0
chr2	3649244	3649507	0.66	3649243	0.92	3649243	1.0	3649243	0.9	3649243	0.84
chr2	3655455	3655454	0.96	NA	NA	NA	NA	3655454	0.5	NA	NA
chr2	3663585	3663584	0.63	3662538	0.68	3657486	0.91	3665841	0.47	3662579	0.93
chr2	3665273	3664807	0.96	3664693	1.0	3661196	1.0	3665272	0.98	3665272	0.99
chr2	3669650	3669649	1.0	NA	NA	NA	NA	NA	NA	NA	NA
chr2	3674048	3669924	0.96	3670803	0.99	3672830	1.0	3670803	1.0	3672830	0.96
chr2	3675388	3675387	0.68	3675387	0.86	3672830	0.81	3675387	0.83	3675387	0.8
chr2	3675584	3675597	0.65	3675583	0.66	3675583	0.97	3675583	0.52	3675595	0.37
chr2	3676781	3676780	0.96	3676780	0.98	3676780	0.86	3676780	0.99	3676780	1.0
chr2	3689948	3689947	0.81	3688236	0.98	3686354	0.74	3686354	0.91	3688236	0.95
chr2	3690669	3690674	0.94	3690674	0.97	3685215	0.98	3690674	0.98	3690674	1.0
chr2	3690955	3693067	0.65	3690954	0.82	3691439	0.71	3690954	0.73	3690954	0.85
chr2	3691433	3691432	0.87	3691432	1.0	NA	NA	3691432	0.87	3664884	0.18
chr2	3697620	3676284	0.18	3697617	0.24	3697621	0.23	3697617	0.18	3697617	0.3
chr2	3698755	3715576	0.01	3702151	0.29	3697617	0.4	3721665	0.86	3725245	0.5
chr2	3703304	3703303	0.47	3706181	0.88	3703299	1.0	3703299	0.96	3703299	0.89
chr2	3703578	3703576	0.75	3703598	1.0	3672488	0.13	3703723	0.47	3703598	0.84
chr2	3706545	3704115	0.91	3706553	0.98	3706553	1.0	3706553	0.97	3706553	1.0
chr2	3712489	3712494	0.36	3713542	0.65	3708483	0.6	3714409	0.59	3713542	0.75
chr2	3715577	3712488	0.57	3716699	0.73	3715279	0.91	3712541	0.57	3712541	0.83
chr2	3719091	3719091	0.88	3670878	0.17	3732049	0.75	NA	NA	3719091	0.64
chr2	3723962	3723959	0.98	3716338	1.0	NA	NA	3678728	0.8	3723959	1.0
chr2	3732421	3732433	1.0	NA	NA	NA	NA	3727575	1.0	NA	NA
chr2	3735269	3722215	0.03	NA	NA	NA	NA	NA	NA	NA	NA
chr2	3735815	3735814	0.65	3735814	0.94	3735814	0.92	3735814	0.87	3735814	0.96
chr2	3741688	3736374	1.0	3735029	1.0	NA	NA	3735029	1.0	NA	NA
chr2	3744983	3744982	0.86	3697621	0.84	NA	NA	3744982	0.76	NA	NA
chr2	3745877	3745876	0.69	3745876	0.59	3745876	0.99	3745876	0.77	3745876	0.9
chr2	3756077	3756076	0.97	3756076	1.0	3752074	0.91	3755551	0.93	3756076	1.0
chr2	3761373	3731927	0.99	3761388	1.0	NA	NA	3761388	0.87	3713547	0.16
chr2	3762163	3759426	0.88	3760845	0.95	3759426	0.9	3752266	0.87	3760845	0.87
chr2	3766271	3766310	0.39	3767887	0.84	3766308	0.91	3766308	0.51	3766455	0.58
chr2	3767943	3767942	0.69	3767942	0.98	3767942	0.95	3767942	0.89	3767942	0.92
chr2	3774771	3774770	0.71	3774770	0.69	3774319	0.69	3774770	0.63	3774770	0.8
chr2	3775070	3776879	0.46	3772068	0.72	3776304	0.97	3778181	0.75	3776304	0.95
chr2	3782482	3782481	0.97	3782481	0.89	3783005	1.0	3782481	0.94	3781508	1.0
chr2	3806546	3806911	0.63	3806911	0.72	3794586	0.75	3806372	0.66	3806545	0.47
chr2	3806710	3806709	0.96	3806709	0.98	3806709	0.98	3806709	0.95	3806709	0.96
chr2	3807084	3807083	0.93	3807083	0.77	3814572	0.75	3807083	0.79	3807083	0.8
chr2	3812212	3822691	0.98	3808618	0.96	3808618	1.0	3808618	0.98	3811728	0.99
chr2	3813639	3811471	0.7	3807430	0.8	3813448	0.71	3808592	0.79	3810332	0.69
chr2	3813733	3822595	0.78	3816708	0.8	3816708	0.68	3816708	0.79	3821470	0.87
chr2	3822549	3820523	0.74	3822548	0.83	3822548	0.8	3822548	0.84	3822548	0.81
chr2	3829279	3829284	0.72	3829284	0.78	3828939	0.73	3829284	0.75	3829284	0.77
chr2	3830303	3830302	0.94	NA	NA	3830302	1.0	3794471	0.17	3842063	0.17
chr2	3836862	3836861	0.34	3840976	0.73	3836861	0.48	3831932	0.63	3836861	0.56
chr2	3838453	3846943	0.62	3842499	0.56	3836621	0.66	3836621	0.62	3838455	0.58
chr2	3841377	3865227	0.32	NA	NA	NA	NA	NA	NA	NA	NA
chr2	3841541	3836601	1.0	NA	NA	NA	NA	NA	NA	NA	NA
chr2	3842638	3842637	0.4	3844459	0.81	3841048	0.66	3841048	0.76	3844459	0.61
chr2	3848137	3856403	0.73	3846292	0.78	3848430	0.96	3856403	0.85	3843037	0.83
chr2	3848194	3848172	0.52	3799164	0.17	3845858	0.16	3857892	0.32	3807067	0.25
chr2	3854736	3837758	0.44	NA	NA	NA	NA	NA	NA	NA	NA
chr2	3869745	3869590	0.69	3869590	0.74	3870534	0.9	3870848	0.78	3869590	0.71
chr2	3874480	3874479	0.87	3874476	0.97	3874479	0.96	3874479	0.98	3874479	1.0
chr2	3878045	3878044	0.95	3878044	0.96	3912297	0.94	3878044	0.99	3878044	0.98
chr2	3883992	3880290	0.39	3881865	0.8	3883991	0.67	3883991	1.0	3881865	0.84
chr2	3884481	3884480	0.84	3884480	0.93	3884480	1.0	3884480	0.99	3884480	0.99
chr2	3885149	3885148	0.99	3885148	0.98	3885148	0.98	3885148	0.99	3885148	1.0
chr2	3891710	3891381	0.99	3912751	0.99	3891709	0.99	3891381	1.0	3889859	0.92
chr2	3892226	3892225	0.92	3892225	0.99	3892225	0.97	3892225	0.98	3892225	0.99
chr2	3896073	3896320	0.64	3896320	0.75	3896072	0.82	3896320	0.74	3897435	0.63
chr2	3897212	3895032	0.77	3912751	0.65	3889629	0.79	3892410	0.7	3895032	0.69
chr2	3905331	3905330	0.69	NA	NA	NA	NA	NA	NA	NA	NA
chr2	3912391	3912390	0.88	3912390	0.97	3912390	0.94	3912390	0.97	3912390	0.98
chr2	3912485	3912083	0.74	3912083	0.79	3911776	0.94	3912083	0.77	3913357	0.86
chr2	3926431	3926430	0.89	3926430	0.44	3926430	0.86	3926430	0.41	3926430	0.47
chr2	3926801	3926800	0.74	3926835	0.59	3926835	0.86	3926835	0.67	3926835	0.73
chr2	3930709	3930721	0.55	3930721	0.39	3930721	0.59	3930721	0.76	3930721	0.57
chr2	3934219	3934218	0.85	3934218	0.92	3934218	0.69	3934218	0.92	3934218	0.92
chr2	3935033	3935032	0.91	3935032	1.0	3935032	0.8	3935032	0.44	3935032	0.32
chr2	3941250	3941249	0.93	3941249	0.99	3941249	0.96	3941249	0.99	3941249	0.97
chr2	3942278	3942277	0.45	3927773	0.9	3936373	0.93	3933878	0.85	3934669	0.87
chr2	3945172	3934215	1.0	3933356	1.0	3945171	1.0	3934215	1.0	NA	NA
chr2	3947107	3947106	0.66	3947106	0.79	3947106	0.96	3952641	0.87	3947106	0.85
chr2	3952515	3952514	0.98	3952514	1.0	3951921	0.99	3951921	0.99	3933649	0.4
chr2	3955014	3953741	0.63	3956432	0.48	3953741	0.62	3955013	0.71	3953741	0.66
chr2	3956305	3956304	0.66	3955272	0.99	NA	NA	3955515	0.98	3956304	0.99
chr2	3960440	3960439	0.74	3960439	0.56	3960439	0.61	3960439	0.58	3960439	0.51
chr2	3961646	3961645	0.59	3961645	0.65	3961645	0.73	3962538	0.53	3961645	0.59
chr2	3975840	3974174	1.0	NA	NA	NA	NA	3939005	1.0	NA	NA
chr2	3979847	3982604	0.14	3937711	0.08	NA	NA	NA	NA	NA	NA
chr2	3983176	3983175	1.0	NA	NA	NA	NA	3939005	1.0	NA	NA
chr2	3985628	3985633	0.85	3985633	0.85	3985633	0.27	3985633	0.88	3985633	0.73
chr2	3994929	3994928	1.0	3994928	0.99	3994928	1.0	3994928	1.0	3994928	1.0
chr2	3997053	3997052	0.56	3997052	0.64	3997052	0.71	3997052	0.68	3997052	0.58
chr2	4014736	4029287	1.0	NA	NA	NA	NA	NA	NA	NA	NA
chr2	4015950	4015956	0.39	4006291	0.49	4015368	0.65	4015956	0.61	4009607	0.41
chr2	4020513	4020518	1.0	NA	NA	NA	NA	NA	NA	NA	NA
chr2	4029963	4029962	0.98	NA	NA	NA	NA	3980952	0.75	NA	NA
chr2	4032293	4032292	0.42	4032292	0.95	4032292	0.4	4032292	0.87	4032292	0.79
chr2	4046423	4046422	0.89	4046422	1.0	4046422	0.87	4046214	1.0	4091023	0.41
chr2	4051620	4051619	0.98	4049242	0.97	4051619	0.99	4043596	1.0	4046586	0.98
chr2	4051688	4051687	0.51	4051687	0.91	4050246	0.77	4051687	0.63	4051687	0.85
chr2	4063220	4072188	0.62	4041005	0.9	4065447	0.53	4069249	0.73	4058836	0.78
chr2	4063725	4061481	0.58	4044468	0.79	4043545	0.56	4063724	0.69	4056182	0.63
chr2	4067911	4067910	0.81	4067910	0.74	4067910	1.0	4067910	0.86	4067910	0.88
chr2	4069195	4059273	1.0	NA	NA	4069194	1.0	NA	NA	4059395	0.87
chr2	4072995	4069249	0.71	4072698	0.94	4058113	0.75	4069249	0.88	4070011	0.96
chr2	4087265	4075823	1.0	NA	NA	4099333	0.06	4076060	1.0	NA	NA
chr2	4093052	4098399	0.32	4083874	0.56	4087208	0.26	4076917	0.41	4083503	0.49
chr2	4094484	4094483	0.79	4094483	0.95	4085803	0.57	4094483	0.85	4089739	0.85
chr2	4098400	4096848	0.46	4099011	0.99	4097918	0.82	4096848	0.78	4098399	0.92
chr2	4098930	4098934	0.85	4096689	0.79	4100043	0.9	4098934	0.84	4096689	0.81
chr2	4100044	4096689	0.82	4096689	0.81	4100043	0.92	4100043	0.88	4100043	0.79
chr2	4107035	4104115	0.22	4107044	0.35	4107067	0.15	4103613	0.29	4107044	0.24
chr2	4111139	4112420	0.72	4109935	0.98	4109227	0.98	4107178	0.84	4109227	0.93
chr2	4112001	4111338	0.67	4109935	0.79	4111567	0.9	4111338	0.88	4109227	0.87
chr2	4112181	4110481	0.69	4109935	0.9	4112180	0.82	4109935	0.95	4112180	0.9
chr2	4115147	4115145	0.51	4115151	0.99	4115151	0.98	4115151	0.93	4116027	0.98
chr2	4115297	4078119	0.1	NA	NA	NA	NA	NA	NA	NA	NA
chr2	4122211	4122210	0.4	4122210	0.33	4112407	0.67	4122210	0.83	4122210	1.0
chr2	4124642	4119927	0.49	4125576	0.52	4124648	0.48	4125576	0.47	4125576	0.36
chr2	4126535	4125897	0.95	NA	NA	NA	NA	4110522	1.0	NA	NA
chr2	4126843	4126842	0.77	4126842	0.98	4115151	0.85	4126842	0.95	4126842	0.82
chr2	4163834	4160503	0.82	4157808	0.81	4163833	0.32	4159840	0.83	4157808	0.81
chr2	4181528	4181527	0.96	4179659	0.99	4165172	1.0	4181527	1.0	4181527	0.98
chr2	4182255	4180214	0.5	4181393	0.35	4182254	0.19	4167606	0.38	4177741	0.48
chr2	4182719	4182169	0.62	4182730	0.95	4182731	0.95	4182730	0.8	4182730	0.59
chr2	4193826	4193826	0.9	4191267	1.0	4193826	1.0	4193826	0.99	4190446	0.99
chr2	4205362	4192393	0.67	4205377	1.0	4179505	0.33	4205377	1.0	4205377	1.0
chr2	4209326	4209232	0.46	4165958	0.99	4254854	0.12	4162059	0.86	4209329	1.0
chr2	4212147	4209607	1.0	NA	NA	NA	NA	NA	NA	NA	NA
chr2	4223553	4223015	0.88	4223015	0.77	4197617	0.58	4213879	0.72	4197839	0.81
chr2	4229885	4229632	0.55	4227721	0.98	4220174	0.91	4227721	0.8	4227614	0.95
chr2	4235001	4236809	0.1	4235025	0.53	4235000	1.0	4235025	0.8	NA	NA
chr2	4237603	4237602	0.75	4235660	1.0	4232292	0.67	4235660	1.0	4234624	0.96
chr2	4239256	4242322	0.33	4239255	0.66	4238929	0.67	4239255	0.59	4239255	0.73
chr2	4244604	4244603	0.33	4244603	0.41	4244603	0.34	4244603	0.43	4244603	0.38
chr2	4246415	4246990	0.5	4245844	0.69	4249723	0.9	4245792	0.37	4245792	0.38
chr2	4254872	4254871	0.57	4254871	0.61	4251035	0.98	4254871	0.55	4254871	0.67
chr2	4263771	4263770	0.97	NA	NA	NA	NA	4258504	1.0	NA	NA
chr2	4264739	4263430	0.76	4263430	0.98	4264738	0.95	4263430	0.95	4264738	0.9
chr2	4267978	4267970	1.0	4299028	1.0	NA	NA	NA	NA	4243553	1.0
chr2	4268134	4289129	0.01	4268141	0.52	4268196	1.0	4256495	0.77	4268141	0.72
chr2	4269684	4269377	0.22	NA	NA	NA	NA	NA	NA	4315719	0.03
chr2	4271322	4271321	0.41	4271321	0.66	4271321	0.6	4271321	0.66	4271321	0.68
chr2	4271886	4271885	0.59	4271885	0.47	4271885	0.39	4271885	0.4	4271885	0.57
chr2	4274191	4274208	0.8	4274208	0.54	NA	NA	4274208	0.97	4274208	0.83
chr2	4276571	4276408	0.76	4276681	0.92	4276570	0.93	4276681	0.92	4276681	0.79
chr2	4276808	4277920	0.85	4274529	0.95	4276408	0.98	4276093	0.96	4276838	0.95
chr2	4282110	4282130	0.94	4282114	0.5	4282114	1.0	4282130	0.92	4282114	0.8
chr2	4282459	4275445	0.94	4282463	1.0	4282463	0.99	4275445	0.92	4282463	1.0
chr2	4291891	4291896	0.79	4292128	0.95	4291896	0.97	4292128	0.97	4292128	0.97
chr2	4294842	4294841	0.99	NA	NA	4335769	0.45	NA	NA	NA	NA
chr2	4295811	4295707	0.43	4286070	0.94	4295798	0.85	4295835	1.0	4288990	0.96
chr2	4298641	4287868	0.57	4298646	0.99	4298646	0.99	4295585	0.97	4296569	0.97
chr2	4306328	4331767	0.02	NA	NA	NA	NA	NA	NA	NA	NA
chr2	4307035	4307039	0.9	4296505	0.54	4307039	0.61	4296505	0.52	4307039	0.88
chr2	4313396	4345409	1.0	NA	NA	4313395	1.0	NA	NA	NA	NA
chr2	4315720	4296651	0.51	4311187	0.53	4306718	0.76	4296651	0.58	4311187	0.41
chr2	4320600	4320616	1.0	NA	NA	NA	NA	NA	NA	4310818	0.25
chr2	4320740	4320713	0.67	4320739	0.53	4320739	0.94	4320739	0.55	4320739	0.48
chr2	4321824	4321313	1.0	4317336	1.0	4317336	0.97	4321313	1.0	4317493	1.0
chr2	4332405	4332404	0.78	4332714	0.89	4332404	0.58	4284240	0.72	4332714	0.71
chr2	4342591	4347413	0.77	4347413	0.82	4342795	0.9	4347413	0.91	4323614	0.78
chr2	4346317	4346323	0.74	4346323	0.72	4346323	0.71	NA	NA	4346323	1.0
chr2	4346696	4347371	0.99	4315719	0.13	4346701	0.67	4336537	0.5	NA	NA
chr2	4347042	4347041	0.79	4342795	0.97	4345786	0.94	4341126	0.95	4342795	0.88
chr2	4348763	4334922	0.82	4348762	0.95	4348762	0.88	4334922	0.97	4348762	0.99
chr2	4352687	4352686	0.75	4352686	0.34	4352686	0.7	4352686	0.94	4352686	0.61
chr2	4355939	4357047	0.76	4355938	0.99	4355938	0.97	4355938	0.95	4355938	0.98
chr2	4356622	4356621	0.75	4355297	0.75	4356621	0.86	4355297	0.78	4356621	0.69
chr2	4365191	4369297	0.9	4365195	0.79	4362908	0.36	4363456	0.53	4370416	0.89
chr2	4365743	4365742	0.97	4365742	0.98	4365742	0.84	4365742	1.0	4365742	0.98
chr2	4367106	4367105	0.64	4367105	0.72	4366473	0.88	4367105	0.81	4367105	0.55
chr2	4368354	4369251	0.63	4361469	0.86	4367064	0.94	4366389	0.85	4361469	0.84
chr2	4378342	4378341	0.71	4378215	0.89	4378215	0.74	4378215	0.8	4378215	0.84
chr2	4382516	4382515	1.0	4382515	0.96	4382515	0.64	4382515	1.0	4382666	0.82
chr2	4385268	4385267	0.88	NA	NA	NA	NA	4359966	1.0	NA	NA
chr2	4385864	4385863	1.0	4385867	0.92	4385863	0.99	4385867	0.97	4379595	0.56
chr2	4386664	4396490	0.55	4396490	0.47	4393838	0.79	4390702	0.45	4382666	0.68
chr2	4392993	4399919	0.83	4363665	1.0	4376406	1.0	4387741	1.0	4384786	1.0
chr2	4393049	4393048	0.62	4393048	0.65	4393048	0.87	4393048	0.63	4393048	0.79
chr2	4393612	4393611	0.99	4393611	1.0	4393611	0.96	4393611	1.0	4393611	1.0
chr2	4393950	4393949	0.73	4393949	0.67	4393949	0.46	4363503	0.36	4393949	0.87
chr2	4399866	4399865	0.58	4380950	0.96	NA	NA	4379595	1.0	4379595	0.94
chr2	4400649	4400648	0.45	4380950	1.0	NA	NA	4383227	1.0	4379595	0.8
chr2	4405358	4405743	0.99	4405357	1.0	4405357	1.0	4390989	1.0	4405357	1.0
chr2	4405527	4390552	0.49	4405526	0.51	4405526	0.75	4405526	0.47	4390552	0.64
chr2	4405856	4405572	0.95	4403503	1.0	NA	NA	4390989	0.98	NA	NA
chr2	4406620	4385108	0.63	4406619	0.34	4394918	0.69	4385108	0.35	4411154	0.5
chr2	4406800	4385200	0.17	4403295	0.56	4391155	0.67	4382243	0.28	4362531	0.5
chr2	4411075	4411370	0.96	4411074	1.0	4410641	1.0	4411074	0.93	4410641	1.0
chr2	4412074	4412084	0.89	4408618	0.95	4412084	1.0	4412084	0.96	4412084	0.96
chr2	4413877	4413876	0.65	4409228	0.96	4413876	0.8	4413876	0.92	4411393	0.83
chr2	4416480	4416479	0.39	4416479	0.51	4416479	0.61	4416479	0.52	4416479	0.58
chr2	4425481	4425489	1.0	4425489	1.0	NA	NA	4425489	1.0	4425489	0.9
chr2	4427217	4427232	0.79	4382448	0.52	4412669	0.4	4396580	0.69	4411393	0.58
chr2	4433864	4433863	0.96	4433863	1.0	NA	NA	4433863	1.0	4452560	0.44
chr2	4439180	4440465	0.62	4441574	0.56	4439201	0.99	4439201	0.93	4439201	0.99
chr2	4441459	4441458	1.0	NA	NA	NA	NA	NA	NA	NA	NA
chr2	4444149	4444148	0.28	4444148	0.95	4444148	0.67	4444148	1.0	4444148	0.85
chr2	4444630	4444629	0.84	4444629	0.59	4444583	0.98	4444583	0.66	4435824	0.76
chr2	4449394	4465899	1.0	NA	NA	NA	NA	NA	NA	NA	NA
chr2	4449631	4412007	0.01	NA	NA	NA	NA	NA	NA	4449630	1.0
chr2	4451393	4451392	0.77	4451392	0.92	4451392	0.87	4451392	0.89	4451392	0.92
chr2	4452092	4445044	0.05	NA	NA	NA	NA	4496104	1.0	NA	NA
chr2	4454409	4454408	0.58	4454408	0.95	4448847	0.89	4455130	0.9	4454408	0.97
chr2	4455941	4455368	0.86	4455957	0.91	4455368	0.96	4448349	0.97	4456037	0.94
chr2	4456485	4456490	0.71	4456490	0.97	4457078	0.82	4456490	0.96	4457078	0.83
chr2	4458121	4457963	0.45	4438211	0.84	4460274	0.77	4438211	0.81	4441657	0.65
chr2	4458880	4458879	0.83	NA	NA	4458879	1.0	4458879	0.53	4458879	1.0
chr2	4466446	4466445	0.59	4466445	0.88	4466445	0.9	4466445	0.88	4466445	0.94
chr2	4468214	4470437	0.5	NA	NA	NA	NA	NA	NA	NA	NA
chr2	4469916	4469938	0.99	4466916	1.0	4466916	1.0	4474059	0.98	4466916	0.97
chr2	4471016	4470034	0.79	4471015	0.94	4471015	0.83	4471015	0.91	4471015	0.91
chr2	4484153	4484152	0.63	4484152	0.79	4484152	0.98	4484152	0.67	4484152	0.88
chr2	4484986	4460950	0.35	4484985	0.81	4484985	0.77	4484985	0.87	4484985	0.95
chr2	4490236	4489234	0.7	4489234	0.75	4476920	0.95	4476920	0.78	4476920	0.83
chr2	4495529	4492054	0.93	4495528	0.93	4495528	0.92	4495528	0.84	4495528	0.77
chr2	4508670	4508669	1.0	4497675	1.0	4497675	1.0	4497675	0.98	4503466	0.99
chr2	4519529	4519528	0.98	4519528	0.99	4516155	0.99	4519528	0.99	4520254	0.87
chr2	4522266	4522265	1.0	4522265	1.0	4515185	1.0	4522265	1.0	4522265	1.0
chr2	4528049	4528083	0.56	4554199	0.08	NA	NA	NA	NA	4528083	0.6
chr2	4541304	4567516	0.57	NA	NA	NA	NA	NA	NA	NA	NA
chr2	4550457	4550459	0.7	4550821	0.94	4550307	0.91	4550821	0.94	4550307	0.96
chr2	4558981	4584615	1.0	NA	NA	NA	NA	NA	NA	NA	NA
chr2	4559830	4510227	0.25	4532425	0.03	4535830	1.0	NA	NA	NA	NA
chr2	4576587	4586422	0.52	4576586	0.66	4566330	0.77	4565668	0.69	4566330	0.7
chr2	4586727	4536825	1.0	4584411	1.0	NA	NA	4559806	1.0	4586726	1.0
chr2	4587966	4589575	0.57	4587959	0.81	4587959	0.9	4587959	0.62	4587959	0.85
chr2	4594373	4587529	0.67	4594372	0.53	4594372	0.68	4594372	0.8	4594372	0.58
chr2	4594462	4593230	0.81	4545393	0.87	4594483	0.55	4594483	0.93	4594483	0.89
chr2	4594539	4594538	0.58	4594538	0.71	4594538	0.92	4566167	0.45	4594538	0.42
chr2	4595650	4595651	0.86	4594858	0.98	4589850	1.0	4594858	0.96	4589850	0.96
chr2	4597072	4597087	0.98	NA	NA	4597087	0.5	4597087	1.0	4597087	1.0
chr2	4604130	4604129	0.94	NA	NA	NA	NA	NA	NA	NA	NA
chr2	4604296	4604342	0.59	4604295	0.44	4602788	0.55	4589575	0.36	4604295	0.53
chr2	4607072	4618570	0.33	NA	NA	NA	NA	NA	NA	4607071	1.0
chr2	4612519	4612132	0.77	4611070	0.93	4612132	0.87	4612132	0.9	4611070	0.85
chr2	4620533	4620551	0.26	4620551	0.63	4620551	0.88	4620551	0.48	4620551	0.65
chr2	4623237	4623236	0.55	4623236	0.84	4623236	0.73	4623236	0.47	4623236	0.87
chr2	4625200	4637401	0.67	4624103	0.84	4621644	0.98	4624103	0.69	4624103	0.93
chr2	4625245	4637401	0.66	4624103	0.87	4621644	0.98	4624103	0.7	4624103	0.93
chr2	4626297	4638529	0.65	4653309	0.34	4624441	0.59	4676102	0.24	4621644	0.55
chr2	4627109	4599603	0.16	4627108	0.79	NA	NA	4627108	1.0	4627108	1.0
chr2	4628774	4628773	0.2	4637003	0.41	4630315	0.25	4637003	0.32	4637003	0.39
chr2	4629071	4629070	0.61	4629070	1.0	4645112	0.2	4628552	0.95	4627989	0.89
chr2	4629433	4621644	0.57	4624178	0.81	4629614	0.93	4624178	0.78	4629614	0.85
chr2	4630928	4630222	1.0	4630222	1.0	4630927	0.99	4630927	1.0	4629614	1.0
chr2	4631047	4621309	0.34	NA	NA	NA	NA	NA	NA	NA	NA
chr2	4631525	4631524	0.99	4630973	0.99	4629614	1.0	4631524	0.99	4629614	0.98
chr2	4642584	4642604	1.0	4642604	0.74	4642604	0.99	4642604	0.84	4642604	0.67
chr2	4648955	4648954	1.0	4648954	1.0	4648954	0.79	4610511	0.83	4648954	0.64
chr2	4653289	4653309	0.49	4653293	0.55	4663505	0.87	4647790	0.33	4653293	0.51
chr2	4656908	4643274	0.53	4656907	1.0	NA	NA	NA	NA	NA	NA
chr2	4659501	4659500	0.88	4659500	0.71	4659500	0.5	4659500	0.95	4671509	0.77
chr2	4664095	4659836	0.75	4664099	1.0	NA	NA	4614204	1.0	4664099	1.0
chr2	4665766	4665765	0.88	4665765	0.48	4665765	1.0	4665765	0.73	4665765	0.53
chr2	4671313	4652461	0.56	4624819	0.25	4622994	0.06	4624819	0.23	4671321	0.3
chr2	4673906	4673905	0.92	4673905	0.88	4673135	0.99	4673905	0.83	4673905	0.93
chr2	4676103	4669701	0.5	4676102	0.61	4676102	0.9	4676102	0.51	4676102	0.89
chr2	4676801	4676800	0.75	4676800	1.0	NA	NA	4676800	1.0	NA	NA
chr2	4679383	4726843	0.04	NA	NA	NA	NA	NA	NA	NA	NA
chr2	4679448	4691364	0.25	NA	NA	NA	NA	NA	NA	NA	NA
chr2	4679675	4676053	1.0	4705952	0.02	4693412	0.5	4670048	1.0	4658115	0.25
chr2	4681756	4654893	0.37	4674154	0.61	4673135	0.69	4674154	0.45	4687330	0.68
chr2	4685618	4684874	0.97	4685625	0.89	4685617	0.73	4685625	0.87	4699208	0.32
chr2	4686980	4683671	0.56	4683337	0.88	4678641	0.85	4683671	0.86	4683337	0.87
chr2	4695251	4695250	0.73	4695250	0.51	4695250	0.61	4695250	0.39	4695250	0.59
chr2	4702982	4702981	0.97	NA	NA	NA	NA	4702981	1.0	NA	NA
chr2	4703404	4703409	0.64	NA	NA	4703409	0.6	NA	NA	4703409	0.63
chr2	4703852	4703851	1.0	NA	NA	NA	NA	NA	NA	4724768	0.5
chr2	4704764	4704775	0.97	4748612	0.18	NA	NA	NA	NA	NA	NA
chr2	4709098	4716971	0.68	4709107	0.83	4709107	0.85	4709107	0.61	4709107	0.79
chr2	4713401	4702698	1.0	NA	NA	4679733	1.0	NA	NA	NA	NA
chr2	4713413	4702698	1.0	NA	NA	4679733	1.0	NA	NA	NA	NA
chr2	4718923	4719073	0.53	4718922	0.61	4718922	0.42	4718922	0.7	4712747	0.6
chr2	4726176	4699917	0.05	NA	NA	NA	NA	NA	NA	NA	NA
chr2	4728034	4728033	0.81	4726577	0.89	4728033	0.97	4726577	0.88	4726577	0.91
chr2	4731979	4731998	0.18	4731998	0.29	4731998	0.32	4731998	0.26	4731998	0.21
chr2	4742593	4740355	0.39	4760437	0.84	4740886	0.74	4740886	0.86	4740886	0.81
chr2	4745546	4743132	0.99	4745545	1.0	NA	NA	4731978	1.0	NA	NA
chr2	4747737	4747736	0.97	4747736	1.0	4747749	0.28	4747736	0.98	4740760	0.36
chr2	4748066	4747736	0.6	4750702	0.9	4748065	0.96	4748065	0.86	4748883	0.9
chr2	4749920	4720611	1.0	NA	NA	NA	NA	NA	NA	NA	NA
chr2	4751215	4751214	0.86	4751214	0.67	4751214	0.57	4701370	1.0	4751214	0.67
chr2	4752299	4752306	0.59	4760437	0.73	4747500	0.49	4726577	0.48	4750650	0.82
chr2	4760678	4760437	0.68	4760437	0.81	4747500	0.63	4760437	0.86	4760437	0.67
chr2	4762819	4762739	0.63	4762739	0.91	4761751	0.9	4762739	0.88	4762739	0.87
chr2	4762964	4762963	1.0	NA	NA	4762963	0.76	NA	NA	NA	NA
chr2	4763660	4763659	0.8	4763659	0.59	4749481	0.54	4763659	0.81	4763659	0.97
chr2	4769206	4769205	0.54	NA	NA	NA	NA	NA	NA	NA	NA
chr2	4773133	4773138	1.0	NA	NA	NA	NA	NA	NA	4796133	0.0
chr2	4773545	4773544	0.62	4773544	0.87	4773544	0.94	4773544	0.9	4773544	0.81
chr2	4781181	4823536	1.0	NA	NA	NA	NA	NA	NA	NA	NA
chr2	4782701	4782700	0.85	4782700	0.95	4782700	0.93	4782700	0.95	4782700	0.99
chr2	4788959	4777647	0.77	4780975	0.93	NA	NA	4780975	0.95	4780975	1.0
chr2	4796524	4796523	0.99	4796523	0.97	4792077	1.0	4796523	0.96	4796523	0.96
chr2	4799060	4782008	0.96	4787955	0.11	4799059	1.0	4781122	1.0	NA	NA
chr2	4799419	4781496	0.73	4782008	0.79	4782600	0.76	4801226	0.74	4797984	0.81
chr2	4800868	4800867	0.61	4800867	0.98	4800867	0.94	4800867	0.79	4800867	0.99
chr2	4801491	4806603	0.5	4801490	0.58	4792077	0.71	4801961	0.48	4784901	0.45
chr2	4803188	4803187	1.0	NA	NA	4783010	0.14	NA	NA	NA	NA
chr2	4804224	4806575	0.73	4782838	0.86	4782838	0.75	4782838	0.7	4795574	0.65
chr2	4806604	4806603	0.68	4806575	0.84	4806377	0.86	4806575	0.82	4806377	0.81
chr2	4809370	4809369	0.75	NA	NA	4782957	0.02	NA	NA	4809369	0.54
chr2	4817172	4817171	0.62	4821085	0.73	4817171	0.8	4821085	0.67	4817171	0.75
chr2	4819180	4819180	0.61	4849380	0.77	4799527	0.78	4849380	0.64	4799527	0.75
chr2	4819371	4819370	0.91	4821085	0.81	4821085	0.96	4826584	0.84	4821085	0.84
chr2	4821165	4821085	0.6	4821085	0.68	4817595	0.75	4821085	0.67	4821085	0.66
chr2	4834199	4831318	0.55	4837859	0.64	4831318	0.88	4827845	0.81	4834198	0.82
chr2	4835263	4835262	0.99	4835262	0.99	4835068	0.95	4835262	0.98	4835262	0.95
chr2	4840717	4840716	0.9	4840716	0.82	4840716	0.93	4840716	0.91	4840716	0.95
chr2	4852202	4844853	0.08	NA	NA	NA	NA	NA	NA	NA	NA
chr2	4865501	4864533	0.84	4865500	1.0	4845153	0.98	4865500	0.97	4865500	0.99
chr2	4865893	4865787	0.4	NA	NA	NA	NA	NA	NA	NA	NA
chr2	4866756	4866755	0.97	NA	NA	NA	NA	4826311	0.8	4866755	1.0
chr2	4868987	4868991	0.96	NA	NA	NA	NA	4887569	1.0	NA	NA
chr2	4870748	4870747	0.84	4827563	0.69	4870747	0.94	4834364	0.8	4827563	0.85
chr2	4872224	4872223	0.25	NA	NA	NA	NA	NA	NA	NA	NA
chr2	4872969	4868844	0.9	4867120	1.0	4869959	0.85	4865976	0.96	4867120	0.97
chr2	4876753	4875977	0.72	4876454	0.7	4873697	0.83	4876454	0.7	4863209	0.67
chr2	4883009	4883017	0.96	4880048	0.98	4883017	0.67	4883017	0.94	4880048	0.95
chr2	4887571	4884258	0.5	4897094	0.59	4870747	0.81	4837721	0.62	4897094	0.57
chr2	4888086	4888085	0.75	4888085	0.64	4888085	0.82	4888085	0.7	4888085	0.7
chr2	4888304	4888303	0.65	4888085	0.64	4887424	0.79	4888303	0.73	4888085	0.71
chr2	4890760	4890759	0.69	4890759	0.67	4892098	0.71	4890759	0.69	4890759	0.62
chr2	4892951	4890702	0.67	4892752	0.73	4892847	0.84	4892752	0.7	4892752	0.75
chr2	4896387	4896393	0.96	4896393	1.0	4896393	1.0	4896393	0.98	4896393	1.0
chr2	4898176	4893361	0.35	4888913	0.64	4895819	0.88	4888913	0.73	4895819	0.69
chr2	4898248	4898370	0.73	4898176	0.66	4898247	0.4	4898370	0.63	4898247	0.59
chr2	4899485	4899259	0.89	4899259	0.93	4893546	0.94	4898733	0.97	4899259	0.97
chr2	4903769	4903768	0.77	4903768	0.95	4903768	0.98	4903768	0.99	4902580	0.87
chr2	4927087	4927086	0.63	4927086	0.74	4927435	0.85	4927086	0.58	4927086	0.64
chr2	4929687	4929686	1.0	NA	NA	NA	NA	NA	NA	NA	NA
chr2	4951218	4951217	0.58	NA	NA	NA	NA	4951217	1.0	NA	NA
chr2	4965838	4965837	0.93	4959675	0.95	4965837	1.0	4965837	0.63	4965837	1.0
chr2	4966558	5011126	0.06	NA	NA	4966557	1.0	4977072	0.5	NA	NA
chr2	4969461	4969460	0.77	4953330	0.71	4969460	0.68	4969460	0.5	4969460	0.75
chr2	4973502	4973519	0.58	4972768	0.01	NA	NA	4942460	1.0	4973519	1.0
chr2	4973723	4973745	0.62	NA	NA	NA	NA	4973745	0.52	NA	NA
chr2	4976153	4975727	0.16	4977173	0.26	4975959	0.53	4976152	0.24	4975959	0.37
chr2	4978089	4981501	0.41	4978683	0.88	4980266	0.93	4978683	0.79	4978088	0.94
chr2	4994826	4994825	0.97	4972286	1.0	NA	NA	5010900	1.0	NA	NA
chr2	4995136	5022793	1.0	NA	NA	NA	NA	NA	NA	NA	NA
chr2	4998065	4998064	1.0	NA	NA	NA	NA	NA	NA	NA	NA
chr2	5000153	5000152	0.95	NA	NA	5000152	0.25	NA	NA	NA	NA
chr2	5010208	5005464	0.51	5010207	0.7	5008343	0.91	5010207	0.59	5015133	0.74
chr2	5011127	5011173	0.78	5008825	0.91	5004567	1.0	5006145	0.92	5008825	0.94
chr2	5016331	5016332	0.38	5016332	0.5	5031513	0.23	4979778	0.46	5016332	0.39
chr2	5032118	5032117	0.74	5032145	0.97	5032145	0.91	5038661	0.95	5032145	1.0
chr2	5032952	5032951	0.82	5031513	0.92	5031513	0.99	5032951	0.91	5032951	0.98
chr2	5035722	5035009	0.86	NA	NA	4991078	0.01	5035721	0.44	NA	NA
chr2	5045577	5035449	0.82	5043686	1.0	5045607	0.93	5042618	0.78	5036154	1.0
chr2	5045965	5045975	0.81	5045957	0.44	5045957	0.92	5045957	0.74	5045957	0.82
chr2	5046058	5035059	0.58	5022983	0.44	5046077	0.79	5046077	1.0	5046077	0.6
chr2	5046587	5045908	0.96	NA	NA	NA	NA	NA	NA	NA	NA
chr2	5047523	5047793	0.66	5047793	0.82	5047522	0.83	5047522	0.87	5047522	0.92
chr2	5049761	5049766	0.54	5049766	0.57	5049766	0.58	5049766	0.68	5047304	0.76
chr2	5052975	5065166	1.0	NA	NA	NA	NA	5091321	0.5	NA	NA
chr2	5055004	5053440	0.67	5055011	0.76	5053913	0.86	5053913	0.77	5053913	0.89
chr2	5055940	5055966	0.76	NA	NA	NA	NA	NA	NA	NA	NA
chr2	5062012	5062011	0.4	5062162	0.4	5062162	0.83	5093565	0.47	5059301	0.6
chr2	5063999	5063998	1.0	5063998	1.0	NA	NA	NA	NA	NA	NA
chr2	5064343	5068887	0.54	5067507	0.52	5064929	0.66	5067507	0.39	5068979	0.52
chr2	5073893	5067605	0.44	5072626	0.99	5072322	0.88	5072626	0.86	5075947	0.93
chr2	5074569	5074568	0.57	5074568	0.67	5064929	0.96	5068127	0.79	5064929	0.63
chr2	5078299	5068871	1.0	NA	NA	NA	NA	5058045	0.75	NA	NA
chr2	5081889	5093111	0.02	NA	NA	NA	NA	NA	NA	NA	NA
chr2	5087216	5087541	0.68	5093565	0.67	5083996	0.81	5093565	0.76	5086903	0.82
chr2	5087228	5087541	0.68	5093565	0.65	5083996	0.81	5093565	0.75	5086903	0.84
chr2	5088659	5088658	0.95	5088658	0.97	5088658	0.68	5088658	0.95	5088658	0.96
chr2	5094544	5094543	0.98	5094543	0.99	5094543	0.79	5095220	0.92	5094543	0.99
chr2	5099673	5099853	0.6	5099672	0.62	5099672	0.7	5099672	0.68	5099672	0.71
chr2	5101222	5101221	0.44	5101221	0.64	5101221	1.0	NA	NA	5101221	0.33
chr2	5103840	5101832	0.68	5101926	0.83	5103844	0.57	5101926	0.79	5099853	0.88
chr2	5116191	5106208	1.0	NA	NA	5116190	1.0	NA	NA	5116190	1.0
chr2	5116921	5116920	0.8	5116920	0.81	5100820	0.76	5116920	0.77	5116920	0.77
chr2	5118550	5103875	0.75	5103875	0.96	5118549	0.94	5103875	0.97	5113058	0.92
chr2	5122818	5122817	0.67	5122817	0.73	5122817	0.87	5122817	0.75	5122817	0.67
chr2	5123389	5123385	1.0	NA	NA	5094651	0.4	NA	NA	5135441	0.5
chr2	5128485	5128484	0.69	5128484	0.85	5128484	1.0	5110714	0.77	5128484	0.83
chr2	5133439	5133438	0.94	NA	NA	NA	NA	5137786	0.83	5090349	0.67
chr2	5133824	5113573	0.4	5099688	0.33	NA	NA	NA	NA	NA	NA
chr2	5134094	5134093	1.0	5134093	0.99	5134093	0.92	5134093	0.99	5134093	0.96
chr2	5135579	5135603	0.7	5135603	0.93	5135643	0.97	5135603	0.89	5135603	0.96
chr2	5144792	5135999	1.0	NA	NA	5144791	1.0	NA	NA	NA	NA
chr2	5146124	5146123	0.52	5143973	0.82	5143973	0.89	5146123	0.83	5143973	0.81
chr2	5146562	5146530	0.6	5146530	0.67	5142746	0.88	5146530	0.65	5146530	0.64
chr2	5148392	5148391	1.0	5148411	1.0	NA	NA	5112634	1.0	5148411	0.86
chr2	5150406	5151483	0.33	5151483	0.98	5152125	0.53	5151483	0.86	5152125	0.94
chr2	5150433	5150432	0.62	5150432	1.0	5150432	1.0	5154667	0.88	5150432	0.88
chr2	5150701	5150700	0.5	5153489	0.78	5153489	0.94	5153489	0.78	5153489	0.75
chr2	5154246	5160590	0.53	5154246	0.6	5153066	0.97	5154246	0.81	5154246	0.75
chr2	5155645	5154808	0.87	5153066	0.86	5155644	0.98	5153392	0.9	5153066	0.89
chr2	5157227	5157226	0.76	5157226	1.0	5150432	0.94	5157226	0.98	5150432	1.0
chr2	5158137	5158136	0.33	5158136	0.62	5142746	0.58	5158136	0.63	5158136	0.58
chr2	5167434	5166925	0.31	5167433	0.32	5167433	0.76	5167433	0.5	5167433	0.53
chr2	5169497	5170177	0.26	5169496	0.35	5169496	0.31	5170177	0.48	5170177	0.57
chr2	5169585	5169589	0.66	NA	NA	NA	NA	5193514	1.0	NA	NA
chr2	5173637	5173636	0.6	5173636	0.66	5171561	0.89	5173636	0.6	5164671	0.71
chr2	5179184	5179183	0.8	5143135	0.33	5179183	1.0	5179183	0.8	5179183	0.45
chr2	5183052	5183294	0.89	5183294	0.32	5183051	0.96	5183294	0.86	5183051	0.96
chr2	5199899	5199898	0.45	5199898	0.99	5199898	0.7	5199898	0.83	5199898	0.92
chr2	5212408	5241914	0.41	5212413	0.4	5212413	0.47	5236832	0.36	5212413	0.36
chr2	5213473	5213065	0.46	5217083	0.75	5217083	0.82	5217083	0.64	5214343	0.66
chr2	5221074	5221088	0.77	5211552	1.0	5211957	0.95	5221088	0.75	5221073	1.0
chr2	5227405	5227405	0.46	5227405	0.82	5227405	0.72	5227405	0.73	5227405	0.82
chr2	5231647	5231646	0.51	5231646	1.0	5231646	0.75	5263250	0.51	5220502	0.17
chr2	5232357	5232356	0.78	5232356	0.93	5232356	0.14	5232356	0.75	5232356	0.81
chr2	5237286	5239848	0.82	5216725	0.76	5237285	0.19	5210090	0.52	5237285	0.41
chr2	5240498	5240497	0.93	5240497	0.67	5193231	0.33	5224920	0.83	NA	NA
chr2	5242643	5244872	0.81	5237902	0.98	5235903	0.98	5231414	0.96	5233120	0.99
chr2	5255771	5298243	0.33	NA	NA	NA	NA	NA	NA	5228020	1.0
chr2	5255833	5255832	1.0	5216725	1.0	NA	NA	5210090	1.0	NA	NA
chr2	5256529	5249529	0.63	5254971	0.89	5248116	0.96	5254971	0.86	5251681	0.91
chr2	5264438	5268398	0.9	5264437	0.94	5264437	0.99	5264437	0.71	5264437	0.98
chr2	5270055	5270755	0.97	5270054	1.0	NA	NA	5272876	0.7	NA	NA
chr2	5270099	5270131	1.0	5239848	0.67	5270131	0.73	5270131	1.0	5270131	1.0
chr2	5272805	5270755	0.9	5272804	0.63	5272804	0.71	5272876	0.83	5272804	0.91
chr2	5272988	5272987	0.78	5272987	0.94	NA	NA	5272987	0.6	5272987	0.44
chr2	5274609	5235543	0.44	5274691	0.22	5274691	0.04	5289053	0.45	5233884	0.33
chr2	5278244	5278094	0.95	5278094	1.0	5277931	1.0	5278094	1.0	5277222	1.0
chr2	5278459	5278094	0.96	5278094	1.0	5277931	1.0	5279265	0.98	5277222	1.0
chr2	5279232	5278623	0.79	5278094	0.94	5277931	0.94	5278094	0.91	5279231	0.92
chr2	5280621	5280626	0.77	5291113	0.78	5280626	1.0	5280626	0.95	5280626	1.0
chr2	5280788	5280787	0.85	5239848	0.5	5280800	1.0	5231705	1.0	NA	NA
chr2	5282746	5282443	0.84	5282240	0.96	5283741	0.9	5280801	0.97	5279265	0.9
chr2	5286435	5286439	0.99	5285855	0.97	5287495	1.0	5285855	0.97	5283741	0.98
chr2	5288480	5288551	0.67	5286218	0.97	5287495	0.96	5288108	0.95	5283741	0.95
chr2	5295509	5295508	0.72	5295508	0.88	5295508	0.5	5295508	0.8	5291113	0.8
chr2	5298714	5298858	0.41	5297410	0.65	5298712	0.35	5300849	0.48	5298712	0.47
chr2	5303315	5300623	0.63	5296842	0.8	5300623	0.88	5300623	0.81	5296842	0.78
chr2	5303355	5302377	0.68	5298712	0.92	5298817	0.85	5303388	0.87	5303388	0.94
chr2	5303630	5303629	0.69	5303629	0.69	5303629	0.52	5303629	0.6	5303629	0.83
chr2	5305021	5305033	1.0	NA	NA	NA	NA	NA	NA	NA	NA
chr2	5313232	5312610	0.97	NA	NA	NA	NA	5313231	0.67	NA	NA
chr2	5315268	5315267	0.79	5315267	0.99	5315267	0.97	5315267	0.97	5315267	0.99
chr2	5316089	5316088	0.86	5316088	0.95	5316088	0.37	5316088	0.88	5316088	0.44
chr2	5321628	5321627	1.0	NA	NA	NA	NA	NA	NA	NA	NA
chr2	5322190	5322906	0.68	5322211	0.94	5322211	1.0	5322211	0.71	5322211	0.36
chr2	5332184	5326536	1.0	NA	NA	NA	NA	NA	NA	5332183	1.0
chr2	5345276	5345275	0.54	5355210	0.33	5345275	0.45	5345275	0.5	5345275	0.83
chr2	5351762	5351761	0.79	5351761	0.75	5351761	0.97	5351761	0.75	5351761	0.76
chr2	5356603	5356602	1.0	NA	NA	NA	NA	NA	NA	NA	NA
chr2	5364852	5364872	0.46	5364791	0.82	5364791	0.88	5364791	0.83	5364791	0.9
chr2	5368983	5369000	0.59	5367143	0.97	5368982	0.95	5353702	0.85	5368887	0.76
chr2	5371354	5371376	0.25	5371376	0.31	5371376	0.39	5371376	0.3	5371376	0.29
chr2	5374777	5374776	0.89	5405310	0.1	5374776	0.8	5331734	0.67	5374776	0.5
chr2	5376039	5376038	0.88	5376038	0.92	5376038	0.96	5376038	0.98	5376038	0.92
chr2	5379549	5379548	0.66	5379383	0.75	5379548	0.75	5379548	0.37	5379548	0.65
chr2	5380592	5406855	0.11	5380591	1.0	5380591	1.0	5380591	1.0	5380591	0.5
chr2	5381014	5381013	0.63	5381013	0.54	5381013	0.8	5381013	0.47	5383835	0.5
chr2	5389536	5389545	0.72	5392660	0.64	5393760	0.79	5393760	0.56	5389553	0.73
chr2	5390058	5390074	0.71	NA	NA	NA	NA	5389594	0.67	NA	NA
chr2	5391069	5391068	0.62	5391068	1.0	5391068	1.0	5390074	0.54	5391093	0.72
chr2	5398750	5398755	1.0	NA	NA	NA	NA	NA	NA	NA	NA
chr2	5402009	5402031	0.52	5370113	0.09	5402031	1.0	5402031	1.0	5402031	1.0
chr2	5403190	5403189	0.82	5397223	0.91	5403189	0.93	5397223	0.94	5403189	1.0
chr2	5409786	5375855	0.5	NA	NA	NA	NA	NA	NA	NA	NA
chr2	5413556	5391977	0.17	NA	NA	5391081	0.03	5378697	0.08	5432733	0.25
chr2	5415795	5415794	0.63	5415794	0.95	5415794	0.8	5415794	0.8	5415794	0.83
chr2	5419833	5421820	0.66	5421820	0.97	5420517	0.98	5421820	0.93	5419995	0.93
chr2	5420940	5420203	0.74	5420517	0.87	5420939	0.98	5420517	0.86	5420517	0.88
chr2	5426192	5426191	0.69	5426191	0.7	5429316	0.59	5426191	0.46	5426191	0.6
chr2	5429499	5430488	0.61	5429506	0.99	5429513	0.97	5427844	0.85	5426684	1.0
chr2	5434663	5434686	0.45	5430662	0.85	5434682	0.49	5426943	0.6	5434662	0.54
chr2	5438171	5438181	0.99	5438177	0.41	5438181	0.99	5449017	0.62	5438177	0.99
chr2	5452018	5449879	0.57	5452017	0.38	5452017	0.38	5449879	0.37	5452017	0.49
chr2	5470874	5464806	0.89	5431605	0.93	5513838	0.5	5470873	0.83	5470873	0.5
chr2	5472149	5498931	0.33	NA	NA	NA	NA	NA	NA	NA	NA
chr2	5477000	5476999	0.41	5476999	0.81	5475653	0.87	5475653	0.71	5475715	0.87
chr2	5480035	5480028	0.98	5480034	0.93	5480034	1.0	5480034	0.9	5480034	0.72
chr2	5480100	5480099	0.91	5480099	0.93	5480099	0.82	5478661	0.86	5480099	0.53
chr2	5483581	5453229	0.2	5523024	0.07	NA	NA	5515579	0.2	NA	NA
chr2	5485201	5486999	0.68	5485200	0.6	5485200	0.65	5485200	0.73	5485200	0.73
chr2	5490921	5491008	0.61	5490937	0.77	5488827	0.83	5490616	0.73	5490616	0.75
chr2	5505352	5504909	0.83	5502621	0.98	5506876	0.84	5502621	0.93	5502621	0.99
chr2	5505742	5505741	0.96	5502520	0.91	5505741	0.98	5505741	0.96	5505741	0.92
chr2	5505847	5505850	0.99	5474935	1.0	NA	NA	5488432	1.0	NA	NA
chr2	5509546	5509545	1.0	NA	NA	5550415	0.08	5467062	1.0	NA	NA
chr2	5513319	5513318	0.73	5526388	0.55	5513318	0.84	5513318	0.63	5511929	0.65
chr2	5515681	5515680	0.73	5515858	0.8	5515692	0.93	5514924	0.8	5515858	0.89
chr2	5517884	5517884	0.29	5512962	0.57	5523840	0.37	5522254	0.58	5511929	0.79
chr2	5523715	5522247	0.96	5522218	0.98	5517847	0.97	5522218	0.87	5523020	0.93
chr2	5526749	5512663	0.85	5512962	0.47	5487352	0.11	5512663	0.63	5511929	0.88
chr2	5532416	5532415	0.99	5532415	1.0	5488124	0.05	5515042	1.0	5523754	0.4
chr2	5535826	5514072	1.0	NA	NA	NA	NA	NA	NA	NA	NA
chr2	5536191	5536190	0.68	5536190	0.45	5536203	0.54	5536190	0.43	5536190	0.41
chr2	5537375	5537379	0.95	5537379	0.91	5537379	0.93	5537379	1.0	5537379	0.68
chr2	5537656	5537659	1.0	5503777	1.0	NA	NA	5537659	1.0	5503777	1.0
chr2	5538298	5538297	0.55	5538297	0.72	5529185	0.7	5538297	0.76	5538297	0.68
chr2	5540728	5540727	0.76	5522218	0.47	5540727	0.88	5540727	0.52	5531107	0.48
chr2	5546822	5549355	0.39	5548849	0.44	5550415	0.81	5549355	0.6	5546840	0.35
chr2	5554855	5554860	0.93	5554860	0.69	5554860	0.57	5554860	0.5	5531107	0.6
chr2	5556445	5556449	0.7	5556449	0.8	5556449	0.87	5556449	1.0	5556449	1.0
chr2	5557735	5557734	0.83	NA	NA	NA	NA	NA	NA	NA	NA
chr2	5559555	5558766	0.88	5558766	0.97	5558622	0.99	5558766	0.96	5559835	0.99
chr2	5562935	5562934	0.75	NA	NA	5607783	0.5	NA	NA	NA	NA
chr2	5563059	5562730	0.98	NA	NA	NA	NA	NA	NA	NA	NA
chr2	5569396	5569395	0.4	5569395	0.92	5569395	0.95	5569395	0.91	5576998	0.85
chr2	5573349	5573348	0.4	5573348	0.28	5573348	0.64	5573348	0.27	5573348	0.26
chr2	5577259	5573842	0.76	5573842	0.96	5573905	0.93	5577252	0.95	5572800	0.95
chr2	5589894	5589893	1.0	NA	NA	NA	NA	NA	NA	NA	NA
chr2	5594002	5594009	1.0	5590909	1.0	5594497	0.96	5590909	1.0	5593260	1.0
chr2	5594874	5593191	0.38	5594873	0.73	5594873	0.34	5594873	0.64	5593191	0.58
chr2	5605619	5605618	0.32	5605618	0.45	5605618	0.55	5605618	0.36	5605618	0.36
chr2	5606829	5606837	0.85	5605309	0.95	5603926	0.91	5605309	0.95	5606383	0.97
chr2	5608691	5608694	0.36	5607234	0.37	5608694	0.83	5608540	0.56	5608540	0.54
chr2	5609261	5600662	1.0	NA	NA	NA	NA	NA	NA	NA	NA
chr2	5613599	5613598	0.83	5613598	1.0	5613598	0.97	5613598	0.99	5626616	0.9
chr2	5615882	5615881	0.49	5625059	0.81	5615881	0.88	5625059	0.73	5610235	0.6
chr2	5621364	5621363	1.0	5573388	1.0	5621363	0.67	5621363	1.0	NA	NA
chr2	5622039	5616229	0.63	5629420	0.93	5622042	0.96	5610235	0.73	5622042	0.93
chr2	5623413	5623412	0.73	5614123	0.91	5623730	0.91	5623730	0.83	5623412	0.74
chr2	5623902	5623901	0.42	5623901	0.97	5623901	0.8	5623901	0.89	5623901	0.94
chr2	5658830	5677313	0.17	NA	NA	NA	NA	NA	NA	NA	NA
chr2	5659757	5659756	0.1	5659756	1.0	5660786	0.13	5659756	1.0	NA	NA
chr2	5661781	5661786	0.97	5658335	0.99	5661786	0.99	5661786	0.98	5661786	0.99
chr2	5662323	5662328	0.87	5662328	0.99	5662328	0.99	5662328	0.96	5662328	0.96
chr2	5671879	5671876	0.89	NA	NA	NA	NA	NA	NA	NA	NA
chr2	5674475	5650298	0.11	NA	NA	NA	NA	NA	NA	5674514	0.5
chr2	5675289	5675288	0.73	5675288	0.5	5675288	1.0	5675274	0.9	5675288	0.8
chr2	5675978	5675977	0.94	5675977	0.86	5675977	0.5	5675977	0.71	5675977	1.0
chr2	5680522	5680521	0.69	5680521	1.0	5680521	0.63	5680521	0.72	5680521	0.87
chr2	5682799	5680039	0.31	5675940	0.63	5682798	0.41	5675940	0.52	5682798	0.43
chr2	5686328	5686327	1.0	5720803	0.11	5686327	1.0	NA	NA	5735584	0.5
chr2	5687001	5682949	0.95	5649972	0.89	5687000	1.0	5658476	0.46	5687000	0.87
chr2	5688834	5681969	0.19	5692535	0.5	5688834	0.52	5695220	0.27	5688570	0.27
chr2	5693753	5693752	1.0	5693752	0.53	5693752	1.0	5693752	0.67	NA	NA
chr2	5694118	5694117	0.95	5694117	0.98	5694117	0.92	5694117	0.97	5694117	0.99
chr2	5694787	5694786	0.93	5694786	0.97	5694786	0.96	5694786	1.0	5694786	0.87
chr2	5695426	5695432	0.49	5695432	0.91	5695432	0.92	5695432	0.91	5695432	0.97
chr2	5698030	5698029	0.96	5698029	1.0	5698029	0.96	5698029	0.92	5698029	0.99
chr2	5698552	5698029	0.66	5698551	0.75	5699679	0.79	5699679	0.78	5699679	0.86
chr2	5699710	5698029	0.85	5699554	0.93	5699554	0.96	5699554	0.89	5697898	0.93
chr2	5700421	5699679	0.83	5700432	0.87	5699679	0.86	5699679	0.89	5699679	0.91
chr2	5704708	5704720	0.95	5704720	1.0	5704720	0.99	5704720	0.98	5704720	0.91
chr2	5708770	5708769	0.69	5708769	0.99	5708365	0.93	5708769	0.94	5708769	0.99
chr2	5712557	5712556	0.99	5712556	1.0	5712556	0.52	5712556	0.94	5712556	0.99
chr2	5714665	5718787	0.26	NA	NA	NA	NA	5687263	0.99	5694056	0.5
chr2	5716420	5716504	0.83	5716450	0.81	5716450	1.0	5716450	0.44	5716450	0.96
chr2	5717628	5713128	0.39	5724745	0.65	5718743	0.8	5718743	0.55	5726999	0.62
chr2	5724746	5724528	0.73	5724528	0.88	5721315	0.67	5724745	0.6	5724745	0.87
chr2	5731535	5733411	0.57	5731534	0.59	5731534	0.78	5729894	0.6	5731534	0.78
chr2	5736204	5736536	0.52	5736170	0.5	5736170	0.64	5736170	0.53	5747131	0.48
chr2	5736321	5736325	0.98	5736325	1.0	NA	NA	5736325	0.33	5747147	1.0
chr2	5736425	5735187	0.69	5734923	0.69	5735516	0.87	5739534	0.63	5736424	0.65
chr2	5736918	5736917	0.96	5738145	0.98	5736917	0.97	5736917	0.92	5738145	0.97
chr2	5758040	5758043	0.93	5757279	1.0	5756789	1.0	5758043	0.95	5758043	1.0
chr2	5763842	5763841	0.87	5762639	1.0	5765262	0.88	5762639	0.55	5762639	0.99
chr2	5763898	5715224	1.0	5763897	1.0	5763897	1.0	NA	NA	5763911	0.48
chr2	5765102	5765101	0.95	5765101	0.97	5765101	1.0	5765101	1.0	5765101	0.97
chr2	5765312	5765306	0.98	5764258	1.0	5764258	0.94	5764258	0.97	5764258	0.95
chr2	5774232	5774231	0.57	5765101	0.84	5774231	0.67	5765101	0.78	5765101	0.8
chr2	5777341	5771254	0.97	5775465	0.94	5772357	0.97	5775465	0.79	5762639	1.0
chr2	5787548	5762253	0.63	5787547	0.93	5787547	0.96	5787547	1.0	5782906	0.97
chr2	5787717	5789140	0.87	5786024	0.96	5783635	0.96	5783635	0.96	5783635	0.89
chr2	5789941	5785648	0.97	5783635	1.0	5787736	0.99	5789593	0.99	5787736	0.96
chr2	5791131	5785648	0.87	5784453	0.93	5790746	0.98	5794369	0.95	5784453	0.83
chr2	5791236	5791235	0.82	5791235	1.0	5790873	0.98	5790873	0.84	5791235	0.93
chr2	5794588	5794589	0.79	5790909	0.81	5765188	0.7	5794589	0.84	5794589	0.72
chr2	5798987	5799481	0.33	5794369	0.62	5799018	0.82	5778347	0.51	5794355	0.78
chr2	5806839	5806845	1.0	NA	NA	5806845	1.0	NA	NA	NA	NA
chr2	5812787	5812267	0.88	5810853	0.81	5812267	0.89	5812267	0.88	5810853	0.84
chr2	5817883	5817882	0.34	5818576	0.83	5810341	0.92	5818576	0.74	5816586	0.83
chr2	5818057	5812611	0.69	5810853	0.98	5812267	0.97	5811687	0.89	5818056	0.97
chr2	5822628	5823851	0.76	5811695	0.92	5821669	0.94	5819249	0.94	5824610	0.92
chr2	5824218	5823513	0.82	5824217	0.87	5824217	0.91	5823542	0.96	5824217	0.96
chr2	5827323	5827329	0.68	5827329	0.9	5829211	0.95	5827329	0.83	5827329	0.85
chr2	5834092	5834254	0.93	5833754	0.81	5789324	1.0	5834105	0.85	5834211	0.72
chr2	5837449	5837448	0.56	5850428	0.46	5838860	0.76	5837448	0.64	5837448	0.74
chr2	5838568	5837516	0.49	5841588	0.92	5838567	0.99	5837516	0.91	5839060	0.88
chr2	5840686	5839364	0.55	NA	NA	5840685	0.27	5818191	1.0	NA	NA
chr2	5840794	5840800	0.58	5840800	1.0	NA	NA	5840800	0.71	5840484	0.86
chr2	5844113	5843849	0.84	5843135	0.81	5843135	0.94	5843135	0.85	5843416	0.88
chr2	5845596	5845595	0.93	5845563	1.0	5845563	0.99	5845563	0.99	5845563	0.96
chr2	5850362	5850361	0.62	5850361	0.74	5850361	0.91	5850361	0.9	5850554	0.9
chr2	5851476	5804366	0.03	5884709	0.33	5851483	0.91	NA	NA	5851483	1.0
chr2	5856322	5857392	0.69	5856321	0.99	5856110	0.98	5857392	0.98	5856321	0.99
chr2	5864390	5864974	0.66	5865368	0.74	5863885	0.66	5865368	0.62	5865368	0.72
chr2	5870302	5870301	0.7	5870301	0.77	5870301	0.14	5870301	0.77	5870301	0.91
chr2	5874710	5874709	0.66	5871723	0.47	5874709	0.95	5874709	0.78	5874709	0.63
chr2	5889949	5889959	0.95	5889959	0.69	5889959	0.92	5889959	0.94	5889959	0.56
chr2	5890119	5890123	0.7	5888952	1.0	5886932	0.96	5890123	0.96	5886932	0.99
chr2	5896440	5876609	0.33	NA	NA	5870990	0.25	NA	NA	NA	NA
chr2	5897140	5897139	0.32	5906872	0.26	5888393	0.91	5893810	0.41	5856478	0.49
chr2	5907620	5900800	0.33	NA	NA	NA	NA	NA	NA	NA	NA
chr2	5922676	5922675	0.75	NA	NA	NA	NA	NA	NA	5962395	0.14
chr2	5930550	5925605	0.5	5930549	1.0	NA	NA	5930549	1.0	NA	NA
chr2	5932316	5930401	0.74	5933823	0.54	5931625	0.75	5933823	0.4	5931625	0.71
chr2	5936692	5936691	0.99	5936691	0.96	5937355	0.94	5936691	1.0	5937355	0.98
chr2	5940267	5942859	0.6	5940734	0.9	5939662	0.94	5940734	0.84	5939662	0.93
chr2	5942959	5942958	0.96	NA	NA	NA	NA	5930860	1.0	5942958	1.0
chr2	5944156	5944155	0.83	5944155	0.97	5944155	0.88	5944155	0.98	5944155	0.98
chr2	5945591	5945590	0.97	5941828	0.98	5944459	1.0	5945590	1.0	5941828	1.0
chr2	5950422	5950912	0.54	5951512	0.8	5948964	0.5	5951512	0.79	5951512	0.55
chr2	5950840	5984401	0.1	NA	NA	NA	NA	NA	NA	NA	NA
chr2	5953554	5949903	0.96	5953553	1.0	5953553	0.44	NA	NA	5953553	1.0
chr2	5962781	5962780	0.7	5963648	0.98	5962780	0.94	5962780	0.94	5962780	0.97
chr2	5965905	5963648	0.79	5964381	0.82	5963648	0.88	5963648	0.83	5963648	0.83
chr2	5966358	5966452	0.5	5966452	0.75	5958335	0.85	5970503	0.74	5958335	0.8
chr2	5968735	5970503	0.36	5968734	0.98	5958335	0.98	5957410	0.95	5968734	0.99
chr2	5970337	5970336	0.94	5954648	1.0	5957144	0.86	5970336	0.83	5957144	0.8
chr2	5970501	5970516	1.0	NA	NA	NA	NA	NA	NA	NA	NA
chr2	5981195	5981194	0.34	5981194	0.49	5980457	0.74	5981194	0.63	5981194	0.64
chr2	5989304	5941822	1.0	5989303	0.98	5989303	1.0	5989303	1.0	5989303	0.97
chr2	5992545	5992544	0.61	6000911	0.46	5990044	0.77	6000911	0.44	5994808	0.58
chr2	5996535	5996534	1.0	NA	NA	NA	NA	5966154	1.0	NA	NA
chr2	6002797	6002796	0.77	6001694	0.88	6002796	0.5	6002796	0.83	6002796	0.8
chr2	6009244	6009157	0.76	6007824	0.7	6009157	0.85	6005971	0.73	6005971	0.84
chr2	6011068	6011069	1.0	NA	NA	NA	NA	NA	NA	6011073	1.0
chr2	6014043	6008651	0.84	6008651	0.95	6014087	0.98	6011873	0.95	6011873	0.7
chr2	6024621	6068684	0.17	6013854	0.75	6024620	1.0	NA	NA	6013854	1.0
chr2	6025030	6024630	0.59	6022860	0.87	6024630	0.8	6024630	0.74	6023833	0.72
chr2	6040794	6035890	0.33	6040793	1.0	6040793	0.67	6040793	1.0	6040793	1.0
chr2	6042290	6042289	0.91	6042289	0.92	6042289	0.93	6042289	0.92	6042289	0.95
chr2	6046363	6046362	0.83	6046362	1.0	6046362	1.0	6046362	1.0	6046362	1.0
chr2	6047117	6047116	0.42	6047116	0.7	6047116	0.27	6047116	0.74	6047116	0.58
chr2	6048063	6048062	0.8	6048062	0.53	6048062	0.8	6048062	0.19	6048062	1.0
chr2	6059860	6059859	1.0	NA	NA	6059859	1.0	NA	NA	NA	NA
chr2	6068092	6068097	1.0	6048470	1.0	6068097	1.0	6042351	1.0	6070339	1.0
chr2	6070625	6070624	0.45	6072250	0.95	6068949	0.88	6072250	0.94	6072250	0.93
chr2	6072167	6072166	0.73	6072166	0.71	6072166	0.79	6072166	0.78	6072166	0.65
chr2	6083445	6083444	0.44	6083444	0.97	6083444	0.93	6089882	0.84	6083444	0.95
chr2	6085665	6078956	1.0	NA	NA	NA	NA	NA	NA	NA	NA
chr2	6090322	6107340	0.67	NA	NA	NA	NA	NA	NA	NA	NA
chr2	6095460	6087247	1.0	NA	NA	NA	NA	6052104	1.0	6095459	0.44
chr2	6096649	6096666	1.0	NA	NA	NA	NA	NA	NA	NA	NA
chr2	6099904	6099906	0.48	6099906	0.53	6099904	0.17	6098354	0.61	6099904	1.0
chr2	6100894	6100893	0.81	6100877	1.0	6100893	1.0	6100877	1.0	6100893	0.85
chr2	6103525	6103526	0.55	6103526	0.8	6103525	0.46	6103526	0.79	6103526	0.91
chr2	6105747	6100877	1.0	6100877	1.0	NA	NA	6100877	0.88	6102249	1.0
chr2	6108582	6108218	0.29	6106910	0.73	6107999	0.8	6108218	0.59	6091067	0.68
chr2	6108969	6108968	0.89	6135563	0.17	6108581	0.01	6108968	0.83	NA	NA
chr2	6115363	6116470	0.77	6110498	0.8	6115362	0.92	6113036	0.74	6115362	0.97
chr2	6115745	6092738	0.41	6118322	0.25	6115755	0.59	6115744	0.08	6121195	1.0
chr2	6122015	6120600	0.75	6110498	0.78	6116093	0.96	6115437	0.72	6113381	0.93
chr2	6123630	6152895	1.0	NA	NA	NA	NA	NA	NA	NA	NA
chr2	6128260	6128259	0.97	6107879	0.01	NA	NA	6085274	1.0	NA	NA
chr2	6138693	6163219	0.18	NA	NA	NA	NA	NA	NA	NA	NA
chr2	6141565	6141564	0.95	NA	NA	6103526	0.14	6107140	1.0	6141564	0.64
chr2	6147266	6142173	0.45	6147285	0.79	NA	NA	6147285	0.77	6147285	0.79
chr2	6147598	6099061	1.0	NA	NA	NA	NA	6147601	1.0	NA	NA
chr2	6149274	6155315	0.44	6155509	0.74	6149273	0.82	6149157	0.7	6155509	0.83
chr2	6151091	6125736	0.48	6153796	0.76	6150120	0.72	6140192	0.74	6152886	0.76
chr2	6157457	6157365	0.65	6156620	0.89	6157462	0.98	6156620	0.95	6156620	0.99
chr2	6168485	6168494	0.94	6168494	1.0	6168494	1.0	6168494	0.77	6168494	1.0
chr2	6178873	6179241	0.66	6170748	1.0	6178872	0.98	6171618	0.98	6179241	0.98
chr2	6185953	6185619	0.69	6185952	0.52	6185952	0.91	6185619	0.68	6188599	0.76
chr2	6191213	6191191	0.61	6190999	0.82	6190999	0.95	6190999	0.75	6190999	0.84
chr2	6197294	6197293	0.65	6197293	0.95	6197293	0.96	6197293	0.95	6197293	0.96
chr2	6199974	6199746	0.71	6196425	0.91	6196425	0.99	6196425	0.9	6196425	0.93
chr2	6203872	6204634	0.93	6203613	0.97	6202048	0.98	6203613	0.98	6196663	0.97
chr2	6204682	6204698	0.64	6204698	0.95	6204698	0.91	6204698	0.8	6204698	0.91
chr2	6205765	6205764	0.97	6205764	1.0	6205764	0.36	6205764	1.0	NA	NA
chr2	6209043	6209042	0.73	6209042	1.0	6253933	0.17	6209042	0.73	6209042	1.0
chr2	6218909	6215478	0.9	NA	NA	NA	NA	6215478	0.98	NA	NA
chr2	6227938	6227943	0.63	6227404	0.7	6232363	0.74	6226583	0.7	6226329	0.68
chr2	6229142	6229141	0.46	6234671	0.86	6239943	0.82	6234671	0.8	6234671	0.85
chr2	6231521	6231520	0.98	6231520	0.99	6231520	1.0	6228762	1.0	6231520	0.99
chr2	6237869	6237868	0.97	6237868	1.0	6237868	0.73	6237868	1.0	6237868	0.76
chr2	6245764	6245763	0.92	6245763	0.67	6245763	0.91	6245763	0.5	6245763	0.8
chr2	6247273	6247525	0.68	6230082	0.77	6247275	0.85	6230082	0.33	6247275	0.52
chr2	6251007	6251006	0.85	6243813	0.98	6251006	1.0	6251006	0.97	6251006	0.99
chr2	6251101	6256292	0.68	6252685	0.71	6249578	0.85	6252685	0.74	6251006	0.76
chr2	6255290	6255297	1.0	6255297	0.89	NA	NA	6255297	1.0	NA	NA
chr2	6260045	6260044	0.71	6260044	0.88	6258395	1.0	6260044	0.68	6260044	0.96
chr2	6262283	6258299	0.6	6264462	0.87	6258299	0.9	6258299	0.89	6258299	0.68
chr2	6267439	6267446	0.99	6267446	0.99	6266464	1.0	6267446	1.0	6267446	1.0
chr2	6269165	6269174	0.56	6269174	0.62	6236431	0.15	6269174	0.73	6269174	0.71
chr2	6269940	6269939	1.0	6241565	1.0	6269939	0.97	6233304	1.0	6269939	1.0
chr2	6270013	6273424	0.81	6273424	0.87	6272866	0.78	6273424	0.83	6273424	0.93
chr2	6275913	6258071	0.32	6273424	0.45	6277831	0.55	6277831	0.4	6275984	0.49
chr2	6283365	6283370	0.8	6285529	0.85	6283370	0.92	6286246	0.84	6283414	0.91
chr2	6283462	6283473	0.89	6283433	0.81	6283473	0.53	6283463	0.25	6283473	0.11
chr2	6284128	6284110	0.82	6282189	0.61	6284127	0.99	6284127	0.63	6283590	0.61
chr2	6286248	6286246	1.0	6286259	0.98	6285529	1.0	6286246	1.0	6286820	0.99
chr2	6289238	6289268	0.83	6289268	0.97	6286423	1.0	6289268	0.78	6289268	0.52
chr2	6295624	6295627	0.95	6295627	1.0	6295627	1.0	6285225	1.0	6261642	0.86
chr2	6299514	6299547	0.97	6299547	0.94	6299547	0.94	6299547	0.93	6299547	0.88
chr2	6299536	6299547	0.94	6299547	0.92	6299547	0.95	6299547	0.93	6299547	0.87
chr2	6299591	6302516	0.75	6299872	0.82	6299535	0.85	6302516	0.84	6299872	0.74
chr2	6306961	6306983	0.53	6299641	1.0	NA	NA	6263511	0.12	NA	NA
chr2	6307156	6307159	0.31	6307159	0.8	6307159	0.81	6307159	0.85	6307159	0.88
chr2	6316595	6334073	0.41	6306983	0.47	6316594	0.96	6287689	0.51	6316594	0.51
chr2	6319055	6299547	0.65	6319054	1.0	6319054	1.0	6319054	1.0	6319054	0.55
chr2	6319658	6274749	0.04	NA	NA	6319726	1.0	NA	NA	NA	NA
chr2	6319680	6277085	0.08	NA	NA	NA	NA	NA	NA	NA	NA
chr2	6321134	6320246	0.5	6321133	1.0	NA	NA	6321133	0.67	NA	NA
chr2	6323043	6322554	1.0	NA	NA	NA	NA	6310890	0.81	NA	NA
chr2	6326499	6329000	0.85	6329725	0.98	6329000	0.95	6326498	0.92	6326498	0.98
chr2	6336188	6336187	0.94	6336187	1.0	6336187	1.0	6336187	1.0	6336187	0.98
chr2	6339999	6340902	0.77	NA	NA	NA	NA	6291510	1.0	6339998	0.67
chr2	6340317	6340316	0.5	6340316	0.96	6337224	0.92	6340316	0.94	6340316	0.94
chr2	6344888	6370173	0.59	6334253	0.96	6344972	0.97	6346220	0.89	6337224	0.95
chr2	6346033	6346220	0.66	6344972	0.81	6344972	0.78	6352263	0.83	6344972	0.79
chr2	6346053	6346220	0.67	6344972	0.86	6344972	0.92	6346220	0.9	6344972	0.91
chr2	6347794	6347814	0.99	6299956	1.0	NA	NA	6356163	0.85	6302731	0.05
chr2	6360870	6370769	0.44	6370769	0.63	6360722	0.73	6370769	0.67	6370769	0.61
chr2	6368318	6368317	0.67	6368677	0.67	6362570	0.7	6368677	0.57	6368677	0.76
chr2	6369531	6398792	1.0	NA	NA	NA	NA	NA	NA	NA	NA
chr2	6374458	6371759	0.88	6371759	0.88	6371759	0.77	6377893	0.8	6371759	0.8
chr2	6386120	6386119	0.5	6361133	0.9	6386119	0.69	6359499	0.7	6370550	0.77
chr2	6386166	6386165	0.77	6386165	1.0	6386165	0.99	6386165	0.94	6386165	0.94
chr2	6391735	6391741	0.91	6389391	1.0	6389391	0.97	6391741	0.97	6391741	0.99
chr2	6392145	6388716	0.76	6387723	0.96	6392144	0.87	6400258	0.75	6387723	0.93
chr2	6392513	6392512	0.81	6392512	1.0	6392512	0.5	6392512	0.92	6384375	0.96
chr2	6398871	6389391	0.43	6389391	0.72	6389391	0.73	6389391	0.64	6389391	0.71
chr2	6400102	6431863	1.0	NA	NA	NA	NA	NA	NA	NA	NA
chr2	6400259	6400258	0.63	6398831	0.73	6400570	0.82	6400258	0.82	6400258	0.8
chr2	6400851	6406798	0.2	NA	NA	NA	NA	NA	NA	NA	NA
chr2	6401558	6401574	0.88	6411515	0.01	NA	NA	6398274	0.25	6401574	0.5
chr2	6405141	6406943	0.71	6402952	0.66	6402952	0.94	6400570	0.79	6405946	0.71
chr2	6405319	6401392	1.0	6401392	0.99	6386191	1.0	6401392	1.0	6405318	0.99
chr2	6409428	6409427	0.97	6399834	0.97	NA	NA	6365783	0.93	6409427	0.9
chr2	6410790	6421333	0.03	NA	NA	NA	NA	NA	NA	NA	NA
chr2	6411516	6410901	0.92	6410901	0.98	6386191	0.66	6410901	0.96	6410901	0.95
chr2	6417061	6417070	0.68	6417072	0.73	6417070	0.93	6417070	0.79	6417072	0.83
chr2	6418693	6418692	0.63	6418692	0.44	6418692	0.8	6418692	0.47	6418692	0.5
chr2	6419746	6419745	0.98	6419745	0.99	6411945	0.99	6419745	0.93	6419745	0.96
chr2	6424402	6424401	0.51	6424401	0.85	6424401	0.96	6424401	0.89	6424401	0.93
chr2	6429453	6429452	1.0	NA	NA	NA	NA	NA	NA	6414787	0.55
chr2	6429959	6429958	0.88	6414410	0.45	6429958	0.5	6429958	0.38	6429958	0.48
chr2	6430074	6430073	1.0	6430073	1.0	6430073	1.0	6430073	0.98	6430073	0.99
chr2	6430831	6430831	0.98	6430831	1.0	6426411	1.0	6430831	1.0	6430530	0.96
chr2	6432610	6432609	0.63	6432609	0.81	6432542	0.88	6432609	0.81	6430073	0.85
chr2	6433611	6433607	0.97	6433607	0.89	6387221	0.67	6433607	0.79	6433607	1.0
chr2	6439514	6439513	0.91	6439513	0.98	6439513	0.96	6439513	0.95	6439513	0.95
chr2	6440888	6404403	1.0	6453782	0.08	NA	NA	NA	NA	6440893	0.11
chr2	6443391	6441245	0.86	6441245	0.95	6443390	0.95	6443390	1.0	6441245	0.96
chr2	6452618	6452681	1.0	6452681	0.25	NA	NA	6453243	1.0	6424675	1.0
chr2	6452682	6452681	0.98	6452681	0.5	NA	NA	6452681	1.0	6452681	1.0
chr2	6453765	6432923	1.0	6453782	1.0	NA	NA	6453782	1.0	NA	NA
chr2	6459928	6459927	0.94	6459927	0.84	6460540	0.95	6459927	1.0	6459927	0.73
chr2	6466894	6466655	0.99	6465295	0.99	6466655	1.0	6466655	1.0	6461340	1.0
chr2	6468002	6468005	0.9	6468005	0.58	6463389	0.59	6468005	0.59	6468005	0.67
chr2	6484045	6484044	0.5	6484044	0.99	6484044	0.88	6484044	0.56	6484044	1.0
chr2	6488114	6484193	0.54	6496292	0.55	6486184	0.6	6471269	0.46	6496292	0.63
chr2	6490377	6490376	0.54	6486264	0.88	6486264	0.83	6489465	0.79	6489465	0.83
chr2	6494000	6493999	0.96	NA	NA	NA	NA	6482685	0.69	6493999	0.25
chr2	6498800	6496516	0.6	NA	NA	6498799	0.25	6498787	0.8	6498787	0.59
chr2	6500828	6500885	0.94	6500885	0.86	6500885	0.97	6500885	0.92	6500885	0.99
chr2	6501878	6502545	0.7	6496292	0.89	6496292	0.89	6496292	0.5	6496292	0.6
chr2	6503433	6503432	0.73	6503550	0.68	6503432	0.68	6503601	0.49	6501877	0.42
chr2	6515312	6515326	0.65	6515326	0.66	6515326	0.78	6515326	0.75	6515326	0.76
chr2	6516046	6516046	0.97	6516046	1.0	6516046	1.0	6516046	1.0	6516046	1.0
chr2	6518289	6518563	0.42	6515981	0.66	6518288	0.6	6518288	0.44	6518288	0.47
chr2	6519729	6519729	0.45	6514946	0.88	6519612	0.81	6516056	0.82	6519729	0.85
chr2	6520313	6520613	0.98	6516343	0.99	6520312	0.97	6520312	1.0	6520312	1.0
chr2	6522197	6556643	0.2	NA	NA	NA	NA	NA	NA	NA	NA
chr2	6522789	6522761	0.96	6516975	0.98	6522761	0.97	6522761	0.99	6522761	0.99
chr2	6530616	6530615	0.92	6530615	0.96	6530615	0.86	6530615	0.88	6530615	0.96
chr2	6535304	6535303	0.48	NA	NA	NA	NA	6535311	0.6	6535303	1.0
chr2	6535331	6535311	1.0	NA	NA	NA	NA	6535311	1.0	NA	NA
chr2	6543352	6543361	0.56	NA	NA	6540170	0.17	6543361	0.8	6543361	0.59
chr2	6544704	6544703	1.0	NA	NA	NA	NA	NA	NA	NA	NA
chr2	6555473	6562957	0.6	6567255	0.37	6555716	0.43	6555487	0.4	6555997	0.4
chr2	6556609	6556808	0.49	6556608	0.64	6556608	0.34	6556608	0.55	6555487	0.43
chr2	6561807	6561806	0.59	6561806	1.0	6561806	0.88	6561806	0.5	6561806	0.6
chr2	6562333	6562332	0.9	6562332	0.83	6549952	0.5	6562332	0.98	6572561	0.67
chr2	6570388	6570387	0.93	6570387	0.99	6570387	0.85	6570387	0.89	6570387	0.9
chr2	6573941	6573940	0.25	6573940	0.52	6573940	0.49	6573940	0.46	6573940	0.65
chr2	6575440	6601408	1.0	NA	NA	NA	NA	NA	NA	NA	NA
chr2	6579363	6574920	1.0	NA	NA	NA	NA	NA	NA	NA	NA
chr2	6585125	6597628	0.12	NA	NA	NA	NA	NA	NA	NA	NA
chr2	6588504	6597628	0.25	6561069	0.67	NA	NA	6564821	1.0	NA	NA
chr2	6599819	6599818	0.95	6599818	0.73	6599795	0.68	6599795	0.82	6599818	0.6
chr2	6603131	6603130	0.6	6652823	0.5	6603130	0.5	6561480	1.0	6603130	0.32
chr2	6607085	6595444	0.69	6607084	0.44	6630379	0.5	6579415	0.9	6607084	0.33
chr2	6608624	6608623	0.7	6608623	0.59	6608623	0.79	6608623	0.55	6608623	0.48
chr2	6610105	6648003	0.33	6610104	0.62	6610104	0.88	6610104	0.89	6610104	0.75
chr2	6610436	6610435	0.64	6610435	0.93	6604128	0.9	6610435	0.56	6610435	0.92
chr2	6610854	6610858	0.91	6610858	0.99	6610858	1.0	6610858	0.96	6610858	0.97
chr2	6616426	6622872	0.6	6617025	0.67	6616425	0.88	6616425	0.66	6622872	0.73
chr2	6616569	6616568	0.56	6616568	0.75	6616568	0.77	6616568	0.72	6616568	0.89
chr2	6619868	6627751	0.86	NA	NA	NA	NA	NA	NA	NA	NA
chr2	6621414	6621413	0.73	6621413	0.25	6621413	0.5	6621413	0.79	6621413	0.75
chr2	6622859	6611394	0.73	6589501	0.52	6621756	0.62	6595023	0.52	6594049	0.54
chr2	6624700	6624699	0.99	6624699	0.99	6624699	1.0	6624699	0.96	6624699	0.99
chr2	6636589	6601375	0.2	NA	NA	NA	NA	NA	NA	NA	NA
chr2	6636599	6636598	0.64	6636598	0.9	6620824	0.5	6636598	1.0	6636598	0.92
chr2	6641041	6641090	0.53	6592808	0.34	6636509	0.65	6592808	0.45	6603957	0.45
chr2	6641095	6641090	0.71	6641090	0.92	6624824	0.89	6641090	0.91	6624824	0.96
chr2	6643854	6636671	0.14	6616568	0.65	6616568	0.73	6616568	0.6	6616568	0.77
chr2	6648095	6648107	0.34	6655474	0.86	6647399	0.82	6655474	0.84	6655474	0.96
chr2	6651597	6651606	0.83	6651763	0.93	6651606	0.82	6646951	0.94	6647699	0.96
chr2	6653660	6608479	0.25	NA	NA	NA	NA	NA	NA	NA	NA
chr2	6661895	6661894	0.27	6661894	1.0	6661894	1.0	6677965	0.01	6661894	1.0
chr2	6666941	6666940	0.62	6666940	0.64	6662286	0.86	6666940	0.62	6665644	0.74
chr2	6669980	6662331	0.51	6669979	0.7	6690676	0.57	6669979	0.77	6669889	0.87
chr2	6670322	6670321	0.53	6670721	0.58	6670321	0.62	6662977	0.54	6662977	0.61
chr2	6672639	6681179	0.6	6646951	0.78	6661678	0.47	6662286	0.6	6672103	0.9
chr2	6673773	6673772	0.8	6673772	0.83	6662809	0.85	6673772	0.84	6673772	0.93
chr2	6678544	6672521	0.22	6674094	0.61	6673697	0.48	6674094	0.61	6689053	0.54
chr2	6680169	6680172	0.95	6680172	1.0	6680172	0.93	NA	NA	NA	NA
chr2	6683754	6683753	0.45	6683753	0.98	6662809	0.46	6683753	0.84	6683753	0.99
chr2	6685882	6677335	0.72	6685881	0.89	6685881	0.92	6685881	0.51	6685881	0.85
chr2	6689080	6679892	0.74	6689074	1.0	NA	NA	NA	NA	6653933	0.03
chr2	6689300	6689299	0.81	6689299	0.77	6674018	0.95	6689299	0.75	6689299	0.83
chr2	6689610	6689609	0.76	6689609	1.0	6689243	0.95	6689609	0.94	6689609	0.99
chr2	6691560	6669415	0.2	NA	NA	NA	NA	NA	NA	6659531	1.0
chr2	6695380	6695388	0.75	6695398	1.0	6695388	1.0	6695398	0.83	6695398	0.4
chr2	6696592	6696591	1.0	6696619	1.0	6696619	0.91	6696619	1.0	6696619	1.0
chr2	6696670	6696672	1.0	NA	NA	NA	NA	NA	NA	NA	NA
chr2	6699411	6699433	0.74	6699422	0.44	6699433	0.67	NA	NA	6699433	1.0
chr2	6702156	6702155	1.0	NA	NA	6702175	1.0	6713340	1.0	NA	NA
chr2	6703503	6707292	0.33	6696172	0.22	6657197	0.5	6659436	0.01	6690637	0.5
chr2	6703762	6704722	0.88	6701198	0.98	6703761	0.98	6703761	1.0	6701198	0.98
chr2	6705473	6705472	0.49	6702498	0.32	6714343	0.48	6702498	0.32	6705472	0.57
chr2	6706984	6706983	0.48	6706148	0.92	6701198	0.68	6716919	0.8	6704722	0.76
chr2	6708143	6699718	0.72	6702498	0.78	6701758	0.76	6706876	0.88	6705023	0.79
chr2	6711794	6711793	0.87	6711793	0.4	6711793	0.5	6711793	0.8	6711793	0.45
chr2	6712712	6711760	0.86	6712711	0.77	6712711	0.53	6706876	0.84	6712711	0.67
chr2	6714992	6711760	0.81	6714991	0.99	6714991	1.0	6706876	0.94	6714991	1.0
chr2	6720578	6719612	0.64	6702498	0.82	6697274	0.37	6718744	0.93	6720313	0.91
chr2	6723098	6685969	1.0	NA	NA	NA	NA	NA	NA	NA	NA
chr2	6727565	6727564	0.85	6727564	0.78	6727564	0.8	6728108	0.72	6727564	0.77
chr2	6733547	6733547	0.77	6733725	0.71	6744018	0.79	6729364	0.63	6729210	0.67
chr2	6733677	6733676	0.55	6733725	0.8	6733676	0.7	6729364	0.75	6729210	0.69
chr2	6740683	6740682	0.89	6740682	0.99	6740682	0.75	6729248	0.9	6740682	1.0
chr2	6746190	6746199	0.97	6742152	0.99	6746199	0.97	6746199	1.0	6742152	0.97
chr2	6747387	6747381	0.77	6747381	0.99	6747381	1.0	6747381	1.0	6747381	0.86
chr2	6752116	6752115	0.94	6752115	0.97	6749782	0.79	6752115	0.98	6749782	0.97
chr2	6752298	6752297	1.0	6752297	0.75	NA	NA	6752297	0.95	6752297	1.0
chr2	6754350	6754349	0.98	6754349	0.94	6754349	1.0	6754349	0.99	6754349	1.0
chr2	6760006	6766020	0.68	6715161	1.0	NA	NA	6739081	1.0	NA	NA
chr2	6760496	6760495	1.0	NA	NA	NA	NA	NA	NA	NA	NA
chr2	6763127	6763126	0.46	6758562	0.62	6763126	0.87	6764791	0.67	6758562	0.56
chr2	6763756	6763755	0.97	NA	NA	6763755	1.0	6758781	0.8	NA	NA
chr2	6765964	6765963	0.93	6765963	0.99	6765963	0.98	6765963	0.98	6765963	0.99
chr2	6766888	6798382	0.04	NA	NA	NA	NA	NA	NA	6779730	0.12
chr2	6767406	6767766	0.83	6767054	0.95	6759727	0.38	6768017	0.8	6767054	0.93
chr2	6769041	6759380	1.0	NA	NA	NA	NA	NA	NA	NA	NA
chr2	6769086	6769307	0.84	NA	NA	NA	NA	NA	NA	6736969	0.69
chr2	6769345	6769364	0.95	6769364	1.0	6769364	1.0	6769364	0.96	6769364	0.92
chr2	6769838	6769883	0.99	6768355	1.0	6759727	0.8	6768355	0.97	6769883	0.95
chr2	6776966	6778471	1.0	NA	NA	NA	NA	6776979	1.0	NA	NA
chr2	6785005	6785004	0.17	6785004	0.26	6785004	0.35	6785004	0.22	6785004	0.23
chr2	6791374	6791373	0.38	6791373	0.81	6791373	0.61	6791373	0.73	6769103	0.3
chr2	6812294	6769804	0.22	NA	NA	NA	NA	NA	NA	6768588	0.8
chr2	6817071	6802173	0.05	NA	NA	6767197	0.33	NA	NA	NA	NA
chr2	6825029	6825028	1.0	6825028	1.0	NA	NA	6825028	0.93	6825028	1.0
chr2	6828958	6828957	0.56	6808879	0.9	NA	NA	6828957	0.8	6851033	0.03
chr2	6829930	6829929	0.47	6829929	0.96	6829929	0.77	6829929	0.64	6829929	0.71
chr2	6837039	6836165	0.7	6837039	0.82	6840049	0.43	6836165	0.45	6837039	0.78
chr2	6838132	6838131	0.94	6813596	0.11	6838131	1.0	6838131	1.0	6804193	1.0
chr2	6853901	6853900	0.95	NA	NA	NA	NA	6853290	1.0	6853900	1.0
chr2	6855323	6855320	0.66	6855310	0.81	6855310	0.95	6855310	0.39	6855310	0.77
chr2	6857332	6863748	0.58	6857331	0.55	6857331	0.51	6903313	0.39	6857331	0.47
chr2	6858212	6858211	0.54	6810279	1.0	6858211	0.57	6858211	0.64	6858211	1.0
chr2	6861094	6862279	0.85	6861104	0.48	6861118	0.5	6862279	0.78	6861120	0.52
chr2	6893737	6853153	0.17	NA	NA	NA	NA	NA	NA	NA	NA
chr2	6896533	6895302	0.69	6895302	0.95	6896680	0.89	6896532	0.85	6896707	0.88
chr2	6904508	6904514	0.53	6904514	0.87	6904514	0.82	6904514	0.8	6904514	0.89
chr2	6906142	6906169	0.27	6906178	0.85	6906178	0.44	6906178	0.63	6906178	0.77
chr2	6908074	6908110	0.93	6906178	0.97	6908110	0.86	6908074	0.93	6906178	0.92
chr2	6910352	6911040	0.62	6908110	0.68	6910295	0.81	6908110	0.58	6910295	0.62
chr2	6912651	6912691	0.5	6898964	0.25	6912650	1.0	6884882	1.0	6912691	0.84
chr2	6922621	6922626	0.83	6922626	0.98	6922626	0.92	6922626	1.0	6922626	1.0
chr2	6923797	6923799	0.83	6923799	0.99	6923799	0.99	6923799	0.97	6923799	0.95
chr2	6934956	6932277	0.67	6934964	1.0	NA	NA	NA	NA	NA	NA
chr2	6936400	6982685	0.07	NA	NA	6936416	1.0	NA	NA	NA	NA
chr2	6936844	6933721	0.41	6936266	0.68	6930565	0.62	6933673	0.54	6939252	0.58
chr2	6945717	6945716	0.58	6945716	0.93	6945716	0.96	6945716	0.74	6945716	1.0
chr2	6949374	6949373	1.0	6949373	0.94	NA	NA	6949373	0.83	6949373	1.0
chr2	6949409	6958464	0.79	6936541	0.05	6944769	0.22	6958464	0.27	6969309	0.19
chr2	6951278	6951277	0.84	6951277	0.99	6951277	0.99	6951277	0.99	6951277	0.96
chr2	6952393	6945148	0.51	6952392	0.92	6952392	0.98	6953961	0.72	6952392	0.94
chr2	6964064	6964063	0.65	NA	NA	6944769	1.0	6964063	0.64	7002455	0.5
chr2	6968694	6968693	0.82	6968081	0.96	6968693	0.93	6968693	0.72	6968081	0.86
chr2	6974558	6974557	0.97	6974557	0.83	NA	NA	6974557	1.0	6974557	1.0
chr2	6979535	6979534	0.8	NA	NA	NA	NA	6979534	0.94	6941531	1.0
chr2	6984295	6984306	0.62	6981985	0.43	7026676	0.25	6971897	0.92	6971897	0.61
chr2	6990386	6985383	0.25	6988649	0.67	7011459	0.46	7012454	0.71	6991722	0.45
chr2	6990563	6990800	0.35	6990468	0.82	6990468	0.67	6990564	0.79	6990468	0.77
chr2	6997947	6997946	1.0	NA	NA	NA	NA	NA	NA	NA	NA
chr2	6998173	6998172	0.97	6996046	0.98	6998172	0.97	6998172	0.99	6996046	0.98
chr2	7001342	7001341	1.0	NA	NA	NA	NA	7017784	0.49	NA	NA
chr2	7003095	6993058	0.44	NA	NA	NA	NA	NA	NA	NA	NA
chr2	7005918	6997820	0.51	7005917	0.89	7002690	0.94	7005917	0.9	7005917	1.0
chr2	7009529	7000775	0.76	7008322	0.99	7008322	0.98	7009528	1.0	7009528	0.99
chr2	7016105	7019360	0.84	7016816	0.95	7018101	0.81	7016104	0.54	7016816	0.94
chr2	7016554	7015733	0.99	7016553	1.0	7015733	1.0	7016553	0.93	7016553	0.99
chr2	7016615	7015154	0.77	7015154	0.99	7019354	0.87	7015154	0.98	7015154	0.96
chr2	7017303	7016816	0.65	7017302	0.46	7017302	0.9	7017302	0.62	7017321	0.69
chr2	7022233	7018111	1.0	NA	NA	7011402	0.93	7033914	1.0	NA	NA
chr2	7025681	7020878	0.33	NA	NA	NA	NA	NA	NA	NA	NA
chr2	7026501	7026500	0.74	7024447	0.96	7026500	0.93	7026282	0.95	7022748	0.89
chr2	7030257	7030257	0.55	7018101	0.63	7017302	0.74	7016816	0.62	7017302	0.54
chr2	7052839	7049396	0.84	7049396	0.83	7047973	0.85	7063959	0.85	7052324	0.83
chr2	7060259	7060263	1.0	7060263	0.68	7060263	0.38	7060263	0.56	7060263	1.0
chr2	7062498	7063900	0.61	7059826	0.68	7060319	0.8	7063900	0.59	7059826	0.85
chr2	7066080	7066079	0.89	NA	NA	7066079	0.76	7066079	1.0	NA	NA
chr2	7070157	7067929	0.92	7067929	0.91	7064487	0.85	7067929	0.88	7066720	0.69
chr2	7070933	7055061	0.61	7053004	0.76	7048107	0.69	7055061	0.71	7070780	0.54
chr2	7079315	7079330	1.0	NA	NA	NA	NA	NA	NA	NA	NA
chr2	7084704	7088668	0.04	7134288	0.12	7124158	0.25	7059965	1.0	7082041	1.0
chr2	7085271	7086736	0.87	7081940	0.95	7086736	0.9	7081940	0.86	7081940	0.82
chr2	7089733	7089747	0.5	7089748	1.0	7089748	1.0	NA	NA	NA	NA
chr2	7093177	7093176	0.98	7093176	0.99	7091774	1.0	7093176	0.96	7093176	0.96
chr2	7093982	7094006	0.86	7094006	0.2	7094006	1.0	7057190	1.0	7084625	0.12
chr2	7095717	7095716	0.89	7095480	0.94	7096483	0.98	7094420	0.93	7096483	0.95
chr2	7103288	7103318	0.71	7102682	0.82	7104198	0.86	7102682	0.89	7102682	0.82
chr2	7105783	7105782	0.96	7102663	0.96	7102663	0.84	7105782	0.98	7105782	0.92
chr2	7111141	7111140	0.67	7111140	0.53	7111140	0.96	7111140	0.74	7111140	0.85
chr2	7112283	7112322	0.31	7112289	0.34	7112309	0.49	7112289	0.33	7112289	0.28
chr2	7114265	7114417	0.94	7114264	0.99	7114264	0.98	7114264	0.98	7114264	0.95
chr2	7116792	7116791	0.57	7116791	0.97	7114705	0.99	7116791	0.93	7116791	0.9
chr2	7117947	7117800	0.86	NA	NA	7142831	0.02	7130484	1.0	7117974	1.0
chr2	7126060	7139457	0.5	7129588	0.1	NA	NA	NA	NA	NA	NA
chr2	7136916	7128600	0.25	NA	NA	NA	NA	NA	NA	NA	NA
chr2	7139029	7139638	0.75	7138722	0.87	7138722	0.91	7144978	0.82	7139028	0.85
chr2	7141993	7096493	0.33	7142006	0.08	7141992	0.44	NA	NA	7141992	0.5
chr2	7147191	7137356	0.82	7142418	0.97	7147190	0.89	7135784	0.98	7147190	0.97
chr2	7148197	7183694	0.13	NA	NA	NA	NA	NA	NA	NA	NA
chr2	7149702	7135872	0.83	NA	NA	NA	NA	7194574	0.5	7149712	1.0
chr2	7153403	7153402	0.87	7153402	0.66	7153402	0.82	7153402	0.68	7153402	0.63
chr2	7159410	7164525	0.92	7159409	0.96	7159409	0.97	7159409	1.0	7159409	0.97
chr2	7159722	7157171	0.04	NA	NA	NA	NA	NA	NA	NA	NA
chr2	7162269	7177376	0.25	7146713	1.0	7162280	0.72	7162294	1.0	7162280	0.58
chr2	7162281	7177376	0.25	7146713	1.0	7162280	0.72	7162294	1.0	7162280	0.58
chr2	7164963	7186254	0.33	NA	NA	NA	NA	7167284	1.0	7149766	0.4
chr2	7165534	7165564	0.82	7165564	0.9	7152717	0.88	7165564	0.92	7142546	0.88
chr2	7166232	7166231	0.84	7166231	0.97	7166231	0.93	7166231	0.94	7166231	0.87
chr2	7170702	7170701	0.32	7161047	0.56	7173371	0.45	7161047	0.54	7161047	0.62
chr2	7174801	7174804	1.0	NA	NA	7189661	0.04	NA	NA	NA	NA
chr2	7176261	7136562	1.0	NA	NA	NA	NA	NA	NA	NA	NA
chr2	7178060	7178059	0.71	7178059	1.0	7178059	1.0	7178059	0.75	7178059	1.0
chr2	7180128	7169156	0.43	NA	NA	NA	NA	NA	NA	7147675	0.33
chr2	7180355	7180354	0.47	7172731	0.7	7180354	0.66	7162167	0.56	7180354	0.72
chr2	7180622	7175807	0.89	NA	NA	7180621	1.0	7180621	1.0	7180621	1.0
chr2	7186084	7186083	0.65	7184939	0.59	7184774	0.86	7184939	0.6	7184939	0.79
chr2	7187433	7193639	0.86	7186983	0.97	7184774	0.93	7184491	0.96	7183863	0.98
chr2	7189913	7189912	0.93	7189912	0.75	7189912	0.87	7189912	0.9	7189912	0.92
chr2	7191500	7191670	0.87	7191166	0.99	7191166	0.97	7194376	0.99	7191166	0.98
chr2	7208871	7196489	0.62	7205160	0.8	7207080	0.85	7205160	0.69	7207080	0.78
chr2	7212271	7203751	0.98	7212270	0.99	7212270	1.0	7212270	1.0	7205910	1.0
chr2	7212458	7208934	0.56	7215748	0.82	7215748	0.8	7226864	0.79	7215748	0.81
chr2	7217640	7217868	0.95	7217133	1.0	7217639	0.99	7217639	1.0	7217133	0.98
chr2	7218956	7258634	0.17	NA	NA	7189442	0.17	NA	NA	NA	NA
chr2	7222763	7223371	0.74	NA	NA	7179454	0.0	7206124	0.5	7199407	1.0
chr2	7229667	7229621	0.48	7229621	0.89	7227703	0.99	7229621	0.88	7219709	0.89
chr2	7231153	7229772	0.84	7226827	0.88	7218643	0.91	7229772	0.81	7217133	0.77
chr2	7231724	7231735	0.94	7221149	0.89	7231735	0.91	7229758	0.94	7216809	0.91
chr2	7234185	7233954	0.54	7227331	0.88	7220663	0.93	7215443	0.9	7233954	0.89
chr2	7239323	7239322	0.81	7239322	0.86	7239322	0.93	7239322	0.86	7239322	0.85
chr2	7246028	7240273	0.96	NA	NA	7246056	1.0	7206781	0.99	NA	NA
chr2	7248752	7248751	1.0	NA	NA	7248751	1.0	7243466	0.8	7248751	1.0
chr2	7252654	7252653	0.97	7248413	1.0	7252653	0.53	7252653	0.79	7252653	0.91
chr2	7261372	7261371	1.0	NA	NA	NA	NA	NA	NA	NA	NA
chr2	7263511	7247642	0.32	7255312	0.84	7255312	0.58	7247109	0.54	7248538	0.45
chr2	7264361	7264360	0.78	7264823	0.73	7264360	1.0	7264823	0.74	7262274	0.76
chr2	7268479	7268484	0.95	7268484	0.9	7268484	0.56	7268484	0.83	7267690	0.7
chr2	7269859	7267332	0.46	7269858	0.83	7269858	0.9	7269858	0.81	7269858	0.83
chr2	7274470	7282508	0.35	7277391	0.79	7267717	0.55	7277391	0.74	7276227	0.75
chr2	7277365	7279742	0.25	NA	NA	NA	NA	NA	NA	NA	NA
chr2	7278436	7278717	0.88	7270591	0.85	7278437	0.9	7276646	0.79	7272941	0.81
chr2	7279897	7279909	0.66	7270591	0.92	7278437	0.91	7276646	0.75	7280973	0.77
chr2	7281139	7281151	0.9	7281151	0.77	7281151	0.8	7281151	0.51	7289913	0.54
chr2	7281439	7277952	0.67	7281438	0.98	7267717	0.83	7281438	0.7	7281438	0.99
chr2	7285950	7296528	0.66	NA	NA	7285949	1.0	7285949	0.68	7270736	0.83
chr2	7287662	7287661	0.63	7287661	0.99	7291249	0.96	7287661	0.91	7287661	0.94
chr2	7288467	7286310	0.9	NA	NA	7288471	0.54	7275311	1.0	7315884	0.5
chr2	7289798	7289797	0.81	7289797	1.0	7289797	0.67	7275311	0.46	7289797	0.71
chr2	7305538	7305400	0.95	NA	NA	7298322	1.0	7302102	1.0	7302102	0.93
chr2	7309377	7309376	0.72	7309376	1.0	7285148	1.0	7309376	0.67	NA	NA
chr2	7313349	7313353	0.98	NA	NA	NA	NA	7309038	1.0	7312035	0.49
chr2	7316916	7320151	0.84	7316915	1.0	7316915	0.6	7317025	0.65	7316915	0.94
chr2	7317818	7315344	0.81	7317827	1.0	7317827	0.76	7306795	0.84	7317827	1.0
chr2	7320497	7320496	1.0	7320496	0.98	7320496	0.95	7320496	0.91	7320496	1.0
chr2	7324513	7280360	1.0	NA	NA	7324516	1.0	NA	NA	NA	NA
chr2	7327329	7324206	1.0	7324206	0.33	NA	NA	7281181	1.0	NA	NA
chr2	7330414	7330413	0.42	7330413	0.82	7330413	0.77	7330413	0.73	7330413	0.61
chr2	7330571	7324964	0.07	NA	NA	NA	NA	NA	NA	NA	NA
chr2	7331350	7336953	0.51	7333780	0.53	7336417	0.51	7333780	0.62	7331601	0.54
chr2	7342873	7341845	0.54	7347625	0.68	7347625	0.86	7347625	0.76	7347625	0.78
chr2	7346589	7346601	0.51	7346601	1.0	7346601	0.67	7346601	0.88	7346588	0.76
chr2	7352591	7368556	0.07	NA	NA	NA	NA	NA	NA	7401312	0.33
chr2	7354884	7307116	1.0	7354888	1.0	7354888	1.0	NA	NA	7344916	1.0
chr2	7363498	7367183	0.81	7367183	0.86	7357968	0.95	7363497	0.92	7363497	0.92
chr2	7365499	7356004	0.36	7356741	0.85	7365498	0.71	7367896	0.62	7363634	0.58
chr2	7365522	7339853	0.54	7323894	0.25	NA	NA	7365521	0.83	7376449	0.12
chr2	7376782	7375447	1.0	7376781	1.0	7376781	1.0	7375447	0.89	7376781	1.0
chr2	7378110	7342341	1.0	NA	NA	NA	NA	7340801	1.0	7384827	0.14
chr2	7379061	7390653	0.01	NA	NA	NA	NA	NA	NA	NA	NA
chr2	7381268	7381267	0.97	7381267	0.51	7381267	0.9	7381267	0.56	7381267	0.87
chr2	7384822	7384827	0.98	7384827	0.95	7384827	0.96	7384827	0.97	7384827	0.96
chr2	7385926	7385925	0.34	7387236	0.37	7387236	0.41	7387236	0.64	7383202	0.4
chr2	7393639	7393304	0.87	7393638	1.0	7391540	0.97	7393638	0.97	7393638	1.0
chr2	7393847	7393846	0.96	7389755	1.0	7393846	1.0	7393846	0.96	7393846	0.99
chr2	7397834	7397832	0.98	7389942	1.0	7397355	0.96	7391540	1.0	7395637	0.99
chr2	7402000	7402011	1.0	NA	NA	NA	NA	NA	NA	NA	NA
chr2	7409861	7409876	1.0	NA	NA	NA	NA	7436285	1.0	7409876	1.0
chr2	7412103	7412102	0.7	7412102	0.97	7412102	0.97	7412102	0.92	7412102	0.95
chr2	7416718	7416717	1.0	NA	NA	NA	NA	7392169	0.86	NA	NA
chr2	7425253	7425267	0.94	NA	NA	7425252	1.0	7425267	1.0	7425252	1.0
chr2	7425357	7423190	0.93	NA	NA	7425372	1.0	7380267	0.67	7425368	0.17
chr2	7435401	7469344	0.29	NA	NA	NA	NA	NA	NA	NA	NA
chr2	7435419	7469344	0.5	NA	NA	NA	NA	NA	NA	NA	NA
chr2	7438833	7434390	0.75	7438836	0.92	7440073	0.88	7438836	0.78	7438836	0.95
chr2	7442820	7442819	0.97	7442819	1.0	7442819	0.83	7442819	0.92	7442819	0.67
chr2	7442985	7427330	0.99	NA	NA	7429273	0.0	7433512	1.0	NA	NA
chr2	7451892	7451891	1.0	7403928	0.07	NA	NA	NA	NA	NA	NA
chr2	7465050	7465049	0.99	7456140	0.95	7465049	0.98	7465049	0.95	7460591	0.99
chr2	7467365	7467324	0.78	7464975	0.97	7466963	0.99	7467235	0.98	7467324	0.99
chr2	7470365	7468086	1.0	NA	NA	NA	NA	NA	NA	NA	NA
chr2	7470897	7501745	1.0	7467364	0.14	NA	NA	NA	NA	7496451	1.0
chr2	7472317	7472316	1.0	NA	NA	NA	NA	NA	NA	NA	NA
chr2	7475444	7475468	0.99	7470623	1.0	7470623	1.0	7473964	1.0	7470623	1.0
chr2	7475456	7475457	0.69	7470623	1.0	7470623	0.94	7473964	1.0	7470623	0.93
chr2	7481753	7481752	0.79	7481752	0.83	7474528	0.9	7481752	0.97	7474528	0.87
chr2	7486991	7475314	0.57	7464975	0.77	7466963	0.7	7467364	0.69	7467324	0.76
chr2	7489915	7489914	0.96	7490448	0.97	7489914	0.98	7489914	0.99	7489914	0.99
chr2	7494704	7494703	0.53	7494703	0.87	7494703	0.88	7494703	0.89	7490448	0.92
chr2	7494973	7494972	0.71	7494972	0.88	7494972	0.87	7494972	0.86	7494972	0.95
chr2	7500301	7500300	0.56	7500300	0.95	7500300	0.75	7500300	0.74	7497305	0.94
chr2	7500943	7500942	0.85	7500942	0.71	7500942	0.89	7499485	0.91	7500942	0.84
chr2	7501682	7501693	1.0	7488409	0.5	7501693	1.0	NA	NA	7500848	0.67
chr2	7501736	7500147	0.76	7498425	0.85	7499083	0.59	7500147	0.85	7499773	0.86
chr2	7501881	7501917	0.47	7498425	0.87	7501917	0.48	7501917	0.62	7501917	0.86
chr2	7503695	7506108	0.46	7503694	0.7	7503694	0.94	7503694	0.7	7503694	0.73
chr2	7506109	7511440	0.45	7511440	0.61	7511440	0.54	7511440	0.55	7506108	0.43
chr2	7523360	7523359	0.98	7514893	0.5	7523359	1.0	7523359	1.0	7523359	0.5
chr2	7525944	7547174	0.07	NA	NA	NA	NA	NA	NA	NA	NA
chr2	7527320	7527291	0.89	7527252	0.9	7527291	0.9	7527291	0.99	7527252	0.87
chr2	7528470	7529939	0.96	7528469	1.0	7528047	0.92	7528334	0.95	7527274	0.96
chr2	7534353	7534352	1.0	7534352	1.0	NA	NA	7531969	1.0	NA	NA
chr2	7546192	7574844	0.06	NA	NA	7522029	0.05	NA	NA	NA	NA
chr2	7552397	7552396	0.99	7553070	0.93	7552396	1.0	7552396	0.96	7553070	0.94
chr2	7556724	7556723	0.66	7519379	1.0	NA	NA	7518919	1.0	7556723	1.0
chr2	7557724	7557723	0.72	7557723	0.63	7557723	0.86	7557723	0.7	7557723	0.79
chr2	7569333	7569340	0.95	7569340	0.99	7569340	0.97	7569340	1.0	7569340	0.97
chr2	7577285	7577284	0.82	7542579	1.0	NA	NA	7577284	1.0	NA	NA
chr2	7582728	7582238	0.64	7564867	0.85	7578660	0.87	7582238	0.88	7577061	0.87
chr2	7587945	7587944	0.97	7587944	0.86	7587944	0.42	7587944	0.25	7555752	0.5
chr2	7593737	7593736	0.95	7543964	0.13	NA	NA	7588111	0.93	NA	NA
chr2	7598143	7598142	0.93	7598142	0.97	7598142	0.97	7598142	1.0	7598142	0.95
chr2	7599840	7601292	0.73	7594700	0.98	7599826	0.94	7599839	0.86	7599839	0.98
chr2	7600409	7600689	0.9	7600413	0.91	7600413	0.91	7600413	0.92	7600413	0.83
chr2	7607752	7607060	0.59	7608243	0.85	7601292	0.94	7601292	0.89	7601292	0.83
chr2	7611353	7607899	0.87	7610418	0.96	7609000	0.83	7608243	0.96	7609000	0.94
chr2	7611393	7607899	0.74	7610418	0.91	7609000	0.69	7608243	0.91	7609000	0.9
chr2	7612385	7612384	1.0	7612384	1.0	7612384	0.56	NA	NA	7612384	0.44
chr2	7615816	7607899	0.98	7615816	1.0	7609000	1.0	7608243	0.97	7615501	0.98
chr2	7618954	7618953	0.84	7618953	0.8	7618953	0.32	7618953	0.97	7618953	1.0
chr2	7628667	7628666	0.44	7628666	0.8	7628666	0.46	7628666	0.62	7628666	0.51
chr2	7629214	7629213	0.83	7629213	0.56	7642440	0.53	7629213	1.0	7629213	1.0
chr2	7630973	7643899	0.52	7632570	0.85	7639079	0.8	7652303	0.77	7632570	0.84
chr2	7634473	7634472	0.88	7634472	0.73	7634472	0.96	7634472	0.61	7650560	0.75
chr2	7662644	7662643	0.43	7662644	1.0	7662644	0.65	7662644	0.73	7662641	0.56
chr2	7663774	7662726	0.69	7663791	0.98	7662726	0.99	7662726	0.9	7662726	0.99
chr2	7663792	7662726	1.0	7663791	0.97	7662726	0.99	7663791	0.95	7662726	1.0
chr2	7665477	7665476	0.87	7680743	0.28	7684579	0.28	7665476	0.93	7665476	0.87
chr2	7665623	7665622	0.58	7665622	0.58	7665132	0.72	7665622	0.56	7665622	0.63
chr2	7670616	7670615	0.88	7670615	0.9	7670615	0.52	7670615	0.89	7670615	0.68
chr2	7672398	7672397	0.63	7672397	0.88	7672397	0.96	7672397	0.58	7672397	0.94
chr2	7677140	7677139	0.16	7677139	0.92	7677139	0.64	7677139	1.0	7677139	1.0
chr2	7678073	7676407	0.08	7675112	0.18	7698820	0.44	7687909	0.5	7662515	0.18
chr2	7678286	7678285	1.0	7678285	0.93	NA	NA	7678285	1.0	7678285	1.0
chr2	7680740	7680478	0.71	7680478	0.95	7680478	0.79	7680478	0.91	7681109	0.89
chr2	7681277	7680988	0.51	7674170	0.63	7680988	0.82	7681276	0.6	7681358	0.66
chr2	7684580	7684579	0.97	7683577	1.0	7683577	0.95	7683577	0.95	7683577	1.0
chr2	7697349	7697348	0.95	7697348	0.5	NA	NA	7697348	0.65	7697348	0.83
chr2	7699457	7698274	0.31	7735906	0.15	7699481	1.0	7698274	0.86	7699481	0.71
chr2	7702654	7702653	0.54	7702653	0.64	7702653	0.82	7696020	0.8	7702653	0.76
chr2	7705497	7705496	0.54	7705496	0.41	7705496	0.59	7705496	0.37	7705496	0.45
chr2	7705709	7705708	0.97	7705708	1.0	7705708	0.99	7705708	0.99	7705708	0.99
chr2	7706241	7706240	0.87	7657611	0.5	7745840	0.12	7701789	0.5	7707099	0.74
chr2	7710677	7706937	0.69	7710686	0.68	7710686	0.89	7710686	0.7	7710686	0.96
chr2	7717554	7717553	0.7	7704078	0.96	7717553	0.71	7717553	0.54	7713933	0.98
chr2	7718194	7767320	0.2	7701084	1.0	NA	NA	NA	NA	NA	NA
chr2	7721297	7721302	1.0	7696656	0.0	7721302	0.44	7721302	0.81	NA	NA
chr2	7726169	7726168	0.44	7725031	0.57	7726170	0.86	7716225	0.51	7725815	0.66
chr2	7727853	7756631	0.02	NA	NA	NA	NA	7727858	1.0	7681749	0.09
chr2	7733388	7728922	0.56	7726763	0.65	7733387	0.94	7731120	0.65	7726763	0.78
chr2	7735787	7735790	0.91	7735790	1.0	7735790	0.63	7775305	0.67	7735790	1.0
chr2	7739128	7739124	1.0	NA	NA	NA	NA	7739124	1.0	7739089	1.0
chr2	7740967	7746392	0.75	7739662	1.0	7740985	0.72	7740985	0.52	7741045	0.9
chr2	7745151	7745150	0.95	7745150	1.0	7745159	1.0	7706748	1.0	7745159	0.37
chr2	7746383	7746389	0.97	7746389	0.5	7746389	0.4	7746389	0.63	7746389	0.71
chr2	7768145	7768144	0.87	7768144	0.77	7768144	0.25	7768144	0.8	7768144	0.69
chr2	7774362	7767201	0.03	NA	NA	NA	NA	NA	NA	7768144	0.02
chr2	7775516	7775515	0.78	7775515	0.91	7775515	0.83	7775515	0.86	7762395	1.0
chr2	7778415	7778414	0.51	7793546	0.74	7778414	0.69	7778414	0.73	7798748	0.65
chr2	7790287	7793678	0.59	7790286	0.86	7790286	0.78	7793678	0.72	7790286	0.9
chr2	7790473	7790472	0.93	7781839	0.99	7781106	0.59	7790472	0.98	7790472	0.93
chr2	7795346	7795762	0.37	7790753	0.81	7794452	0.7	7794452	0.77	7794452	0.65
chr2	7797411	7797552	0.75	7796281	0.87	7781106	0.57	7790472	0.83	7781106	0.86
chr2	7804886	7798748	0.26	7800808	0.61	7805756	0.48	7800808	0.68	7786801	0.69
chr2	7805757	7805710	0.83	7805756	0.85	7805756	0.79	7795776	0.7	7784702	0.82
chr2	7812663	7812662	1.0	7812662	0.33	NA	NA	NA	NA	NA	NA
chr2	7816516	7806725	0.36	7778391	0.26	7785636	0.64	7778621	0.5	7778621	0.34
chr2	7817387	7802608	0.32	7802608	0.78	7817386	0.77	7817049	0.57	7817049	0.76
chr2	7817854	7817858	0.77	7817858	0.94	7817858	1.0	7817858	0.95	7817858	0.84
chr2	7821661	7811775	0.4	NA	NA	NA	NA	NA	NA	7779908	1.0
chr2	7829847	7829846	1.0	NA	NA	NA	NA	7829846	1.0	NA	NA
chr2	7838370	7838369	0.61	7831164	0.74	7839052	0.9	7842872	0.6	7835186	0.6
chr2	7839625	7839052	1.0	7839052	1.0	7839052	0.99	7839624	1.0	7839624	1.0
chr2	7840266	7840265	0.85	7836828	0.93	7840265	0.93	7840265	0.84	7840265	0.92
chr2	7840570	7832335	0.48	7840569	0.99	7823441	1.0	7832335	0.98	7832335	1.0
chr2	7847332	7847331	0.6	7847331	0.66	7847331	0.7	7847331	0.83	7847331	0.66
chr2	7847933	7835185	0.6	7848305	0.77	7847221	0.72	7848305	0.6	7847221	0.54
chr2	7856754	7863886	0.45	7855093	0.56	7856230	0.94	7855093	0.58	7856376	0.74
chr2	7859171	7859180	0.96	7859180	1.0	7859423	0.99	7859180	0.99	7859180	0.96
chr2	7863176	7859716	1.0	7863184	1.0	NA	NA	7863184	0.9	NA	NA
chr2	7865105	7858186	0.8	7863367	0.84	7865281	0.69	7865112	0.76	7863367	0.69
chr2	7867929	7862854	0.45	7864690	0.77	7863648	0.7	7867744	0.66	7867744	0.79
chr2	7870691	7870690	0.48	7871139	0.89	7871139	0.81	7871139	0.75	7871139	0.88
chr2	7871661	7871683	0.52	7871683	0.79	7871683	0.82	7871139	0.84	7871139	0.85
chr2	7872666	7895317	0.2	NA	NA	NA	NA	NA	NA	NA	NA
chr2	7884095	7884094	0.53	7884094	0.84	7884094	0.79	7895507	0.66	7884094	0.69
chr2	7885749	7898401	0.22	7888385	0.6	7886396	0.7	7882960	0.65	7888385	0.68
chr2	7893901	7893911	0.97	7891659	0.95	7893911	0.96	7893911	0.96	7893911	0.94
chr2	7897099	7897200	0.67	7897200	0.9	7897098	0.59	7897200	0.92	7897200	0.78
chr2	7898848	7898853	0.94	7898853	0.75	7898853	1.0	7898853	0.5	NA	NA
chr2	7899022	7898878	0.56	7899063	0.66	7899021	0.95	7905240	0.49	7899021	0.89
chr2	7901953	7900976	0.93	7900976	0.97	7900297	0.92	7901011	0.99	7900297	0.98
chr2	7908453	7907579	0.99	NA	NA	NA	NA	7861099	1.0	NA	NA
chr2	7908677	7875345	1.0	7908735	0.93	7908735	0.25	7908735	0.98	7908735	1.0
chr2	7908736	7875345	1.0	7908735	1.0	7908735	0.25	7908735	1.0	7908735	1.0
chr2	7908921	7908985	0.55	7908161	0.46	7908021	0.73	7900088	0.43	7905163	0.56
chr2	7913341	7914972	0.42	7914286	0.86	7913354	0.94	7914286	0.83	7913370	0.87
chr2	7920847	7921774	0.77	7923328	0.94	7921774	0.73	7920846	0.88	7921774	0.9
chr2	7928550	7889099	0.5	NA	NA	NA	NA	NA	NA	7882381	1.0
chr2	7929106	7929105	0.93	7879142	1.0	7929105	1.0	7929105	0.96	7929105	0.68
chr2	7930836	7930835	1.0	7930835	0.39	7930835	0.56	7930835	0.41	NA	NA
chr2	7935013	7935021	0.97	7935021	0.93	7933139	0.64	7935021	0.99	7935021	0.9
chr2	7938560	7938559	0.69	7940217	0.73	7938559	0.87	7939408	0.53	7932866	0.7
chr2	7939636	7939635	0.7	7939408	0.78	7947900	0.81	7939635	0.8	7939408	0.73
chr2	7941598	7941611	0.66	7933139	0.95	7933139	0.88	7935537	0.94	7932467	0.82
chr2	7944710	7944709	0.78	7944709	0.7	7944709	0.54	7944709	0.73	7944709	0.82
chr2	7956167	7956205	0.55	7956205	0.45	7956205	0.77	7956205	0.45	7956181	0.25
chr2	7960786	7960873	0.65	7960608	0.98	7960608	0.96	7960608	0.86	7960873	0.96
chr2	7965802	7965801	0.68	7971414	0.96	7964718	0.69	7966017	0.88	7964463	0.93
chr2	7966386	7967252	0.89	7966017	0.99	7966402	0.98	7966494	0.97	7966402	0.99
chr2	7974450	7974449	0.47	7974449	0.32	7974449	0.35	7974449	0.18	7974449	0.31
chr2	7979103	7979112	1.0	NA	NA	NA	NA	NA	NA	NA	NA
chr2	7983498	7983497	0.47	7982066	0.48	7982444	0.89	7983497	0.57	7983497	0.69
chr2	7983910	7983909	1.0	7983909	1.0	7983909	0.5	7964733	1.0	7983909	1.0
chr2	7984075	7984074	0.79	7984074	0.48	7984074	0.51	7985128	0.27	7984074	0.45
chr2	7986657	7986656	0.73	NA	NA	NA	NA	NA	NA	7986656	1.0
chr2	7996380	7996401	0.78	7986165	0.84	7989541	0.87	7986660	0.84	7986660	0.67
chr2	7996589	7996588	0.99	7996588	0.97	NA	NA	7996588	1.0	7979228	1.0
chr2	7999693	7999702	0.95	7999702	0.93	7999702	0.8	7999702	0.81	7999210	0.92
chr2	8000231	8000230	1.0	NA	NA	NA	NA	NA	NA	7978853	0.5
chr2	8000253	8000252	0.28	7985973	1.0	8000073	1.0	8000252	1.0	8000073	1.0
chr2	8014469	8014480	1.0	NA	NA	8035311	0.69	NA	NA	8000747	0.01
chr2	8015074	8015099	0.51	8015073	0.76	8015073	0.68	8015073	0.47	8015073	0.77
chr2	8015100	8015099	0.72	NA	NA	8015099	0.56	7968828	0.4	8015073	0.05
chr2	8019553	8019610	1.0	8019610	1.0	8019700	0.95	8009721	0.91	8019610	1.0
chr2	8023743	8027498	0.29	8027030	0.54	8023743	0.55	8028762	0.5	8025815	0.53
chr2	8025812	8028319	0.42	8028762	0.94	8027030	0.92	8027030	0.72	8025815	0.84
chr2	8027461	7980722	0.8	NA	NA	NA	NA	NA	NA	8075592	0.44
chr2	8032379	8028322	0.28	8018654	0.12	8028060	0.16	8009614	0.19	8020497	0.04
chr2	8032542	8054280	0.67	NA	NA	8072988	0.5	NA	NA	8027251	0.14
chr2	8047892	8044045	0.69	8047129	0.82	8047129	0.93	8036135	0.82	8044045	0.87
chr2	8049392	8044362	0.85	8049395	1.0	8049395	1.0	8049395	0.99	8049395	0.97
chr2	8050111	8063154	0.57	8050173	0.5	8050173	0.33	8036583	0.86	8050142	0.54
chr2	8059381	8059380	0.87	8055331	0.84	8059380	0.97	8045924	0.68	8059380	0.46
chr2	8067529	8067535	0.96	8067535	0.99	8067535	1.0	8067535	1.0	8067535	0.99
chr2	8068995	8111826	0.06	8068994	1.0	8068994	1.0	8063302	1.0	8068994	1.0
chr2	8069276	8069281	0.95	8068373	0.87	8068373	0.99	8069281	0.99	8068373	0.99
chr2	8070992	8070991	0.9	8070991	1.0	8070991	1.0	8070991	0.95	8070991	0.97
chr2	8071584	8071583	0.27	8070991	0.74	8073056	0.43	8071583	0.57	8071583	0.56
chr2	8073343	8071913	0.52	8073353	0.86	8073353	0.82	8073353	0.78	8073353	0.85
chr2	8074538	8074537	0.91	8074537	0.86	8076605	0.94	8074537	0.87	8074537	0.89
chr2	8077573	8077572	0.79	8077572	0.66	8077572	0.97	8077572	0.77	8072809	0.75
chr2	8081694	8081693	0.42	8072809	0.86	8081693	1.0	8082214	0.82	8081693	0.91
chr2	8082324	8082324	0.62	8082329	1.0	8082325	0.76	8082324	0.8	8082329	1.0
chr2	8084317	8084594	0.41	8084594	0.78	8077979	0.82	8084594	0.74	8087672	0.78
chr2	8084427	8084426	1.0	8084426	0.84	8084426	1.0	8084426	1.0	8084426	1.0
chr2	8085651	8062584	1.0	NA	NA	NA	NA	NA	NA	NA	NA
chr2	8091906	8091911	1.0	8093250	0.16	8066505	0.06	8096809	0.25	NA	NA
chr2	8092149	8104163	0.11	8092155	0.16	8092155	0.22	8092155	0.17	8092155	0.15
chr2	8092840	8092839	0.79	8092839	0.79	8092839	0.94	8092839	0.84	8092839	0.84
chr2	8096498	8096507	0.75	NA	NA	NA	NA	NA	NA	NA	NA
chr2	8097596	8097595	0.73	8097595	0.6	8097595	0.5	8097595	0.59	8097595	0.56
chr2	8098494	8090371	0.12	NA	NA	NA	NA	NA	NA	8098493	1.0
chr2	8100144	8095037	0.53	8125081	0.33	8100143	0.17	8051058	0.31	8100143	0.5
chr2	8113499	8102111	1.0	8099326	1.0	8095430	1.0	8096296	1.0	8092935	1.0
chr2	8114248	8100096	0.54	8114247	0.73	8114247	0.89	8114247	0.58	8114247	0.87
chr2	8114750	8114749	0.89	8114749	0.84	8114749	1.0	8114749	0.6	8114749	0.57
chr2	8118847	8118886	1.0	8077555	1.0	8071614	0.01	8118886	1.0	8150128	0.04
chr2	8121771	8122458	0.6	8120784	0.93	8118693	0.91	8120784	0.8	8118693	0.91
chr2	8123645	8123644	0.54	8123644	1.0	8130624	1.0	8123644	1.0	8123644	0.89
chr2	8124673	8124672	0.99	8168561	0.64	8122390	0.22	8118900	0.92	8111417	0.33
chr2	8124807	8123678	0.51	8124808	0.91	8124808	0.97	8124808	0.79	8124808	0.8
chr2	8134098	8095142	0.8	NA	NA	8121770	0.09	8134114	0.15	8134097	0.99
chr2	8135402	8135401	0.65	8135401	0.52	8135401	0.76	8135401	0.53	8144736	0.63
chr2	8138956	8139481	0.56	8134391	0.51	8138199	0.64	8128699	0.46	8138956	0.62
chr2	8147134	8150707	0.34	8147133	0.6	8147133	0.41	8147133	0.45	8147165	0.71
chr2	8147331	8147330	1.0	NA	NA	NA	NA	NA	NA	NA	NA
chr2	8147386	8147385	0.61	8147385	0.73	8147133	0.35	8147385	0.61	8149281	0.67
chr2	8147670	8147669	0.47	8147669	0.37	8147669	0.56	8147669	0.41	8147669	1.0
chr2	8151813	8151812	0.95	8151812	0.98	8151812	0.71	8151812	0.82	8151812	0.82
chr2	8154194	8155136	0.65	8156719	0.4	8156719	0.23	8154648	0.35	8156719	0.37
chr2	8156323	8156322	0.8	8156322	0.44	8156322	0.96	8156322	1.0	8138599	0.91
chr2	8157444	8156411	0.25	8187169	0.21	8157447	0.31	8157447	0.19	8157447	0.24
chr2	8161494	8178878	0.28	8172839	0.72	8169509	0.27	8169509	0.47	8161495	0.59
chr2	8161565	8161564	0.71	8203591	0.8	8161564	0.5	8161564	1.0	8161564	0.69
chr2	8162965	8162970	1.0	NA	NA	NA	NA	8162970	0.45	NA	NA
chr2	8166570	8166577	1.0	8214024	0.17	NA	NA	8166577	1.0	NA	NA
chr2	8167222	8167221	1.0	8167221	0.5	8167221	1.0	NA	NA	NA	NA
chr2	8168748	8168747	0.6	NA	NA	NA	NA	8168747	1.0	8158776	1.0
chr2	8171538	8186769	0.42	8160247	0.69	8170875	0.88	8184966	0.42	8170944	0.81
chr2	8175780	8175779	0.92	8175779	0.67	8175779	0.72	8175779	0.53	8175779	0.6
chr2	8175931	8175930	0.98	8174688	1.0	8174688	0.99	8174688	1.0	8174688	0.93
chr2	8179462	8180990	0.95	8179467	0.98	8169509	0.72	8180990	0.96	8178584	0.91
chr2	8190589	8190588	0.88	8190588	0.96	8190588	0.95	8190588	0.95	8190588	0.92
chr2	8191473	8212138	0.43	8196112	0.68	8196112	0.89	8184966	0.51	8196112	0.78
chr2	8193027	8193026	0.94	8193026	1.0	8193026	0.36	8193026	0.49	8193026	0.69
chr2	8194693	8194692	0.68	8194692	1.0	8196112	0.92	8194692	0.65	8194692	0.97
chr2	8195387	8195386	0.57	8195386	0.39	8195386	0.81	8195386	0.41	8195386	0.75
chr2	8203192	8203191	0.52	8200919	0.88	8200919	0.92	8207266	0.68	8209019	0.81
chr2	8204641	8204640	0.96	8204640	0.84	8204640	0.86	8204640	1.0	8204640	0.75
chr2	8205589	8203608	0.12	8192347	0.39	8192347	0.3	8192347	0.47	8192347	0.34
chr2	8205637	8172020	0.45	8180888	0.55	8167221	0.32	8159956	1.0	8241716	0.17
chr2	8206567	8212138	0.63	8206566	0.49	8206566	0.69	8212138	0.59	8206566	0.79
chr2	8212159	8212158	0.89	8190143	0.39	8188357	0.73	8188546	0.29	8213957	0.94
chr2	8215990	8227175	0.48	8215989	0.95	8215989	0.91	8215989	0.93	8215989	0.94
chr2	8216639	8216638	0.59	8216638	1.0	NA	NA	8216638	1.0	8216638	0.25
chr2	8218543	8201786	0.43	8218542	0.24	8218542	0.62	8218542	0.33	8218542	0.82
chr2	8219546	8219539	0.96	8198715	1.0	8219539	0.96	8219110	1.0	8219110	1.0
chr2	8221188	8221197	0.95	8209595	0.99	8209595	0.91	8221003	0.94	8221196	0.92
chr2	8236370	8236369	0.84	8236098	0.96	8236098	0.99	8236369	0.97	8237818	0.91
chr2	8255824	8255823	0.57	8255823	1.0	8255823	0.98	8255317	0.82	8255823	0.95
chr2	8260812	8260811	0.57	8260811	0.95	8260811	0.98	8260811	0.68	8260811	0.67
[truncated: 78,920 more rows]
