# Supplementary material for: A deep population reference panel of tandem repeat variation
Source: Nat Commun. 2023 Oct 23;14:6711. doi: 10.1038/s41467-023-42278-3 (PMC10593948; doi:10.1038/s41467-023-42278-3)
Supplement: Supplementary file 5 — Supplementary Data 18 [file 41467_2023_42278_MOESM5_ESM.zip › tag_tables/tag_snp_info_chr16_hg38.csv]

CHROM	TR_POS	AFR_TAG_SNP_POS	LD_AFR	EUR_TAG_SNP_POS	LD_EUR	EAS_TAG_SNP_POS	LD_EAS	AMR_TAG_SNP_POS	LD_AMR	SAS_TAG_SNP_POS	LD_SAS
chr16	40865	40880	0.69	40876	0.82	40880	0.74	40876	0.92	40876	0.84
chr16	44314	44341	0.21	44037	0.44	44535	0.8	44535	0.49	46987	0.64
chr16	45145	45144	0.73	45144	0.98	45144	0.5	45254	0.89	45144	0.97
chr16	46256	46255	0.87	46255	0.98	46255	0.98	45722	0.96	45722	0.98
chr16	46723	46744	0.32	45881	0.5	46744	0.31	46744	0.48	46744	0.45
chr16	48811	41561	1.0	NA	NA	48810	1.0	NA	NA	48810	0.67
chr16	49493	49492	0.84	48282	1.0	NA	NA	49492	0.94	49492	1.0
chr16	52020	52019	0.8	29909	0.5	52019	0.84	52019	0.89	52019	0.59
chr16	54713	54712	1.0	54712	0.17	54712	1.0	54712	0.64	54712	1.0
chr16	72367	72366	0.98	42888	0.5	72366	1.0	72366	0.44	29903	1.0
chr16	80809	80814	1.0	80814	1.0	NA	NA	69839	1.0	57457	1.0
chr16	83741	83740	0.56	83740	0.97	83614	0.93	83740	0.99	84746	0.81
chr16	87537	87539	0.86	86889	1.0	87539	0.99	86889	0.76	87538	0.94
chr16	87869	87868	0.88	88020	0.99	87662	0.97	87662	0.91	87662	0.94
chr16	88388	87868	0.46	88020	0.97	88387	0.98	87662	0.83	87662	0.89
chr16	95570	113541	0.2	NA	NA	NA	NA	NA	NA	95569	1.0
chr16	96649	96648	0.65	96648	0.65	96489	0.64	95886	0.34	84458	0.75
chr16	97259	97258	0.9	97258	0.71	97258	0.75	97258	0.66	95246	1.0
chr16	99636	99635	0.64	99635	0.87	99635	0.91	99635	0.87	99635	0.83
chr16	103143	131184	0.5	66933	1.0	NA	NA	89638	0.1	NA	NA
chr16	104127	104126	0.89	104126	1.0	104126	1.0	104126	0.91	104126	0.93
chr16	106316	103659	0.87	106315	0.95	106315	1.0	106315	1.0	109342	0.81
chr16	108674	108674	0.97	108674	1.0	110670	0.94	105510	0.86	105322	0.97
chr16	110299	110309	0.98	110309	0.96	110309	0.98	110309	0.98	110309	0.99
chr16	114962	111381	0.5	114982	0.7	NA	NA	NA	NA	114982	0.64
chr16	115491	115519	0.74	115519	0.86	106495	0.77	116974	0.86	115782	0.84
chr16	116975	116974	0.79	116961	0.78	123184	0.66	116961	0.78	116974	0.76
chr16	121620	121619	0.99	121619	0.98	121619	1.0	121619	0.92	121619	0.96
chr16	126255	126254	0.66	126254	0.95	126254	1.0	126254	0.78	126842	0.95
chr16	126424	126423	0.63	126423	0.98	126744	0.96	126423	0.83	126423	0.98
chr16	127655	127654	0.74	104225	0.72	127654	0.99	127654	0.71	127654	0.85
chr16	127995	128052	0.7	133529	0.96	126744	0.99	128052	0.95	128052	0.96
chr16	128768	124848	1.0	128767	1.0	128767	0.82	NA	NA	81918	0.5
chr16	133401	133400	0.93	133400	0.67	NA	NA	133400	0.73	91651	1.0
chr16	133530	133529	0.98	133529	0.99	133529	1.0	133529	0.96	133529	0.99
chr16	134695	130530	0.18	130407	0.56	135897	0.8	128763	0.58	128763	0.52
chr16	136526	136531	0.91	136531	1.0	136531	0.99	136531	0.95	136531	0.99
chr16	136688	136687	0.92	132468	0.93	136687	0.25	136687	0.94	102474	0.78
chr16	137046	135968	0.49	137045	0.51	137045	0.64	137045	0.69	137045	0.51
chr16	137552	137551	0.92	132008	0.99	137551	0.51	137135	0.92	137135	0.84
chr16	138719	138718	0.29	92772	0.54	138718	0.35	168679	0.6	127994	0.45
chr16	139190	139200	0.8	139212	0.98	139189	0.37	139212	0.6	111489	0.68
chr16	139351	139450	0.69	139350	0.39	139350	0.96	133519	0.43	135391	0.68
chr16	141580	141579	0.33	141579	0.87	140969	0.91	141579	0.83	140238	0.78
chr16	141745	141744	0.73	141744	0.86	141744	0.95	141744	0.78	141744	0.86
chr16	145668	145667	0.82	145667	0.51	145667	0.25	145667	0.54	144632	0.95
chr16	147880	147879	0.79	147879	0.4	147879	0.97	147879	0.57	147879	0.42
chr16	148452	148451	0.67	148451	1.0	145021	0.99	144901	0.69	148451	0.59
chr16	150588	149639	0.39	106315	0.4	131606	0.5	150587	0.48	150587	0.56
chr16	150752	150751	0.82	106315	0.5	NA	NA	150751	0.73	NA	NA
chr16	151886	154411	0.22	152050	0.49	145021	0.64	144901	0.3	151885	0.86
chr16	156448	157451	0.44	157018	0.79	157018	0.78	157018	0.74	158040	0.72
chr16	157366	165145	0.75	122647	1.0	NA	NA	113271	0.5	NA	NA
chr16	158254	158253	0.96	158253	0.97	158253	0.97	158253	0.98	158253	0.93
chr16	159101	159100	0.52	159817	0.78	159100	0.63	159100	0.7	161107	0.73
chr16	162188	155316	1.0	NA	NA	NA	NA	NA	NA	NA	NA
chr16	167947	167947	0.58	167947	0.67	167947	0.56	127289	0.17	167516	0.69
chr16	178932	178940	0.96	134821	1.0	NA	NA	178940	1.0	NA	NA
chr16	181982	161106	0.11	211052	0.72	211052	0.69	211052	0.64	211052	0.4
chr16	182587	185491	0.66	184792	0.95	184711	0.93	185580	0.83	184792	0.95
chr16	182968	183410	0.47	182967	0.89	182967	0.91	184053	0.56	182967	0.54
chr16	184188	184187	0.69	150761	0.42	184187	0.76	184187	0.49	184187	0.27
chr16	190881	240502	1.0	NA	NA	NA	NA	NA	NA	NA	NA
chr16	192464	192463	1.0	NA	NA	NA	NA	NA	NA	NA	NA
chr16	192503	192502	0.32	195080	0.83	192771	0.97	196523	0.9	196523	0.94
chr16	193807	193806	0.97	193806	0.97	193806	0.97	193806	0.95	193806	0.99
chr16	194105	194104	1.0	153115	1.0	NA	NA	194104	1.0	NA	NA
chr16	195259	192313	1.0	NA	NA	195258	1.0	155670	1.0	195258	1.0
chr16	196407	196406	0.73	196406	0.71	196426	1.0	196406	0.63	146855	0.67
chr16	198111	175961	0.87	244203	0.25	NA	NA	198110	1.0	NA	NA
chr16	198688	224245	0.03	202914	0.33	NA	NA	NA	NA	NA	NA
chr16	200412	206279	0.69	196523	0.64	200416	0.97	207157	0.65	200416	0.71
chr16	200578	200577	0.97	200589	0.56	200577	1.0	184018	0.71	200577	0.25
chr16	201169	198152	0.58	211052	0.62	211052	0.67	199956	0.66	211052	0.47
chr16	201243	184633	0.49	199465	0.83	202245	0.85	196436	0.82	197889	0.84
chr16	201443	179788	0.53	201442	0.87	219258	0.5	222758	0.92	222758	0.83
chr16	204289	204288	0.55	160505	1.0	202298	0.33	180337	0.12	204287	0.66
chr16	204594	204593	0.69	204593	0.67	204593	0.56	204593	0.43	204593	1.0
chr16	206891	207157	0.5	211867	0.8	211867	0.4	211867	0.68	211867	0.73
chr16	207201	207212	1.0	207212	0.5	207200	1.0	168678	0.83	207200	0.6
chr16	209490	216251	0.6	216251	0.59	216251	0.91	216251	0.76	216251	0.76
chr16	211053	211052	0.82	211052	0.92	211052	0.96	211052	0.93	211052	0.9
chr16	215624	215623	0.91	172517	0.2	215623	0.88	215623	0.51	215623	0.82
chr16	217020	217019	1.0	217019	1.0	217019	0.6	217019	0.57	NA	NA
chr16	217708	217721	0.73	217721	0.97	217721	0.93	217721	0.96	217721	0.94
chr16	218027	218026	0.72	218026	0.96	218026	0.95	218026	0.93	218026	0.97
chr16	218194	218193	0.95	265942	1.0	218193	1.0	238773	1.0	203710	1.0
chr16	219870	197237	0.57	224618	0.91	201737	0.17	224618	0.89	219869	1.0
chr16	222330	206279	0.44	222329	0.97	217721	0.94	222329	0.86	222329	0.92
chr16	222952	210337	0.51	222951	0.79	222951	0.99	178787	0.42	222951	0.77
chr16	223352	194031	1.0	NA	NA	210847	1.0	185486	1.0	NA	NA
chr16	223669	194031	0.67	NA	NA	NA	NA	185486	0.67	219034	0.02
chr16	224520	224524	1.0	NA	NA	NA	NA	181435	1.0	224524	1.0
chr16	224832	202961	0.67	224831	1.0	224831	0.33	185486	1.0	224831	0.76
chr16	225801	226162	0.53	209489	0.64	225798	0.88	225611	0.68	211690	0.9
chr16	229827	229826	1.0	221699	0.92	236440	0.33	229826	0.73	193503	0.75
chr16	230353	230359	0.91	180928	0.8	230367	0.95	180928	0.73	230367	1.0
chr16	232223	232222	0.85	232222	1.0	232222	0.5	232222	0.67	232222	1.0
chr16	232917	202961	0.57	273177	0.5	NA	NA	232916	1.0	NA	NA
chr16	233786	232574	0.75	232574	0.96	233785	0.93	232574	0.94	233785	0.95
chr16	237714	237713	0.82	238850	0.81	237713	0.98	238850	0.89	237713	0.94
chr16	238008	238010	0.55	238010	0.98	238010	1.0	238010	0.89	238010	0.96
chr16	238920	239688	0.71	196581	1.0	241406	0.95	241708	0.85	238919	1.0
chr16	239082	239087	0.54	NA	NA	195928	1.0	239087	0.97	239087	1.0
chr16	239615	239614	0.55	239614	0.96	238850	0.77	239614	0.91	239614	0.92
chr16	240503	240500	0.52	240502	0.75	240502	0.89	240502	0.77	240502	0.68
chr16	241266	239695	0.84	239695	0.99	239695	0.99	239695	0.95	241275	0.98
chr16	241589	238919	1.0	254387	0.14	241588	1.0	218956	1.0	241588	1.0
chr16	242577	242576	0.9	NA	NA	NA	NA	198110	1.0	NA	NA
chr16	242982	242576	0.61	242981	1.0	242981	0.93	242981	0.64	242981	0.69
chr16	243973	243972	0.97	243972	0.92	243972	0.98	243972	0.9	243972	0.98
chr16	245665	245664	0.97	245664	1.0	245664	1.0	245664	0.99	245664	0.99
chr16	246220	245958	0.69	245602	0.53	246219	1.0	245602	0.58	245602	1.0
chr16	246284	246283	0.91	246283	0.43	246283	0.5	201601	0.5	246283	0.88
chr16	246727	246749	0.85	246726	0.7	249946	0.74	249924	0.74	246749	0.81
chr16	246750	246749	0.98	246749	1.0	249946	0.8	246749	1.0	246749	1.0
chr16	247439	247202	1.0	247438	0.5	247438	0.99	198262	1.0	231714	0.14
chr16	251369	297834	0.25	251384	0.5	NA	NA	NA	NA	NA	NA
chr16	253482	253481	0.5	NA	NA	206521	0.13	NA	NA	NA	NA
chr16	256562	243149	1.0	NA	NA	NA	NA	NA	NA	216627	0.5
chr16	256741	257615	0.82	256740	0.76	255829	0.88	256740	0.86	256740	0.79
chr16	258156	258155	0.49	258155	0.95	256317	0.76	258155	0.58	258155	0.65
chr16	262807	262806	0.79	262806	0.91	262806	0.91	262806	0.44	262806	0.55
chr16	267141	267140	0.81	256202	1.0	NA	NA	267140	0.6	267140	1.0
chr16	270247	270257	0.99	270257	1.0	270148	0.99	270109	1.0	270257	1.0
chr16	271832	271831	0.95	271831	1.0	271831	0.94	271831	0.97	271831	1.0
chr16	275746	251516	1.0	NA	NA	NA	NA	NA	NA	NA	NA
chr16	277067	275366	0.17	NA	NA	NA	NA	NA	NA	NA	NA
chr16	277638	277637	0.73	277699	0.72	277699	0.6	277699	0.66	277699	0.59
chr16	278166	278177	0.63	278177	0.84	278177	0.66	278177	0.78	278177	0.77
chr16	281017	279895	0.75	NA	NA	NA	NA	281016	1.0	NA	NA
chr16	283194	282558	1.0	283193	1.0	NA	NA	281321	1.0	283193	1.0
chr16	289081	289080	0.91	289080	0.99	286396	0.7	289080	0.92	286396	0.83
chr16	295058	295063	0.6	323266	0.4	286716	0.47	283045	0.38	295096	0.45
chr16	298769	298768	1.0	NA	NA	NA	NA	NA	NA	NA	NA
chr16	299959	302431	0.5	NA	NA	NA	NA	NA	NA	NA	NA
chr16	300357	300368	0.93	300368	0.98	300383	1.0	300368	0.91	300368	0.77
chr16	303385	303384	0.72	303384	0.83	303384	0.87	293481	0.64	303384	0.86
chr16	305531	290817	1.0	NA	NA	NA	NA	NA	NA	NA	NA
chr16	306148	306157	0.86	NA	NA	NA	NA	NA	NA	272280	1.0
chr16	309294	309293	0.98	309293	0.99	309293	0.96	309293	0.98	309293	0.97
chr16	316096	316095	1.0	284534	1.0	286716	1.0	316095	1.0	316095	1.0
chr16	323122	367052	0.25	NA	NA	NA	NA	NA	NA	NA	NA
chr16	323480	323479	0.67	306148	1.0	323479	1.0	NA	NA	323479	1.0
chr16	323776	323168	0.62	323776	0.61	323776	0.54	357598	0.38	298687	0.53
chr16	326051	311500	1.0	NA	NA	296579	0.67	NA	NA	NA	NA
chr16	326737	326583	0.65	323625	0.65	326736	0.79	324646	0.56	326736	0.55
chr16	328534	328533	0.5	NA	NA	NA	NA	NA	NA	285937	1.0
chr16	329613	329618	1.0	352706	0.5	375533	1.0	280001	1.0	329618	1.0
chr16	329790	329789	0.41	332064	0.7	329789	0.62	329789	0.76	333694	0.7
chr16	330067	331141	0.87	331141	0.98	331141	0.98	330066	0.97	330066	0.99
chr16	332664	331588	0.76	332663	0.94	332663	0.92	332663	0.8	332663	0.8
chr16	333334	309186	1.0	333333	0.92	NA	NA	333333	1.0	309186	1.0
chr16	333436	333435	0.91	312691	1.0	NA	NA	333435	0.77	284013	0.25
chr16	337498	337497	0.76	337497	0.9	337497	0.61	337497	0.51	337497	0.46
chr16	338928	338927	0.71	338927	0.6	355604	1.0	338927	1.0	338927	0.45
chr16	339348	339347	0.72	339347	0.68	338879	0.9	339347	0.59	339347	0.82
chr16	339511	339510	0.76	339510	0.69	338677	0.94	339510	0.66	339510	0.83
chr16	339679	331588	0.94	339678	1.0	NA	NA	339678	1.0	339678	0.8
chr16	344430	344354	0.85	343564	0.82	343564	0.91	344354	0.83	343564	0.86
chr16	345715	345714	0.99	343843	0.97	345714	0.95	344768	0.99	345714	1.0
chr16	349105	349104	0.9	349104	0.76	355866	0.85	349104	0.86	355866	0.83
chr16	351133	351096	0.97	351096	0.99	351209	0.95	351096	0.97	351096	1.0
chr16	351610	351629	0.99	351096	0.99	351209	1.0	351096	0.96	351096	1.0
chr16	357768	357767	0.57	357767	1.0	357767	1.0	NA	NA	NA	NA
chr16	358990	358889	0.46	358989	0.6	358989	0.74	358299	0.52	358989	0.43
chr16	360827	314604	1.0	NA	NA	NA	NA	342635	0.8	NA	NA
chr16	361023	361022	0.25	NA	NA	361022	1.0	NA	NA	321165	1.0
chr16	365750	365749	0.99	365749	0.96	365749	1.0	365749	0.98	365749	0.97
chr16	373554	327103	1.0	373555	1.0	339196	0.08	327103	1.0	373555	1.0
chr16	375534	380153	0.94	374288	0.77	374288	0.84	374288	0.96	375533	0.92
chr16	383116	383128	0.55	383128	0.98	383128	0.7	383128	0.78	383128	0.97
chr16	383131	383128	0.94	383128	0.95	383128	0.7	383128	0.95	383128	1.0
chr16	383196	383242	0.83	383242	0.78	383242	0.77	383197	0.76	383197	0.76
chr16	384856	384855	0.89	384855	0.93	384855	1.0	384855	0.97	384855	0.92
chr16	385167	385166	0.65	381417	1.0	385166	0.86	385166	0.5	385166	0.59
chr16	386243	386242	0.78	386242	0.97	NA	NA	386242	0.57	386242	0.67
chr16	386712	386726	0.6	385814	0.68	386726	0.64	385814	0.61	386726	0.62
chr16	388799	388803	0.92	376579	0.2	345637	1.0	NA	NA	388798	0.44
chr16	389165	389164	0.79	389164	0.89	389109	0.96	389164	0.9	389164	0.9
chr16	389992	389821	0.6	389821	0.82	389991	0.89	389550	0.76	389550	0.83
chr16	391014	391014	0.96	391014	0.96	NA	NA	391014	1.0	386808	1.0
chr16	391618	391617	1.0	NA	NA	NA	NA	NA	NA	387523	1.0
chr16	392574	392573	0.93	392573	0.97	392573	0.82	392573	0.95	392573	0.91
chr16	392820	392814	0.81	NA	NA	NA	NA	343072	1.0	NA	NA
chr16	393291	433811	0.28	NA	NA	NA	NA	347851	1.0	NA	NA
chr16	393601	402414	1.0	NA	NA	NA	NA	NA	NA	NA	NA
chr16	394579	394602	0.92	394602	0.93	394602	0.88	394602	1.0	394602	0.95
chr16	394931	394930	0.6	394930	0.97	394930	0.96	394930	0.92	394930	0.99
chr16	395471	395418	0.94	395418	0.98	396187	0.98	395418	0.99	395418	1.0
chr16	396019	396024	1.0	NA	NA	396024	1.0	358580	1.0	396024	1.0
chr16	402633	402632	0.88	NA	NA	402414	1.0	355483	1.0	402414	0.71
chr16	404178	404200	0.98	355468	1.0	404184	1.0	404200	0.67	NA	NA
chr16	408523	408522	0.79	408522	0.83	408522	0.88	408522	0.73	402618	1.0
chr16	408835	409422	0.6	408834	0.94	406416	0.96	409422	0.93	409422	0.89
chr16	409138	409162	1.0	NA	NA	402414	1.0	365343	0.45	408351	1.0
chr16	415279	420624	0.45	419241	0.5	415279	0.47	419241	0.55	415279	0.48
chr16	415741	427253	0.6	NA	NA	407524	1.0	456510	1.0	NA	NA
chr16	417474	417473	0.95	417473	0.78	384181	0.5	417473	0.75	417473	0.37
chr16	418383	418396	0.95	370245	1.0	418396	1.0	418396	0.79	418396	1.0
chr16	419959	419973	0.49	420297	0.92	420233	0.39	420297	0.89	419973	0.74
chr16	421647	467502	0.09	NA	NA	NA	NA	467502	0.67	NA	NA
chr16	422257	422256	0.92	422256	1.0	422256	0.67	422256	1.0	422256	0.6
chr16	423388	423880	0.9	423387	0.84	423387	0.45	440820	0.75	423387	0.83
chr16	423880	423643	0.77	423643	0.96	423643	0.94	423643	0.95	420233	0.97
chr16	428101	429010	0.55	430875	0.64	429010	0.82	429010	0.7	430875	0.72
chr16	429499	429498	0.98	429498	1.0	392641	0.5	NA	NA	429498	1.0
chr16	431075	459582	1.0	NA	NA	NA	NA	NA	NA	NA	NA
chr16	431760	431759	0.83	431759	1.0	408066	1.0	NA	NA	NA	NA
chr16	432588	434430	0.84	432603	0.51	391494	0.29	432603	0.48	431562	0.71
chr16	433693	433692	0.44	433692	0.8	476776	0.5	397457	0.5	433692	1.0
chr16	436466	437334	0.87	NA	NA	NA	NA	402247	0.55	473412	0.33
chr16	438691	432254	0.68	438690	0.87	438690	0.96	438690	0.85	438690	0.95
chr16	439851	434430	1.0	NA	NA	NA	NA	396959	1.0	439850	0.25
chr16	440936	410982	0.06	440941	1.0	440941	0.88	469128	1.0	427206	0.35
chr16	443561	432134	0.95	NA	NA	NA	NA	396959	1.0	394574	0.5
chr16	445279	445278	0.99	445278	0.94	445278	0.99	445278	0.97	445278	0.93
chr16	445440	418803	0.24	NA	NA	NA	NA	NA	NA	445462	1.0
chr16	446697	445950	0.92	NA	NA	404197	1.0	396959	1.0	NA	NA
chr16	447442	445950	1.0	NA	NA	NA	NA	425035	1.0	NA	NA
chr16	449647	449646	0.73	449646	0.96	449646	0.97	449646	0.97	449646	0.97
chr16	451837	447343	0.67	NA	NA	NA	NA	407772	1.0	NA	NA
chr16	452427	452426	0.81	452426	1.0	NA	NA	458950	0.75	NA	NA
chr16	455473	438791	0.94	455472	0.45	NA	NA	456510	0.7	455472	0.64
chr16	455587	416063	1.0	NA	NA	NA	NA	NA	NA	NA	NA
chr16	456442	452583	0.63	456439	1.0	456439	1.0	456447	0.7	456447	0.71
chr16	457512	457511	0.94	457511	1.0	457511	0.98	461080	0.84	457511	1.0
chr16	469061	469060	0.78	469060	1.0	469060	0.08	NA	NA	431754	1.0
chr16	469980	468969	0.71	NA	NA	470002	1.0	469990	1.0	NA	NA
chr16	470980	462995	0.63	469394	0.94	469404	0.84	469394	0.86	469404	0.9
chr16	474120	474119	0.69	474119	0.5	474119	0.75	474119	1.0	NA	NA
chr16	474221	471233	0.99	NA	NA	NA	NA	433895	1.0	NA	NA
chr16	476777	469725	0.65	476776	0.69	476776	0.67	476776	1.0	476776	0.5
chr16	477086	477106	0.89	473120	0.74	477106	0.92	477106	0.79	487913	0.63
chr16	478196	478195	0.83	478195	0.56	478195	1.0	478195	0.84	478195	0.84
chr16	479919	481125	0.95	NA	NA	NA	NA	472856	1.0	449999	1.0
chr16	480495	451870	0.07	NA	NA	NA	NA	NA	NA	NA	NA
chr16	481122	480658	0.95	480658	1.0	480658	0.99	480658	0.99	480658	0.96
chr16	484357	484356	0.96	480658	0.99	483052	0.9	484356	0.99	483264	0.58
chr16	487132	487131	0.81	487131	0.61	487131	0.59	487131	0.73	484613	0.81
chr16	488712	487321	0.69	484613	0.91	487979	0.82	485420	0.86	489429	0.96
chr16	493248	493251	0.76	493357	0.88	493357	0.74	493357	0.6	493251	0.88
chr16	494622	494621	1.0	NA	NA	NA	NA	NA	NA	490062	0.33
chr16	495123	485598	0.96	NA	NA	NA	NA	NA	NA	467897	0.25
chr16	498826	498895	0.86	497010	0.98	449999	1.0	497108	0.97	495786	0.94
chr16	508365	508364	1.0	508364	1.0	508364	1.0	470496	1.0	NA	NA
chr16	516855	483993	0.5	543012	0.24	NA	NA	NA	NA	NA	NA
chr16	518728	551296	0.5	557976	0.2	NA	NA	484297	0.67	NA	NA
chr16	522246	522855	0.54	518363	0.41	502344	0.21	522788	0.43	533089	0.21
chr16	524001	524000	0.84	NA	NA	493490	0.8	NA	NA	524000	1.0
chr16	532555	518900	0.55	532554	0.92	532554	0.89	532554	0.89	532554	0.78
chr16	536427	536426	0.96	536426	0.96	536426	0.96	536426	0.93	536426	0.93
chr16	538295	538305	0.92	538305	0.97	538305	0.98	538305	0.94	538305	0.93
chr16	538947	538946	0.69	538946	0.97	538946	0.66	538946	0.85	538946	0.85
chr16	560935	561014	0.58	560934	0.87	560934	0.83	560934	0.76	560934	0.69
chr16	562439	562413	0.94	NA	NA	562437	0.76	NA	NA	562437	0.86
chr16	562572	562596	0.58	562585	0.95	562607	0.84	562585	0.88	562607	0.95
chr16	563036	563035	0.95	563035	0.92	562506	0.67	563035	0.99	564821	0.77
chr16	569898	569894	0.83	569894	1.0	609873	0.5	569894	0.76	569894	0.93
chr16	570398	570397	0.53	570397	0.67	NA	NA	NA	NA	NA	NA
chr16	571895	571894	0.96	571894	0.99	572234	0.97	571894	0.99	571894	1.0
chr16	577579	577578	0.96	577920	0.92	577578	0.99	572325	0.98	577578	0.92
chr16	581469	581468	0.67	581468	1.0	NA	NA	NA	NA	581468	1.0
chr16	585961	604353	0.84	585967	0.35	585967	0.82	585967	0.57	585967	0.97
chr16	595594	595603	0.99	591260	0.97	595603	0.95	600788	0.86	595603	0.89
chr16	597474	597473	0.33	597473	0.5	597473	1.0	560929	1.0	NA	NA
chr16	598377	601115	0.79	601115	0.95	601115	0.7	616149	0.88	601279	0.85
chr16	598562	598586	0.33	598561	0.68	598561	0.25	598561	0.82	571454	0.24
chr16	602249	602248	0.93	602248	0.99	603051	0.99	602248	0.94	604061	0.93
chr16	604049	614802	0.71	604061	0.98	603051	0.82	601517	0.92	604061	0.97
chr16	604239	604238	0.93	604238	0.99	604238	0.97	604238	0.97	604238	0.86
chr16	607343	607342	1.0	NA	NA	NA	NA	579016	1.0	607342	0.5
chr16	607502	606842	0.77	606842	0.95	598575	0.78	606842	0.94	600708	0.89
chr16	607792	607796	1.0	NA	NA	NA	NA	NA	NA	NA	NA
chr16	607838	584746	0.92	NA	NA	NA	NA	NA	NA	NA	NA
chr16	616333	616333	0.34	594393	0.66	571673	0.55	604238	0.44	617791	0.74
chr16	617843	617849	0.97	617311	1.0	617849	0.97	617311	1.0	617849	1.0
chr16	618355	618354	1.0	NA	NA	NA	NA	NA	NA	NA	NA
chr16	623637	623636	0.98	623636	0.56	581757	0.5	623636	1.0	584206	0.8
chr16	639372	601495	1.0	NA	NA	NA	NA	NA	NA	NA	NA
chr16	639373	601495	1.0	635581	1.0	NA	NA	NA	NA	NA	NA
chr16	654379	654378	0.41	654373	0.88	654378	0.51	654373	0.38	654373	0.53
chr16	654548	648506	0.59	654529	0.97	649456	1.0	656010	0.88	654547	0.99
chr16	663102	700374	0.25	NA	NA	NA	NA	630266	1.0	663106	1.0
chr16	664685	664684	1.0	664684	1.0	664684	0.75	664684	1.0	664684	0.88
chr16	686734	699408	1.0	NA	NA	NA	NA	NA	NA	NA	NA
chr16	690600	690599	0.89	NA	NA	NA	NA	641505	0.67	NA	NA
chr16	694040	694039	0.75	694039	1.0	694039	1.0	NA	NA	737243	0.5
chr16	695344	683809	0.6	NA	NA	724518	0.1	725940	0.1	695343	1.0
chr16	696226	696884	0.39	696488	0.94	697619	0.92	698954	0.91	693980	0.84
chr16	698000	697999	0.63	697999	0.54	697999	0.81	697999	0.46	697999	0.91
chr16	698914	698954	0.91	698954	0.99	698954	0.97	698954	0.96	696884	0.95
chr16	700040	700039	1.0	700039	1.0	700039	1.0	661706	1.0	700039	0.87
chr16	712066	711220	1.0	NA	NA	NA	NA	711220	1.0	NA	NA
chr16	713641	713640	0.44	713640	0.44	713403	0.73	713640	0.47	716690	0.6
chr16	722646	722645	0.99	722645	0.89	NA	NA	694956	0.84	722645	0.56
chr16	726993	726992	0.98	703667	0.33	726992	0.67	717456	1.0	NA	NA
chr16	731876	731875	0.98	731875	0.69	NA	NA	737001	0.96	731875	0.67
chr16	732640	733156	1.0	732644	1.0	731633	1.0	732644	0.98	731633	0.92
chr16	736519	736685	0.93	704817	0.89	NA	NA	735237	0.96	736518	0.86
chr16	739298	739297	0.94	739297	0.98	739618	0.87	739297	0.94	739297	0.95
chr16	741575	741603	1.0	NA	NA	NA	NA	NA	NA	NA	NA
chr16	741880	741292	0.72	741879	1.0	NA	NA	NA	NA	NA	NA
chr16	743046	743045	0.53	743045	0.95	743045	1.0	743045	0.89	743045	0.9
chr16	743359	743358	0.95	NA	NA	NA	NA	735532	1.0	743358	0.5
chr16	743521	743520	0.92	743520	0.97	743520	0.77	743520	0.97	743520	0.94
chr16	744542	792876	1.0	NA	NA	706651	0.5	NA	NA	743520	0.2
chr16	745604	745602	0.63	745603	0.75	745603	1.0	706124	0.67	745603	0.72
chr16	749177	749177	0.54	749174	0.92	749174	0.91	749174	0.8	749174	0.94
chr16	749397	749396	1.0	NA	NA	NA	NA	NA	NA	NA	NA
chr16	750471	750470	1.0	723253	1.0	750470	0.73	760178	0.07	750470	0.86
chr16	752480	752485	0.06	NA	NA	752485	1.0	752485	0.75	752485	1.0
chr16	752971	752970	0.53	752842	0.78	752970	0.44	752970	0.89	752842	0.84
chr16	754141	754140	0.66	754140	0.74	758170	0.61	754140	0.56	754140	0.48
chr16	756282	756282	0.38	756282	0.55	756282	0.75	756282	0.52	756282	0.73
chr16	758390	758389	0.69	758389	1.0	747636	0.25	785845	1.0	758389	1.0
chr16	773387	773094	0.8	776710	0.59	771961	0.49	773094	0.63	771961	0.76
chr16	793085	793390	0.86	793084	0.98	791966	0.99	792826	0.97	792826	0.93
chr16	804139	805173	0.42	804138	0.6	804138	0.81	804138	0.51	806215	0.89
chr16	805079	805078	0.94	805078	0.95	805078	0.99	805078	0.97	805078	0.96
chr16	807165	804411	0.4	807164	0.68	807164	0.91	807164	0.47	807164	0.85
chr16	809005	808094	0.24	807697	0.55	804840	0.4	800625	0.47	804246	0.34
chr16	809924	809934	0.53	809923	0.61	809934	0.92	809848	0.5	809848	0.88
chr16	811243	812762	0.54	811242	0.49	811242	0.87	811242	0.39	811242	0.51
chr16	811642	811641	0.58	811641	0.83	811641	0.98	811641	0.7	811641	0.95
chr16	812784	812656	0.87	811996	0.92	811996	0.93	812656	0.85	812656	0.93
chr16	813097	811015	0.5	NA	NA	NA	NA	NA	NA	NA	NA
chr16	813744	858868	0.12	NA	NA	NA	NA	NA	NA	NA	NA
chr16	815794	814954	0.65	817762	0.48	815796	0.72	811018	0.57	815796	0.32
chr16	820362	820399	0.87	820256	0.92	820256	0.82	820256	0.85	820256	0.88
chr16	823041	823040	1.0	823040	0.99	823561	0.98	823040	1.0	823040	0.98
chr16	826415	827166	0.32	840980	0.22	827115	0.49	827166	0.34	827115	0.25
chr16	827806	827789	0.97	827681	1.0	827789	0.99	827681	1.0	827723	1.0
chr16	830161	830160	0.59	830160	0.88	830160	1.0	830160	0.88	830160	0.93
chr16	832789	832788	1.0	NA	NA	832800	1.0	NA	NA	NA	NA
chr16	835266	835265	1.0	NA	NA	NA	NA	795865	1.0	NA	NA
chr16	843745	843744	0.96	843744	0.96	795365	0.85	843829	0.82	843744	0.97
chr16	849496	849495	0.98	849495	1.0	NA	NA	854668	0.8	847165	1.0
chr16	860345	860344	0.48	860344	0.75	860344	1.0	860344	0.54	860344	0.37
chr16	862178	862177	0.74	862177	0.73	862177	0.56	862177	0.85	862177	0.75
chr16	862863	829283	1.0	NA	NA	862862	0.84	NA	NA	NA	NA
chr16	864663	864662	0.47	864662	0.93	864662	0.77	866723	0.37	864662	0.55
chr16	872916	872639	1.0	NA	NA	NA	NA	NA	NA	NA	NA
chr16	876803	876802	0.89	855270	1.0	NA	NA	847524	1.0	NA	NA
chr16	896998	896997	1.0	NA	NA	896997	0.67	873564	1.0	860875	1.0
chr16	900682	947682	0.18	900224	0.23	902302	0.17	900224	0.26	900724	0.16
chr16	907401	907406	1.0	907406	1.0	907406	1.0	NA	NA	907406	0.5
chr16	925995	925991	0.98	NA	NA	NA	NA	NA	NA	NA	NA
chr16	931121	931120	0.9	931120	1.0	931120	1.0	931120	0.8	910340	0.5
chr16	935106	935105	0.94	935105	0.97	889543	0.25	935105	0.9	935105	0.95
chr16	935572	946948	0.63	933163	0.95	933163	0.99	933163	0.93	933163	0.97
chr16	936439	905132	1.0	NA	NA	NA	NA	NA	NA	NA	NA
chr16	941237	941236	0.48	940386	0.96	934907	1.0	940386	0.88	946855	0.94
chr16	945526	938578	0.76	937112	0.83	938168	0.96	937112	0.8	938168	0.79
chr16	956845	957268	0.86	956371	0.89	957268	0.9	937112	0.88	956371	0.88
chr16	958885	958577	0.95	957623	0.93	957623	0.89	958577	0.93	958577	0.98
chr16	969357	969356	1.0	957303	0.73	957303	1.0	952345	1.0	967263	0.98
chr16	975323	975345	0.67	975322	1.0	975322	0.67	975322	0.8	975322	0.6
chr16	977822	952033	1.0	974914	0.5	931271	1.0	955400	0.25	1019808	0.33
chr16	978346	978353	0.73	970343	0.72	978353	0.96	978353	0.79	978353	0.78
chr16	981782	981782	0.9	982632	0.93	980011	0.91	980988	0.96	980011	0.93
chr16	989855	993575	1.0	NA	NA	NA	NA	NA	NA	NA	NA
chr16	1004210	1004209	1.0	NA	NA	NA	NA	NA	NA	NA	NA
chr16	1006131	1006130	0.76	1006130	1.0	1006130	0.99	1006130	0.83	1006130	0.97
chr16	1009362	1027166	0.5	NA	NA	NA	NA	NA	NA	NA	NA
chr16	1015101	1015111	1.0	NA	NA	1059862	0.08	1015111	1.0	NA	NA
chr16	1016045	1016044	0.5	1016044	0.87	1016044	0.56	1016044	0.49	1016044	0.67
chr16	1017123	1017127	0.97	1011829	0.5	1017127	1.0	1017127	0.94	1017127	1.0
chr16	1017472	1017466	0.62	1017471	0.8	1017466	0.69	1017466	0.73	1017466	0.86
chr16	1046003	1046185	0.74	1045895	1.0	1045895	1.0	1046185	0.95	1045895	0.98
chr16	1059301	1059310	0.94	1059310	0.85	1059310	1.0	1059310	0.72	1059310	0.97
chr16	1059715	1059653	0.56	1059518	0.88	1059518	0.83	1059653	0.8	1059435	0.87
chr16	1064743	1064872	1.0	NA	NA	NA	NA	1064374	1.0	NA	NA
chr16	1067098	1067095	0.94	1067095	0.97	1067095	0.98	1067095	0.98	1067854	0.95
chr16	1086181	1086180	1.0	1086180	0.8	1057140	0.36	NA	NA	NA	NA
chr16	1087016	1085182	0.94	NA	NA	1136381	0.17	1085182	1.0	NA	NA
chr16	1089088	1089087	0.72	1089087	1.0	NA	NA	1058248	1.0	NA	NA
chr16	1111403	1111402	0.86	1111402	0.98	1111402	0.97	1111402	0.88	1111402	0.97
chr16	1135722	1089880	1.0	1135733	1.0	NA	NA	1122283	1.0	1135733	1.0
chr16	1136846	1136978	0.75	1138876	0.85	1136978	0.29	1138876	0.64	1138876	0.47
chr16	1137461	1137023	0.64	1138876	0.72	1137460	0.92	1137460	0.47	1137460	0.9
chr16	1137964	1137963	0.5	NA	NA	NA	NA	NA	NA	NA	NA
chr16	1139320	1139320	0.53	1139320	0.75	1139320	1.0	1137832	0.58	1139320	1.0
chr16	1139752	1139751	1.0	1184123	0.5	NA	NA	NA	NA	NA	NA
chr16	1143414	1143226	0.5	1142543	0.88	1142361	0.9	1142361	0.88	1144437	0.88
chr16	1146930	1146929	0.63	1146929	0.86	1144437	0.92	1146929	0.59	1146929	0.95
chr16	1153377	1153376	0.6	1153342	0.14	NA	NA	1153376	1.0	NA	NA
chr16	1167460	1164003	1.0	1157901	1.0	1167459	1.0	1164003	0.67	1167459	0.75
chr16	1169213	1178251	0.82	NA	NA	NA	NA	1168180	1.0	NA	NA
chr16	1179729	1179925	0.75	1178156	0.74	1176198	0.96	1179925	0.82	1179730	0.87
chr16	1212151	1248355	0.11	1199035	1.0	NA	NA	1212150	1.0	1180768	0.25
chr16	1223201	1227227	1.0	NA	NA	1181723	1.0	NA	NA	1207169	0.5
chr16	1246895	1246894	0.58	1244065	0.86	1246894	0.93	1246894	0.73	1245827	0.55
chr16	1261513	1261512	1.0	1261512	0.99	1261512	1.0	1261512	0.98	1261512	0.99
chr16	1264319	1264318	1.0	NA	NA	NA	NA	NA	NA	NA	NA
chr16	1265249	1265271	1.0	1265704	1.0	1263636	0.96	1265271	1.0	1263636	0.95
chr16	1267168	1264499	0.77	1264487	0.85	1263300	0.92	1264499	0.73	1265796	0.8
chr16	1267517	1253604	1.0	NA	NA	1267516	1.0	NA	NA	1303250	1.0
chr16	1267712	1307979	0.5	NA	NA	1264433	0.49	NA	NA	1222228	0.33
chr16	1268819	1267394	0.95	NA	NA	NA	NA	1220871	1.0	NA	NA
chr16	1269018	1269024	0.99	1269024	0.97	1269024	0.99	1269024	0.99	1269024	0.98
chr16	1269407	1268546	0.51	1268743	0.62	1269406	0.93	1268546	0.61	1269406	0.68
chr16	1275416	1273284	0.42	1274458	0.72	1273284	0.57	1274458	0.63	1274458	0.75
chr16	1279285	1279284	0.9	1279284	0.56	1279284	1.0	NA	NA	1279284	0.52
chr16	1281232	1281231	0.5	1281231	0.98	NA	NA	1281231	0.97	1281231	1.0
chr16	1289453	1280849	0.34	1290464	0.6	1287716	0.84	1286402	0.49	1286402	0.75
chr16	1293111	1293110	0.98	1293110	0.94	1292840	0.88	1293110	0.99	1293110	0.97
chr16	1293335	1293334	1.0	1293334	1.0	NA	NA	1293334	1.0	1319418	1.0
chr16	1294327	1291712	0.75	1294326	0.69	1294326	0.77	1294326	0.66	1294326	0.9
chr16	1296322	1296321	0.98	NA	NA	NA	NA	1296321	1.0	NA	NA
chr16	1297374	1297373	0.71	1297716	0.97	1297861	0.78	1297373	0.98	1297861	0.91
chr16	1298489	1298488	0.62	1298488	0.99	1298488	1.0	1298488	1.0	1298488	0.93
chr16	1299697	1299710	0.88	1299710	0.99	1297861	0.99	1299710	1.0	1299710	0.99
chr16	1299862	1299928	0.82	1299928	0.64	1297861	0.89	1299928	0.56	1297861	0.79
chr16	1300239	1300238	0.67	1286194	0.12	1300238	1.0	1300238	0.86	1300238	1.0
chr16	1302661	1299928	0.71	1299928	0.9	1301026	0.93	1299928	0.91	1297716	0.89
chr16	1304581	1304594	1.0	1304594	1.0	NA	NA	NA	NA	NA	NA
chr16	1307161	1307170	0.97	NA	NA	1307170	1.0	1307170	0.67	NA	NA
chr16	1308609	1311074	0.98	1303506	0.96	1275242	1.0	1303506	0.83	1294659	0.95
chr16	1316960	1316959	1.0	1316959	0.74	NA	NA	1299856	0.63	1316954	1.0
chr16	1317126	1317125	0.69	1317125	0.94	NA	NA	1317125	0.69	1306925	0.6
chr16	1322069	1322068	0.94	1303506	0.85	1364688	0.29	1322068	0.96	1322068	0.94
chr16	1322987	1322986	0.8	1322986	0.92	1322986	0.94	1322986	0.89	1322986	0.89
chr16	1328768	1293334	0.8	1328767	0.94	NA	NA	1319418	0.89	1328767	1.0
chr16	1329644	1329643	0.86	1329643	1.0	1329643	0.96	1329643	0.98	1329643	0.97
chr16	1329810	1329809	0.96	1329809	0.97	1329809	1.0	1329809	1.0	1329809	1.0
chr16	1329976	1329981	0.91	1331706	0.87	NA	NA	1329554	0.78	1326429	0.63
chr16	1348030	1348029	1.0	NA	NA	NA	NA	NA	NA	1348029	1.0
chr16	1352968	1355191	0.78	1352967	0.47	1352967	0.75	1354192	0.44	1352967	0.62
chr16	1357484	1357483	0.74	1357483	0.52	1357483	0.67	1357483	0.36	1357483	0.62
chr16	1358868	1358867	0.98	1358867	0.98	1358867	0.5	1375207	0.86	1358867	1.0
chr16	1360107	1360106	0.9	1360106	0.94	1360106	0.89	1360106	0.93	1360106	0.96
chr16	1364995	1364994	0.91	1364994	0.29	1364994	0.83	1364994	0.79	1364994	0.92
chr16	1369375	1369374	0.79	1369374	1.0	1369374	0.3	1325992	0.63	1369374	1.0
chr16	1371313	1379865	0.02	NA	NA	NA	NA	NA	NA	NA	NA
chr16	1372093	1372092	0.96	1372092	0.98	1372092	0.51	1372092	0.95	1369690	1.0
chr16	1380626	1382490	0.73	1380625	0.81	1380625	0.71	1380625	0.78	1380625	0.99
chr16	1382965	1371063	1.0	NA	NA	NA	NA	NA	NA	NA	NA
chr16	1383104	1376993	0.38	1383103	0.53	1383103	0.53	1383103	0.55	1383103	0.81
chr16	1389978	1348753	0.82	NA	NA	1389977	1.0	1369182	0.67	1389977	0.5
chr16	1391161	1391258	0.6	1382583	0.63	1391160	0.46	1378504	0.63	1390298	0.55
chr16	1391240	1391258	0.88	1390298	0.92	1391260	0.36	1378504	0.91	1390298	0.98
chr16	1391681	1379606	1.0	NA	NA	NA	NA	NA	NA	NA	NA
chr16	1400695	1400694	1.0	NA	NA	1400694	0.72	NA	NA	NA	NA
chr16	1402829	1402828	0.85	1402828	0.67	1402828	0.83	1402828	0.85	1370620	0.44
chr16	1405577	1392520	0.04	1378235	0.04	1405576	0.78	1385545	0.5	NA	NA
chr16	1406219	1403042	0.53	1404081	0.99	1406218	0.5	1403042	0.96	1406218	1.0
chr16	1407694	1407693	0.82	1407693	0.46	1439606	0.33	1407693	0.67	1407693	0.45
chr16	1408261	1408260	0.47	1404081	0.59	1408260	0.28	1403042	0.59	1408260	0.4
chr16	1408926	1408925	0.75	1408925	0.81	1408925	0.82	1408925	0.92	1408925	0.9
chr16	1410268	1410267	0.84	1399838	0.08	1410267	0.33	1410267	1.0	1410267	0.67
chr16	1414879	1423919	0.21	1418332	0.71	1410356	0.22	1415803	0.72	1415803	0.37
chr16	1415804	1415803	0.67	1418332	0.92	1415803	0.67	1415803	0.89	1415803	0.76
chr16	1417729	1417728	1.0	1417728	1.0	NA	NA	NA	NA	NA	NA
chr16	1418755	1439566	0.04	NA	NA	1418754	1.0	1418754	1.0	1418754	1.0
chr16	1419314	1419313	0.99	1418976	1.0	NA	NA	1416170	0.96	1418976	1.0
chr16	1421169	1421884	0.64	1421168	0.8	1421168	0.86	1421168	0.62	1421168	0.76
chr16	1421813	1421812	0.54	1381928	0.54	1421812	1.0	1421812	0.67	1421812	1.0
chr16	1424122	1424121	0.66	1426464	0.9	1424121	0.19	1427835	0.87	1420900	0.6
chr16	1424569	1424568	0.85	1420496	0.5	1401450	0.67	1424568	0.78	1424568	0.76
chr16	1424867	1424866	0.51	1378780	0.75	1426847	0.5	1439582	0.57	NA	NA
chr16	1425216	1423537	1.0	NA	NA	1425215	1.0	NA	NA	1425215	1.0
chr16	1432692	1432701	0.2	1432701	0.58	1432701	0.51	1432701	0.46	1432701	0.64
chr16	1435505	1435504	0.8	1435504	0.99	1435504	0.98	1435504	0.88	1435504	0.98
chr16	1440951	1441062	0.87	1440950	0.99	1440974	0.88	1440950	0.99	1440950	0.98
chr16	1453002	1425699	0.25	NA	NA	NA	NA	NA	NA	1453001	1.0
chr16	1456839	1456317	0.75	1455979	0.97	1501673	0.17	1455557	0.98	1443908	0.98
chr16	1457197	1432496	0.04	NA	NA	NA	NA	NA	NA	NA	NA
chr16	1462089	1462088	1.0	1464651	0.98	1462088	1.0	1462088	0.98	1462088	0.99
chr16	1463775	1460202	0.8	1463774	0.69	1463393	0.84	1463393	0.68	1459122	0.62
chr16	1469030	1469039	0.83	1469039	0.62	1469039	0.67	1469039	0.78	1469039	0.78
chr16	1472814	1472813	0.52	1472813	0.92	1472813	0.96	1472813	0.77	1472813	0.67
chr16	1472934	1473299	0.9	1472938	0.99	1472938	0.33	1472938	0.97	1472938	0.76
chr16	1474085	1474849	0.5	1473411	0.9	1473411	0.85	1474084	0.96	1474084	0.94
chr16	1474773	1474773	0.99	1474773	0.96	NA	NA	1474773	0.99	1474773	1.0
chr16	1478130	1478129	0.71	NA	NA	1478129	0.93	1478129	1.0	1478129	1.0
chr16	1479908	1479907	0.81	1479907	0.77	1479907	0.87	1479907	0.85	1476816	0.76
chr16	1480741	1480740	1.0	NA	NA	NA	NA	1470436	1.0	NA	NA
chr16	1483397	1483396	0.5	NA	NA	1450557	0.5	NA	NA	1439010	0.67
chr16	1485324	1485210	0.87	1485323	0.59	1485323	0.63	1485210	0.91	1485323	0.76
chr16	1485636	1485635	0.04	1535113	0.08	1440946	0.2	NA	NA	1473379	0.5
chr16	1491815	1491819	0.81	1491819	0.96	1489850	0.99	1491819	0.95	1491819	0.97
chr16	1492184	1481005	1.0	1492183	1.0	1492183	1.0	1492183	1.0	1492183	0.5
chr16	1504126	1501081	0.44	1501081	0.54	1504127	0.64	1501081	0.79	1501081	0.62
chr16	1508134	1479296	1.0	1508133	1.0	NA	NA	NA	NA	NA	NA
chr16	1513670	1513666	0.97	1513798	0.97	1513666	0.95	1513798	0.94	1513666	0.88
chr16	1517351	1517366	0.77	1519523	0.85	1517650	0.78	1519523	0.86	1517693	0.74
chr16	1521918	1521917	0.5	1521917	0.82	1521917	0.99	1521917	0.63	1521917	0.9
chr16	1523219	1523218	0.77	1522392	0.93	1523218	0.98	1523218	0.94	1523218	0.97
chr16	1544020	1541699	0.87	1544019	0.48	1544019	1.0	1544019	1.0	1544019	0.79
chr16	1544185	1544161	0.84	1544161	0.96	1591968	0.06	1544161	0.98	1544161	0.82
chr16	1552809	1537688	0.92	1552814	1.0	1552814	1.0	1552814	1.0	1514357	0.25
chr16	1562145	1562144	0.8	1538165	0.67	NA	NA	1544807	1.0	1562144	1.0
chr16	1563297	1534691	0.5	NA	NA	1560175	0.93	1555043	1.0	1563296	1.0
chr16	1563446	1563443	0.75	NA	NA	NA	NA	NA	NA	NA	NA
chr16	1567393	1567392	0.99	NA	NA	1567392	0.25	1521868	1.0	NA	NA
chr16	1569758	1569430	0.8	1569430	0.88	1567687	0.88	1569073	0.92	1582964	0.85
chr16	1570434	1573990	0.03	NA	NA	NA	NA	NA	NA	NA	NA
chr16	1575205	1531959	0.04	NA	NA	NA	NA	NA	NA	1614842	0.04
chr16	1575375	1575399	0.77	NA	NA	NA	NA	1575399	1.0	NA	NA
chr16	1576287	1573851	0.7	1576286	0.95	1576286	0.96	1576286	0.92	1576078	0.98
chr16	1576592	1576591	0.88	1576591	0.95	1576591	0.99	1576591	0.95	1575243	0.97
chr16	1578579	1578578	0.94	1578578	0.99	1578578	0.94	1578578	0.97	1578578	1.0
chr16	1579964	1579963	0.55	1579963	0.62	1579963	0.64	1563364	0.73	1579963	0.51
chr16	1586606	1586627	0.74	1586627	0.94	1586627	0.94	1586627	0.96	1586627	0.96
chr16	1588528	1611700	0.54	1556443	0.91	1541111	0.9	1595263	0.92	1595263	0.92
chr16	1593316	1593315	0.95	1604298	0.03	NA	NA	1568042	1.0	1593315	1.0
chr16	1594220	1594226	0.89	1594226	0.99	1594226	0.97	1594226	0.99	1594226	1.0
chr16	1595284	1595288	0.75	1595288	1.0	NA	NA	NA	NA	NA	NA
chr16	1595604	1595603	0.52	1595603	0.9	1595603	0.98	1593551	0.94	1595603	0.98
chr16	1596056	1568089	0.14	NA	NA	NA	NA	NA	NA	NA	NA
chr16	1600462	1602613	0.67	1598161	0.68	1606764	0.7	1595263	0.74	1595263	0.76
chr16	1600894	1600893	0.85	1616218	0.25	NA	NA	1552428	0.4	1600893	1.0
chr16	1602943	1602942	0.67	NA	NA	NA	NA	NA	NA	NA	NA
chr16	1606927	1569757	1.0	1560577	0.72	NA	NA	1560577	0.44	1560577	1.0
chr16	1607004	1607033	0.96	1607033	0.99	1594311	1.0	1607033	1.0	1606320	1.0
chr16	1614312	1617070	0.84	1617070	0.95	1617082	0.9	1617082	0.96	1617082	0.92
chr16	1614481	1581793	0.5	1614487	0.25	1614487	0.56	NA	NA	NA	NA
chr16	1616819	1616818	0.94	NA	NA	1616818	1.0	1616818	0.78	1611741	0.6
chr16	1616976	1616981	0.95	1616981	1.0	1610121	0.05	1616981	0.91	1616981	0.25
chr16	1620926	1620925	0.97	1620925	0.95	1620925	0.96	1620925	1.0	1620925	1.0
chr16	1624135	1630291	0.91	1624134	0.83	1624134	0.98	1624134	0.98	1624134	1.0
chr16	1624418	1624417	0.61	1624417	0.96	1624417	1.0	1617070	0.86	1620918	0.95
chr16	1627150	1627149	0.7	1627149	0.6	NA	NA	1647403	0.33	NA	NA
chr16	1628255	1615678	1.0	NA	NA	NA	NA	NA	NA	NA	NA
chr16	1634027	1634026	0.97	1634026	0.88	1634026	0.86	1634026	0.95	1619338	0.94
chr16	1637298	1637302	0.46	1637302	0.59	1641625	0.53	1637302	0.68	1616522	0.48
chr16	1643549	1639914	0.89	1643548	1.0	1643548	0.56	1637704	1.0	1643548	0.5
chr16	1648121	1648120	0.5	1648120	0.58	1648120	1.0	1648120	0.46	1648120	0.44
chr16	1648605	1648604	0.9	1636371	1.0	1648604	0.71	1606120	1.0	1648604	1.0
chr16	1649058	1649057	0.98	1649057	0.93	1649057	0.96	1649057	1.0	1649057	1.0
chr16	1654143	1654142	0.5	1654142	0.44	NA	NA	1654142	0.57	1640797	0.53
chr16	1658560	1658559	1.0	NA	NA	NA	NA	NA	NA	NA	NA
chr16	1661009	1661014	1.0	1661014	1.0	1660284	0.98	1655367	1.0	1653820	1.0
chr16	1664779	1664778	0.73	1664778	0.77	1660284	0.94	1664778	0.96	1664778	0.94
chr16	1679697	1679696	0.82	1679696	1.0	1679696	0.91	1679696	0.94	1679696	0.95
chr16	1682673	1641901	0.53	1682672	0.43	1682672	0.95	1636241	0.57	1682672	0.69
chr16	1682973	1636241	0.68	1682972	1.0	1682972	1.0	1636241	1.0	NA	NA
chr16	1684911	1684910	0.64	1684910	1.0	1684910	0.69	1676626	0.53	1684910	0.91
chr16	1686373	1686383	0.57	1685920	0.84	1684670	0.97	1685920	0.41	1685920	0.48
chr16	1686687	1686692	0.75	1686692	1.0	1686692	1.0	1686692	0.44	1686692	0.51
chr16	1689232	1689231	0.83	NA	NA	1648604	0.67	1689231	0.5	NA	NA
chr16	1694691	1694690	0.89	1694690	0.83	1721563	0.25	1694690	1.0	1694690	1.0
chr16	1695406	1695405	0.92	1695336	0.95	1695405	0.97	1695405	0.68	1688769	1.0
chr16	1696228	1696239	0.99	1696239	1.0	1696239	0.99	1696239	0.93	1696239	0.99
chr16	1696521	1696520	0.64	1696520	1.0	1696520	0.85	1696520	0.96	1696520	0.92
chr16	1697515	1697514	0.76	1697514	1.0	1697514	0.96	1661313	0.67	1697514	0.8
chr16	1701589	1701588	0.93	1701588	1.0	1701588	1.0	1701588	1.0	1681661	0.73
chr16	1703136	1696793	0.91	1695336	0.99	1676518	0.97	1696793	0.96	1705415	0.96
chr16	1705300	1705647	0.63	1705299	0.68	1705299	0.45	1705299	0.58	1705299	0.79
chr16	1705648	1705647	0.72	1705647	0.83	1705647	0.38	1694025	0.62	1705647	0.92
chr16	1710305	1710304	1.0	1711030	0.33	NA	NA	NA	NA	NA	NA
chr16	1715733	1715732	0.88	1715732	1.0	1715732	1.0	1670746	0.4	1740948	0.5
chr16	1716311	1714342	0.89	1716310	0.88	1716310	0.97	1716310	0.73	1714261	0.83
chr16	1717059	1717067	1.0	1717067	0.59	1717058	0.77	1717067	0.83	1717067	0.44
chr16	1717859	1717858	0.94	1714343	1.0	1714342	1.0	1717858	1.0	1717858	1.0
chr16	1718189	1718474	0.91	1718188	0.98	1714342	0.99	1718429	0.91	1717858	0.98
chr16	1719284	1719289	0.39	1719289	0.63	1719289	1.0	1719289	0.67	1719289	0.88
chr16	1721034	1713230	0.59	1721033	1.0	1721033	0.56	1721044	0.94	1721033	0.65
chr16	1721308	1721307	0.82	1721307	0.4	1721307	0.93	1721307	0.97	1721307	0.88
chr16	1721756	1671895	0.33	NA	NA	1721760	1.0	NA	NA	NA	NA
chr16	1723006	1723015	0.94	1723015	0.95	1714342	0.96	1723015	0.95	1722891	1.0
chr16	1723620	1723619	0.5	1723619	0.64	1723619	0.2	1690679	0.67	1723619	0.39
chr16	1725149	1725149	0.36	1715170	0.43	1725149	0.43	1725149	0.4	1734280	0.51
chr16	1725332	1686623	0.65	1725331	0.96	1725331	0.71	1725331	0.79	1725331	1.0
chr16	1730841	1730840	0.78	1730840	0.75	1730840	0.55	1730840	0.69	1730840	0.5
chr16	1734948	1734947	1.0	1734947	0.64	NA	NA	1734947	0.45	1735804	0.5
chr16	1743095	1743098	0.63	1743098	1.0	1743098	0.5	1743098	0.89	1743098	0.83
chr16	1750202	1750202	0.81	1750202	0.61	1750202	1.0	1750202	0.61	1750202	0.52
chr16	1750535	1747133	1.0	NA	NA	NA	NA	NA	NA	NA	NA
chr16	1750643	1750648	0.83	1750648	0.99	1750644	0.96	1749568	0.97	1750648	0.96
chr16	1752751	1753453	0.87	1752750	0.98	1752750	0.96	1749406	0.92	1750648	0.97
chr16	1754174	1754173	0.9	1754173	1.0	1754173	0.97	1754173	0.8	1754173	1.0
chr16	1754759	1754770	0.82	1748041	0.76	1754758	0.94	1745419	0.59	1754758	0.96
chr16	1756623	1748041	0.39	1740296	0.45	1759638	0.48	1752517	0.34	1752517	0.55
chr16	1761815	1739029	0.17	1743284	0.4	NA	NA	1728957	0.25	NA	NA
chr16	1773269	1776417	0.5	NA	NA	NA	NA	NA	NA	NA	NA
chr16	1776517	1776516	1.0	1776516	0.44	1739071	1.0	NA	NA	1761705	1.0
chr16	1795983	1795993	0.56	1832204	0.11	NA	NA	1757790	0.94	NA	NA
chr16	1796659	1796671	0.73	1796671	1.0	NA	NA	1796671	1.0	NA	NA
chr16	1797534	1797533	0.53	1796635	0.83	1797533	0.84	1797533	0.83	1796635	0.6
chr16	1800078	1800077	0.98	1800077	1.0	NA	NA	1750250	1.0	NA	NA
chr16	1801159	1803374	0.61	1798328	0.82	1798641	0.86	1802747	0.78	1798010	0.76
chr16	1802397	1801926	0.97	1798328	1.0	1798641	1.0	1798328	0.98	1801647	1.0
chr16	1803085	1801160	0.45	1803084	0.74	1803084	0.74	1803084	0.87	1803084	0.68
chr16	1803719	1801147	0.7	1803012	0.67	1811915	0.73	1803012	0.82	1802774	0.84
chr16	1804795	1804935	0.9	1804539	0.94	1804539	0.88	1804539	0.99	1804935	0.94
chr16	1806079	1806084	0.68	1804539	0.95	1806130	0.67	1804539	0.86	1806084	0.68
chr16	1806894	1806893	0.98	1806893	0.95	1806893	0.98	1806893	0.99	1806893	0.98
chr16	1808013	1808018	1.0	1807561	0.25	NA	NA	NA	NA	NA	NA
chr16	1808306	1808305	0.98	1808305	0.78	1808305	0.91	1808305	0.79	1808305	0.33
chr16	1812505	1812009	0.89	1814462	0.88	1786841	0.87	1816222	0.83	1812513	0.56
chr16	1814475	1814489	0.77	1804505	0.51	1797533	0.58	1804505	0.69	1813151	0.94
chr16	1814915	1814175	0.84	1812651	0.63	1816338	0.77	1816338	0.56	1816338	0.62
chr16	1814930	1814175	0.88	1812651	0.67	1816338	0.75	1819747	0.59	1816338	0.66
chr16	1816204	1816270	0.72	1813519	0.83	1814709	0.83	1816270	0.88	1812050	0.84
chr16	1821935	1821944	0.67	1825043	0.56	1821039	0.94	1821944	0.68	1809439	0.86
chr16	1823264	1823086	0.99	1823086	0.85	1824231	0.68	1823086	0.82	1823275	0.84
chr16	1824220	1820640	0.7	1821726	0.52	1824219	0.65	1824219	0.43	1821726	0.59
chr16	1825575	1825580	1.0	NA	NA	1825580	1.0	1825580	1.0	1825580	0.84
chr16	1826992	1826215	0.98	1826991	1.0	1826991	1.0	1826991	1.0	1826991	0.94
chr16	1832179	1841017	0.52	1826948	0.75	1831144	0.78	1833278	0.76	1831144	0.52
chr16	1835263	1835262	1.0	1870679	0.17	1835262	0.84	1807151	0.25	1835262	0.28
chr16	1835857	1861363	0.84	1826215	0.93	1827493	0.9	1826991	0.95	1834723	0.92
chr16	1842454	1836980	0.92	1826215	0.97	1843121	0.95	1826991	0.94	1842548	0.94
chr16	1843296	1836980	0.96	1843304	0.95	1827493	0.97	1842695	0.97	1843304	0.97
chr16	1843698	1843697	0.93	1843697	0.96	1843697	0.94	1843697	0.98	1843697	0.96
chr16	1845519	1845518	1.0	1845518	1.0	1845518	0.25	NA	NA	NA	NA
chr16	1847940	1844539	1.0	NA	NA	NA	NA	NA	NA	NA	NA
chr16	1850574	1876130	0.33	NA	NA	NA	NA	1850573	1.0	1850573	0.64
chr16	1854833	1854832	0.42	1854832	0.4	1854832	0.82	1854832	0.51	1854832	0.5
chr16	1855932	1851808	0.95	1814462	0.53	1855931	0.66	1816222	0.75	1855931	0.7
chr16	1856162	1851808	1.0	1837886	0.96	1827557	0.97	1849644	0.96	1849644	0.99
chr16	1856323	1856477	0.91	1837886	1.0	1827557	1.0	1849644	0.96	1856322	0.99
chr16	1863349	1856969	0.81	1837886	0.97	1855277	1.0	1849644	0.89	1862334	0.98
chr16	1864477	1854523	0.52	1854523	0.87	1854523	0.79	1854523	0.88	1854523	0.78
chr16	1865432	1865582	0.68	1860045	0.84	1862138	0.82	1861363	0.91	1862138	0.8
chr16	1866718	1856969	0.97	1837886	0.99	1855277	0.98	1849644	0.99	1862334	1.0
chr16	1868529	1868542	1.0	1837886	0.99	1867909	0.98	1849644	0.96	1867909	0.98
chr16	1868857	1825918	0.9	NA	NA	NA	NA	NA	NA	1868857	0.25
chr16	1869877	1856969	0.92	1837886	0.89	1867909	0.88	1849644	0.93	1867909	0.91
chr16	1871217	1856969	0.99	1837886	1.0	1867909	1.0	1849644	1.0	1871216	0.98
chr16	1872179	1826792	0.4	1872178	0.22	1872194	0.43	1872191	0.35	1872191	0.9
chr16	1872977	1872976	0.93	1872976	0.94	1872976	0.99	1848544	0.96	1872976	0.98
chr16	1876005	1875931	0.87	1874842	1.0	NA	NA	1874842	0.27	NA	NA
chr16	1876495	1876490	0.89	1874842	1.0	NA	NA	1874842	0.92	NA	NA
chr16	1878960	1868156	0.67	1878959	0.56	1878959	0.55	1874842	0.63	1878959	0.74
chr16	1880234	1879979	0.84	1881578	0.79	1880233	0.87	1874842	0.98	1880233	0.71
chr16	1882170	1884004	0.47	1882174	0.59	1894216	0.3	1838802	0.71	1882174	0.91
chr16	1882575	1882574	0.91	1882574	0.66	1882574	0.97	1882574	0.53	1882574	0.83
chr16	1882616	1882615	0.59	1882615	0.38	1881828	0.98	1882615	0.49	1882615	0.57
chr16	1885846	1885845	0.78	1885752	0.91	1885752	0.89	1881055	0.87	1885752	0.88
chr16	1886654	1885313	0.53	1837281	0.6	1890268	0.63	NA	NA	1919399	0.87
chr16	1887418	1887422	0.98	1881578	1.0	NA	NA	1874842	1.0	NA	NA
chr16	1891594	1891593	0.84	1890268	0.87	1895182	1.0	1891593	1.0	1891593	0.85
chr16	1891952	1891951	1.0	1929831	0.2	NA	NA	NA	NA	NA	NA
chr16	1892357	1891612	0.82	1891612	0.9	1891612	0.89	1894545	0.91	1891612	0.84
chr16	1894780	1894779	0.44	1894779	0.81	1894779	1.0	NA	NA	1894779	0.89
chr16	1895090	1892883	0.88	1892883	0.98	1894545	0.97	1892883	0.95	1894545	0.98
chr16	1899792	1897708	1.0	1899799	0.99	1895440	0.99	1898513	1.0	1897849	1.0
chr16	1903707	1868622	0.5	NA	NA	1876881	0.11	NA	NA	NA	NA
chr16	1905830	1905829	0.62	1905829	0.96	1905829	0.85	1905829	0.97	1905829	0.91
chr16	1921817	1921816	0.95	1921816	1.0	NA	NA	NA	NA	1911865	0.33
chr16	1922272	1922218	0.79	1875364	1.0	NA	NA	1892690	1.0	NA	NA
chr16	1922447	1922363	0.89	1921120	0.79	1919082	0.95	1920516	0.87	1920516	0.94
chr16	1927616	1927615	0.7	1927615	0.96	1927615	1.0	1927615	0.99	1927615	1.0
chr16	1934395	1934409	0.69	1934409	0.74	1934409	0.61	1934409	0.83	1934409	0.74
chr16	1935388	1939556	0.43	1944646	0.68	1934934	0.55	1944930	0.59	1944646	0.7
chr16	1936055	1934719	0.5	1939511	0.71	1956167	0.3	1936074	0.41	1939511	0.47
chr16	1939954	1939953	0.67	1939953	1.0	NA	NA	NA	NA	1939953	0.5
chr16	1940273	1940272	0.78	1910639	1.0	1902194	0.75	1940272	1.0	1940272	0.9
chr16	1943805	1943824	0.96	1943824	0.96	1943824	0.99	1943824	0.96	1943824	0.96
chr16	1949556	1949555	0.36	1949555	0.7	1949058	0.61	1949058	0.67	1949058	0.56
chr16	1951726	1951726	0.2	1951726	0.4	1951726	0.37	1951726	0.34	1951726	0.24
chr16	1952118	1952129	0.77	1952129	1.0	1952129	0.7	1952129	0.73	1952129	0.79
chr16	1952705	1922776	0.73	1952710	1.0	NA	NA	1952710	1.0	1952710	0.08
chr16	1955262	1992192	0.3	NA	NA	NA	NA	NA	NA	NA	NA
chr16	1956156	1955828	0.75	1956098	0.84	1955997	0.85	1956098	0.91	1955997	0.89
chr16	1957173	1956887	0.96	1955444	1.0	1978318	0.11	1955479	0.89	1956887	1.0
chr16	1960226	1965551	0.95	1960225	0.99	1960137	0.98	1960137	0.99	1960137	0.93
chr16	1966579	1966122	0.64	1971104	0.7	1966122	0.96	1957724	0.65	1957724	0.66
chr16	1970550	1970549	0.88	1970549	0.79	1970549	0.84	1970549	0.89	1970549	0.97
chr16	1970613	1970628	0.85	1968577	0.93	1969212	0.6	1967156	0.9	1970628	0.98
chr16	1982918	1982917	0.97	1982819	0.97	1982900	0.98	1982917	0.94	1982819	0.97
chr16	1988391	1984660	0.47	1987893	0.9	1991491	0.57	1988387	0.92	1988144	0.92
chr16	1989996	1983862	0.44	NA	NA	1957262	0.12	NA	NA	NA	NA
chr16	1994479	1994488	1.0	NA	NA	NA	NA	2011978	0.63	1967427	0.17
chr16	1994796	1995660	0.62	1987107	0.82	1994795	0.68	1983798	0.76	1994806	0.9
chr16	1995141	1983940	0.55	1994806	0.97	1988387	0.95	1992352	0.94	1994806	0.96
chr16	1999882	1999881	0.89	1999881	0.97	1999881	0.57	1999881	0.94	1999881	0.96
chr16	2008580	2004968	1.0	2005109	0.99	2008579	0.96	2004968	0.99	2008039	0.96
chr16	2011624	2011623	0.99	2011623	1.0	2011623	1.0	2011623	0.79	2011623	0.95
chr16	2012533	2012532	0.95	2012532	1.0	2012532	0.79	2012532	1.0	NA	NA
chr16	2015472	2015471	1.0	NA	NA	2015471	1.0	NA	NA	1967803	0.03
chr16	2016451	2016450	0.32	2016450	0.67	2016474	0.57	2016457	0.95	1977457	0.5
chr16	2017316	2017315	0.69	1982304	1.0	NA	NA	2017315	0.48	NA	NA
chr16	2018339	2018338	1.0	2018338	1.0	2018769	0.99	2018338	0.97	2018338	0.95
chr16	2018653	2017315	0.46	2018740	0.82	2018652	0.81	2018570	0.75	2018570	0.76
chr16	2021338	2021337	0.92	2023733	0.2	2054256	1.0	2021337	0.8	1977451	0.25
chr16	2022284	2022289	0.89	2022289	0.59	2022289	0.7	2027897	0.59	2022289	0.6
chr16	2024635	1988200	0.67	2030618	0.06	2016457	0.33	2048570	1.0	2063882	0.5
chr16	2027393	2027398	0.78	2027398	0.92	2034729	0.2	2027399	0.97	2027398	0.53
chr16	2030939	2041008	0.5	NA	NA	NA	NA	2061735	1.0	1989500	0.4
chr16	2038199	2038253	0.66	2038221	0.55	2038221	0.61	1989479	0.8	2038253	0.73
chr16	2041444	2041443	0.71	NA	NA	2041443	0.9	1997827	1.0	2041443	1.0
chr16	2041610	2038253	1.0	1996943	0.08	NA	NA	2003132	1.0	1994558	1.0
chr16	2045444	2045443	0.33	NA	NA	NA	NA	2040086	1.0	NA	NA
chr16	2049089	2049093	0.97	2017315	0.75	2020145	1.0	2049093	0.82	2049093	1.0
chr16	2059048	2059047	0.8	2059047	1.0	2059047	0.96	2059047	0.99	2059047	0.99
chr16	2065114	2065119	0.67	2108238	0.17	2081275	0.07	NA	NA	2016057	0.2
chr16	2069485	2069484	0.84	NA	NA	2069484	0.8	2069484	0.9	2069484	0.71
chr16	2075223	2075233	0.51	2052493	1.0	2075222	0.8	2044558	0.67	2075222	0.41
chr16	2078199	2104230	0.06	NA	NA	2080736	0.5	NA	NA	NA	NA
chr16	2080487	2080491	0.91	2080491	0.94	2082359	0.25	2080491	0.71	2080491	1.0
chr16	2087481	2087485	0.79	2086623	0.91	2087485	0.54	2086623	0.87	2087485	0.81
chr16	2088866	2088421	0.55	2088868	0.53	2088881	0.24	2088868	0.58	2088397	0.19
chr16	2089584	2062616	0.03	NA	NA	NA	NA	NA	NA	NA	NA
chr16	2090623	2090622	1.0	NA	NA	2108096	0.17	2090622	1.0	NA	NA
chr16	2139112	2139111	1.0	2139111	1.0	2139111	0.75	2133318	0.05	2102254	1.0
chr16	2139448	2098428	1.0	NA	NA	NA	NA	NA	NA	NA	NA
chr16	2140708	2140712	0.64	2140712	0.96	2123965	1.0	2140712	0.91	2133865	1.0
chr16	2141852	2142240	0.82	2141851	0.91	2141851	0.05	2143517	0.61	2141851	0.73
chr16	2143167	2167239	0.08	NA	NA	2161058	0.5	NA	NA	NA	NA
chr16	2144971	2118712	1.0	NA	NA	NA	NA	NA	NA	NA	NA
chr16	2145279	2144121	0.88	2145197	0.79	2145278	0.45	2145431	0.83	2145555	0.62
chr16	2149304	2149303	0.43	2140261	0.75	2149303	0.69	2146202	0.41	2149303	0.38
chr16	2150464	2164684	1.0	NA	NA	NA	NA	NA	NA	NA	NA
chr16	2154625	2141733	0.64	2151269	0.71	2154624	0.69	2151269	0.66	2151269	0.65
chr16	2155939	2155938	0.88	2155966	1.0	NA	NA	2124595	0.67	2155938	0.51
chr16	2158767	2160406	0.49	2158768	0.65	2163759	0.43	2158768	0.47	2158768	0.59
chr16	2179022	2179036	0.67	2179036	0.29	2179036	0.36	2179036	0.56	2179036	0.53
chr16	2184528	2184527	0.95	NA	NA	NA	NA	NA	NA	2170860	0.25
chr16	2187624	2187623	0.25	NA	NA	NA	NA	NA	NA	NA	NA
chr16	2188048	2188047	0.94	2188047	0.96	2188047	0.99	2188047	0.97	2188047	0.95
chr16	2196489	2196512	1.0	NA	NA	NA	NA	2163477	1.0	NA	NA
chr16	2200844	2161281	1.0	NA	NA	2156043	0.02	NA	NA	NA	NA
chr16	2200975	2200974	1.0	2200974	1.0	2200974	1.0	2193020	0.97	2200974	1.0
chr16	2201298	2201297	0.91	2201297	0.48	2201297	0.54	2165681	0.28	2201297	0.46
chr16	2202136	2228224	0.33	NA	NA	NA	NA	NA	NA	NA	NA
chr16	2203296	2203295	0.44	2207104	0.56	2203295	0.58	2203295	0.58	2203295	0.65
chr16	2204188	2204187	0.69	2203772	0.97	2203772	0.96	2204187	0.87	2204187	0.98
chr16	2204513	2204512	0.93	2204512	1.0	2204512	0.98	2204512	0.98	2204512	0.99
chr16	2210579	2170006	0.5	NA	NA	NA	NA	NA	NA	2210584	0.2
chr16	2211424	2211423	0.66	2211423	0.97	2211423	0.89	2211423	0.95	2211423	0.85
chr16	2214765	2186116	0.28	2214777	1.0	2214777	0.31	2214777	0.1	2214777	0.45
chr16	2223022	2223032	0.79	NA	NA	NA	NA	NA	NA	NA	NA
chr16	2225471	2225475	0.98	2222891	0.86	2225475	0.77	2222891	0.58	2222891	1.0
chr16	2226098	2222915	0.2	2226097	0.46	2226097	1.0	2197883	0.87	2226097	0.5
chr16	2227827	2227826	0.75	2227826	0.94	2231828	0.9	2227826	0.87	2227826	0.95
chr16	2238236	2238235	0.99	2228508	0.88	2236574	0.99	2236969	0.72	2238243	0.97
chr16	2241153	2239053	0.84	2241157	0.88	2241157	0.69	2241157	0.67	2241157	0.93
chr16	2241858	2238887	0.56	2241857	0.97	2241857	0.89	2240499	0.82	2241857	0.87
chr16	2248086	2218846	0.64	NA	NA	2248093	0.9	NA	NA	NA	NA
chr16	2249019	2249018	0.98	2249018	0.98	2249018	0.96	2249018	0.97	2249018	0.98
chr16	2249485	2297309	0.75	2233637	1.0	NA	NA	2249484	1.0	2249484	1.0
chr16	2249717	2247344	0.99	2246850	0.99	2247482	1.0	2247344	1.0	2246850	0.98
chr16	2250012	2247344	0.64	2246850	0.98	2247482	0.82	2247344	0.8	2250030	0.94
chr16	2250262	2252017	0.7	2246850	0.65	2250261	0.77	2250261	0.78	2246850	0.74
chr16	2250820	2299580	0.67	NA	NA	NA	NA	NA	NA	NA	NA
chr16	2252785	2252748	1.0	NA	NA	2224616	0.08	NA	NA	NA	NA
chr16	2256126	2255184	0.5	NA	NA	2279742	1.0	2266373	0.05	2269809	1.0
chr16	2259124	2256007	0.55	2278649	0.88	2259123	0.93	2259123	0.73	2259123	0.89
chr16	2261130	2261129	0.68	2261129	1.0	2261129	0.67	2261129	1.0	2261129	1.0
chr16	2263895	2268334	0.82	2263773	0.97	2264880	0.97	2263773	0.95	2263773	0.98
chr16	2265487	2268334	0.72	2263773	0.9	2264880	0.92	2263773	0.88	2268169	0.89
chr16	2269110	2269109	0.75	2269109	0.79	2269109	0.76	2269109	1.0	2243037	1.0
chr16	2272968	2272967	0.86	2224527	1.0	2272967	0.5	2259930	0.42	2272967	0.64
chr16	2279743	2279742	0.43	2279742	0.33	2279742	0.45	2254661	0.5	2279742	1.0
chr16	2287289	2287288	0.98	2287288	0.96	2287288	1.0	2287288	1.0	2287288	1.0
chr16	2289961	2264939	0.22	2289961	0.54	2292766	0.75	2289961	0.7	2292766	0.68
chr16	2292769	2292775	0.83	NA	NA	NA	NA	NA	NA	NA	NA
chr16	2293050	2328153	0.04	NA	NA	NA	NA	NA	NA	NA	NA
chr16	2293998	2294008	0.22	2293539	0.17	2294008	0.56	NA	NA	2329235	0.06
chr16	2294193	2294192	0.97	NA	NA	2294192	0.79	2294192	1.0	2294192	0.37
chr16	2294988	2295005	1.0	NA	NA	NA	NA	NA	NA	NA	NA
chr16	2298779	2249831	0.5	NA	NA	NA	NA	NA	NA	NA	NA
chr16	2301714	2301713	0.98	2301713	1.0	2287393	0.33	2301713	0.91	2301713	0.91
chr16	2302957	2302956	1.0	2302956	0.75	2302956	0.78	2302956	1.0	2302956	1.0
chr16	2303429	2302435	0.5	NA	NA	2272967	0.33	NA	NA	NA	NA
chr16	2307555	2300114	1.0	NA	NA	NA	NA	NA	NA	NA	NA
chr16	2310507	2283361	1.0	2310519	0.56	NA	NA	2280346	1.0	2310519	0.56
chr16	2312478	2312477	1.0	2312477	1.0	NA	NA	2312477	1.0	NA	NA
chr16	2312526	2312531	1.0	2312531	0.97	2312531	0.97	2312531	0.99	2312531	0.98
chr16	2313892	2313891	0.79	2311771	0.97	2313763	0.96	2313891	1.0	2313891	1.0
chr16	2314581	2314580	0.98	2314580	1.0	2314580	0.98	2314580	0.99	2314580	0.95
chr16	2315053	2315052	0.95	2315052	0.98	2315052	0.95	2315052	0.99	2315052	0.96
chr16	2315203	2315203	0.29	2315203	0.48	2315203	0.2	2315203	0.36	2315203	0.22
chr16	2316309	2316324	0.95	2316324	0.96	2276860	0.41	2316324	0.9	2316324	0.69
chr16	2318957	2318956	0.96	2318956	0.98	2318956	0.64	2318956	0.97	2318956	0.85
chr16	2319485	2319484	0.92	2269716	0.67	2319484	0.8	2319484	0.8	2272039	0.67
chr16	2320557	2320556	0.82	2320556	0.57	2331357	0.17	2320556	0.67	2320556	0.57
chr16	2320986	2331222	0.5	2320985	0.86	2320985	1.0	2322416	0.47	2320985	0.86
chr16	2322197	2321954	0.93	2322196	0.73	2322196	0.6	2319204	0.71	2326527	0.41
chr16	2322380	2322390	0.89	NA	NA	NA	NA	NA	NA	NA	NA
chr16	2328997	2330957	0.64	2328996	0.63	2328996	0.69	2332222	0.6	2328996	0.33
chr16	2330320	2330848	0.78	2325960	0.35	2330319	0.5	2325960	0.75	2330319	0.33
chr16	2331203	2331217	0.97	2331217	1.0	2306781	1.0	2331217	1.0	2331202	0.99
chr16	2332817	2311609	0.5	NA	NA	2313067	1.0	NA	NA	NA	NA
chr16	2333690	2333689	0.88	2320038	0.5	2333689	0.75	2333689	0.79	2333689	0.6
chr16	2334516	2334515	0.91	2334515	0.48	2334515	0.83	2334515	0.67	2334515	0.58
chr16	2334831	2334830	0.8	2334830	0.88	2334830	1.0	2334830	1.0	2334830	0.96
chr16	2336908	2336910	0.92	2336910	0.25	2342489	0.39	2293464	1.0	2336910	1.0
chr16	2337376	2333935	0.97	2320038	0.67	2291731	1.0	2326705	0.91	2291731	0.5
chr16	2343708	2343708	0.33	2343708	0.19	2343708	0.29	2343708	0.26	2343708	0.58
chr16	2344202	2344201	0.92	2360624	0.33	2344201	0.69	2344201	0.44	2346881	0.33
chr16	2347127	2346210	0.96	2347126	0.58	2319252	1.0	2347126	0.83	2347126	0.5
chr16	2347290	2347289	0.86	2347289	0.5	2347289	0.54	2347289	0.88	2347289	0.43
chr16	2355446	2355940	0.96	2320038	1.0	NA	NA	2363906	0.83	2355445	1.0
chr16	2356477	2356476	1.0	2347126	0.82	NA	NA	2347126	1.0	2356476	1.0
chr16	2357011	2332719	0.61	2357010	0.6	2307637	0.04	2322979	0.68	NA	NA
chr16	2357423	2357422	0.97	2357422	0.86	2357422	0.56	2357422	0.9	2357422	0.5
chr16	2358592	2355940	0.98	2358602	0.56	2358602	0.67	2350498	1.0	2358602	0.67
chr16	2358762	2358761	0.96	2358761	0.82	2358761	0.33	2358761	0.85	2331957	0.42
chr16	2360625	2348355	0.81	2360624	0.56	2360624	0.67	2324204	0.75	2360624	0.25
chr16	2362994	2363010	0.65	2362993	0.62	2362993	0.67	2369979	0.28	2363010	0.57
chr16	2363896	2368132	0.63	2363895	0.65	2363895	0.5	2371828	0.67	2363895	0.67
chr16	2364306	2364282	0.99	2320038	0.89	NA	NA	2363906	1.0	2355445	0.33
chr16	2372553	2372552	1.0	2372552	0.33	2365679	0.67	2328898	1.0	2372552	1.0
chr16	2377132	2377131	0.65	2377131	0.94	2378627	0.82	2376941	0.88	2377131	0.96
chr16	2378036	2378035	0.51	2378035	0.99	2378035	0.65	2378035	0.83	2378035	0.97
chr16	2378313	2378312	0.65	2378527	0.98	2378627	0.98	2378527	0.97	2378312	0.98
chr16	2378487	2378486	0.77	2378527	0.76	2378627	0.96	2378527	0.95	2378527	0.98
chr16	2380376	2380375	0.82	2380375	0.37	2380375	0.5	2380337	0.75	2380375	1.0
chr16	2381370	2381284	0.93	2381384	0.99	2381384	0.99	2381384	0.98	2381384	0.96
chr16	2382530	2382529	1.0	2382529	1.0	2382529	0.85	2382529	1.0	2382529	0.75
chr16	2383811	2383858	0.84	2383269	0.98	2383810	0.94	2383810	0.98	2383810	0.96
chr16	2386490	2389346	1.0	NA	NA	2386055	1.0	2356182	0.02	NA	NA
chr16	2386783	2382873	0.89	2378046	1.0	NA	NA	NA	NA	NA	NA
chr16	2387838	2380190	1.0	NA	NA	2381471	1.0	NA	NA	NA	NA
chr16	2393338	2421494	1.0	2393337	1.0	NA	NA	NA	NA	2431679	0.37
chr16	2397613	2397612	0.53	2397612	0.32	2397612	0.21	2397612	0.23	2397612	0.27
chr16	2398217	2410376	0.74	2398216	0.8	2398216	0.96	2413018	0.56	2398216	0.77
chr16	2399308	2395666	0.7	2399314	0.5	2399314	0.62	2386489	0.61	2378304	0.33
chr16	2400757	2405025	0.49	2401524	0.9	2399886	0.75	2402384	0.78	2400427	0.92
chr16	2400960	2402384	0.71	2401524	0.97	2400959	0.97	2400412	0.94	2400427	0.97
chr16	2401330	2401336	0.89	2401336	0.91	2401336	0.69	2386489	0.79	2401336	0.52
chr16	2402374	2402384	0.92	2402384	1.0	2402384	0.83	2402384	0.94	2402384	0.88
chr16	2403079	2393141	0.68	NA	NA	NA	NA	NA	NA	2358291	0.14
chr16	2403652	2397725	0.69	2403651	0.62	2403651	0.67	2403651	0.5	2378304	0.2
chr16	2405026	2405025	0.9	2405025	0.97	2405338	0.83	2405025	0.92	2405778	0.96
chr16	2405339	2404104	0.93	2405338	0.97	2405338	0.99	2404104	1.0	2405778	1.0
chr16	2405753	2405777	0.75	NA	NA	NA	NA	2361235	0.25	2441973	0.33
chr16	2407144	2435280	0.12	2435280	0.55	2387836	0.28	2454826	0.32	2435280	0.52
chr16	2407544	2407543	0.74	2407543	0.79	NA	NA	2407543	0.9	2407543	0.62
chr16	2408306	2400744	1.0	NA	NA	NA	NA	NA	NA	NA	NA
chr16	2409675	2400541	0.85	2400541	1.0	NA	NA	2383308	1.0	NA	NA
chr16	2414883	2414747	0.82	2409563	0.97	2414747	0.94	2404104	0.93	2417026	0.94
chr16	2416361	2419242	0.42	2416360	0.9	2414747	0.9	2418061	0.72	2420719	0.87
chr16	2417106	2417105	1.0	2400051	0.05	2417105	1.0	NA	NA	NA	NA
chr16	2417945	2417961	0.98	2421581	0.6	NA	NA	2417019	0.96	NA	NA
chr16	2418259	2377133	0.33	2467670	0.14	NA	NA	2451917	0.03	2418267	0.37
chr16	2418591	2418601	0.81	2422313	0.95	2418601	0.96	2417162	0.91	2422313	1.0
chr16	2419258	2417162	0.84	2422313	0.96	2414747	0.84	2417162	0.88	2419758	0.89
chr16	2420045	2421581	0.64	2417026	0.93	2420044	0.99	2420101	0.68	2420044	0.95
chr16	2420134	2420133	0.81	2420133	0.38	2420133	0.69	2433179	0.63	2420133	0.46
chr16	2420744	2461872	0.33	NA	NA	2400791	0.05	2396898	0.6	2430079	0.04
chr16	2425091	2444602	0.9	2384523	1.0	NA	NA	2397612	0.92	NA	NA
chr16	2431837	2431836	0.5	2428549	0.99	2431836	0.98	2423924	0.97	2428252	0.95
chr16	2434309	2434311	1.0	NA	NA	2429722	0.5	NA	NA	NA	NA
chr16	2435597	2435596	0.6	2435619	0.94	2435067	0.98	2435619	0.92	2435596	0.92
chr16	2437904	2437903	0.39	2435895	0.91	2435067	0.79	2435895	0.88	2437903	0.63
chr16	2438643	2438642	0.5	2438642	0.69	2401336	0.11	2441955	0.25	2438642	1.0
chr16	2441233	2481857	0.04	2443845	1.0	NA	NA	2443845	1.0	2481836	0.5
chr16	2442313	2434311	0.93	NA	NA	2440592	0.01	NA	NA	NA	NA
chr16	2443925	2445729	0.78	2443924	0.98	2443098	1.0	2443924	0.99	2443158	1.0
chr16	2444302	2434605	0.5	2406453	0.08	2444301	1.0	2444301	1.0	2421498	0.28
chr16	2444603	2444602	1.0	2444602	0.6	2444602	1.0	2397612	0.44	2464145	0.11
chr16	2444901	2444900	0.92	2450843	0.94	2443098	0.99	2444900	0.99	2444900	0.97
chr16	2445709	2446143	0.41	2444019	0.96	2443098	0.98	2443924	0.89	2443158	0.95
chr16	2447276	2447275	0.52	2447275	0.87	NA	NA	2447275	0.71	2447275	0.3
chr16	2450510	2447009	0.94	2446965	0.93	2443098	0.97	2443924	0.96	2446424	0.91
chr16	2458254	2457897	0.73	2445171	0.66	2458253	0.49	2452265	0.84	2458253	0.64
chr16	2463628	2463419	0.66	2478736	0.67	2463627	0.67	2463419	0.6	2463627	0.73
chr16	2475605	2475540	0.67	2475604	1.0	2442897	0.07	2475540	0.79	2455057	1.0
chr16	2478730	2478736	0.7	2478736	1.0	NA	NA	2478736	1.0	2455057	1.0
chr16	2478879	2478885	0.67	2450957	0.64	NA	NA	2478885	0.34	2478885	0.75
chr16	2487657	2487644	0.4	2487644	0.67	2487644	0.19	2487644	0.8	2487644	0.61
chr16	2488905	2488904	0.56	2488904	0.87	2505635	0.07	2488904	0.53	2476212	0.29
chr16	2489070	2489069	0.65	2489069	0.64	2489069	0.44	2489069	0.58	2489069	0.93
chr16	2491556	2491555	0.67	2491555	0.77	2491555	0.72	2491555	0.68	2491555	0.81
chr16	2493134	2493133	0.6	2493133	1.0	NA	NA	2532397	1.0	NA	NA
chr16	2494412	2488382	0.7	2479979	0.48	2481231	0.04	2488108	0.86	2494411	0.61
chr16	2495003	2492314	0.47	2495002	0.59	2495002	0.4	2492314	0.43	2495002	0.52
chr16	2495040	2495039	0.28	NA	NA	NA	NA	2480561	1.0	NA	NA
chr16	2495779	2495778	1.0	NA	NA	NA	NA	2495778	1.0	NA	NA
chr16	2497875	2497883	1.0	NA	NA	NA	NA	NA	NA	NA	NA
chr16	2503486	2503485	0.75	2503485	0.33	2503485	0.64	2544571	0.6	2503485	1.0
chr16	2503570	2500780	0.71	2503569	0.99	2503868	0.94	2503569	0.95	2503569	0.97
chr16	2516280	2516279	0.85	2516279	0.81	NA	NA	2516279	0.91	2531100	0.33
chr16	2517713	2509619	0.19	2521985	0.47	2535711	0.35	2535711	0.4	2521985	0.49
chr16	2522845	2522549	0.75	2479980	0.75	2522844	0.74	2522549	0.71	2480994	0.19
chr16	2525367	2509619	0.57	2525366	0.82	2525366	1.0	2509619	0.61	2525366	0.5
chr16	2525533	2525532	1.0	NA	NA	NA	NA	NA	NA	NA	NA
chr16	2592675	2592674	0.94	NA	NA	2592674	1.0	2592674	1.0	2592674	1.0
chr16	2710675	2710675	0.1	2710675	0.11	2710675	0.29	2710675	0.33	2710675	0.17
chr16	2713007	2697109	0.08	2664421	1.0	NA	NA	NA	NA	NA	NA
chr16	2713096	2712773	0.75	2664421	1.0	2713101	0.85	2690398	0.89	NA	NA
chr16	2718316	2718315	0.41	2718315	0.65	2718315	0.86	2719427	0.55	2718315	0.98
chr16	2720513	2720525	0.23	NA	NA	NA	NA	2721763	0.5	NA	NA
chr16	2722878	2722877	0.34	2722877	0.7	2722877	0.64	2722092	0.25	2722877	0.44
chr16	2724122	2745806	0.12	NA	NA	NA	NA	NA	NA	NA	NA
chr16	2725861	2725869	0.22	2771524	0.01	NA	NA	NA	NA	NA	NA
chr16	2726398	2726299	0.82	2676799	0.56	2726397	0.65	2726299	0.96	2726397	0.81
chr16	2727158	2727157	1.0	NA	NA	NA	NA	NA	NA	NA	NA
chr16	2727848	2727457	0.95	2729797	1.0	NA	NA	2727457	1.0	NA	NA
chr16	2728723	2728722	0.97	2684285	1.0	NA	NA	2682532	0.5	NA	NA
chr16	2730340	2721922	0.25	NA	NA	NA	NA	2730339	1.0	NA	NA
chr16	2731213	2731211	0.86	2729032	1.0	2731212	1.0	2731211	0.61	NA	NA
chr16	2732602	2732601	0.94	2732601	0.5	2732601	1.0	2732601	0.8	2732601	0.75
chr16	2734921	2734934	0.55	2734927	0.45	2747685	0.33	2734927	0.44	2713457	1.0
chr16	2735606	2735605	0.6	NA	NA	2735605	0.25	2754373	0.25	2735605	1.0
chr16	2736212	2732388	0.42	2691453	0.28	2748225	0.1	2730920	0.22	2748567	0.08
chr16	2744741	2744740	0.9	2744740	0.33	2744740	0.94	2744740	0.84	2744740	1.0
chr16	2746309	2746308	0.85	2746308	0.76	2752683	0.77	2746308	0.78	2760862	0.83
chr16	2746950	2746949	0.7	2746949	0.9	2746949	1.0	2746949	0.87	2746949	0.74
chr16	2748651	2750825	0.69	2745466	0.84	2748069	0.96	2750575	0.71	2748650	0.47
chr16	2751451	2751450	0.98	2702167	1.0	2751450	0.67	2769177	0.91	2751450	0.64
chr16	2754290	2754295	0.5	2754295	0.92	2754295	0.9	2754295	0.85	2754295	0.79
chr16	2759843	2759445	0.61	NA	NA	NA	NA	2802000	0.25	2710526	0.5
chr16	2769102	2769117	0.35	2769117	0.43	2816728	0.5	2769117	0.33	2769159	0.38
chr16	2770600	2804175	0.5	NA	NA	NA	NA	NA	NA	NA	NA
chr16	2772539	2750094	0.33	2772538	0.58	2772538	0.51	2772538	0.51	2772538	0.19
chr16	2772705	2772704	0.99	2813464	0.08	NA	NA	2772704	0.99	NA	NA
chr16	2775274	2775274	0.83	2775274	0.1	2798317	0.05	2810890	0.2	2775274	1.0
chr16	2777197	2765261	1.0	NA	NA	2777180	0.57	2777180	0.5	NA	NA
chr16	2781517	2781397	0.36	2786026	0.59	2788706	0.69	2788500	0.37	2782418	0.59
chr16	2788363	2788362	0.81	2788362	0.98	2788362	0.86	2788243	0.93	2788362	0.93
chr16	2788697	2788696	0.94	2740631	0.43	2788696	0.33	2788696	0.91	2788696	0.53
chr16	2789136	2780735	0.68	NA	NA	NA	NA	2743328	1.0	2768163	1.0
chr16	2789298	2789297	0.92	2789297	0.58	2789297	0.78	2789297	0.7	2789297	0.59
chr16	2790249	2790248	0.74	2790248	0.46	2790248	0.67	2790248	0.94	2790248	0.42
chr16	2791708	2791707	0.97	2744437	1.0	NA	NA	2791707	1.0	2821542	0.2
chr16	2794059	2794058	0.8	2794058	0.92	2794058	1.0	2794058	0.93	2794058	0.82
chr16	2796829	2796828	0.67	2796828	0.37	2796828	1.0	2796828	0.75	2796842	0.67
chr16	2797655	2797654	0.65	2798943	0.85	2797654	1.0	2797654	0.69	2797654	0.78
chr16	2797812	2797849	0.57	2797849	0.98	2795888	1.0	2797721	0.83	2795378	1.0
chr16	2798032	2798062	0.82	2798031	0.65	2795888	0.81	2798031	0.78	2798031	0.52
chr16	2801337	2798442	0.83	2801333	0.42	2840934	0.33	2804616	0.65	2801333	0.9
chr16	2802860	2814307	0.35	2802860	0.87	2800231	0.97	2807644	0.91	2802860	0.53
chr16	2807216	2807225	0.94	2795729	0.25	2807225	0.33	2807225	0.83	2801069	0.28
chr16	2812956	2812955	0.92	NA	NA	2812550	1.0	2813465	0.98	2812955	1.0
chr16	2813650	2769990	0.01	NA	NA	2786869	1.0	NA	NA	2813428	1.0
chr16	2816729	2816585	0.98	2816728	0.9	2812550	1.0	2816585	1.0	2795378	0.99
chr16	2817283	2772661	0.17	2769767	0.03	2836516	0.27	NA	NA	2817282	1.0
chr16	2824017	2821866	1.0	2824034	1.0	NA	NA	NA	NA	NA	NA
chr16	2834810	2846096	0.11	NA	NA	NA	NA	NA	NA	NA	NA
chr16	2837708	2837707	0.85	NA	NA	NA	NA	2837707	0.83	2795223	1.0
chr16	2837751	2837775	1.0	NA	NA	NA	NA	NA	NA	2863980	0.11
chr16	2847905	2847909	0.97	2848355	0.97	2847909	0.97	2847909	0.98	2847909	0.98
chr16	2848993	2817334	0.12	NA	NA	NA	NA	NA	NA	NA	NA
chr16	2850888	2845575	0.14	NA	NA	NA	NA	NA	NA	NA	NA
chr16	2851209	2851209	0.55	2851289	0.83	2851209	0.9	2851209	0.86	2851209	0.9
chr16	2851651	2852061	0.84	2851289	0.98	2851404	0.95	2851404	0.97	2851404	0.99
chr16	2859272	2859271	0.46	2859271	0.95	2859271	1.0	2859271	0.85	2859271	0.97
chr16	2859434	2859433	0.62	2851286	0.76	2859373	0.83	2852430	0.72	2852430	0.67
chr16	2862956	2898485	1.0	NA	NA	NA	NA	NA	NA	NA	NA
chr16	2863254	2859373	0.64	2863253	1.0	2863253	0.97	2863253	0.82	2863253	0.87
chr16	2867112	2867111	0.99	NA	NA	NA	NA	2868283	0.64	NA	NA
chr16	2869363	2869149	0.92	NA	NA	2869362	1.0	2869149	1.0	2869362	1.0
chr16	2871639	2871638	0.88	2871638	0.99	2871638	0.67	2871638	0.97	2871638	0.92
chr16	2872839	2872838	0.71	2873878	0.98	2873878	0.91	2872838	0.96	2873878	0.72
chr16	2873510	2871368	0.78	2873509	0.78	2873509	0.28	2873509	0.62	2873509	0.73
chr16	2874836	2874851	0.98	2874818	0.99	2874818	0.9	2874851	0.99	2874818	0.99
chr16	2875265	2875264	0.98	2875264	1.0	2875264	0.8	2875702	0.46	2875264	0.5
chr16	2875703	2875702	0.96	NA	NA	NA	NA	2875702	1.0	NA	NA
chr16	2876484	2876483	0.59	2877004	0.95	2877004	0.89	2877669	0.92	2878109	0.94
chr16	2877197	2877196	0.71	2876478	0.82	2876478	0.93	2876478	0.74	2875876	0.83
chr16	2877552	2877551	0.42	2877551	0.33	2877551	0.2	2899926	0.56	2877551	0.5
chr16	2878581	2842864	1.0	NA	NA	NA	NA	NA	NA	NA	NA
chr16	2881394	2881393	0.96	NA	NA	2881393	1.0	2881393	0.84	2881393	1.0
chr16	2882108	2882107	0.72	2882107	0.57	2882107	0.5	2882107	0.63	2891432	0.57
chr16	2884875	2884886	0.67	2884886	0.94	2884886	0.93	2884886	0.94	2884886	0.95
chr16	2886188	2886181	0.96	NA	NA	NA	NA	NA	NA	NA	NA
chr16	2886834	2886833	1.0	NA	NA	NA	NA	NA	NA	2886833	0.69
chr16	2887312	2889312	0.87	2887388	0.99	2887388	0.96	2887388	0.97	2887582	0.95
chr16	2887565	2845575	0.14	NA	NA	NA	NA	NA	NA	NA	NA
chr16	2887998	2887998	0.78	2887998	0.88	2887998	0.95	2887998	0.81	2887998	0.63
chr16	2888401	2839216	1.0	2872838	1.0	2888400	0.5	NA	NA	2888400	1.0
chr16	2888483	2903216	0.7	2887798	0.88	2887388	0.92	2889312	0.87	2895914	0.85
chr16	2889132	2891669	0.54	2889133	0.96	2887388	0.99	2889133	0.93	2896054	0.48
chr16	2889552	2889551	0.44	2903710	0.71	2890149	0.97	2891319	0.85	2891319	0.86
chr16	2890417	2890416	0.83	2890416	0.93	2890416	0.93	2890416	0.93	2892329	0.94
chr16	2890582	2895991	0.69	2887501	0.94	2934111	0.12	2877607	0.71	2890579	0.52
chr16	2893020	2892213	0.58	2892213	0.77	2893019	0.95	2892213	0.73	2889565	0.76
chr16	2899264	2899268	0.89	2899247	0.82	2899247	0.91	2892894	0.89	2896054	0.94
chr16	2902276	2902275	0.88	2900842	0.98	2902275	0.9	2902275	0.97	2900842	0.95
chr16	2903073	2903072	1.0	2903072	1.0	2903072	1.0	2903072	1.0	2903072	0.97
chr16	2906841	2906840	0.93	2907039	0.99	2906840	0.98	2906840	1.0	2907316	1.0
chr16	2908133	2908132	0.71	2908619	0.73	2897916	0.87	2897916	0.55	2908132	0.78
chr16	2908620	2908619	0.59	2913260	0.66	2897916	0.89	2913260	0.69	2908619	0.66
chr16	2909047	2909058	0.96	2904133	0.11	NA	NA	2872851	1.0	2909058	0.85
chr16	2910216	2910215	0.95	2910215	1.0	2910215	1.0	2913809	0.88	2910215	0.67
chr16	2915015	2915014	0.61	2915025	0.87	2915014	0.5	2915025	0.82	2915014	0.68
chr16	2915141	2915140	0.99	2915518	0.99	2915518	0.97	2915140	0.99	2915140	0.99
chr16	2915802	2915812	0.83	2915801	0.7	2874121	0.27	2869091	0.5	2915812	0.52
chr16	2916637	2916680	0.96	2916636	1.0	2916661	0.63	2874119	1.0	NA	NA
chr16	2916981	2916980	0.58	2916980	0.83	2916980	0.93	2916980	0.67	2916980	0.93
chr16	2917156	2917161	0.98	2917161	1.0	2917161	1.0	2917161	1.0	2917161	1.0
chr16	2917231	2917230	0.68	2917230	0.89	2917230	1.0	2917541	0.88	2911710	0.83
chr16	2918446	2918445	0.82	2892495	1.0	NA	NA	2918446	0.5	2918445	1.0
chr16	2919260	2919270	0.97	NA	NA	2919270	0.35	2919270	0.76	2919270	0.64
chr16	2920512	2920511	0.6	2920511	0.98	2920511	0.97	2920511	0.86	2920511	0.96
chr16	2921352	2921351	0.91	2921351	0.92	2921351	0.97	2921351	0.93	2921351	0.94
chr16	2922231	2921936	0.67	2922230	0.93	2921351	0.75	2922230	0.94	2922230	0.96
chr16	2923043	2916915	1.0	2923042	1.0	NA	NA	NA	NA	2923042	1.0
chr16	2924331	2924330	0.93	2924330	0.83	2924330	0.74	2924330	0.88	2924330	0.8
chr16	2928701	2928701	0.99	2928701	1.0	2945859	0.02	2928701	1.0	2928701	1.0
chr16	2931616	2931615	0.98	2931615	1.0	2931615	1.0	NA	NA	2931615	0.8
chr16	2932118	2932112	0.82	2932082	0.96	2932082	0.94	2931745	0.95	2932082	0.91
chr16	2934920	2934937	0.92	2934447	0.76	2934919	0.98	2934937	0.87	2934937	0.92
chr16	2935915	2935914	0.9	2935914	0.81	2935914	0.96	2935914	0.9	2935914	0.8
chr16	2938608	2934954	0.41	2938607	0.72	2938607	0.53	2938607	0.78	2938607	0.43
chr16	2944822	2944839	0.84	2944836	0.99	2943359	0.92	2942075	0.98	2942994	0.97
chr16	2945633	2945632	0.86	2945632	0.98	2945632	0.98	2945632	0.97	2945632	0.98
chr16	2946000	2945999	1.0	2945999	1.0	2942013	1.0	2945999	1.0	2945999	1.0
chr16	2947764	2947763	0.68	2947763	0.78	2947419	0.94	2947032	0.91	2947502	0.95
chr16	2956231	2956240	1.0	2956240	0.92	2960022	0.01	2956240	1.0	2956240	0.94
chr16	2957047	2957046	0.4	NA	NA	2957046	0.33	NA	NA	2957046	0.83
chr16	2958975	2958505	0.71	2959122	0.96	2957892	0.95	2959122	0.94	2958505	0.97
chr16	2959144	2959148	0.75	NA	NA	2959148	1.0	NA	NA	NA	NA
chr16	2960010	2960031	0.3	2995186	0.22	2960043	0.26	2960034	0.49	2960043	0.24
chr16	2961201	2961208	0.93	2961208	1.0	2961208	1.0	2961208	0.92	2961208	0.94
chr16	2965770	2964998	0.86	2964199	0.76	2965769	0.91	2964199	0.85	2964199	0.46
chr16	2969565	2969564	0.84	NA	NA	2934389	0.04	2969564	1.0	2969564	1.0
chr16	2978748	2978747	0.73	2978747	0.74	2978747	0.78	2978747	0.71	2978747	0.69
chr16	2978805	2955531	1.0	NA	NA	NA	NA	NA	NA	NA	NA
chr16	2981043	2981042	0.75	2981042	0.75	2981042	0.6	2981042	0.87	2981042	0.63
chr16	2981647	2977697	0.72	2937500	1.0	2981646	1.0	2980336	0.6	2991458	0.1
chr16	2982316	2982137	0.39	2982315	0.79	2982315	0.95	2982315	0.76	2982315	0.89
chr16	2983523	2961646	0.31	2983522	0.23	2983522	0.31	2983522	0.19	2983522	0.18
chr16	2984430	2984434	0.88	2980579	0.93	2984434	1.0	2956921	0.6	2956921	0.7
chr16	2985087	2978203	0.25	3012552	0.02	NA	NA	NA	NA	NA	NA
chr16	2993505	2993504	0.93	2993504	0.91	2993504	0.56	2993504	0.87	2993504	1.0
chr16	2993960	2993979	0.97	NA	NA	NA	NA	2960207	1.0	2993959	1.0
chr16	2995940	2995939	0.96	2960043	1.0	2995939	0.86	3002806	0.89	2995939	1.0
chr16	3002413	3002412	0.69	3002402	0.89	3002402	0.84	3002412	0.93	3002402	0.39
chr16	3002877	3002876	0.81	3002876	0.86	3002876	0.83	3002876	0.75	3002876	0.65
chr16	3003800	3003810	0.95	3003810	0.1	NA	NA	2976378	1.0	3048899	0.5
chr16	3005506	3005505	0.77	3002757	0.87	3005459	0.84	3005505	0.82	3002757	0.83
chr16	3009319	2986847	0.6	3009318	0.97	NA	NA	3009318	0.97	3009318	0.94
chr16	3011286	3011183	0.51	3011285	0.3	3011287	0.33	3011285	0.33	3011285	0.48
chr16	3016477	3062388	0.17	NA	NA	NA	NA	NA	NA	NA	NA
chr16	3016648	3016909	0.41	3016909	0.91	3016647	0.89	3016647	0.83	3016647	0.97
chr16	3018887	3018886	0.99	3018886	1.0	3018886	0.99	3018886	0.99	3018886	1.0
chr16	3019737	3019747	0.49	3020787	0.4	3023239	0.31	3023239	0.32	3020787	0.3
chr16	3022426	3028578	0.5	NA	NA	NA	NA	NA	NA	NA	NA
chr16	3024638	3024637	0.89	3025998	0.94	3024637	1.0	3025998	0.83	3024637	0.95
chr16	3027705	3028615	0.82	3027866	0.77	3025998	0.82	3028615	0.68	3027866	0.79
chr16	3033788	3033795	0.8	3033973	0.96	3033795	1.0	3033973	0.95	3033024	0.98
chr16	3034658	3037580	0.45	3033973	0.58	3034052	0.42	3033973	0.59	3034743	0.53
chr16	3037587	3037400	0.7	3037586	0.95	3037586	0.92	3037586	0.89	3037586	0.94
chr16	3040015	3050191	0.33	NA	NA	3054249	0.25	NA	NA	3012331	1.0
chr16	3041095	3033552	1.0	NA	NA	3037758	0.33	NA	NA	NA	NA
chr16	3041290	3008431	0.25	NA	NA	NA	NA	NA	NA	NA	NA
chr16	3041757	3041756	0.89	3042505	0.99	3041756	0.99	3041756	0.96	3041756	0.96
chr16	3043943	3043943	0.29	3032156	0.59	3043943	0.54	3049441	0.68	3047838	0.44
chr16	3044662	3044677	0.76	3044677	0.86	3044677	0.84	3044677	0.86	3044677	0.85
chr16	3045343	3045379	0.52	3045351	0.6	3045351	0.67	3045351	0.55	3045351	1.0
chr16	3046537	3021116	0.25	NA	NA	3076592	0.5	NA	NA	NA	NA
chr16	3047839	3047838	0.41	3047838	0.73	3047838	0.91	3049441	0.74	3047838	0.78
chr16	3048806	3048805	0.6	3048805	0.9	3048805	0.56	3048805	0.92	3048805	1.0
chr16	3050779	3050778	1.0	3050778	1.0	3026214	1.0	3050778	0.83	NA	NA
chr16	3051169	3051197	0.93	3051197	0.86	3033464	0.43	3051197	0.32	3051197	0.67
chr16	3052128	3052128	0.71	3052128	0.81	3052175	0.44	3052128	0.61	3052128	0.62
chr16	3061137	3061151	0.98	3012206	1.0	NA	NA	3048115	0.45	NA	NA
chr16	3062039	3058090	0.33	NA	NA	3075792	0.5	NA	NA	NA	NA
chr16	3062771	3059501	0.48	3062770	0.46	3062770	0.83	3062770	0.61	3062770	0.43
chr16	3064265	3064264	0.94	3064264	0.71	3064264	0.57	3064264	0.49	3064264	0.8
chr16	3065512	3065511	0.76	3065511	0.89	3065511	0.75	3065511	1.0	3065511	0.55
chr16	3067271	3068922	0.07	3067353	0.07	3081059	0.04	3071620	0.11	3067353	0.07
chr16	3082751	3082750	0.6	3082750	0.6	3082750	0.75	3082750	0.5	3082750	0.71
chr16	3084608	3084607	0.62	3084607	0.94	3084607	0.81	3084607	0.89	3084607	0.89
chr16	3090891	3090890	0.59	3090890	0.62	3090890	0.93	3090890	0.69	3090890	0.73
chr16	3091071	3091086	0.94	NA	NA	NA	NA	3066759	1.0	NA	NA
chr16	3093515	3093514	0.78	3093514	0.86	3092008	0.96	3093514	0.89	3093514	0.97
chr16	3095515	3094469	0.77	3095514	1.0	3092462	0.95	3094469	0.95	3095514	1.0
chr16	3095828	3097246	0.89	3097246	0.95	3095784	0.87	3092910	0.94	3095784	0.94
chr16	3096929	3096928	0.72	3094204	0.88	3096928	0.89	3096928	0.52	3096928	0.89
chr16	3097097	3097096	0.99	3097096	0.99	3097096	0.96	3097096	0.98	3097096	0.98
chr16	3101692	3101696	0.88	3101696	0.99	3101696	0.98	3101696	0.94	3101696	0.55
chr16	3103176	3103198	0.94	3105005	0.9	3103198	0.96	3103198	0.97	3103198	0.9
chr16	3104585	3104334	0.66	3105093	0.88	3105093	0.88	3105652	0.65	3105652	0.83
chr16	3104795	3104794	0.78	3055167	1.0	3104794	1.0	3055167	0.5	3104794	0.5
chr16	3107005	3107008	0.56	3107008	1.0	NA	NA	3107008	0.56	NA	NA
chr16	3107686	3130106	0.48	3111690	0.58	3111690	0.81	3104334	0.35	3104334	0.52
chr16	3111015	3093730	0.8	NA	NA	3067133	0.33	NA	NA	3111014	1.0
chr16	3111314	3111313	0.62	3111313	0.15	3076538	1.0	3111313	0.64	3111313	0.55
chr16	3117853	3115198	0.82	3117705	0.94	3116143	0.85	3146548	0.67	3117705	0.88
chr16	3122157	3113136	0.96	3122173	0.72	3122173	0.88	3122173	0.4	3122173	0.7
chr16	3126445	3129906	0.99	3076538	1.0	3076538	1.0	3094142	1.0	3076538	1.0
chr16	3126888	3124964	0.97	3126887	1.0	3077958	1.0	3090852	0.88	3076923	0.83
chr16	3130183	3117794	0.58	3135098	0.63	3135098	0.69	3135098	0.65	3130182	0.63
chr16	3131046	3098071	0.83	NA	NA	NA	NA	NA	NA	NA	NA
chr16	3133080	3133079	0.94	3083517	0.57	3133079	0.86	3124699	0.81	3133079	0.63
chr16	3135093	3127004	0.37	3135098	0.52	3135098	0.55	3135098	0.44	3135098	0.59
chr16	3136720	3139378	0.71	3136719	0.95	3136719	0.95	3136719	0.66	3136719	0.91
chr16	3139749	3139748	0.67	3092818	0.45	3090852	0.87	3090852	0.92	3092818	0.91
chr16	3147089	3097989	0.74	3147088	0.72	3097592	0.5	3147085	0.66	3155480	0.16
chr16	3151830	3153334	0.44	3153292	0.81	3153334	0.79	3153292	0.58	3153292	0.58
chr16	3153378	3150610	0.56	3153377	0.8	3153377	0.46	3153377	0.56	3143278	0.84
chr16	3153958	3158994	0.9	3152277	0.97	3151903	0.98	3154528	0.96	3151660	0.97
chr16	3156405	3156404	0.57	3156404	0.92	3156404	0.37	3156404	1.0	3139578	0.78
chr16	3156634	3156639	0.96	3156643	0.4	3122180	0.5	3156639	0.94	3156643	0.89
chr16	3158993	3158779	0.79	3202660	0.47	3153707	0.31	3156404	0.39	3173207	0.32
chr16	3159782	3159667	0.51	3159667	0.94	3160020	0.88	3162913	0.86	3160020	0.92
chr16	3167799	3167822	0.71	NA	NA	3167822	0.36	3167822	1.0	3167821	0.33
chr16	3169370	3169385	0.61	3169385	0.98	3169385	1.0	3169385	0.99	3169385	0.99
chr16	3169987	3169540	0.68	3169986	0.98	3169986	1.0	3169540	0.84	3169986	0.95
chr16	3172838	3172831	1.0	3129677	1.0	NA	NA	3129677	1.0	3127825	0.09
chr16	3173081	3173080	0.92	3173080	0.6	3173080	0.33	3173080	0.87	3173080	1.0
chr16	3174652	3174651	0.94	3137430	0.75	3174651	0.93	3144295	0.79	3174651	1.0
chr16	3176957	3176868	0.9	3176868	0.97	3176956	0.98	3176956	0.97	3176868	0.93
chr16	3178344	3178943	0.26	3177340	0.71	3177340	0.59	3176500	0.64	3176500	0.72
chr16	3184216	3184221	1.0	3157458	0.2	3184221	0.25	3184221	1.0	3184221	0.85
chr16	3184624	3187834	0.85	3184445	0.98	3184445	0.96	3186239	0.95	3184445	0.97
chr16	3186242	3186239	0.94	3190546	0.91	3186239	0.92	3188188	0.79	3185545	0.92
chr16	3186756	3155312	0.17	NA	NA	NA	NA	NA	NA	NA	NA
chr16	3186860	3186859	0.61	3186868	0.6	3186859	0.98	3186868	0.83	3186859	0.58
chr16	3196384	3196383	0.97	NA	NA	NA	NA	3180909	1.0	NA	NA
chr16	3197176	3197175	0.9	3197175	0.57	3197175	0.59	3197175	0.41	3197175	0.75
chr16	3198135	3198134	0.79	3198918	0.95	3198918	0.95	3198918	0.91	3198918	0.98
chr16	3200017	3200016	0.93	3200016	0.64	3200026	0.63	3200026	0.9	3200016	1.0
chr16	3200599	3200598	0.8	3200598	1.0	3192023	0.33	3200598	1.0	3182550	1.0
chr16	3202660	3202660	0.4	3202660	0.45	3202779	0.55	3202660	0.4	3202660	0.27
chr16	3205483	3205482	0.94	3205482	0.95	3205482	0.96	3205482	0.97	3206678	0.97
chr16	3208174	3208173	0.77	3208173	0.8	3206678	0.92	3204470	0.76	3208173	0.87
chr16	3208481	3208480	0.46	3208632	0.9	3208632	0.91	3208632	0.87	3208632	0.89
chr16	3209624	3209623	0.64	3209452	0.92	3209452	0.95	3209623	0.92	3209452	0.94
chr16	3210006	3210005	0.99	3209673	0.98	3209452	0.99	3209673	0.98	3209452	0.97
chr16	3211293	3211311	0.96	3211311	0.99	3211311	0.96	3211311	0.96	3211270	0.72
chr16	3212374	3207184	0.1	NA	NA	NA	NA	NA	NA	NA	NA
chr16	3214011	3213937	0.66	3214010	0.8	3214010	0.78	3214977	0.69	3214977	0.82
chr16	3216630	3209293	1.0	NA	NA	3216629	1.0	3169986	1.0	3216629	1.0
chr16	3216790	3216789	0.78	3216789	0.97	3216789	0.9	3216789	0.88	3216789	0.88
chr16	3217986	3216987	1.0	3216987	1.0	3217985	1.0	3216987	1.0	3217985	1.0
chr16	3219285	3219004	0.75	3228040	0.79	3219932	0.72	3219067	0.76	3219932	0.65
chr16	3219829	3219828	0.5	NA	NA	3250981	0.5	3219828	0.5	NA	NA
chr16	3219978	3219977	0.62	3219977	0.66	3219977	0.92	3219977	0.56	3219977	0.72
chr16	3220887	3220886	0.56	3230518	0.39	3220886	0.98	3220886	0.53	3220886	0.92
chr16	3225912	3225911	0.94	3230228	0.89	3230518	0.97	3225911	0.93	3225911	0.99
chr16	3228041	3228492	0.7	3228040	0.93	3228040	0.97	3226869	0.91	3226869	0.77
chr16	3229864	3229863	0.92	3229098	0.93	3229098	0.98	3229863	0.94	3226869	0.81
chr16	3233464	3244154	0.2	NA	NA	NA	NA	3183772	1.0	NA	NA
chr16	3234243	3234242	0.61	3234242	0.33	3234242	1.0	3211329	0.63	3234242	0.5
chr16	3234472	3234486	0.73	NA	NA	3234486	1.0	3242468	0.42	3234486	0.5
chr16	3239214	3239213	0.73	3238829	0.74	3243922	0.72	3238829	0.7	3238829	0.63
chr16	3242362	3240889	0.69	3242361	0.69	3242361	0.81	3242361	0.41	3242361	0.77
chr16	3242673	3241467	0.9	3242085	0.99	3241467	0.97	3242085	0.93	3242304	0.96
chr16	3244155	3244154	0.94	3244154	0.97	3244154	0.97	3244154	0.96	3244154	0.95
chr16	3245642	3245642	1.0	3245642	1.0	3245642	0.97	3245642	0.95	3245642	0.96
chr16	3252052	3252313	0.86	3251897	0.74	3251897	0.91	3252313	0.73	3252313	0.8
chr16	3252784	3252783	0.55	3252783	0.8	3252313	0.84	3252783	0.8	3253531	0.75
chr16	3260067	3251391	0.14	3260066	1.0	NA	NA	3259614	0.93	3260066	1.0
chr16	3261137	3263611	0.48	3260883	0.78	3260883	0.89	3260883	0.76	3260883	0.79
chr16	3266868	3266615	0.48	3266868	0.53	3270945	0.62	3266615	0.35	3266573	0.51
chr16	3269041	3269790	0.96	3269046	0.99	3269790	0.97	3269046	0.98	3269046	1.0
chr16	3273355	3273354	0.36	3273569	0.67	3273354	0.76	3273354	0.71	3273354	0.55
chr16	3273771	3273770	0.9	3273770	0.94	3273770	0.71	3273770	0.87	3273770	0.96
chr16	3280232	3280234	0.8	3280234	0.48	3280234	0.29	3280234	0.49	3280234	0.38
chr16	3282205	3282204	0.55	NA	NA	3282204	0.94	3262854	0.56	3282204	0.5
chr16	3287954	3287953	0.85	3266042	1.0	3287953	1.0	3287953	0.67	NA	NA
chr16	3288252	3288251	0.59	3288251	1.0	3288251	0.73	3288251	0.57	3288251	0.67
chr16	3293926	3299464	0.5	NA	NA	NA	NA	NA	NA	3254615	0.25
chr16	3294476	3294475	0.46	NA	NA	3309751	0.14	NA	NA	NA	NA
chr16	3302135	3302134	0.89	3253278	0.14	3271889	0.18	NA	NA	3315222	0.44
chr16	3306712	3306722	0.85	3306711	0.22	3306711	1.0	3306722	0.88	3306711	1.0
chr16	3306953	3306952	0.95	3257201	0.5	3306952	0.92	3306952	1.0	3306952	0.64
chr16	3307680	3307679	0.81	3306764	0.55	3307679	0.95	3314604	0.62	3307679	0.95
chr16	3309752	3309751	0.86	3309751	0.92	3263773	0.64	3309751	0.8	3309751	0.7
chr16	3309931	3309930	0.56	3309930	1.0	3350172	0.33	3344764	0.5	NA	NA
chr16	3310628	3309545	0.81	3310632	0.54	3310632	0.82	3310632	0.56	NA	NA
chr16	3319784	3319801	0.65	3320115	0.55	3319797	0.63	3320115	0.41	3319783	0.37
chr16	3320049	3320048	0.67	3270248	0.67	NA	NA	3320048	0.56	3320048	0.2
chr16	3324755	3275090	0.67	NA	NA	NA	NA	NA	NA	NA	NA
chr16	3324969	3324968	0.64	NA	NA	NA	NA	3324968	1.0	NA	NA
chr16	3325931	3325930	0.88	3325930	0.45	3325930	0.9	3325930	0.65	3325930	0.46
chr16	3328988	3328987	1.0	3328987	0.85	3328987	0.72	3328987	0.87	3328987	0.89
chr16	3330085	3330103	1.0	3330103	0.98	3330103	0.99	3330103	0.97	3330103	0.96
chr16	3332721	3332678	0.32	3333097	0.8	3332807	0.66	3331789	0.57	3333097	0.74
chr16	3333325	3310889	0.12	NA	NA	NA	NA	NA	NA	NA	NA
chr16	3334139	3334141	0.73	3334139	0.96	3334139	1.0	3334141	0.9	3334139	0.81
chr16	3335521	3335769	0.74	3334326	0.79	3334326	0.72	3334326	0.49	3334326	0.71
chr16	3337155	3337154	0.97	3337154	0.97	3337154	1.0	3337154	0.97	3337154	0.96
chr16	3337811	3337810	1.0	3337810	0.95	3337810	0.99	3337810	0.92	3337810	0.97
chr16	3339275	3339271	0.77	3339274	0.84	3339274	0.91	3342821	0.53	3339274	0.8
chr16	3344948	3344947	0.96	3344947	0.8	3342971	1.0	3344947	0.9	3344947	1.0
chr16	3345486	3345485	0.95	3345485	0.99	3345485	0.92	3345485	0.97	3345485	0.99
chr16	3346189	3346188	0.98	3346188	1.0	3346188	1.0	3346188	1.0	3346188	1.0
chr16	3346625	3352444	0.52	3347136	0.76	3347136	0.75	3347136	0.81	3347136	0.75
chr16	3350373	3354370	0.8	3307221	1.0	NA	NA	NA	NA	3381694	0.33
chr16	3351888	3351887	0.61	3353219	0.75	3347833	0.68	3351887	0.6	3351887	0.68
chr16	3352909	3340277	0.21	3349882	1.0	3347819	1.0	3353426	1.0	3353426	0.96
chr16	3353814	3353532	0.96	3345820	0.92	3345820	0.75	3345820	1.0	3353532	1.0
chr16	3359860	3359859	0.48	3353986	0.71	3366664	0.72	3359859	0.64	3366664	0.6
chr16	3360698	3357845	1.0	3335520	0.07	NA	NA	3349980	1.0	NA	NA
chr16	3361586	3362130	0.38	3361585	0.65	3352962	0.32	3361585	0.21	3361585	0.55
chr16	3363680	3363679	0.97	3325463	1.0	3363679	1.0	3340205	1.0	NA	NA
chr16	3366186	3360746	0.71	3319077	1.0	3366193	0.49	3330013	0.33	NA	NA
chr16	3366852	3366354	0.98	3364937	1.0	3366851	0.99	3366340	1.0	3364937	1.0
chr16	3372331	3372345	0.99	3365599	0.99	3372345	0.99	3372345	1.0	3371691	1.0
chr16	3373270	3371415	0.63	3366674	0.95	3366674	0.83	3366674	0.87	3366387	0.79
chr16	3375764	3375763	0.96	3339271	1.0	NA	NA	3375763	1.0	NA	NA
chr16	3375791	3375790	0.75	3375790	0.99	3346373	0.95	3375790	0.87	3353426	0.75
chr16	3375811	3375790	1.0	NA	NA	3375790	1.0	3375790	0.16	3375790	0.79
chr16	3383715	3383726	0.85	NA	NA	3383714	0.45	3383714	0.92	NA	NA
chr16	3386939	3386938	0.79	3390394	0.96	3386938	0.92	3386938	0.88	3386938	0.9
chr16	3392376	3386687	0.7	3382413	0.9	3384027	0.92	3384027	0.85	3384027	0.92
chr16	3403488	3403487	0.86	3403487	0.54	3403487	0.77	3403487	0.78	3403487	0.79
chr16	3409555	3443689	0.59	3361582	0.67	3409554	0.98	3437755	0.62	3409554	0.97
chr16	3410164	3410163	0.93	3410163	1.0	3414676	0.98	3410163	0.98	3410163	0.98
chr16	3410507	3410506	0.85	3410506	0.97	3398251	0.85	3398251	0.87	3410506	0.87
chr16	3413102	3413101	0.57	3413101	0.73	3412239	0.77	3413101	0.6	3416638	0.31
chr16	3414765	3414217	0.94	3365292	0.92	3412239	0.9	3412460	0.74	3416638	0.86
chr16	3414940	3427171	1.0	NA	NA	NA	NA	NA	NA	NA	NA
chr16	3417040	3416638	0.61	3428380	0.78	3424638	0.69	3428380	0.73	3428380	0.73
chr16	3418170	3418166	0.93	3372057	1.0	3422116	0.03	3412460	0.71	NA	NA
chr16	3421909	3420827	0.47	3422089	0.6	3421908	0.58	3428452	0.47	3421908	0.63
chr16	3422076	3422075	0.9	3422075	0.89	3422075	0.96	3422075	0.93	3422075	0.9
chr16	3423168	3434999	0.85	3412318	0.5	3423167	0.92	3438988	0.73	3423167	0.33
chr16	3423498	3454854	0.16	NA	NA	NA	NA	NA	NA	NA	NA
chr16	3424605	3424604	0.68	3424604	0.73	3424604	0.77	3424604	0.7	3424604	0.82
chr16	3425663	3425662	0.98	3424863	0.99	3425662	0.95	3425662	1.0	3425662	1.0
chr16	3428192	3428814	0.82	3427595	0.83	3427595	0.89	3428814	0.89	3427595	0.91
chr16	3428381	3422436	0.6	3426973	0.86	3437743	0.89	3422436	0.81	3422436	0.78
chr16	3429567	3429566	0.56	3420161	0.89	3415820	0.41	3380207	0.78	3422118	0.68
chr16	3433978	3433591	0.96	3424850	0.99	3431117	0.98	3433977	0.98	3433591	0.99
chr16	3438217	3437743	0.67	3439857	0.83	3435490	0.86	3438216	0.84	3438773	0.79
chr16	3439216	3413273	0.75	NA	NA	3428380	0.8	3393156	0.5	NA	NA
chr16	3439626	3439625	1.0	3439625	1.0	3483528	0.25	3439625	1.0	3439625	1.0
chr16	3440634	3440633	0.97	3412318	0.8	3440633	0.67	3438988	0.95	3440633	0.25
chr16	3441978	3441977	0.83	3441977	0.82	3441977	0.76	3441977	0.82	3441977	0.93
chr16	3442675	3442674	0.79	3442674	0.97	3442674	0.93	3442674	0.89	3441209	0.9
chr16	3442851	3469162	1.0	NA	NA	NA	NA	NA	NA	NA	NA
chr16	3445441	3445440	0.78	3445440	1.0	3445440	0.53	NA	NA	3476335	0.5
chr16	3446620	3446619	0.89	3445356	0.99	3446619	0.95	3446619	1.0	3446619	0.96
chr16	3452654	3451826	0.58	3452653	0.98	3452653	0.95	3452653	0.99	3452653	1.0
chr16	3453418	3459153	1.0	3453281	1.0	3450961	1.0	3450961	1.0	3450961	1.0
chr16	3456443	3456442	0.99	3454785	1.0	3455930	0.99	3455930	0.95	3454785	1.0
chr16	3463385	3462760	0.96	3462760	1.0	3463384	0.93	3462760	1.0	3462760	0.97
chr16	3463552	3463551	0.46	3462843	0.9	3458704	0.61	3463551	0.78	3463551	0.86
chr16	3463704	3463703	0.93	3463703	0.98	3463703	0.96	3463703	0.93	3463703	0.98
chr16	3464023	3463226	0.92	3420661	1.0	NA	NA	3464022	1.0	3464022	0.56
chr16	3465267	3465279	0.72	3459056	0.86	3465266	0.95	3459056	0.64	3462834	0.95
chr16	3469086	3469085	0.66	3467787	0.84	3469085	0.63	3469085	0.74	3469085	0.61
chr16	3473012	3473011	1.0	3473011	0.97	3473011	1.0	3473011	0.99	3473011	0.99
chr16	3473708	3473748	0.35	3473707	0.48	3461050	0.5	3461050	0.39	3456775	0.43
chr16	3474947	3474946	0.98	NA	NA	NA	NA	3459099	1.0	NA	NA
chr16	3475094	3473958	0.58	3470806	0.95	3469009	0.96	3477050	0.93	3473681	0.91
chr16	3477047	3477049	1.0	3431945	1.0	NA	NA	3456002	1.0	NA	NA
chr16	3478065	3480674	0.76	3476969	0.93	3470671	0.93	3476969	0.89	3473681	0.92
chr16	3479764	3479763	0.93	3479763	1.0	3479763	0.97	3479763	0.98	3479763	0.95
chr16	3480597	3480596	0.92	3478137	0.95	3477497	0.9	3480596	0.94	3450961	0.99
chr16	3491691	3491690	1.0	3489427	1.0	NA	NA	3491690	1.0	3491690	0.47
chr16	3491750	3491883	0.71	NA	NA	NA	NA	NA	NA	NA	NA
chr16	3493211	3493210	0.74	NA	NA	NA	NA	3493210	1.0	3518237	0.17
chr16	3496141	3496140	0.93	3496140	0.8	3496140	1.0	3496140	0.83	3496140	0.94
chr16	3496855	3496489	0.67	3493734	0.84	3496405	0.94	3500761	0.76	3496074	0.64
chr16	3497213	3497212	0.59	3497212	0.82	3497212	1.0	3497212	1.0	3494349	1.0
chr16	3500367	3500366	0.52	3500366	0.8	3500366	0.78	3500366	0.63	3500366	0.75
chr16	3501771	3501789	0.82	3501799	0.84	3496939	0.97	3493660	0.97	3494349	0.99
chr16	3502443	3502442	0.8	3502442	0.5	3502442	0.64	3500998	0.57	3498291	0.95
chr16	3507196	3507195	0.87	3507195	0.59	3507195	0.89	3493822	0.44	3507195	0.8
chr16	3507560	3527747	0.84	3507559	0.93	3496939	0.91	3507559	0.96	3507559	0.85
chr16	3507681	3501067	0.66	3500147	0.42	3496939	0.48	3519130	0.36	3500147	0.29
chr16	3509095	3497212	0.5	NA	NA	NA	NA	NA	NA	NA	NA
chr16	3509821	3509830	0.97	3509830	0.78	3509830	1.0	3509830	0.99	3509830	0.98
chr16	3509994	3499945	0.53	3509993	1.0	3509993	0.48	NA	NA	3509993	1.0
chr16	3510299	3506473	0.75	3510298	0.48	3496939	0.84	3509409	0.56	3507967	0.48
chr16	3512187	3512186	0.76	3512186	0.59	3496939	1.0	3512186	1.0	3512186	0.98
chr16	3512660	3512659	0.67	NA	NA	NA	NA	NA	NA	NA	NA
chr16	3515195	3516586	0.85	3498902	0.31	3496939	1.0	3515194	1.0	3507967	0.97
chr16	3517119	3517128	0.95	NA	NA	3517128	0.94	3517128	0.96	3510298	1.0
chr16	3517474	3506531	0.33	3517479	0.96	3469521	0.25	3517479	0.89	3517479	0.83
chr16	3521170	3559414	0.59	3475746	0.12	3482443	0.67	3568500	0.15	3475719	0.5
chr16	3521425	3516689	0.87	3537528	0.14	NA	NA	3521439	0.87	3521439	0.58
chr16	3528315	3499945	0.81	NA	NA	3528314	1.0	NA	NA	3528314	1.0
chr16	3531522	3531521	0.89	3531521	0.92	3531521	1.0	3531316	0.84	3531521	0.86
chr16	3531842	3531841	0.98	3531316	0.86	3530565	0.97	3531841	0.84	3531841	0.87
chr16	3535563	3535579	1.0	3552241	0.5	3535579	1.0	3535579	0.93	3535579	1.0
chr16	3538318	3539120	0.77	3555852	0.91	3530565	0.97	3537326	0.92	3531316	0.97
chr16	3544163	3544162	0.79	3544162	0.71	3544162	0.91	3544162	0.87	3544162	0.97
chr16	3546395	3546394	0.78	3546394	1.0	3546394	0.19	3546394	0.86	3546394	0.5
chr16	3550987	3525985	1.0	NA	NA	NA	NA	NA	NA	NA	NA
chr16	3551096	3574445	1.0	NA	NA	NA	NA	NA	NA	3551118	0.16
chr16	3553692	3511229	0.97	3541410	1.0	3553712	0.9	3569402	0.02	3503700	1.0
chr16	3553909	3553908	0.56	3553908	0.67	3541982	0.1	3539369	0.51	3553908	0.52
chr16	3555740	3555749	0.95	3555749	0.88	3555749	0.98	3555749	0.96	3555749	0.97
chr16	3555923	3555923	0.63	3555852	0.69	3530565	0.43	3544623	0.47	3555852	0.42
chr16	3558330	3600003	0.5	3558332	1.0	3528292	1.0	3558332	1.0	3558332	1.0
chr16	3558582	3558582	0.63	3556539	0.64	3558582	0.51	3538166	0.57	3555852	0.45
chr16	3559627	3510298	0.36	3559643	0.95	3559643	0.92	3559643	0.83	3559643	0.87
chr16	3560423	3583832	0.07	NA	NA	3588768	0.2	NA	NA	3586239	0.53
chr16	3566725	3566724	0.69	3566724	0.14	3566724	0.67	3566724	0.59	3566724	0.75
chr16	3569314	3569313	0.71	3569295	0.55	3569313	0.9	3569313	0.47	3569313	0.52
chr16	3570168	3561018	1.0	3570167	0.99	3561000	0.92	3570167	1.0	3570167	0.93
chr16	3571384	3571383	0.78	3571383	0.75	3571383	0.82	3571383	0.75	3571383	0.82
chr16	3571545	3571544	0.65	3571544	0.55	3571544	0.57	3571544	0.63	3571544	0.81
chr16	3571944	3571943	1.0	NA	NA	NA	NA	NA	NA	NA	NA
chr16	3572304	3572303	1.0	NA	NA	3572303	0.84	3572303	1.0	3572303	0.89
chr16	3573265	3573264	0.69	3573264	0.82	3573264	0.65	3573264	0.94	3534569	0.67
chr16	3573714	3573713	0.44	NA	NA	NA	NA	NA	NA	NA	NA
chr16	3576658	3576645	0.85	3576913	0.98	3576645	0.89	3576645	0.93	3576913	1.0
chr16	3577316	3577315	1.0	NA	NA	NA	NA	3608099	1.0	NA	NA
chr16	3585801	3585800	0.87	3585800	0.89	3585800	0.89	3585800	0.48	3585800	0.8
chr16	3586360	3586359	0.91	3586359	1.0	3586359	0.84	3586359	0.97	3586359	0.95
chr16	3586818	3586817	0.65	3586817	0.6	3586817	0.73	3586817	0.65	3569958	0.43
chr16	3593870	3593869	0.93	3548960	1.0	NA	NA	3593869	1.0	NA	NA
chr16	3596824	3596823	0.68	3596823	0.97	3596823	0.91	3596823	0.91	3596823	0.83
chr16	3603050	3594408	0.87	3555229	0.62	NA	NA	3563739	0.92	3596362	1.0
chr16	3604217	3604216	0.37	3604216	0.72	3604216	0.68	3604216	0.36	3604216	0.52
chr16	3604820	3605009	0.78	3587904	0.85	3593164	0.73	3593528	0.84	3577970	0.76
chr16	3615067	3615066	0.98	3615066	1.0	3615066	0.98	3615066	0.97	3611138	0.91
chr16	3616621	3630181	1.0	NA	NA	NA	NA	NA	NA	NA	NA
chr16	3618086	3618085	0.72	3618085	0.57	3618085	0.78	3618085	0.61	3618085	0.79
chr16	3618251	3617199	0.74	3586864	0.39	3618250	0.5	3643806	0.52	3618250	0.58
chr16	3619040	3619039	0.79	3619039	1.0	3619039	1.0	3619039	0.87	3619039	0.85
chr16	3619913	3619917	0.74	3619917	0.99	3619917	0.71	3619917	0.83	3619917	1.0
chr16	3620519	3620518	0.68	3620518	1.0	3620518	0.84	3620518	0.53	3591694	1.0
chr16	3620787	3620786	0.89	NA	NA	3620786	0.91	3620786	1.0	3620786	1.0
chr16	3622211	3622213	0.35	3622213	0.68	3622213	0.6	3620957	0.28	3622213	0.45
chr16	3624269	3624268	0.79	3577365	0.33	3624268	1.0	3624268	0.85	3579863	0.33
chr16	3624856	3630181	0.61	NA	NA	3667353	1.0	NA	NA	3624854	1.0
chr16	3625626	3625625	1.0	NA	NA	NA	NA	NA	NA	NA	NA
chr16	3626201	3670926	0.58	3662589	0.06	3626200	1.0	3593028	0.5	3585585	0.0
chr16	3627276	3603253	0.67	3627275	0.67	3627275	0.93	3592777	0.71	3627275	0.5
chr16	3628862	3628861	0.95	3628861	0.98	3628861	0.97	3628861	0.97	3628861	0.95
chr16	3630134	3624914	0.85	3625156	0.96	3629652	0.67	3620925	0.85	3676630	0.48
chr16	3632587	3632586	0.97	3632548	1.0	3632548	1.0	3632586	0.91	3632586	0.92
chr16	3634220	3627937	0.21	NA	NA	NA	NA	NA	NA	NA	NA
chr16	3635709	3635708	0.85	3635708	0.45	3635708	0.92	3635708	0.53	3650616	0.14
chr16	3636823	3636830	1.0	3636830	1.0	NA	NA	3636830	0.8	3636830	1.0
chr16	3637124	3637123	0.48	3635316	1.0	3632548	0.98	3635316	0.95	3619896	1.0
chr16	3638100	3638104	0.25	3638494	0.31	3638104	0.33	3638104	0.23	3642086	0.35
chr16	3644735	3644734	0.75	3639784	0.98	3644734	0.94	3644734	0.98	3638739	0.7
chr16	3647860	3647859	0.87	3647859	0.79	3647859	0.71	3647859	1.0	3647859	1.0
chr16	3658282	3658281	0.67	3658281	0.77	3658281	0.83	3658281	0.44	3658281	0.67
chr16	3658671	3658674	0.84	3658674	0.92	3658674	0.8	3658674	0.95	3658674	0.83
chr16	3659750	3658566	0.55	3661655	0.28	3661016	0.45	3661655	0.33	3661655	0.48
chr16	3666561	3666560	0.55	3666560	0.96	3666560	0.95	3666560	0.96	3666560	0.99
chr16	3667758	3667754	0.77	3667754	0.95	3668491	0.84	3667754	0.96	3667754	0.97
chr16	3678456	3677536	0.55	3678455	0.85	3678455	0.97	3678455	0.97	3678455	0.97
chr16	3680235	3680234	0.97	3680234	1.0	3680234	0.83	3680234	0.67	NA	NA
chr16	3682388	3682387	0.93	3682387	0.93	3682387	0.92	3682387	0.99	3682387	0.91
chr16	3683170	3683169	1.0	NA	NA	NA	NA	3683169	0.73	NA	NA
chr16	3683389	3683388	1.0	3690571	0.03	3683388	1.0	3683388	1.0	3683388	0.69
chr16	3692536	3700974	0.66	3702681	0.4	3692535	0.5	3700974	0.66	NA	NA
chr16	3692956	3692966	0.73	3684288	0.99	3692966	0.73	3692966	1.0	3692966	0.54
chr16	3693388	3693848	0.78	3693848	0.91	3694451	0.94	3693848	0.93	3693848	0.82
chr16	3694001	3694000	0.94	3694000	0.97	3694037	1.0	3694000	0.94	3694000	0.99
chr16	3694351	3694350	0.75	3694350	0.77	3694350	0.87	3694350	0.74	3694350	0.79
chr16	3696725	3696735	0.94	3696735	0.67	3695951	0.94	3661615	1.0	3696724	0.94
chr16	3697664	3697663	0.66	3697663	0.97	3697663	0.88	3697663	0.73	3697663	0.94
chr16	3697790	3697789	0.95	3657335	0.4	NA	NA	3697789	1.0	3697789	0.44
chr16	3697964	3697961	1.0	3697961	1.0	NA	NA	3697961	1.0	3680904	1.0
chr16	3698319	3698001	0.92	3651163	1.0	3698318	0.86	3698315	0.84	3698318	1.0
chr16	3698886	3708817	1.0	NA	NA	3697663	0.17	NA	NA	NA	NA
chr16	3699839	3699838	0.97	3699838	0.82	3699838	1.0	3699838	1.0	3699838	1.0
chr16	3701551	3699482	0.38	3701550	0.88	3701550	0.79	3699482	0.61	3701550	0.98
chr16	3704015	3691974	0.83	3704014	1.0	3704014	1.0	3691974	0.43	3704014	0.76
chr16	3704850	3704849	0.88	3704849	1.0	3682531	0.67	3704849	1.0	3704849	1.0
chr16	3705072	3705071	0.96	3661570	1.0	3670845	0.4	3712015	1.0	3705071	0.44
chr16	3705850	3705864	0.32	NA	NA	NA	NA	NA	NA	NA	NA
chr16	3705994	3706001	0.96	3702102	1.0	3706001	0.99	3706001	0.92	3706001	0.49
chr16	3708332	3708331	1.0	NA	NA	NA	NA	3675804	0.5	3661663	1.0
chr16	3708638	3708637	1.0	NA	NA	NA	NA	3707928	1.0	NA	NA
chr16	3708818	3708506	1.0	3708817	0.79	3708752	0.84	3708817	0.86	3708817	0.9
chr16	3711033	3711032	0.83	3711032	0.92	3711032	0.85	3711032	0.96	3711032	0.66
chr16	3711600	3711607	0.9	3678353	0.14	NA	NA	3711607	0.73	3711607	0.86
chr16	3715438	3748031	0.97	3703465	0.94	NA	NA	NA	NA	3735910	1.0
chr16	3718670	3718669	0.65	3742060	0.66	3682531	0.47	3718669	0.66	3718669	0.85
chr16	3719052	3719051	0.79	3719051	0.93	3719051	0.5	3719051	0.95	3719051	0.77
chr16	3719829	3719828	0.72	3713917	1.0	NA	NA	3719828	0.71	3719828	0.5
chr16	3728400	3700087	0.25	3694008	0.33	3727958	1.0	3692393	0.5	3765002	0.25
chr16	3733362	3732916	0.77	3732852	0.71	3732852	0.94	3732852	0.85	3732916	0.85
chr16	3737440	3737455	0.75	3737455	0.67	NA	NA	3731951	0.2	3705631	0.75
chr16	3737756	3737755	0.86	NA	NA	NA	NA	3737755	1.0	3737755	1.0
chr16	3738315	3738314	0.92	3738314	0.78	3738314	0.92	3738314	0.87	3750544	0.69
chr16	3748105	3756763	0.59	3737292	0.89	3741042	0.89	3746147	0.84	3772184	0.92
chr16	3748283	3748282	0.79	3748282	0.83	3748282	0.5	3748282	0.56	3748282	0.81
chr16	3752456	3752455	0.96	3752455	0.81	3752455	0.85	3752455	0.77	3752455	0.97
chr16	3758052	3758051	0.98	3756692	0.94	3758051	0.99	3758051	1.0	3758051	0.95
chr16	3763169	3749632	0.55	3763168	0.76	3763168	0.6	3763168	0.59	3763168	0.74
chr16	3764956	3764968	0.62	NA	NA	3795853	0.25	3722217	0.57	3764968	0.6
chr16	3766531	3766530	0.98	3766530	1.0	3766530	1.0	3766530	0.87	3766530	0.64
chr16	3769876	3769875	0.59	3741989	0.14	3769875	1.0	3769900	0.89	3769875	0.44
chr16	3772323	3746539	0.14	3772328	0.42	3767047	0.33	3772328	0.34	3764783	0.27
chr16	3775922	3775921	0.92	3775921	0.81	3775921	0.5	3736224	0.3	3807034	0.08
chr16	3777338	3760278	0.07	NA	NA	3782495	0.34	3763168	1.0	3772334	0.2
chr16	3777366	3777365	0.97	3777365	0.57	3777365	0.99	3777365	0.91	3777365	0.98
chr16	3778847	3778846	0.56	3739076	1.0	NA	NA	3778846	0.6	3778846	1.0
chr16	3779934	3779261	0.03	NA	NA	NA	NA	NA	NA	NA	NA
chr16	3787632	3787629	0.42	3787634	0.64	3836210	0.42	3787634	0.92	3742873	1.0
chr16	3789884	3789883	0.76	3789883	1.0	3749966	1.0	3742873	0.62	3742873	0.64
chr16	3797598	3787200	1.0	NA	NA	NA	NA	NA	NA	3797597	0.42
chr16	3804768	3763644	0.67	NA	NA	3767957	0.5	NA	NA	NA	NA
chr16	3806454	3806453	0.79	3805677	0.8	3806453	0.97	3806453	0.98	3806453	0.96
chr16	3809184	3809183	0.98	3820949	0.91	3809183	0.95	3809183	1.0	3809174	0.73
chr16	3811489	3811488	1.0	NA	NA	NA	NA	NA	NA	3811488	0.86
chr16	3823957	3818098	0.51	3814529	0.37	3790397	0.55	3845886	0.46	3782958	0.29
chr16	3825592	3825591	1.0	3825591	1.0	3825591	0.64	3805880	1.0	NA	NA
chr16	3827192	3827196	0.92	3827196	0.33	3827196	1.0	3827196	0.6	3827196	0.82
chr16	3828088	3828087	0.94	NA	NA	NA	NA	3828087	1.0	3851911	0.5
chr16	3829057	3829056	0.79	3829056	0.5	3829056	0.28	3829056	0.62	3829056	0.62
chr16	3832001	3832015	0.25	NA	NA	NA	NA	NA	NA	NA	NA
chr16	3835159	3840801	0.28	3859796	0.44	NA	NA	3870497	0.09	3840801	0.8
chr16	3837257	3837256	1.0	3837256	0.97	NA	NA	3837256	0.51	3837256	1.0
chr16	3837825	3832775	0.85	NA	NA	NA	NA	NA	NA	NA	NA
chr16	3839870	3794295	1.0	NA	NA	3827100	1.0	NA	NA	3814341	0.5
chr16	3843424	3844855	0.55	3843423	1.0	3843423	0.94	3843423	0.94	3843423	0.95
chr16	3848172	3848171	0.85	3848171	0.61	3848171	0.5	3848171	0.76	3848171	0.82
chr16	3853940	3853981	0.83	3853939	0.62	3853939	0.1	3853981	0.89	3865318	0.48
chr16	3859186	3859213	0.86	NA	NA	3859213	0.75	NA	NA	3859213	0.34
chr16	3861653	3861652	0.64	3861652	0.79	3861652	0.57	3861652	0.47	3861652	0.41
chr16	3861759	3861758	0.42	3861758	0.58	3858843	0.62	3861758	0.48	3861758	0.48
chr16	3863602	3863601	1.0	NA	NA	3863601	1.0	NA	NA	NA	NA
chr16	3865059	3865058	1.0	3865058	0.36	3861377	0.17	3865058	1.0	NA	NA
chr16	3865643	3865642	0.93	3906987	0.67	3865642	0.69	3865642	0.93	3865642	0.73
chr16	3879234	3879234	0.68	3831772	0.99	3865690	0.72	3878959	0.8	3851308	0.61
chr16	3880140	3835631	1.0	NA	NA	NA	NA	3880139	1.0	3902323	0.1
chr16	3880404	3880403	0.96	3880403	1.0	NA	NA	3872980	1.0	3880403	1.0
chr16	3885163	3885214	0.84	3835256	1.0	3885178	0.96	3885178	0.95	3882724	0.4
chr16	3893523	3893522	0.98	3893522	0.96	3893522	0.97	3893522	0.95	3893522	0.98
chr16	3896355	3896354	0.87	3881004	0.75	3896354	0.96	3896354	0.88	3896354	0.96
chr16	3896799	3896798	0.94	3896798	0.9	3897175	0.72	3896798	0.86	3896798	0.95
chr16	3900278	3900275	0.88	3897875	1.0	3900275	1.0	NA	NA	3855410	1.0
chr16	3901101	3901100	0.97	3901100	0.8	3901100	0.67	3901100	0.89	3901100	0.35
chr16	3903417	3903433	0.48	3902323	0.12	3903433	1.0	3861504	0.5	NA	NA
chr16	3903778	3915651	1.0	NA	NA	NA	NA	NA	NA	NA	NA
chr16	3904815	3904814	0.65	3904814	0.22	3904814	0.92	3904814	0.47	3904814	0.52
chr16	3907205	3907204	0.97	3907204	0.73	3907204	0.64	3907204	0.81	3907204	1.0
chr16	3907610	3907609	0.85	3904641	0.62	3907609	0.56	3907823	0.54	3907609	0.91
chr16	3907994	3908007	0.9	3908005	0.81	NA	NA	3907998	0.49	3895248	1.0
chr16	3908010	3907998	0.85	3908005	0.77	NA	NA	3908009	0.5	3895248	0.44
chr16	3908736	3908735	0.88	3908735	0.91	3908735	1.0	3908735	1.0	3908735	0.98
chr16	3910766	3910765	0.74	3910765	0.6	3910765	0.81	3910765	0.72	3910765	0.63
chr16	3911747	3911746	0.61	3911746	0.38	3911914	0.76	3911514	0.5	3911746	0.73
chr16	3913210	3913209	0.78	3913209	0.95	3913209	0.89	3913209	0.81	3913209	0.97
chr16	3913384	3913383	0.94	3905340	0.67	NA	NA	3913383	1.0	3949402	0.25
chr16	3919375	3919374	0.99	3914750	0.99	3917239	0.99	3915834	0.97	3917410	0.98
chr16	3920839	3920838	0.62	3924054	0.54	3920636	0.95	3920838	0.61	3920636	0.91
chr16	3923308	3921717	1.0	NA	NA	3904859	1.0	NA	NA	NA	NA
chr16	3924001	3922836	0.85	3923015	0.85	3923015	0.74	3923983	0.86	3922846	0.89
chr16	3924675	3924456	0.79	3923015	0.99	3922389	0.97	3923983	0.98	3922846	0.99
chr16	3925681	3923544	0.98	3923544	1.0	3925692	1.0	3925692	0.97	3925692	0.95
chr16	3927323	3927322	0.74	3927322	0.4	3927322	0.57	3921007	0.32	3927322	0.49
chr16	3927990	3927989	0.94	NA	NA	NA	NA	3927989	1.0	NA	NA
chr16	3928245	3879545	0.17	NA	NA	3919590	0.11	NA	NA	NA	NA
chr16	3928582	3927794	0.76	3927794	0.84	3927794	0.72	3926978	0.77	3926978	0.88
chr16	3931972	3931971	0.77	3931971	0.76	3931971	0.98	3931971	0.47	3931971	0.9
chr16	3932478	3931281	0.67	3933610	0.61	3932619	0.93	3931281	0.77	3926822	0.86
chr16	3937479	3938246	0.93	3937375	0.67	3937375	0.88	3937375	0.83	3937478	0.82
chr16	3938245	3938246	0.99	3947608	0.85	3938246	0.94	3947608	0.89	3938246	0.95
chr16	3938765	3938764	0.96	3938764	0.57	3938764	0.72	3938764	0.64	3938827	0.81
chr16	3941099	3941098	0.81	3941098	1.0	3941098	1.0	3941098	0.91	3945342	0.88
chr16	3943206	3943210	0.63	3943674	0.74	3943210	0.9	3943210	0.6	3943210	0.84
chr16	3944271	3944270	0.84	3942236	0.5	3944270	1.0	3925559	1.0	3944270	0.83
chr16	3944591	3940990	0.73	3945230	0.58	3945230	0.76	3943153	0.68	3945230	0.67
chr16	3945576	3945575	0.86	3914831	0.9	3945575	0.87	3940718	0.96	3942263	1.0
chr16	3945876	3945883	0.97	3914831	0.33	3967462	0.24	3940718	0.72	3945883	1.0
chr16	3947609	3947415	0.77	3947415	0.8	3947608	0.78	3947415	0.8	3947414	0.74
chr16	3951246	3951195	0.36	3951245	0.49	3956383	0.7	3991807	0.31	3951245	0.65
chr16	3951668	3952319	0.63	3952319	0.91	3951667	0.86	3952319	0.71	3951667	0.75
chr16	3955538	3953456	0.76	3955537	1.0	3955537	1.0	3955537	1.0	3955537	1.0
chr16	3956658	3956657	0.7	3955323	0.86	3956657	0.97	3954792	0.85	3956608	0.84
chr16	3959363	3957504	0.3	3959763	0.78	3959763	0.92	3961006	0.7	3959763	0.85
chr16	3960540	3960546	0.93	NA	NA	NA	NA	3940989	1.0	3960539	1.0
chr16	3961449	3961448	0.97	3961448	0.89	3961448	0.73	3961448	1.0	3961448	0.69
chr16	3963843	3963842	0.98	3963842	1.0	3963842	1.0	3963842	1.0	3963842	1.0
chr16	3964883	3964882	1.0	3964882	1.0	3964882	0.99	3964882	0.99	3964882	0.94
chr16	3967326	3971802	0.91	3962479	0.72	3967348	0.97	3967348	0.59	3964882	0.93
chr16	3967697	3967338	0.56	3967696	0.85	3967696	0.69	3967696	0.85	3967696	0.87
chr16	3972220	3972234	0.57	3972234	0.69	3972234	0.91	3972234	0.86	3972234	0.87
chr16	3981597	3981591	1.0	NA	NA	NA	NA	NA	NA	NA	NA
chr16	3981760	3981347	0.69	3981759	0.86	3981347	0.98	3981347	0.84	3981759	0.97
chr16	3986451	3953208	0.72	NA	NA	NA	NA	NA	NA	NA	NA
chr16	3990466	3990465	0.45	3990359	0.83	3990359	0.8	3990772	0.76	3990465	0.77
chr16	3995507	3995506	1.0	NA	NA	NA	NA	NA	NA	NA	NA
chr16	3995604	3995603	0.68	3995603	0.93	3995603	1.0	3995603	0.87	3995603	0.91
chr16	4000968	4001188	0.31	3997699	0.39	3998601	0.18	4001379	0.28	4000462	0.32
chr16	4001740	4003456	0.77	4002716	0.96	4001739	0.93	4002716	0.88	4001739	0.99
chr16	4003559	4003563	0.7	4008768	0.59	4003563	0.79	4003563	0.66	3999364	0.9
chr16	4004078	4009016	0.6	NA	NA	4004077	1.0	3977475	1.0	4004077	1.0
chr16	4004252	4004251	0.81	3998601	0.63	4004251	0.69	3998601	0.62	3998601	0.65
chr16	4008205	4008204	0.98	4008204	0.97	4008768	0.99	4008204	0.99	4008204	0.99
chr16	4008572	4013839	1.0	NA	NA	NA	NA	NA	NA	4050030	1.0
chr16	4009252	4010759	0.94	4009251	0.57	NA	NA	4002319	0.91	NA	NA
chr16	4012476	4014636	0.83	4012475	0.71	4012475	0.85	4012475	0.59	4012475	0.84
chr16	4013248	4013259	0.85	4013247	0.91	4010660	0.91	4013247	0.74	4013247	0.91
chr16	4014449	3987938	0.5	4014456	1.0	NA	NA	4014456	1.0	NA	NA
chr16	4014780	4013201	0.99	4002319	1.0	NA	NA	4013201	1.0	4014779	1.0
chr16	4015438	4015437	1.0	4015437	1.0	4015437	1.0	4015437	1.0	4015437	0.67
chr16	4018215	4018214	0.88	4018214	0.73	4018214	0.89	4018373	0.85	4018373	0.89
chr16	4020826	4020825	0.99	4021928	0.99	4020064	0.95	4020825	0.89	4019986	0.97
chr16	4024025	4024024	0.89	NA	NA	NA	NA	3990113	0.09	4024024	1.0
chr16	4024560	4024551	1.0	NA	NA	NA	NA	4024551	0.56	NA	NA
chr16	4025376	4024303	0.72	4025929	0.89	4023151	0.73	4023468	0.78	4000462	0.75
chr16	4027878	4027877	0.56	4027877	0.5	4027877	0.53	4027877	0.34	4027877	0.74
chr16	4028776	4033001	1.0	4028780	1.0	NA	NA	3979495	1.0	4028780	1.0
chr16	4030704	4029537	0.92	NA	NA	NA	NA	4030703	0.67	4007569	1.0
chr16	4031887	4033960	0.25	NA	NA	NA	NA	NA	NA	NA	NA
chr16	4032512	4032511	0.59	4032511	0.92	4032511	0.96	4032511	0.85	4032511	0.9
chr16	4033433	4029822	0.46	4029822	0.86	4029822	0.84	4028743	0.84	4031137	0.89
chr16	4038281	4039665	0.59	4037511	0.91	4038280	0.93	4038280	0.43	4038280	0.99
chr16	4040459	4040458	0.57	4040458	0.95	4040458	0.8	4040458	0.92	4040458	0.77
chr16	4041747	4043389	0.93	4041746	0.84	4041755	0.86	4036873	0.69	4041755	0.95
chr16	4044347	4044371	1.0	4044347	0.98	4044347	0.99	4032692	0.22	4035010	0.11
chr16	4047284	4047283	0.91	NA	NA	NA	NA	4030384	0.56	NA	NA
chr16	4050031	4050030	0.98	4050030	0.4	4050030	1.0	4050030	0.81	4061493	0.09
chr16	4051523	4051522	0.5	4051522	0.6	4051522	0.56	4008429	0.64	4038396	0.54
chr16	4054568	4054575	0.77	NA	NA	NA	NA	4054575	1.0	4054575	1.0
chr16	4055541	4055540	1.0	4014449	1.0	NA	NA	NA	NA	4055540	1.0
chr16	4055834	4055833	0.74	4055833	1.0	4055833	0.83	4055833	0.44	4055833	0.44
chr16	4058158	4058157	0.99	4058157	0.95	4058157	1.0	4058157	0.99	4058157	0.98
chr16	4058468	4058467	0.94	4058467	0.4	4058467	1.0	4058467	0.87	4047719	0.67
chr16	4063387	4077073	0.1	NA	NA	NA	NA	NA	NA	4111269	0.02
chr16	4063712	4063711	0.88	4082921	0.84	4063711	1.0	4059827	0.84	4063711	0.86
chr16	4068325	4028978	0.17	4068324	0.5	4054471	1.0	NA	NA	4068324	1.0
chr16	4068817	4068689	0.74	4068689	0.98	4068816	0.98	4070249	0.91	4068816	0.93
chr16	4069272	4070075	0.84	4070075	0.9	4069243	0.93	4069243	0.88	4070075	0.84
chr16	4070111	4070120	0.7	4070120	0.86	4070120	0.92	4070120	0.74	4070120	0.86
chr16	4074532	4074531	0.98	4074531	0.8	NA	NA	4066587	0.9	4074531	1.0
chr16	4074717	4075844	0.84	4075844	0.99	4078000	0.92	4075844	0.88	4075844	0.92
chr16	4077078	4079971	0.77	4079971	0.87	4079971	0.96	4079971	0.92	4079971	0.83
chr16	4078001	4078000	0.99	4078000	0.97	4078000	0.96	4078000	0.98	4080443	0.88
chr16	4080417	4080416	1.0	NA	NA	4076896	0.07	4080416	1.0	NA	NA
chr16	4080719	4077077	0.74	4080718	0.95	4080718	0.41	4080718	0.59	4080718	0.68
chr16	4084723	4084722	1.0	NA	NA	NA	NA	NA	NA	NA	NA
chr16	4087544	4086726	0.55	4080443	0.64	4080443	0.75	4080443	0.63	4087855	0.61
chr16	4090708	4090707	0.94	NA	NA	4078669	0.5	4090707	0.56	4128934	0.2
chr16	4091065	4091064	1.0	4091064	0.96	4091064	0.98	4091064	0.98	4091064	1.0
chr16	4095008	4095199	0.6	4091232	0.63	4096006	0.9	4091232	0.74	4095392	0.79
chr16	4098219	4086691	0.99	4119737	0.07	4059454	0.5	4145313	0.17	4098247	0.2
chr16	4100744	4100743	0.65	4100743	0.87	4100426	0.89	4100743	0.83	4100743	0.87
chr16	4101282	4085259	0.63	4105418	0.53	4100689	0.83	4085259	0.71	4100529	0.57
chr16	4105518	4105517	0.97	NA	NA	4105517	1.0	4105517	0.75	4105517	1.0
chr16	4108707	4108706	0.56	4107868	0.7	4108706	0.82	4108706	0.66	4108706	0.75
chr16	4111851	4111850	0.93	4111850	0.96	4111850	0.91	4111850	0.97	4111850	0.95
chr16	4113171	4116742	0.61	4115816	0.91	4075569	1.0	4115816	0.87	4075569	0.82
chr16	4119572	4118591	0.89	4118591	0.93	4119388	0.94	4118591	0.94	4119261	0.89
chr16	4121177	4120611	1.0	NA	NA	NA	NA	NA	NA	4145579	0.06
chr16	4123321	4120897	0.75	4121104	0.86	4121104	0.92	4137124	0.85	4123320	0.8
chr16	4127001	4132494	0.75	4128293	0.95	4127000	0.98	4128293	0.93	4127112	0.94
chr16	4128872	4157081	1.0	NA	NA	4079306	0.67	NA	NA	NA	NA
chr16	4129841	4129209	0.74	4130980	0.65	4129840	0.89	4126569	0.58	4129731	0.72
chr16	4130028	4128603	0.8	4127112	0.93	4127112	0.94	4127112	0.93	4127112	0.92
chr16	4130561	4130423	0.57	4130560	0.78	4081878	0.22	4110240	0.58	4130560	0.44
chr16	4131316	4130089	0.89	4127112	0.94	4130089	0.9	4127112	0.91	4130910	0.96
chr16	4132826	4132825	0.69	4132825	0.94	4129716	0.59	4132825	0.93	4132825	0.86
chr16	4135340	4154223	0.83	NA	NA	NA	NA	NA	NA	NA	NA
chr16	4141408	4141407	0.96	4141407	0.84	4141407	0.53	4142698	0.74	4141407	0.86
chr16	4142791	4142790	0.67	4128854	0.33	NA	NA	4142790	1.0	4142790	1.0
chr16	4143640	4143639	0.55	4126807	0.69	4143639	0.67	4143639	0.9	4143639	1.0
chr16	4144306	4144305	0.87	4144305	0.8	4105887	0.17	4144305	0.63	4144305	1.0
chr16	4146537	4146536	0.92	4146536	0.93	4146536	0.99	4146536	0.94	4146536	0.96
chr16	4148667	4148666	0.37	4148666	0.53	4147995	0.78	4147995	0.62	4147995	0.73
chr16	4149075	4149325	0.84	4149074	0.86	4180867	0.5	4105080	1.0	NA	NA
chr16	4149248	4149247	0.95	NA	NA	4149247	0.27	4149247	1.0	4149247	1.0
chr16	4152085	4145473	0.25	NA	NA	NA	NA	4174818	0.17	4149652	0.5
chr16	4153758	4105248	0.52	4153757	0.94	4153757	0.94	4153757	0.93	4153757	1.0
chr16	4155639	4185719	0.2	NA	NA	NA	NA	NA	NA	NA	NA
chr16	4157082	4157081	0.85	4158040	0.94	4157931	0.91	4153984	0.93	4158585	0.9
chr16	4158066	4158065	0.98	4158065	0.99	4158065	0.89	4158065	0.99	4158065	1.0
chr16	4158848	4158878	0.63	4158847	0.97	4129716	0.67	4158847	0.8	4158847	0.5
chr16	4158901	4133409	1.0	4158921	1.0	4158921	1.0	NA	NA	NA	NA
chr16	4165091	4161360	0.72	4168000	0.38	4165090	0.66	4160718	0.36	4168000	0.51
chr16	4169560	4169559	0.94	NA	NA	NA	NA	NA	NA	NA	NA
chr16	4173087	4173080	0.99	NA	NA	NA	NA	4217169	0.17	4173086	0.67
chr16	4173376	4173375	0.84	4173558	0.97	4173558	0.96	4173558	0.97	4173558	0.99
chr16	4173521	4173520	0.53	4173520	0.86	4173520	0.81	4173520	0.97	4173520	0.88
chr16	4175582	4175712	0.61	4175581	0.94	4175581	0.95	4175581	0.77	4176875	0.9
chr16	4176263	4176262	0.66	4176262	0.76	4176483	0.79	4176262	0.73	4175687	0.83
chr16	4176406	4176405	0.6	4176405	0.98	4176483	0.99	4173558	0.9	4175687	0.97
chr16	4176876	4176875	0.59	4176875	0.96	4176875	0.99	4176875	0.88	4176875	0.98
chr16	4177868	4177867	0.68	4180928	0.63	4177867	0.8	4177867	0.56	4177867	0.61
chr16	4178584	4178583	0.95	4178583	1.0	4178648	0.91	4177875	0.93	4178583	0.99
chr16	4179381	4179136	0.61	4179136	0.75	4179136	0.92	4179136	0.78	4179136	0.89
chr16	4185751	4185750	0.91	4186886	0.94	4183685	0.91	4185750	0.99	4185750	0.97
chr16	4185914	4181384	0.11	NA	NA	NA	NA	NA	NA	4197421	0.5
chr16	4186088	4143844	0.94	NA	NA	4175594	0.59	NA	NA	4183027	0.02
chr16	4186817	4212613	0.14	4186816	1.0	4160715	0.17	4186816	1.0	4186816	0.85
chr16	4188154	4188153	0.47	4183795	0.92	4188153	0.94	4188153	0.9	4188153	0.96
chr16	4193806	4193805	0.5	4193805	1.0	NA	NA	4193805	0.25	NA	NA
chr16	4194900	4167253	1.0	NA	NA	NA	NA	NA	NA	NA	NA
chr16	4198439	4198438	1.0	NA	NA	NA	NA	NA	NA	NA	NA
chr16	4201117	4201116	0.41	4200891	0.69	4200891	0.97	4201116	0.61	4200891	0.78
chr16	4201280	4183652	1.0	NA	NA	NA	NA	NA	NA	NA	NA
chr16	4202593	4201308	0.8	4202592	1.0	4177588	0.5	4201308	0.97	4202592	0.97
chr16	4205946	4205353	0.71	4206754	0.99	4206754	0.97	4205568	0.96	4205945	1.0
chr16	4209273	4209272	0.67	4230504	1.0	4209272	1.0	NA	NA	4170249	0.08
chr16	4211163	4211162	0.98	4211162	0.99	4211324	0.96	4211162	0.96	4211162	1.0
chr16	4214771	4214770	0.52	4214770	0.75	4214770	0.72	4214770	0.75	4223683	0.82
chr16	4216036	4216035	0.94	4216035	1.0	4216035	0.45	4216035	0.93	4216035	0.83
chr16	4220278	4220769	0.47	4221180	0.75	4221180	0.78	4216787	0.77	4219557	0.76
chr16	4221049	4221053	0.74	4221053	0.93	4221053	0.93	4221053	0.9	4221053	0.98
chr16	4223553	4223552	0.83	4223552	0.9	4223552	0.87	4223552	0.88	4223552	1.0
chr16	4224723	4224722	1.0	4224722	0.8	4224722	1.0	4213744	1.0	4224722	0.67
chr16	4228735	4228734	0.76	4228734	1.0	4228734	1.0	4228734	1.0	NA	NA
chr16	4229450	4229449	0.98	NA	NA	4229449	1.0	4206489	1.0	NA	NA
chr16	4230382	4230381	0.57	4230381	0.91	4230381	0.65	4230381	0.88	4230381	0.59
chr16	4230548	4230547	0.57	4230547	0.56	4230547	0.7	4230547	0.59	4230547	1.0
chr16	4232517	4232516	0.77	4232516	0.75	4232516	1.0	4185550	0.5	4232516	0.91
chr16	4236651	4236650	1.0	NA	NA	NA	NA	4235777	0.56	NA	NA
chr16	4236946	4236945	0.6	4260898	1.0	4236945	0.55	4220641	1.0	4236945	0.8
chr16	4238624	4238623	0.97	4238615	0.53	4238623	0.6	4238615	0.64	4238623	0.78
chr16	4238789	4238788	0.89	4238788	0.91	4238788	0.93	4238788	0.89	4238788	0.69
chr16	4248100	4248099	0.98	4248099	0.58	4248099	0.95	4248099	0.96	4248099	0.7
chr16	4250611	4250610	0.74	4250610	1.0	NA	NA	NA	NA	4250610	0.75
chr16	4251698	4251697	0.54	4251697	1.0	4251697	0.99	4251697	0.9	4251697	0.97
chr16	4252343	4252390	0.75	4252390	0.96	4252390	0.91	4252390	0.89	4250536	0.9
chr16	4253761	4253712	0.14	NA	NA	NA	NA	NA	NA	NA	NA
chr16	4254453	4244727	0.25	NA	NA	NA	NA	NA	NA	NA	NA
chr16	4259089	4260418	0.95	NA	NA	4218041	0.44	4218956	0.99	4222272	0.5
chr16	4259576	4259575	1.0	NA	NA	NA	NA	4259575	1.0	NA	NA
chr16	4261285	4260894	0.75	4261284	0.91	4261284	0.97	4261284	0.97	4261284	0.99
chr16	4261447	4261446	0.76	4261446	0.85	4261446	0.81	4261446	0.87	4261446	0.88
chr16	4265078	4264935	0.9	4265077	0.56	4265077	0.97	4264935	0.93	4265077	0.86
chr16	4269811	4270671	0.98	4269810	0.99	4269810	1.0	4270671	0.99	4269810	0.99
chr16	4270177	4270176	0.96	4246032	0.92	4270176	0.93	4264935	0.95	4258031	0.98
chr16	4272948	4310455	0.24	4299010	0.26	4303394	0.07	4299010	0.28	4299010	0.25
chr16	4273331	4274401	0.65	4273330	0.96	4273330	0.83	4274401	0.97	4274401	0.83
chr16	4277189	4272960	0.03	NA	NA	4290017	1.0	NA	NA	NA	NA
chr16	4277614	4277396	0.61	4277173	0.82	4277173	0.56	4268205	0.61	4268205	0.78
chr16	4279385	4279384	0.94	4279384	0.98	4279384	0.99	4279384	1.0	4279384	0.99
chr16	4279540	4279539	0.74	4279539	0.91	4279539	0.54	4279539	0.85	4279539	0.94
chr16	4280606	4279539	0.36	4277357	0.41	4281550	0.75	4277357	0.5	4279384	0.54
chr16	4281992	4281991	0.89	4281991	0.68	4281991	0.95	4281991	0.88	4281991	0.88
chr16	4282056	4282063	1.0	4282063	1.0	NA	NA	NA	NA	4325929	0.09
chr16	4282704	4282709	0.71	4284085	0.68	4283024	0.84	4284085	0.67	4282709	0.7
chr16	4284790	4285054	0.21	4275874	0.78	4289366	0.75	4286502	0.74	4290304	0.8
chr16	4285630	4281562	0.72	4285629	1.0	4285629	1.0	4252507	0.57	4285629	1.0
chr16	4286932	4286941	0.71	4286941	1.0	4286941	1.0	4286941	0.67	4286941	0.4
chr16	4287367	4287366	0.75	4287366	0.95	4275874	0.88	4287366	0.95	4286502	0.96
chr16	4289682	4289675	1.0	NA	NA	4242233	0.08	4277617	1.0	NA	NA
chr16	4290286	4290285	0.45	4290285	1.0	4290285	0.55	4290285	1.0	4290285	1.0
chr16	4290453	4290452	1.0	NA	NA	NA	NA	4242415	1.0	NA	NA
chr16	4290572	4289602	1.0	NA	NA	4338138	0.01	4250211	1.0	NA	NA
chr16	4291351	4261209	0.6	NA	NA	NA	NA	NA	NA	4334006	0.94
chr16	4292350	4292349	0.81	4292212	0.98	4292212	0.99	4292349	0.95	4292212	0.98
chr16	4293073	4293066	0.97	4292212	0.99	4292212	0.99	4293066	0.99	4292212	0.98
chr16	4293973	4324108	0.04	4274714	0.07	NA	NA	NA	NA	4326383	0.2
chr16	4295285	4295307	0.91	4295294	0.5	4295307	0.49	4295307	0.94	4295307	0.91
chr16	4298617	4298634	0.87	4289981	0.12	4298624	0.56	NA	NA	4298624	1.0
chr16	4299949	4290046	0.67	NA	NA	NA	NA	NA	NA	NA	NA
chr16	4300346	4300345	0.28	4300345	0.93	4293619	0.84	4299740	0.81	4302549	0.9
chr16	4300849	4254695	1.0	4254695	1.0	NA	NA	4300859	1.0	4300859	1.0
chr16	4301728	4295916	0.92	4305676	0.5	4291017	0.94	4297439	0.98	4298529	0.87
chr16	4302261	4302260	0.92	4279071	1.0	4302260	1.0	4293555	0.75	4302260	0.43
chr16	4302426	4302425	0.92	4302425	0.99	4302425	0.96	4299110	0.94	4302425	0.93
chr16	4302994	4302999	0.97	4302999	0.99	4299740	0.97	4302999	0.99	4302999	1.0
chr16	4308400	4308399	0.94	4310283	0.91	4308399	0.95	4310744	0.89	4308399	0.99
chr16	4310451	4312431	0.93	4310463	0.9	4310455	0.98	4310463	0.88	4310455	0.91
chr16	4311357	4311356	0.74	4311356	0.56	4311356	0.93	4311356	0.94	4311356	0.96
chr16	4313395	4313394	0.92	4305676	1.0	4305757	0.89	4313394	0.9	4313394	0.85
chr16	4315995	4304801	0.2	NA	NA	NA	NA	NA	NA	NA	NA
chr16	4326756	4326755	0.41	4330973	0.67	4328177	0.62	4331264	0.65	4325528	0.49
chr16	4330974	4330973	1.0	4330973	1.0	4330973	1.0	4330973	0.96	4330973	1.0
chr16	4331144	4331143	0.97	4331143	0.98	4350310	0.36	4326177	1.0	4322733	1.0
chr16	4331790	4358001	0.81	NA	NA	NA	NA	4285564	0.5	NA	NA
chr16	4343487	4300701	0.03	NA	NA	NA	NA	NA	NA	NA	NA
chr16	4350297	4348523	0.84	4350296	0.87	4350296	0.57	4340588	0.98	4304265	0.42
chr16	4350311	4348523	0.84	4350296	0.87	4350296	0.78	4340588	0.96	4351508	0.42
chr16	4350388	4350153	0.67	NA	NA	NA	NA	NA	NA	NA	NA
chr16	4351167	4351142	0.54	4332632	0.75	4351166	1.0	4351142	1.0	4351142	0.69
chr16	4352816	4352815	0.62	4351057	0.89	4350117	0.9	4353140	0.93	4353140	0.92
chr16	4352987	4328798	0.05	4328120	0.05	4387738	0.25	4303343	1.0	NA	NA
chr16	4355469	4355468	0.8	4355468	0.73	4355468	1.0	4352815	1.0	4355468	1.0
chr16	4355947	4342613	0.5	NA	NA	NA	NA	NA	NA	NA	NA
chr16	4357742	4338320	0.52	NA	NA	4355858	1.0	4357752	0.93	4357752	1.0
chr16	4363710	4362478	0.99	4328123	0.6	NA	NA	NA	NA	NA	NA
chr16	4364186	4357513	0.8	4364185	1.0	4364185	0.56	NA	NA	4387539	0.17
chr16	4366536	4367337	0.66	4369344	0.9	4352987	0.55	4369344	0.9	4366535	0.58
chr16	4374087	4373314	0.93	4373643	0.8	4374086	0.79	4324685	0.38	4325929	0.92
chr16	4380058	4380057	0.52	4380057	0.84	4380057	0.64	4380057	0.82	4380057	0.87
chr16	4387524	4382180	0.57	4387523	1.0	4387523	0.57	4387523	1.0	4337578	0.5
chr16	4390296	4390295	1.0	NA	NA	NA	NA	4390295	1.0	4390295	1.0
chr16	4391555	4391522	0.96	NA	NA	NA	NA	NA	NA	NA	NA
chr16	4396081	4389957	1.0	4396080	1.0	NA	NA	4389957	1.0	4389957	0.76
chr16	4397453	4397452	0.67	NA	NA	4428695	0.56	NA	NA	4397452	1.0
chr16	4398666	4398665	0.51	4398665	0.82	4398665	0.22	4398665	0.77	4398665	0.56
chr16	4398968	4398967	0.89	4398967	0.5	4398967	0.5	4404209	0.28	4398967	0.56
chr16	4400797	4400420	0.53	4412831	0.79	4400420	0.71	4405674	0.81	4405674	0.82
chr16	4402241	4402241	0.94	4400519	1.0	4352987	1.0	4402241	0.96	4402241	0.99
chr16	4407278	4407277	0.96	4407277	0.16	4376761	0.95	4407277	0.78	4407277	0.41
chr16	4414191	4413845	0.82	4413845	0.92	4413845	0.95	4414190	0.92	4413845	0.95
chr16	4414865	4442805	0.01	NA	NA	NA	NA	NA	NA	NA	NA
chr16	4418342	4418341	0.5	4414956	0.84	4419283	0.73	4439707	0.81	4415713	0.6
chr16	4421166	4441189	0.54	4421165	0.96	4419283	0.92	4419399	0.88	4419399	0.94
chr16	4424268	4418341	0.81	4424272	0.86	4424272	0.36	4393490	0.49	4424272	0.39
chr16	4425325	4425324	0.82	4375334	0.78	4380172	1.0	4385379	0.81	4385379	0.52
chr16	4426905	4426904	0.9	NA	NA	4426904	1.0	NA	NA	4426904	0.24
chr16	4427956	4427955	0.95	4406830	1.0	NA	NA	4427955	0.63	4427955	1.0
chr16	4429835	4423403	1.0	4423403	1.0	4380172	1.0	4429834	1.0	4415713	0.92
chr16	4430564	4430563	0.97	4467363	1.0	4430563	0.67	4430563	1.0	4428882	1.0
chr16	4432326	4434327	0.98	4434327	1.0	4428321	0.99	4432337	0.97	4432337	0.94
chr16	4437626	4409401	1.0	NA	NA	NA	NA	NA	NA	4464867	0.03
chr16	4437787	4437786	0.67	4437786	0.67	4437786	0.79	4437786	0.41	4437786	0.41
chr16	4437956	4437970	1.0	NA	NA	NA	NA	4437970	1.0	NA	NA
chr16	4438317	4438316	0.91	NA	NA	4438316	0.81	4401154	1.0	4438316	1.0
chr16	4439024	4439023	0.93	NA	NA	NA	NA	4391507	1.0	NA	NA
chr16	4439356	4438828	0.87	4439355	0.57	4439355	0.44	4439355	0.8	4439355	0.67
chr16	4440591	4460556	0.5	4440590	1.0	4440590	1.0	NA	NA	4440590	1.0
chr16	4443688	4443687	0.99	4443687	1.0	4443611	0.99	4443687	1.0	4443687	1.0
chr16	4444326	4444345	0.55	4444345	0.59	4444345	0.64	4444345	0.6	4444345	0.57
chr16	4445918	4427339	0.96	4445925	0.9	4445925	0.95	4445925	0.97	4447121	0.93
chr16	4446555	4446109	1.0	4446554	0.6	4436877	0.33	4401298	0.75	4397704	0.33
chr16	4447815	4447814	0.93	4447814	1.0	4447814	0.96	4447814	1.0	4447814	0.99
chr16	4449813	4449812	0.83	4490702	0.2	4449812	0.44	4400407	1.0	4449812	0.76
chr16	4451897	4451896	0.94	4450543	0.99	4451654	0.97	4451896	0.98	4451896	0.92
chr16	4453434	4453433	0.82	4453433	0.64	NA	NA	4453433	0.8	4407772	1.0
chr16	4457124	4408502	1.0	NA	NA	4461557	0.25	4458224	0.07	NA	NA
chr16	4458225	4470946	0.78	4458605	1.0	4458605	0.99	4458605	0.94	4458605	0.98
chr16	4465551	4465550	0.92	4453728	0.86	4465550	1.0	4465550	0.81	4451946	0.27
chr16	4468616	4468753	0.77	4468457	0.97	4468391	0.99	4468753	0.91	4464654	0.98
chr16	4468974	4468973	0.69	4468457	0.81	4468947	0.81	4468973	0.84	4468973	0.8
chr16	4469867	4469866	0.94	4469866	0.91	4469866	0.86	4469866	1.0	4469866	0.88
chr16	4470947	4470946	0.64	4473207	0.98	4474059	0.95	4469547	0.9	4472366	0.93
chr16	4473925	4473924	0.73	4473924	0.25	4468642	0.5	NA	NA	4473907	1.0
chr16	4480348	4480347	0.71	4479612	0.79	4480596	0.96	4479612	0.71	4480596	0.91
chr16	4480652	4480034	0.91	4477748	0.8	4457143	0.88	4479027	0.94	4469740	0.77
chr16	4481349	4468557	0.64	4473207	0.95	4480918	0.95	4469547	0.85	4480596	0.95
chr16	4483160	4468753	0.57	4479612	0.85	4485306	0.84	4479612	0.8	4480596	0.82
chr16	4483404	4483403	1.0	4477748	1.0	4457143	1.0	4479027	1.0	4469740	1.0
chr16	4483974	4483973	0.66	4479612	0.78	4485306	0.9	4476291	0.68	4480596	0.93
chr16	4487258	4469942	0.86	4521992	0.5	4487257	0.18	4440123	1.0	4487257	1.0
chr16	4487788	4487787	0.85	NA	NA	4487787	0.82	4466643	0.93	4448466	0.33
chr16	4488826	4489029	0.8	4485306	0.95	4488825	0.86	4486620	0.93	4489029	0.99
chr16	4494316	4478487	0.45	4453728	0.03	4498061	0.16	4471619	0.08	4488367	0.13
chr16	4494876	4476372	0.07	NA	NA	NA	NA	NA	NA	NA	NA
chr16	4496127	4496126	0.97	4485306	0.88	4496126	0.98	4496126	0.91	4496126	0.94
chr16	4496865	4497785	0.97	4496864	0.98	4457143	0.31	4496864	1.0	4469740	0.75
chr16	4498387	4498386	0.91	4498386	1.0	4470954	0.54	4498386	1.0	4498386	1.0
chr16	4503135	4503134	0.11	4503134	0.64	4503134	1.0	4503134	1.0	NA	NA
chr16	4507450	4507449	0.95	4494706	0.5	4507449	0.1	4459729	0.5	4507449	1.0
chr16	4509351	4509350	0.68	4509350	0.72	4470161	0.1	4509350	0.54	4483118	0.35
chr16	4517741	4510300	0.81	4518768	0.76	4519330	0.81	4518768	0.78	4516856	0.86
chr16	4518155	4484269	0.93	NA	NA	NA	NA	NA	NA	4494706	0.33
chr16	4520118	4519624	0.98	4520117	1.0	4520117	1.0	4520117	0.86	4520117	0.91
chr16	4521088	4521087	0.94	4521087	0.93	4521087	0.84	4521087	0.89	4518042	0.97
chr16	4526700	4526699	0.5	4517436	1.0	4513339	0.5	4480137	1.0	4526699	0.75
chr16	4527088	4527090	0.61	4527090	0.95	4527090	1.0	4527090	0.74	4527090	0.8
chr16	4530649	4530648	0.81	4530033	0.95	4530033	0.99	4528132	0.96	4526797	0.99
chr16	4536773	4536772	0.89	4487807	0.75	4536772	0.63	4534702	0.68	4534224	0.49
chr16	4546162	4546161	0.86	4546113	0.91	4545268	0.83	4546446	0.79	4544502	0.77
chr16	4547580	4547579	0.25	4547579	1.0	4547579	1.0	NA	NA	4573469	1.0
chr16	4548877	4548113	0.57	4548876	1.0	4548876	0.98	4548876	0.87	4548876	0.97
chr16	4550087	4550086	0.64	4547843	0.88	4548876	0.81	4547428	0.84	4550086	0.87
chr16	4554340	4562854	0.57	4593058	0.33	4579811	0.07	4572150	0.02	NA	NA
chr16	4555260	4555362	0.8	4555329	0.74	4553764	0.49	4555560	0.68	4555560	0.8
chr16	4555377	4551135	0.19	4583924	0.39	NA	NA	4546653	0.43	4583924	0.09
chr16	4558914	4558913	0.67	4558913	0.77	4558913	0.47	4558913	0.62	4558913	0.53
chr16	4562462	4562461	0.71	4562461	0.92	4562461	0.85	4557590	0.76	4562461	0.93
chr16	4563567	4563566	1.0	NA	NA	NA	NA	NA	NA	NA	NA
chr16	4565171	4565170	1.0	4565170	1.0	NA	NA	NA	NA	NA	NA
chr16	4568604	4568629	0.58	4562645	0.76	4570107	0.79	4568629	0.55	4565372	0.82
chr16	4569700	4569699	0.98	4569699	0.98	4570107	0.95	4569699	0.98	4570107	0.96
chr16	4571842	4553714	0.93	4532760	1.0	4571855	0.15	4525097	0.81	4571855	0.1
chr16	4572307	4567340	0.86	4572306	0.61	4572306	0.73	4534024	0.9	4572302	0.67
chr16	4573752	4573751	0.88	4573751	0.98	4573770	0.5	4573751	0.89	4573770	0.95
chr16	4577197	4577194	1.0	NA	NA	NA	NA	4573467	1.0	NA	NA
chr16	4577950	4553278	1.0	NA	NA	4549563	0.17	NA	NA	NA	NA
chr16	4579615	4579614	0.93	4611915	1.0	4573741	0.33	4589951	0.89	4582168	0.5
chr16	4581634	4554499	1.0	NA	NA	NA	NA	NA	NA	NA	NA
chr16	4582285	4582285	0.79	4582285	0.98	4584869	0.93	4582285	0.96	4582285	0.97
chr16	4589414	4588558	0.81	4588558	0.98	4588558	1.0	4588558	0.94	4589418	0.98
chr16	4589602	4589601	0.97	4589601	0.8	4589601	0.34	4589601	0.72	4589601	0.76
chr16	4590863	4590862	0.69	4583737	0.91	4588558	0.81	4590862	1.0	4588558	0.88
chr16	4591189	4591206	1.0	NA	NA	4565500	1.0	NA	NA	NA	NA
chr16	4595691	4595690	0.91	4579704	0.91	4595690	0.67	4597809	0.86	4595690	0.43
chr16	4596684	4597809	0.95	4596683	1.0	4549365	0.57	4599954	0.88	4587286	0.5
chr16	4598358	4598369	0.97	4597416	0.98	4597416	0.99	4598369	0.95	4598369	0.92
chr16	4598522	4598518	0.73	NA	NA	NA	NA	NA	NA	NA	NA
chr16	4599103	4599102	0.69	4599102	0.75	4599102	0.19	4599102	1.0	4633874	0.17
chr16	4605494	4582576	0.95	NA	NA	NA	NA	4582576	1.0	NA	NA
chr16	4606533	4606532	1.0	NA	NA	NA	NA	NA	NA	NA	NA
chr16	4607463	4607462	0.99	4607462	0.99	4607462	0.99	4607100	0.98	4607462	1.0
chr16	4612064	4612063	0.7	4613006	0.8	4612063	0.82	4622768	0.87	4613006	0.92
chr16	4617221	4619643	0.75	4615437	0.97	4616536	0.91	4617689	0.9	4617421	0.93
chr16	4617688	4617686	0.58	4617686	1.0	NA	NA	4617688	0.57	4617686	1.0
chr16	4621361	4618943	0.68	4619511	0.88	4617220	0.96	4625115	0.7	4618483	0.95
chr16	4628080	4628079	0.77	4628079	0.89	4628079	1.0	4628079	0.44	4628079	0.95
chr16	4629149	4629153	0.48	4629153	0.73	4629153	0.65	4629627	0.5	4629153	0.76
chr16	4629738	4629610	0.67	4629737	0.81	4629737	0.61	4650008	0.42	4581494	0.5
chr16	4630355	4631507	0.81	4629950	0.95	4630354	0.99	4631507	0.99	4630283	0.94
chr16	4630438	4630438	0.98	4638277	0.02	4587529	0.25	4630438	0.87	4581494	1.0
chr16	4631907	4631902	0.59	4629950	0.81	4631507	0.99	4631907	0.48	4631507	0.97
chr16	4632391	4600363	0.06	NA	NA	NA	NA	4648305	0.4	4648900	0.04
chr16	4633718	4633718	0.96	NA	NA	NA	NA	4600363	1.0	4633718	1.0
chr16	4635258	4635257	1.0	4635257	0.5	4635257	0.67	NA	NA	4635257	1.0
chr16	4635635	4635643	1.0	NA	NA	NA	NA	4635643	1.0	4635641	1.0
chr16	4635802	4633126	0.75	4635801	1.0	4635801	0.65	4635617	0.73	4635801	0.8
chr16	4635969	4632254	0.76	4635617	1.0	4635968	0.27	4632254	0.87	4635968	0.94
chr16	4637432	4630875	0.93	NA	NA	NA	NA	4630875	1.0	4656649	0.25
chr16	4638465	4611920	0.48	4638464	0.73	4643802	0.5	4638464	0.47	4638475	0.8
chr16	4641343	4641342	0.95	4657778	1.0	4641342	1.0	4641342	0.73	4641342	1.0
chr16	4641516	4641515	0.82	4641515	0.81	4640186	0.55	4641515	0.84	4640186	0.79
chr16	4642129	4642128	0.51	4641942	0.23	4642128	0.76	4650008	0.32	4636439	0.36
chr16	4642466	4643657	0.39	4642060	0.4	4627744	0.41	4643657	0.54	4642788	0.47
chr16	4642789	4642788	0.77	4642788	0.88	4650131	0.7	4636084	0.83	4642788	0.73
chr16	4642953	4642980	0.95	4642980	0.93	4642980	0.92	4642980	1.0	4642980	0.99
chr16	4644145	4608819	0.31	4627604	0.11	NA	NA	NA	NA	NA	NA
chr16	4646423	4647100	0.64	4646422	0.97	4649507	0.65	4649389	0.5	4646422	0.97
chr16	4647460	4605301	1.0	NA	NA	NA	NA	4605301	1.0	NA	NA
chr16	4650318	4650524	0.84	4650317	0.72	4650317	0.69	4649389	0.83	4650317	0.5
chr16	4651111	4651110	0.52	4651110	0.62	4651110	0.87	4651110	0.46	4651110	0.92
chr16	4653477	4642033	1.0	NA	NA	4674581	1.0	4646233	1.0	NA	NA
chr16	4656882	4657848	0.33	4656882	0.4	4671582	0.33	4656882	0.29	4656882	0.46
chr16	4658538	4659160	0.91	4659130	0.92	4658522	0.97	4659160	0.94	4658958	0.96
chr16	4659160	4658958	0.41	4659160	0.76	4659160	0.96	4658522	0.63	4659160	0.88
chr16	4661144	4661143	0.94	4661143	0.99	4661143	0.94	4661143	0.98	4661143	0.84
chr16	4662516	4662515	0.78	4662515	0.55	4662543	0.89	4662515	0.61	4662515	0.78
chr16	4665363	4665362	0.82	4665362	0.87	4665362	0.42	4665362	0.72	4665362	0.94
chr16	4665836	4632661	0.5	4655702	0.08	4700061	0.25	4616061	0.5	NA	NA
chr16	4668125	4667140	0.82	4668124	0.88	4668124	0.83	4666973	0.8	4668124	0.54
chr16	4668523	4668518	0.6	4668518	1.0	4668538	0.27	4647394	1.0	NA	NA
chr16	4670044	4670048	1.0	NA	NA	NA	NA	NA	NA	NA	NA
chr16	4671905	4671912	1.0	4639342	1.0	NA	NA	4671912	1.0	4645652	0.45
chr16	4677312	4677316	1.0	NA	NA	NA	NA	4677316	1.0	4677316	1.0
chr16	4677837	4676007	0.64	4676007	0.74	4673450	0.85	4671467	0.73	4677836	0.73
chr16	4683557	4683556	0.97	4683556	0.96	4683556	0.95	4683556	0.98	4683556	1.0
chr16	4687578	4686833	0.67	4686079	0.81	4687207	0.89	4687207	0.74	4684512	0.77
chr16	4689768	4689767	0.85	4689767	0.54	4689767	0.78	4689767	0.87	4692978	0.52
chr16	4690206	4690202	0.47	NA	NA	NA	NA	4648272	0.12	4690207	0.99
chr16	4693887	4709584	0.5	4693886	1.0	4648911	0.5	4688416	1.0	4693886	1.0
chr16	4702107	4702106	0.67	4674580	1.0	4702106	1.0	4674580	1.0	4657784	1.0
chr16	4703422	4703421	0.87	4703623	0.79	4704193	0.81	4703876	0.82	4703876	0.77
chr16	4705927	4705926	0.78	4705926	0.98	4705926	1.0	4705926	0.98	4705926	1.0
chr16	4707282	4708778	0.7	4707474	0.99	4707281	0.89	4708896	0.93	4707281	0.97
chr16	4708121	4708778	0.98	4708464	0.98	4708778	0.99	4708778	0.98	4708464	0.99
chr16	4708939	4659997	1.0	4707651	0.5	4692971	0.12	4708938	1.0	4708938	0.34
chr16	4715804	4715803	1.0	NA	NA	4715803	1.0	NA	NA	NA	NA
chr16	4717803	4717802	1.0	4717802	0.92	4717802	1.0	4717802	1.0	4717802	1.0
chr16	4718077	4718076	0.81	4718076	0.38	4718076	0.46	4673977	0.62	4718076	1.0
chr16	4721305	4721304	0.62	4721304	1.0	4721304	0.5	4677944	1.0	4721304	1.0
chr16	4721611	4721625	0.47	4721625	0.91	4721917	0.95	4721625	0.88	4721625	0.94
chr16	4722930	4722929	0.81	4722929	0.67	4722929	0.64	4722929	0.83	4722929	0.6
chr16	4723891	4723890	0.33	NA	NA	4710479	0.5	NA	NA	4723890	1.0
chr16	4725975	4725980	0.9	4725980	0.98	4725980	0.97	4725980	0.91	4725980	0.92
chr16	4729358	4754671	0.5	NA	NA	NA	NA	NA	NA	NA	NA
chr16	4733203	4730261	0.81	4732874	0.93	4734633	0.81	4731691	0.92	4732625	0.9
chr16	4735638	4727430	0.63	4735637	1.0	4735637	0.56	4727430	0.59	4690768	0.32
chr16	4736279	4736304	0.98	4736304	0.99	4736280	1.0	4738820	0.96	4735806	1.0
chr16	4739549	4739548	0.77	4739548	0.86	4739548	0.67	4739548	0.76	4739548	0.8
chr16	4740059	4739651	0.85	4736304	0.88	4737986	0.89	4741272	0.87	4741689	0.91
chr16	4741068	4741067	0.69	4741067	0.85	4741067	0.62	4741067	0.83	4741067	0.92
chr16	4742553	4742552	0.51	4742552	0.94	4742552	0.9	4742552	0.83	4742552	0.94
chr16	4743852	4743850	1.0	NA	NA	NA	NA	NA	NA	NA	NA
chr16	4746952	4732678	0.02	NA	NA	NA	NA	NA	NA	NA	NA
chr16	4748219	4746149	0.72	4744226	0.79	4748200	0.97	4748200	0.68	4748200	0.84
chr16	4750495	4751722	0.91	4750508	0.99	4750508	1.0	4750508	0.92	4750508	0.99
chr16	4754664	4754671	0.91	4754671	0.96	4754671	0.82	4754671	0.7	4754671	0.52
chr16	4757903	4757902	0.79	4762208	0.92	4757902	0.99	4757902	0.98	4757902	0.98
chr16	4759215	4759214	0.94	4736188	0.93	4759214	0.67	4759214	0.67	4722533	0.58
chr16	4761478	4762425	0.34	4761178	0.3	4761478	0.2	4754650	0.29	4751841	0.27
chr16	4761538	4761520	0.95	4761520	1.0	4741151	0.1	4761520	1.0	4761520	0.92
chr16	4761683	4725589	1.0	4722056	1.0	4761693	1.0	4761693	0.67	4761693	0.33
chr16	4761857	4740058	0.64	4761856	0.6	4761856	0.48	4761856	0.53	4761856	0.46
chr16	4763406	4763419	0.6	4763419	0.95	4763405	0.78	4763419	0.8	4763408	0.82
chr16	4764782	4764791	0.61	4764791	0.96	4764791	0.97	4764791	0.79	4764791	0.97
chr16	4765296	4765295	0.67	4763235	1.0	4727843	1.0	4765295	0.75	4727843	0.67
chr16	4767678	4796439	0.11	NA	NA	4786068	0.25	4730110	1.0	NA	NA
chr16	4767862	4767861	0.87	NA	NA	NA	NA	NA	NA	NA	NA
chr16	4771329	4771330	1.0	NA	NA	NA	NA	4721387	1.0	4789913	0.17
chr16	4771993	4771992	0.63	4771992	0.97	4771992	0.68	4771992	0.85	4771992	0.73
chr16	4772691	4770617	0.8	4770617	0.91	4772690	0.99	4770617	0.92	4776004	0.84
chr16	4773977	4773976	0.92	4773976	0.96	4773976	0.98	4773976	0.97	4773976	0.98
chr16	4774145	4773543	0.57	NA	NA	4774178	0.67	4725979	1.0	NA	NA
chr16	4781258	4782104	0.89	4759942	1.0	4745205	0.5	4781284	0.75	4743586	1.0
chr16	4781646	4781645	0.9	4781645	0.95	4781645	0.57	4781284	0.5	4781645	0.75
chr16	4784769	4784769	0.72	4784769	0.58	4784769	0.6	4784769	0.37	4784769	0.63
chr16	4785250	4785249	0.84	4785249	1.0	4785249	0.99	4785249	0.98	4785229	0.99
chr16	4785363	4775373	0.85	NA	NA	4785362	1.0	NA	NA	4779601	0.04
chr16	4785778	4785793	0.99	4785793	1.0	4785793	0.97	4785793	0.95	4785793	0.97
chr16	4788173	4771488	1.0	NA	NA	NA	NA	4763961	1.0	NA	NA
chr16	4789307	4834478	0.28	NA	NA	4789332	1.0	4789332	1.0	4789332	1.0
chr16	4789876	4789907	0.75	4789913	0.59	4789913	0.84	4789913	0.61	4789913	0.8
chr16	4790791	4790790	0.53	4790790	0.79	4790790	0.33	4790790	0.84	4790790	0.95
chr16	4794425	4794424	0.91	4794424	0.5	4794424	0.13	4794424	0.53	4794424	1.0
chr16	4804933	4794183	0.26	4808798	0.56	4808598	0.31	4794183	0.3	4808798	0.32
chr16	4805811	4805810	0.94	4770878	1.0	4780546	1.0	4805810	0.87	4762720	1.0
chr16	4806360	4806359	0.8	4806359	1.0	4806359	0.5	4806359	1.0	4806359	1.0
chr16	4806532	4806359	0.96	NA	NA	4773051	0.33	4792111	1.0	NA	NA
chr16	4806799	4806805	0.71	4806805	1.0	4806805	0.84	4806805	0.88	4806805	0.97
chr16	4808599	4807566	0.63	4770878	0.75	4808598	0.9	4792111	0.56	4808598	0.31
chr16	4809612	4809611	0.57	4809611	0.89	4810104	0.51	4809611	0.95	4809611	0.8
chr16	4809925	4809926	0.9	NA	NA	NA	NA	4763961	0.63	NA	NA
chr16	4810513	4789649	0.03	NA	NA	NA	NA	NA	NA	NA	NA
chr16	4810791	4810790	0.99	4810790	0.99	4810790	0.98	4810790	0.97	4810790	0.94
chr16	4811103	4811102	0.97	4811102	0.53	4811102	0.67	4811102	0.76	4811102	0.91
chr16	4812497	4812496	1.0	4801790	1.0	4762916	0.5	4812496	0.46	4812496	1.0
chr16	4812964	4812963	0.86	4812943	0.53	4812963	0.36	4812963	1.0	4837431	0.43
chr16	4814065	4814928	0.83	4812943	0.91	4808598	0.66	4814928	0.94	4812943	0.86
chr16	4815113	4815112	1.0	4812963	1.0	NA	NA	NA	NA	NA	NA
chr16	4815268	4815267	1.0	4815267	0.5	4789159	0.5	NA	NA	4815267	1.0
chr16	4815790	4815789	1.0	NA	NA	NA	NA	4804933	0.0	NA	NA
chr16	4816948	4816947	0.89	4817123	0.97	4816947	0.97	4816947	0.87	4816947	0.98
chr16	4818003	4818002	0.97	4817564	0.83	4818002	0.97	4818002	0.86	4817564	0.93
chr16	4823743	4822101	0.8	4868325	0.78	4822101	0.85	4822101	0.85	4822101	0.89
chr16	4825657	4825656	1.0	4825656	0.94	4825656	1.0	4825656	0.95	4825656	1.0
chr16	4827589	4827600	0.61	4827584	0.98	4827600	0.99	4827600	0.81	4827600	0.93
chr16	4827909	4827908	1.0	4803672	1.0	4793109	0.33	NA	NA	NA	NA
chr16	4828069	4791199	0.69	NA	NA	NA	NA	NA	NA	NA	NA
chr16	4829676	4829675	0.59	NA	NA	NA	NA	4829675	1.0	4829675	1.0
chr16	4830222	4830221	0.59	4830221	0.63	4830221	0.45	4830221	0.57	4830221	0.67
chr16	4833644	4833643	0.78	4833643	0.8	4833643	0.91	4833643	0.91	4833643	0.83
chr16	4836814	4837450	0.76	4836813	0.22	4836813	0.28	4836813	0.55	4824963	0.73
chr16	4837932	4837191	0.49	4838587	0.58	4846729	0.47	4846729	0.5	4846729	0.36
chr16	4838587	4838587	0.95	4838587	0.98	4808598	0.99	4857172	0.96	4837191	1.0
chr16	4839180	4866773	0.96	4866773	1.0	4839196	0.49	4790790	0.86	4796800	0.25
chr16	4840533	4813379	0.81	NA	NA	4799219	0.09	NA	NA	4804945	1.0
chr16	4841646	4838303	0.61	4838303	0.78	4841651	0.85	4838303	0.71	4835228	0.74
chr16	4842244	4842263	0.59	4838587	0.95	4842243	0.56	4838611	0.74	4837191	0.63
chr16	4849108	4849120	1.0	4849120	1.0	4849113	1.0	4849120	1.0	4849120	1.0
chr16	4849344	4849343	0.94	NA	NA	NA	NA	4807180	0.67	NA	NA
chr16	4849476	4842054	0.76	4831389	0.5	4825513	0.33	4849475	0.52	4849475	0.78
chr16	4849589	4849596	0.96	4831389	1.0	NA	NA	4849596	0.62	NA	NA
chr16	4853546	4853545	0.99	4853545	0.99	4853545	0.99	4853545	0.99	4853545	1.0
chr16	4854341	4854340	0.77	4852206	1.0	4854247	0.99	4853242	0.73	4852037	0.98
chr16	4854511	4852318	0.46	4854510	0.93	4854510	0.94	4854510	0.91	4854510	0.91
chr16	4854730	4854729	1.0	4854729	1.0	4854729	0.48	4854729	0.73	4854729	1.0
chr16	4857188	4842266	0.5	NA	NA	4857187	1.0	NA	NA	NA	NA
chr16	4857352	4857351	0.79	4857351	0.96	4857351	0.98	4857351	0.96	4857351	0.97
chr16	4864076	4862778	0.46	4864233	0.41	4864075	0.62	4861556	0.37	4864233	0.47
chr16	4868913	4868912	1.0	4823930	1.0	4847507	0.11	4868912	1.0	4868912	1.0
chr16	4875945	4875962	0.93	4875816	0.91	4875962	0.99	4875962	0.96	4875962	0.96
chr16	4876535	4876534	1.0	4876534	1.0	NA	NA	NA	NA	4850888	0.81
chr16	4877797	4877797	0.94	4877798	0.92	4877798	0.89	4877797	0.91	4877798	0.96
chr16	4888713	4888712	0.65	4890022	0.87	4896583	0.89	4890022	0.89	4890022	0.87
chr16	4890395	4890394	0.9	4885984	1.0	4909365	0.89	4890394	1.0	4890394	0.94
chr16	4898882	4929852	0.14	NA	NA	NA	NA	NA	NA	NA	NA
chr16	4899576	4890808	0.58	4899576	0.99	4899576	1.0	4899576	0.95	4899576	0.97
chr16	4901691	4868440	1.0	4855606	0.2	NA	NA	NA	NA	4897332	0.2
chr16	4902693	4902692	0.65	4901462	0.62	4902193	0.88	4902692	0.83	4901462	0.88
chr16	4903721	4903720	0.96	4903720	1.0	4903720	0.86	4876849	0.91	4903720	0.25
chr16	4906221	4899656	0.25	NA	NA	NA	NA	NA	NA	NA	NA
chr16	4907078	4908422	0.5	4906950	0.8	4906950	0.86	4907079	0.75	4906950	0.75
chr16	4907308	4907004	0.52	4907308	0.36	4909253	0.81	4924993	0.6	4905393	0.6
chr16	4907994	4907993	0.96	4907993	0.85	4863581	1.0	4866850	0.47	4866850	0.67
chr16	4908163	4908162	0.55	4909365	0.93	4926046	0.25	4905400	0.64	4908162	0.51
chr16	4908423	4908715	0.62	4908422	0.72	4908422	0.89	4908422	0.75	4908715	0.72
chr16	4908536	4908536	0.94	4908012	0.98	NA	NA	4908012	1.0	4908536	1.0
chr16	4911509	4911521	1.0	4911521	1.0	4911521	0.97	4911521	0.98	4911521	0.99
chr16	4913105	4871854	0.1	NA	NA	4920014	0.5	4907079	0.25	4913020	0.67
chr16	4916672	4916671	0.46	4916671	0.96	4915784	0.93	4916671	0.98	4916671	0.98
chr16	4917134	4917139	1.0	NA	NA	NA	NA	NA	NA	NA	NA
chr16	4917987	4917986	0.43	4915929	0.8	4917986	0.94	4915929	0.8	4918185	0.84
chr16	4918293	4918292	0.92	4920801	0.96	4918292	0.92	4920801	0.93	4918523	0.82
chr16	4922661	4922043	1.0	NA	NA	NA	NA	NA	NA	4888712	1.0
chr16	4927937	4965528	0.08	NA	NA	NA	NA	NA	NA	NA	NA
chr16	4932412	4932411	0.73	4932411	1.0	4932411	1.0	4932411	0.63	4924987	0.67
chr16	4933002	4933001	0.79	4933001	0.99	4933001	0.94	4933001	0.95	4933001	1.0
chr16	4938367	4938408	1.0	NA	NA	4938426	0.8	4937212	1.0	4938426	1.0
chr16	4939301	4939300	0.99	4939300	0.98	4939204	1.0	4939300	1.0	4939765	1.0
chr16	4948108	4914729	0.12	NA	NA	NA	NA	NA	NA	NA	NA
chr16	4950591	4950604	0.97	NA	NA	NA	NA	4950604	0.6	NA	NA
chr16	4951458	4951457	0.38	4951457	0.89	4951457	0.98	4951457	0.85	4951457	0.87
chr16	4951807	4951936	0.98	NA	NA	NA	NA	4915941	1.0	4951806	1.0
chr16	4952572	4957469	0.69	4954476	0.8	4952262	0.78	4958307	0.77	4955851	0.8
chr16	4953925	4953924	0.48	4954838	0.99	4953058	0.98	4954838	0.92	4951480	0.97
chr16	4954113	4954112	0.83	4954112	0.95	4954112	0.96	4954112	0.96	4954112	1.0
chr16	4957117	4955221	0.7	4956075	0.87	4957174	0.76	4955221	0.88	4955221	0.77
chr16	4961272	4961286	0.56	4961302	1.0	4961302	0.96	4961302	0.73	4952020	0.79
chr16	4969391	4969390	0.46	4969390	0.33	4969390	0.75	4969390	1.0	4969390	1.0
chr16	4969818	4969783	0.9	4969783	0.97	4968545	0.96	4969819	0.99	4968986	0.99
chr16	4971092	4971091	0.7	4953073	0.83	4971091	0.79	4972152	0.74	4971091	0.49
chr16	4972028	4972027	0.78	4972027	0.5	4951457	0.08	4972027	1.0	NA	NA
chr16	4981120	4951567	1.0	NA	NA	NA	NA	NA	NA	NA	NA
chr16	4982209	4939695	1.0	4989339	0.04	5026771	0.25	NA	NA	NA	NA
chr16	4986129	4983643	0.75	NA	NA	5009446	1.0	4983643	1.0	NA	NA
chr16	4987202	4989504	0.41	4987201	0.78	4984831	0.8	4984831	0.84	4985400	0.78
chr16	4987498	4987753	0.58	4989504	0.7	4990377	0.82	4983981	0.66	4984831	0.7
chr16	4992232	4991774	0.98	5009246	0.8	4992233	1.0	4990353	0.94	NA	NA
chr16	4993967	4993966	0.51	4993049	0.51	4995018	0.9	4993966	0.62	4990969	0.76
chr16	4994360	4994365	0.88	NA	NA	4994365	1.0	4997929	0.01	NA	NA
chr16	4994683	4995552	0.82	4995552	0.95	4995552	0.83	4995552	0.85	4995552	0.96
chr16	4995625	4995552	0.55	4995622	0.51	4995690	0.81	5017148	0.56	4995624	0.5
chr16	4998003	5002360	0.3	4998002	0.93	4998002	0.85	4961081	0.42	4998002	0.86
chr16	5001940	5001939	0.97	5001939	1.0	4995099	1.0	5001939	0.79	5001939	0.8
chr16	5002299	4995552	0.43	5001801	0.6	5002338	0.7	5002298	0.53	5001801	0.55
chr16	5010366	5010365	0.88	4967562	0.5	5005940	1.0	5010365	0.19	NA	NA
chr16	5013030	5024499	1.0	NA	NA	NA	NA	NA	NA	NA	NA
chr16	5013387	5013386	1.0	5013386	1.0	5012763	1.0	5013386	1.0	5013386	0.99
chr16	5019834	5019689	0.71	5019844	0.96	5019844	0.99	5019844	0.98	5019844	0.99
chr16	5021397	5021396	0.71	5021396	0.45	5021396	0.17	4975902	1.0	5021396	1.0
chr16	5023407	5023406	0.59	5023406	0.67	5019628	0.76	5023406	0.7	5023406	0.89
chr16	5025929	5025928	0.75	4989307	0.94	5025928	1.0	5025928	0.8	5025928	0.6
chr16	5027395	5027394	0.98	5027394	0.97	5027394	1.0	5027394	1.0	5027394	0.98
chr16	5028285	5028284	0.69	NA	NA	NA	NA	NA	NA	NA	NA
chr16	5028403	4981961	0.67	NA	NA	NA	NA	4979973	1.0	NA	NA
chr16	5032679	5032669	0.82	5032678	0.53	5032678	1.0	5032070	0.57	5032678	1.0
chr16	5034177	5034176	0.97	5006619	0.8	5034176	0.95	5034176	0.92	5034176	0.93
chr16	5038412	5038633	0.84	NA	NA	5038411	0.56	5038411	0.67	5038411	0.5
chr16	5039434	5039450	1.0	5039450	0.93	5039438	1.0	5039450	0.9	5039450	0.83
chr16	5039595	5039594	0.77	5039594	0.75	5039594	0.76	5039594	0.7	5039024	0.81
chr16	5040533	5040532	0.95	5040532	0.8	5041362	0.98	5040532	0.82	5040532	0.93
chr16	5043069	5043073	1.0	NA	NA	NA	NA	4993333	1.0	5043073	0.25
chr16	5044000	5043999	0.99	5043999	0.89	5043999	0.93	5043999	0.83	5043999	0.96
chr16	5044844	5044843	0.99	5044843	0.83	5044843	0.33	5043707	0.75	5044843	1.0
chr16	5046331	5046330	0.97	5046330	0.57	5046330	0.8	5046330	0.9	5046330	1.0
chr16	5050369	5050368	0.45	NA	NA	5050368	1.0	5050368	1.0	NA	NA
chr16	5052592	5052603	0.91	5052603	0.89	5052603	0.83	5052603	0.86	5052603	0.86
chr16	5053542	5053541	0.59	5053541	0.81	5053541	0.96	5053541	0.67	5053541	1.0
chr16	5055938	5028393	0.36	5060625	0.41	5056183	0.41	5058259	0.23	5035034	0.32
chr16	5057237	5057236	0.71	NA	NA	5057236	1.0	5057236	1.0	5057236	0.67
chr16	5057262	5057159	0.66	5058005	0.64	5057292	0.53	5057292	0.63	5057159	0.52
chr16	5057331	5057028	0.5	5056049	0.96	5056049	0.75	5057028	1.0	5057371	0.86
chr16	5057480	5057479	0.71	5057479	1.0	5057479	0.96	5057479	0.75	5057479	0.91
chr16	5057530	5064124	0.25	NA	NA	NA	NA	NA	NA	NA	NA
chr16	5059251	5059264	0.95	NA	NA	NA	NA	5013797	1.0	NA	NA
chr16	5066288	5066287	1.0	5066287	1.0	5019847	1.0	NA	NA	NA	NA
chr16	5067338	5067337	0.98	5067337	0.98	5067337	0.91	5067337	0.94	5067337	0.98
chr16	5068631	5068700	0.22	5072680	0.64	5073269	0.69	5087936	0.59	5072071	0.54
chr16	5073705	5034176	0.11	NA	NA	NA	NA	NA	NA	NA	NA
chr16	5077170	5075552	0.95	NA	NA	NA	NA	5075552	1.0	NA	NA
chr16	5166242	5166160	0.67	5202002	0.17	5164153	0.06	NA	NA	5139789	1.0
chr16	5168579	5178336	0.95	5168578	0.9	5168578	0.64	5164932	0.99	5168578	0.56
chr16	5169471	5190444	1.0	NA	NA	NA	NA	NA	NA	5149186	0.5
chr16	5171532	5171844	0.9	5171531	0.57	5171531	0.95	5171844	0.9	5171844	0.89
chr16	5172504	5143947	0.07	NA	NA	NA	NA	NA	NA	NA	NA
chr16	5172580	5172579	0.99	5172579	0.71	NA	NA	5172579	0.82	5172579	1.0
[truncated: 29,283 more rows]
