# Supplementary material for: A deep population reference panel of tandem repeat variation
Source: Nat Commun. 2023 Oct 23;14:6711. doi: 10.1038/s41467-023-42278-3 (PMC10593948; doi:10.1038/s41467-023-42278-3)
Supplement: Supplementary file 5 — Supplementary Data 18 [file 41467_2023_42278_MOESM5_ESM.zip › tag_tables/tag_snp_info_chr17_hg38.csv]

CHROM	TR_POS	AFR_TAG_SNP_POS	LD_AFR	EUR_TAG_SNP_POS	LD_EUR	EAS_TAG_SNP_POS	LD_EAS	AMR_TAG_SNP_POS	LD_AMR	SAS_TAG_SNP_POS	LD_SAS
chr17	141868	141882	0.54	141882	0.99	141882	0.91	141882	0.99	141882	0.89
chr17	142652	141946	0.83	141946	1.0	129744	1.0	141946	1.0	130997	1.0
chr17	144149	145310	0.93	144255	0.98	144255	1.0	144255	0.95	144255	0.97
chr17	144256	144255	0.97	144255	1.0	144255	0.98	144255	0.94	144255	1.0
chr17	149559	149558	0.5	117987	0.17	149558	0.67	149554	1.0	NA	NA
chr17	153701	153700	0.76	153700	0.95	153700	0.59	153700	0.59	153700	1.0
chr17	159042	156366	0.48	161952	0.61	163283	0.75	161952	0.65	161952	0.62
chr17	159868	116401	0.11	162719	0.05	145807	0.25	NA	NA	NA	NA
chr17	165486	165487	0.53	165487	0.44	165487	0.41	165396	0.47	165487	0.61
chr17	176200	176199	0.69	176199	0.93	176199	0.94	176199	0.98	176199	1.0
chr17	177029	177028	0.48	177028	0.77	177028	0.58	177028	0.73	177028	0.78
chr17	179402	182518	0.8	179779	0.96	179322	0.96	179779	0.9	179672	0.99
chr17	190016	188047	0.89	190015	0.85	190228	0.78	190015	0.85	188462	0.88
chr17	190719	190725	0.97	190725	0.97	193501	0.96	190725	1.0	190725	0.99
chr17	196952	196962	0.57	235322	0.09	NA	NA	NA	NA	NA	NA
chr17	205728	205727	0.79	205727	0.8	205706	0.92	205727	0.78	205727	0.77
chr17	209841	209265	0.96	206193	1.0	NA	NA	206193	1.0	206193	0.91
chr17	212699	212698	0.94	212698	0.99	212698	1.0	212698	1.0	212698	1.0
chr17	214770	214769	0.62	214769	0.85	214769	0.67	214769	0.75	214769	0.87
chr17	223190	223196	0.5	223833	0.9	223196	0.98	223196	0.78	223196	0.99
chr17	225116	225115	0.53	224098	0.63	224952	0.97	224952	0.58	225115	0.68
chr17	227872	227877	1.0	227877	0.97	NA	NA	227877	1.0	227877	0.97
chr17	232446	200453	0.25	NA	NA	NA	NA	NA	NA	NA	NA
chr17	232829	232829	0.44	232829	0.43	227370	0.67	232829	0.36	232829	0.47
chr17	238247	238268	0.1	238270	0.5	217475	0.25	238268	0.5	239392	0.31
chr17	238314	238337	0.82	238337	0.67	238358	1.0	238337	0.33	NA	NA
chr17	240232	240237	0.76	239197	0.78	240364	0.77	240259	0.83	240259	0.73
chr17	241056	241103	0.86	241055	0.93	241103	0.96	241103	0.9	241103	0.9
chr17	241706	241721	0.4	241721	0.64	242049	0.62	241721	0.63	242049	0.57
chr17	245008	245022	1.0	236637	0.67	NA	NA	NA	NA	NA	NA
chr17	245116	245127	0.89	NA	NA	NA	NA	242934	1.0	NA	NA
chr17	245401	244436	0.99	244436	0.85	246198	0.85	246894	0.63	244436	0.92
chr17	251965	251964	0.71	252806	0.84	260852	0.66	252806	0.74	251964	0.54
chr17	266203	265676	0.39	266203	0.53	265231	0.61	265676	0.26	266203	0.71
chr17	270687	270691	0.91	270691	0.96	270691	0.81	270691	0.89	270691	0.93
chr17	272763	272762	0.22	275730	0.81	272762	0.71	272663	0.78	272663	0.71
chr17	275234	275730	0.4	275730	0.94	275730	0.93	275730	0.85	275730	0.93
chr17	294299	294298	0.94	338965	0.5	294298	0.37	336991	0.33	250339	1.0
chr17	298543	298542	0.91	298542	0.95	298542	0.91	298542	0.89	298542	0.97
chr17	298705	298435	0.27	301604	0.53	298696	1.0	301604	0.51	301554	0.73
chr17	306025	306024	0.45	306024	0.96	306024	0.95	306024	0.85	306024	0.97
chr17	320473	320472	0.95	317818	1.0	317818	1.0	320472	1.0	320472	1.0
chr17	323262	323261	0.97	323261	1.0	323261	0.83	323261	1.0	323261	0.97
chr17	328752	328723	1.0	NA	NA	324883	1.0	NA	NA	324883	1.0
chr17	330876	330875	0.98	330875	0.95	330875	0.93	330875	0.88	330875	0.93
chr17	332280	332279	0.87	332279	0.97	332279	0.98	332279	0.98	330786	0.93
chr17	334871	335236	0.56	335236	0.86	335236	0.79	335236	0.81	335236	0.79
chr17	337123	337122	0.87	337122	0.97	337122	1.0	337122	0.91	337122	0.96
chr17	338457	338456	0.92	338456	1.0	338456	0.98	338456	0.45	338456	0.85
chr17	348004	348003	0.86	348003	1.0	348003	0.99	348003	0.92	348003	0.97
chr17	348094	348093	0.66	348093	0.73	348093	0.74	343931	0.65	343931	0.63
chr17	348536	348543	0.84	343593	0.62	348535	0.97	348543	0.75	348535	0.97
chr17	354372	354371	0.97	354371	1.0	374133	0.5	354371	0.92	351160	0.95
chr17	354431	354437	1.0	354437	0.99	354437	0.97	353410	0.98	353410	0.99
chr17	356731	308006	0.25	NA	NA	NA	NA	NA	NA	NA	NA
chr17	359694	360594	0.91	359705	0.96	359705	0.97	360594	0.99	359705	0.98
chr17	364079	364133	0.98	364078	0.99	364078	1.0	364078	0.99	363370	0.99
chr17	364090	364165	0.12	400802	0.5	NA	NA	NA	NA	364611	0.11
chr17	365558	365557	0.84	365557	0.87	365557	1.0	365557	0.95	365557	0.93
chr17	365932	413735	0.6	NA	NA	NA	NA	NA	NA	NA	NA
chr17	369059	374019	0.74	370947	0.88	370947	0.88	374019	0.85	370947	0.95
chr17	374134	374133	0.61	374133	0.99	372727	0.97	374133	0.97	372727	0.95
chr17	376396	376395	0.38	376958	0.6	373119	0.81	376395	0.5	376395	0.73
chr17	377523	377522	0.77	375987	1.0	375987	0.8	375987	0.59	375987	1.0
chr17	378530	379187	0.64	380267	0.91	374019	0.88	380267	0.85	380267	0.91
chr17	385028	385033	1.0	NA	NA	NA	NA	336369	1.0	NA	NA
chr17	388434	388433	0.96	388402	1.0	388402	1.0	388402	0.99	388402	0.98
chr17	392309	392308	0.9	392308	0.95	392308	0.46	392308	0.67	392308	0.5
chr17	392743	392742	0.91	395065	0.65	392742	1.0	393502	0.61	392742	0.51
chr17	398663	398662	0.88	398662	1.0	398662	0.97	398662	1.0	398662	0.89
chr17	400734	400733	0.98	NA	NA	NA	NA	410163	1.0	NA	NA
chr17	405805	402098	1.0	NA	NA	405804	1.0	405804	1.0	357082	1.0
chr17	405965	405373	0.83	405964	0.93	405964	0.98	415725	0.82	405964	0.93
chr17	409015	409015	0.74	410147	0.79	409015	0.95	418011	0.77	418011	0.83
chr17	412302	406181	0.85	411341	0.97	412301	0.84	415712	0.89	415712	0.97
chr17	412575	412574	0.97	369301	1.0	367580	0.17	410163	1.0	412574	1.0
chr17	417125	417555	0.7	390628	0.22	417140	0.93	415725	0.66	417140	0.93
chr17	418302	417555	0.98	418301	1.0	415725	0.88	415725	0.98	415725	0.95
chr17	418376	390163	0.33	NA	NA	NA	NA	NA	NA	427903	0.25
chr17	422941	422947	0.56	422686	0.97	NA	NA	422949	1.0	422686	1.0
chr17	424308	424307	0.92	420273	0.99	409457	0.95	409457	0.99	420273	0.92
chr17	425322	425321	0.63	415712	0.97	NA	NA	425321	1.0	422686	1.0
chr17	428700	425416	0.05	NA	NA	426017	0.2	NA	NA	NA	NA
chr17	430819	428293	1.0	429529	0.99	430818	0.98	430818	1.0	430818	1.0
chr17	431756	436858	0.4	433775	0.72	432703	0.61	432703	0.72	432703	0.8
chr17	433197	432864	0.86	427175	0.8	433196	0.97	431255	0.74	427175	0.82
chr17	434378	434377	0.65	430928	0.87	429959	0.95	426439	0.69	430928	0.86
chr17	435139	434092	0.87	435138	0.98	434848	0.96	435138	0.93	435138	0.93
chr17	437196	437195	0.9	437195	0.94	437195	0.96	437195	0.94	437195	0.87
chr17	443925	442263	0.48	443924	0.97	444296	0.8	443924	0.87	443924	0.94
chr17	444228	444237	0.8	419686	0.31	444237	0.44	446795	0.89	444237	0.67
chr17	445795	446795	0.92	445794	0.69	445794	0.75	446795	0.78	445794	0.76
chr17	445985	421820	0.5	NA	NA	NA	NA	NA	NA	NA	NA
chr17	446172	446171	0.77	446171	0.69	446171	0.97	446171	0.93	446171	0.97
chr17	493458	493457	0.86	493457	1.0	493457	0.5	493457	0.75	498166	0.75
chr17	502252	502251	0.7	502251	0.95	502251	1.0	502251	0.83	502251	0.95
chr17	511747	548804	0.5	NA	NA	NA	NA	NA	NA	NA	NA
chr17	515957	516925	0.95	516793	0.75	528350	0.96	516925	0.93	516793	0.86
chr17	524304	504753	0.67	515653	0.76	515653	1.0	515653	0.92	515653	0.93
chr17	529381	529231	0.72	526633	0.68	528124	0.83	526633	0.72	514931	0.6
chr17	529870	543474	0.68	528350	0.87	529869	0.97	528350	0.89	528350	0.87
chr17	530027	530026	1.0	515653	0.9	515653	1.0	515653	1.0	515653	1.0
chr17	531506	531505	0.77	527520	0.82	NA	NA	531505	0.93	531505	0.5
chr17	532269	512486	1.0	NA	NA	NA	NA	512486	1.0	NA	NA
chr17	533844	528124	0.95	528124	0.93	533843	0.83	533843	0.92	533843	0.86
chr17	534918	528124	0.77	528124	0.82	531980	0.54	537257	0.67	537257	0.78
chr17	542976	542975	0.84	542975	0.45	542975	0.78	542975	0.89	542975	0.51
chr17	547639	547638	1.0	NA	NA	NA	NA	NA	NA	NA	NA
chr17	549584	549583	0.99	549583	1.0	549583	0.98	549583	0.98	549583	0.93
chr17	553575	553574	0.75	553574	0.97	553574	0.93	553574	0.93	553574	0.93
chr17	558470	556928	0.73	NA	NA	NA	NA	520947	1.0	NA	NA
chr17	558822	558821	0.91	558821	0.8	558821	0.76	558821	0.77	558821	0.66
chr17	561517	540056	0.5	NA	NA	NA	NA	NA	NA	NA	NA
chr17	561621	561620	1.0	NA	NA	NA	NA	NA	NA	561620	1.0
chr17	562754	543599	0.51	562753	0.91	561722	1.0	561722	0.98	562753	1.0
chr17	564716	564719	0.97	561722	0.98	561722	0.87	561722	1.0	564719	1.0
chr17	567505	567504	0.97	561051	0.99	564345	0.93	567504	0.98	567504	0.98
chr17	569904	562879	0.79	569903	0.61	556459	0.92	559202	0.93	569903	0.69
chr17	570667	570666	1.0	NA	NA	NA	NA	NA	NA	NA	NA
chr17	571469	571523	0.51	574231	0.92	559083	0.69	574231	0.86	563231	0.87
chr17	588319	583581	0.99	588318	0.99	588318	1.0	583581	1.0	588318	0.98
chr17	597950	597962	0.57	597962	0.57	597962	0.34	597962	0.33	597962	0.46
chr17	608922	608921	0.82	608921	0.85	608921	0.96	608921	0.94	608921	0.94
chr17	610127	600808	0.2	599775	0.39	610005	0.81	600648	0.66	610005	0.64
chr17	610754	602923	0.52	610753	0.91	610753	0.96	610753	0.79	610753	0.91
chr17	610941	610039	0.55	573038	0.17	NA	NA	570214	0.4	571506	0.06
chr17	614942	614941	1.0	NA	NA	614941	1.0	630312	1.0	NA	NA
chr17	620679	620678	0.62	587616	0.7	620678	0.86	587616	0.67	645850	0.79
chr17	622389	622388	0.98	622388	0.99	622388	0.96	622388	0.99	622388	1.0
chr17	622858	622857	0.96	581748	1.0	602682	1.0	581748	0.85	622857	1.0
chr17	623920	623925	0.44	623933	1.0	NA	NA	623925	0.56	589567	1.0
chr17	624018	605339	0.89	621057	0.95	621057	0.92	621057	0.99	598231	0.96
chr17	624996	624995	0.62	624995	0.51	664655	0.48	664655	0.59	664655	0.53
chr17	625476	625475	0.63	625475	0.57	600978	0.6	625475	0.63	625475	0.6
chr17	627774	627774	0.72	621057	0.94	629271	0.94	621057	0.89	627774	0.8
chr17	629809	628318	0.19	629809	0.42	629809	0.81	629809	0.73	614880	0.59
chr17	640850	604267	1.0	640861	1.0	NA	NA	640861	1.0	676130	0.2
chr17	644588	644587	0.55	644603	0.89	644603	0.79	644603	0.8	632201	0.87
chr17	652006	661317	0.48	652005	0.59	652030	0.69	652005	0.48	652005	0.66
chr17	656700	682538	0.49	650084	0.86	656981	0.82	621057	0.72	621057	0.64
chr17	659038	659037	0.99	659037	0.97	653909	0.79	659037	0.99	659037	0.94
chr17	666919	666918	0.79	NA	NA	NA	NA	699372	1.0	NA	NA
chr17	669593	667304	0.62	697017	0.71	670185	0.77	697017	0.68	697017	0.61
chr17	669890	654965	0.64	669889	0.9	656706	0.04	669889	1.0	667190	0.03
chr17	671227	674723	0.83	NA	NA	NA	NA	633650	0.17	NA	NA
chr17	671707	678795	0.75	662895	0.73	661520	0.71	662895	0.67	670281	0.69
chr17	676846	676845	0.98	676845	0.94	676845	0.99	676845	0.99	676845	0.99
chr17	678470	666452	1.0	NA	NA	NA	NA	715947	0.01	NA	NA
chr17	678634	678633	0.83	646700	0.33	685545	0.78	678633	1.0	678651	0.5
chr17	681118	681124	1.0	NA	NA	681124	1.0	NA	NA	681124	1.0
chr17	686008	686007	1.0	686007	0.84	686007	0.25	686007	0.57	686007	0.94
chr17	687286	687285	1.0	687285	0.99	687285	1.0	687285	1.0	695000	1.0
chr17	687575	687574	0.43	687574	0.06	687574	1.0	687574	0.41	687574	0.83
chr17	687744	646047	0.5	NA	NA	NA	NA	NA	NA	NA	NA
chr17	698433	698432	0.82	698432	0.43	698432	0.36	698432	0.67	698432	0.82
chr17	698704	698723	0.67	698703	0.72	698703	1.0	698703	0.47	698723	1.0
chr17	699514	685788	0.74	709149	0.25	744800	0.36	673250	0.5	699513	0.87
chr17	700389	700388	0.99	700388	0.6	700388	0.75	700388	0.6	700388	0.76
chr17	701321	701320	0.98	701320	0.95	701320	1.0	667148	0.92	673919	0.98
chr17	702666	700028	0.56	NA	NA	669214	0.79	669761	1.0	666144	0.83
chr17	703803	703802	0.57	703802	0.87	703802	0.92	703802	0.86	703802	0.91
chr17	705424	705423	0.88	705423	0.8	705423	0.77	705423	0.89	705423	0.83
chr17	706536	706535	0.95	NA	NA	749379	0.25	706535	0.51	706535	0.25
chr17	707521	707520	0.38	683784	0.33	707520	0.57	707520	0.57	707520	0.28
chr17	707845	707844	0.39	689693	0.64	689693	0.63	689693	0.59	707786	0.59
chr17	710947	710951	0.96	NA	NA	NA	NA	NA	NA	NA	NA
chr17	711818	711817	0.75	711817	0.7	711817	0.62	711817	0.74	712320	0.75
chr17	713202	665654	0.93	NA	NA	NA	NA	679332	0.01	NA	NA
chr17	713654	713658	0.7	725498	0.96	669020	0.98	669020	0.98	689357	0.99
chr17	713880	713880	0.58	713880	0.62	713901	0.63	713880	0.61	697495	0.73
chr17	719967	719966	0.32	718502	0.49	716602	0.59	719966	0.58	719966	0.52
chr17	723228	723235	1.0	NA	NA	NA	NA	675700	1.0	NA	NA
chr17	723559	697970	1.0	697970	0.55	NA	NA	697970	0.33	695374	0.17
chr17	725388	725387	0.93	725387	0.94	NA	NA	725387	1.0	725387	1.0
chr17	727202	727201	0.2	736364	0.27	727201	0.51	727201	0.38	727201	0.28
chr17	729540	729547	0.42	729948	0.71	730075	0.55	729948	0.73	729948	0.57
chr17	730064	730075	0.31	730075	0.92	729948	0.62	730075	0.76	729446	0.74
chr17	731504	731509	0.89	NA	NA	731509	1.0	699372	1.0	731509	1.0
chr17	734174	734173	0.63	731840	0.56	734173	0.58	734173	0.45	731840	0.6
chr17	734329	734328	0.98	733582	0.95	733582	0.97	734404	0.96	734328	0.99
chr17	734482	687574	0.2	NA	NA	NA	NA	NA	NA	NA	NA
chr17	739174	739173	0.98	739173	0.99	739173	1.0	739173	0.95	739173	0.97
chr17	743463	743462	1.0	744183	0.98	743462	0.96	740186	0.98	746307	0.99
chr17	743607	744748	0.62	743606	0.68	740709	0.93	743948	0.68	743606	0.62
chr17	750197	750196	0.8	750196	0.97	750196	1.0	750196	1.0	750196	1.0
chr17	754884	754240	0.85	753865	0.85	753865	0.99	753865	0.75	751363	0.97
chr17	757484	757483	0.86	757483	1.0	757483	0.5	747499	1.0	NA	NA
chr17	758920	766473	0.23	769218	0.12	742941	0.33	NA	NA	758919	0.71
chr17	763182	763181	0.86	763181	0.96	763181	0.97	756221	0.96	763181	0.99
chr17	765007	730542	0.33	NA	NA	738414	0.73	NA	NA	NA	NA
chr17	770693	770695	0.73	770695	0.92	770695	0.85	770695	0.92	770695	0.91
chr17	772995	761889	0.79	772994	1.0	772994	0.67	768239	1.0	766424	0.6
chr17	775261	775260	0.98	775260	0.91	775260	1.0	775260	1.0	766068	1.0
chr17	777642	777641	0.6	777641	1.0	744786	1.0	777641	1.0	744786	1.0
chr17	779639	779251	0.67	779638	1.0	NA	NA	779638	1.0	NA	NA
chr17	787541	806188	0.04	NA	NA	767532	1.0	NA	NA	791568	0.1
chr17	793476	793475	0.52	793475	0.62	793475	0.44	793475	0.53	793475	0.55
chr17	794163	794162	0.64	794162	0.58	794663	0.72	794162	0.58	794162	0.49
chr17	795814	795818	0.93	795818	0.98	795818	0.89	795818	0.91	795818	0.9
chr17	796595	796594	0.44	796594	0.74	796594	0.76	796594	0.68	796594	0.72
chr17	797971	797970	0.99	797970	0.97	797970	0.95	797970	0.98	797970	1.0
chr17	802128	802127	1.0	802127	1.0	802127	0.5	NA	NA	802127	0.44
chr17	802938	798837	0.84	805803	1.0	843743	0.5	807020	0.7	NA	NA
chr17	805838	805842	0.96	801260	1.0	805842	0.64	805842	0.64	NA	NA
chr17	806901	806921	0.64	806921	0.5	806902	0.29	806921	0.37	806921	0.32
chr17	808306	808305	0.82	808305	0.82	808305	0.76	808305	0.76	808305	0.84
chr17	810889	810888	1.0	NA	NA	810888	0.5	810888	1.0	810888	0.61
chr17	812557	812609	0.46	812170	1.0	812556	0.41	796048	1.0	811379	0.61
chr17	813045	811379	0.35	813036	0.84	NA	NA	811379	0.45	811379	0.8
chr17	813967	813966	1.0	813966	1.0	841934	0.44	804061	1.0	NA	NA
chr17	817672	817671	0.43	817671	0.78	817671	0.47	817671	0.7	817671	0.81
chr17	818885	818529	0.95	811379	0.99	772554	0.33	811990	1.0	817914	1.0
chr17	823100	822116	0.98	823113	0.91	823099	0.91	823099	1.0	823099	0.97
chr17	823401	822804	1.0	822804	1.0	822804	1.0	822804	0.98	822804	0.99
chr17	824037	823892	0.67	824036	0.77	822804	0.74	824036	0.67	822804	0.8
chr17	828098	826207	1.0	806658	1.0	NA	NA	797194	0.56	NA	NA
chr17	829459	828682	0.49	822193	0.78	829909	0.96	822193	0.53	822193	0.91
chr17	831001	831456	0.96	831000	0.95	829909	0.94	831456	0.98	831017	0.99
chr17	832180	832179	1.0	832179	1.0	832179	0.97	832179	0.97	832179	0.99
chr17	832349	832353	0.82	832353	0.99	832353	0.74	832353	0.95	832353	1.0
chr17	833889	808305	0.17	NA	NA	841526	0.2	877822	1.0	828403	1.0
chr17	836964	836963	0.4	835305	0.56	837271	0.88	837271	0.52	837271	0.65
chr17	840095	839863	0.67	837271	0.65	839926	0.84	837271	0.71	837271	0.81
chr17	840344	840343	0.82	837271	0.99	839926	0.94	840375	0.8	839296	0.94
chr17	847225	838294	0.31	847224	0.95	847224	0.96	847224	0.8	847224	0.94
chr17	848141	844746	0.51	848145	0.96	848145	0.95	846701	0.79	848145	0.98
chr17	852264	846946	1.0	NA	NA	NA	NA	NA	NA	804195	1.0
chr17	852978	852984	0.57	NA	NA	852984	1.0	NA	NA	853180	1.0
chr17	854485	836828	1.0	854484	0.83	854484	0.92	NA	NA	854484	1.0
chr17	854959	863961	0.5	892124	0.33	868461	0.22	NA	NA	812259	0.2
chr17	855565	809832	0.25	NA	NA	NA	NA	NA	NA	NA	NA
chr17	856188	847049	0.5	847325	0.07	NA	NA	806940	0.02	808448	0.28
chr17	857972	857971	0.88	857200	0.88	855661	0.82	855661	0.83	857200	0.75
chr17	858729	858728	0.84	858737	0.78	858728	0.5	908656	0.31	858737	0.99
chr17	860118	860117	0.96	860117	1.0	860117	1.0	860117	0.66	NA	NA
chr17	861758	861757	0.72	861757	1.0	NA	NA	861757	0.67	861757	0.53
chr17	865983	826412	0.5	NA	NA	NA	NA	NA	NA	NA	NA
chr17	867896	867895	0.91	910991	0.2	867895	0.9	882745	0.67	867895	1.0
chr17	870756	870755	0.8	870755	0.67	870755	0.86	836859	0.43	870755	0.82
chr17	870848	870847	0.97	868484	1.0	870847	1.0	875294	0.55	870847	0.91
chr17	872304	872205	0.93	872205	0.91	872205	0.84	872499	0.97	872205	0.94
chr17	875029	875035	1.0	NA	NA	NA	NA	853638	1.0	841650	1.0
chr17	875762	875761	0.81	875761	0.87	873597	0.82	872499	0.9	875761	0.85
chr17	876180	876126	0.82	876126	0.66	873336	0.53	876126	0.75	876126	0.88
chr17	882456	882460	0.91	883808	0.9	882460	0.96	882460	1.0	884913	0.83
chr17	885478	885522	0.96	885497	1.0	885522	0.99	885497	1.0	885522	0.99
chr17	885848	885847	0.54	885847	0.97	885847	0.99	885847	0.96	885847	0.98
chr17	886778	886777	0.42	886777	0.98	886777	0.88	886777	0.96	886777	0.96
chr17	886920	886918	0.99	886939	1.0	NA	NA	886939	1.0	NA	NA
chr17	887084	887083	0.6	885002	0.54	887083	0.78	887083	0.87	887083	0.97
chr17	891009	891076	0.79	890466	0.73	891076	0.53	890466	0.77	890466	0.96
chr17	891022	891020	0.52	891020	0.92	891020	0.94	891020	0.94	891020	0.98
chr17	895657	895656	0.84	895525	0.79	895656	0.98	895656	0.96	895656	0.83
chr17	896341	896693	0.78	896693	0.97	896340	0.98	896693	0.94	896340	1.0
chr17	902672	853464	1.0	NA	NA	902671	1.0	NA	NA	883036	0.5
chr17	902783	902782	0.84	902782	0.89	902782	0.89	902782	0.92	902782	0.86
chr17	905254	904954	0.89	903089	0.95	906054	0.83	904954	0.93	904954	0.92
chr17	905977	905976	0.71	905976	0.95	905976	0.87	905976	0.88	905976	0.93
chr17	906332	904954	0.97	904012	0.99	906054	0.99	904954	1.0	904954	1.0
chr17	906573	906185	0.95	906185	0.9	911289	0.62	906403	0.86	906572	0.87
chr17	906735	906572	0.89	906734	0.99	906734	0.79	906734	0.8	906734	0.99
chr17	907343	907342	0.62	907342	0.75	907319	0.67	907342	0.76	909510	0.79
chr17	910410	910407	0.39	910407	0.86	910407	0.72	910407	0.88	910407	0.86
chr17	911768	911767	0.65	911767	0.86	911767	0.95	911767	0.87	911767	0.97
chr17	911939	912782	0.56	911938	0.96	911938	0.97	911938	0.88	911938	0.99
chr17	913882	913896	0.9	NA	NA	NA	NA	NA	NA	NA	NA
chr17	914948	914947	0.92	914947	1.0	NA	NA	NA	NA	914947	0.46
chr17	917162	917161	0.96	914947	0.89	917161	1.0	917161	1.0	917161	0.56
chr17	918789	918788	0.76	918755	0.78	918595	0.9	919049	0.81	918755	0.87
chr17	919068	918938	0.72	919067	1.0	919067	1.0	919067	0.56	919067	0.45
chr17	920722	920721	0.8	920721	0.98	920721	0.97	920721	0.96	920721	0.98
chr17	924071	924070	0.94	924070	0.94	924070	1.0	924070	1.0	924070	0.95
chr17	924237	924236	0.62	924236	1.0	NA	NA	924236	0.8	924236	0.92
chr17	924716	924715	0.95	921507	0.94	NA	NA	924715	0.93	921507	1.0
chr17	926525	929176	0.27	926534	0.75	926545	0.96	926545	0.54	926545	0.74
chr17	927277	927288	0.97	927288	0.99	927288	1.0	927288	1.0	927288	0.99
chr17	930435	930682	0.86	930497	1.0	930439	0.97	930497	1.0	930439	1.0
chr17	930775	929944	0.62	930774	0.83	930774	0.91	930774	0.86	930774	0.82
chr17	931286	931285	0.95	931285	0.97	933357	0.32	931285	0.83	931285	0.92
chr17	931452	931451	0.91	931451	0.98	931451	0.98	931451	0.99	931451	0.94
chr17	934450	934449	0.67	934449	0.82	934449	0.92	934449	0.81	934449	0.73
chr17	934977	934980	0.94	934604	0.93	934604	0.89	934980	0.95	934980	0.95
chr17	939345	939326	0.38	937073	0.79	934738	0.84	934020	0.59	939326	0.66
chr17	939945	939956	0.99	939956	1.0	939956	1.0	939956	1.0	939956	1.0
chr17	940238	940237	0.47	940237	0.42	940237	0.67	940237	0.4	940237	0.49
chr17	945629	945628	0.73	945628	0.97	945628	0.92	945628	0.85	945628	0.94
chr17	946140	946140	0.55	NA	NA	945104	0.25	946140	1.0	946140	0.75
chr17	947884	947883	0.5	947302	0.92	947883	0.86	947302	0.89	946188	0.95
chr17	951351	951350	0.92	951077	0.95	951350	0.96	951077	0.97	951350	0.98
chr17	955733	955732	1.0	NA	NA	NA	NA	NA	NA	955692	0.06
chr17	955902	955901	0.64	955901	0.83	955912	0.94	910546	1.0	955901	0.83
chr17	957632	957631	0.96	957631	0.92	957631	0.97	957631	0.91	957631	0.98
chr17	958764	958763	1.0	NA	NA	NA	NA	NA	NA	NA	NA
chr17	958940	958940	0.43	958956	0.8	958940	0.7	958956	0.49	958956	0.75
chr17	959494	959621	0.89	959621	0.91	959621	0.98	959493	0.89	959621	0.93
chr17	959794	960992	0.94	960787	0.69	959793	0.66	959985	0.81	959793	0.87
chr17	960789	960787	0.93	960787	0.83	960788	0.76	959621	0.88	960787	0.65
chr17	961388	961387	0.87	961387	0.95	966074	0.68	961387	0.88	961388	0.46
chr17	963626	959406	1.0	NA	NA	NA	NA	NA	NA	946140	0.33
chr17	966117	966116	0.9	966116	0.67	966116	0.5	966116	0.8	941436	1.0
chr17	971710	971709	0.79	971709	0.93	971709	1.0	971709	0.65	971709	1.0
chr17	973031	973030	0.72	977256	0.78	973030	0.93	973030	0.46	973030	0.92
chr17	973672	966109	0.5	971127	1.0	973685	1.0	NA	NA	NA	NA
chr17	974358	974364	0.97	946637	0.67	974364	1.0	974364	1.0	NA	NA
chr17	974814	974813	0.88	974813	0.82	974413	0.47	974813	0.74	974813	0.63
chr17	976190	977951	0.82	974413	0.62	975911	0.62	977951	0.62	974413	0.62
chr17	976769	976470	0.55	976768	0.95	976768	0.79	972313	0.7	976768	0.6
chr17	978836	978835	0.79	NA	NA	978835	1.0	NA	NA	945380	1.0
chr17	979452	940720	1.0	NA	NA	NA	NA	NA	NA	NA	NA
chr17	981747	981746	0.42	981746	0.66	981746	0.29	981746	0.38	981746	0.89
chr17	982947	983239	0.83	NA	NA	NA	NA	980074	1.0	NA	NA
chr17	984867	984866	0.93	984866	0.94	984866	0.71	984866	0.81	984866	0.64
chr17	985724	985740	0.16	NA	NA	1031517	0.5	NA	NA	NA	NA
chr17	989040	989039	0.67	989039	0.92	987448	0.62	989039	0.89	989039	0.82
chr17	989531	1037018	1.0	NA	NA	989530	0.44	NA	NA	NA	NA
chr17	992188	987624	0.56	NA	NA	992193	0.5	1024234	0.25	992193	0.6
chr17	996405	996419	1.0	NA	NA	NA	NA	NA	NA	NA	NA
chr17	999903	999902	0.95	999902	0.96	999902	0.96	999902	0.99	999902	0.97
chr17	1000330	1000329	0.89	1000329	0.97	1000329	0.96	1000329	0.98	1000329	0.96
chr17	1002148	1004385	0.49	1002148	0.91	1002148	0.78	999082	0.55	999082	0.57
chr17	1014852	970173	1.0	NA	NA	1029558	0.05	1013440	0.06	NA	NA
chr17	1015421	1016686	0.37	1015420	0.95	1015420	0.96	1015420	0.91	1015420	0.77
chr17	1017465	1017311	0.79	1017831	0.93	1017621	0.91	1014996	0.53	1017831	0.88
chr17	1021793	1021792	0.92	1021792	0.94	1021792	0.8	1021792	0.93	1021792	0.96
chr17	1025334	1025345	0.78	1025333	1.0	NA	NA	1025333	0.67	1025333	1.0
chr17	1028257	1028256	0.87	1028256	0.98	1028256	0.94	1028256	0.8	1028256	0.91
chr17	1029103	1029102	0.82	1029102	0.89	1029102	0.85	1029102	0.76	1029102	0.87
chr17	1033970	1033969	0.55	1033969	0.77	1033969	0.93	1033969	0.84	1033969	0.84
chr17	1042162	1042176	1.0	1044819	0.98	1041450	0.99	1042176	0.99	1042176	0.94
chr17	1044651	1044387	0.6	1044616	0.91	1044387	0.85	1044650	0.74	1044423	0.92
chr17	1052072	1052071	0.59	1052071	0.25	1052071	0.84	1052071	1.0	1052071	0.86
chr17	1055532	1055531	0.86	1049207	1.0	1043929	1.0	1055531	0.67	1055531	1.0
chr17	1060998	1061000	0.6	1060997	0.99	1060997	1.0	1060997	1.0	1060997	1.0
chr17	1061550	1061560	0.96	1061560	0.99	1059974	1.0	1061381	0.97	1059974	0.97
chr17	1066532	1066531	1.0	1066531	0.38	1066531	0.75	NA	NA	1026413	1.0
chr17	1078104	1078104	0.45	1078070	0.49	1079217	0.6	1078104	0.45	1062125	0.52
chr17	1079224	1079217	1.0	1077973	1.0	1079217	1.0	NA	NA	1079217	1.0
chr17	1086147	1092906	1.0	NA	NA	NA	NA	NA	NA	NA	NA
chr17	1086503	1086502	0.56	1086502	0.99	1086502	0.86	1086502	0.88	1086502	0.93
chr17	1086934	1086933	0.99	1086933	0.56	1086933	0.67	1086933	1.0	1088094	1.0
chr17	1088452	1088452	0.4	1088452	0.64	1094353	0.56	1088452	0.78	1088452	0.53
chr17	1088893	1088892	0.44	1088892	0.77	1092703	0.8	1088892	0.8	1088892	0.69
chr17	1092704	1092703	0.81	1092703	0.83	1092703	0.9	1092703	0.82	1092703	0.88
chr17	1094371	1094370	0.67	1089289	0.97	1094370	0.98	1089289	0.93	1092602	0.85
chr17	1098066	1098075	0.9	1098075	0.99	1098075	0.89	1098075	1.0	1098075	0.93
chr17	1100127	1099612	0.39	1100126	0.52	1100126	0.6	1100126	0.75	1100126	0.59
chr17	1101728	1101734	0.98	1101734	0.69	1101734	0.9	1057393	0.73	NA	NA
chr17	1105866	1105870	0.96	1105870	1.0	1105916	0.95	1105870	0.99	1105870	0.96
chr17	1106424	1106423	0.95	1106423	0.99	1106423	0.98	1106423	1.0	1106423	0.98
chr17	1109123	1064202	0.47	1148688	0.25	1109122	0.86	1101275	1.0	1109122	1.0
chr17	1112621	1112621	0.65	1112621	0.78	1112621	0.83	1112621	0.73	1112621	0.81
chr17	1114170	1115252	0.66	1115811	0.91	1114149	0.9	1113572	0.87	1113572	0.92
chr17	1114470	1114469	0.91	1114469	0.87	1114469	0.96	1114469	0.98	1114469	0.96
chr17	1114773	1114772	0.91	1113616	1.0	1114772	0.99	1113616	0.63	1113616	1.0
chr17	1132201	1132200	0.96	1132200	0.99	NA	NA	1134595	0.63	1126653	1.0
chr17	1132378	1133009	0.84	1130376	0.94	1132377	0.89	1130376	0.88	1130376	0.93
chr17	1133244	1133243	0.66	1133243	0.99	1133243	0.99	1133243	0.96	1133944	0.99
chr17	1135354	1135374	0.58	1135303	0.66	1135303	0.72	1135303	0.55	1135374	0.54
chr17	1137012	1137044	0.79	1137029	0.94	1137029	0.98	1137044	0.84	1137029	0.89
chr17	1137904	1137903	0.68	1137903	0.82	1137903	0.84	1137903	0.79	1137903	0.89
chr17	1138069	1162295	1.0	NA	NA	1138068	0.75	1138068	0.8	1126092	1.0
chr17	1138457	1096756	0.08	NA	NA	NA	NA	NA	NA	NA	NA
chr17	1139554	1139553	0.99	1139553	1.0	1139696	0.98	1139553	1.0	1139553	1.0
chr17	1144589	1141677	0.58	1144588	0.99	1144588	0.95	1141677	0.84	1144588	0.93
chr17	1145023	1145017	0.92	NA	NA	NA	NA	1120864	1.0	NA	NA
chr17	1146261	1146905	0.62	1157249	0.6	1145826	0.72	1139817	0.47	1146845	0.64
chr17	1147365	1147364	0.5	1147364	0.96	1147364	0.98	1147364	0.93	1147364	0.99
chr17	1147929	1193911	0.5	1143408	0.5	NA	NA	NA	NA	NA	NA
chr17	1152283	1151914	0.9	1152082	0.98	1152248	0.93	1150669	0.95	1152082	0.96
chr17	1152592	1152591	1.0	NA	NA	1152591	0.83	NA	NA	1152591	0.89
chr17	1155955	1155568	0.51	1155825	0.82	1157605	0.81	1155825	0.81	1154953	0.76
chr17	1156684	1156689	1.0	1156689	0.5	NA	NA	1116016	1.0	1156689	1.0
chr17	1157250	1157249	0.91	1157249	0.96	1157249	0.95	1157249	0.95	1157249	0.97
chr17	1158763	1156915	0.8	1158762	0.95	NA	NA	1158762	1.0	1158762	1.0
chr17	1160282	1160282	0.57	1160282	0.79	1160282	0.78	1160282	0.84	1160282	0.79
chr17	1161162	1160281	0.02	1203397	0.33	NA	NA	1136652	1.0	NA	NA
chr17	1161556	1161555	0.42	1155954	0.49	1161555	0.83	1161555	0.44	1161555	0.48
chr17	1167164	1167164	0.98	1167164	0.98	1167164	1.0	1167164	1.0	1167164	1.0
chr17	1169975	1170008	0.35	1180932	0.62	1169992	0.38	1168036	0.37	1217092	0.25
chr17	1172750	1172755	1.0	NA	NA	1169675	0.26	NA	NA	1182407	0.02
chr17	1172756	1172755	1.0	NA	NA	NA	NA	NA	NA	NA	NA
chr17	1175024	1175336	1.0	NA	NA	NA	NA	NA	NA	NA	NA
chr17	1176097	1176096	0.88	1176096	0.96	1176096	1.0	1176096	0.89	1176096	0.99
chr17	1178227	1161990	0.4	1146828	0.5	1189736	0.2	1138068	0.33	1191594	1.0
chr17	1178565	1178832	0.76	1178576	0.93	1178576	0.68	1178832	0.86	1178576	0.88
chr17	1179471	1138068	0.33	NA	NA	NA	NA	NA	NA	NA	NA
chr17	1184157	1184156	0.99	1184156	0.5	1184156	1.0	1184156	0.75	1184156	1.0
chr17	1184668	1184667	0.7	1183948	0.75	1183948	0.79	1183948	0.84	1183948	0.73
chr17	1187897	1183188	1.0	NA	NA	NA	NA	1141526	1.0	NA	NA
chr17	1188550	1188549	0.65	1188549	0.88	1187657	0.76	1188549	0.9	1188549	0.86
chr17	1189351	1189350	0.72	1189928	0.83	1189350	0.76	1189928	0.76	1189928	0.84
chr17	1192139	1191799	0.77	1180932	1.0	NA	NA	1191799	0.82	NA	NA
chr17	1194176	1194164	1.0	NA	NA	NA	NA	NA	NA	NA	NA
chr17	1195804	1195803	0.9	1195803	0.99	1195803	0.98	1195803	0.98	1195803	1.0
chr17	1196129	1196128	0.71	1195791	0.97	1196128	0.97	1196128	0.88	1195397	0.94
chr17	1196697	1196696	0.7	1195385	0.93	1196128	0.83	1196696	0.94	1196696	0.99
chr17	1198803	1198802	0.78	1198802	0.97	1198802	0.52	1198802	0.93	1200728	0.89
chr17	1199055	1199073	0.85	1199073	0.77	1197705	0.81	1199054	0.83	1199073	0.76
chr17	1199919	1199925	0.56	1199925	0.97	1199495	0.99	1199925	0.98	1199925	0.99
chr17	1201673	1201677	0.98	1201677	0.99	1201677	1.0	1201677	1.0	1201677	0.99
chr17	1202884	1204724	0.71	1201942	0.91	1202889	0.88	1201942	0.93	1202889	0.93
chr17	1205942	1205948	1.0	NA	NA	1162154	1.0	NA	NA	1192636	1.0
chr17	1207251	1207250	0.99	1207250	1.0	NA	NA	1207250	1.0	1182602	0.04
chr17	1208888	1208633	0.92	1208887	0.85	1208887	0.69	1214803	0.67	1208887	0.89
chr17	1211283	1211287	0.84	1195569	1.0	NA	NA	1215262	0.69	NA	NA
chr17	1212084	1212083	0.96	1195569	0.8	NA	NA	1212562	0.79	1212083	0.5
chr17	1212888	1212887	0.41	1240745	1.0	1184156	1.0	1212887	1.0	1181401	1.0
chr17	1214340	1214339	1.0	1214339	0.97	1214339	0.88	1214339	0.94	1214339	1.0
chr17	1216179	1216178	0.69	1216178	1.0	NA	NA	1216178	1.0	1259410	0.11
chr17	1219036	1220289	0.45	1218572	0.92	1218572	0.81	1218572	0.87	1219106	0.96
chr17	1220290	1220289	0.72	1220388	0.92	1220664	0.96	1220664	0.74	1220289	0.84
chr17	1223305	1223328	0.63	1223047	0.83	1221700	0.82	1223250	0.86	1223328	0.86
chr17	1225150	1226758	0.6	1225343	0.91	1225343	0.58	1225343	0.42	1225343	0.69
chr17	1226656	1267022	0.03	NA	NA	NA	NA	NA	NA	NA	NA
chr17	1226697	1226714	0.98	1226714	0.98	1225343	0.89	1225343	0.99	1226714	0.99
chr17	1230075	1230116	0.85	1230116	0.72	1231163	0.7	1230116	0.61	1230116	0.84
chr17	1232312	1232341	0.76	1232341	0.88	1232311	0.95	1232341	0.89	1232341	0.89
chr17	1233504	1233964	0.85	1233964	0.91	1233503	0.66	1233374	0.9	1233374	0.86
chr17	1234900	1234674	0.68	1234916	0.72	1236848	0.69	1233503	0.6	1234916	0.7
chr17	1235239	1228777	0.17	NA	NA	1236197	0.33	NA	NA	NA	NA
chr17	1236188	1235912	1.0	NA	NA	1236197	1.0	1235394	0.05	NA	NA
chr17	1236703	1251756	1.0	NA	NA	NA	NA	NA	NA	NA	NA
chr17	1237099	1237110	0.84	1237254	0.83	1237037	0.95	1237254	0.87	1237254	0.81
chr17	1237478	1237254	0.82	1237254	0.91	1237037	0.74	1237254	0.83	1237254	0.71
chr17	1238159	1237110	0.77	1236848	0.8	1239720	0.91	1239720	0.8	1237254	0.82
chr17	1238466	1238470	0.75	NA	NA	1212471	0.67	1238470	0.75	1238470	0.5
chr17	1239482	1239481	1.0	NA	NA	NA	NA	1239319	1.0	NA	NA
chr17	1241019	1241034	0.73	1241034	0.85	1241027	0.66	1241034	0.79	1238890	0.59
chr17	1241339	1241338	0.51	1241338	0.86	1241338	0.93	1241338	0.88	1241338	0.72
chr17	1242354	1246228	0.85	1241911	0.94	1242458	0.99	1246462	0.93	1241911	0.91
chr17	1242449	1242448	0.6	1238930	0.84	1244603	0.96	1244603	0.85	1244603	0.94
chr17	1245442	1242053	0.51	1244603	0.86	1244603	0.85	1244603	0.75	1244603	0.8
chr17	1248796	1248809	0.88	1248809	0.95	1248809	0.93	1248809	0.98	1248809	0.99
chr17	1250879	1250878	1.0	NA	NA	NA	NA	NA	NA	NA	NA
chr17	1250923	1250922	0.43	1252667	0.59	1251242	0.79	1204901	0.3	1251251	0.63
chr17	1251746	1252230	0.81	1251745	1.0	1251242	0.97	1252230	0.95	1251242	0.92
chr17	1252148	1251884	0.9	1252147	1.0	1252147	1.0	1252147	1.0	1220344	0.33
chr17	1252229	1252229	1.0	1252229	1.0	1252229	1.0	1252229	1.0	1252229	0.63
chr17	1254278	1254277	0.8	1254277	0.98	1254277	0.89	1254277	0.85	1254277	0.78
chr17	1257176	1258105	0.57	1257153	0.69	1256723	0.76	1259611	0.51	1259611	0.7
chr17	1258956	1258962	0.5	NA	NA	1258962	1.0	NA	NA	NA	NA
chr17	1259952	1259951	0.95	1252755	0.75	1259951	1.0	1259951	0.83	1259951	1.0
chr17	1262557	1262556	0.86	1262556	0.97	1262556	0.96	1262556	0.92	1262556	0.99
chr17	1262873	1262876	0.46	1262876	0.66	1262876	0.91	1262876	0.64	1262876	0.72
chr17	1263262	1263261	0.46	1263261	0.39	1263261	0.44	1250676	0.52	1263261	0.36
chr17	1263396	1263395	0.82	1263395	0.95	1240743	0.8	1263395	0.92	1263395	0.94
chr17	1265107	1265121	0.6	1265121	0.75	1265123	0.76	1265121	0.81	1265121	0.48
chr17	1265745	1265744	0.74	1265947	0.94	1265744	0.27	1265744	0.95	1265947	0.95
chr17	1267147	1267148	0.68	1267148	0.79	1267148	0.91	1267148	0.81	1267148	0.74
chr17	1268060	1268059	0.95	1244390	0.06	1268059	1.0	1275273	0.8	1268059	0.5
chr17	1268680	1268679	0.97	1268679	0.95	1268679	0.98	1268679	0.96	1268679	0.86
chr17	1269797	1278016	0.67	NA	NA	1297130	0.09	NA	NA	NA	NA
chr17	1270504	1270502	1.0	NA	NA	1270502	1.0	1270502	0.95	NA	NA
chr17	1273484	1273483	0.36	1273506	0.56	1272604	0.77	1269550	0.55	1273708	0.49
chr17	1275188	1275187	0.63	1275187	0.94	1275187	0.98	1275187	0.86	1275187	0.96
chr17	1277713	1277723	0.71	1241162	1.0	1277725	1.0	1277723	0.83	1232254	1.0
chr17	1278089	1278098	0.81	1275781	0.67	1278098	0.97	1275794	0.74	1278098	0.51
chr17	1279429	1279428	0.85	1313912	0.5	1263880	0.67	1279428	0.98	1279428	1.0
chr17	1279582	1279587	0.29	1279587	0.46	1279587	0.54	1279587	0.6	1279587	0.5
chr17	1283809	1283808	0.79	1283808	0.97	1284071	0.98	1283808	0.9	1283808	0.99
chr17	1284673	1285433	0.7	1285433	0.87	1285433	0.88	1285433	0.82	1284673	0.99
chr17	1290906	1290905	0.47	1290031	0.6	1290031	0.83	1291531	0.54	1287613	0.61
chr17	1292170	1292169	0.96	1292169	1.0	1292169	0.98	1293747	0.96	1292169	0.98
chr17	1294692	1294691	0.77	1294691	0.73	1294581	0.74	1294691	0.75	1294581	0.71
chr17	1296517	1296516	0.96	1296516	1.0	1297399	0.69	1296516	0.87	1296516	0.94
chr17	1300449	1302201	0.47	1301310	0.67	1300449	0.83	1299997	0.47	1300449	0.77
chr17	1303516	1303515	0.95	1303515	0.96	1303515	0.9	1303515	1.0	1303515	0.91
chr17	1304103	1283673	0.2	NA	NA	NA	NA	NA	NA	NA	NA
chr17	1305443	1305442	0.55	1305442	1.0	1305293	0.98	1303789	0.89	1305442	0.9
chr17	1305606	1305605	0.95	1303846	0.97	1305293	0.98	1303846	0.87	1305605	0.99
chr17	1306396	1306395	0.71	1306395	0.84	1306395	0.94	1306395	0.57	1306395	0.82
chr17	1306844	1307207	0.52	1307118	0.94	1307118	0.87	1307118	0.85	1307118	0.96
chr17	1307587	1307586	0.37	1307607	0.67	1307607	0.89	1307607	0.63	1307586	0.61
chr17	1307770	1307779	0.96	NA	NA	NA	NA	1266659	0.67	1307779	0.5
chr17	1315458	1315457	0.98	1313878	1.0	NA	NA	1314420	0.69	1315457	0.8
chr17	1316476	1316196	0.95	1316475	0.94	1316475	0.97	1316475	0.97	1316475	0.99
chr17	1318920	1318919	0.37	1318919	0.78	1318919	0.87	1318919	0.78	1318919	0.75
chr17	1319253	1319252	1.0	1319252	1.0	NA	NA	1333073	0.67	1319252	1.0
chr17	1320472	1319873	0.96	1320476	1.0	1320476	1.0	1320476	1.0	1320476	0.98
chr17	1320781	1293153	0.14	1291528	1.0	1320780	1.0	1275531	0.17	1320780	1.0
chr17	1321804	1321803	0.73	1298232	0.69	1321803	0.79	1274621	0.69	1321803	0.75
chr17	1322775	1321148	0.98	1322774	0.96	1322774	0.7	1322774	1.0	1322774	0.97
chr17	1323831	1323317	0.81	1326795	0.91	1326795	0.86	1326795	0.8	1329449	0.81
chr17	1323896	1322503	0.47	1327103	0.29	1323100	0.53	1339173	0.18	1326762	0.27
chr17	1324656	1324655	0.52	1325142	0.83	1324655	0.82	1327714	0.71	1327714	0.65
chr17	1325143	1325224	0.93	1325142	1.0	1325224	0.97	1325142	0.98	1325142	0.98
chr17	1327024	1327023	0.87	1324790	0.85	1327023	0.8	1327023	0.83	1327023	0.6
chr17	1330765	1328165	0.79	1323035	0.68	1328160	0.87	1332268	0.51	1326762	0.59
chr17	1331686	1331685	0.92	1327018	1.0	1331685	1.0	1331685	1.0	1327018	1.0
chr17	1332106	1368407	1.0	1332105	1.0	NA	NA	1313490	0.5	NA	NA
chr17	1332836	1341123	0.17	NA	NA	NA	NA	NA	NA	NA	NA
chr17	1333835	1334760	0.66	1335180	0.76	1334188	0.86	1334760	0.68	1335180	0.76
chr17	1336524	1336523	0.66	1340255	0.84	1336523	0.97	1336523	0.68	1336069	0.7
chr17	1337770	1337769	0.96	1337769	0.94	1337769	1.0	1336925	0.78	1288345	1.0
chr17	1338452	1338018	0.95	1337399	0.96	1337899	0.92	1337029	0.95	1338940	0.95
chr17	1338620	1338451	0.82	1338011	0.97	1338011	0.99	1338011	0.98	1338011	0.97
chr17	1339529	1339729	0.82	1337800	1.0	1337800	0.99	1338535	0.99	1339729	1.0
chr17	1339657	1338635	0.67	1335706	1.0	1339656	1.0	NA	NA	NA	NA
chr17	1343172	1342966	0.82	1343598	0.7	1343598	0.88	1342966	0.79	1343598	0.67
chr17	1345290	1352208	0.67	1352208	0.96	1352208	0.91	1352208	0.95	1352208	0.91
chr17	1346991	1346990	0.69	1346990	0.42	1347171	0.95	1346990	0.5	1346990	0.69
chr17	1347172	1347171	0.8	1347171	0.6	1347171	0.35	1347171	0.64	1347171	0.6
chr17	1347332	1347331	0.98	1347331	0.93	1299143	0.67	1347331	0.8	1347331	0.91
chr17	1349037	1349036	0.67	NA	NA	1349036	0.52	1349036	1.0	NA	NA
chr17	1349618	1349617	0.98	1349617	0.96	1349617	0.99	1349617	0.97	1349617	0.97
chr17	1349959	1349958	0.87	1349027	0.78	1349776	0.95	1349958	0.81	1343598	0.79
chr17	1351379	1351378	0.99	1351378	1.0	1351378	0.76	1351378	1.0	1351378	0.71
chr17	1351953	1351952	0.38	1349027	0.96	1351952	0.96	1346483	0.82	1351952	0.99
chr17	1352530	1352529	0.75	1401011	0.77	1392879	0.55	1346990	0.65	1347134	0.95
chr17	1353438	1353446	0.19	1358806	0.67	1358806	0.89	1371918	0.67	1353446	0.74
chr17	1353764	1353763	0.87	1349776	0.98	1353763	1.0	1368941	0.98	1346483	0.97
chr17	1356172	1383706	0.4	1347171	0.81	1356032	0.9	1347171	0.8	1347171	0.75
chr17	1356805	1360207	0.83	1356804	1.0	1356804	0.93	1356804	0.89	1356804	1.0
chr17	1357578	1339482	1.0	1324402	0.5	NA	NA	1367831	1.0	1357582	0.56
chr17	1357963	1357962	1.0	NA	NA	NA	NA	1357962	1.0	NA	NA
chr17	1358830	1358829	0.42	1356032	0.7	1360904	0.76	1368941	0.57	1360904	0.66
chr17	1359136	1316195	1.0	NA	NA	NA	NA	1331892	0.38	NA	NA
chr17	1361318	1361317	0.79	1361317	0.77	1343598	0.87	1361317	0.85	1361317	0.82
chr17	1362011	1362010	0.96	1362010	0.91	1352700	0.84	1362010	0.87	1362010	0.95
chr17	1364230	1364229	0.99	1364229	0.94	1364229	0.96	1364229	0.93	1364229	0.99
chr17	1368564	1368563	0.59	1368563	0.67	1334186	0.25	1368563	0.71	1368563	0.43
chr17	1371424	1342524	0.67	1324317	1.0	1371423	1.0	1343378	0.95	NA	NA
chr17	1371840	1360270	0.53	1371519	0.81	1376386	0.74	1371519	0.71	1372027	0.76
chr17	1373668	1372833	0.82	1373667	1.0	1373667	1.0	1371753	0.94	1327550	0.5
chr17	1374320	1365275	0.47	1374319	0.93	1374319	0.96	1374319	0.97	1374319	0.96
chr17	1376929	1344064	0.69	1343171	0.66	1400484	0.52	1392798	0.8	1376928	0.48
chr17	1378950	1378949	0.71	1378949	0.75	1378949	0.6	1378949	0.71	1378949	0.67
chr17	1380112	1380111	0.76	1380111	0.87	1379685	0.94	1375406	0.83	1381028	0.87
chr17	1382348	1376985	0.89	1344555	0.91	1370873	0.69	1376386	0.85	1376386	0.72
chr17	1383032	1383031	0.92	1383031	0.87	1383031	0.93	1383031	0.9	1383031	0.78
chr17	1383390	1383211	0.68	1383211	0.82	1383706	0.8	1376129	0.76	1383211	0.8
chr17	1385145	1385144	0.39	1392592	0.81	1386959	0.79	1385144	0.69	1391601	0.66
chr17	1386960	1392592	0.92	1386959	0.99	1386959	0.96	1386959	0.99	1392592	0.97
chr17	1388524	1388523	0.85	1388523	0.91	1388523	1.0	1388523	1.0	1388523	0.88
chr17	1388575	1388574	0.58	1396047	0.91	1396047	0.88	1396047	0.73	1396047	0.76
chr17	1389534	1389525	0.67	1365616	0.33	1389533	1.0	1389525	0.5	1389533	0.7
chr17	1391292	1391291	0.99	1386707	0.7	1391291	0.71	1376386	0.71	1390109	0.61
chr17	1392851	1392850	0.86	1392850	0.89	1392879	0.77	1408963	0.56	1392850	0.8
chr17	1393136	1393186	0.82	1393135	0.96	1393135	0.92	1393135	0.85	1396047	0.87
chr17	1393321	1364138	0.52	1393320	1.0	1393320	0.84	1393320	0.44	1393320	0.44
chr17	1395094	1395093	0.81	1353437	0.87	1395093	1.0	1395093	0.89	1395093	0.57
chr17	1400602	1400606	0.85	1400606	0.78	1400606	0.98	1400606	0.97	1400606	0.81
chr17	1401806	1401805	0.71	1401804	0.79	1401804	1.0	1401804	0.44	1401804	0.6
chr17	1402563	1402562	0.93	1364528	0.53	1402562	0.5	1402562	0.73	1402562	0.46
chr17	1402632	1402651	0.49	1402651	0.88	1378570	1.0	1402651	0.8	1402651	0.77
chr17	1404063	1402871	0.71	1402871	0.91	1402871	0.93	1402871	0.9	1404034	0.87
chr17	1404880	1404879	0.44	1404848	0.72	1404842	0.75	1404842	0.61	1403793	0.68
chr17	1406202	1406200	0.56	1406200	0.51	1403946	0.6	1406200	0.56	1403946	0.59
chr17	1406802	1397541	0.79	1406800	1.0	1378570	1.0	1406800	1.0	1406800	0.96
chr17	1407418	1407417	0.57	1407417	1.0	1407417	0.87	1407417	1.0	1407417	0.87
chr17	1408044	1408046	0.98	1409586	0.72	1408075	0.92	1408046	0.81	1408075	0.79
chr17	1408448	1408455	0.9	1408455	1.0	1408455	0.97	1408455	0.69	1408455	0.79
chr17	1408869	1408882	0.99	1360327	0.9	1408900	1.0	1408882	0.91	1408882	0.71
chr17	1409429	1409428	0.9	1409428	1.0	1409428	0.92	1409428	0.99	1409167	0.99
chr17	1409593	1409690	0.63	1409690	0.76	1409690	0.81	1409690	0.72	1409690	0.72
chr17	1410503	1370353	1.0	NA	NA	NA	NA	NA	NA	NA	NA
chr17	1411264	1411286	0.88	1410896	0.95	1411275	1.0	1411275	0.98	1411275	1.0
chr17	1416328	1416327	0.96	1416327	0.48	1416327	0.99	1416327	0.96	1416327	0.89
chr17	1417500	1381897	1.0	NA	NA	1417505	1.0	NA	NA	NA	NA
chr17	1418937	1418936	0.48	1418936	0.75	1446590	0.25	1418936	0.58	1409276	0.61
chr17	1419567	1448620	0.03	NA	NA	NA	NA	NA	NA	NA	NA
chr17	1419633	1419632	0.86	1419632	0.98	1419632	1.0	1426852	0.72	1419632	0.95
chr17	1420644	1420643	0.62	1452257	0.74	1434769	0.62	1418254	0.81	1434769	0.79
chr17	1423461	1423460	1.0	1423460	0.68	1423460	1.0	1423460	0.56	1423460	1.0
chr17	1425015	1425020	1.0	1425020	1.0	NA	NA	1425020	1.0	1415509	0.25
chr17	1425086	1425087	1.0	NA	NA	NA	NA	NA	NA	NA	NA
chr17	1427593	1427592	0.56	NA	NA	NA	NA	NA	NA	NA	NA
chr17	1427637	1427636	1.0	NA	NA	NA	NA	NA	NA	NA	NA
chr17	1428119	1428118	0.68	1428118	0.47	1428118	0.91	1428118	0.53	1429808	0.68
chr17	1429286	1429285	0.97	NA	NA	NA	NA	1431747	1.0	NA	NA
chr17	1429628	1429627	1.0	1429627	0.92	1429627	0.99	1429627	0.96	1429627	0.96
chr17	1429925	1429924	1.0	NA	NA	1415125	0.67	1387949	0.57	1429924	1.0
chr17	1430046	1433088	0.79	1430045	0.58	1422003	0.97	1430045	0.75	1430044	0.59
chr17	1430533	1430532	0.82	1430532	0.69	1447607	0.74	1430532	0.69	1421352	0.88
chr17	1431067	1443123	0.48	1428136	0.84	1434769	0.8	1443123	0.84	1431067	0.81
chr17	1431566	1431570	1.0	1382038	1.0	NA	NA	1431570	1.0	NA	NA
chr17	1432477	1432476	0.58	1432476	0.89	1432476	0.89	1432476	0.85	1432476	0.95
chr17	1433826	1434769	0.71	1434769	0.8	1434769	0.83	1434769	0.82	1434666	0.75
chr17	1434791	1434769	0.56	1431686	0.83	1440890	0.89	1414467	0.84	1426852	0.85
chr17	1435468	1456069	0.86	1435467	1.0	1435467	0.97	1431686	0.96	1435467	1.0
chr17	1435684	1435683	0.65	NA	NA	1400928	1.0	1395990	0.6	1435683	1.0
chr17	1435865	1435881	1.0	NA	NA	NA	NA	1415425	1.0	NA	NA
chr17	1437659	1437658	0.6	1437658	1.0	1437658	0.85	1466980	0.01	1437658	0.53
chr17	1437821	1437820	0.77	1437820	0.98	1437820	0.94	1437820	0.89	1437820	0.95
chr17	1438847	1438846	0.7	1438846	1.0	1411077	0.27	1438846	0.6	1438846	1.0
chr17	1440299	1440298	0.99	1440298	0.72	1440298	0.83	1440298	0.81	1440298	0.77
chr17	1441498	1454897	0.33	1441497	0.75	NA	NA	1441497	1.0	NA	NA
chr17	1442159	1442158	0.81	1442158	0.98	1442158	0.94	1442158	0.93	1442158	0.93
chr17	1442985	1442984	0.8	1442816	0.92	1442984	1.0	1454098	0.91	1449407	0.97
chr17	1444002	1444001	1.0	1444001	1.0	1444001	0.21	NA	NA	NA	NA
chr17	1444529	1444528	1.0	NA	NA	NA	NA	1410709	1.0	NA	NA
chr17	1444667	1444666	0.85	1444666	0.76	1444666	0.45	1397062	1.0	1444666	0.84
chr17	1444834	1444838	0.9	1444355	0.97	1444838	0.99	1444838	1.0	1444355	0.99
chr17	1445146	1445145	0.87	1445145	0.97	1445145	0.91	1453866	0.96	1453866	0.95
chr17	1450512	1450519	0.95	1450519	0.98	1450519	0.99	1450519	1.0	1450519	0.94
chr17	1451720	1422759	1.0	NA	NA	NA	NA	NA	NA	1484040	0.5
chr17	1457265	1460178	0.5	1456386	0.88	1456069	0.88	1466456	0.87	1463828	0.82
chr17	1458229	1458776	0.73	1408882	0.64	1449256	0.89	1459591	0.39	1449256	0.91
chr17	1458242	1456069	0.5	1456386	0.9	1449256	0.78	1458069	0.81	1463828	0.62
chr17	1459239	1420657	0.89	1459238	1.0	1459238	0.16	1459238	1.0	1465529	0.96
chr17	1459466	1461602	0.66	1464815	0.89	1458069	0.93	1464815	0.87	1464815	0.88
chr17	1459658	1459657	0.67	1459657	0.75	1459657	0.63	1459657	0.72	1459657	0.75
chr17	1460577	1460576	0.97	1458426	1.0	1460576	1.0	1460576	1.0	1460576	1.0
chr17	1462066	1489738	0.5	1462071	1.0	1462071	0.56	1462071	1.0	NA	NA
chr17	1462507	1462512	1.0	1462512	1.0	1462512	1.0	1462512	1.0	1462512	0.88
chr17	1463001	1462929	0.4	1463000	0.99	1463000	1.0	1463000	0.74	1463000	1.0
chr17	1464816	1459209	0.79	1464815	0.99	1464815	0.98	1464815	0.96	1464815	0.99
chr17	1466628	1466627	0.94	1466627	0.96	1466627	0.98	1466627	0.99	1466627	0.99
chr17	1474428	1474649	0.55	1474427	0.67	1476810	0.74	1474649	0.62	1474427	0.47
chr17	1476183	1476814	0.93	NA	NA	1476182	1.0	1476182	0.87	1476052	1.0
chr17	1476838	1474450	0.95	1430625	0.5	1476844	1.0	NA	NA	NA	NA
chr17	1480449	1480462	0.84	1480462	0.89	1480455	0.97	1480462	0.94	1480455	1.0
chr17	1481500	1454152	1.0	1481499	1.0	NA	NA	NA	NA	NA	NA
chr17	1481827	1481826	0.58	1481826	0.56	1481826	0.71	1481826	0.46	1481826	0.55
chr17	1484041	1484040	0.59	1484040	1.0	1484040	1.0	1484040	1.0	1484040	0.5
chr17	1485766	1491459	0.24	1484654	0.6	1487500	0.33	NA	NA	1475068	0.67
chr17	1486512	1486523	0.74	1486523	0.87	1486523	0.96	1486523	0.78	1486523	0.88
chr17	1490334	1490333	0.67	1493036	0.74	1489017	0.89	1493036	0.72	1493036	0.76
chr17	1497470	1499250	0.93	NA	NA	NA	NA	1450333	1.0	1497469	1.0
chr17	1499850	1484925	1.0	NA	NA	NA	NA	NA	NA	NA	NA
chr17	1500363	1500367	0.96	1500367	0.99	1500367	0.85	1500367	0.97	1500367	0.95
chr17	1500959	1500958	0.65	1491962	0.85	1490689	0.5	1500958	0.86	1491962	0.82
chr17	1501858	1507841	0.36	1500731	0.85	1502239	0.88	1502239	0.69	1500731	0.75
chr17	1502035	1502034	1.0	1502034	0.67	1480737	0.07	1502034	1.0	1502034	1.0
chr17	1502348	1502347	1.0	1491962	1.0	1502347	0.64	1502347	1.0	1502347	1.0
chr17	1505143	1505142	1.0	NA	NA	NA	NA	NA	NA	1505142	1.0
chr17	1514323	1514327	0.97	1514327	0.96	1514327	1.0	1514327	0.92	1514327	1.0
chr17	1517534	1517153	0.58	1517533	0.96	1490689	0.89	1517153	0.51	1517533	0.8
chr17	1522072	1526325	0.94	1521851	1.0	1521770	1.0	1521851	0.94	1517420	1.0
chr17	1523506	1523666	0.7	1523505	0.42	1523505	0.37	1523431	0.39	1523505	0.5
chr17	1524031	1524045	0.95	1524045	0.65	1524045	0.72	1521851	0.82	1524045	0.78
chr17	1524849	1524855	0.98	1521851	1.0	1524045	0.98	1521851	1.0	1517420	1.0
chr17	1527243	1525611	0.97	NA	NA	NA	NA	1519047	1.0	NA	NA
chr17	1528739	1528738	0.62	1498314	0.25	1528738	0.75	1519047	0.63	1528738	0.6
chr17	1529138	1529137	0.78	1529137	0.95	1539745	0.95	1529137	0.91	1537741	0.96
chr17	1529855	1526291	0.91	1526291	1.0	1524045	1.0	1522804	0.92	1517420	1.0
chr17	1530371	1530371	1.0	1526291	1.0	1530371	1.0	1521851	1.0	1517420	1.0
chr17	1531665	1531664	1.0	1526291	1.0	1530371	0.97	1522804	0.92	1517420	1.0
chr17	1532079	1500618	1.0	NA	NA	NA	NA	NA	NA	NA	NA
chr17	1537073	1531284	0.88	1537072	0.99	1537072	0.99	1521851	0.93	1537072	1.0
chr17	1537802	1537801	0.98	1537801	1.0	1537801	0.61	1537801	1.0	1537801	0.96
chr17	1539123	1539122	1.0	1502893	0.11	NA	NA	NA	NA	NA	NA
chr17	1540577	1539055	0.63	1526291	0.94	1540593	0.98	1540593	0.99	1540593	0.49
chr17	1542202	1542201	1.0	1542201	0.91	NA	NA	1542201	1.0	NA	NA
chr17	1547197	1547196	0.82	1547196	0.93	1533282	0.92	1547196	0.95	1547196	0.95
chr17	1549265	1549264	0.85	1549264	0.9	1549264	0.82	1549264	0.86	1549264	0.84
chr17	1549321	1543695	0.65	NA	NA	NA	NA	1561979	0.59	1535092	1.0
chr17	1550528	1550535	0.5	NA	NA	NA	NA	NA	NA	1550535	0.25
chr17	1551269	1551279	0.65	1551288	0.9	1510675	0.25	1549385	0.5	1581860	0.5
chr17	1554485	1554484	1.0	NA	NA	1524246	0.03	1602758	0.12	1554484	0.98
chr17	1561120	1560833	0.95	NA	NA	NA	NA	1562835	1.0	NA	NA
chr17	1563379	1563378	0.89	1563378	0.98	1563378	0.99	1563378	0.98	1563378	0.93
chr17	1565884	1565883	0.5	1565883	0.97	NA	NA	1527897	0.9	1565883	1.0
chr17	1566230	1566230	0.55	1566230	0.75	1555861	0.61	1561725	0.6	1553213	0.54
chr17	1567001	1567000	0.84	1567000	0.92	1567000	0.94	1567000	0.93	1567000	0.89
chr17	1567617	1568681	0.81	1567616	0.88	1567616	0.87	1567616	0.82	1568681	0.87
chr17	1567843	1567865	0.94	1567865	0.97	1567865	0.89	1567865	0.99	1567865	0.99
chr17	1568503	1568519	0.89	1568519	0.97	1568519	1.0	1568519	0.92	1568519	0.92
chr17	1570055	1570054	0.93	1570054	0.98	1570054	0.93	1570054	0.97	1570054	0.97
chr17	1573621	1573620	1.0	1573620	1.0	1573620	1.0	NA	NA	1573628	1.0
chr17	1576864	1576863	0.9	1576863	0.98	1576863	0.97	1576863	1.0	1576863	0.97
chr17	1578510	1560249	0.25	NA	NA	NA	NA	NA	NA	1600599	0.12
chr17	1579139	1579761	0.81	1579415	0.94	1579415	0.98	1579761	0.93	1579761	0.9
chr17	1579461	1579460	0.64	1579460	0.88	1579460	0.93	1579460	1.0	1579460	0.98
chr17	1579491	1615660	0.04	NA	NA	NA	NA	NA	NA	NA	NA
chr17	1579937	1579936	0.92	NA	NA	1547772	0.67	1579936	1.0	1581924	0.1
chr17	1580729	1580719	0.92	1579616	0.97	1580728	0.92	1580719	0.98	1580719	0.98
chr17	1581202	1579513	0.32	1573768	0.39	1572715	0.44	1536388	0.16	1573768	0.48
chr17	1584820	1584819	0.98	1584819	0.97	1584819	0.94	1584819	0.99	1584819	0.96
chr17	1590548	1590547	1.0	NA	NA	NA	NA	NA	NA	NA	NA
chr17	1595281	1595292	0.78	1595280	0.97	1595389	0.94	1595280	0.66	1595280	0.98
chr17	1596588	1596587	0.67	1596587	1.0	1596587	0.5	NA	NA	1596587	1.0
chr17	1597499	1596181	0.54	1597311	0.92	1597311	0.87	1596181	0.79	1595840	0.76
chr17	1597800	1597804	0.9	1597804	0.5	1584689	0.02	1596553	0.81	1596535	0.43
chr17	1598120	1607652	0.25	NA	NA	NA	NA	NA	NA	1632749	1.0
chr17	1598421	1598420	0.87	1598420	0.81	1598420	0.25	1598420	0.83	1598420	0.44
chr17	1600101	1600043	0.83	1600100	0.76	1600100	0.9	1600100	0.7	1600100	0.95
chr17	1600858	1600857	0.46	1600857	0.57	1600857	1.0	1600857	0.61	1600857	1.0
chr17	1601067	1601066	0.73	1601066	0.87	1601066	0.7	1603581	0.93	1601066	0.83
chr17	1603788	1603787	1.0	1603581	0.97	1603513	0.96	1603787	0.99	1603787	0.99
chr17	1607722	1607721	0.82	1607721	1.0	1607721	1.0	1599521	1.0	NA	NA
chr17	1608396	1608400	1.0	NA	NA	NA	NA	NA	NA	1608400	1.0
chr17	1609829	1609828	0.53	NA	NA	1609828	0.64	1609828	0.67	1609828	1.0
chr17	1610433	1610432	0.97	NA	NA	1610432	1.0	1610432	1.0	1610432	1.0
chr17	1611628	1615445	0.66	1611627	1.0	1611627	0.73	1611627	0.9	1611627	0.98
chr17	1612972	1612972	1.0	NA	NA	1612971	0.82	1601941	1.0	1634898	0.67
chr17	1615843	1612973	0.5	1615803	0.71	1615842	0.6	1615842	0.56	1615803	0.62
chr17	1617387	1604409	0.8	NA	NA	NA	NA	NA	NA	NA	NA
chr17	1618997	1608792	0.8	1615704	1.0	NA	NA	NA	NA	NA	NA
chr17	1622565	1622564	0.87	1600157	1.0	1622564	1.0	1622564	0.92	1622564	0.78
chr17	1626006	1626005	0.94	1626005	1.0	1638707	0.03	1626005	0.05	1626005	1.0
chr17	1626173	1626172	0.82	1626172	0.91	1626172	0.98	1626172	0.75	1626172	0.64
chr17	1627878	1625590	0.02	NA	NA	NA	NA	NA	NA	NA	NA
chr17	1630488	1630505	0.41	1630505	0.88	1630505	0.93	1630505	0.9	1630244	0.61
chr17	1631502	1631506	0.62	1631506	0.9	1631506	0.96	1631506	0.84	1631506	0.91
chr17	1632746	1632745	1.0	NA	NA	NA	NA	1599822	1.0	NA	NA
chr17	1633684	1633683	0.94	NA	NA	NA	NA	1633683	1.0	1633683	1.0
chr17	1634389	1634405	0.86	1633018	0.98	1633018	0.73	1634405	0.94	1634388	0.95
chr17	1635786	1635252	0.84	1635994	0.83	1636474	0.97	1635785	0.52	1635994	0.54
chr17	1637463	1637462	0.94	1637462	1.0	1637462	0.53	1637462	1.0	1637462	0.27
chr17	1639510	1639509	0.96	1639509	0.96	1639509	0.94	1639509	0.97	1639509	0.98
chr17	1641713	1653769	0.5	NA	NA	NA	NA	NA	NA	NA	NA
chr17	1642172	1642185	1.0	1642185	1.0	1642185	1.0	1642185	0.68	1642185	1.0
chr17	1645663	1645662	1.0	1641653	1.0	1641653	1.0	1645662	1.0	1645662	1.0
chr17	1654420	1654419	1.0	NA	NA	1654419	1.0	NA	NA	NA	NA
chr17	1654800	1654799	1.0	1654799	1.0	NA	NA	1654799	0.73	1654799	1.0
chr17	1654959	1654958	0.96	1654958	0.81	1654958	0.59	1654958	1.0	1654958	0.85
chr17	1655628	1613972	0.5	NA	NA	1662725	1.0	1606129	1.0	1614325	1.0
chr17	1655925	1655924	0.94	1655924	0.91	1655924	0.91	1655924	0.9	1655924	0.74
chr17	1657723	1657722	0.96	1657722	1.0	1654587	1.0	1657722	0.97	1657722	0.98
chr17	1662594	1663160	0.75	1662593	0.94	1662593	0.96	1662593	0.79	1662593	0.97
chr17	1662831	1666957	0.73	1650611	0.9	1662830	0.97	1666957	0.77	1660271	0.99
chr17	1665846	1665845	0.98	1638254	0.86	1665845	0.5	1665845	0.91	NA	NA
chr17	1666166	1666165	0.99	1663160	0.98	1666165	0.73	1666165	0.97	1663160	0.95
chr17	1666547	1664030	0.96	1663160	0.99	1651342	1.0	1663160	0.97	1663160	1.0
chr17	1667173	1660271	1.0	1667172	0.96	1651342	0.97	1666903	1.0	1657405	0.92
chr17	1667842	1667841	1.0	NA	NA	NA	NA	NA	NA	NA	NA
chr17	1670936	1683918	0.97	1671254	0.95	1671048	0.98	1673075	0.97	1671048	0.96
chr17	1678315	1678324	0.98	1628770	0.07	1631094	1.0	1655862	0.89	NA	NA
chr17	1679504	1683918	0.62	1671048	0.99	1673075	0.89	1673075	0.93	1679503	0.96
chr17	1681084	1681083	0.92	1681083	0.6	1681083	0.54	1655916	1.0	1681083	1.0
chr17	1682085	1682084	1.0	1666110	0.98	1682084	0.64	1649382	1.0	1668728	1.0
chr17	1682998	1683918	0.74	1666110	0.73	1682997	0.98	1673075	0.71	1681030	0.68
chr17	1683889	1683888	0.74	1683888	0.88	1683888	0.86	1683888	0.69	1683888	0.64
chr17	1688387	1686772	0.75	1688779	0.8	1687551	0.94	1687551	0.82	1688779	0.9
chr17	1688560	1687189	0.56	1687232	0.53	1687551	0.76	1688407	0.47	1688407	0.62
chr17	1691184	1691183	0.6	1691183	0.73	1691183	0.75	1691183	0.64	1691183	0.77
chr17	1692008	1728088	0.17	1692007	1.0	1692007	1.0	NA	NA	1668158	0.8
chr17	1692348	1692347	0.77	1692347	0.95	1692347	0.81	1692347	0.9	1692347	0.87
chr17	1693228	1694515	1.0	NA	NA	1693227	1.0	NA	NA	NA	NA
chr17	1697285	1702273	0.57	1698523	0.66	1700912	0.41	1698523	0.59	1700917	0.5
chr17	1698481	1698480	1.0	1698480	1.0	1698480	0.98	1698271	1.0	1698271	1.0
chr17	1698695	1698694	0.67	1698694	0.78	1698694	0.87	1698694	0.65	1698694	0.72
chr17	1699444	1699443	0.8	NA	NA	NA	NA	NA	NA	1719984	0.05
chr17	1700597	1700596	0.45	1700596	0.52	1700596	0.83	NA	NA	1700596	0.67
chr17	1701133	1701166	1.0	1744442	0.5	1719412	0.68	1694477	1.0	1709389	1.0
chr17	1703053	1692987	1.0	1703055	0.75	1703055	1.0	NA	NA	NA	NA
chr17	1703389	1703409	0.86	NA	NA	1703409	1.0	1658197	0.67	NA	NA
chr17	1704710	1724380	0.07	1704709	1.0	NA	NA	NA	NA	1704709	1.0
chr17	1707169	1695867	0.12	1742884	0.25	1684847	1.0	1707172	0.94	1707172	1.0
chr17	1718116	1718115	0.89	1718115	1.0	1718108	0.47	1718115	0.68	1718115	0.94
chr17	1719549	1722724	0.35	1718883	0.86	1718883	0.95	1718883	0.9	1718883	0.94
chr17	1719698	1719697	1.0	1719697	1.0	1719697	0.5	1688301	0.01	1719697	1.0
chr17	1720768	1720767	0.65	1720767	0.69	1720767	0.62	1720767	0.66	1720767	0.73
chr17	1721822	1722250	0.66	1723184	0.87	1722250	0.98	1722250	0.93	1723184	0.95
chr17	1722673	1716785	0.51	1721921	0.88	1721921	0.7	1722695	0.86	1721921	0.91
chr17	1728047	1728046	0.96	1728046	1.0	1727698	1.0	1728046	0.99	1728046	0.99
chr17	1729480	1729486	0.9	1710932	0.5	1729486	1.0	1729486	1.0	NA	NA
chr17	1729991	1731707	0.58	1730003	0.78	1727101	0.81	1730003	0.79	1727290	0.78
chr17	1730003	1731707	0.49	1730003	0.8	1727101	0.86	1730003	0.79	1727290	0.8
chr17	1731927	1731941	0.82	1731941	0.92	1731941	0.94	1731941	0.87	1731941	0.96
chr17	1734777	1734778	0.86	1734008	0.99	1736164	0.93	1736164	0.95	1732098	0.9
chr17	1738607	1738606	0.99	1734008	0.98	1732098	0.74	1738606	0.94	1736164	0.94
chr17	1746429	1746428	0.86	1734897	0.94	1746428	0.97	1745000	0.95	1746428	0.98
chr17	1748303	1748010	0.93	1743357	0.76	1743357	0.7	1743357	0.78	1743357	0.77
chr17	1749978	1749977	0.93	1749977	0.97	1749977	0.96	1749977	0.97	1749977	0.93
chr17	1750457	1750456	1.0	1750456	0.33	1750456	0.5	NA	NA	NA	NA
chr17	1751451	1750338	0.25	1731629	0.6	1762235	0.08	1711153	1.0	1755060	0.5
chr17	1752053	1737735	0.85	1734503	0.75	NA	NA	NA	NA	NA	NA
chr17	1757178	1757177	0.86	1757177	0.96	1757177	0.99	1757177	1.0	1757177	1.0
chr17	1757779	1798432	0.03	NA	NA	NA	NA	NA	NA	NA	NA
chr17	1760081	1760086	1.0	NA	NA	NA	NA	1777268	0.5	NA	NA
chr17	1761179	1761178	1.0	1761178	1.0	1767436	0.86	1761178	1.0	1761178	0.76
chr17	1761394	1768425	1.0	NA	NA	1752498	0.75	NA	NA	NA	NA
chr17	1765144	1765143	0.92	1765143	0.99	1765143	0.98	1765143	0.98	1765143	0.99
chr17	1765307	1757061	1.0	1765306	1.0	1805545	0.06	1742278	0.6	NA	NA
chr17	1765869	1765868	0.89	1765354	0.7	1767515	0.8	1765143	0.53	1764380	0.8
chr17	1766559	1766567	0.48	1766567	0.66	1766567	0.56	1766567	0.57	1766567	0.64
chr17	1768431	1771311	0.51	1769333	0.96	1768042	0.86	1768196	0.83	1768042	0.94
chr17	1769409	1768881	0.46	1768623	0.9	1767978	0.95	1767978	0.86	1769408	0.95
chr17	1770453	1771393	0.84	1770660	0.93	1768042	0.83	1768196	0.85	1768042	0.54
chr17	1771251	1771250	0.69	1771250	0.91	1771250	0.88	1767978	0.82	1771250	0.97
chr17	1773246	1754671	1.0	NA	NA	1773245	1.0	1773245	1.0	NA	NA
chr17	1775548	1776045	0.43	1775547	0.6	1775044	0.82	1775547	0.68	1775547	0.89
chr17	1779479	1779263	0.57	1783306	0.73	1779263	0.77	1785813	0.68	1779718	0.66
chr17	1780550	1781124	1.0	1773615	0.93	1780023	0.99	1781124	0.97	1781124	0.95
chr17	1780620	1780623	0.7	1765868	1.0	1780623	1.0	1780623	0.87	1771309	0.8
chr17	1782479	1787145	0.56	1782478	0.98	1782478	0.97	1782478	0.91	1774962	0.93
chr17	1782768	1782767	0.93	1783306	0.9	1781659	0.94	1781659	0.86	1781659	0.92
chr17	1784957	1784956	0.96	1784956	0.99	1784956	0.99	1784956	1.0	1784956	0.97
chr17	1785764	1786990	0.88	1782478	0.98	1774962	0.97	1782478	0.83	1784502	0.96
chr17	1788183	1788182	1.0	1788182	1.0	NA	NA	NA	NA	NA	NA
chr17	1788744	1775539	0.67	1788743	0.25	1752498	0.33	1758695	1.0	NA	NA
chr17	1792043	1792042	0.81	1792042	0.97	1792042	1.0	1792042	0.99	1792042	0.97
chr17	1793395	1825677	0.5	NA	NA	1757902	0.67	NA	NA	NA	NA
chr17	1794277	1794276	0.67	NA	NA	1794276	0.56	1794276	0.43	1794276	0.56
chr17	1794735	1794734	0.96	1794734	0.99	1794519	0.96	1794734	0.94	1794734	0.97
chr17	1795318	1792944	0.94	1792875	0.97	1795319	0.98	1795319	1.0	1795319	0.98
chr17	1795405	1794519	0.69	1794519	0.78	1796563	0.82	1794519	0.86	1794519	0.8
chr17	1795748	1794519	0.58	1800249	0.81	1793492	0.74	1799183	0.8	1800249	0.71
chr17	1799261	1799260	0.64	NA	NA	1809918	0.94	1749926	0.6	1799260	1.0
chr17	1799373	1757484	0.5	1789803	0.29	NA	NA	NA	NA	1799373	0.76
chr17	1801235	1801240	0.98	1801240	1.0	1799119	1.0	1801240	1.0	1801240	0.99
chr17	1803145	1804898	1.0	NA	NA	NA	NA	1765868	1.0	NA	NA
chr17	1803887	1803886	0.97	1828599	0.89	1803886	0.96	1803886	0.94	1803886	0.97
chr17	1805840	1805839	0.96	1799183	1.0	1799183	0.92	1801236	1.0	1801753	0.97
chr17	1805928	1805927	1.0	1805927	0.99	1805927	0.92	1805927	1.0	1805927	0.97
chr17	1807330	1807329	1.0	1797775	0.85	1787109	0.67	1807329	0.76	1797775	1.0
chr17	1810287	1810286	1.0	NA	NA	1823393	0.14	1810286	1.0	NA	NA
chr17	1812945	1812141	1.0	1809694	1.0	1811605	1.0	1811605	1.0	1806043	1.0
chr17	1815063	1815062	0.99	1765868	1.0	1815062	1.0	1815062	1.0	1802708	0.67
chr17	1815505	1809694	0.81	1825818	0.96	1815504	0.98	1815504	0.96	1825818	0.95
chr17	1815658	1815657	0.79	1814831	0.83	1814831	0.95	1815657	0.82	1814831	0.92
chr17	1815707	1816081	0.68	1809694	0.98	1815706	0.99	1816081	0.93	1815706	0.99
chr17	1816620	1816619	0.95	1816619	0.56	1816633	0.64	1802088	0.2	1816619	0.5
chr17	1817049	1815706	0.94	1817048	0.97	1817048	0.96	1817048	1.0	1817048	0.98
chr17	1818047	1817425	0.85	1819114	0.91	1813926	0.91	1817425	0.91	1806043	0.93
chr17	1821931	1821930	0.99	1866254	0.67	1821930	0.69	1821930	1.0	1821930	1.0
chr17	1823215	1812802	0.73	1800249	0.78	1810031	0.77	1812802	0.82	1801753	0.76
chr17	1824607	1824605	1.0	NA	NA	NA	NA	1824605	1.0	NA	NA
chr17	1825510	1821979	0.78	1819019	0.94	1810510	0.9	1816657	0.91	1824623	0.9
chr17	1827153	1804193	0.25	NA	NA	NA	NA	NA	NA	NA	NA
chr17	1827174	1804193	0.25	NA	NA	NA	NA	NA	NA	NA	NA
chr17	1827340	1825935	0.79	1818567	0.35	1827353	0.97	1814831	0.95	1838270	0.39
chr17	1828353	1828352	0.96	1818822	1.0	NA	NA	1828352	0.65	1796285	1.0
chr17	1828600	1826544	0.61	1803886	0.9	1828599	0.93	1828599	0.88	1828599	0.91
chr17	1832923	1832922	0.97	NA	NA	NA	NA	1792684	1.0	1789101	1.0
chr17	1835316	1835315	0.88	1835315	0.67	1835315	1.0	1835315	1.0	1828079	0.67
chr17	1836109	1832676	0.97	1835664	0.98	1832676	1.0	1833592	0.99	1833592	1.0
chr17	1836667	1836666	0.88	1836666	0.82	1836666	0.67	1829839	0.6	1836666	0.51
chr17	1836839	1883595	0.61	1828599	0.79	1869538	0.83	1883595	0.71	1869538	0.84
chr17	1838295	1794566	0.5	NA	NA	NA	NA	NA	NA	NA	NA
chr17	1838604	1838603	0.51	1838996	0.91	1838996	0.98	1838603	0.9	1838996	0.97
chr17	1839317	1880090	0.5	NA	NA	NA	NA	NA	NA	NA	NA
chr17	1839636	1839635	0.82	1839635	0.5	1839635	0.71	1883625	0.17	NA	NA
chr17	1843598	1843598	0.58	1843598	0.81	1839395	0.82	1843598	0.79	1843598	0.86
chr17	1845162	1850536	0.58	1848816	0.85	1848124	0.89	1867390	0.76	1870451	0.86
chr17	1845370	1832497	1.0	1845369	1.0	1845369	0.25	NA	NA	1845369	0.33
chr17	1845945	1845944	0.86	NA	NA	NA	NA	NA	NA	NA	NA
chr17	1848009	1848009	1.0	1848009	0.98	1848009	1.0	1848009	1.0	1848009	0.97
chr17	1849614	1849618	0.92	1849618	0.9	1849618	0.92	1849618	0.72	1849618	1.0
chr17	1850172	1850171	0.99	1850171	1.0	1852854	0.99	1848124	0.97	1840991	0.98
chr17	1850537	1850536	0.66	1850536	0.98	1852854	0.97	1850536	0.88	1831281	0.51
chr17	1850894	1849383	0.77	1850893	0.89	1899839	0.08	1802708	0.51	1850893	0.81
chr17	1851252	1850946	1.0	1851086	0.96	1846656	0.99	1846656	0.97	1846656	0.98
chr17	1851274	1850946	1.0	1846656	0.94	1846656	0.99	1846656	0.97	1846656	1.0
chr17	1852537	1894252	0.02	1830037	0.01	1852533	1.0	NA	NA	NA	NA
chr17	1855172	1855171	0.97	1900127	0.5	1809318	0.5	1815504	1.0	NA	NA
chr17	1855332	1841052	0.64	1841052	0.58	1846656	0.81	1841052	0.72	1858470	0.78
chr17	1855819	1855818	0.98	1855818	0.99	1848009	1.0	1855818	1.0	1855818	0.99
chr17	1856300	1858286	0.57	1856299	0.72	1856299	0.91	1856299	0.58	1856299	0.95
chr17	1858465	1852918	0.97	1858470	1.0	1852854	0.88	1857085	1.0	1858470	1.0
chr17	1858868	1858908	0.94	1858908	0.87	1858908	0.96	1858908	0.86	1859195	0.91
chr17	1859615	1859615	0.77	1859615	1.0	NA	NA	1841643	0.67	1859615	1.0
chr17	1862413	1862014	1.0	1851835	0.97	1862014	0.97	1862014	0.96	1862014	0.93
chr17	1863185	1863184	0.77	1854083	0.87	1863184	0.68	1860727	0.83	1860727	0.68
chr17	1866310	1866309	0.98	1866021	1.0	1862014	0.99	1866309	0.97	1866309	1.0
chr17	1867333	1867337	0.98	1867337	1.0	1866280	1.0	1866280	1.0	1866280	0.98
chr17	1869539	1869538	0.71	1869538	0.84	1869538	0.73	1869538	0.84	1869538	0.75
chr17	1872709	1872708	0.72	1851086	0.73	1870451	0.7	1855363	0.56	1872708	0.52
chr17	1887560	1887587	0.76	1839366	0.86	1887559	0.17	1887587	0.93	1876814	0.5
chr17	1889334	1889335	0.84	1892095	0.94	1890914	0.97	1889335	0.89	1890914	0.84
chr17	1889648	1889652	1.0	NA	NA	1902687	0.03	1935707	0.5	NA	NA
chr17	1893564	1893569	0.67	1893569	0.93	1893569	0.69	1893569	1.0	1893569	0.67
chr17	1893678	1893677	0.62	1843709	0.33	NA	NA	1893677	1.0	1893677	1.0
chr17	1894030	1894029	0.83	1894029	0.74	1894029	0.78	1894029	0.76	1894029	0.74
chr17	1894175	1894174	0.68	1894174	0.89	1894174	0.95	1894174	0.85	1894174	0.95
chr17	1895324	1897656	0.54	1895354	0.9	1895348	0.76	1899292	0.86	1895354	0.84
chr17	1895660	1897895	0.64	1897306	0.38	1897895	0.57	1897895	0.45	1897306	0.45
chr17	1900149	1900148	0.98	1900148	1.0	1898298	0.98	1900148	0.93	1899292	0.98
chr17	1901157	1901166	0.68	1901166	0.55	1901166	0.53	1901166	0.64	1901166	0.8
chr17	1902696	1902695	0.72	1902695	1.0	1902695	1.0	1902695	1.0	1902695	0.5
chr17	1903684	1903683	0.96	1903683	1.0	1903683	1.0	1882735	0.5	1921113	0.04
chr17	1911276	1911275	0.48	1910703	0.85	1911255	0.97	1911275	0.8	1910703	0.72
chr17	1912137	1912136	0.95	1912136	1.0	1912136	1.0	1863502	0.67	1899020	0.75
chr17	1913599	1913598	0.43	1913955	0.67	1913598	0.64	1913598	0.57	1913955	0.39
chr17	1913762	1913761	0.92	1913761	0.82	1913761	0.82	1913761	0.78	1913761	0.89
chr17	1914233	1914259	0.3	1914232	0.51	1914232	0.63	1914623	0.6	1914232	0.61
chr17	1916912	1916911	0.64	1916911	0.45	1916911	0.8	1899718	0.33	1916911	1.0
chr17	1918785	1918784	1.0	1918784	1.0	NA	NA	NA	NA	1918784	0.6
chr17	1920828	1920827	0.79	1943662	0.67	1920827	0.18	1920827	0.75	1920827	1.0
chr17	1921520	1921524	0.96	1921524	0.97	1921524	0.94	1924206	0.99	1921524	0.98
chr17	1922429	1922428	0.96	1922428	1.0	1922428	1.0	1922441	0.87	1922428	1.0
chr17	1922938	1925115	0.74	1922937	1.0	1922943	0.98	1925115	0.97	1922943	0.91
chr17	1923695	1923853	0.78	1923345	0.97	1922943	0.99	1923853	0.96	1923345	0.98
chr17	1924202	1926054	0.93	1923345	0.99	1922943	0.99	1925163	0.99	1923853	0.99
chr17	1924341	1924340	1.0	NA	NA	NA	NA	1883151	0.8	1913761	0.33
chr17	1924702	1924328	0.97	1901803	0.29	1924701	0.83	1924701	0.71	1953300	0.06
chr17	1924975	1924974	0.86	1914627	0.36	1924974	0.4	1902990	0.46	1924974	0.87
chr17	1925304	1924654	0.83	1924654	0.98	1925303	0.98	1924654	1.0	1925115	0.99
chr17	1925455	1925462	0.93	NA	NA	NA	NA	NA	NA	NA	NA
chr17	1927980	1963268	1.0	1927979	1.0	1927979	1.0	1927979	1.0	1927979	1.0
chr17	1929354	1927173	0.4	1929363	0.52	1929363	0.91	1929382	0.22	1929382	0.61
chr17	1931784	1931516	1.0	1931516	0.99	1931783	0.98	1931516	1.0	1931783	1.0
chr17	1939352	1939352	0.26	1939352	0.49	1939352	0.41	1939352	0.57	1937174	0.21
chr17	1946524	1946352	0.86	NA	NA	NA	NA	1946352	0.5	1971916	0.09
chr17	1948540	1948539	1.0	1948539	1.0	NA	NA	NA	NA	NA	NA
chr17	1949124	1949123	0.91	1949123	1.0	1949123	1.0	1949123	1.0	1949123	1.0
chr17	1951265	1951264	0.97	1951264	1.0	1951264	1.0	1951264	1.0	1951264	0.99
chr17	1953074	2002323	0.5	NA	NA	NA	NA	NA	NA	1910369	0.2
chr17	1954339	1980230	0.5	NA	NA	NA	NA	NA	NA	NA	NA
chr17	1955558	1957019	0.75	1983154	0.5	NA	NA	NA	NA	NA	NA
chr17	1956739	1956614	0.86	1956614	0.91	1957874	0.8	1956236	0.82	1956614	0.83
chr17	1958020	1958034	1.0	NA	NA	NA	NA	1915237	1.0	NA	NA
chr17	1959560	1940012	1.0	1959559	1.0	NA	NA	1937743	1.0	NA	NA
chr17	1961948	1961966	0.89	1961966	0.96	1961966	0.94	1961966	0.98	1961966	0.94
chr17	1962118	1962117	0.46	1962117	0.75	1962117	0.63	1961983	0.62	1962117	0.71
chr17	1962939	1962943	1.0	1962943	0.98	1962943	0.98	1962943	0.99	1962943	0.98
chr17	1963726	1940480	1.0	1963725	0.44	NA	NA	NA	NA	NA	NA
chr17	1965094	1964977	0.86	1964977	0.96	1964977	0.98	1964977	0.98	1964977	0.95
chr17	1967249	1967092	0.98	1967092	0.99	1964977	0.98	1967248	1.0	1967092	0.98
chr17	1967649	1940352	0.92	1967644	1.0	1988506	0.3	1967644	0.99	1967644	0.96
chr17	1969975	1950464	0.14	NA	NA	NA	NA	NA	NA	NA	NA
chr17	1970008	1969304	0.89	1970378	0.94	1968769	0.94	1968911	0.93	1969353	0.93
chr17	1973518	1973517	0.96	1973517	1.0	1973517	0.95	1973517	1.0	1973517	1.0
chr17	1980057	1980056	1.0	NA	NA	NA	NA	NA	NA	NA	NA
chr17	1980231	1980230	0.4	1980230	0.64	1980230	0.87	1980230	0.72	1980230	0.8
chr17	1982304	1982308	0.98	NA	NA	1982308	1.0	1932768	1.0	NA	NA
chr17	1982614	1982613	0.77	1981142	0.77	1982613	0.83	1982613	0.85	1981748	0.77
chr17	1984968	1984967	0.98	1984967	0.88	1984664	0.97	1984967	0.54	1984525	0.57
chr17	1986749	1986748	0.7	1986748	0.94	1986748	0.95	1986748	0.86	1986748	0.93
chr17	1987718	1986748	0.41	1988517	0.72	1988517	0.7	1988517	0.61	1992068	0.63
chr17	1993784	1993783	0.94	1993783	0.58	1993783	0.67	1993783	0.83	1993783	0.92
chr17	1994933	1993902	0.69	1994932	0.62	1994932	0.62	1993902	0.67	1994932	0.91
chr17	1995427	1997264	0.76	1995426	0.56	1995426	0.73	1995426	0.93	1995426	0.64
chr17	1999095	2002004	0.57	2003792	0.38	1999094	0.55	2003792	0.28	2002447	0.3
chr17	1999143	1999187	0.82	1999142	0.99	1999142	0.98	1999142	0.99	1999142	0.99
chr17	1999458	1999457	0.92	1999457	0.88	1999142	0.88	1999457	1.0	1999457	0.97
chr17	2000347	1993060	0.5	NA	NA	NA	NA	NA	NA	NA	NA
chr17	2000519	2000518	1.0	2000518	1.0	NA	NA	1962800	1.0	NA	NA
chr17	2001055	2001054	0.62	2000876	0.94	2001054	0.98	2001054	0.98	2001054	0.93
chr17	2002005	2001471	0.6	2002004	0.99	2002004	0.99	2001471	0.92	2002004	0.97
chr17	2002640	2002656	0.44	1964528	0.5	2002651	1.0	2002638	1.0	1956748	1.0
chr17	2005739	2010729	0.29	2005739	0.4	2006091	0.86	2005739	0.48	2005739	0.55
chr17	2006159	2006952	0.77	1981069	0.64	2006158	0.56	2002547	0.94	2006158	1.0
chr17	2006621	2006499	0.99	2006499	1.0	2006091	0.99	2011796	1.0	2006499	0.99
chr17	2010295	2010307	0.98	2011483	0.95	2010307	0.97	2011796	1.0	2007876	0.95
chr17	2010730	2005886	0.8	2006091	0.94	2008591	0.99	2008993	0.91	2010729	0.95
chr17	2012798	2012797	0.92	2012797	0.73	2012740	0.9	2012740	0.71	2012740	0.94
chr17	2014837	2014836	0.58	2014836	0.96	2014836	0.98	2014836	0.94	2014836	0.98
chr17	2027137	2027153	0.98	2027153	0.97	2027153	0.86	2027153	0.97	2027153	0.94
chr17	2031566	2031565	0.52	2031910	0.69	2031565	0.72	2031910	0.58	2031910	0.72
chr17	2039066	2039065	0.98	2039065	0.98	2039065	0.96	2039065	1.0	2039065	1.0
chr17	2039375	1989701	0.37	2039374	0.96	2039374	0.97	2039374	0.96	2036209	0.68
chr17	2042501	2042501	0.98	2042501	1.0	2037858	1.0	2042501	1.0	2042501	1.0
chr17	2044696	2044695	1.0	2045804	0.98	2040594	0.97	2044695	1.0	2044695	0.99
chr17	2044950	2044953	0.52	NA	NA	NA	NA	2045145	0.67	NA	NA
chr17	2045944	2045959	0.45	2045804	0.93	2045804	0.9	2044695	0.81	2045804	0.94
chr17	2047279	2064140	0.55	NA	NA	NA	NA	NA	NA	2047294	1.0
chr17	2047386	2047385	0.97	NA	NA	NA	NA	2042486	1.0	NA	NA
chr17	2047749	2047748	0.94	2037858	0.88	2047748	0.68	2047748	0.94	2047748	0.92
chr17	2047895	2047894	0.93	2047894	0.67	2047894	1.0	2047894	0.46	2047894	1.0
chr17	2048047	2026648	0.33	NA	NA	NA	NA	2044019	0.2	2002543	0.5
chr17	2050240	2049683	0.65	2039374	1.0	2050239	0.99	2050239	1.0	2046515	1.0
chr17	2054011	2054010	0.37	2054010	0.27	2054010	0.58	2054010	0.44	2054010	0.34
chr17	2057107	2039065	0.95	2057110	0.63	NA	NA	2075485	0.47	2057110	0.54
chr17	2059550	2059548	1.0	NA	NA	2048418	0.12	NA	NA	NA	NA
chr17	2062003	2062002	0.73	2062002	0.99	2061922	0.98	2061922	0.91	2062002	0.93
chr17	2062502	2062501	0.96	2062501	1.0	2063163	0.98	2063163	0.98	2062501	0.98
chr17	2066372	2064326	0.79	2078952	0.93	2064207	0.97	2073959	0.85	2066372	0.89
chr17	2066653	2068306	0.37	2080073	0.4	2066618	0.52	2066907	0.35	2071217	0.45
chr17	2069432	2069431	1.0	2069431	0.93	2066618	1.0	2069431	1.0	2069431	0.98
chr17	2069600	2025922	0.08	NA	NA	NA	NA	NA	NA	NA	NA
chr17	2071263	2071262	1.0	2071262	1.0	NA	NA	2071262	1.0	2101683	0.25
chr17	2071871	2071870	1.0	2071870	1.0	2071870	0.8	2071217	1.0	2071870	1.0
chr17	2078382	2078381	0.98	2078381	1.0	2078381	1.0	2078381	0.91	2029432	0.67
chr17	2079612	2079611	1.0	2079611	1.0	NA	NA	2079611	1.0	NA	NA
chr17	2080073	2074568	0.51	2078186	0.56	2078952	0.69	2080073	0.6	2078663	0.58
chr17	2080627	2080640	1.0	2080640	1.0	2080877	0.5	NA	NA	2080640	1.0
chr17	2085129	2085128	0.89	2099654	0.48	2127014	0.06	2085128	1.0	2094170	0.59
chr17	2090183	2090204	0.84	2090204	0.99	2090204	0.93	2090204	0.95	2087665	0.97
chr17	2091671	2091687	0.82	2086343	0.95	2091673	0.99	2078002	0.56	2091673	0.97
chr17	2091841	2091841	0.86	2091841	0.95	2091841	1.0	2091841	0.97	2091672	0.89
chr17	2091984	2091989	0.92	2091989	0.46	2063556	0.41	2091854	0.71	2091989	0.25
chr17	2093194	2093193	0.98	2093193	1.0	2093193	0.73	2093193	0.92	2093193	0.91
chr17	2093252	2111467	0.5	2111467	0.58	NA	NA	NA	NA	2111467	0.04
chr17	2093423	2093428	0.79	NA	NA	NA	NA	2055599	1.0	NA	NA
chr17	2096757	2096843	0.83	2096756	0.87	2096756	0.88	2096843	0.86	2096756	0.91
chr17	2097146	2097145	0.95	2093210	0.91	2093210	1.0	2097145	1.0	2097145	0.94
chr17	2098633	2059243	1.0	2098632	1.0	NA	NA	NA	NA	2062393	1.0
chr17	2099489	2099488	0.5	2099488	1.0	NA	NA	2071262	0.11	2099488	0.17
chr17	2100038	2100037	0.89	2099914	0.94	2100037	0.76	2100037	0.51	2100037	0.97
chr17	2103955	2103954	0.7	2103954	0.77	2103954	0.96	2103954	0.75	2103954	0.63
chr17	2104549	2102972	0.33	2104548	1.0	2104548	0.67	NA	NA	2061223	0.75
chr17	2106826	2101083	0.9	2106825	0.82	2104532	0.71	2101083	0.89	2107303	0.76
chr17	2109271	2146893	0.25	NA	NA	2073439	0.24	NA	NA	NA	NA
chr17	2112208	2112207	1.0	NA	NA	2080860	1.0	NA	NA	NA	NA
chr17	2112513	2112524	0.35	2112524	0.3	2112524	0.65	2112524	0.25	2096460	0.25
chr17	2113244	2120528	1.0	2101683	0.04	2113243	1.0	2101593	1.0	2113243	1.0
chr17	2116062	2133097	0.04	NA	NA	NA	NA	NA	NA	NA	NA
chr17	2117098	2117149	0.97	2113735	0.97	2122066	0.99	2113735	1.0	2116859	0.99
chr17	2118898	2118897	0.83	2118897	0.95	2118897	0.94	2118897	0.86	2134886	0.86
chr17	2119059	2119058	0.97	2119058	0.9	2119058	0.75	2119058	0.92	2119058	0.81
chr17	2121549	2121548	0.97	2114267	0.99	2122066	0.98	2121254	0.94	2121548	0.99
chr17	2121583	2121548	0.76	2113735	0.86	2122066	0.86	2121254	0.85	2131512	0.84
chr17	2126949	2126948	1.0	NA	NA	2120099	1.0	NA	NA	NA	NA
chr17	2128818	2122066	0.73	2140671	0.72	2122066	0.74	2122164	0.8	2131512	0.75
chr17	2130748	2130747	0.82	2130747	0.75	2130747	0.88	2130747	0.73	2130747	0.66
chr17	2131300	2131512	0.92	2131299	0.84	2131299	1.0	2122164	0.81	2131512	0.83
chr17	2132074	2130129	0.6	NA	NA	NA	NA	2082231	0.5	NA	NA
chr17	2134887	2161408	0.87	2134886	0.99	2134886	1.0	2135942	0.83	2134886	0.95
chr17	2135997	2136012	0.31	2147541	0.26	2104984	0.19	2147541	0.41	2147541	0.21
chr17	2136730	2136729	0.79	2136729	0.25	2136729	1.0	2136729	1.0	2136729	0.64
chr17	2136995	2114033	1.0	NA	NA	NA	NA	NA	NA	NA	NA
chr17	2139419	2139425	0.91	2139425	0.98	2139425	0.97	2139425	0.97	2139425	0.98
chr17	2140672	2134108	0.87	2132297	0.95	2137669	0.85	2122164	0.94	2126265	0.89
chr17	2142475	2142474	1.0	NA	NA	NA	NA	NA	NA	2111515	0.56
chr17	2142521	2126861	0.98	2142525	0.9	2142525	0.99	2142525	0.92	2122066	0.87
chr17	2145281	2145280	0.69	2110690	0.25	2145280	0.64	2145280	0.51	2097994	0.67
chr17	2145727	2162517	0.02	NA	NA	NA	NA	NA	NA	2192863	0.07
chr17	2148193	2148192	0.94	NA	NA	2148192	1.0	2148192	0.76	NA	NA
chr17	2148859	2148858	0.98	2148858	1.0	2139099	0.92	2151815	0.96	2148858	0.97
chr17	2150887	2103317	0.73	NA	NA	2126715	0.05	NA	NA	2125845	0.5
chr17	2155056	2159297	0.92	2156025	0.97	2137669	0.95	2156025	0.97	2156025	0.99
chr17	2156039	2156055	0.81	2156025	0.97	2137669	0.95	2156025	0.88	2156025	0.86
chr17	2158349	2185807	0.5	NA	NA	2198556	0.5	NA	NA	2108617	0.13
chr17	2158857	2158860	0.75	2158860	0.5	2128398	0.02	2158860	0.69	2164237	0.35
chr17	2158901	2158900	0.9	2158900	0.97	2158900	0.99	2187047	0.95	2158900	0.92
chr17	2159427	2109887	0.5	NA	NA	2159439	0.4	NA	NA	NA	NA
chr17	2161039	2147100	1.0	NA	NA	NA	NA	NA	NA	2168185	0.17
chr17	2161106	2161105	0.95	2156275	0.92	2161105	0.84	2161105	0.98	2157807	0.94
chr17	2161719	2171732	0.48	2161277	0.92	2161718	0.95	2161718	0.96	2161718	0.99
chr17	2163691	2163690	0.54	2163690	0.44	2163690	0.67	2117450	0.73	NA	NA
chr17	2164941	2164940	1.0	2164940	0.97	2164940	0.97	2164940	0.93	2164940	0.89
chr17	2165284	2165709	0.79	2165709	0.99	2137669	0.96	2165709	0.99	2165283	0.95
chr17	2166217	2207336	0.14	NA	NA	2166216	1.0	2166216	1.0	2166216	0.69
chr17	2169051	2169050	0.67	2169050	1.0	2201011	0.33	NA	NA	NA	NA
chr17	2171357	2171356	0.71	2171356	0.76	2171356	0.68	2171356	0.76	2171356	0.49
chr17	2171554	2171554	0.95	2167764	0.95	2171554	0.98	2167235	1.0	2171554	1.0
chr17	2171733	2126715	0.47	2171732	1.0	2171732	0.92	2171732	0.99	2171732	0.97
chr17	2173388	2151906	1.0	NA	NA	2146263	0.03	NA	NA	NA	NA
chr17	2179583	2179582	0.98	2179582	0.98	2179582	1.0	2173058	1.0	2179582	0.95
chr17	2183745	2183745	0.84	2179582	0.91	2184311	0.87	2183745	0.92	2188712	0.87
chr17	2184364	2184363	0.85	2184363	1.0	2184363	0.78	2184363	0.82	2184363	0.92
chr17	2186553	2142844	0.96	NA	NA	NA	NA	2137640	1.0	NA	NA
chr17	2187744	2142474	1.0	NA	NA	NA	NA	NA	NA	NA	NA
chr17	2197399	2197398	0.64	2147433	1.0	2197398	1.0	2156038	0.86	NA	NA
chr17	2198950	2199159	0.75	2196637	0.62	2196637	0.86	2199159	0.82	2214358	0.53
chr17	2199545	2199554	0.89	2199554	0.95	2199554	0.98	2199554	1.0	2163447	0.98
chr17	2200527	2200526	1.0	2200526	0.97	2196637	0.96	2205284	0.99	2200526	0.99
chr17	2201678	2222150	0.72	2199159	0.98	2209426	0.99	2222150	0.94	2201677	0.96
chr17	2202559	2247785	0.07	NA	NA	2198842	0.13	NA	NA	2158008	1.0
chr17	2203167	2203177	1.0	NA	NA	NA	NA	2230201	0.01	NA	NA
chr17	2205783	2205786	0.89	NA	NA	2169589	1.0	2205786	1.0	2205814	0.8
chr17	2206414	2206413	1.0	2237090	0.01	NA	NA	NA	NA	NA	NA
chr17	2206889	2247785	0.07	NA	NA	2220017	1.0	NA	NA	NA	NA
chr17	2210272	2210286	0.68	2210286	0.6	2259673	0.83	2210286	0.85	2210286	0.86
chr17	2210760	2210759	0.41	2236699	0.23	2210759	0.69	2210759	0.65	2210759	0.56
chr17	2211102	2218451	0.9	2209273	0.94	2214651	0.95	2216524	0.93	2209273	0.94
chr17	2211667	2216524	0.85	2209273	0.88	2214651	0.88	2216524	0.9	2209273	0.86
chr17	2215213	2222156	0.93	2215212	0.98	2215212	0.96	2216181	0.98	2215212	0.61
chr17	2215725	2171535	0.33	NA	NA	NA	NA	NA	NA	NA	NA
chr17	2224717	2213829	0.44	2224716	0.78	2224716	0.52	2224716	0.78	2224716	0.9
chr17	2225323	2225322	0.68	2225339	0.92	2209306	0.03	2189538	0.5	2178205	1.0
chr17	2226276	2222156	0.92	2226275	0.78	2226275	0.99	2216181	0.91	2216181	0.98
chr17	2228232	2228231	1.0	NA	NA	2183745	0.01	2215454	1.0	NA	NA
chr17	2234233	2234237	0.83	2234237	1.0	2234237	0.82	NA	NA	2234237	0.56
chr17	2234707	2234706	0.98	NA	NA	NA	NA	2186541	1.0	NA	NA
chr17	2237077	2252654	0.96	2237088	0.95	2240166	0.81	2240166	0.94	2240482	0.84
chr17	2240483	2240482	0.98	2240482	0.98	2240166	1.0	2240166	0.97	2240482	0.99
chr17	2243034	2194771	1.0	NA	NA	2243123	0.2	NA	NA	NA	NA
chr17	2244508	2217910	1.0	2280891	0.73	NA	NA	NA	NA	2217910	1.0
chr17	2247785	2247785	1.0	NA	NA	NA	NA	2244414	1.0	NA	NA
chr17	2247786	2247785	1.0	NA	NA	NA	NA	2244414	1.0	NA	NA
chr17	2247930	2247977	1.0	2198370	1.0	2244860	1.0	2198370	1.0	2244860	0.93
chr17	2248892	2248891	0.96	2248891	1.0	2248891	0.99	2248891	1.0	2246131	1.0
chr17	2249054	2249053	0.99	2249053	0.51	2249053	0.19	2249053	0.8	2249053	0.5
chr17	2250393	2250392	0.52	2250392	0.99	2254523	0.95	2250392	0.98	2246131	0.99
chr17	2251269	2251268	0.86	2251268	1.0	2251268	0.25	2251268	0.45	2251268	1.0
chr17	2253115	2253147	0.46	2253159	0.61	2253159	0.53	2253159	0.57	2253159	0.61
chr17	2256951	2252654	0.97	2252136	0.99	2252049	0.95	2240166	0.96	2252049	0.93
chr17	2257088	2257087	0.79	2257087	0.97	2257087	0.51	2257087	0.98	2257087	0.89
chr17	2258557	2258556	0.52	2258556	0.97	2258556	0.97	2258556	0.95	2258556	0.97
chr17	2258799	2258798	1.0	2258798	1.0	2258798	0.83	2258798	1.0	2258798	1.0
chr17	2261011	2222998	1.0	2261016	1.0	2232809	0.25	2261016	1.0	2306435	0.71
chr17	2261151	2261150	0.92	2261150	1.0	2275996	0.04	2261150	0.67	2261150	0.57
chr17	2261314	2258339	0.91	2290734	0.94	2258339	0.97	2257560	0.98	2261313	0.99
chr17	2265510	2267361	0.89	2255684	1.0	2265376	0.99	2258310	0.99	2258310	1.0
chr17	2267362	2267361	0.98	2267207	1.0	2267361	1.0	2258310	1.0	2267361	1.0
chr17	2267752	2267751	0.81	2258339	0.97	2258339	0.98	2265478	0.98	2267751	0.96
chr17	2269220	2267564	0.94	2290734	0.96	2269122	0.99	2265478	0.97	2269122	0.98
chr17	2269392	2267564	0.98	2258339	1.0	2269391	0.96	2265478	0.68	2269122	1.0
chr17	2269459	2269458	0.95	2258339	1.0	2269458	0.98	2265478	1.0	2269458	1.0
chr17	2271117	2271116	0.9	2271116	0.88	2271116	0.9	2271116	0.99	2271116	0.92
chr17	2271718	2235325	1.0	NA	NA	NA	NA	NA	NA	NA	NA
chr17	2272930	2272929	0.99	2272929	0.85	2272929	1.0	2272929	0.41	2258038	0.17
chr17	2275007	2283161	0.69	2273013	0.95	2269122	0.93	2245527	0.88	2269122	0.99
chr17	2276394	2255426	1.0	2276393	1.0	2276393	1.0	2273807	1.0	2276393	0.32
chr17	2278205	2277415	0.93	2278204	0.96	2278204	0.99	2278204	1.0	2278204	0.98
chr17	2280265	2279022	0.31	2280260	0.53	2259660	0.98	2236447	1.0	2259660	0.82
chr17	2282388	2283161	0.84	2273013	0.93	2277415	0.9	2283161	0.94	2277415	0.96
chr17	2288622	2288621	0.98	2258339	0.99	2277415	1.0	2288621	0.96	2277415	1.0
chr17	2289079	2260868	0.66	2289078	0.91	2289078	0.93	2289078	0.89	2269769	0.88
chr17	2289937	2251207	0.67	2256402	0.36	2289941	0.5	2291852	0.33	2289941	0.5
chr17	2291851	2291852	0.56	2291852	0.76	2277415	0.42	2284637	0.78	2277415	0.81
chr17	2294880	2292639	0.99	2294879	0.99	2277415	0.99	2294879	0.97	2292639	0.98
chr17	2297564	2297563	0.58	2297563	0.85	2297563	1.0	2297563	0.93	2297563	0.87
chr17	2304761	2304760	0.74	2304760	1.0	2304760	0.83	2304760	1.0	2280270	0.92
chr17	2306314	2306313	1.0	2262021	0.17	NA	NA	2265509	1.0	NA	NA
chr17	2310750	2310749	1.0	NA	NA	NA	NA	2276561	1.0	NA	NA
chr17	2312215	2312214	0.88	2312214	0.95	2312214	1.0	2312214	0.93	2312214	0.9
chr17	2313734	2313744	0.97	NA	NA	NA	NA	2313744	1.0	2270983	1.0
chr17	2314583	2314582	0.91	2314582	0.9	2317521	0.83	2314582	0.91	2314582	0.94
chr17	2314754	2314760	1.0	NA	NA	2303330	0.17	NA	NA	NA	NA
chr17	2316707	2316706	0.75	2316706	1.0	NA	NA	2316706	0.44	2316706	1.0
chr17	2316880	2316879	0.46	2312214	0.66	2327977	0.43	2317486	0.67	2316879	0.45
chr17	2317514	2315105	0.61	2317520	0.63	2317513	0.95	2317513	0.6	2317513	0.5
chr17	2318137	2318136	0.8	2318136	0.56	2318136	1.0	NA	NA	NA	NA
chr17	2318465	2318464	0.94	2318464	0.78	2318464	0.91	2318464	0.57	2309343	0.45
chr17	2319822	2319821	0.84	2317521	0.93	2319821	0.99	2319821	0.96	2317521	0.92
chr17	2322503	2322507	1.0	2322507	1.0	2322507	1.0	2322507	0.25	NA	NA
chr17	2322668	2322677	0.81	2322677	0.98	2322677	0.97	2322677	0.95	2322677	0.95
chr17	2325609	2325608	1.0	2325608	1.0	2277164	0.01	2325608	1.0	2325608	0.86
chr17	2327108	2327107	0.44	2327107	1.0	2327107	1.0	2327107	0.37	2327107	0.82
chr17	2327417	2328048	0.63	2327977	0.87	2327977	0.81	2327977	0.84	2327977	0.83
chr17	2327925	2286963	0.14	NA	NA	NA	NA	NA	NA	NA	NA
chr17	2328589	2327685	0.92	NA	NA	NA	NA	2321294	1.0	2328593	0.97
chr17	2332839	2380595	0.33	2374450	0.1	NA	NA	NA	NA	2325608	0.08
chr17	2335448	2335447	0.51	2327122	0.95	2327122	0.9	2327122	0.98	2333110	0.97
chr17	2337549	2337548	0.82	2337548	1.0	2337548	0.53	2337548	1.0	2337548	0.55
chr17	2340119	2340118	1.0	2340118	0.83	2340118	0.97	2340118	1.0	2340118	1.0
chr17	2342262	2342261	0.75	2342261	0.75	2342261	0.89	2342261	0.71	2342261	0.92
chr17	2347071	2347070	0.36	NA	NA	2339707	0.17	2297686	0.5	NA	NA
chr17	2347104	2347103	1.0	NA	NA	2318248	0.09	2347103	1.0	NA	NA
chr17	2347410	2347409	0.89	2347409	0.48	2349075	0.87	2347409	0.34	2347409	0.95
chr17	2347633	2314626	0.52	NA	NA	NA	NA	NA	NA	2327416	0.2
chr17	2349374	2349373	0.93	2349373	1.0	2349373	0.94	2349373	0.98	2349373	0.96
chr17	2349788	2349788	0.95	2350979	0.95	2349793	0.94	2349788	0.87	2349788	0.95
chr17	2350618	2350617	1.0	NA	NA	NA	NA	NA	NA	NA	NA
chr17	2351253	2351252	1.0	2351252	0.75	NA	NA	2351252	1.0	2351252	0.61
chr17	2364534	2409006	0.33	NA	NA	NA	NA	NA	NA	NA	NA
chr17	2365744	2365743	0.92	2365098	0.97	2365743	0.84	2365098	0.88	2365743	0.95
chr17	2377532	2377531	1.0	NA	NA	NA	NA	NA	NA	2349788	0.5
chr17	2378904	2379545	0.97	2376401	0.94	2378921	0.99	2378921	0.95	2376060	0.94
chr17	2384240	2384239	0.93	2384239	0.97	2381877	0.99	2384239	0.98	2384239	0.91
chr17	2384581	2384597	0.32	2392720	0.58	2377483	0.73	2377483	0.51	2392339	0.5
chr17	2386043	2386042	0.99	2386042	1.0	NA	NA	2386042	1.0	NA	NA
chr17	2389266	2389952	0.91	2389265	1.0	2389265	1.0	2389265	0.73	2389265	0.79
chr17	2389953	2389952	1.0	2389952	1.0	2389952	1.0	2376658	1.0	2389952	1.0
chr17	2393960	2389196	1.0	2393959	1.0	NA	NA	NA	NA	2393970	1.0
chr17	2400940	2399831	0.87	2400939	0.83	2400939	0.82	2400939	0.79	2400939	1.0
chr17	2404146	2404147	0.79	2404147	0.67	2404147	0.78	2401501	0.74	2404147	0.86
chr17	2404712	2404725	0.64	NA	NA	NA	NA	NA	NA	NA	NA
chr17	2406514	2406513	0.4	2406513	0.58	2406513	0.85	2406513	0.7	2406513	0.81
chr17	2410288	2408918	0.8	2372442	0.61	2409991	0.67	2410296	1.0	2396031	0.25
chr17	2410633	2392225	0.62	2398715	1.0	NA	NA	NA	NA	NA	NA
chr17	2411416	2411412	0.64	NA	NA	NA	NA	NA	NA	NA	NA
chr17	2418197	2418197	0.83	2416776	0.68	2418197	0.78	2418197	0.69	2417959	0.79
chr17	2420660	2420247	0.98	2370768	0.5	2420659	0.84	2393414	0.59	2420659	0.24
chr17	2422336	2422337	0.67	2422337	0.97	2422337	0.97	2422337	0.95	2417959	0.95
chr17	2423261	2422337	0.27	2423186	0.53	2417959	0.49	2423186	0.63	2417959	0.62
chr17	2424088	2424087	0.28	2425074	0.89	2416776	0.88	2427796	0.91	2421751	0.95
chr17	2424948	2424947	0.72	2424947	1.0	2424947	0.89	2424947	1.0	2424947	1.0
chr17	2425694	2425693	0.98	NA	NA	2425693	1.0	2425693	1.0	2425693	1.0
chr17	2426029	2426981	0.37	2426709	0.83	2426709	0.89	2426030	0.76	2426709	0.78
chr17	2426982	2426981	0.95	2426981	0.99	2426981	1.0	2429147	1.0	2426981	0.96
chr17	2427953	2429147	0.91	2427796	0.73	2427952	0.72	2429147	0.69	2427952	0.68
chr17	2428739	2427000	1.0	NA	NA	NA	NA	NA	NA	NA	NA
chr17	2429199	2429147	0.63	2425074	0.98	2427796	0.82	2429147	0.92	2421751	0.97
chr17	2430279	2430278	0.86	2430278	1.0	NA	NA	2430278	1.0	2430278	0.93
chr17	2431946	2432265	0.99	2431945	0.99	2431945	1.0	2431945	1.0	2432265	0.91
chr17	2432567	2432571	1.0	2432571	1.0	NA	NA	2432571	1.0	2408525	1.0
chr17	2440255	2440254	0.17	NA	NA	2440254	1.0	NA	NA	2440254	1.0
chr17	2442496	2442495	0.98	2442495	0.43	2410175	0.5	2442495	0.84	2437533	0.86
chr17	2442836	2442835	0.65	2442835	0.96	2442835	1.0	2442835	0.97	2442835	1.0
chr17	2443490	2445843	0.7	2443489	0.98	2443489	1.0	2445523	0.91	2438514	0.98
chr17	2444450	2410254	1.0	NA	NA	NA	NA	NA	NA	NA	NA
chr17	2444714	2444713	0.67	2444713	0.74	2444713	0.7	2444713	0.81	2444713	0.65
chr17	2445786	2445785	0.85	2445812	1.0	2445785	1.0	2408290	1.0	2445785	0.56
chr17	2446592	2445843	0.6	2446591	0.77	2446591	0.65	2436871	0.41	2437533	0.81
chr17	2449026	2409214	0.45	NA	NA	2414908	0.33	2408838	0.17	2408841	0.57
chr17	2449522	2449520	0.99	2431945	0.95	2431945	0.93	2449520	0.94	2438514	0.96
chr17	2455986	2455985	0.99	2414386	1.0	2429484	0.5	2455985	0.92	2455985	0.5
chr17	2457178	2408431	0.4	2457177	1.0	2457177	1.0	NA	NA	2457177	1.0
chr17	2457711	2457710	0.93	2457710	0.75	2457710	1.0	2457710	0.9	2457710	0.85
chr17	2458410	2458433	0.99	2458433	0.91	2458433	0.95	2458433	0.96	2458433	0.98
chr17	2458806	2458805	0.97	2458805	1.0	2458805	0.97	2456913	1.0	2458805	1.0
chr17	2467429	2452954	0.79	NA	NA	2480185	0.33	NA	NA	2467428	0.25
chr17	2468915	2478486	0.82	2468915	1.0	2473824	0.98	2478486	0.98	2474018	0.99
chr17	2470304	2473824	0.96	2470309	1.0	2470309	0.97	2470309	0.93	2473824	0.98
chr17	2472115	2447706	0.25	NA	NA	2452747	0.5	2446591	0.33	2428554	0.12
chr17	2474908	2474907	0.99	2474907	0.98	2475244	0.83	2474907	0.86	2474018	1.0
chr17	2476957	2476956	0.83	2476956	0.95	2476956	0.3	2474673	0.97	2476956	0.97
chr17	2479162	2479161	1.0	2479161	1.0	2507107	1.0	NA	NA	NA	NA
chr17	2480186	2471039	0.88	2480185	0.33	2480185	0.67	2474401	0.83	2480185	0.23
chr17	2481229	2481228	0.94	2481228	1.0	NA	NA	2481228	0.84	2481228	0.88
chr17	2483024	2483023	0.7	2491747	0.52	2483023	1.0	2483023	1.0	2483023	0.92
chr17	2484499	2484498	1.0	2452005	1.0	2484498	1.0	2484498	0.33	2454802	0.67
chr17	2486277	2486276	0.45	NA	NA	2486276	1.0	2529723	0.14	2486276	0.67
chr17	2488581	2488589	0.88	2488580	1.0	NA	NA	2488580	1.0	2488589	0.5
chr17	2489112	2490682	0.87	2485271	1.0	2486242	0.92	2490682	1.0	2485271	1.0
chr17	2490841	2496963	0.5	NA	NA	NA	NA	NA	NA	NA	NA
chr17	2493719	2495282	0.53	2511919	0.66	2495282	0.95	2511218	0.79	2511919	0.83
chr17	2494548	2542835	0.17	NA	NA	NA	NA	NA	NA	NA	NA
chr17	2495695	2495694	0.79	2493718	0.73	2495282	0.99	2495694	0.73	2495694	0.76
chr17	2499332	2499331	0.47	2499331	0.59	2499331	0.4	2499331	0.58	2499331	0.53
chr17	2500270	2500270	0.97	2493822	0.91	2506980	0.04	2493822	0.95	2493822	1.0
chr17	2501858	2501857	0.78	2501857	0.96	2501857	0.99	2501857	0.93	2501857	1.0
chr17	2502689	2502688	1.0	2502688	1.0	2502688	0.83	2502688	1.0	2502688	1.0
chr17	2502908	2464951	0.5	NA	NA	2486353	0.56	NA	NA	NA	NA
chr17	2505159	2505158	0.96	NA	NA	NA	NA	2473342	1.0	2527284	0.67
chr17	2508124	2508123	0.89	2507899	0.99	2504044	0.99	2495585	0.94	2505466	0.94
chr17	2509912	2509911	0.97	2466784	0.5	2479161	1.0	2509911	1.0	2509911	1.0
chr17	2510073	2491993	0.86	2463936	0.5	NA	NA	2548155	0.33	2491792	0.25
chr17	2511219	2504649	0.75	2507899	0.91	2504044	0.85	2504649	0.88	2505466	0.8
chr17	2514187	2513302	0.99	2513302	1.0	2512056	1.0	2513302	1.0	2513302	0.97
chr17	2514223	2513302	1.0	2513302	0.98	2512056	0.97	2513302	1.0	2513302	0.99
chr17	2514340	2513302	0.74	2513302	0.54	2517442	0.73	2514423	0.63	2514423	0.61
chr17	2517095	2515084	0.68	2513405	0.97	2513405	0.96	2517094	0.95	2513405	0.96
chr17	2517483	2514204	0.62	2513405	0.74	2517482	0.55	2517094	0.71	2513405	0.68
chr17	2518399	2518398	0.97	2518398	1.0	2518398	1.0	2518398	0.7	2518398	1.0
chr17	2519772	2519771	0.97	2519771	1.0	2519771	0.97	2513302	0.97	2519771	0.97
chr17	2520486	2511919	0.83	2511919	0.89	2520485	0.95	2511919	0.92	2511919	0.87
chr17	2520537	2517951	0.67	2535257	0.27	2520536	0.25	2501406	0.22	2518717	0.23
chr17	2522794	2522793	0.98	2568057	0.14	2522793	1.0	2495579	1.0	2562894	0.08
chr17	2523311	2523310	0.97	2521696	0.96	2523310	0.99	2523310	1.0	2523079	1.0
chr17	2523930	2523929	1.0	2479224	0.17	2523929	0.25	NA	NA	NA	NA
chr17	2526025	2526024	1.0	2526024	0.96	2523079	0.98	2526024	0.99	2525214	1.0
chr17	2526209	2522147	0.69	NA	NA	2526209	1.0	2499507	0.5	NA	NA
chr17	2526539	2526538	0.86	2517467	0.89	NA	NA	2499507	0.5	2526538	1.0
chr17	2528548	2520132	0.05	NA	NA	2528547	1.0	NA	NA	NA	NA
chr17	2529065	2514390	1.0	2529070	0.66	2531476	0.25	2529078	0.67	NA	NA
chr17	2530353	2531436	0.73	2532420	0.96	2530257	1.0	2531436	0.91	2532420	0.97
chr17	2531531	2531540	0.94	2483653	1.0	NA	NA	2493296	1.0	2529537	1.0
chr17	2532782	2532781	0.96	2523286	1.0	NA	NA	2532781	1.0	2524490	1.0
chr17	2533442	2533449	0.96	2533453	0.57	2533441	0.44	2530535	0.92	2533453	0.95
chr17	2533734	2533733	0.77	2533733	0.44	2533733	0.2	2533733	0.69	2488412	0.32
chr17	2534143	2531121	0.99	2529543	1.0	NA	NA	2530535	1.0	NA	NA
chr17	2534383	2531121	0.54	2534397	0.94	2536989	0.99	2531436	0.83	2539057	0.9
chr17	2536122	2536121	0.75	2536121	0.99	2536121	1.0	2536121	0.97	2536121	0.96
chr17	2539298	2534093	0.96	2529543	1.0	2539304	1.0	2530535	1.0	2577569	1.0
chr17	2540065	2534093	0.97	2529543	1.0	2540064	1.0	2530535	1.0	2540064	1.0
chr17	2540506	2540505	0.98	2533734	0.87	NA	NA	2540505	0.87	2540505	1.0
chr17	2540922	2498135	0.5	NA	NA	NA	NA	NA	NA	NA	NA
chr17	2543512	2543511	0.74	2534197	0.92	2543511	0.96	2543511	0.97	2543511	0.96
chr17	2544057	2543511	1.0	NA	NA	NA	NA	NA	NA	2535839	1.0
chr17	2544462	2544461	0.59	NA	NA	2544461	0.25	2495524	1.0	2544461	1.0
chr17	2544823	2543511	1.0	2523461	1.0	NA	NA	NA	NA	2533081	0.29
chr17	2547926	2545952	0.86	2535716	0.91	2518245	0.42	2546257	0.73	2546257	0.88
chr17	2549334	2518269	1.0	2513161	0.5	NA	NA	2513161	1.0	2551518	0.63
chr17	2553577	2553583	1.0	2553583	1.0	2553583	1.0	2553583	1.0	2535839	1.0
chr17	2554952	2554951	0.65	2554951	0.97	2554951	0.73	2554951	0.98	2554951	0.74
chr17	2555256	2545952	1.0	NA	NA	2546988	0.43	2544333	0.17	2581947	0.03
chr17	2555584	2555600	0.71	2534398	0.14	2555583	1.0	2568302	0.89	2555583	1.0
chr17	2557559	2563778	0.02	NA	NA	NA	NA	NA	NA	NA	NA
chr17	2558647	2558646	0.88	2558646	0.75	NA	NA	2558646	1.0	2558646	1.0
chr17	2559573	2559956	0.96	2559572	1.0	2558880	0.92	2559572	1.0	2559572	1.0
chr17	2561128	2561127	0.82	2561127	1.0	2561127	0.95	2561127	0.99	2561127	1.0
chr17	2564239	2564238	0.65	2564238	0.64	2568199	0.87	2564238	0.72	2564238	0.7
chr17	2564439	2564438	0.64	2564438	1.0	2564438	1.0	2564438	0.8	2564438	0.73
chr17	2565428	2565437	0.91	2565437	0.97	2565427	1.0	2565437	0.99	2565437	1.0
chr17	2565887	2565886	0.91	2565886	0.61	2565886	0.94	2565886	0.75	2563528	0.91
chr17	2566739	2566738	0.97	2566738	0.92	2566738	0.98	2566738	0.88	2566738	0.88
chr17	2567348	2567347	0.64	2567347	0.73	2567347	0.97	2567347	0.53	2567347	1.0
chr17	2570104	2570103	0.98	2570103	0.85	2570103	0.94	2570103	0.89	2570103	0.66
chr17	2570531	2565780	0.31	2565780	0.61	2541128	0.2	2565780	0.55	2565780	0.88
chr17	2571572	2571571	0.97	2571571	0.99	2571571	0.99	2571571	0.97	2571571	0.97
chr17	2572478	2572477	0.74	2572477	0.97	2572477	0.93	2572477	0.91	2572477	0.68
chr17	2573561	2573560	0.61	2570629	0.93	2573560	0.94	2573560	0.96	2563528	0.64
chr17	2573707	2573706	0.96	2563053	1.0	NA	NA	2573706	1.0	2573706	1.0
chr17	2574617	2574615	0.71	NA	NA	NA	NA	2574615	1.0	NA	NA
chr17	2574915	2574914	0.63	2574927	0.95	2574927	0.86	2574927	0.8	2558217	0.59
chr17	2576864	2565780	1.0	2576441	0.83	2551063	0.07	2576839	1.0	2576839	1.0
chr17	2579339	2548168	1.0	NA	NA	NA	NA	NA	NA	NA	NA
chr17	2579497	2581920	0.37	2590041	0.53	2590041	0.4	2579496	0.47	2579496	0.37
chr17	2579956	2579955	0.82	2579955	0.65	2579955	0.5	2579955	0.44	2579955	0.48
chr17	2582031	2582030	0.97	2582030	0.68	2611478	0.13	2582030	0.66	2582030	0.55
chr17	2582901	2586147	1.0	2614804	0.0	NA	NA	NA	NA	NA	NA
chr17	2583452	2569801	0.07	NA	NA	NA	NA	NA	NA	2577044	0.5
chr17	2583776	2583775	0.97	2583775	1.0	2612303	0.25	2583775	0.89	2583775	0.87
chr17	2584921	2584920	0.83	2584920	1.0	2584920	0.89	2584920	0.96	2584920	0.99
chr17	2585949	2585948	0.94	2585948	1.0	2584741	0.96	2585948	0.99	2585948	0.98
chr17	2587932	2587953	0.48	2570629	0.74	2579382	0.77	2587953	0.83	2563528	0.75
chr17	2588227	2587306	0.98	2587933	1.0	2586098	1.0	2587306	0.99	2587306	1.0
chr17	2588280	2587306	0.8	2588303	0.98	2586098	0.84	2587306	0.96	2587306	0.98
chr17	2588482	2588481	1.0	2588481	1.0	2623531	0.12	2588481	1.0	2588481	1.0
chr17	2592152	2592151	0.92	2592151	1.0	2548369	0.04	2592151	1.0	2592151	1.0
chr17	2593590	2593590	0.48	2585040	0.46	2586098	0.74	2590112	0.38	2585040	0.46
chr17	2595422	2613640	0.91	2599092	0.98	2595421	1.0	2604955	0.95	2597679	0.95
chr17	2597061	2597060	1.0	NA	NA	NA	NA	NA	NA	NA	NA
chr17	2597782	2607085	0.97	2597781	0.91	2595421	0.86	2597679	0.94	2597679	0.92
chr17	2601121	2586658	0.89	NA	NA	NA	NA	NA	NA	NA	NA
chr17	2602252	2602251	1.0	2602251	0.94	2602251	1.0	2602251	1.0	2602251	1.0
chr17	2603167	2603166	0.96	2603166	0.76	NA	NA	2576839	1.0	2603166	0.83
chr17	2603742	2603741	0.63	2603741	0.97	2603741	0.97	2603741	0.99	2603741	0.95
chr17	2606371	2562065	0.03	NA	NA	NA	NA	NA	NA	2633961	1.0
chr17	2607475	2607490	0.78	NA	NA	NA	NA	NA	NA	2607490	0.67
chr17	2608080	2608090	0.67	2656447	1.0	NA	NA	NA	NA	NA	NA
chr17	2611473	2605056	0.85	2611472	0.73	2611472	0.17	2620972	1.0	2611472	1.0
chr17	2613043	2632573	0.7	2597679	0.9	2613042	0.83	2613828	0.79	2613640	0.87
chr17	2614751	2614762	0.93	NA	NA	NA	NA	NA	NA	NA	NA
chr17	2616337	2623261	0.07	NA	NA	NA	NA	NA	NA	NA	NA
chr17	2616909	2616908	0.96	2616908	0.6	2616908	0.5	2569303	1.0	2616908	1.0
chr17	2618955	2620972	0.53	2618837	0.69	2625023	0.71	2618837	0.62	2619534	0.67
chr17	2619537	2623010	0.89	2619534	0.74	2619534	0.62	2618837	0.69	2619534	0.76
chr17	2623631	2623630	0.96	2594675	1.0	2623630	0.5	2623630	0.92	2623630	0.97
chr17	2625024	2625023	0.87	2625023	0.94	2625023	0.97	2625023	1.0	2625023	0.95
chr17	2626252	2626251	0.53	2594675	1.0	2626251	0.5	2576839	1.0	2626251	0.78
chr17	2633476	2633475	1.0	2633475	0.88	2633475	0.98	2633475	0.97	2633475	0.88
chr17	2634663	2586147	1.0	NA	NA	2634662	0.25	2654190	0.25	2671582	0.5
chr17	2635160	2613518	0.55	2668096	0.12	2663914	0.22	2586443	0.25	2677717	0.05
chr17	2638898	2608826	0.98	NA	NA	NA	NA	2593443	1.0	NA	NA
chr17	2639604	2638960	0.91	2639603	1.0	2639603	1.0	2639603	1.0	2639603	0.94
chr17	2640376	2603538	0.52	2640375	0.95	2640375	0.88	2640375	0.81	2640375	0.83
chr17	2643084	2643091	1.0	2636138	1.0	NA	NA	2622813	0.25	NA	NA
chr17	2643555	2643554	0.99	2643554	0.97	2643554	1.0	2643554	0.96	2643554	1.0
chr17	2644164	2644163	0.76	2606810	0.6	2644163	1.0	2644163	0.64	2644163	0.94
chr17	2645597	2645607	0.33	2621626	0.12	2645607	1.0	2630192	1.0	NA	NA
chr17	2646657	2646656	1.0	NA	NA	2646656	1.0	NA	NA	NA	NA
chr17	2648003	2648002	0.83	2668468	0.17	NA	NA	2648002	0.25	2648002	0.76
chr17	2648678	2615597	0.47	2653418	0.94	2616440	0.73	2648677	0.95	2648677	0.98
chr17	2648761	2648759	0.96	2648762	0.98	2648762	0.99	2648759	0.98	2648759	1.0
chr17	2649215	2649214	0.39	2649214	0.73	2649214	0.8	2649214	0.75	2649214	0.68
chr17	2650511	2650510	0.95	2650510	0.98	2650510	0.94	2650510	0.99	2650510	0.97
chr17	2651585	2651584	0.9	2601697	0.57	2651584	0.67	2601697	1.0	2651584	0.78
chr17	2652415	2652414	0.66	NA	NA	NA	NA	2613678	1.0	NA	NA
chr17	2653419	2653418	0.71	2653418	0.77	2653418	0.83	2653418	0.62	2653418	0.59
chr17	2654191	2654190	0.84	2654190	1.0	2654190	1.0	2616908	0.58	2654190	0.85
chr17	2654941	2654954	0.87	2654954	0.44	2654954	0.33	2654954	0.92	NA	NA
chr17	2655167	2657413	0.26	2654762	0.49	2654112	0.47	2664027	0.58	2657137	0.69
chr17	2659246	2659245	0.96	2654112	1.0	2654112	0.99	2659245	0.95	2657413	0.98
chr17	2662378	2660349	0.53	2662005	0.72	2656101	0.49	2651937	0.7	2652193	0.62
chr17	2663119	2663113	0.87	2663118	0.87	NA	NA	2663118	0.86	2663118	1.0
chr17	2663267	2651774	0.73	2661924	1.0	NA	NA	2663266	1.0	NA	NA
chr17	2663702	2654969	0.4	2663720	0.73	2663720	0.88	2663720	0.86	2663720	0.73
chr17	2664408	2654969	0.55	2664407	0.91	2664407	0.86	2664407	0.91	2664407	0.96
chr17	2664981	2657413	1.0	2664981	1.0	2664981	0.97	2664981	1.0	2664981	0.98
chr17	2665591	2702846	0.33	2691938	0.33	2713497	0.0	2665590	0.11	NA	NA
chr17	2669266	2669484	0.74	2655099	0.88	2621881	0.9	2655099	0.77	2655099	0.77
chr17	2675635	2675634	0.81	2675634	0.99	2675634	0.95	2675634	0.97	2675634	0.97
chr17	2677857	2662005	0.8	2672049	0.98	2677856	1.0	2677856	0.97	2677856	0.99
chr17	2684520	2667792	0.14	NA	NA	2677727	0.25	NA	NA	NA	NA
chr17	2693398	2693395	0.57	2693395	0.99	2693395	0.68	2693395	0.88	2693395	0.87
chr17	2695860	2697324	0.87	NA	NA	NA	NA	2695859	0.55	NA	NA
chr17	2697402	2696576	0.97	2696576	0.82	2697401	1.0	2696576	0.98	2697401	0.41
chr17	2699636	2699635	0.85	2699635	0.99	2699635	0.86	2699635	0.98	2699635	0.97
chr17	2702226	2702234	0.95	2725398	0.67	2702234	0.77	2702234	1.0	2702234	0.88
chr17	2702821	2702830	1.0	2702830	0.82	NA	NA	2658639	1.0	2658639	1.0
chr17	2708861	2708872	0.27	2708872	0.47	2708872	0.45	2708872	0.39	2708872	0.39
chr17	2713476	2713495	0.4	2713495	0.95	NA	NA	2713495	0.87	2713495	0.89
chr17	2713496	2713495	0.4	2713495	0.99	2713525	0.5	2713495	0.79	2713495	1.0
chr17	2714321	2714320	0.55	NA	NA	2714320	0.5	2732880	0.91	2714320	0.84
chr17	2715011	2715017	1.0	2715016	0.67	NA	NA	NA	NA	NA	NA
chr17	2717309	2717308	0.88	2717308	0.75	2717308	0.62	2717308	0.86	2717308	0.42
chr17	2717767	2683494	1.0	NA	NA	NA	NA	NA	NA	NA	NA
chr17	2718530	2718558	0.99	2718558	0.99	2718558	0.95	2718175	1.0	2718175	0.98
chr17	2718558	2718558	1.0	2718558	1.0	2718558	0.98	2718175	1.0	2718175	1.0
chr17	2719146	2719145	0.82	2718216	0.82	2719145	0.83	2719145	0.83	2719145	0.82
chr17	2720334	2720333	0.5	2723728	0.97	2720333	0.99	2723728	0.89	2720333	0.94
chr17	2725235	2725234	1.0	2725234	1.0	2725234	0.99	2725234	1.0	2725234	1.0
chr17	2726183	2725338	0.97	2721933	0.73	2722126	0.81	2723336	0.92	2726184	0.67
chr17	2726345	2726344	0.97	2726344	1.0	2726344	1.0	2726344	0.98	2726344	0.96
chr17	2726914	2726913	0.75	2726913	0.88	2726913	0.54	2726913	0.69	2726913	0.71
chr17	2727824	2727823	0.88	2727823	0.97	2727823	0.98	2727823	0.97	2727823	0.9
chr17	2728312	2728311	0.96	2728311	0.97	2728311	0.98	2728311	0.95	2728311	0.97
chr17	2728603	2728602	0.92	2728602	0.93	2728602	0.96	2728602	0.9	2728602	0.83
chr17	2733261	2733260	0.87	2733260	0.46	2733260	0.86	2733260	0.67	2733260	0.54
chr17	2734495	2734494	0.94	2736183	0.86	2734645	0.98	2736806	0.89	2734645	0.93
chr17	2736427	2697115	0.5	2736434	1.0	2736434	1.0	2736434	1.0	2736434	0.95
chr17	2736884	2733420	0.42	2736883	0.72	2737697	0.73	2736883	0.66	2736883	0.67
chr17	2736915	2692886	1.0	2736914	0.82	NA	NA	2736914	1.0	2736914	1.0
chr17	2738759	2738758	0.55	2738758	0.83	2738758	0.99	2738758	0.59	2738758	0.86
chr17	2739687	2725395	1.0	2739686	1.0	NA	NA	2739708	1.0	2739708	0.58
chr17	2740663	2740685	0.97	NA	NA	NA	NA	2733260	1.0	NA	NA
chr17	2741596	2741595	0.84	2743247	0.9	2741595	0.97	2743247	0.91	2741595	0.91
chr17	2741986	2741985	0.62	2741985	0.5	2741985	0.25	2741985	0.86	2741985	0.79
chr17	2743879	2743878	1.0	2711003	1.0	2743878	1.0	NA	NA	2739708	1.0
chr17	2744185	2744190	0.96	2721933	1.0	NA	NA	2694653	0.02	NA	NA
chr17	2744342	2744360	0.44	NA	NA	NA	NA	NA	NA	2699781	0.11
chr17	2745953	2792683	0.25	2764959	0.07	2750430	0.5	NA	NA	NA	NA
chr17	2748502	2748506	0.53	2747062	0.49	2748506	0.58	2750691	0.33	2748506	0.4
chr17	2751508	2754186	0.44	2753031	0.63	2751508	0.75	2751508	0.76	2753031	0.64
chr17	2752167	2752184	1.0	2750515	0.82	2704266	0.01	2752184	0.81	2752159	0.47
chr17	2752485	2754186	0.75	2752484	0.89	2755237	0.79	2750691	0.82	2753469	0.88
chr17	2752817	2752816	0.99	2755685	1.0	2752816	0.98	2752309	0.96	2752816	0.98
chr17	2754187	2754186	0.99	2754186	0.99	2754186	1.0	2754186	1.0	2754186	0.99
chr17	2754641	2754641	0.92	2754641	0.96	2754186	0.99	2754641	0.99	2754641	0.94
chr17	2754952	2754641	0.56	2754641	0.95	2754951	0.99	2754951	0.78	2754951	0.94
chr17	2755586	2755585	0.37	2755585	0.81	2755585	0.85	2755585	0.76	2755585	0.87
chr17	2757874	2757873	0.95	2757873	0.99	2757873	1.0	2757873	0.94	2757873	0.96
chr17	2760938	2760948	0.98	2760948	0.98	2759512	0.98	2760948	0.97	2760948	0.99
chr17	2762565	2762570	0.69	NA	NA	2762570	1.0	2758080	0.25	2762570	0.88
chr17	2765743	2765840	0.89	2765742	1.0	2759944	0.92	2765840	0.95	2765742	0.98
chr17	2765969	2765968	1.0	NA	NA	NA	NA	NA	NA	NA	NA
chr17	2766609	2762753	0.67	NA	NA	2730533	0.03	NA	NA	NA	NA
chr17	2766983	2766975	1.0	2766982	1.0	NA	NA	2762401	1.0	2766982	1.0
chr17	2767738	2767737	0.38	2767737	0.94	2767737	0.98	2767737	0.99	2767737	0.97
chr17	2769558	2771310	0.37	2769611	1.0	2771225	0.33	2743782	0.44	2755914	0.47
chr17	2771046	2771049	0.72	2771049	1.0	2771049	0.95	2771493	0.93	2771049	0.97
chr17	2771100	2729905	0.25	2729173	0.43	NA	NA	2733337	0.67	2729173	0.67
chr17	2771480	2762377	0.51	2776689	0.89	2761539	0.64	2746931	0.79	2776689	0.85
chr17	2773677	2773676	0.98	2773676	0.98	2773676	0.97	2773676	0.98	2775213	0.96
chr17	2773726	2778785	0.34	2778785	0.62	2770095	0.63	2778785	0.59	2770095	0.56
chr17	2774481	2774480	0.78	2774480	0.8	2774480	0.73	2774480	0.84	2774480	0.67
chr17	2774989	2775393	0.9	2774988	0.71	2774988	0.81	2775393	0.67	2775393	0.78
chr17	2776360	2776359	0.87	2741552	1.0	NA	NA	2776359	0.77	NA	NA
chr17	2785402	2785401	0.87	2785401	0.99	2785401	0.97	2785401	0.95	2785401	0.97
chr17	2785900	2785899	0.58	2785899	0.82	2785899	0.66	2785899	0.78	2785899	0.55
chr17	2790111	2790110	0.97	2835292	1.0	2775315	0.5	2790110	0.76	2790110	0.6
chr17	2791206	2787495	0.71	NA	NA	NA	NA	NA	NA	NA	NA
chr17	2793154	2788518	0.54	2793153	0.79	2793153	0.65	2793153	0.32	2793153	0.69
chr17	2795191	2790526	0.5	2795190	0.92	2795190	1.0	2795190	0.46	2795190	1.0
chr17	2797042	2761011	0.05	NA	NA	NA	NA	NA	NA	NA	NA
chr17	2801475	2801474	0.72	2801474	0.69	2801474	0.72	2801474	0.76	2801474	0.74
chr17	2801596	2801474	0.39	2801474	0.25	2800852	0.28	2800852	0.2	2801474	0.32
chr17	2803878	2803877	1.0	NA	NA	NA	NA	NA	NA	NA	NA
chr17	2805754	2805754	0.45	2805754	0.58	2805754	0.7	2805754	0.53	2805754	0.51
chr17	2806377	2813033	0.42	2803764	0.49	2806376	0.49	2803764	0.32	2805044	0.49
chr17	2810359	2810359	1.0	2810359	0.34	2810359	1.0	2776770	0.5	2810359	1.0
chr17	2811574	2861477	0.2	NA	NA	NA	NA	NA	NA	NA	NA
chr17	2812620	2812079	0.99	2812079	1.0	2812520	0.99	2812079	1.0	2812520	0.99
chr17	2812991	2813033	0.73	2812990	0.78	2812990	0.72	2815663	0.73	2814555	0.76
chr17	2813076	2813075	0.96	2813075	1.0	2813075	0.98	2813075	1.0	2813075	0.89
chr17	2813963	2813962	1.0	2813962	0.99	2813962	1.0	2813962	1.0	2813962	0.99
chr17	2815456	2814555	0.54	2815074	0.61	2815652	0.8	2815074	0.59	2815074	0.73
chr17	2817523	2857604	0.1	NA	NA	2829889	0.25	2809507	0.17	2800855	0.33
chr17	2818294	2820970	0.72	2815360	0.74	2814219	0.74	2820970	0.75	2820970	0.7
chr17	2819023	2819022	0.97	2819022	0.56	2819022	0.75	2819022	0.5	2819022	0.67
chr17	2819477	2819476	0.5	2819476	1.0	NA	NA	2819476	1.0	2819476	1.0
chr17	2819796	2819795	0.78	2819795	0.66	2819795	1.0	2819795	0.55	2816094	0.87
chr17	2820620	2820619	0.73	2820619	0.75	2820619	0.95	2820619	0.83	2820619	0.88
chr17	2820734	2802159	0.14	NA	NA	2820733	0.56	NA	NA	NA	NA
chr17	2821542	2821541	1.0	2786686	0.5	2781527	0.25	2821541	1.0	NA	NA
chr17	2824121	2824120	0.69	2824120	0.83	2824120	0.84	2824120	0.83	2824120	0.88
chr17	2824447	2824446	0.93	NA	NA	2824446	1.0	2824446	0.92	2824446	1.0
chr17	2826148	2825983	0.45	2823851	0.74	2826147	0.48	2819147	0.55	2825983	0.56
chr17	2827812	2826686	0.51	2826686	0.91	2826686	0.91	2826686	0.86	2826736	0.86
chr17	2828348	2828347	0.99	2828347	1.0	2828347	0.98	2828347	0.97	2828347	1.0
chr17	2828421	2828420	0.98	2828420	0.86	2828420	1.0	2828420	0.99	2828420	0.95
chr17	2829818	2830272	0.73	2829817	0.97	2829817	0.96	2830609	0.6	2829817	0.87
chr17	2830713	2830712	1.0	2830712	1.0	2830712	0.97	2830712	1.0	2830712	1.0
chr17	2836633	2835598	0.96	2834303	0.94	2833423	1.0	2833423	1.0	2835598	0.99
chr17	2837254	2837253	0.7	2837253	0.98	2833423	0.93	2833423	0.95	2835598	0.73
chr17	2837608	2837607	0.89	2837607	0.94	2836506	0.69	2837607	0.91	2837948	0.8
chr17	2839316	2839315	0.99	2798348	1.0	NA	NA	2839315	0.89	2839315	1.0
chr17	2841158	2837739	0.96	NA	NA	NA	NA	2829885	1.0	NA	NA
chr17	2842530	2836935	0.4	2840219	0.75	2841229	0.46	2848501	0.53	2841464	0.75
chr17	2845860	2845873	0.72	2844213	1.0	2844748	0.92	2844748	0.99	2844213	0.5
chr17	2846188	2843734	0.33	2839105	0.14	2829911	0.75	2809939	0.5	2882119	0.18
chr17	2848502	2848484	0.34	2841303	0.64	2848501	0.69	2841303	0.6	2841303	0.57
chr17	2851062	2851061	0.55	2851061	0.91	2851061	0.92	2851061	0.81	2851061	0.93
chr17	2852590	2852608	0.85	2804522	0.5	2852596	0.44	2852608	0.83	2849789	0.06
chr17	2852875	2866669	0.46	2852874	0.25	NA	NA	NA	NA	NA	NA
chr17	2855605	2853312	1.0	NA	NA	NA	NA	2855604	1.0	NA	NA
chr17	2859934	2859933	0.56	2859933	1.0	2859933	1.0	2859933	1.0	2859933	0.81
chr17	2861478	2861477	0.96	2861477	0.99	2861477	0.92	2858926	0.99	2861477	0.94
chr17	2864057	2864088	0.84	2864088	0.91	2864088	0.97	2864088	0.95	2864088	0.97
chr17	2866583	2870119	0.08	NA	NA	NA	NA	NA	NA	NA	NA
chr17	2868517	2870345	0.27	2867464	0.71	2873305	0.81	2868149	0.72	2868149	0.76
chr17	2869440	2869439	0.98	2869439	0.98	2869439	1.0	2869439	0.96	2869439	1.0
chr17	2870120	2870119	0.92	2893760	0.33	NA	NA	2826446	0.89	2844876	1.0
chr17	2872695	2858941	0.67	NA	NA	2872705	1.0	2893945	0.5	NA	NA
chr17	2873306	2873305	0.58	2873305	0.69	2868149	0.8	2873305	0.73	2868765	0.8
chr17	2873752	2873755	0.9	2873755	1.0	NA	NA	NA	NA	NA	NA
chr17	2879118	2879117	0.57	2879117	0.97	2879117	0.98	2879405	0.83	2879117	0.95
chr17	2879726	2879725	0.96	2879725	0.95	2879725	0.8	2879725	1.0	2878438	0.81
chr17	2880453	2880452	0.86	2889906	0.6	2880452	0.7	2880452	0.67	2880452	1.0
chr17	2881261	2881260	0.88	2881260	1.0	2881260	0.97	2881260	0.97	2881260	0.92
chr17	2882294	2882293	0.99	2882293	1.0	2882236	0.97	2882293	1.0	2882293	0.97
chr17	2884373	2884372	0.74	2884372	0.82	2882428	0.93	2884372	0.78	2885673	0.9
chr17	2887075	2887074	0.11	2887074	1.0	NA	NA	NA	NA	2869742	1.0
chr17	2887378	2887377	0.95	2892072	0.5	2898208	0.83	2878459	1.0	2887377	0.96
chr17	2887673	2887680	0.99	2887680	0.98	2887680	1.0	2887680	0.99	2887680	1.0
chr17	2888642	2887783	0.68	2887783	0.95	2887783	0.94	2888652	0.88	2887102	0.75
chr17	2888818	2888817	0.95	2888817	0.99	2888817	0.93	2888817	0.95	2888817	0.87
chr17	2889681	2889680	0.67	2890673	0.62	2892369	0.46	2890981	0.46	2893688	0.56
chr17	2890686	2890809	0.73	2890685	0.96	2890685	0.99	2890809	0.96	2890685	0.92
chr17	2891143	2891148	0.6	2884373	1.0	2886493	1.0	2889857	1.0	2889078	1.0
chr17	2894124	2894123	0.57	2893390	0.73	2894123	0.81	2895023	0.78	2894123	0.81
chr17	2897922	2897715	0.89	2897715	0.97	2897715	0.93	2897715	0.98	2897921	0.9
chr17	2899193	2899198	1.0	NA	NA	NA	NA	2892670	1.0	NA	NA
chr17	2900365	2900364	1.0	2900364	1.0	NA	NA	2898925	1.0	NA	NA
chr17	2902221	2902699	0.77	2902220	0.83	2902220	0.67	2902699	0.89	2901682	0.68
chr17	2904530	2904601	0.25	2905898	0.53	2905898	0.39	2907098	0.52	2907098	0.36
chr17	2904883	2905099	0.87	2904882	0.98	2904882	1.0	2904882	0.98	2904882	0.94
chr17	2911261	2911211	0.54	2911260	0.78	2911260	0.95	2911260	0.82	2911260	0.86
chr17	2913178	2913195	1.0	2913169	1.0	2913169	1.0	2913195	1.0	2913169	1.0
chr17	2913877	2913876	1.0	2913208	1.0	2913841	0.98	2913841	1.0	2913841	1.0
chr17	2914795	2914794	0.7	2914794	0.58	2915126	0.92	2914794	0.86	2914794	0.87
chr17	2920004	2920010	0.8	2919023	0.77	2922164	0.64	2912592	0.46	2916575	0.6
chr17	2922816	2922831	0.34	2923041	0.68	2922826	0.7	2923041	0.71	2923041	0.44
chr17	2923042	2923028	0.79	2923041	0.59	2923028	0.84	2923028	0.71	2923344	0.78
chr17	2923338	2923337	0.5	2923337	1.0	NA	NA	2923337	0.5	2891029	0.67
chr17	2926126	2926125	0.59	2925959	0.77	2926125	0.57	2926125	0.73	2925959	0.71
chr17	2927162	2927161	0.73	NA	NA	NA	NA	NA	NA	2927161	1.0
chr17	2930775	2899542	0.5	NA	NA	NA	NA	NA	NA	2880843	1.0
chr17	2931280	2931280	0.2	2930873	0.63	2931461	0.84	2936308	0.46	2931461	0.53
chr17	2935505	2935504	1.0	2935504	1.0	NA	NA	NA	NA	2935504	1.0
chr17	2936104	2936103	0.65	2936103	0.98	2936103	0.84	2936103	0.94	2936103	0.99
chr17	2941669	2941668	0.39	2941668	0.45	2941668	0.47	2941668	0.33	2941668	0.58
chr17	2943667	2945867	0.29	2943588	0.69	2943678	0.91	2943678	0.69	2943678	0.86
chr17	2944160	2944161	0.76	2944161	0.65	2944161	0.83	2944161	0.67	2944161	0.68
chr17	2945609	2945608	0.67	2945287	0.98	2920184	0.67	2945319	0.79	2945287	0.99
chr17	2945771	2945983	0.85	2945287	0.99	2920184	1.0	2945775	0.92	2945287	0.96
chr17	2950036	2950061	0.36	2950061	0.94	2950061	0.81	2950061	0.71	2950061	0.89
chr17	2952038	2952027	0.98	2949684	0.75	2950693	1.0	2949684	0.97	2950251	1.0
chr17	2952810	2952809	0.62	2949236	0.18	2952809	1.0	2952809	0.67	2954254	0.66
chr17	2953204	2953203	0.81	2953203	0.92	2950684	1.0	2953203	1.0	2953203	1.0
chr17	2954570	2954569	0.37	2954569	0.68	2954569	0.85	2954569	0.71	2956730	0.91
chr17	2957128	2957143	0.9	2957143	0.94	2954145	0.58	2957143	0.63	2957143	0.89
chr17	2958574	2958573	1.0	NA	NA	NA	NA	2958573	1.0	NA	NA
chr17	2961523	2960647	1.0	2961522	1.0	2961522	1.0	2960266	1.0	2960266	0.99
chr17	2961891	2961890	0.51	2961890	0.75	2961890	0.74	2960266	0.71	2961890	0.61
chr17	2967370	2967385	0.84	2967385	1.0	2967385	0.99	2967385	1.0	2967385	0.99
chr17	2969433	2969432	0.97	2969432	0.98	2969432	0.99	2969432	0.99	2969432	0.98
chr17	2971571	2991556	0.5	NA	NA	NA	NA	NA	NA	NA	NA
chr17	2971580	2991556	0.5	NA	NA	NA	NA	NA	NA	NA	NA
chr17	2974186	2974097	0.79	2974097	0.99	2974108	0.9	2974097	0.93	2974097	0.96
chr17	2974349	2972356	0.75	2974348	0.67	2974348	0.64	2972356	0.82	2974348	0.92
chr17	2974598	2974597	0.97	2974097	0.97	2974108	0.99	2974597	0.96	2974597	0.96
chr17	2975234	2974675	1.0	2974887	1.0	2975233	0.99	2974887	1.0	2974675	0.99
chr17	2977124	2977123	0.37	2977123	0.89	2977123	0.81	2977123	0.53	2977123	0.87
chr17	2978982	2979006	0.9	2979006	0.98	2979006	0.97	2979006	1.0	2979006	0.99
chr17	2983220	2983219	0.76	2983219	0.98	2983219	0.96	2982514	0.96	2983219	0.99
chr17	2985278	2985277	0.52	2985277	0.7	2985277	0.71	2985277	0.73	2985277	0.82
chr17	2986540	2988267	0.64	2986540	0.94	2986540	0.94	2986540	0.65	2987042	0.79
chr17	2988209	2988208	0.95	2988208	0.99	2988208	0.95	2988208	0.96	2988208	0.93
chr17	2989076	2989037	0.83	2989846	0.8	2989418	0.72	2989846	0.79	2989418	0.62
chr17	2989666	2990371	0.92	2989665	1.0	2989037	0.82	2989665	0.99	2989665	0.9
chr17	2992165	2992164	0.97	2992062	0.95	2992164	0.98	2992164	1.0	2991275	0.99
chr17	2993055	2989095	0.46	2993054	0.84	2993179	0.93	2992942	0.52	2993054	0.47
chr17	2993220	2993219	0.9	2993219	0.94	2993219	0.96	2993219	0.97	2993219	0.82
chr17	2996983	3026946	0.33	NA	NA	NA	NA	NA	NA	NA	NA
chr17	2999946	3020744	0.12	NA	NA	NA	NA	NA	NA	NA	NA
chr17	3001969	3001968	0.76	3001968	0.93	3001968	0.98	3001968	0.93	3001968	0.96
chr17	3006439	3008032	0.84	NA	NA	3006438	0.95	3007085	0.85	3006438	1.0
chr17	3012294	3012297	0.83	NA	NA	2986538	0.5	NA	NA	3012297	0.97
chr17	3015823	3015847	0.98	3015822	0.99	3015822	1.0	3014802	1.0	3015822	1.0
chr17	3017916	3017916	0.48	3029829	0.55	3017916	0.44	3016578	0.52	3016578	0.4
chr17	3029104	3029103	1.0	NA	NA	NA	NA	NA	NA	NA	NA
chr17	3030178	3029867	0.89	3023702	0.98	3030177	0.56	3029867	0.97	3020639	0.98
chr17	3034978	3036145	0.8	3035118	0.89	3035118	0.87	3035118	0.82	3035118	0.96
chr17	3038892	3038892	0.36	3038653	0.84	3038892	0.59	3038653	0.66	3038653	0.88
chr17	3039836	3039835	0.92	NA	NA	NA	NA	NA	NA	NA	NA
chr17	3040467	3040466	0.32	3040466	0.92	3039354	0.92	3040466	0.85	3040466	0.86
chr17	3043667	3043666	0.87	3043666	0.82	3043666	0.8	3043666	0.85	3043666	0.93
chr17	3045157	3045156	1.0	3045156	1.0	3038638	0.45	3043666	1.0	3038288	0.5
chr17	3045539	3045543	0.99	3045543	0.98	3045543	0.96	3045543	0.92	3045543	0.98
chr17	3046940	3047503	0.69	3046939	1.0	3038638	0.75	3021681	0.44	3046939	0.78
chr17	3048535	3048539	0.84	3048539	0.99	3048539	1.0	3048539	0.96	3048539	0.98
chr17	3083878	3082522	0.8	3082522	0.96	3078902	0.96	3098329	0.95	3100036	0.91
chr17	3088890	3088889	1.0	3088889	0.96	3073922	0.84	3088889	0.98	3098733	0.93
chr17	3090821	3099134	0.64	3081034	0.9	3090820	0.98	3081034	0.87	3082989	0.64
chr17	3098563	3098562	0.79	NA	NA	3098562	0.34	3098562	1.0	3063609	1.0
chr17	3105921	3105922	0.76	3105922	0.5	3061361	0.5	3076659	0.5	3076638	0.9
chr17	3111855	3111854	0.9	3111854	0.98	3111854	0.91	3111854	1.0	3111854	0.97
chr17	3113610	3115920	0.93	3113609	0.92	3113609	1.0	3113919	0.91	3115920	0.86
chr17	3114231	3114237	1.0	NA	NA	3112778	1.0	NA	NA	3114237	0.33
chr17	3118657	3118656	0.35	3118656	0.57	3118656	0.41	3118656	0.43	3123585	0.38
chr17	3119365	3119391	0.72	3113919	0.97	3115920	1.0	3119391	0.81	3115920	1.0
chr17	3119369	3119391	0.94	3113919	0.94	3115920	0.97	3117358	1.0	3115920	0.96
chr17	3123719	3123718	0.82	3123718	0.68	3123718	1.0	3123718	1.0	3123718	0.96
chr17	3124634	3124633	0.66	3124633	0.76	3124633	0.66	3124633	0.68	3124633	0.65
chr17	3125123	3126363	0.8	3125128	0.69	3125128	0.62	3109084	0.76	3125128	0.84
chr17	3129131	3129130	0.44	3129130	0.57	3129130	0.44	3129900	0.57	3129495	0.63
chr17	3129763	3129762	0.59	3129762	0.77	3129762	0.83	3129762	0.77	3129762	0.46
chr17	3130671	3130688	0.81	3130688	1.0	3084342	1.0	3130688	1.0	3084342	1.0
chr17	3131158	3133845	0.6	3131157	0.72	3131157	0.25	3131157	0.67	3131157	0.5
chr17	3140277	3142332	0.66	3133845	0.61	3146544	0.56	3133845	0.46	3133845	0.46
chr17	3141205	3143741	0.8	3139760	0.94	3141047	0.99	3141047	0.97	3141047	0.94
chr17	3142423	3144270	0.57	3130369	0.75	3142422	0.97	3142422	0.86	3130369	0.66
chr17	3142589	3100899	0.8	NA	NA	NA	NA	3125134	0.5	3142588	1.0
chr17	3147350	3146386	0.96	3139760	0.98	3147354	0.93	3136983	0.99	3146386	0.98
chr17	3156827	3156826	0.61	3156826	0.55	3131531	0.91	3156826	0.75	3156826	0.81
chr17	3162352	3162351	0.91	3162351	0.94	3162351	0.88	3162351	0.91	3162351	0.96
chr17	3166824	3166823	0.92	3166823	0.92	3166823	0.95	3166823	0.99	3166823	0.84
chr17	3173899	3173898	0.68	3173898	0.75	3173135	0.58	3173898	0.68	3173898	0.61
chr17	3182546	3183406	0.77	3182545	0.94	3182545	0.77	3182545	0.73	3176977	0.63
chr17	3187481	3186842	0.86	3193214	0.95	3186490	0.94	3186842	0.93	3184283	0.98
chr17	3188081	3188080	0.86	3188080	1.0	3188080	0.33	3188080	0.92	3188080	0.75
chr17	3189217	3189216	1.0	NA	NA	NA	NA	NA	NA	NA	NA
chr17	3191008	3191007	0.73	3193214	0.76	3191007	0.81	3192598	0.67	3193214	0.7
chr17	3194979	3194617	0.95	3194978	1.0	3194978	0.7	3194978	0.87	3194978	0.5
chr17	3200243	3200247	0.64	3200247	0.8	3200247	0.81	3200247	0.71	3200247	0.77
chr17	3200835	3201283	0.95	3200834	0.98	3200834	0.92	3169750	0.95	3200834	0.89
chr17	3201158	3200958	0.96	3187773	1.0	3180112	1.0	3169750	0.75	3151269	1.0
chr17	3201991	3201283	0.98	NA	NA	NA	NA	3169750	1.0	NA	NA
chr17	3201994	3251551	0.33	NA	NA	NA	NA	NA	NA	3152703	0.1
chr17	3202433	3202432	0.98	3202432	0.79	3202432	0.34	3202432	0.73	3202432	0.68
chr17	3203362	3203361	0.97	NA	NA	3203361	1.0	3203361	1.0	3177477	1.0
chr17	3205272	3196262	0.9	3200930	0.84	3205271	0.97	3169750	0.38	3205271	0.96
chr17	3207114	3207113	0.78	3207113	0.78	3207113	0.72	3207113	0.78	3207113	0.82
chr17	3210161	3209683	0.79	3208170	0.7	3208286	0.86	3209683	0.78	3208286	0.71
chr17	3211341	3211340	0.78	3211340	1.0	3221160	0.92	3211340	1.0	3211340	0.99
chr17	3214347	3214352	1.0	3214352	0.99	3214352	1.0	3209443	1.0	3214756	1.0
chr17	3214525	3214352	0.77	3214352	0.79	3217115	0.68	3209443	0.74	3214535	0.73
chr17	3221768	3216221	0.95	3201145	1.0	NA	NA	3209142	0.87	NA	NA
chr17	3254643	3254642	0.58	3252941	0.97	3254642	0.77	3254642	0.94	3254642	0.97
chr17	3258850	3258849	0.99	3258641	0.98	3258804	1.0	3258641	0.96	3258849	0.97
chr17	3260298	3260311	0.94	3261507	1.0	3214863	1.0	3260311	0.99	3260311	0.99
chr17	3263457	3263232	0.54	3263456	0.96	3263456	1.0	3263456	0.92	3263456	1.0
chr17	3266855	3266860	0.53	3266860	0.8	3266860	0.86	3252674	0.53	3266860	0.82
chr17	3269054	3272867	0.78	3269064	0.54	3262682	0.62	3269080	0.52	3269064	0.62
chr17	3272318	3272317	1.0	3277743	0.5	3291914	1.0	NA	NA	NA	NA
chr17	3276925	3266387	0.71	3276924	0.76	3276924	0.65	3276924	1.0	3276924	0.13
chr17	3279788	3279787	0.89	3279787	0.76	3232170	0.25	3285991	0.4	3279787	0.86
chr17	3280274	3279419	0.79	3280273	0.41	3280273	0.58	3287971	0.71	3280273	0.53
chr17	3281236	3265290	0.52	3281235	0.93	3281235	0.7	3281235	0.51	3285004	0.93
chr17	3281642	3281661	0.85	3279102	0.97	NA	NA	3279102	1.0	3279102	0.98
chr17	3289086	3289090	0.95	3292483	0.12	3284616	0.82	3285991	1.0	3259905	1.0
chr17	3291135	3284570	1.0	NA	NA	NA	NA	NA	NA	NA	NA
chr17	3293154	3292209	0.62	3301270	0.72	3293153	0.77	3313147	0.78	3293153	0.72
chr17	3294169	3293926	0.55	3294169	0.98	3259763	0.8	3285991	0.7	NA	NA
chr17	3300137	3300136	0.44	NA	NA	3300136	1.0	3253262	0.01	3300136	0.8
chr17	3300685	3300148	1.0	3297438	0.98	3299403	1.0	3299584	1.0	3299403	0.99
chr17	3303744	3300148	0.74	3297438	0.9	3299403	0.56	3299584	0.87	3299403	0.86
chr17	3303996	3298083	0.25	3267749	0.4	3284616	0.39	3267749	0.21	3259905	0.26
chr17	3306679	3300998	0.92	3306632	0.85	3300869	0.98	3300869	0.91	3300869	0.94
chr17	3308906	3306108	0.95	3300960	1.0	3306108	1.0	3306108	1.0	3306108	0.99
chr17	3319325	3319324	1.0	3319324	0.94	3319324	0.97	3303743	1.0	3321396	0.99
chr17	3326544	3323425	0.87	3316112	0.83	3320971	0.89	3311622	0.98	3310668	0.83
chr17	3345421	3345440	0.82	3345440	0.78	3351061	0.73	3345440	0.76	3345440	0.75
chr17	3347240	3347239	0.86	3347239	0.9	3347239	0.98	3335347	0.94	3347239	0.79
chr17	3353119	3339406	0.78	3339100	0.82	3334198	0.94	3353118	0.81	3353118	0.78
chr17	3354135	3354134	1.0	NA	NA	3326410	1.0	NA	NA	NA	NA
chr17	3355429	3355442	0.68	3355442	0.91	3355439	0.84	3348520	0.92	3355439	0.89
chr17	3356580	3362321	1.0	NA	NA	NA	NA	NA	NA	NA	NA
chr17	3364917	3363686	0.67	3364916	0.93	3364916	0.88	3363686	0.88	3364916	0.85
chr17	3370635	3371093	0.69	3322110	0.82	3370634	0.95	3370634	0.85	3349945	0.8
chr17	3381317	3372606	0.72	3380928	0.88	3372606	0.99	3372606	0.92	3381334	0.98
chr17	3385428	3385449	0.99	3385449	0.58	3385449	1.0	3385449	0.6	NA	NA
chr17	3386659	3386658	0.98	3386658	1.0	3386658	1.0	3386658	1.0	3386658	0.99
chr17	3387222	3386658	0.85	3387068	0.94	3387068	0.93	3386917	0.89	3387068	0.95
chr17	3391788	3389463	0.84	3389463	1.0	NA	NA	3389463	1.0	3389463	1.0
chr17	3393016	3393016	1.0	3383742	1.0	3386623	1.0	NA	NA	3386545	0.46
chr17	3393020	3397028	0.5	3383742	1.0	3386623	1.0	NA	NA	3386545	0.46
chr17	3396753	3396752	0.94	3396752	0.98	3396752	0.98	3396752	0.95	3396752	0.96
chr17	3400774	3394558	0.69	NA	NA	NA	NA	NA	NA	NA	NA
chr17	3401844	3401843	0.94	3399363	0.91	3401843	0.99	3401843	0.96	3401843	0.99
chr17	3404031	3401642	0.26	3401642	0.43	3400115	0.78	3401642	0.58	3404070	0.53
chr17	3406019	3407078	0.91	3406030	1.0	3407078	1.0	3406030	0.96	3407078	0.99
chr17	3409450	3409449	0.81	3409449	0.98	3409449	0.99	3409449	0.97	3409449	1.0
chr17	3409859	3409876	0.56	NA	NA	NA	NA	NA	NA	NA	NA
chr17	3428264	3428263	1.0	NA	NA	3449326	0.12	NA	NA	NA	NA
chr17	3428826	3429801	0.96	NA	NA	3428825	1.0	3426728	1.0	NA	NA
chr17	3429790	3429789	0.93	3428629	0.97	3429947	0.98	3429789	0.98	3428629	0.96
chr17	3445809	3445808	1.0	3445808	0.56	3467977	1.0	3445808	0.94	3426009	1.0
chr17	3451951	3451950	0.18	3451950	0.5	3451950	0.33	3451950	1.0	3451950	0.5
chr17	3454207	3471507	0.2	3409837	0.33	3454206	0.17	3499530	0.02	3454206	1.0
chr17	3454283	3454282	0.91	3454282	0.88	NA	NA	3449309	1.0	3454282	1.0
chr17	3463910	3448042	0.82	3436257	0.77	3463590	0.83	3462932	0.82	3436257	0.74
chr17	3465789	3464029	0.98	3457788	0.98	3465385	0.99	3468207	0.99	3438708	0.95
chr17	3470751	3470750	0.62	3470705	0.85	3468207	0.77	3468207	0.75	3470750	0.75
chr17	3471519	3471524	0.41	NA	NA	3451802	0.32	3441666	0.6	3470768	1.0
chr17	3473109	3434711	0.57	3473225	0.88	3467977	0.14	3472894	0.91	3472894	0.83
chr17	3477449	3434711	1.0	NA	NA	NA	NA	NA	NA	NA	NA
chr17	3482769	3482768	0.97	3482477	1.0	3482768	0.99	3482477	0.99	3482768	0.93
chr17	3485935	3484473	0.9	3485934	0.84	3483264	0.97	3483264	0.88	3486962	0.89
chr17	3487041	3486962	0.87	3486962	0.97	3486962	0.95	3486962	0.99	3486962	0.98
chr17	3494038	3494675	0.41	3494037	0.73	3495730	0.97	3495730	0.61	3494037	0.87
chr17	3495546	3495546	0.93	3495546	0.98	3495546	0.99	3495546	0.99	3495546	0.98
chr17	3500504	3500511	0.93	3505547	0.97	3500511	0.98	3500511	0.95	3500511	0.97
chr17	3500951	3500950	0.97	3505041	0.93	3500950	1.0	3500950	1.0	3500950	1.0
chr17	3501953	3501952	0.8	3501958	1.0	3501958	0.66	3501958	0.86	3501957	0.82
chr17	3503203	3503202	0.76	3503202	0.1	3503202	0.63	NA	NA	3503202	0.25
chr17	3505731	3505765	0.51	3504323	0.58	3505765	0.75	3505743	0.55	3505765	0.42
chr17	3506988	3505836	0.51	3503801	0.82	3506986	0.86	3505836	0.66	3505562	0.82
chr17	3517811	3516396	0.83	3520889	0.89	3517810	0.6	3516396	0.67	3520889	0.37
chr17	3522821	3522823	0.84	3522823	0.97	3522823	0.94	3522823	0.95	3522823	0.65
chr17	3523719	3523718	0.79	3523718	0.94	3505630	0.53	3523718	0.98	3523718	0.91
chr17	3523894	3523907	0.82	3523907	0.79	3523907	0.96	3522991	0.72	3523907	1.0
chr17	3525622	3525621	0.71	3525621	0.84	3525621	0.78	3525621	0.8	3525621	0.8
chr17	3526483	3526439	1.0	3526204	0.4	3526482	0.98	3526439	0.95	3526204	1.0
chr17	3527580	3527592	0.96	NA	NA	3527592	0.57	3527715	0.53	3535328	0.17
chr17	3531056	3530592	0.79	3530792	0.95	3531082	0.58	3530792	0.77	3530792	0.88
chr17	3533502	3532641	0.53	3533501	0.96	3533385	0.65	3534059	0.58	3533501	0.68
chr17	3534644	3534643	0.88	3534643	0.94	3534643	0.59	3534643	0.82	3534643	0.9
chr17	3536588	3510762	0.42	NA	NA	NA	NA	NA	NA	NA	NA
chr17	3538438	3538437	0.93	3538190	0.75	3538437	0.7	3538437	0.86	3538437	0.77
chr17	3538590	3538591	1.0	3538591	0.99	3538591	1.0	3538591	0.9	3538591	0.99
chr17	3540060	3542965	0.6	3540060	0.48	3541658	0.69	3538591	0.59	3540092	0.73
chr17	3541646	3541643	0.96	NA	NA	3582189	0.12	3541643	1.0	NA	NA
chr17	3541922	3541921	1.0	3542085	1.0	3541921	1.0	3541921	0.97	3541921	0.99
chr17	3544008	3544014	1.0	3544014	1.0	NA	NA	NA	NA	3544014	0.44
chr17	3545825	3545824	0.78	3546169	0.95	3545824	0.87	3546169	0.83	3545824	1.0
chr17	3545990	3545943	0.88	3546111	0.97	3545921	0.91	3545975	0.95	3546111	0.94
chr17	3546968	3549867	0.7	3545975	0.98	3544967	0.81	3544967	0.75	3544967	0.81
chr17	3552184	3552183	0.96	3552183	1.0	3552183	1.0	3552183	1.0	3552183	0.77
chr17	3556177	3556186	0.38	3556206	0.76	3556186	0.73	3556206	0.75	3556206	0.73
chr17	3560032	3560031	0.55	3560031	1.0	3568179	0.5	3560031	1.0	3560031	1.0
chr17	3561526	3560462	0.91	3565035	0.48	3544875	0.12	3534476	1.0	3561254	0.08
chr17	3565164	3565163	0.56	3565163	1.0	3565163	1.0	3532764	1.0	NA	NA
chr17	3565289	3566107	0.96	3565298	1.0	3565298	1.0	3565298	1.0	3562826	0.91
chr17	3566177	3566176	1.0	3550520	0.5	3566176	1.0	3566176	1.0	NA	NA
chr17	3567204	3567203	0.59	3567203	0.87	3567203	0.64	3567203	0.73	3567203	0.63
chr17	3567776	3567775	0.73	3567775	1.0	3559086	0.95	NA	NA	3567775	0.78
chr17	3568322	3568321	0.91	3568333	0.96	3568321	1.0	3568333	0.86	3568321	0.89
chr17	3569267	3569266	0.76	3580812	0.12	NA	NA	NA	NA	NA	NA
chr17	3570373	3570372	0.95	3571724	0.84	3570372	0.87	3570372	0.87	3571724	0.91
chr17	3575486	3575485	0.97	3528551	1.0	3559747	0.6	3573538	0.97	3575485	1.0
chr17	3576062	3577616	0.6	3576061	0.85	3576061	0.77	3576061	0.84	3576061	0.76
chr17	3578308	3576715	0.66	3535273	0.9	3578335	0.53	3575220	0.76	3578335	0.88
chr17	3579251	3571688	1.0	NA	NA	NA	NA	NA	NA	3606199	0.0
chr17	3579480	3541791	0.08	NA	NA	NA	NA	NA	NA	NA	NA
chr17	3581017	3581016	0.84	3581016	0.73	3581016	0.85	3581016	0.93	3581016	0.68
chr17	3582416	3586040	1.0	NA	NA	NA	NA	NA	NA	NA	NA
chr17	3582611	3582610	0.39	3582610	0.94	3582851	0.84	3582610	0.95	3582610	0.9
chr17	3582947	3582946	0.74	3582946	0.73	3582851	0.9	3582946	0.74	3583408	0.8
chr17	3585149	3585154	0.9	3585154	0.71	3585950	0.95	3585154	0.65	3585154	0.66
chr17	3586777	3581996	1.0	NA	NA	NA	NA	NA	NA	NA	NA
chr17	3587854	3587853	0.98	3587853	1.0	3587853	0.99	3587853	1.0	3587853	0.99
chr17	3588814	3588813	0.9	3588813	0.9	3588826	0.99	3588813	0.93	3588813	0.97
chr17	3588973	3569920	0.5	NA	NA	3588972	0.86	NA	NA	NA	NA
chr17	3589196	3585446	0.41	3589209	0.05	3589209	0.55	3589209	0.65	3585113	0.48
chr17	3593081	3593211	0.71	3593102	0.88	3593189	0.94	3593102	0.8	3593102	0.91
chr17	3594320	3599632	0.37	3569874	0.13	3546127	0.08	3553204	0.33	3629149	0.2
chr17	3596295	3595080	0.98	3592966	1.0	3596295	0.9	3593922	1.0	3591520	1.0
chr17	3598564	3598563	0.75	3598563	0.73	3598563	0.93	3598563	0.91	3598563	0.94
chr17	3600588	3600587	0.98	3597217	1.0	3598085	1.0	3599538	0.69	3598085	1.0
chr17	3601755	3601760	0.86	3601760	0.98	3601760	0.75	3601760	0.94	3601760	0.99
chr17	3605509	3605508	1.0	3605508	1.0	3621366	0.81	3605508	1.0	3605508	1.0
chr17	3605945	3605948	0.77	3604298	0.78	3605948	0.91	3612425	0.78	3604298	0.38
chr17	3607343	3607347	0.93	NA	NA	NA	NA	3560104	1.0	NA	NA
chr17	3607539	3607538	0.69	3605235	0.68	3605586	0.93	3605235	0.69	3608514	0.78
chr17	3609322	3603077	0.56	3611304	0.9	3609322	0.78	3611304	0.82	3611304	0.69
chr17	3612132	3612131	0.98	3612131	0.97	3612131	0.97	3616887	0.98	3612131	1.0
chr17	3612426	3612425	0.87	3612425	0.93	3612425	0.93	3612425	1.0	3612425	0.94
chr17	3612754	3612621	0.66	3612621	0.92	3625855	0.67	3603325	0.91	3603325	0.94
chr17	3614527	3614802	0.83	3614526	0.67	3613572	0.95	3614526	0.6	3614526	1.0
chr17	3614848	3619035	0.6	3614847	0.99	3619611	0.9	3623343	0.8	3614847	0.88
chr17	3615851	3616887	0.86	3616887	0.93	3616887	0.93	3616887	0.91	3616887	0.91
chr17	3618780	3618779	0.97	3618779	0.93	3608482	0.44	3618779	0.88	3618428	1.0
chr17	3619036	3619035	0.76	3616660	0.67	3616353	0.96	3616660	0.61	3616353	0.67
chr17	3620266	3620265	0.83	3620265	0.64	3620265	1.0	3620265	1.0	3620265	0.67
chr17	3620437	3620436	0.71	NA	NA	3593922	0.78	NA	NA	3591520	1.0
chr17	3620566	3593122	1.0	3593122	1.0	NA	NA	NA	NA	NA	NA
chr17	3622700	3621937	0.84	3621937	0.72	3622706	0.73	3621937	0.67	3623777	0.6
chr17	3624640	3624639	1.0	NA	NA	3624639	0.67	3624639	1.0	3672399	0.14
chr17	3626722	3627110	0.72	3626479	0.9	3626721	0.92	3626479	0.79	3626479	0.9
chr17	3626896	3626895	1.0	NA	NA	3597537	1.0	3626895	1.0	3612348	1.0
chr17	3628327	3628326	0.94	3628326	0.98	3628326	0.6	3628326	1.0	3628326	0.91
chr17	3629729	3629728	0.94	3631266	0.98	3629728	0.98	3631266	0.95	3631266	0.89
chr17	3634266	3634265	0.94	3633916	1.0	3634265	0.77	3633916	1.0	3629919	1.0
chr17	3637460	3637399	0.61	3637623	0.78	3637465	0.66	3637399	0.75	3637399	0.68
chr17	3638227	3637399	0.97	3638781	0.98	3637399	0.98	3638226	1.0	3637399	0.97
chr17	3639668	3637877	0.78	3638781	0.97	3637399	1.0	3638226	0.82	3637399	0.97
chr17	3642041	3642021	0.94	3642235	0.88	3641818	0.92	3641818	0.92	3642235	0.92
chr17	3642142	3642142	0.69	3643592	0.87	3641833	0.88	3642142	0.88	3642142	0.84
chr17	3645860	3645859	0.7	3645859	0.96	3648016	0.73	3645859	0.98	3638842	0.74
chr17	3646293	3646292	0.95	3635136	0.57	3642937	0.83	3642142	0.64	3646292	0.55
chr17	3651974	3637819	0.7	3651973	0.87	3645535	0.76	3651973	0.85	3651973	0.81
chr17	3654681	3654680	0.88	3654680	0.99	3654680	0.55	3654680	0.97	3654680	0.97
chr17	3662312	3662311	0.71	3662751	0.77	3662751	0.98	3662751	0.74	3662751	0.79
chr17	3667341	3667340	0.91	3667340	0.91	3667340	0.93	3667340	0.97	3667340	0.82
chr17	3670177	3670176	0.88	3670176	0.95	3670176	0.96	3670176	0.96	3670995	0.93
chr17	3674324	3674338	0.92	3674338	0.97	3674265	0.96	3674338	0.96	3674338	0.96
chr17	3675559	3675558	0.68	3675558	1.0	3675558	1.0	3652345	0.94	NA	NA
chr17	3692142	3694376	0.84	3692978	0.86	3692978	0.83	3694724	0.75	3692978	0.85
chr17	3692320	3732428	0.33	NA	NA	3692319	1.0	3692319	1.0	3692319	1.0
chr17	3693128	3693768	0.61	3693127	0.44	3693127	0.69	3692812	0.37	3693127	0.45
chr17	3693742	3693741	1.0	NA	NA	NA	NA	NA	NA	3693741	1.0
chr17	3693831	3693534	0.52	3693830	0.72	3693842	0.17	3693830	0.92	3693830	0.5
chr17	3694231	3694724	0.72	3692978	0.72	3694230	0.87	3694230	0.64	3692978	0.84
chr17	3696268	3696268	0.9	3696268	0.93	3696268	0.92	3696268	0.93	3696268	0.95
chr17	3698044	3698043	1.0	3698043	0.45	NA	NA	NA	NA	NA	NA
chr17	3699052	3699094	0.53	3699094	0.82	3699094	0.82	3699094	0.85	3699086	0.74
chr17	3700534	3700533	0.7	3700533	0.95	3700619	0.97	3700533	0.95	3700533	0.9
chr17	3703525	3701059	1.0	NA	NA	3743828	1.0	NA	NA	NA	NA
chr17	3704102	3703809	0.98	NA	NA	NA	NA	3708720	1.0	NA	NA
chr17	3705961	3705960	0.25	3705960	0.83	3705960	0.8	3705960	0.83	NA	NA
chr17	3708455	3708454	0.94	3707859	0.99	3708454	0.95	3707170	0.96	3707859	0.97
chr17	3708878	3708877	0.99	3707982	1.0	3708877	0.98	3707170	1.0	3707859	0.99
chr17	3716171	3716170	0.98	3715896	0.99	3716170	0.98	3716170	0.99	3716170	0.99
chr17	3720585	3719340	0.71	3720584	0.98	3716844	0.89	3720584	0.89	3728326	0.85
chr17	3722169	3705059	1.0	NA	NA	NA	NA	3675188	0.5	NA	NA
chr17	3726721	3726720	0.98	3726720	1.0	3726720	0.85	3726720	1.0	3726720	0.96
chr17	3727404	3727403	0.99	3727403	0.99	3727403	0.97	3727403	0.95	3727403	0.98
chr17	3729041	3728552	0.94	3728552	0.96	3727824	0.97	3728552	0.95	3728552	0.92
chr17	3731336	3731637	0.94	3730802	0.94	3731653	0.96	3731637	0.94	3731637	0.93
chr17	3732077	3732077	0.81	3732077	0.92	3732077	0.98	3732077	0.87	3732077	0.89
chr17	3736311	3747024	0.1	3736310	1.0	3689897	1.0	3736310	1.0	NA	NA
chr17	3737429	3737428	0.96	3691647	0.8	3737428	0.87	3733281	0.65	3737428	1.0
chr17	3741245	3741244	0.34	3741244	0.98	3740373	0.94	3740373	0.89	3741244	0.97
chr17	3744005	3747242	0.17	3744009	1.0	3744009	0.71	3744009	1.0	3744009	1.0
chr17	3744442	3744166	0.83	3750177	0.92	3744166	0.94	3744166	0.88	3743705	0.91
chr17	3744447	3744166	0.82	3750177	0.82	3744166	0.92	3744166	0.92	3743705	0.85
chr17	3746437	3746370	0.71	3746436	1.0	3768280	0.2	3699882	0.02	NA	NA
chr17	3747322	3747321	1.0	NA	NA	3718105	0.17	NA	NA	3709040	0.08
chr17	3748586	3748585	1.0	3743831	1.0	3748170	1.0	3748170	1.0	3748170	0.95
chr17	3749253	3748241	0.94	3749258	1.0	3749258	1.0	3749258	1.0	3748170	0.96
chr17	3750018	3749548	0.53	NA	NA	3741332	1.0	3750017	0.67	3738889	1.0
chr17	3754265	3754264	0.67	NA	NA	NA	NA	NA	NA	3794139	0.33
chr17	3755668	3775084	0.5	NA	NA	NA	NA	3755667	1.0	NA	NA
chr17	3756401	3756400	0.69	3756400	0.96	3756400	0.64	3756400	0.87	3756400	0.65
chr17	3758419	3758448	0.64	3751572	1.0	NA	NA	NA	NA	3801641	1.0
chr17	3759125	3759136	0.62	3761183	0.71	3774541	0.75	3761183	0.74	3759136	0.68
chr17	3762902	3762901	1.0	NA	NA	NA	NA	3762901	1.0	NA	NA
chr17	3763306	3761822	0.52	3763306	0.83	3763306	0.74	3760683	0.73	3761822	0.82
chr17	3764697	3763631	1.0	3798420	0.5	NA	NA	NA	NA	3764696	0.25
chr17	3766793	3766792	0.22	3766792	0.35	3766792	0.4	3766792	0.28	3766792	0.33
chr17	3770288	3770287	0.83	3770287	0.55	3770287	0.75	3770287	0.81	3770287	0.62
chr17	3771097	3771096	0.79	3771096	0.98	3771096	0.99	3771627	0.86	3771245	1.0
chr17	3771535	3773360	0.45	3771535	0.5	3771535	0.91	3770102	0.34	3771535	0.83
chr17	3772399	3772398	0.95	3771987	0.95	3771537	0.96	3772398	0.96	3772398	0.98
chr17	3772468	3772137	0.94	3772496	1.0	3771627	0.99	3772042	0.98	3772042	0.98
chr17	3773484	3771954	0.9	NA	NA	NA	NA	3750425	1.0	NA	NA
chr17	3775627	3776427	0.81	3775626	0.98	3776427	0.89	3773360	0.86	3776427	0.82
chr17	3778565	3778564	0.98	NA	NA	NA	NA	3778564	1.0	NA	NA
chr17	3779055	3776380	0.58	3776427	0.85	3779973	0.78	3779054	0.56	3779973	0.74
chr17	3779334	3779333	0.83	3779333	0.96	3779333	0.87	3779333	0.97	3779333	0.77
chr17	3779974	3779973	1.0	3776081	1.0	3779973	1.0	3779973	1.0	3779973	1.0
chr17	3780148	3780171	0.48	3776081	0.4	3776380	0.77	3780151	0.29	3775150	0.65
chr17	3782340	3783109	0.43	3782338	0.6	3782338	0.7	3782338	0.64	3782338	0.74
chr17	3784398	3784403	0.76	3784403	1.0	NA	NA	3779483	0.67	3758113	0.03
chr17	3785463	3785035	0.34	3785496	0.22	3785496	0.18	3781498	0.16	3767349	0.09
chr17	3787109	3787108	0.97	3787108	0.97	3787108	0.96	3786532	0.96	3786532	0.96
chr17	3788199	3788198	0.71	3788192	0.63	3788198	0.65	3788192	0.65	3788198	0.65
chr17	3788457	3788456	0.42	3786532	0.85	3761227	0.35	3786532	0.85	3786532	0.83
chr17	3789432	3802253	0.5	3795827	0.03	3779460	0.28	NA	NA	3789431	0.5
chr17	3789496	3767349	0.67	NA	NA	3795944	1.0	3743352	1.0	NA	NA
chr17	3790512	3791312	0.85	3790528	0.98	3791312	0.91	3790526	0.98	3790526	0.88
chr17	3792113	3832511	0.03	NA	NA	NA	NA	NA	NA	NA	NA
chr17	3793048	3792214	0.25	NA	NA	3778295	0.5	NA	NA	NA	NA
chr17	3797465	3797464	0.59	3797464	0.46	3796825	0.94	3797464	0.5	3797464	0.48
chr17	3806713	3806081	0.83	3806718	0.75	3805740	0.23	3805771	0.8	3806718	0.77
chr17	3808729	3808728	1.0	NA	NA	NA	NA	3799972	1.0	NA	NA
chr17	3809730	3809729	1.0	NA	NA	NA	NA	NA	NA	NA	NA
chr17	3814156	3814155	1.0	NA	NA	NA	NA	NA	NA	NA	NA
chr17	3814730	3814729	0.97	3814729	1.0	3814729	1.0	3814729	1.0	3807301	1.0
chr17	3817035	3817034	0.98	3816326	1.0	3817034	1.0	3816326	0.97	3807301	1.0
chr17	3817966	3819375	0.61	3815082	0.93	3817966	0.76	3819375	0.92	3809682	0.92
chr17	3818494	3814155	1.0	NA	NA	3818499	1.0	3847041	1.0	3801641	1.0
chr17	3819560	3819559	1.0	3815082	0.97	3819559	0.5	3819559	1.0	3819559	0.95
chr17	3820930	3820929	0.92	3820929	0.95	3820929	0.67	3820929	0.98	3820929	0.98
chr17	3826695	3825681	0.61	3829770	0.88	3826695	0.65	3830892	0.9	3824413	0.64
chr17	3834744	3834747	0.56	3834747	1.0	NA	NA	3834747	1.0	NA	NA
chr17	3834833	3834832	0.95	3834832	0.99	3834832	0.98	3834832	1.0	3834832	1.0
chr17	3837148	3837147	0.62	NA	NA	3797140	0.2	NA	NA	NA	NA
chr17	3837734	3837733	0.62	3837489	0.95	3837733	0.98	3837733	0.97	3837489	0.91
chr17	3837982	3837733	0.85	NA	NA	NA	NA	NA	NA	3869818	1.0
chr17	3841833	3841832	0.62	3841156	0.81	3841156	0.79	3841832	0.67	3841156	0.77
chr17	3843244	3843260	0.52	3843243	0.89	3843243	0.93	3843243	0.83	3843243	0.91
chr17	3844933	3844932	1.0	NA	NA	NA	NA	3804659	1.0	NA	NA
chr17	3847890	3847086	1.0	NA	NA	NA	NA	3799972	1.0	NA	NA
chr17	3848087	3848087	0.92	3848087	0.98	3848087	0.95	3848087	0.95	3848087	0.98
chr17	3850274	3849955	0.75	3850273	0.93	3850273	0.96	3850273	0.77	3850273	0.98
chr17	3852309	3852310	0.99	3852310	1.0	NA	NA	3852310	0.98	3852310	1.0
chr17	3853141	3896241	0.06	NA	NA	NA	NA	NA	NA	NA	NA
chr17	3855254	3855253	1.0	NA	NA	NA	NA	3855253	1.0	3854463	1.0
chr17	3856083	3846997	1.0	NA	NA	3891493	0.07	NA	NA	NA	NA
chr17	3856448	3856447	0.9	3856447	0.78	3856447	0.82	3856447	0.52	3856447	0.86
chr17	3858078	3858077	0.94	3858077	0.99	3858077	0.93	3858077	0.94	3854307	0.98
chr17	3859711	3884613	0.25	NA	NA	NA	NA	NA	NA	NA	NA
chr17	3860315	3860314	0.79	NA	NA	NA	NA	NA	NA	NA	NA
chr17	3863950	3863958	0.89	3863958	0.83	3853037	0.97	3863958	0.57	3863958	1.0
chr17	3864120	3864119	0.98	3864119	0.75	3864119	1.0	3864119	0.82	3864119	0.53
chr17	3866724	3866723	0.86	3866723	0.9	3866723	0.77	3866723	0.93	3866723	0.82
chr17	3868660	3868659	0.73	3868659	1.0	NA	NA	3868659	1.0	NA	NA
chr17	3870372	3870371	0.36	3870371	1.0	3867357	1.0	NA	NA	NA	NA
chr17	3871677	3871693	0.57	3871676	0.7	3871676	0.67	3840095	0.5	3871676	0.35
chr17	3875451	3875456	0.89	3875456	1.0	3875456	0.67	3827484	1.0	3875456	0.89
chr17	3878781	3878809	0.96	3878809	0.99	3878809	0.58	3878809	1.0	3878809	0.73
chr17	3880784	3880783	0.95	3880783	0.98	3877071	0.76	3880783	0.99	3880578	0.87
chr17	3888913	3889017	0.64	3889017	0.76	3889017	0.68	3889017	0.78	3889017	0.71
chr17	3894892	3897383	0.71	3894891	0.49	3894281	0.21	3897383	0.52	3894891	0.78
chr17	3900598	3883376	0.5	NA	NA	NA	NA	NA	NA	NA	NA
chr17	3902301	3902300	0.83	3913860	0.59	3902300	0.88	3902300	0.81	3902539	0.78
chr17	3902926	3901914	0.86	3902925	0.67	3871874	0.67	3901914	0.9	3902539	0.8
chr17	3907290	3905988	0.26	3905988	0.53	3910274	0.37	3905988	0.57	3905988	0.51
chr17	3911154	3911153	0.79	3911153	0.53	3911153	0.59	3911153	0.47	3911153	0.76
chr17	3911292	3912626	0.73	3911291	0.98	3911424	0.9	3911291	0.96	3911291	0.93
chr17	3913133	3913132	0.7	3914609	0.75	3914609	0.74	3914609	0.77	3914609	0.83
chr17	3918430	3917038	0.26	3917038	0.53	3918437	0.66	3918625	0.35	3918775	0.42
chr17	3920505	3920304	0.72	3920679	0.68	3919037	0.48	3920679	0.75	3920550	0.65
chr17	3920853	3920852	0.58	3920852	0.99	3920852	0.85	3920852	0.86	3920852	0.92
chr17	3922368	3922367	0.71	3922196	0.91	3923513	0.7	3922196	0.83	3922196	0.77
chr17	3923755	3923758	1.0	3923758	0.91	3921676	0.85	3923758	1.0	3923758	0.55
chr17	3931140	3931139	0.9	3931139	0.62	3931139	0.17	3931139	0.73	3931139	0.91
chr17	3932131	3932135	0.97	3931424	1.0	NA	NA	3932135	1.0	3932135	0.98
chr17	3933281	3933280	0.98	3933594	1.0	NA	NA	3933235	1.0	3932135	0.98
chr17	3933913	3933280	0.99	3931424	0.99	NA	NA	3933235	1.0	3932135	0.93
chr17	3934523	3935423	0.73	3934175	0.78	3939602	0.86	3933235	0.73	3932135	0.75
chr17	3936721	3930446	0.36	3936721	0.48	3938953	0.69	3936721	0.61	3936721	0.55
chr17	3946243	3946242	0.69	3946242	0.88	3946242	0.93	3946242	0.85	3946242	0.92
chr17	3946559	3946558	1.0	3946558	1.0	3946558	1.0	3939552	0.67	3946558	1.0
chr17	3950162	3950162	0.95	3949587	0.95	3949587	0.98	3950162	1.0	3950162	0.99
chr17	3951176	3951179	1.0	NA	NA	3926695	0.33	3919454	0.01	3951196	0.67
chr17	3954498	3954497	0.69	3954910	0.72	3954621	0.82	3954910	0.74	3954621	0.78
chr17	3964146	3964145	1.0	3964145	1.0	NA	NA	3964145	1.0	NA	NA
chr17	3965847	3964593	0.58	3959165	0.6	3965916	0.83	3964277	0.64	3967807	0.71
chr17	3966067	3965969	0.93	3965444	0.98	3965916	0.87	3965969	0.99	3965916	0.82
chr17	3971873	3971872	0.97	3971872	0.97	3971872	1.0	3971872	0.99	3971872	0.76
chr17	3972174	3962035	0.44	NA	NA	3982308	0.67	NA	NA	4020155	0.04
chr17	3975515	3975273	0.91	3981371	0.57	3966066	0.41	3974727	0.7	3975514	0.78
chr17	3978395	3978355	1.0	3977197	0.98	3978394	1.0	3978355	0.91	3977197	0.95
chr17	3981266	3981265	0.88	3981265	0.96	3981265	0.94	3981265	0.8	3981265	0.98
chr17	3981404	4011544	0.33	3981413	1.0	3981413	0.2	NA	NA	NA	NA
chr17	3983677	3983676	0.72	3983676	0.95	3983676	0.93	3989269	0.95	3983676	0.93
chr17	3984397	3984396	0.43	3984396	0.42	3984396	0.5	3984396	0.36	3984396	0.38
chr17	3989854	3989853	1.0	NA	NA	3989853	0.56	3989853	1.0	3989853	1.0
chr17	3990107	3990106	1.0	3990106	0.5	3990106	0.96	3990106	1.0	3990106	1.0
chr17	3990790	3964677	0.25	NA	NA	NA	NA	NA	NA	NA	NA
chr17	3991826	3984405	0.11	3962781	0.33	NA	NA	3958789	0.53	3984706	0.33
chr17	3992136	3992147	0.96	3999826	0.85	3992147	0.97	3992147	1.0	3992147	0.97
chr17	3992673	3992537	0.88	3993884	0.97	3987135	0.99	3990226	0.98	3993884	0.92
chr17	3992925	3992537	0.6	4019454	0.83	3995577	0.92	3997234	0.79	3995577	0.9
chr17	3995578	3998208	0.66	3998520	0.87	3987135	0.97	3997234	0.86	3993884	0.94
chr17	3998471	3998593	0.93	3989197	0.95	3993513	0.89	3989197	0.97	3992924	0.99
chr17	3999972	3999966	0.97	NA	NA	3999971	0.87	3999966	1.0	3999971	0.64
chr17	4010356	4010355	0.93	4010355	0.99	4010355	0.98	4010355	0.97	4010355	0.99
chr17	4011091	3984510	1.0	NA	NA	4011104	1.0	3977425	1.0	NA	NA
chr17	4011404	4011403	0.87	4011403	0.96	4011403	1.0	4011703	0.91	3992924	0.92
chr17	4011552	4011550	1.0	NA	NA	NA	NA	NA	NA	NA	NA
chr17	4021932	4021933	0.5	4011013	0.5	4021933	1.0	4011013	0.63	4021933	0.85
chr17	4025682	4025681	0.91	4025681	0.9	4025681	0.99	4025681	0.94	4025681	0.93
chr17	4026513	4022233	0.89	4026512	1.0	NA	NA	3991308	0.06	4026523	0.03
chr17	4027595	4027594	0.4	4028722	0.64	4033346	0.64	4028722	0.72	4028722	0.83
chr17	4028550	4028549	0.96	4028549	0.9	4028549	1.0	4028549	0.97	4028549	0.81
chr17	4029491	4029496	0.84	NA	NA	4029496	1.0	NA	NA	NA	NA
chr17	4029875	4029874	0.94	4030610	0.98	4030610	0.97	4029874	0.99	4029874	0.99
chr17	4030029	4030027	0.81	4027402	0.7	4027402	0.75	4030027	0.74	4030027	0.58
chr17	4031317	4030807	0.7	4029731	0.88	4029731	0.89	4030807	0.89	4029731	0.85
chr17	4033346	4033346	1.0	4027594	1.0	4033346	1.0	4033346	1.0	4033346	0.99
chr17	4036733	4036732	0.96	4030984	1.0	4019835	0.54	4040249	0.88	4032076	1.0
chr17	4038805	4038808	0.76	4038808	0.83	4038808	0.19	3991896	0.57	4038808	0.56
chr17	4039469	4038808	0.36	4038808	0.99	4018266	0.75	4039468	0.84	4039468	0.67
chr17	4041423	4041422	0.62	NA	NA	4041422	0.25	4030167	1.0	4041422	0.5
chr17	4042249	4042248	1.0	4042248	0.99	4036338	0.97	4042248	0.99	4033235	0.97
chr17	4045332	4045331	1.0	4045331	0.44	NA	NA	NA	NA	4045331	0.87
chr17	4045817	4045830	0.87	4045830	0.97	4044797	0.94	4045830	0.98	4045830	0.96
chr17	4048874	4048873	0.22	4048873	0.54	4048873	0.69	4048873	0.41	4048873	0.7
chr17	4051748	4051747	0.95	4051747	0.68	4051747	1.0	4051747	0.83	4051747	0.86
chr17	4056668	4056667	0.99	4056667	0.95	4054811	0.81	4056667	0.87	4056667	0.98
chr17	4060564	4060563	0.77	4057326	0.63	4059156	0.95	4060563	0.66	4057725	0.78
chr17	4063729	4054900	0.5	4058195	0.65	4078543	0.83	4054811	0.65	4053879	0.52
chr17	4064200	4064199	0.99	4064199	0.98	4064199	0.96	4064199	1.0	4064199	1.0
chr17	4064856	4064855	0.64	4066839	0.84	4062380	0.86	4054811	0.83	4059134	0.82
chr17	4065398	4065397	0.99	4065397	1.0	4061750	1.0	4065397	1.0	4065397	0.98
chr17	4069838	4059105	1.0	4051437	1.0	4051747	1.0	4065440	1.0	4075971	1.0
chr17	4076138	4111097	0.95	4072781	0.99	4077024	1.0	4104020	0.95	4077024	0.99
chr17	4081239	4081238	1.0	4081238	1.0	NA	NA	4077476	1.0	NA	NA
chr17	4083638	4083627	0.93	4083627	1.0	4074974	0.95	4080823	0.98	4083627	0.99
chr17	4084297	4084296	0.66	4057326	1.0	4074974	0.98	4074974	0.92	4084296	1.0
chr17	4087777	4053830	0.65	4086674	0.91	4077024	0.92	4086674	0.91	4086674	0.87
chr17	4094809	4087796	0.06	NA	NA	NA	NA	NA	NA	NA	NA
chr17	4097253	4097251	0.39	4111090	0.76	4093040	0.93	4097251	0.85	4095905	0.52
chr17	4098242	4098241	0.58	4094549	0.82	4093670	0.9	4098095	0.82	4097125	0.81
chr17	4098413	4098411	1.0	NA	NA	NA	NA	NA	NA	NA	NA
chr17	4099156	4099155	0.97	4099155	0.9	NA	NA	4099155	1.0	4099155	0.51
chr17	4099544	4084296	0.62	4099543	0.6	4093040	0.63	4099543	0.47	4103391	0.81
chr17	4101624	4101623	0.98	NA	NA	NA	NA	4099249	1.0	NA	NA
chr17	4102895	4102894	0.5	NA	NA	4102894	0.54	NA	NA	NA	NA
chr17	4103238	4081782	0.15	NA	NA	NA	NA	NA	NA	4084341	0.17
chr17	4103378	4103377	0.97	4101850	0.99	4103377	0.99	4103377	0.95	4103391	0.99
chr17	4106312	4099606	0.67	NA	NA	NA	NA	NA	NA	NA	NA
chr17	4106481	4106480	0.98	4107118	0.98	4109556	0.97	4107118	0.97	4104020	0.99
chr17	4111217	4098099	0.02	4074238	0.01	NA	NA	NA	NA	4111238	1.0
chr17	4111749	4111097	0.81	4101878	0.89	4109556	0.91	4104020	0.88	4109556	0.82
chr17	4113665	4113664	0.99	4108308	1.0	4113664	0.91	4113664	0.99	4113664	0.97
chr17	4120359	4120358	0.7	4081238	1.0	4119560	0.69	4120358	0.8	4120358	1.0
chr17	4121728	4121727	0.8	4100710	1.0	4121727	1.0	4121727	0.93	4121727	0.95
chr17	4122377	4118079	0.59	4122381	0.67	4126054	0.33	NA	NA	NA	NA
chr17	4122923	4119538	0.8	4122922	0.93	4074092	0.5	4092220	0.75	4153144	0.57
chr17	4124610	4116735	0.63	4087890	0.83	4112991	0.2	4122095	0.69	4123529	0.75
chr17	4127009	4127008	0.78	4127008	0.13	4127008	0.62	4127008	0.8	4127008	0.49
chr17	4128459	4128458	0.85	NA	NA	4128458	0.39	4092220	1.0	4162630	0.5
chr17	4128769	4123742	0.71	4128768	0.6	4128768	0.84	4124854	0.5	4128768	0.7
chr17	4131779	4132435	0.02	4106019	0.25	4143717	1.0	4132965	0.01	NA	NA
chr17	4132202	4132201	0.95	4108308	0.93	4132201	0.89	4132201	0.94	4132201	0.97
chr17	4133722	4133431	1.0	4134720	0.98	4133721	0.77	4133721	0.68	4123529	0.67
chr17	4134330	4134352	0.86	4134352	0.29	4134332	0.78	4133721	0.79	4098241	0.16
chr17	4135474	4133431	0.86	4134720	0.83	4135473	0.99	4133721	0.78	4133879	0.69
chr17	4136344	4136751	0.7	4134720	0.64	4120724	1.0	4133721	0.52	4136506	0.74
chr17	4140911	4140910	0.63	4140910	0.84	4140910	0.99	4140910	0.82	4140910	0.86
chr17	4141721	4136751	0.8	4141720	1.0	NA	NA	4092220	0.96	4121491	0.9
chr17	4143530	4143529	0.96	4141049	0.97	4143529	1.0	4143529	0.99	4143529	0.99
chr17	4143643	4143642	0.97	4143642	0.94	4143642	0.98	4143642	0.98	4143642	1.0
chr17	4146697	4145018	0.99	4146696	0.97	4145018	0.83	4146515	0.99	4146696	1.0
chr17	4148517	4145018	0.97	4145799	1.0	4147554	1.0	4146515	1.0	4144447	0.99
chr17	4148952	4153807	0.84	4150757	0.61	4148951	0.65	4148951	0.56	4148951	0.81
chr17	4149799	4145018	0.98	4149798	1.0	4149798	1.0	4146515	0.99	4149798	0.97
chr17	4151687	4198124	1.0	4188718	0.04	4133368	0.77	NA	NA	4105601	1.0
chr17	4152006	4152005	0.46	4152005	0.64	4152005	0.53	4152005	0.1	4152005	0.67
chr17	4162360	4162359	1.0	NA	NA	NA	NA	NA	NA	NA	NA
chr17	4168135	4168134	0.97	4168134	0.94	4179947	0.99	4168134	0.96	4170153	0.96
chr17	4168487	4168486	1.0	NA	NA	4119560	0.11	4211660	0.01	NA	NA
chr17	4185505	4185504	0.97	4185504	0.75	NA	NA	4137447	1.0	4178343	1.0
chr17	4186422	4186421	0.79	NA	NA	NA	NA	4137447	1.0	4186434	0.29
chr17	4188868	4188869	0.63	4171936	0.54	4188883	0.66	4171936	0.55	4188869	0.67
chr17	4190445	4160089	0.5	NA	NA	NA	NA	NA	NA	4224613	0.19
chr17	4191137	4191136	0.92	NA	NA	NA	NA	NA	NA	NA	NA
chr17	4193735	4193735	0.81	NA	NA	4193735	0.33	4182898	1.0	NA	NA
chr17	4198128	4198129	0.68	4198129	0.4	4198129	1.0	4198128	1.0	4198128	1.0
chr17	4200064	4200063	0.96	4200063	0.96	4193587	0.71	4199092	0.93	4200063	0.9
chr17	4201480	4205928	0.62	4191363	0.91	4186310	0.81	4196224	0.8	4161352	0.55
chr17	4202401	4202400	1.0	4216343	0.89	4229234	1.0	4202400	0.64	4202400	0.67
chr17	4202981	4228296	0.48	4204768	0.7	4193067	0.88	4204768	0.68	4203803	0.68
chr17	4204703	4204702	0.95	4204702	0.36	4204702	1.0	4204702	0.61	4204702	0.79
chr17	4205742	4205741	0.99	NA	NA	4205741	1.0	4163225	0.63	4205741	0.67
chr17	4207687	4207686	1.0	4191363	0.96	4207686	0.9	4207686	1.0	4207686	0.8
chr17	4208747	4208746	0.95	4191363	0.92	4186310	1.0	4210664	0.97	4161352	1.0
chr17	4209060	4209059	0.89	4209059	0.89	4186310	0.87	4209059	0.91	4209059	0.76
chr17	4211029	4211043	0.9	NA	NA	4222320	0.4	NA	NA	NA	NA
chr17	4211396	4211395	0.96	4211395	1.0	4211395	0.99	4201144	1.0	4211395	0.97
chr17	4212771	4212770	0.52	4212770	0.99	4212770	0.97	4201144	0.91	4213904	0.92
chr17	4212946	4212945	1.0	4212945	0.75	4182032	1.0	4166327	1.0	NA	NA
chr17	4213567	4213566	0.47	4213566	0.56	4213566	0.59	4213566	0.25	4213566	0.9
chr17	4215286	4214693	0.87	4191363	0.75	4210997	0.77	4214693	0.98	4215287	0.54
chr17	4215917	4215921	1.0	NA	NA	NA	NA	4215921	1.0	4215921	1.0
chr17	4217687	4217686	0.96	NA	NA	NA	NA	NA	NA	NA	NA
chr17	4218877	4261612	0.07	NA	NA	NA	NA	NA	NA	NA	NA
chr17	4222166	4190376	1.0	4222180	0.98	NA	NA	4222180	0.9	NA	NA
chr17	4222207	4222206	0.95	4222206	0.85	4222206	0.98	4222206	0.95	4222206	1.0
chr17	4225056	4225055	0.76	4235258	0.98	4225055	0.95	4225055	0.82	4224658	0.99
chr17	4228418	4228417	0.84	4228417	0.98	4224658	1.0	4228417	0.98	4228417	0.98
chr17	4229424	4229423	1.0	NA	NA	4229423	0.25	4229423	0.64	4229423	1.0
chr17	4236795	4224214	0.05	NA	NA	NA	NA	NA	NA	NA	NA
chr17	4242089	4242088	0.95	4242088	0.96	4196224	0.65	4242088	0.98	4242088	0.67
chr17	4243056	4243077	1.0	NA	NA	NA	NA	4211537	1.0	4235220	0.56
[truncated: 32,704 more rows]
