# Supplementary material for: A deep population reference panel of tandem repeat variation
Source: Nat Commun. 2023 Oct 23;14:6711. doi: 10.1038/s41467-023-42278-3 (PMC10593948; doi:10.1038/s41467-023-42278-3)
Supplement: Supplementary file 5 — Supplementary Data 18 [file 41467_2023_42278_MOESM5_ESM.zip › tag_tables/tag_snp_info_chr22_hg38.csv]

CHROM	TR_POS	AFR_TAG_SNP_POS	LD_AFR	EUR_TAG_SNP_POS	LD_EUR	EAS_TAG_SNP_POS	LD_EAS	AMR_TAG_SNP_POS	LD_AMR	SAS_TAG_SNP_POS	LD_SAS
chr22	12417002	12382715	0.18	12391400	0.04	12391512	0.32	12417242	0.35	12428568	0.17
chr22	16027034	16027046	0.68	16027046	0.85	16005967	0.94	16024092	0.9	16029456	0.58
chr22	16368469	16407161	0.04	NA	NA	NA	NA	NA	NA	NA	NA
chr22	16368567	16356555	0.53	16380967	0.67	16349998	0.7	16356555	0.67	16356555	0.75
chr22	16772638	16772632	0.96	16772632	0.92	16772632	1.0	16772632	0.96	16772632	0.99
chr22	16773325	16773329	0.56	16773329	0.99	16773329	0.81	16773329	0.82	16773329	0.86
chr22	16775168	16775167	0.98	16775167	0.99	16775167	0.88	16775167	0.99	16775167	0.97
chr22	16776590	16776589	1.0	16776589	0.98	16776589	1.0	16779834	0.98	16779064	0.98
chr22	16778449	16776405	0.94	NA	NA	NA	NA	16749236	1.0	NA	NA
chr22	16779210	16779223	0.25	NA	NA	NA	NA	16801686	0.06	16788093	0.25
chr22	16780454	16780453	0.66	16767923	0.26	16820076	0.5	16780464	0.68	16780464	0.76
chr22	16782375	16782475	1.0	16781299	1.0	16782391	0.97	16782475	1.0	16781299	1.0
chr22	16782691	16782690	0.39	16775031	0.63	16775341	0.67	16782690	0.61	16775031	0.64
chr22	16786254	16785735	0.64	16781299	0.9	16785189	0.83	16782475	0.93	16781299	0.81
chr22	16787565	16787564	0.99	16788108	0.99	16787564	1.0	16790762	0.99	16787564	0.9
chr22	16790247	16786116	0.6	16790535	0.88	16785189	0.62	16785234	0.83	16781809	0.81
chr22	16790343	16790342	0.68	16790342	0.73	16790342	0.65	16790342	0.75	16790342	0.69
chr22	16790896	16790907	0.96	16790907	0.9	16787564	0.95	16790907	0.93	16790907	0.97
chr22	16791316	16791315	0.75	16791315	1.0	16773290	0.99	NA	NA	16791315	1.0
chr22	16791541	16793734	0.52	16791545	0.4	16791545	0.95	16791913	0.68	16774775	0.9
chr22	16791903	16791913	0.48	16792578	0.88	16787564	0.9	16790762	0.86	16791356	0.88
chr22	16791941	16791940	1.0	NA	NA	NA	NA	16777888	1.0	NA	NA
chr22	16794428	16794427	0.46	16761373	1.0	NA	NA	16748804	0.33	16794427	1.0
chr22	16798181	16798180	0.72	16799498	0.82	16799498	0.72	16799455	0.93	16799498	0.95
chr22	16801687	16801659	0.84	16798574	0.92	16798574	0.97	16801659	0.92	16801659	0.97
chr22	16802492	16802491	1.0	16798225	0.99	16798225	1.0	16802491	0.94	16802491	0.98
chr22	16803078	16803077	0.94	16798194	0.9	16803077	0.86	16803077	0.9	16803077	0.89
chr22	16806470	16806469	0.31	16807330	0.61	16805257	0.63	16805257	0.52	16805257	0.48
chr22	16811120	16811266	0.71	16811119	0.96	16807376	0.72	16811266	0.68	16811119	0.87
chr22	16813286	16813285	0.9	16813285	1.0	NA	NA	16813285	1.0	NA	NA
chr22	16813289	16813285	0.75	16813285	1.0	16842383	0.08	16813285	1.0	NA	NA
chr22	16814933	16814932	0.56	16814932	1.0	NA	NA	16814932	1.0	16822604	1.0
chr22	16822385	16820636	0.97	16819340	0.99	16819340	1.0	16819340	1.0	16819340	0.98
chr22	16823807	16823806	0.89	16823806	0.99	16820953	0.87	16823806	0.99	16823806	0.99
chr22	16826922	16825214	0.42	16825294	0.63	16826509	0.87	16825214	0.83	16825294	0.71
chr22	16829998	16830009	0.96	16825294	1.0	16830009	0.99	16830009	1.0	16830009	1.0
chr22	16836518	16836517	0.75	NA	NA	16836517	0.44	16836517	0.83	16836517	0.67
chr22	16845632	16871486	0.5	16849850	0.02	NA	NA	NA	NA	16883852	0.02
chr22	16848842	16848841	0.92	16848841	0.83	16849519	0.88	16848841	0.75	16848841	0.85
chr22	16849851	16850456	0.64	16849850	0.83	16848841	0.93	16849850	0.82	16846249	0.89
chr22	16912360	16912359	0.5	16912359	0.98	16912359	1.0	16912359	0.93	16912359	0.97
chr22	16934822	16938282	0.95	16938282	0.98	16934828	1.0	16938282	0.99	16934828	0.94
chr22	16935545	16935564	0.87	16938282	0.82	16938282	0.98	16938282	0.81	16938282	0.85
chr22	16940676	16940788	0.66	16933213	0.59	16940675	0.4	16940788	0.6	16933213	0.49
chr22	16950212	16950211	0.9	16951825	0.97	16950211	0.85	16951825	0.95	16951825	0.93
chr22	16952635	16952649	0.62	16951592	1.0	16950177	0.67	16951592	0.93	16948456	0.62
chr22	16971034	16971033	0.85	16954390	1.0	16936843	0.98	16955693	0.94	16956420	0.96
chr22	16977349	16974055	0.84	16977348	0.99	16977348	0.99	16977348	0.87	16977348	0.97
chr22	16991314	16991313	0.75	16954390	0.9	16991313	0.5	16955693	0.46	16956420	0.95
chr22	17012004	17012003	0.82	NA	NA	17053204	0.2	17012003	1.0	NA	NA
chr22	17039319	17039318	0.99	17039318	1.0	17031930	1.0	17039318	1.0	17039318	0.98
chr22	17040100	17040104	0.54	17041113	0.7	17042300	0.8	17041113	0.59	17041113	0.7
chr22	17041896	17041895	0.5	17041895	0.97	17041895	0.94	17041895	0.94	17041895	0.91
chr22	17045403	17045402	0.73	17014564	0.75	17045402	0.67	17033416	1.0	17045402	0.69
chr22	17049321	17038893	1.0	NA	NA	NA	NA	17049320	1.0	NA	NA
chr22	17050238	17051452	0.09	NA	NA	NA	NA	NA	NA	NA	NA
chr22	17052601	17052620	0.7	17042300	0.85	17057192	0.96	17042300	0.9	17057192	0.83
chr22	17054163	17054162	0.85	17048693	0.82	17048693	1.0	17046173	0.93	17040658	0.87
chr22	17054536	17054535	1.0	17054535	1.0	17054535	0.97	17054535	1.0	17054535	1.0
chr22	17064279	17051452	1.0	NA	NA	17046498	0.24	17064278	0.5	17064278	0.44
chr22	17066152	17022745	0.14	NA	NA	NA	NA	NA	NA	NA	NA
chr22	17067356	17067355	0.19	17067355	0.97	17067355	0.45	17067355	0.78	17067355	0.83
chr22	17067546	17067549	1.0	17063246	1.0	17063246	0.98	17063246	0.98	17064969	0.98
chr22	17068935	17068948	1.0	17068934	1.0	17068955	0.67	17068934	1.0	17074959	0.4
chr22	17071184	17071183	0.99	17114087	0.02	17071183	1.0	17057957	0.67	17066716	1.0
chr22	17071546	17071545	0.87	17071545	0.28	17071545	0.91	17037886	0.5	17071545	1.0
chr22	17071945	17071944	0.98	17071944	0.75	17083974	0.03	17071944	0.91	17071944	0.57
chr22	17074358	17074357	0.78	17082496	0.95	17081572	0.96	17081572	0.88	17074357	0.94
chr22	17075036	17075035	0.26	NA	NA	NA	NA	17103690	0.14	NA	NA
chr22	17076621	17076620	0.96	17076620	0.63	NA	NA	17029072	0.87	17076620	1.0
chr22	17078855	17078854	0.67	17078854	0.83	17054558	0.95	17074025	0.81	17080623	0.79
chr22	17079164	17079163	1.0	NA	NA	NA	NA	NA	NA	NA	NA
chr22	17079498	17077337	0.99	17079499	0.65	17079499	0.99	17029601	0.5	17079499	0.65
chr22	17082129	17082276	0.91	17063246	1.0	17063246	0.87	17073766	1.0	17082137	0.98
chr22	17082256	17081023	0.45	17063246	0.89	17063246	0.94	17082276	0.72	17082276	0.83
chr22	17082497	17057688	0.5	17082646	0.99	17081572	0.98	17082646	0.96	17082646	0.99
chr22	17083038	17083043	0.94	17037482	0.17	17083043	1.0	17083043	0.67	NA	NA
chr22	17086373	17086372	0.79	17086372	0.99	17086372	0.98	17086372	0.98	17086372	0.92
chr22	17087056	17131356	0.33	NA	NA	NA	NA	NA	NA	NA	NA
chr22	17088310	17045657	0.53	17088309	1.0	17088309	1.0	17088309	1.0	17088309	0.66
chr22	17088792	17088791	1.0	NA	NA	NA	NA	NA	NA	NA	NA
chr22	17089984	17089983	0.93	17089983	0.92	17089983	1.0	17089983	1.0	17089983	1.0
chr22	17091678	17091677	0.96	17091677	1.0	17091677	1.0	17091677	0.97	17091677	1.0
chr22	17092724	17092723	1.0	17092061	0.99	17092723	0.99	17092723	0.96	17092723	0.99
chr22	17093549	17138444	0.18	NA	NA	NA	NA	17125753	1.0	NA	NA
chr22	17093955	17092382	0.74	17092382	0.94	17092382	0.97	17092382	0.96	17092382	0.94
chr22	17096870	17096869	0.75	17096869	0.5	17092723	0.89	17092061	0.69	17096869	0.47
chr22	17100142	17100141	0.23	17100141	0.68	17100141	0.7	17100141	0.37	17100141	0.4
chr22	17106857	17106856	0.99	17106856	1.0	17106856	1.0	17106856	0.98	17106856	1.0
chr22	17110498	17110807	0.5	17110199	0.62	17110497	0.7	17110199	0.54	17110199	0.6
chr22	17110827	17094023	0.04	NA	NA	NA	NA	NA	NA	NA	NA
chr22	17112990	17112989	0.78	17112989	0.62	17113039	0.85	17113039	0.76	17113039	0.73
chr22	17115588	17116047	0.87	17115587	0.44	17118280	0.69	17115587	0.38	17115587	0.61
chr22	17121371	17104752	0.2	17125356	0.48	NA	NA	17072276	0.22	17119287	0.04
chr22	17123332	17127294	0.47	17096437	1.0	17160372	0.14	17127294	0.67	17106862	0.14
chr22	17123786	17123785	1.0	17123785	1.0	NA	NA	NA	NA	17123785	1.0
chr22	17124374	17124373	1.0	17124373	1.0	NA	NA	17124373	1.0	NA	NA
chr22	17125424	17125438	0.76	17125438	0.74	17125423	0.68	17125440	0.59	17125438	0.64
chr22	17126239	17089983	0.25	NA	NA	NA	NA	NA	NA	NA	NA
chr22	17127712	17127730	0.9	NA	NA	NA	NA	17127718	0.8	NA	NA
chr22	17128253	17128263	0.56	17128263	0.86	17116166	0.57	17128263	0.8	17129683	0.54
chr22	17130878	17130877	1.0	NA	NA	NA	NA	NA	NA	NA	NA
chr22	17131403	17132778	0.8	17131402	0.92	17131402	0.71	17126500	0.77	17131402	0.69
chr22	17132800	17132799	0.78	17130625	0.75	17130625	0.59	17130625	0.83	17130625	0.75
chr22	17135065	17128935	0.29	17134997	0.55	17134997	0.78	17154791	0.47	17134997	0.78
chr22	17136877	17137274	0.81	17136876	0.99	17136876	0.98	17136876	0.94	17136876	1.0
chr22	17139527	17139526	0.79	17139526	0.82	17139526	0.66	17139526	0.78	17139526	0.86
chr22	17145692	17145691	1.0	17145691	1.0	17145691	0.99	17145691	1.0	17145691	0.99
chr22	17150523	17154119	0.87	17149499	0.79	17150522	0.94	17150522	0.76	17151854	0.65
chr22	17151728	17150801	0.83	17150801	0.91	17151790	0.9	17150801	0.85	17150801	0.87
chr22	17154612	17154616	0.64	17150564	0.65	17150564	0.67	17154616	0.5	17150564	0.75
chr22	17154792	17154791	0.92	17154791	0.98	17154791	0.99	17154791	0.97	17154791	0.98
chr22	17155232	17154119	0.91	17155231	0.56	17155231	0.93	17149120	0.55	17155231	0.92
chr22	17156780	17156779	1.0	NA	NA	17156779	0.61	17156779	0.67	17183457	0.5
chr22	17157077	17156150	0.63	17164249	0.69	17149596	0.54	17164249	0.57	17157271	0.56
chr22	17157267	17158409	0.96	17157341	0.9	17157341	0.98	17158262	0.85	17157341	0.96
chr22	17158315	17158314	0.86	17158314	1.0	17158314	1.0	17158314	1.0	17158314	0.86
chr22	17160650	17160941	0.91	17160941	0.71	17160649	0.61	17160941	0.68	17160649	0.76
chr22	17161246	17161245	0.52	17161245	0.86	17161255	0.9	17162835	0.84	17161245	0.91
chr22	17161873	17143701	0.22	17161886	0.92	17161886	0.5	17161886	0.91	17161886	0.74
chr22	17165007	17189019	0.2	NA	NA	NA	NA	NA	NA	17165006	1.0
chr22	17167445	17167454	0.99	17167454	0.97	17167454	0.99	17167454	0.99	17167454	0.97
chr22	17168346	17168376	1.0	17168376	0.87	NA	NA	17168376	1.0	NA	NA
chr22	17169812	17170041	0.59	17168884	0.52	17170551	0.67	17168884	0.54	17168884	0.42
chr22	17170403	17170041	0.98	17170041	1.0	17170041	1.0	17170041	1.0	17170383	1.0
chr22	17170870	17170634	0.72	17170869	0.96	17170041	0.96	17170634	0.95	17170869	0.88
chr22	17171191	17171191	1.0	17171191	1.0	17147985	1.0	17171191	1.0	17171191	0.97
chr22	17171192	17171191	1.0	17171191	0.96	17147985	1.0	17171191	1.0	17171191	0.99
chr22	17173452	17173451	1.0	17173451	1.0	17173451	1.0	17173451	1.0	17173451	0.99
chr22	17174032	17189603	0.25	NA	NA	NA	NA	NA	NA	NA	NA
chr22	17174366	17175008	0.8	17175008	0.84	17175008	0.88	17175008	0.79	17175008	0.93
chr22	17174836	17174835	0.75	17175008	0.91	17175008	0.91	17175008	0.89	17175008	0.94
chr22	17175309	17176402	0.74	17174053	0.73	17175308	0.64	17175105	0.72	17173993	0.7
chr22	17176187	17175030	1.0	17175030	1.0	17169727	1.0	17175369	0.98	17175030	1.0
chr22	17177171	17175834	0.63	17175008	0.75	17175008	0.79	17179611	0.75	17179611	0.78
chr22	17178736	17179166	0.89	17175030	0.93	17177972	0.87	17178735	0.88	17176346	0.87
chr22	17184127	17184126	0.99	17184126	0.97	17184126	1.0	17184126	1.0	17184126	1.0
chr22	17185416	17183666	0.97	17183666	0.96	17183666	1.0	17185812	0.9	17183666	0.99
chr22	17187167	17178862	0.73	17173993	0.79	17173993	0.72	17176402	0.67	17173993	0.77
chr22	17187666	17187679	0.83	17187665	0.44	17187679	0.91	17182350	0.44	17187679	0.55
chr22	17189020	17189019	0.71	17190243	0.72	17189019	0.78	17190243	0.73	17189019	0.7
chr22	17192830	17192829	0.83	17192829	0.94	17192829	0.99	17192829	0.92	17192829	0.99
chr22	17193668	17193678	0.94	17193678	0.94	17193678	0.94	17193678	0.95	17193678	0.88
chr22	17194018	17194019	0.6	17194019	0.85	17194019	0.96	17190243	0.68	17194019	0.96
chr22	17195523	17195528	0.95	17195520	0.91	17195520	0.9	17195528	0.99	17195520	0.93
chr22	17196324	17196323	0.8	17196323	0.8	17196323	0.83	17157151	0.54	17196323	0.84
chr22	17197245	17197269	0.6	17197269	0.97	17197269	0.38	17197269	0.79	17195700	0.82
chr22	17198039	17198038	0.94	17198038	0.98	17198038	0.97	17198038	0.95	17197417	0.89
chr22	17200191	17200210	0.98	17200691	0.88	17199766	0.98	17200691	0.89	17200691	0.96
chr22	17200883	17200691	0.94	17200691	0.93	17199766	0.94	17200691	0.89	17200691	0.94
chr22	17202136	17202154	0.99	17202154	0.9	17202073	0.88	17202154	0.88	17202154	0.81
chr22	17204609	17203454	0.71	17203454	0.74	17204619	0.74	17204787	0.42	17202154	0.89
chr22	17204795	17204794	0.54	17204928	0.86	17204928	0.88	17204794	0.84	17204794	0.93
chr22	17206479	17206478	0.91	NA	NA	NA	NA	17157073	1.0	NA	NA
chr22	17208424	17208445	0.92	17208445	0.92	17208445	0.42	17208445	0.91	17208445	0.93
chr22	17209890	17209889	0.64	17209889	0.78	17209889	0.91	17209889	0.78	17209889	0.7
chr22	17210193	17210192	0.95	17210192	0.98	17210192	0.99	17210192	0.99	17210192	0.99
chr22	17210577	17203656	0.9	NA	NA	NA	NA	17210607	1.0	NA	NA
chr22	17211945	17211944	1.0	17211944	1.0	NA	NA	17211944	1.0	17211944	1.0
chr22	17212009	17212008	0.9	17244538	0.5	17212008	0.5	NA	NA	17212008	0.93
chr22	17212957	17211617	0.78	17210276	0.9	17210276	0.6	17211617	0.89	17210276	0.88
chr22	17214040	17207512	0.46	17210778	0.66	17210778	0.69	17210778	0.62	17214039	0.58
chr22	17215606	17215605	0.5	17215605	0.82	17215605	0.83	17215605	0.79	17215605	0.72
chr22	17216378	17216377	0.66	17199832	0.67	17216377	1.0	17216377	0.43	NA	NA
chr22	17217235	17217240	0.74	NA	NA	17217240	1.0	17172151	1.0	NA	NA
chr22	17221143	17221142	0.73	17221142	0.73	17221156	0.83	17221142	0.63	17221142	0.63
chr22	17223488	17223493	1.0	NA	NA	NA	NA	NA	NA	NA	NA
chr22	17223654	17183804	0.17	NA	NA	17223666	1.0	NA	NA	17223666	1.0
chr22	17225818	17225921	0.87	17225817	1.0	17220978	0.97	17225921	0.99	17225921	0.99
chr22	17226533	17231399	0.94	17205758	1.0	17226532	1.0	17177490	0.57	17231006	0.5
chr22	17227206	17227205	1.0	17227205	0.5	17227205	1.0	17226800	1.0	17227205	0.67
chr22	17227660	17227197	0.88	17227197	0.94	17220978	0.87	17226728	0.94	17226975	0.97
chr22	17227989	17229045	0.78	17221772	0.87	17227988	0.7	17229045	0.86	17229045	0.83
chr22	17230578	17230601	0.49	17230601	0.73	17230601	0.66	17230601	0.6	17230601	0.76
chr22	17232063	17231553	0.25	17239465	0.05	17272370	0.12	17218993	0.5	17233518	0.07
chr22	17234996	17234995	0.57	17235011	0.46	17235007	0.38	17235011	0.5	17235011	0.48
chr22	17236556	17236555	0.65	17236555	0.88	17236555	0.22	17236555	0.93	17236555	0.95
chr22	17238646	17238645	0.88	17238645	0.92	17238645	0.95	17238645	0.92	17238645	0.95
chr22	17241437	17241441	0.96	17241441	0.99	17241441	0.95	17241441	0.99	17241134	0.95
chr22	17242676	17242675	0.86	17242675	0.57	17242675	1.0	17242675	1.0	17242675	1.0
chr22	17244678	17244677	0.97	17244677	0.99	17244677	0.93	17244677	0.96	17244677	0.99
chr22	17244726	17244725	0.63	17244725	0.49	17244725	0.76	17244725	0.49	17244725	0.62
chr22	17245201	17245200	0.55	17245200	0.63	17245200	0.41	17245200	0.46	17245200	0.38
chr22	17245731	17245730	0.92	17245730	1.0	17245730	0.53	17245730	0.99	17245730	0.76
chr22	17247182	17246681	0.64	17248840	0.74	17246681	0.79	17247399	0.56	17251846	0.5
chr22	17247526	17247354	1.0	NA	NA	17244511	0.5	17245812	0.8	NA	NA
chr22	17248355	17247399	0.98	17261391	0.3	17248367	0.99	17247399	0.97	17248367	0.98
chr22	17250141	17247197	0.43	17249995	0.63	17252361	0.57	17250604	0.65	17252361	0.69
chr22	17251533	17251532	0.94	17250581	0.77	17251532	0.99	17251532	0.93	17251532	0.95
chr22	17253658	17253677	0.8	17253675	0.69	17253675	0.86	17253675	0.69	17253626	0.64
chr22	17253831	17205105	0.07	NA	NA	NA	NA	NA	NA	NA	NA
chr22	17254001	17254000	0.97	17254000	0.98	17254000	1.0	17254000	0.96	17254000	0.94
chr22	17254735	17254734	0.98	17254734	0.99	17254734	0.98	17254734	0.99	17254734	0.98
chr22	17255134	17255053	0.86	17255053	0.69	17255053	0.58	17255053	0.75	17255053	0.6
chr22	17255435	17255053	0.63	17255434	0.75	17255434	0.65	17255434	0.75	17255434	0.74
chr22	17255784	17255783	0.89	17255783	0.98	17255783	0.97	17255783	0.9	17255133	0.99
chr22	17256540	17256537	1.0	NA	NA	NA	NA	17277322	0.5	NA	NA
chr22	17259280	17259353	0.96	17259353	0.96	17259420	0.97	17259353	0.49	17259420	0.96
chr22	17259649	17259660	0.96	17259660	1.0	17259660	0.94	17259660	0.99	17259660	1.0
chr22	17262000	17250539	1.0	NA	NA	17261999	0.87	NA	NA	17261999	0.91
chr22	17264589	17264609	1.0	NA	NA	NA	NA	NA	NA	NA	NA
chr22	17264604	17264609	0.77	17257216	0.5	NA	NA	17264609	1.0	NA	NA
chr22	17268117	17267805	1.0	NA	NA	NA	NA	NA	NA	17268116	1.0
chr22	17268546	17268553	0.61	17268553	0.9	17268553	0.77	17268553	0.75	17268553	0.89
chr22	17270866	17268553	0.74	17270913	0.91	17270913	0.9	17270913	0.75	17271774	0.94
chr22	17274466	17275628	0.33	NA	NA	NA	NA	NA	NA	NA	NA
chr22	17274771	17274790	0.94	17270877	1.0	17274790	0.95	17274790	1.0	17274790	1.0
chr22	17274791	17274790	0.94	17270877	1.0	17274790	1.0	17274790	1.0	17274790	1.0
chr22	17275089	17273986	0.43	17275088	0.32	17275088	0.5	17273986	0.25	17275088	0.38
chr22	17276424	17276423	1.0	17318335	1.0	NA	NA	17276423	1.0	NA	NA
chr22	17277016	17277028	0.98	17277028	0.36	17277028	1.0	17277028	0.5	17277028	1.0
chr22	17278088	17238921	0.17	NA	NA	NA	NA	17250539	1.0	NA	NA
chr22	17278152	17278151	0.92	17278151	0.93	17278151	1.0	17278151	0.92	17278151	0.91
chr22	17280006	17280005	0.67	17279460	0.85	17279460	0.94	17280005	0.89	17280005	0.96
chr22	17280401	17280535	0.93	17280400	0.95	17280400	0.91	17280400	0.98	17280400	0.91
chr22	17281876	17277169	0.56	17281885	0.84	17281885	0.85	17281885	0.84	17281885	0.86
chr22	17282424	17282428	0.5	17270877	0.58	17282428	0.86	17282428	0.76	17282290	0.75
chr22	17283003	17283021	0.79	NA	NA	NA	NA	17243928	1.0	NA	NA
chr22	17285546	17285225	0.28	17284615	0.31	17285225	0.49	17285225	0.21	17285225	0.45
chr22	17286192	17286972	0.52	17288175	0.43	17285549	0.63	17288175	0.44	17285549	0.42
chr22	17291454	17291453	0.93	17291453	0.5	17291453	1.0	17291453	1.0	17291453	0.67
chr22	17293000	17293542	0.69	17264378	0.33	17283463	0.5	17244724	0.34	17292999	0.63
chr22	17293297	17293296	0.99	17264378	1.0	17293296	0.5	17340296	0.6	NA	NA
chr22	17296530	17296534	0.51	17296534	1.0	17296534	0.87	17296534	0.4	17296534	0.54
chr22	17301260	17295573	0.48	17301259	0.59	17301259	0.41	17301259	0.69	17301259	0.58
chr22	17301962	17301961	0.59	17301961	0.74	17301961	0.5	17301961	0.56	17301961	0.51
chr22	17303215	17303273	0.77	17303273	0.82	17303273	0.88	17303273	0.74	17303022	0.81
chr22	17304834	17304925	0.73	17303712	0.95	17303946	0.84	17304833	0.9	17304833	0.94
chr22	17305802	17285772	0.83	NA	NA	NA	NA	NA	NA	NA	NA
chr22	17305965	17306989	0.72	17306401	0.91	17306401	0.74	17306401	0.86	17306401	0.88
chr22	17308183	17308182	1.0	17341380	0.02	NA	NA	17278787	0.14	17308182	0.83
chr22	17311439	17311444	1.0	17311444	1.0	NA	NA	17278003	1.0	NA	NA
chr22	17314157	17314160	0.83	17314160	0.98	17314160	0.96	17314160	0.93	17314160	0.95
chr22	17316822	17316821	0.88	17316821	0.36	17316821	0.9	17316821	0.8	17316821	0.62
chr22	17317842	17317958	0.98	17317841	0.98	17317841	0.97	17317841	0.83	17317133	0.96
chr22	17321920	17321079	0.57	17275397	0.25	17315171	0.79	17322515	0.9	17278487	0.4
chr22	17322143	17322142	0.76	17321891	0.83	17321891	0.71	17321891	0.78	17321891	0.8
chr22	17324166	17324842	0.9	17324540	0.88	17324540	0.9	17324842	0.89	17324540	0.84
chr22	17326334	17326333	0.92	17326333	0.98	17326226	1.0	17326333	0.96	17326226	1.0
chr22	17327174	17327173	0.96	17327173	0.98	17326226	0.97	17327173	0.96	17328227	0.97
chr22	17329958	17329986	0.98	17328154	0.98	17329968	0.98	17329968	1.0	17329968	1.0
chr22	17331672	17331945	0.44	17331671	0.82	17331671	0.77	17331671	0.78	17331671	0.77
chr22	17331971	17331689	0.07	NA	NA	NA	NA	NA	NA	NA	NA
chr22	17335018	17335017	0.87	17335017	0.73	NA	NA	17285699	0.5	17335005	1.0
chr22	17335209	17335208	1.0	17335208	1.0	NA	NA	17333693	1.0	17333693	1.0
chr22	17335340	17335339	0.93	17335339	0.73	17334297	0.92	17335339	0.82	17335339	0.85
chr22	17335814	17333258	0.47	17335813	0.77	17335813	0.86	17333258	0.33	17335813	0.5
chr22	17336420	17336419	0.8	17336419	0.7	17336419	0.88	17336419	0.87	17336419	0.65
chr22	17340095	17317435	0.8	NA	NA	NA	NA	NA	NA	NA	NA
chr22	17341017	17341016	0.89	17364056	0.5	17341016	1.0	17340008	0.69	17341016	0.73
chr22	17341963	17341962	0.98	17340574	0.82	17341962	0.86	17341962	0.92	17341962	0.74
chr22	17342827	17342826	0.89	17342826	0.49	17342826	0.78	17340950	0.79	17341962	0.47
chr22	17343152	17343151	0.62	17343151	0.85	17343151	0.93	17343151	0.94	17343151	0.91
chr22	17343433	17343432	0.58	17343580	0.78	17343432	0.79	17343580	0.82	17343580	0.66
chr22	17346020	17346019	0.97	17346019	0.95	17346019	0.97	17346019	0.95	17346019	0.96
chr22	17346761	17346760	0.73	17346760	0.17	17346760	1.0	17346760	1.0	NA	NA
chr22	17347679	17347678	0.73	17347678	0.43	17347678	0.68	17347678	0.57	17347678	0.6
chr22	17348473	17348472	0.67	NA	NA	NA	NA	NA	NA	NA	NA
chr22	17349829	17349828	0.58	17352107	0.86	17349828	0.97	17349828	1.0	17349828	0.95
chr22	17349992	17350253	0.9	17350181	0.77	17349991	0.77	17349966	0.63	17349966	0.7
chr22	17352536	17351992	0.7	17351992	0.76	17351992	0.99	17351992	0.8	17352210	0.7
chr22	17353449	17353687	0.69	17352210	0.99	17353603	0.77	17353603	0.93	17352210	0.99
chr22	17354813	17354818	0.94	17354818	0.95	17354929	0.72	17354818	0.98	17354818	0.93
chr22	17355704	17355703	0.98	17355703	1.0	17355703	1.0	17356105	1.0	17355703	0.25
chr22	17356018	17356177	0.18	17356018	0.17	17358468	0.48	17358468	0.38	17359339	0.25
chr22	17356962	17356961	1.0	17356961	1.0	17358599	0.98	17356961	1.0	17356961	0.97
chr22	17358190	17359270	0.86	17358225	1.0	17348866	0.02	17358225	0.84	17358225	1.0
chr22	17359040	17359076	0.64	17359076	0.92	17359076	1.0	17357720	0.51	17356885	0.96
chr22	17359202	17361422	0.39	17357018	0.87	17360308	0.79	17357097	0.85	17357018	0.9
chr22	17360679	17360678	0.97	17360678	0.97	17360678	1.0	17360678	0.92	17360678	0.99
chr22	17360842	17360842	0.84	17354818	0.57	17360842	0.96	17360842	0.61	17354818	0.74
chr22	17361163	17330834	1.0	NA	NA	NA	NA	NA	NA	NA	NA
chr22	17361748	17361747	0.97	17344839	0.03	NA	NA	17361747	0.85	17361747	1.0
chr22	17362902	17362901	0.55	17365272	0.85	17362901	0.82	17362901	0.7	17362550	0.77
chr22	17363217	17363010	0.99	17363216	1.0	17363216	0.93	17363216	1.0	17363216	0.82
chr22	17364869	17362347	0.75	NA	NA	17364868	1.0	17351798	1.0	NA	NA
chr22	17365698	17365697	1.0	17365697	1.0	NA	NA	17365697	0.45	NA	NA
chr22	17365861	17365860	0.95	17330969	1.0	17365860	0.78	17365860	0.94	17365860	1.0
chr22	17366187	17366188	1.0	17378379	0.33	NA	NA	NA	NA	17346031	0.08
chr22	17367378	17367377	0.63	17367377	1.0	17367377	1.0	17354806	0.33	NA	NA
chr22	17369346	17337744	0.06	NA	NA	NA	NA	NA	NA	NA	NA
chr22	17375116	17375115	0.99	17375115	1.0	17375115	0.99	17375115	0.96	17375115	0.97
chr22	17375961	17375954	0.65	17375954	0.95	17375954	0.97	17375954	0.96	17375954	0.88
chr22	17376630	17376644	0.67	17376644	0.99	17376644	0.99	17376644	0.86	17376644	0.86
chr22	17378284	17378281	0.99	17378281	0.98	17378281	1.0	17378281	0.94	17378281	0.95
chr22	17379581	17378605	0.27	17379581	0.21	17379581	0.15	17379581	0.17	17379581	0.14
chr22	17381885	17381897	0.18	17381884	0.5	17381897	0.64	17381897	0.52	17381884	0.52
chr22	17382055	17382054	0.24	17382054	0.81	17382054	0.65	17382054	0.72	17382054	0.82
chr22	17383658	17393210	0.58	17394192	0.62	17401706	0.33	17393210	0.5	17393210	0.38
chr22	17386656	17386655	0.8	17386655	0.55	17386655	0.94	17386655	0.63	17386655	0.69
chr22	17387941	17388456	0.99	17387145	1.0	17387145	1.0	17385563	1.0	17387145	0.82
chr22	17389343	17389342	1.0	17389342	1.0	17432944	0.02	17389342	1.0	17389342	1.0
chr22	17389362	17389342	1.0	17389342	1.0	17432944	0.02	17389342	0.95	17389342	1.0
chr22	17389625	17350099	0.5	NA	NA	NA	NA	NA	NA	NA	NA
chr22	17390626	17390630	0.98	17390650	0.17	NA	NA	17385623	0.93	NA	NA
chr22	17392686	17392685	0.98	17391888	1.0	17392685	1.0	17392685	0.95	17392685	1.0
chr22	17396550	17395587	0.98	17396402	1.0	17383598	0.79	17385563	1.0	17394012	1.0
chr22	17397119	17397118	0.97	17439275	0.08	17397118	1.0	17392024	0.83	17397118	1.0
chr22	17399417	17399416	0.43	17399416	0.67	17399416	0.58	17399416	0.6	17399416	0.84
chr22	17400929	17400928	0.98	17388356	1.0	NA	NA	17400928	1.0	17395142	1.0
chr22	17404280	17404351	0.52	17405666	0.56	17404351	0.83	17405666	0.53	17407638	0.56
chr22	17405413	17408725	0.66	17405468	0.88	17403331	0.8	17405468	0.77	17405468	0.85
chr22	17407595	17407594	0.9	17404892	1.0	17404892	0.96	17407594	0.61	17404892	0.8
chr22	17413664	17413449	0.58	17413663	0.57	17413663	0.5	17413663	0.41	17413663	0.85
chr22	17413844	17408223	1.0	NA	NA	17413843	0.86	NA	NA	17413843	1.0
chr22	17414450	17414456	0.4	17414456	0.97	17414456	0.9	17414456	0.6	17414456	0.98
chr22	17414497	17414501	0.78	17414501	0.8	17414501	0.95	17414501	0.78	17414501	0.75
chr22	17417020	17417019	0.71	17417019	0.73	17417220	0.79	17419706	0.65	17419706	0.66
chr22	17421872	17421871	0.9	17414155	0.89	17421850	0.96	17421850	0.72	17421850	0.95
chr22	17423507	17423506	0.8	17422877	0.79	17422877	0.74	17424502	0.81	17427193	0.79
chr22	17426356	17426357	0.64	17394146	0.2	NA	NA	17447686	1.0	NA	NA
chr22	17430870	17430869	1.0	NA	NA	NA	NA	NA	NA	NA	NA
chr22	17435192	17435191	0.97	17431419	0.93	NA	NA	17432793	0.96	17435191	0.99
chr22	17435929	17435928	1.0	17435928	1.0	17435928	1.0	NA	NA	NA	NA
chr22	17438620	17438619	0.51	17438619	0.98	17438619	1.0	17433751	0.62	17438619	0.92
chr22	17439169	17436700	0.84	17431419	0.82	17433751	0.83	17432793	0.85	17436700	0.91
chr22	17440071	17440070	0.47	17441204	0.72	17440070	0.64	17441204	0.67	17433094	0.6
chr22	17440208	17440207	0.76	17436386	0.99	17436386	0.98	17437370	0.94	17437370	1.0
chr22	17445544	17444423	0.47	17446382	0.29	17445543	0.83	17445593	0.51	17445543	0.7
chr22	17447653	17447234	0.72	17447652	0.98	17444423	0.99	17445593	0.96	17444423	0.99
chr22	17447875	17447234	0.78	17447234	0.98	17444423	0.96	17445593	0.97	17444423	0.97
chr22	17454605	17447652	0.47	17454604	0.81	17460850	0.83	17452446	0.58	17454604	0.94
chr22	17456127	17456126	0.93	17451045	1.0	17452392	0.57	17456126	0.99	17455892	0.99
chr22	17458415	17458414	0.99	17458414	0.5	17458414	0.17	17458414	0.92	17420204	1.0
chr22	17458513	17458512	0.52	17458512	0.93	17435273	1.0	17456648	0.88	17457228	1.0
chr22	17459472	17458154	0.84	17459471	0.25	17431790	1.0	17421547	1.0	17459471	1.0
chr22	17461793	17461792	0.92	17461792	0.72	17461792	0.97	17461792	0.87	17461792	0.96
chr22	17464998	17464997	0.79	17465159	0.88	17464997	0.61	17466009	0.93	17465159	0.9
chr22	17465324	17431009	0.08	NA	NA	NA	NA	NA	NA	NA	NA
chr22	17466008	17466675	0.89	17465155	1.0	17424869	1.0	17466007	1.0	17464790	0.89
chr22	17466598	17466149	0.98	17466149	1.0	17466149	0.99	17466149	0.98	17466149	0.97
chr22	17467797	17466675	0.93	17467797	0.62	17466149	0.96	17467797	0.53	17466149	0.69
chr22	17469594	17469610	0.68	17469610	0.58	17468329	0.75	17467164	0.75	17467164	0.78
chr22	17471527	17471526	0.97	17465155	1.0	17424869	1.0	17471526	0.95	17464790	1.0
chr22	17478353	17478352	0.51	17478352	0.6	17478449	0.64	17478352	0.61	17478571	0.41
chr22	17479766	17479765	0.69	17479765	0.76	17479591	0.64	17479765	0.52	17479765	0.67
chr22	17480419	17486811	0.26	17479027	0.61	17479684	0.68	17479027	0.49	17479027	0.33
chr22	17482762	17482761	0.62	17482761	0.72	17482761	0.69	17482761	0.55	17482761	0.6
chr22	17483596	17483605	0.84	NA	NA	17483595	1.0	NA	NA	NA	NA
chr22	17484574	17464997	0.08	NA	NA	NA	NA	NA	NA	17464296	0.01
chr22	17487871	17489122	0.72	17487471	0.86	17486768	0.85	17487471	0.8	17487870	0.63
chr22	17489883	17487975	0.7	17487471	0.91	17489882	0.94	17489882	0.92	17488741	0.93
chr22	17490144	17489122	0.51	17490562	0.91	17490146	0.85	17487471	0.83	17488741	0.63
chr22	17494091	17494090	1.0	17507920	0.09	NA	NA	17494090	1.0	NA	NA
chr22	17494697	17491578	1.0	17480035	0.5	NA	NA	17446444	0.5	17494704	1.0
chr22	17496500	17506035	0.84	17496507	1.0	NA	NA	17496507	0.98	17496507	0.82
chr22	17498392	17498166	0.54	17497992	0.64	17487140	0.6	17498391	0.59	17497992	0.68
chr22	17498978	17498977	0.91	17498977	0.79	17497117	0.95	17493644	0.94	17498977	0.71
chr22	17501558	17501557	0.64	17501557	1.0	17501557	1.0	NA	NA	17501557	1.0
chr22	17502805	17502821	1.0	NA	NA	NA	NA	17456611	1.0	17472460	0.05
chr22	17504046	17499568	0.8	17499568	0.84	17494632	0.82	17502013	0.86	17499568	0.7
chr22	17504604	17503368	0.98	17492193	0.98	17504603	0.97	17494447	1.0	17488741	0.97
chr22	17509239	17509240	0.48	17509247	0.44	NA	NA	NA	NA	NA	NA
chr22	17509423	17509427	0.59	17509427	0.94	17509427	1.0	17509427	0.9	17509427	0.99
chr22	17510468	17510470	0.9	17510470	0.92	17510470	0.68	17510470	0.99	17510470	0.96
chr22	17511519	17511518	0.46	17546344	0.5	17512483	0.76	17511518	0.56	17511518	0.7
chr22	17511735	17511734	1.0	NA	NA	NA	NA	17470392	1.0	NA	NA
chr22	17515023	17541061	0.26	17564397	0.5	17500159	0.2	17529056	0.25	17504050	0.25
chr22	17516207	17516206	1.0	NA	NA	NA	NA	NA	NA	17561391	0.14
chr22	17516631	17516631	1.0	17516631	0.97	17512410	1.0	17516631	1.0	17516631	1.0
chr22	17517246	17516631	1.0	17516631	0.93	17512410	0.93	17516631	1.0	17516631	1.0
chr22	17519291	17519285	0.74	17522347	0.78	17521061	0.7	17522347	0.47	17522347	0.7
chr22	17519795	17519794	0.8	17516631	0.98	17519794	0.8	17519777	0.94	17516631	0.91
chr22	17521525	17521524	0.98	17521524	0.99	17521524	0.98	17521524	0.94	17521524	0.93
chr22	17523379	17523378	0.95	17523378	1.0	NA	NA	17515955	0.87	17523378	0.5
chr22	17525323	17568873	0.75	NA	NA	17529466	0.27	17568704	0.5	17525317	1.0
chr22	17525341	17534917	0.33	NA	NA	17497006	0.05	17568704	0.5	NA	NA
chr22	17527770	17527978	0.85	17527978	0.74	17527769	0.91	17527978	0.68	17527978	0.72
chr22	17529307	17529306	1.0	NA	NA	NA	NA	NA	NA	NA	NA
chr22	17529700	17529699	0.67	17529699	0.93	17529699	0.91	17529699	0.87	17529699	0.85
chr22	17530169	17530247	0.57	17530168	0.98	17526251	0.84	17531249	0.86	17527978	0.92
chr22	17530212	17552536	1.0	NA	NA	17481168	0.5	NA	NA	17481342	0.25
chr22	17530681	17530696	0.79	17514745	0.73	NA	NA	17530696	0.82	17530687	1.0
chr22	17533324	17533323	0.94	17533323	0.42	17533323	0.5	17533323	0.75	17533323	0.61
chr22	17533701	17534034	0.43	17533700	0.88	17533700	0.75	17533700	0.77	17533700	0.96
chr22	17534500	17534499	1.0	NA	NA	NA	NA	NA	NA	NA	NA
chr22	17534675	17534684	0.55	17530966	0.57	17532316	0.93	17535089	0.94	17532972	0.44
chr22	17534858	17532972	0.91	17530966	0.99	17532316	1.0	17532972	0.99	17532972	0.97
chr22	17535318	17535317	0.95	17516296	0.9	17535317	0.86	17535317	1.0	17535317	1.0
chr22	17535688	17535089	0.86	17530966	0.95	17532316	0.97	17535687	0.94	17532972	0.93
chr22	17538808	17538807	1.0	NA	NA	NA	NA	17538807	1.0	NA	NA
chr22	17539670	17539669	0.97	NA	NA	NA	NA	17509843	1.0	NA	NA
chr22	17541445	17541452	1.0	NA	NA	NA	NA	17523203	1.0	NA	NA
chr22	17543566	17543565	0.85	17543565	0.58	17543565	0.89	17543565	0.64	17543565	0.73
chr22	17545843	17545842	0.49	17545842	0.79	17544965	0.81	17546210	0.78	17545842	0.84
chr22	17548129	17548128	0.9	17548128	0.82	17548128	0.94	17548128	0.87	17548128	0.8
chr22	17550132	17550132	0.84	17514745	0.5	17543230	0.89	17541816	0.58	17550132	0.67
chr22	17550412	17550411	0.81	17550411	0.97	17550411	0.98	17550411	0.93	17550411	0.9
chr22	17550942	17550941	0.79	17544836	0.2	17550941	1.0	17550941	1.0	17550941	0.25
chr22	17551798	17538143	0.94	NA	NA	17551802	0.86	17551802	0.64	NA	NA
chr22	17556563	17556562	0.33	17556562	1.0	17556562	1.0	NA	NA	17529699	0.5
chr22	17557132	17557145	0.21	17557087	0.9	17557087	0.94	17556152	0.81	17557087	0.9
chr22	17557745	17557744	0.59	17557744	1.0	17557744	1.0	17557744	1.0	17557744	0.51
chr22	17562147	17562146	0.48	17546896	0.34	17562146	0.72	17564184	0.56	17562146	0.6
chr22	17564858	17565373	0.85	17564877	0.99	17564877	0.98	17565011	0.96	17565011	0.95
chr22	17565070	17533960	1.0	NA	NA	17565069	0.52	17565069	1.0	17565069	0.33
chr22	17566412	17566416	0.93	17566416	0.99	17566416	1.0	17566416	0.89	17566416	0.97
chr22	17569013	17569012	0.92	17569012	1.0	17579063	0.38	17569012	1.0	17569012	0.91
chr22	17570494	17587075	0.5	17545374	0.06	NA	NA	NA	NA	NA	NA
chr22	17572020	17572019	1.0	17572019	1.0	NA	NA	17567037	0.75	NA	NA
chr22	17572486	17572485	0.57	17572485	0.91	17572485	0.95	17564557	0.66	17572485	0.84
chr22	17574511	17574510	0.62	17574523	0.65	17574523	0.79	17574756	0.6	17574756	0.45
chr22	17576354	17576353	0.96	17576353	1.0	17576365	1.0	17576353	1.0	17584399	0.5
chr22	17577580	17577579	0.81	17577579	0.88	17577297	0.92	17577579	0.76	17577579	0.84
chr22	17577979	17577974	0.82	17577978	0.96	17577978	0.96	17577978	0.71	17577978	0.96
chr22	17579060	17579063	0.21	17579063	0.51	17578563	0.55	17579063	0.61	17579063	0.49
chr22	17588895	17588894	0.92	17588894	0.98	17588894	0.99	17588894	0.99	17588894	1.0
chr22	17589174	17589173	0.96	17589173	0.99	17589173	0.86	17589173	0.7	17583056	0.9
chr22	17591830	17614628	0.25	NA	NA	17581381	0.25	NA	NA	17591192	0.5
chr22	17593271	17591090	1.0	17593247	1.0	NA	NA	17591540	0.99	17593285	0.93
chr22	17596133	17594568	0.84	17568555	0.4	17596132	1.0	17591540	0.76	NA	NA
chr22	17597244	17597243	0.75	17597243	0.94	17592287	0.87	17597243	0.91	17597243	0.98
chr22	17599106	17599105	1.0	NA	NA	NA	NA	NA	NA	NA	NA
chr22	17599279	17599278	0.98	NA	NA	NA	NA	17614413	0.42	NA	NA
chr22	17603365	17603364	1.0	17603364	0.99	17603364	1.0	17603364	1.0	17603364	1.0
chr22	17604527	17600494	0.96	17605502	0.99	17599903	1.0	17601565	0.99	17599903	0.99
chr22	17607160	17607159	0.25	NA	NA	17607159	1.0	17607159	0.8	17607159	1.0
chr22	17614501	17609538	0.65	17612546	0.81	17601537	0.88	17601537	0.76	17612546	0.83
chr22	17614668	17618585	0.75	17614667	1.0	17614667	0.81	17614667	0.72	17614667	0.95
chr22	17614955	17617338	0.95	17614954	1.0	17599903	0.99	17614954	0.93	17614954	0.96
chr22	17616025	17616034	0.78	17605502	0.98	17616034	1.0	17601565	0.86	17616034	0.88
chr22	17618682	17618681	0.98	17614697	0.96	17599064	0.95	17618695	1.0	17616176	0.99
chr22	17619294	17599503	0.67	17617139	0.2	NA	NA	17617139	0.71	17617139	0.71
chr22	17621062	17621061	0.98	NA	NA	17621061	1.0	17595277	1.0	17621061	1.0
chr22	17623657	17623656	0.99	17623656	1.0	17623656	0.96	17623656	0.97	17623656	0.98
chr22	17624821	17624820	1.0	17624820	1.0	NA	NA	17660149	0.5	NA	NA
chr22	17625867	17625866	0.87	17625866	1.0	17625866	0.61	17595277	0.83	17625866	0.6
chr22	17626542	17626541	0.57	NA	NA	NA	NA	17577403	0.4	NA	NA
chr22	17627159	17627158	0.68	17614527	1.0	17627158	1.0	17627158	1.0	17627158	0.25
chr22	17627819	17627197	0.6	17627182	0.97	17626364	0.82	17627197	0.92	17626364	0.86
chr22	17627954	17627679	0.99	17627983	0.61	17627978	0.97	17584399	0.9	17627953	0.44
chr22	17627984	17630621	0.97	17614697	0.95	17599064	0.52	17630621	0.98	17616176	0.98
chr22	17629818	17632846	0.37	17607153	0.67	17627841	0.74	17620759	0.39	17630621	0.57
chr22	17630581	17629937	0.51	17629433	0.92	17600401	0.94	17629433	0.87	17600401	0.93
chr22	17631106	17630621	0.74	17630621	0.96	17599064	1.0	17620759	0.99	17630621	1.0
chr22	17632753	17632743	0.53	17632743	0.48	17632743	0.6	17632743	0.71	17632743	0.55
chr22	17634961	17634960	0.82	17634960	0.96	17634960	0.86	17634960	0.94	17634960	0.99
chr22	17635716	17605526	0.91	17635715	0.8	17635715	1.0	17635715	0.72	17635715	0.6
chr22	17637407	17637406	0.44	17637406	0.91	17636995	0.97	17637406	0.93	17636995	0.97
chr22	17639709	17639708	1.0	NA	NA	NA	NA	NA	NA	NA	NA
chr22	17639857	17639856	0.47	17639856	0.65	17639856	0.52	17639856	0.65	17639856	0.77
chr22	17640701	17640701	0.81	17640701	0.99	17640701	1.0	17640701	1.0	17640701	0.99
chr22	17640883	17640894	0.85	17640894	0.75	17643254	0.84	17643254	0.75	17643254	0.8
chr22	17642598	17647372	0.74	17642597	0.99	17642597	0.83	17642597	0.87	17641387	0.98
chr22	17643597	17608145	0.6	NA	NA	NA	NA	NA	NA	NA	NA
chr22	17644335	17644334	0.93	17644334	0.98	17644334	0.68	17644334	0.93	17644334	0.83
chr22	17645226	17645225	0.61	17646194	0.51	17645225	0.57	17645225	0.6	17646194	0.64
chr22	17649102	17649101	0.84	17649101	0.79	17611991	1.0	17649101	0.52	17649101	0.6
chr22	17649858	17659783	0.74	17645315	0.9	17661398	0.69	17641387	0.85	17647372	0.77
chr22	17651368	17679264	0.65	17673533	0.8	17661398	0.93	17674516	0.8	17674516	0.84
chr22	17655061	17654378	0.94	17646194	1.0	17646194	0.97	17652084	1.0	17646194	0.99
chr22	17655301	17648166	0.87	17653929	0.97	17655300	0.48	17647176	0.98	17655300	0.89
chr22	17655426	17655425	0.95	17655425	0.75	17655425	0.44	17655425	0.83	17613902	0.03
chr22	17656240	17656239	0.71	17656239	0.99	17650046	0.96	17656239	0.89	17656239	0.99
chr22	17657514	17660103	0.82	17622469	0.67	NA	NA	NA	NA	17626607	0.33
chr22	17658697	17651042	0.74	17657368	0.82	17651042	0.9	17657368	0.83	17657368	0.82
chr22	17659661	17659660	0.98	17659488	0.97	17648231	1.0	17659660	1.0	17659660	0.94
chr22	17660417	17660416	0.5	17626567	0.1	17660416	0.44	17646558	0.5	17660416	1.0
chr22	17661992	17654857	0.76	17661991	0.5	17661991	0.59	17623565	0.75	17661991	1.0
chr22	17663854	17663853	0.52	17653929	0.97	17640912	1.0	17647176	0.98	17662245	0.86
chr22	17666171	17666200	0.98	17666200	0.95	17666200	1.0	17666200	0.97	17666200	1.0
chr22	17666679	17666678	0.91	17671381	0.92	17666678	0.89	17666678	0.9	17666678	0.94
chr22	17668019	17684712	0.69	17664223	0.71	17664223	0.97	17659488	0.88	17668018	0.75
chr22	17668453	17668452	0.55	17668452	1.0	17631270	0.01	17668452	1.0	17668452	1.0
chr22	17670374	17650164	0.66	17673629	0.87	17678115	0.88	17673629	0.85	17678115	0.88
chr22	17671566	17671565	0.95	17674886	0.96	17674886	0.79	17671565	0.94	17648033	0.37
chr22	17673534	17661398	0.71	17673533	1.0	17673533	0.76	17673533	0.94	17673533	0.82
chr22	17675076	17675075	0.97	17675075	0.98	17675075	0.99	17675075	0.99	17671381	0.96
chr22	17676300	17674886	0.98	17674886	1.0	17674886	1.0	17674886	1.0	17674886	1.0
chr22	17677155	17677154	0.96	17677154	0.64	17721525	0.08	17677154	0.6	17677154	0.32
chr22	17677868	17677867	0.92	17670243	0.99	17677867	0.54	17677867	0.92	17662245	0.93
chr22	17680216	17674516	0.91	17671381	0.97	17689470	0.94	17689470	0.95	17671381	0.98
chr22	17681499	17681498	0.61	17664223	1.0	17681498	0.98	17681498	0.48	17681498	0.8
chr22	17681962	17646932	0.04	NA	NA	NA	NA	NA	NA	NA	NA
chr22	17683133	17679312	0.84	17678777	0.85	17640912	0.75	17683132	0.87	17662245	0.83
chr22	17683845	17664415	0.86	17680392	0.86	17680392	0.85	17680392	0.81	17673629	0.91
chr22	17684559	17649122	1.0	17682565	0.5	NA	NA	NA	NA	NA	NA
chr22	17684740	17684739	0.87	17670243	0.8	17684739	0.61	17683132	0.74	17662245	0.89
chr22	17686508	17697826	0.87	17687317	0.99	17686517	0.97	17673629	1.0	17686517	0.41
chr22	17687505	17687504	0.97	NA	NA	NA	NA	17656923	1.0	NA	NA
chr22	17687818	17687818	0.88	17671381	0.87	17689470	0.87	17689470	0.86	17689470	0.93
chr22	17689843	17661398	0.72	17673533	0.9	17674516	0.68	17689842	0.82	17673533	0.81
chr22	17690336	17687441	0.99	17687317	0.99	17690329	0.81	17673629	1.0	17686446	0.99
chr22	17691017	17687538	0.57	NA	NA	NA	NA	NA	NA	NA	NA
chr22	17691646	17690091	1.0	17670243	0.98	17641802	0.75	17675578	1.0	17662245	1.0
chr22	17694507	17694506	0.97	17664223	1.0	17694506	0.94	17694506	0.93	17694506	0.95
chr22	17697138	17686237	0.58	17670243	1.0	17697137	1.0	17675578	0.97	17697137	1.0
chr22	17697827	17661113	1.0	NA	NA	NA	NA	NA	NA	NA	NA
chr22	17698116	17698115	0.92	17698115	1.0	NA	NA	NA	NA	17713473	0.02
chr22	17703476	17677258	1.0	NA	NA	NA	NA	NA	NA	NA	NA
chr22	17704988	17704987	0.81	17704987	0.97	17704987	0.75	17704450	0.88	17686246	0.85
chr22	17705301	17705300	0.96	17705300	0.46	17705300	0.95	17705300	0.97	17705300	0.85
chr22	17706330	17706329	0.7	17706329	0.5	17706326	0.56	17706329	0.57	17706329	0.39
chr22	17710420	17710419	1.0	17710419	1.0	17668816	0.33	NA	NA	NA	NA
chr22	17711305	17699103	0.96	17699103	0.99	17690337	0.93	17707181	0.99	17690337	0.99
chr22	17712025	17712024	0.65	17686011	1.0	NA	NA	17712024	0.51	17712024	0.56
chr22	17713461	17713460	0.57	17699103	0.8	17694517	0.82	17715343	0.69	17673629	0.7
chr22	17714452	17671261	0.88	17714451	1.0	17682964	1.0	17681161	0.67	NA	NA
chr22	17720155	17670373	0.41	17698555	0.61	17680392	0.57	17684712	0.59	17684712	0.61
chr22	17721170	17695627	0.73	17694517	0.98	17721169	0.96	17715343	0.94	17686446	0.99
chr22	17722377	17722377	0.62	17673395	0.79	17722377	0.5	17720090	0.64	17722377	0.51
chr22	17723932	17723931	0.75	17675578	0.84	17675578	0.83	17720090	0.85	17716477	0.8
chr22	17725763	17760637	0.46	17725762	1.0	NA	NA	17725762	1.0	17725762	0.6
chr22	17726351	17726350	0.83	17715561	0.78	17726350	0.66	17680370	0.62	17718760	0.75
chr22	17728892	17728387	0.67	17756468	0.02	NA	NA	17720425	0.08	17756480	0.27
chr22	17736458	17736457	0.71	17731442	0.76	17737558	0.66	17739497	0.69	17739497	0.76
chr22	17736810	17736809	0.76	17736809	0.62	17736809	1.0	17736809	0.57	17736809	0.8
chr22	17740433	17740462	0.99	17740432	1.0	17739497	0.99	17740432	1.0	17740432	0.98
chr22	17741470	17741468	0.99	NA	NA	NA	NA	17694850	1.0	17717283	0.05
chr22	17745650	17738045	0.8	NA	NA	NA	NA	17738045	1.0	NA	NA
chr22	17745989	17745988	0.99	NA	NA	NA	NA	17745988	1.0	NA	NA
chr22	17746340	17741155	0.5	NA	NA	NA	NA	NA	NA	NA	NA
chr22	17748506	17748505	0.97	17748505	1.0	17748505	0.86	17748505	1.0	17748505	0.92
chr22	17751035	17751034	1.0	NA	NA	17751034	1.0	NA	NA	NA	NA
chr22	17751379	17751378	0.61	17751378	1.0	17751378	1.0	17751378	0.4	17751378	1.0
chr22	17751458	17750656	0.65	17751457	0.76	17751457	0.69	17750656	0.45	17714150	0.5
chr22	17752672	17752671	0.89	17752671	0.96	17752671	0.96	17752671	1.0	17753101	0.98
chr22	17755070	17754670	0.8	17754670	0.98	17754670	0.81	17754670	0.9	17754670	0.97
chr22	17755800	17755799	0.8	17755799	0.83	17755799	0.96	17755799	0.85	17755799	0.85
chr22	17762498	17723490	0.32	17757988	1.0	NA	NA	NA	NA	NA	NA
chr22	17763250	17763166	0.64	17763249	1.0	17763166	0.98	17763249	1.0	17763249	0.98
chr22	17767224	17767223	0.49	17767246	0.44	17767223	0.82	17767223	0.35	17767223	0.67
chr22	17768873	17768872	0.82	17768872	0.65	17768860	0.8	17768872	0.74	17768872	0.56
chr22	17769042	17769042	0.48	17769042	0.3	17769042	0.66	17769042	0.53	17768729	0.49
chr22	17776536	17776535	0.69	NA	NA	17776535	1.0	17776535	1.0	NA	NA
chr22	17784787	17782406	0.47	17782406	0.77	17784795	0.49	17782406	0.58	17782406	0.53
chr22	17799903	17799910	0.8	17799910	0.89	17799910	0.94	17799910	0.93	17799254	0.99
chr22	17799949	17799942	0.65	17803906	0.63	17799910	0.74	17803906	0.58	17799254	0.66
chr22	17801908	17801907	0.76	17801907	0.5	17813051	0.01	17753246	0.5	17820998	0.17
chr22	17802062	17802061	0.69	17802061	0.87	17802061	0.88	17802061	0.87	17802061	0.56
chr22	17809630	17809629	0.89	17809629	0.98	17809629	1.0	17809629	1.0	17809629	1.0
chr22	17810055	17810054	0.95	17810054	0.98	17809025	0.95	17810054	0.95	17810054	0.95
chr22	17812597	17812595	1.0	NA	NA	NA	NA	NA	NA	NA	NA
chr22	17820143	17818927	0.52	17817474	0.95	17819755	0.81	17819755	0.81	17817474	0.92
chr22	17827934	17827302	0.51	17827597	0.8	17827344	0.85	17827601	0.81	17827601	0.86
chr22	17831886	17831912	0.97	17831912	1.0	NA	NA	17831912	0.75	NA	NA
chr22	17836648	17836647	0.95	17836647	0.97	17836647	1.0	17836647	0.98	17836647	0.88
chr22	17839259	17839324	0.95	17839324	1.0	17837577	0.91	17838498	0.99	17839324	1.0
chr22	17839568	17839567	0.73	17840672	0.91	17837577	0.95	17839324	0.86	17837577	0.9
chr22	17843853	17843852	0.84	17843852	0.99	17843852	0.98	17843988	0.95	17843852	0.99
chr22	17853075	17853074	0.75	17853074	0.79	17853074	0.93	17853074	0.72	17853074	0.8
chr22	17862263	17862262	0.45	17862262	1.0	17862262	1.0	17862262	0.36	17862262	0.76
chr22	17865085	17858266	0.15	17856246	0.48	17867234	0.41	17867234	0.41	17867234	0.55
chr22	17866602	17866658	0.19	17866613	0.25	17866613	0.34	17866618	0.13	17866613	0.28
chr22	17868320	17868319	0.7	17868319	1.0	17868319	0.6	17868319	0.86	17868319	0.7
chr22	17875682	17878417	0.51	17876477	0.8	17876477	0.67	17875867	0.69	17876477	0.78
chr22	17886805	17891119	0.66	17881813	0.92	17888395	0.75	17896394	0.64	17888395	0.97
chr22	17891257	17891256	1.0	17891256	1.0	17891248	0.99	17891256	1.0	17891256	1.0
chr22	17894396	17894395	0.5	17894395	0.9	17865073	0.59	17894395	0.65	17894395	0.51
chr22	17898108	17898107	0.27	17898107	0.7	17898107	0.78	17898107	0.74	17898107	0.83
chr22	17908310	17908317	0.7	NA	NA	17877022	1.0	17868230	0.5	17864708	1.0
chr22	17911336	17911335	0.94	17911335	0.98	17911335	1.0	17911335	0.98	17911335	0.98
chr22	17912369	17913563	0.44	17897837	0.55	17912368	0.48	17899037	0.54	17912368	0.58
chr22	17918507	17958230	0.5	NA	NA	NA	NA	NA	NA	NA	NA
chr22	17919077	17920882	0.84	17917291	0.68	17928447	0.59	17920882	0.76	17928447	0.83
chr22	17928445	17929265	0.85	17925556	0.99	17918831	0.97	17928449	0.98	17925556	0.98
chr22	17929094	17929093	0.92	17917291	0.94	17917291	0.94	17926936	0.97	17929093	0.68
chr22	17929266	17928447	0.52	17928396	0.59	17923924	0.69	17920750	0.68	17920750	0.6
chr22	17936576	17936575	0.91	17916089	0.67	17936575	0.67	17936575	0.67	17913694	0.5
chr22	17936793	17936792	0.98	17915983	1.0	NA	NA	17936792	1.0	17891775	1.0
chr22	17944113	17944112	0.99	17950403	0.98	17920882	1.0	17944112	1.0	17920882	1.0
chr22	17945009	17945677	0.75	17945008	0.76	17945008	0.94	17945008	0.86	17943606	0.81
chr22	17947973	17932525	1.0	17952952	0.08	17926453	0.33	17932525	1.0	NA	NA
chr22	17948913	17946928	0.79	17933721	0.91	17943606	0.94	17933721	0.9	17933721	0.91
chr22	17950167	17951378	0.76	17950403	0.84	17920882	0.82	17951378	0.88	17920882	0.76
chr22	17951702	17951693	0.95	17951714	0.53	17971325	0.5	17917490	0.64	17951714	0.47
chr22	17954751	17954750	0.97	17954750	1.0	17957310	0.98	17954750	1.0	17954750	0.89
chr22	17958696	17959406	0.94	17958006	0.99	17958694	0.54	17958006	0.95	17958006	0.99
chr22	17965184	17965183	0.66	17964790	0.73	17954178	0.79	17964790	0.63	17954277	0.75
chr22	17967463	17963694	0.37	17967492	0.67	17961883	0.77	17967492	0.61	17966992	0.55
chr22	17968042	17968041	0.68	17968041	0.99	17968041	0.91	17968041	1.0	17968041	1.0
chr22	17969532	17980444	0.14	17961492	1.0	NA	NA	17969550	0.8	NA	NA
chr22	17971524	17971523	0.71	17967150	1.0	17971561	1.0	17991753	0.04	NA	NA
chr22	17976049	17976048	0.81	17976048	0.95	17976048	0.95	17976048	0.96	17976048	0.98
chr22	17976809	17981350	0.93	17976807	1.0	17976803	0.53	17976807	0.66	17976807	1.0
chr22	17977537	17974353	0.65	17982990	0.83	17977536	0.98	17974353	0.84	17982990	0.88
chr22	17978518	17977953	0.75	17978946	0.86	17978517	1.0	17976358	0.6	17978517	0.31
chr22	17978875	17978064	0.97	17976892	1.0	17968041	0.97	17976048	0.99	17976892	0.99
chr22	17979777	17979784	0.69	17976892	0.65	17979652	0.43	17994721	0.68	17979652	0.56
chr22	17981287	17981286	0.78	17981286	1.0	17954616	1.0	17981286	0.97	17981286	0.98
chr22	17982105	17979261	0.98	17976892	1.0	17970077	0.95	17976048	0.99	17976892	1.0
chr22	18000246	18000464	0.42	18001294	0.91	18001294	0.8	18001877	0.84	18001877	0.92
chr22	18003160	18003159	0.9	18000987	0.84	18003159	0.82	18003159	0.99	18003159	0.92
chr22	18003776	18003775	1.0	18001273	0.87	18003775	1.0	18003775	1.0	18003775	0.81
chr22	18004913	18000600	0.49	18004912	0.85	18004933	0.94	18000600	0.64	18004933	0.71
chr22	18007431	18046481	0.03	NA	NA	NA	NA	18028762	0.5	17982716	0.2
chr22	18014092	18015139	0.68	18015139	0.53	18017966	0.86	18022125	0.73	18015139	0.79
chr22	18014987	18015919	0.73	18014986	1.0	18014986	0.99	18014986	0.97	18014986	0.97
chr22	18016940	18016939	0.9	18016939	0.8	18016939	0.95	18015919	0.92	18016541	0.9
chr22	18017216	18017215	0.83	18017215	0.95	18018777	1.0	18017215	0.99	18016541	0.96
chr22	18017753	18017752	0.55	18018777	0.63	18015919	0.86	18017752	0.76	18017591	0.76
chr22	18018740	18018768	0.71	18016164	0.78	18025411	0.48	18018740	0.48	18019445	0.52
chr22	18019702	18019701	0.99	18019490	0.95	18019490	0.99	18019701	0.99	18019701	1.0
chr22	18020913	18020913	0.35	18017899	0.63	18021761	0.38	18020913	0.51	18018740	0.39
chr22	18023187	18022035	0.66	18016164	0.85	18023186	0.65	18023186	0.85	18021761	0.73
chr22	18026479	18026478	0.73	18026478	1.0	18026478	0.64	18026478	1.0	18026478	1.0
chr22	18028041	18028040	1.0	18025834	1.0	18026320	0.98	18025834	1.0	18028040	1.0
chr22	18030127	18032112	0.44	18017388	0.7	18027182	0.82	18027182	0.51	18024264	0.69
chr22	18031149	18031148	0.74	18031148	0.9	18031148	0.95	18031148	0.82	18031148	0.65
chr22	18035444	18035453	0.61	18035443	0.79	18035443	0.66	18035443	0.6	18035443	0.62
chr22	18038011	18038010	0.97	18038010	1.0	18038010	1.0	18038010	1.0	18038010	0.89
chr22	18038686	18038685	0.38	18038890	0.45	18038300	0.22	18038632	0.28	18040857	0.26
chr22	18038891	18038890	0.96	18038890	0.98	18038035	1.0	18038890	1.0	18038890	0.85
chr22	18040570	18039128	0.55	18039004	0.76	18040582	0.96	18040582	0.82	18040582	0.8
chr22	18040896	18040895	0.36	18046495	0.2	18040895	1.0	18040895	1.0	18040895	1.0
chr22	18042352	18042397	0.62	18042272	0.89	18042397	0.53	18042397	0.23	18042397	0.39
chr22	18043819	18043818	0.8	18043818	1.0	18042370	0.97	18043818	0.98	18043818	0.99
chr22	18044416	18042934	0.92	18042934	0.95	18043801	0.96	18042934	0.96	18043801	0.94
chr22	18046321	18045907	0.98	18045907	0.98	18045907	0.99	18045907	0.93	18045062	1.0
chr22	18047159	18047158	0.94	18047158	0.93	18047158	0.96	18047158	0.91	18047158	0.99
chr22	18049604	18049603	0.74	18049603	1.0	18049603	0.9	18049603	0.77	18049603	0.98
chr22	18049741	18026035	0.55	18049755	0.86	18031372	1.0	18051131	0.5	18049755	1.0
chr22	18049912	18049663	0.98	18049663	0.93	18039001	0.8	18049663	0.89	18049632	0.85
chr22	18051771	18051770	0.96	NA	NA	18041370	1.0	18051770	1.0	NA	NA
chr22	18051910	18051543	0.53	18051909	0.82	18051921	0.87	18051909	0.75	18051909	0.98
chr22	18059767	18059766	0.94	18059766	0.83	NA	NA	18059766	0.5	18059766	1.0
chr22	18067227	18067230	0.41	18067230	0.81	18067230	0.61	18067230	0.47	18067230	0.79
chr22	18071338	18071371	0.62	18071362	0.55	18071343	0.66	18071343	0.55	18071362	0.66
chr22	18073354	18073353	0.42	18059381	1.0	18073374	0.67	18073353	0.78	18041311	0.33
chr22	18080317	18049603	1.0	18058915	0.33	18125562	0.78	NA	NA	18103835	1.0
chr22	18080997	18080996	0.96	18080996	1.0	18080996	1.0	18080996	0.5	18080996	1.0
chr22	18081152	18080966	0.83	18081151	0.41	18081151	0.61	18081151	0.73	18081151	0.6
chr22	18081245	18082282	0.48	18084510	0.81	18100808	0.74	18084510	0.7	18084510	0.67
chr22	18082063	18082062	0.74	18082062	0.66	18082580	0.64	18082062	0.85	18080805	0.63
chr22	18084724	18084723	0.57	18084723	0.51	NA	NA	18084723	0.73	18084723	0.92
chr22	18085872	18085871	0.98	18045030	1.0	NA	NA	18085871	1.0	NA	NA
chr22	18086881	18084479	1.0	NA	NA	NA	NA	NA	NA	NA	NA
chr22	18089695	18089665	0.82	18089665	0.95	18089665	1.0	18082961	0.98	18082961	0.98
chr22	18092685	18092684	0.73	18092684	0.97	18092684	0.95	18092684	0.97	18092684	0.98
chr22	18093563	18088992	0.74	18088992	0.73	18093562	0.44	18088992	0.69	18084465	0.31
chr22	18095705	18095704	0.75	18082314	0.55	18095704	0.92	18095704	0.4	18095704	0.43
chr22	18096421	18096420	0.92	18096420	0.73	18096420	0.22	18096420	0.93	18096420	1.0
chr22	18098632	18098647	0.99	18098647	1.0	18098647	0.99	18096995	1.0	18098647	0.98
chr22	18098764	18098767	0.93	18098767	0.92	18098206	0.91	18098767	1.0	18080805	0.98
chr22	18100393	18100392	1.0	18100392	0.82	18100392	1.0	18100392	0.81	18100392	0.56
chr22	18108631	18107076	0.56	18107076	0.69	18107035	0.88	18104948	0.73	18109227	0.8
chr22	18108979	18100501	0.58	18104104	0.49	18105228	0.6	18105228	0.54	18108841	0.83
chr22	18109300	18109299	1.0	18109299	0.84	NA	NA	NA	NA	NA	NA
chr22	18130418	18130417	0.98	18130417	0.53	18130417	0.96	18130417	0.65	18130417	0.97
chr22	18130591	18130590	0.63	18130590	0.65	18128456	0.69	18130590	0.81	18130590	0.89
chr22	18132261	18132107	0.71	18132107	0.87	18132107	0.97	18132107	0.8	18132107	0.84
chr22	18134337	18134336	0.69	18134336	0.73	18134336	0.37	18134336	0.51	18134336	0.7
chr22	18136153	18136152	0.5	18136152	0.67	18136152	0.57	18136152	0.44	18136152	0.5
chr22	18136316	18136315	0.98	18136315	0.95	18136315	1.0	18136315	0.89	18136315	0.99
chr22	18140302	18140301	0.99	18140301	0.79	18137895	0.87	18140301	1.0	18140301	0.69
chr22	18141835	18141834	0.6	18141834	0.91	18141324	0.5	18141834	0.77	18141834	0.86
chr22	18143290	18143306	0.4	18143545	0.84	18139576	0.59	18143545	0.85	18143289	0.87
chr22	18144661	18144644	0.9	18144644	1.0	18144660	0.78	18144644	0.96	18137895	0.87
chr22	18149157	18149156	0.88	18110916	0.56	18149156	0.75	18146261	0.63	18149156	0.84
chr22	18150948	18150947	1.0	NA	NA	NA	NA	NA	NA	NA	NA
chr22	18151657	18151656	0.73	NA	NA	18151656	1.0	18176098	0.0	18151656	0.68
chr22	18152460	18152459	0.72	18152459	0.63	18152459	0.69	18152459	0.53	18152459	0.45
chr22	18152518	18152517	1.0	18152517	1.0	18111855	1.0	18152517	1.0	18152517	1.0
chr22	18153430	18154283	0.97	18154283	0.99	18153315	0.99	18154283	0.96	18153315	0.96
chr22	18154429	18154428	1.0	NA	NA	NA	NA	NA	NA	NA	NA
chr22	18159500	18159499	0.78	18159499	0.92	18159499	0.98	18159499	0.94	18159499	0.94
chr22	18948943	18948942	0.86	18948942	0.92	NA	NA	18948942	0.67	NA	NA
chr22	18949075	18949076	0.39	18949075	0.78	18949076	0.67	18950854	0.56	18949076	0.69
chr22	18983736	18983734	0.97	18983734	0.99	18980069	1.0	18983734	1.0	18983734	0.99
chr22	18984380	18984379	0.76	18984235	0.88	18984433	0.93	18984235	0.93	18984534	0.86
chr22	18985358	18984433	0.88	18985357	0.95	18984433	0.85	18985357	0.93	18985357	0.75
chr22	18985662	18985517	0.61	18985517	0.79	18984884	0.61	18985517	0.74	18984884	0.69
chr22	18986429	18986815	0.82	18986815	0.68	18986815	0.75	18986815	0.85	18986815	0.89
chr22	18987628	18988966	0.97	18987626	1.0	18987473	1.0	18987211	0.99	18987211	0.99
chr22	18988514	18988513	0.99	18988513	0.95	18988513	0.96	18988513	0.97	18988513	0.84
chr22	18988787	18988787	0.86	18988787	0.7	18986815	0.55	18988787	0.68	18988787	0.79
chr22	18996502	18996501	0.93	18996501	0.8	18996501	0.99	18996501	0.51	18994992	0.85
chr22	19010513	19010512	0.93	19010512	1.0	NA	NA	NA	NA	NA	NA
chr22	19015462	19016988	0.68	19014646	0.8	19014646	0.63	19016988	0.77	19014646	0.46
chr22	19017197	18968588	1.0	18999526	1.0	19007161	1.0	19017196	1.0	19014273	0.98
chr22	19020182	19020185	0.91	NA	NA	NA	NA	NA	NA	NA	NA
chr22	19020827	19020997	0.94	19021099	0.98	19022636	0.98	19018702	0.99	19018693	0.95
chr22	19022252	19022201	0.95	19021099	0.97	19022636	0.93	19018702	0.96	19022291	0.9
chr22	19049827	19049826	0.71	19038512	0.83	19044996	0.86	19038512	0.84	19044996	0.74
chr22	19052414	19052609	0.64	19082830	0.73	19044996	0.79	19040084	0.73	19045365	0.69
chr22	19052610	19052609	0.99	19039100	1.0	19042494	0.97	19052609	1.0	19044931	1.0
chr22	19052774	19052778	1.0	19047920	0.97	19005465	1.0	19052778	1.0	19047920	1.0
chr22	19054742	19052609	0.72	19039100	0.54	19054741	0.98	19052609	0.83	19054741	0.63
chr22	19055170	19055180	1.0	19055180	1.0	NA	NA	19055180	1.0	NA	NA
chr22	19055549	19055548	1.0	19027718	1.0	19040949	0.92	19055548	1.0	19038510	1.0
chr22	19056315	19086349	0.83	NA	NA	19020826	0.12	NA	NA	NA	NA
chr22	19056555	19053262	0.89	19061765	0.8	19054383	0.85	19040967	0.8	19051334	0.79
chr22	19063514	19048719	0.64	19063513	0.93	19063513	0.94	19063513	0.95	19063513	0.97
chr22	19065957	19061765	1.0	19063122	1.0	19039100	1.0	19042823	0.97	19065777	1.0
chr22	19066411	19038265	0.89	19047473	0.95	19029249	0.87	19035928	0.57	19066433	0.85
chr22	19067692	19092897	0.74	19063122	0.64	19039100	0.83	19042823	0.68	19051334	0.78
chr22	19071482	19037766	0.69	19071481	1.0	NA	NA	19071481	1.0	19071481	0.53
chr22	19074413	19092897	0.69	19076121	0.78	19045365	0.75	19069675	0.73	19069675	0.75
chr22	19075447	19075446	0.99	19075446	1.0	19075446	0.87	19075446	1.0	19075446	1.0
chr22	19077833	19046566	0.76	19077832	0.96	19077832	1.0	19077832	0.96	19077832	1.0
chr22	19082054	19109814	0.36	19074412	0.88	19067692	0.92	19067692	0.65	19067692	0.88
chr22	19083087	19083086	0.78	19083086	0.8	19083086	0.77	19083086	0.82	19083086	0.85
chr22	19085106	19096039	0.83	19086411	0.84	19037868	0.85	19086250	0.86	19086250	0.65
chr22	19087679	19132425	0.56	19122442	0.89	19037817	0.81	19066780	0.81	19085574	0.79
chr22	19089577	19054447	0.81	NA	NA	NA	NA	19039723	0.8	NA	NA
chr22	19092344	19086250	0.96	19090811	0.97	19044931	0.99	19090896	0.95	19090811	0.98
chr22	19092898	19090414	0.87	19092897	0.99	19045365	0.99	19095640	0.97	19093386	0.97
chr22	19092966	19086250	0.99	19090811	1.0	19044931	0.74	19090896	0.97	19090811	0.98
chr22	19094426	19105926	0.7	19080358	0.6	19047473	0.53	19096895	0.78	19117437	0.39
chr22	19096883	19104709	0.71	19113264	0.86	19047320	0.68	19113264	0.76	19091162	0.82
chr22	19097236	19097235	1.0	19073067	1.0	NA	NA	NA	NA	19048066	0.75
chr22	19098501	19052398	0.02	NA	NA	19131989	0.02	NA	NA	NA	NA
chr22	19099971	19084969	0.98	19101094	0.92	19091079	0.85	19101094	0.83	19091079	0.81
chr22	19100665	19096039	0.77	19100664	0.98	19100664	0.98	19100664	0.75	19100664	0.99
chr22	19101738	19090414	0.93	19092897	0.82	19090414	0.91	19095640	0.83	19110636	0.81
chr22	19102702	19077654	0.99	19054250	1.0	19054250	0.95	19102701	0.69	19102701	0.89
chr22	19103285	19104383	0.9	19103284	0.94	19103284	0.99	19103284	0.94	19103284	1.0
chr22	19104882	19084970	0.85	19098083	1.0	19058496	1.0	19084970	1.0	19084970	0.93
chr22	19108859	19108858	0.53	19108858	0.98	19090111	0.97	19084970	0.94	19084970	0.95
chr22	19109035	19106286	0.57	NA	NA	19109039	1.0	NA	NA	NA	NA
chr22	19110637	19110636	0.96	19110167	0.99	19076121	0.96	19110636	0.97	19093386	0.99
chr22	19113369	19113382	0.96	19104387	0.83	19104383	0.82	19104383	0.78	19104383	0.84
chr22	19122443	19122442	0.44	NA	NA	19168848	0.07	NA	NA	NA	NA
chr22	19126018	19126022	1.0	NA	NA	NA	NA	NA	NA	NA	NA
chr22	19129753	19081950	0.67	19081950	1.0	19129758	0.95	19129758	1.0	19081950	1.0
chr22	19135863	19135862	1.0	NA	NA	19097433	0.25	NA	NA	NA	NA
chr22	19141122	19141121	0.75	19137623	0.98	19141121	0.94	19141121	0.96	19141121	0.99
chr22	19141996	19142014	1.0	NA	NA	19155225	0.05	NA	NA	NA	NA
chr22	19143203	19143202	0.62	19124809	0.63	19143347	0.84	19143202	0.66	19143215	0.39
chr22	19145324	19145323	0.64	19145323	0.57	19145323	0.8	19145323	0.89	19145323	0.62
chr22	19145667	19145666	1.0	NA	NA	19145666	0.35	19145666	0.67	19145666	0.46
chr22	19145861	19145860	0.44	19145860	0.97	19145860	0.8	19145860	0.78	19145860	0.84
chr22	19146022	19146021	1.0	19146021	1.0	19146021	1.0	19146021	0.44	19146021	1.0
chr22	19149433	19145652	1.0	19185316	0.12	NA	NA	NA	NA	19119735	0.12
chr22	19152754	19152753	0.52	19152753	0.94	19152753	0.94	19152753	0.53	19152753	0.92
chr22	19156078	19110324	0.03	NA	NA	19201244	0.5	NA	NA	NA	NA
chr22	19157076	19157207	0.98	19156582	1.0	19157050	0.97	19157075	0.99	19156903	0.97
chr22	19157261	19157075	0.67	19156582	0.99	19157284	0.98	19157075	0.92	19156903	0.95
chr22	19158131	19158130	0.71	19158130	0.97	19158130	0.95	19158130	0.91	19158130	0.92
chr22	19158317	19158344	0.83	19158338	0.93	19158338	0.98	19158338	0.82	19158338	0.89
chr22	19158796	19158795	0.99	19158795	0.99	19158795	0.99	19158795	0.95	19158795	0.98
chr22	19160972	19163226	0.33	19160997	0.6	19160997	0.57	19159192	0.63	19159574	0.35
chr22	19163307	19163306	0.68	19157494	0.33	19127792	0.05	19124690	0.67	19161161	0.2
chr22	19163648	19163670	0.73	19162392	0.92	19162264	0.98	19163670	0.97	19160731	0.81
chr22	19164980	19164979	0.85	19164979	0.53	19164979	0.42	19163110	0.46	19164979	0.82
chr22	19166548	19166547	0.89	19166547	0.68	19166547	1.0	19165347	0.78	19166547	0.67
chr22	19185327	19185326	0.77	19185326	0.91	19185326	0.99	19185326	0.93	19185326	0.97
chr22	19186606	19186613	0.99	19186613	0.99	19186613	0.98	19186613	0.99	19186613	1.0
chr22	19186943	19186942	1.0	19198015	0.96	19198015	0.99	19198015	0.99	19171118	0.97
chr22	19188609	19188614	0.89	19175370	0.83	19190907	0.81	19188614	0.93	19188614	0.63
chr22	19191721	19171846	1.0	NA	NA	NA	NA	19168021	1.0	NA	NA
chr22	19195858	19211497	0.56	NA	NA	NA	NA	NA	NA	19222671	0.27
chr22	19200855	19167760	0.5	19200854	1.0	NA	NA	NA	NA	19250330	0.33
chr22	19205092	19205091	1.0	19211091	0.95	19205091	1.0	19205091	1.0	19171118	0.99
chr22	19205930	19210716	0.71	19205086	0.94	19179896	0.99	19210716	0.98	19179896	0.99
chr22	19207011	19184428	0.27	19196584	0.48	19177346	0.56	19165590	0.38	19169030	0.48
chr22	19211848	19211847	0.55	19172784	0.75	19174423	0.72	19203993	0.75	19211847	0.87
chr22	19214683	19196584	0.72	19196584	0.74	19196584	0.68	19196584	0.77	19196584	0.62
chr22	19219157	19217296	0.53	19171080	0.9	19269022	0.82	19211784	0.76	19211898	0.78
chr22	19219485	19179008	0.02	NA	NA	NA	NA	NA	NA	NA	NA
chr22	19226739	19226738	1.0	NA	NA	NA	NA	NA	NA	19226738	0.25
chr22	19239949	19239948	0.39	19220977	0.74	19212588	0.89	19220977	0.8	19213304	0.86
chr22	19242291	19235829	0.78	19193807	0.89	19193876	0.56	19217296	0.82	19193876	0.55
chr22	19246063	19230183	0.99	19210507	0.86	NA	NA	19211778	1.0	19210507	1.0
chr22	19246473	19210507	1.0	19211778	0.93	NA	NA	19210507	1.0	19210507	1.0
chr22	19248298	19198379	0.6	19199251	1.0	19248297	0.96	19198379	1.0	19213681	0.99
chr22	19250331	19250330	0.57	19200567	0.94	19200567	0.98	19250330	0.93	19250330	0.97
chr22	19253706	19253705	0.88	19220977	0.69	19253705	0.63	19253705	0.63	19253705	0.56
chr22	19255910	19255909	0.48	19255909	0.72	19206003	0.76	19255909	0.61	19213681	0.82
chr22	19256668	19256607	0.81	19207786	0.76	19212588	0.87	19256607	0.71	19213304	0.81
chr22	19260931	19211777	0.64	19260930	0.99	19260930	0.87	19211777	0.97	19211898	0.98
chr22	19261116	19259511	0.95	19261115	0.83	19261115	0.68	19259511	0.84	19261115	0.63
chr22	19262632	19248095	0.86	19262631	0.94	19253705	0.91	19262631	0.91	19262631	0.9
chr22	19263260	19259511	0.85	19253491	0.78	19253491	0.92	19263259	0.86	19215568	0.93
chr22	19264248	19264247	0.72	19220977	0.72	19264247	0.93	19264247	0.8	19263500	0.91
chr22	19269946	19269946	0.5	19220254	1.0	19269945	0.66	19232457	0.8	19220254	0.97
chr22	19274731	19274730	0.4	19274730	0.86	19274730	0.84	19274730	0.56	19274730	0.91
chr22	19276650	19298684	0.03	19314972	0.33	NA	NA	NA	NA	NA	NA
chr22	19279121	19288102	0.89	NA	NA	19279121	0.93	19279121	1.0	19279121	1.0
chr22	19280338	19280337	0.82	19280337	1.0	19280337	1.0	19251285	0.5	19280337	1.0
chr22	19281295	19255755	0.57	19281163	0.93	19238127	0.91	19269258	0.81	19281294	0.78
chr22	19282329	19282328	0.65	NA	NA	19282328	1.0	19263467	0.02	19282328	0.64
chr22	19282629	19317596	0.4	19256667	0.14	19294707	0.02	19256667	0.28	19258981	0.73
chr22	19291658	19291657	0.98	19247047	1.0	NA	NA	19291657	1.0	19273055	0.33
chr22	19297492	19297500	0.71	NA	NA	NA	NA	NA	NA	NA	NA
chr22	19298105	19298073	0.95	19298104	0.98	19298104	0.97	19298104	0.98	19298073	0.96
chr22	19299857	19301049	0.79	19334485	0.45	19299704	0.82	19299704	0.69	19313464	0.62
chr22	19301044	19301053	0.35	19310270	0.6	19306120	0.47	19312056	0.43	19302318	0.57
chr22	19301222	19301230	0.94	19301221	0.98	19301221	1.0	19301221	0.96	19301221	0.98
chr22	19302128	19302127	0.89	NA	NA	NA	NA	19302127	1.0	NA	NA
chr22	19303194	19303193	0.86	19306133	0.92	19303193	0.86	19308712	0.61	19303193	0.68
chr22	19303355	19334221	0.56	19289704	0.67	NA	NA	19303234	1.0	NA	NA
chr22	19304077	19304076	0.78	19300632	0.97	19304076	1.0	19304076	0.99	19300632	0.94
chr22	19304858	19304867	0.98	19300632	1.0	19304076	1.0	19304867	0.97	19306502	0.98
chr22	19308017	19308016	0.93	19308016	1.0	19306120	1.0	19308016	1.0	19306120	0.59
chr22	19310262	19307774	0.96	19310270	0.96	19310270	0.89	19298454	0.42	19310270	0.88
chr22	19311207	19302192	0.76	19302192	0.97	19302192	0.96	19311210	0.46	19302192	1.0
chr22	19312166	19307718	0.67	NA	NA	NA	NA	NA	NA	NA	NA
chr22	19313334	19304867	0.48	19313564	0.69	19313333	0.71	19313564	0.7	19302318	0.79
chr22	19314973	19314972	0.95	19279492	0.5	19314972	0.92	19314972	0.91	19314972	0.99
chr22	19315457	19315458	0.98	19300339	0.95	19314142	1.0	19314142	0.99	19315458	0.99
chr22	19316305	19333034	0.01	19270251	0.03	19291671	0.03	NA	NA	NA	NA
chr22	19317302	19317301	0.94	19317301	1.0	19317301	0.99	19317301	0.97	19317301	0.96
chr22	19322965	19335739	0.99	19335739	0.98	19322982	1.0	19335739	0.95	19333321	0.96
chr22	19326694	19326693	0.93	19326693	1.0	19326693	0.5	19326693	0.61	19326693	0.78
chr22	19327672	19327671	1.0	NA	NA	NA	NA	NA	NA	19319737	0.03
chr22	19328622	19291857	0.01	19338737	0.03	NA	NA	19328627	0.18	NA	NA
chr22	19332624	19332623	0.85	19332623	1.0	19324924	0.33	NA	NA	19332623	1.0
chr22	19332778	19332777	0.95	NA	NA	NA	NA	19332777	1.0	NA	NA
chr22	19333974	19314972	0.5	NA	NA	19333978	0.25	NA	NA	19347159	0.06
chr22	19335248	19335247	0.6	19382775	0.03	NA	NA	19335247	0.25	NA	NA
chr22	19337799	19337798	0.91	19345420	0.2	NA	NA	NA	NA	19337798	1.0
chr22	19338409	19338408	0.87	19338408	0.96	19341828	0.97	19338408	0.97	19338408	0.98
chr22	19343876	19343886	0.52	19300339	0.78	19314142	0.83	19314142	0.8	19342448	0.93
chr22	19347944	19356139	0.06	NA	NA	NA	NA	NA	NA	NA	NA
chr22	19348501	19348500	0.98	19348500	1.0	19348500	1.0	19348500	0.96	19348500	0.96
chr22	19348953	19348952	0.69	19309036	0.07	NA	NA	19389995	0.0	NA	NA
chr22	19349982	19301053	0.01	NA	NA	NA	NA	NA	NA	NA	NA
chr22	19352555	19319751	0.88	NA	NA	NA	NA	19352554	1.0	NA	NA
chr22	19354941	19354940	1.0	19354940	1.0	19343507	0.45	19354940	1.0	19354940	1.0
chr22	19363233	19363232	0.6	NA	NA	19363232	0.82	19363244	1.0	19348530	0.01
chr22	19367369	19340415	0.92	19334898	0.98	19334898	0.83	19334946	0.88	19334898	0.81
chr22	19368430	19368429	0.86	19368429	1.0	19331099	0.87	19368429	0.87	19350678	0.99
chr22	19369928	19329301	0.67	NA	NA	NA	NA	19372464	1.0	19389995	0.0
chr22	19371632	19371259	0.98	19321866	1.0	19365837	0.98	19321866	1.0	19352112	0.96
chr22	19372572	19363177	0.93	19324008	0.9	19365837	0.93	19372571	0.96	19372571	0.97
chr22	19379023	19379034	0.95	19379034	0.89	19352112	1.0	19374306	0.98	19347290	0.6
chr22	19380607	19380611	0.82	19380611	1.0	NA	NA	19380611	1.0	NA	NA
chr22	19382762	19382771	0.62	19405005	0.6	19371791	0.59	19383063	0.6	19382770	0.76
chr22	19384820	19384819	0.98	19384819	0.92	19371791	0.99	19384819	0.75	19384819	0.72
chr22	19389996	19389995	0.46	19389995	0.98	19389995	0.7	19389995	0.95	19389995	0.99
chr22	19390953	19390960	0.78	19342448	0.93	19390960	0.99	19390960	0.83	19342448	1.0
chr22	19391472	19383063	0.72	19383063	0.98	19391483	0.96	19383063	0.72	19393191	1.0
chr22	19399354	19389960	0.86	19399353	0.87	19399353	0.81	19399771	0.84	19399353	0.88
chr22	19409284	19407613	0.98	19368429	0.99	19365837	0.94	19407613	1.0	19405005	0.98
chr22	19413596	19413595	0.34	19413595	0.45	19374619	0.65	19374619	0.44	19413595	0.56
chr22	19414936	19405005	0.86	19405005	0.98	19409288	0.79	19405005	0.9	19405005	0.96
chr22	19415878	19415877	0.87	19415877	0.33	19429176	0.05	19408209	0.75	19379259	0.2
chr22	19417202	19417201	1.0	19367707	1.0	NA	NA	19417201	0.81	19410235	0.33
chr22	19418469	19418468	0.85	19418468	0.96	NA	NA	19418468	0.81	19382154	1.0
chr22	19418628	19418627	1.0	NA	NA	19424618	0.5	19371918	1.0	NA	NA
chr22	19418925	19418925	0.76	19418925	0.71	19422201	0.52	19418925	0.71	19384256	0.83
chr22	19420040	19422019	0.23	19420040	0.37	19420040	0.84	19420040	0.58	19371791	0.53
chr22	19421300	19421299	0.76	19421299	0.82	19390364	0.73	19421299	0.85	19421299	0.8
chr22	19421673	19386778	0.84	19421672	1.0	NA	NA	NA	NA	NA	NA
chr22	19422170	19422195	0.73	19418925	0.77	19422201	0.56	19418925	0.63	19405005	0.76
chr22	19422269	19422282	1.0	19418468	0.16	19418292	1.0	NA	NA	NA	NA
chr22	19431483	19431482	0.75	19389044	0.98	19385189	0.96	19431482	0.91	19385189	0.9
chr22	19433765	19433770	0.98	19389044	1.0	19385189	1.0	19431482	1.0	19385189	1.0
chr22	19437587	19393191	0.67	19437586	0.58	19393577	0.85	19393191	0.68	19437586	0.86
chr22	19437993	19437992	1.0	19437992	1.0	19437992	0.99	19437992	0.95	19437992	1.0
chr22	19438972	19438971	0.95	19467100	0.07	19427037	1.0	19466500	0.99	19417308	0.93
chr22	19439555	19442094	0.76	19439554	0.91	19439554	0.96	19439554	0.83	19441992	0.96
chr22	19440342	19440341	0.96	19440341	0.97	19440341	0.99	19440341	0.97	19440341	0.93
chr22	19445674	19445689	1.0	NA	NA	NA	NA	NA	NA	19423524	0.0
chr22	19448570	19465752	0.6	19448569	0.4	19459659	0.66	19448569	0.54	19479774	0.25
chr22	19457812	19457811	0.82	19420425	0.57	19457811	1.0	19457811	0.73	19457811	0.32
chr22	19459617	19445689	1.0	19431371	0.14	NA	NA	19434216	0.01	NA	NA
chr22	19461816	19421932	0.5	NA	NA	19461815	0.54	NA	NA	19457811	0.14
chr22	19470448	19470447	0.62	19470447	0.99	19470447	1.0	19470447	0.94	19470447	0.92
chr22	19481351	19481372	0.96	NA	NA	NA	NA	NA	NA	19530882	0.0
chr22	19482971	19482970	0.64	19482970	1.0	19482970	0.94	19482970	0.55	19482970	0.72
chr22	19483433	19487292	0.17	NA	NA	NA	NA	NA	NA	NA	NA
chr22	19484924	19484936	1.0	19484936	1.0	19484936	0.98	19491093	0.93	19484936	0.97
chr22	19489330	19489329	0.69	19441992	1.0	19489329	1.0	19489329	0.95	19498551	0.99
chr22	19491434	19491433	0.7	19491433	0.71	19491433	0.75	19485452	0.36	19480364	1.0
chr22	19491833	19491832	1.0	19477583	1.0	19491849	1.0	19477583	1.0	19491832	1.0
chr22	19492403	19443417	1.0	NA	NA	19457625	1.0	NA	NA	NA	NA
chr22	19492416	19443417	1.0	NA	NA	NA	NA	NA	NA	NA	NA
chr22	19493427	19484650	0.78	19484757	0.79	19493426	0.76	19481132	0.74	19493426	0.85
chr22	19498014	19496375	0.99	19498013	1.0	19498013	0.97	19481132	1.0	19481132	0.97
chr22	19504296	19483783	0.04	NA	NA	19456325	1.0	NA	NA	NA	NA
chr22	19506934	19506933	0.25	19506933	0.94	19506933	1.0	19506933	0.95	19506933	1.0
chr22	19526139	19485884	0.17	NA	NA	NA	NA	NA	NA	NA	NA
chr22	19528697	19528696	0.75	19528696	0.79	19528696	1.0	19528696	1.0	19528696	0.67
chr22	19532385	19532384	0.79	19532384	0.99	19533775	0.93	19532428	0.88	19533775	0.95
chr22	19533840	19533775	0.75	19533839	0.84	19533775	0.86	19533839	0.75	19533839	0.81
chr22	19534242	19534245	1.0	NA	NA	NA	NA	19484993	0.5	NA	NA
chr22	19535377	19535376	0.96	19535376	0.93	19535376	0.86	19535376	0.89	19535376	0.97
chr22	19536110	19486328	0.1	19554122	0.03	NA	NA	NA	NA	NA	NA
chr22	19537514	19537513	0.59	19537513	0.86	19537513	0.88	19537513	0.75	19535647	0.74
chr22	19539541	19539546	0.95	19539546	0.99	19539546	1.0	19539546	0.96	19539546	0.98
chr22	19539610	19539609	0.95	19539609	0.99	19539609	0.92	19539609	0.99	19539609	0.94
chr22	19540039	19540038	0.93	19540038	1.0	19540038	1.0	19540038	1.0	19540038	0.97
chr22	19543103	19540960	0.84	19541607	0.97	19540960	0.97	19540960	0.97	19541607	0.93
chr22	19547661	19547660	0.88	19547660	0.89	19547660	0.9	19547660	0.88	19547660	0.89
chr22	19547797	19547796	0.94	NA	NA	NA	NA	NA	NA	NA	NA
chr22	19548108	19547660	0.75	19548107	0.74	19547333	0.86	19547333	0.75	19547333	0.79
chr22	19550542	19550541	0.87	19550541	1.0	19550541	0.98	19548206	1.0	19550541	0.86
chr22	19552333	19552334	0.69	NA	NA	NA	NA	NA	NA	NA	NA
chr22	19553670	19553883	0.88	19546813	0.89	19553492	1.0	19548353	0.98	19553669	0.97
chr22	19557114	19519854	1.0	NA	NA	NA	NA	NA	NA	NA	NA
chr22	19558113	19558112	0.4	19558112	0.73	19551652	0.25	19558112	0.86	19558112	1.0
chr22	19559033	19547127	0.59	19559032	1.0	19551939	0.33	19559032	1.0	19559032	1.0
chr22	19564077	19564102	1.0	19564102	1.0	19564132	1.0	19564102	1.0	19564102	0.99
chr22	19564277	19562379	0.33	19607844	0.75	19597371	0.08	19532580	0.04	NA	NA
chr22	19576274	19576273	0.96	19576273	0.97	19576273	0.75	19576273	0.62	19576273	0.97
chr22	19576574	19576573	0.7	19571767	0.39	19576589	0.27	19576573	0.54	19576573	0.58
chr22	19578657	19578656	0.52	19578656	0.4	19578656	0.17	19578656	0.53	19578656	0.31
chr22	19581759	19581758	0.75	19581758	0.8	19575828	0.84	19565475	0.79	19581902	0.5
chr22	19583360	19583215	0.87	19583215	0.99	19582325	0.99	19583215	0.98	19583215	0.98
chr22	19583803	19557926	1.0	19581019	0.91	19554251	1.0	19583807	1.0	19583807	0.97
chr22	19586737	19584095	0.99	19584095	1.0	19584095	0.99	19584095	0.97	19584095	1.0
chr22	19588756	19565012	1.0	NA	NA	19541223	0.05	19614457	1.0	NA	NA
chr22	19596348	19595438	0.55	19595438	0.84	19596180	0.83	19595438	0.77	19596242	0.79
chr22	19599017	19599015	0.94	19600774	0.91	19602402	0.95	19599015	0.92	19600774	0.87
chr22	19599313	19599312	0.37	19598313	0.63	19605405	0.69	19598313	0.55	19599015	0.78
chr22	19600588	19600587	0.53	19600730	0.81	19599875	0.77	19601314	0.76	19600730	0.75
chr22	19601255	19601259	1.0	NA	NA	NA	NA	NA	NA	NA	NA
chr22	19601874	19601977	0.55	19601498	0.92	19601498	0.96	19600354	0.85	19600465	0.95
chr22	19602294	19601977	0.88	19601366	0.99	19602293	0.99	19602293	0.94	19602293	1.0
chr22	19603641	19602402	0.83	19603509	0.96	19603509	0.96	19604308	0.94	19600774	0.93
chr22	19607076	19607090	1.0	19607075	0.69	NA	NA	NA	NA	19607075	1.0
chr22	19609297	19609304	0.84	19609172	0.64	19609312	0.87	19609172	0.64	19609312	0.57
chr22	19610331	19610330	0.76	19609663	0.98	19610330	0.98	19609663	0.99	19610330	0.98
chr22	19612043	19612042	0.77	19612042	0.9	19612042	0.92	19612042	0.83	19612042	0.74
chr22	19612536	19612592	0.97	19598878	1.0	NA	NA	19616134	1.0	19612535	0.85
chr22	19614458	19614457	1.0	NA	NA	NA	NA	19614457	1.0	NA	NA
chr22	19614978	19614977	1.0	19614977	0.98	19614977	0.98	19614977	0.99	19614977	0.99
chr22	19616212	19570452	0.5	NA	NA	19630265	0.09	NA	NA	NA	NA
chr22	19618025	19617659	0.2	19619180	0.57	19619180	0.71	19612042	0.54	19619180	0.64
chr22	19618430	19576589	0.11	NA	NA	NA	NA	NA	NA	NA	NA
chr22	19622909	19618105	0.12	19621857	0.38	19623680	0.16	19623680	0.51	19621857	0.48
chr22	19623681	19620833	0.56	19626616	0.79	19623680	0.54	19628388	0.74	19623680	0.75
chr22	19623934	19623939	0.54	19623939	0.62	19623939	0.68	19623939	0.62	19623939	0.69
chr22	19625178	19625194	0.86	19625194	0.94	19624271	0.95	19625194	1.0	19625194	0.87
chr22	19630405	19620721	0.63	19630404	0.66	19630404	0.88	19629390	0.63	19630117	0.55
chr22	19631428	19631427	0.52	19631093	0.61	19631427	0.69	19631427	0.77	19631427	0.81
chr22	19635634	19635569	0.94	19635480	1.0	19631158	0.96	19635569	0.99	19635480	0.92
chr22	19645656	19645655	0.51	19645655	0.64	19645655	0.61	19645655	0.68	19645655	0.7
chr22	19647481	19647480	0.62	19646807	0.69	19647480	0.88	19647480	0.75	19646807	0.76
chr22	19649999	19648382	1.0	NA	NA	NA	NA	NA	NA	19647480	0.5
chr22	19654552	19688370	0.2	19654551	0.75	NA	NA	19654551	1.0	19654551	1.0
chr22	19660867	19660938	0.67	19657545	0.41	19660866	0.46	19659962	0.38	19657545	0.29
chr22	19661190	19661204	0.91	19661204	0.88	19661204	0.63	19660938	0.87	19661204	0.87
chr22	19662361	19662360	0.72	19662360	0.97	19656780	0.8	19662360	0.95	19662360	0.95
chr22	19665244	19665243	0.88	19657762	1.0	19665243	0.67	19665243	1.0	NA	NA
chr22	19672439	19672438	0.71	19672438	0.97	19672438	0.97	19671576	0.94	19672438	0.97
chr22	19673416	19673433	0.95	19673433	0.75	19670944	1.0	19673433	1.0	19672206	1.0
chr22	19678423	19677280	0.95	19659161	0.67	19670944	0.92	19678322	0.99	19672206	0.82
chr22	19681220	19681219	0.98	19681219	0.92	19681219	0.9	19681219	0.9	19681219	0.93
chr22	19683481	19683480	0.89	19683480	1.0	19683480	0.95	19683480	1.0	19683480	1.0
chr22	19685759	19685758	0.93	19685758	0.45	19685758	0.92	19685758	0.55	19685758	0.53
chr22	19685890	19685889	0.98	19685889	1.0	19685758	1.0	19685889	1.0	19685758	0.96
chr22	19687369	19687368	0.9	19687368	0.98	19687368	0.95	19687368	1.0	19687368	0.97
chr22	19689954	19689953	0.56	19689953	0.73	19689490	0.8	19689953	0.74	19689953	0.67
chr22	19692513	19692512	0.34	19692512	0.79	19692512	0.89	19692512	0.54	19692512	0.51
chr22	19694664	19694668	0.59	19694668	0.54	19694668	0.53	19694501	0.55	19694501	0.56
chr22	19698266	19698272	0.37	19698272	0.98	19698272	0.97	19698272	0.99	19698272	1.0
chr22	19700932	19700948	0.96	19702174	0.97	19700948	0.97	19700948	0.98	19702847	0.96
chr22	19701060	19701945	0.57	19701945	0.68	19699770	0.48	19701945	0.72	19701945	0.58
chr22	19701503	19703866	1.0	NA	NA	NA	NA	NA	NA	NA	NA
chr22	19703132	19702944	0.92	NA	NA	NA	NA	19699241	1.0	NA	NA
chr22	19703554	19703566	1.0	19703566	1.0	NA	NA	19703566	1.0	19703566	0.5
chr22	19706357	19706356	0.99	NA	NA	NA	NA	19706356	1.0	NA	NA
chr22	19711659	19712165	0.6	19711658	0.97	19711658	0.89	19711658	0.87	19711658	0.9
chr22	19714470	19714469	1.0	19714469	1.0	19729136	0.04	NA	NA	19753347	0.12
chr22	19714758	19716008	0.25	NA	NA	NA	NA	NA	NA	NA	NA
chr22	19717871	19705070	0.24	19728736	0.6	19718604	0.24	19717870	1.0	19717870	0.92
chr22	19717920	19717924	0.79	19717919	0.82	19714751	0.86	19714751	0.96	19714751	0.8
chr22	19722072	19722071	0.25	19722071	0.92	19722071	0.96	19722071	0.6	19722071	0.92
chr22	19745035	19745034	0.24	19745034	0.85	19745034	0.62	19745034	0.82	19745034	0.7
chr22	19750864	19797500	0.62	19726595	0.5	NA	NA	NA	NA	NA	NA
chr22	19753959	19727367	0.25	NA	NA	19753958	1.0	19753958	1.0	NA	NA
chr22	19755218	19755217	1.0	NA	NA	NA	NA	NA	NA	19755230	1.0
chr22	19760213	19759559	0.57	19760224	0.76	19760224	0.78	19760224	0.71	19760224	0.72
chr22	19761029	19761437	0.65	NA	NA	19725631	1.0	19761056	0.89	19761056	1.0
chr22	19766736	19776190	1.0	19726510	1.0	NA	NA	19732401	0.94	NA	NA
chr22	19766763	19729502	0.42	19717340	1.0	19766783	1.0	19760734	0.09	19738947	1.0
chr22	19777759	19777758	0.79	19777758	0.63	19777758	0.76	19777758	0.82	19777758	0.79
chr22	19781398	19802446	1.0	19802446	0.5	NA	NA	NA	NA	NA	NA
chr22	19783571	19783570	0.99	19783570	0.99	19783570	0.95	19783570	1.0	19783570	0.99
chr22	19785409	19785408	1.0	NA	NA	NA	NA	NA	NA	19785408	1.0
chr22	19789837	19789836	0.78	19789271	0.98	19789271	0.96	19789836	0.98	19789271	0.97
chr22	19794985	19794997	0.5	NA	NA	NA	NA	19802340	1.0	19805504	0.02
chr22	19795344	19839870	0.28	NA	NA	19768729	0.83	NA	NA	19777982	1.0
chr22	19801654	19801653	0.59	19797131	0.95	19801653	0.77	19801653	0.89	19785835	0.84
chr22	19804620	19804620	0.82	NA	NA	19762765	0.08	NA	NA	19804620	1.0
chr22	19815036	19815035	1.0	19815035	0.25	NA	NA	19789859	0.5	19815035	1.0
chr22	19817480	19814719	0.97	19785354	0.5	NA	NA	19814719	1.0	NA	NA
chr22	19821035	19823533	1.0	NA	NA	19821034	0.73	19821034	1.0	NA	NA
chr22	19828830	19828835	0.61	19825384	0.86	19827060	1.0	19828835	0.68	19828835	0.87
chr22	19829847	19825212	0.52	19829846	0.76	19829846	1.0	19825212	0.36	19829846	0.9
chr22	19831364	19831363	0.95	19831363	0.98	19831363	0.98	19831363	0.91	19831363	0.86
chr22	19835374	19835373	0.51	19835373	0.86	19834296	0.92	19835373	0.94	19835373	0.96
chr22	19835677	19826249	0.33	19878939	0.0	NA	NA	NA	NA	NA	NA
chr22	19836396	19836395	0.95	19836395	0.78	19836395	0.76	19836395	0.8	19836395	0.69
chr22	19836969	19836968	0.96	19836968	0.94	19823830	0.5	19836968	0.98	19836968	0.95
chr22	19838452	19838479	0.39	19838479	0.98	19834136	0.95	19838479	0.98	19838479	0.98
chr22	19839876	19839740	0.65	19839740	0.76	19839893	0.79	19839740	0.48	19839740	0.53
chr22	19840064	19840063	0.86	19838479	0.7	19834136	0.97	19840063	0.71	19840063	0.69
chr22	19840810	19840809	1.0	19840809	0.36	19840809	1.0	19840809	0.75	19840809	1.0
chr22	19858781	19858796	0.96	19858796	0.97	19846403	0.76	19850052	0.72	19858796	0.75
chr22	19860181	19858734	0.82	19854779	0.98	19856969	1.0	19854779	1.0	19860187	1.0
chr22	19860788	19859464	0.89	19859464	0.99	19857760	0.85	19859464	0.95	19859464	0.94
chr22	19862722	19862721	0.53	19862721	0.58	19862721	0.25	19862721	0.4	19862721	0.5
chr22	19862991	19855586	0.7	19862990	0.85	19862990	0.82	19862990	0.46	19862990	0.72
chr22	19864186	19864197	0.94	19864197	0.99	19864197	1.0	19864197	0.97	19858734	0.96
chr22	19867127	19867136	0.95	19867136	0.95	19867136	1.0	19867136	1.0	19867136	0.95
chr22	19883945	19883574	0.79	19883574	0.89	19880248	0.72	19882180	0.92	19879753	0.92
chr22	19888883	19888882	0.49	19883308	0.38	19888882	0.83	19887195	0.41	19888810	0.76
chr22	19889627	19890230	0.62	19889627	0.55	19889627	0.63	19889627	0.47	19888810	0.72
chr22	19892041	19892051	1.0	NA	NA	NA	NA	19844911	1.0	NA	NA
chr22	19894970	19894969	0.79	19894969	0.66	19894969	0.78	19894969	0.62	19894969	0.59
chr22	19896303	19896330	0.99	19896330	1.0	19894303	1.0	19896330	0.98	19894303	1.0
chr22	19900750	19900749	0.98	19900749	0.97	19900749	0.98	19900749	0.97	19900749	0.98
chr22	19905915	19904799	0.67	19903872	0.73	19904584	0.88	19903872	0.75	19905914	0.74
chr22	19916329	19916333	0.96	19916333	0.94	19910043	1.0	19916333	1.0	19915148	0.98
chr22	19916643	19916642	0.84	19916184	1.0	19916642	0.57	19920305	0.97	19916642	0.96
chr22	19920583	19920597	0.97	19920597	0.96	19920597	0.93	19920597	0.99	19920597	0.98
chr22	19921107	19921106	0.62	19921106	0.78	19921106	0.64	19921106	0.64	19923239	0.57
chr22	19923994	19924000	1.0	NA	NA	NA	NA	NA	NA	NA	NA
chr22	19924982	19924981	0.51	19924981	0.82	19924981	0.72	19924981	0.62	19924981	0.56
chr22	19925286	19888050	1.0	19879390	1.0	NA	NA	19879390	1.0	19925314	1.0
chr22	19926164	19926163	0.81	19926163	0.98	19926163	0.99	19926163	0.96	19926163	0.95
chr22	19928115	19928114	0.88	19926382	0.94	19926382	0.99	19928114	0.99	19929817	0.9
chr22	19929327	19929326	0.82	19929326	0.94	19929326	0.85	19929326	0.92	19929326	0.94
chr22	19934560	19926163	0.7	19934820	0.98	19933855	0.97	19934566	0.96	19933855	0.99
chr22	19944823	19944822	0.91	19987112	0.17	19944822	0.67	19926832	0.73	19944822	1.0
chr22	19953013	19952985	0.59	19957037	0.73	19954218	0.76	19952985	0.7	19952985	0.79
chr22	19954219	19954251	0.89	19953984	0.94	19953984	0.96	19954251	0.97	19954251	0.96
chr22	19956955	19956954	0.87	19956954	0.43	19956954	0.93	19956954	1.0	19956954	0.5
chr22	19958167	19957200	0.78	19958166	0.89	19958166	0.81	19958166	0.81	19958166	0.91
chr22	19958723	19958722	0.73	19958722	0.78	19958722	0.81	19958722	0.8	19958722	0.77
chr22	19958892	19958899	1.0	19956365	1.0	NA	NA	19958899	0.5	NA	NA
chr22	19965345	19944690	0.01	NA	NA	NA	NA	NA	NA	NA	NA
chr22	19966437	19966436	0.6	19966436	0.85	19966935	0.97	19966436	0.74	19966436	0.82
chr22	19967394	19967393	0.87	19967393	0.74	19967393	0.78	19967393	0.57	19967393	0.68
chr22	19994406	20011859	0.33	NA	NA	NA	NA	NA	NA	NA	NA
chr22	19996314	19996313	0.93	19974040	1.0	19996313	0.76	19996313	0.76	NA	NA
chr22	20003460	19970178	0.5	NA	NA	NA	NA	NA	NA	NA	NA
chr22	20004485	20029172	0.22	NA	NA	NA	NA	20043975	1.0	20014751	0.5
chr22	20005373	20005162	0.69	20005372	0.69	19979957	0.79	20005372	0.64	20000644	0.58
chr22	20005795	20005794	0.78	20005794	0.88	20005794	0.96	20005794	0.92	20005794	0.89
chr22	20006579	20006578	0.99	20006578	0.97	20006578	0.93	20006578	0.99	20006578	0.99
chr22	20013874	19994400	0.25	NA	NA	NA	NA	20046436	0.08	NA	NA
chr22	20016681	20016693	1.0	NA	NA	NA	NA	19972715	1.0	NA	NA
chr22	20023296	20020096	0.99	20023295	1.0	20024314	0.98	20023295	1.0	20023295	1.0
chr22	20023858	20006776	1.0	NA	NA	20023857	0.5	NA	NA	NA	NA
chr22	20026398	20026397	0.84	20026280	1.0	20024466	0.99	20026397	0.98	20023207	0.98
chr22	20030151	20032550	0.73	20029448	0.88	20030150	0.73	20029448	0.77	20028497	0.87
chr22	20030335	20029922	0.99	20029922	1.0	20029922	0.99	20029922	0.98	20029922	0.98
chr22	20031198	20031197	1.0	20029922	0.98	20029922	1.0	20031197	1.0	20031197	0.98
chr22	20034190	20030580	0.98	20030580	0.97	20030580	0.99	20030580	1.0	20027493	0.97
chr22	20038926	20045065	0.5	20078414	0.52	20054553	0.71	20078414	0.56	20078414	0.41
chr22	20039101	20039100	0.98	20039100	0.98	20039394	1.0	20039100	0.96	20039100	0.99
chr22	20041313	20041312	0.72	20038244	0.76	20038244	0.7	20041312	0.87	20041312	0.65
chr22	20041986	20041985	0.69	20041985	0.83	20027179	0.87	20041985	0.92	20041985	0.89
chr22	20044528	20044535	0.76	20039154	0.94	20039154	1.0	20041560	0.61	20044531	0.92
chr22	20045273	20045272	0.83	20045272	0.65	20045272	0.86	20045272	0.8	20045272	0.73
chr22	20046147	20037327	0.62	NA	NA	20077155	0.03	NA	NA	NA	NA
chr22	20047231	20047228	0.73	20047232	0.26	20047232	0.36	20047232	0.74	20047232	0.22
chr22	20047924	20045059	0.87	20041018	0.89	20045059	0.82	20045059	0.68	20045059	0.98
chr22	20048646	20048645	0.56	20048645	1.0	NA	NA	20039035	0.56	20048645	1.0
chr22	20049661	20054213	0.6	20042156	0.67	20049660	0.53	20049660	0.73	20045059	0.8
chr22	20050661	20046791	0.67	20050660	0.92	20044386	0.99	20046791	0.76	20050660	0.94
chr22	20050843	20050842	0.85	20050842	0.93	20050842	0.88	20050842	0.92	20050842	0.93
chr22	20058028	20054552	0.72	20058030	0.88	20058030	0.99	20054552	0.89	20058030	0.99
chr22	20058642	20058641	0.89	20058641	0.87	20058641	0.88	20058519	0.79	20058519	0.85
chr22	20059961	20059960	0.68	20059960	1.0	20059948	0.76	20013341	0.55	20059960	1.0
chr22	20061892	20061891	1.0	20061891	0.93	20061762	1.0	20061891	1.0	20061891	0.99
chr22	20063160	20109495	0.04	NA	NA	NA	NA	NA	NA	NA	NA
chr22	20067255	20072457	0.76	20072457	0.69	20069620	0.75	20061721	0.78	20069555	0.81
chr22	20067723	20067722	0.61	20062878	0.82	20068047	0.83	20061972	0.85	20062878	0.79
chr22	20071329	20071339	0.95	20070751	0.96	20060064	0.99	20069402	1.0	20071339	1.0
chr22	20072327	20072326	1.0	20072326	0.99	20072326	1.0	20072323	0.66	20072326	0.99
chr22	20073207	20059960	1.0	NA	NA	NA	NA	NA	NA	20073218	0.59
chr22	20074531	20073892	0.63	20073892	0.83	20075153	0.84	20073892	0.85	20076620	0.82
chr22	20075757	20075756	0.74	20076861	0.66	20075901	0.55	20075756	0.83	20075756	0.81
chr22	20078028	20078027	0.55	20078027	0.73	20078027	0.82	20078027	0.63	20078027	0.9
chr22	20079560	20077382	0.83	20127194	0.67	20074530	0.67	20127194	0.72	20127194	0.64
chr22	20082052	20082051	0.66	20082051	0.99	20082051	0.94	20082051	0.89	20082051	0.92
chr22	20083367	20077228	0.94	20077228	1.0	20060348	1.0	20074771	0.94	20077753	1.0
chr22	20086773	20059960	0.58	20086772	0.84	20086772	0.7	20086772	1.0	20086772	0.86
chr22	20093404	20079555	1.0	NA	NA	20060751	0.5	20082809	0.25	NA	NA
chr22	20097816	20097815	0.63	20076204	0.69	20076204	0.67	20079559	0.35	20132407	0.66
chr22	20101578	20111313	0.81	20077228	0.99	20101577	0.84	20074771	0.74	20077753	0.99
chr22	20102076	20077662	0.98	20102080	0.97	20060348	0.8	20074771	1.0	20102080	0.99
chr22	20103139	20077228	0.5	20077228	0.95	20103138	0.97	20103138	0.98	20103138	0.98
chr22	20111365	20111364	0.46	20087052	0.77	20111059	0.95	20111364	0.88	20106740	0.87
chr22	20121544	20121555	0.92	20121555	0.98	20117296	0.96	20121555	0.98	20121555	0.98
chr22	20127195	20127194	0.98	20127194	0.98	20127194	0.98	20127194	1.0	20127194	0.73
chr22	20131821	20119613	0.66	20095047	0.78	20131820	0.99	20095047	0.33	20124153	0.71
chr22	20135107	20114114	0.98	20121417	0.99	20135121	0.99	20086483	1.0	20135121	0.97
chr22	20171259	20171273	1.0	NA	NA	NA	NA	NA	NA	NA	NA
chr22	20172807	20172766	0.88	20172806	0.73	20172806	0.98	20175103	0.82	20172806	0.9
chr22	20173005	20173004	0.79	20173004	0.82	20173004	0.75	20171526	0.8	20173449	0.81
chr22	20189036	20189035	0.9	20191392	0.83	20189035	0.75	20189035	0.94	20189797	0.77
chr22	20189937	20160058	0.1	NA	NA	NA	NA	NA	NA	NA	NA
chr22	20199436	20198176	0.78	20199463	0.64	20199027	0.85	20199027	0.67	20199027	0.72
chr22	20201334	20201554	0.96	20201554	0.89	20201086	0.93	20201086	0.85	20201086	0.81
chr22	20216780	20216779	0.7	20216779	0.74	20216779	0.85	20216779	0.82	20216779	0.83
chr22	20225839	20225845	1.0	NA	NA	NA	NA	NA	NA	NA	NA
chr22	20225956	20225955	0.54	20225955	1.0	20225955	0.97	20226112	0.97	20225955	1.0
chr22	20250837	20250855	0.96	20250855	0.98	20250855	0.98	20250855	0.99	20250855	0.96
chr22	20258632	20251843	1.0	NA	NA	NA	NA	NA	NA	NA	NA
chr22	20293498	20293497	0.83	20293497	0.75	20293497	0.74	20293497	0.57	20293497	0.74
chr22	20296178	20295812	0.82	20296177	0.73	20295850	0.93	20296177	0.48	20296177	0.63
chr22	20301296	20298547	0.89	20301310	0.89	20301310	0.46	20301310	0.84	20301310	0.92
chr22	20377725	20377724	0.42	20377724	0.92	20377724	1.0	20377724	0.88	20377724	0.95
chr22	20378050	20378049	0.97	20378049	0.67	20378049	0.95	20378049	0.46	20378049	0.75
chr22	20379095	20379094	0.47	20379094	0.82	20379094	0.98	20379094	0.92	20379094	0.91
chr22	20381338	20381337	0.96	20381337	1.0	20381337	1.0	20381337	0.97	20381337	0.97
chr22	20382541	20382540	0.9	20382540	0.93	20382540	0.78	20382540	1.0	20382540	0.95
chr22	20382739	20382738	0.86	20382738	0.83	20382738	0.4	20382738	0.75	20382738	0.44
chr22	20383045	20383044	0.51	20390911	0.94	20389481	0.93	20389481	0.86	20389481	0.8
chr22	20390167	20390178	0.72	20390178	0.98	20390178	0.96	20390178	0.98	20390178	0.97
chr22	20390710	20434357	0.25	NA	NA	NA	NA	NA	NA	NA	NA
chr22	20390910	20390916	0.98	20390916	1.0	20390916	1.0	20390916	1.0	20390916	0.98
chr22	20394762	20394761	0.8	20394761	0.84	20394761	0.95	20394761	0.89	20394761	0.86
chr22	20396163	20396167	0.83	20396167	0.83	20396167	0.98	20396167	0.9	20396167	0.89
chr22	20397058	20397049	0.98	20396965	0.99	20395913	0.97	20396965	0.96	20395913	0.97
chr22	20398317	20397829	0.99	20397829	0.99	20395913	0.93	20397829	0.97	20397829	0.99
chr22	20399381	20399380	1.0	20399380	1.0	20399380	1.0	20399380	0.97	20399380	0.97
chr22	20399572	20400260	0.99	20399571	0.99	20398981	0.96	20399571	0.98	20398981	0.99
chr22	20402802	20402503	0.52	20400808	0.73	20402801	0.89	20397376	0.82	20405244	0.53
chr22	20404326	20355145	0.2	NA	NA	NA	NA	NA	NA	20364145	0.36
chr22	20409518	20410089	0.56	20396139	0.83	20410089	0.88	20410089	0.81	20410089	0.8
chr22	20410090	20409025	0.65	20393473	0.69	20410089	0.92	20410089	0.64	20410089	0.6
chr22	20410739	20410743	0.98	20410743	0.96	20410743	0.95	20410743	0.91	20410743	0.99
chr22	20411382	20411524	0.99	20411389	0.71	20410842	1.0	20411128	0.73	20410842	0.5
chr22	20413254	20413279	0.69	20413279	0.99	20411699	0.97	20411699	0.94	20413279	0.81
chr22	20414887	20414896	0.62	20414896	0.91	20414896	0.88	20414896	0.89	20414896	0.7
chr22	20417071	20418620	0.6	20417757	0.74	20417757	0.86	20417757	0.82	20417757	0.89
chr22	20417250	20416678	1.0	20416678	1.0	20416678	0.95	20416678	0.94	20416678	0.99
chr22	20418089	20418093	1.0	20418093	1.0	20418093	0.58	NA	NA	NA	NA
chr22	20418967	20416500	0.51	20416500	0.75	20436895	0.31	20416500	0.61	20418308	0.48
chr22	20421202	20420957	0.67	20420877	0.94	20420877	0.94	20420957	0.94	20420877	0.93
chr22	20421305	20421304	1.0	20421304	0.98	20421304	0.98	20420324	0.97	20418919	1.0
chr22	20422440	20434166	0.02	NA	NA	NA	NA	20404441	0.07	20380927	0.3
chr22	20426927	20426938	0.75	20426938	0.98	20424157	0.99	20426938	0.97	20426938	0.89
chr22	20428211	20428210	0.61	20428210	0.55	20427204	0.85	20428210	0.64	20427204	0.49
chr22	20434298	20434313	0.8	NA	NA	20427953	0.33	NA	NA	NA	NA
chr22	20443354	20443353	0.83	20443353	0.81	20443353	0.92	20443353	0.79	20443353	0.82
chr22	20444053	20444067	0.46	20445685	0.91	20445685	0.89	20440637	0.81	20440637	0.78
chr22	20444779	20444779	0.91	20445685	0.99	20445685	0.97	20444779	0.95	20444779	0.97
chr22	20445209	20445208	0.5	20445208	0.74	20445353	0.97	20443503	0.69	20445353	0.9
chr22	20447539	20447544	0.83	20445353	0.71	20445353	0.94	20443503	0.71	20445353	0.87
chr22	20449040	20449040	0.93	20446934	0.89	20445568	0.97	20473223	0.86	20449040	0.78
chr22	20449961	20468313	1.0	20479968	0.03	NA	NA	NA	NA	NA	NA
chr22	20454329	20469484	0.2	NA	NA	NA	NA	NA	NA	NA	NA
chr22	20462100	20462099	1.0	NA	NA	NA	NA	NA	NA	20462099	0.82
chr22	20462522	20462521	0.96	20462521	1.0	20462521	0.47	20462521	0.8	20462521	1.0
chr22	20468664	20488781	0.13	20508654	0.04	NA	NA	20492261	0.08	20468671	0.56
chr22	20470350	20470349	0.97	20470349	1.0	20470349	0.9	20470349	0.98	20470349	0.96
chr22	20475183	20449959	0.38	20473223	0.79	20470902	0.97	20467850	0.67	20470615	0.68
chr22	20476406	20468089	0.46	20473223	0.78	20470902	0.79	20467850	0.68	20468094	0.5
chr22	20476713	20476712	0.97	20445568	0.86	20476712	0.88	20476712	0.94	20476712	0.55
chr22	20484732	20484731	0.94	20484731	0.93	20484731	0.6	20484731	0.95	20484731	0.97
chr22	20486679	20486683	0.99	20486683	0.94	20483768	0.98	20486683	0.97	20486683	0.98
chr22	20487385	20487384	0.92	20480277	0.97	20487384	0.97	20487384	0.95	20480277	0.91
chr22	20488136	20469988	0.06	NA	NA	NA	NA	NA	NA	NA	NA
chr22	20488681	20488681	0.89	20487870	0.97	20490049	0.95	20487870	0.98	20487870	0.99
chr22	20492595	20492594	0.54	20492594	1.0	20492594	0.85	20492594	1.0	20492594	0.99
chr22	20493744	20493743	1.0	NA	NA	NA	NA	NA	NA	NA	NA
chr22	20499423	20499234	0.45	20496153	0.91	20499203	0.97	20496153	0.81	20496153	0.87
chr22	20500282	20500281	0.73	20499874	0.78	20500999	0.79	20500281	0.55	20499874	0.7
chr22	20500390	20498549	0.75	20500389	0.96	20500389	1.0	20500389	0.78	20485868	0.39
chr22	20500723	20500722	0.95	20500722	0.98	20500722	1.0	20500722	0.96	20500722	0.97
chr22	20501928	20501927	0.93	20501927	0.99	20501927	0.97	20501927	0.97	20501927	0.9
chr22	20502133	20502132	0.78	20501351	0.91	20502132	0.99	20501351	0.86	20501252	0.64
chr22	20503341	20503340	0.62	20503340	0.8	20503340	0.54	20503340	0.39	20503340	0.7
chr22	20504640	20504639	0.64	NA	NA	20504639	0.64	20466739	0.5	20483989	0.41
chr22	20505877	20502301	1.0	NA	NA	NA	NA	20535750	0.17	20503113	0.87
chr22	20506200	20506199	0.99	20506199	1.0	20506199	0.9	20506199	1.0	20506199	1.0
chr22	20511491	20511498	0.98	20511498	1.0	20512978	0.99	20511498	0.96	20511498	1.0
chr22	20512759	20512758	1.0	20498349	0.32	NA	NA	20512758	0.76	20512758	1.0
chr22	20513073	20490906	1.0	NA	NA	NA	NA	NA	NA	NA	NA
chr22	20513273	20506621	0.55	20525320	0.88	20506199	0.82	20525320	0.77	20527391	0.52
chr22	20515464	20517225	0.48	NA	NA	20475564	0.5	20508497	0.62	NA	NA
chr22	20516318	20516317	0.92	20516317	0.69	20516317	1.0	20516317	0.34	20516317	1.0
chr22	20517104	20517103	1.0	20517103	0.94	20517103	0.92	20517103	0.97	20517051	0.93
chr22	20521551	20521550	0.51	20503808	0.97	20521695	0.94	20503508	1.0	20512091	0.98
chr22	20521696	20521695	0.5	20521695	0.95	20521695	0.92	20521695	0.89	20521695	0.92
chr22	20525313	20525320	0.95	20525320	0.97	20525320	1.0	20525320	1.0	20525320	1.0
chr22	20527957	20521406	0.59	20527956	0.97	20521406	0.94	20527956	0.86	20527956	0.87
chr22	20529247	20529246	1.0	NA	NA	NA	NA	20500389	1.0	NA	NA
chr22	20535873	20534984	0.82	20545684	0.93	20535980	0.94	20534984	0.94	20534984	0.95
chr22	20538705	20538709	0.84	20538709	1.0	20538709	1.0	20521490	1.0	20538709	1.0
chr22	20540893	20538450	0.48	20540892	0.97	20562780	0.99	20565109	0.93	20540892	0.97
chr22	20541651	20541650	0.78	20541650	0.68	20541650	0.95	20522938	0.6	20541650	0.77
chr22	20543111	20545787	0.73	20543627	0.89	20543627	0.94	20545029	0.89	20543627	0.91
chr22	20547831	20537786	0.87	NA	NA	NA	NA	20497861	1.0	NA	NA
chr22	20548151	20512091	1.0	20548152	1.0	20568029	1.0	20503508	1.0	20545418	0.97
chr22	20548960	20548959	1.0	20535716	0.06	20591032	0.01	NA	NA	20548959	1.0
chr22	20556303	20556302	0.97	20529162	0.78	20545347	0.76	20556302	0.74	20556302	0.69
chr22	20560261	20530029	0.87	20512091	0.96	20544669	0.97	20560261	0.93	20545418	0.96
chr22	20561519	20597892	0.02	NA	NA	20525578	0.44	NA	NA	20543198	0.5
chr22	20563036	20563035	0.8	20513936	0.83	20545347	1.0	20549576	0.87	20543718	0.99
chr22	20566031	20549230	0.73	20529162	0.95	20534640	0.9	20533246	0.91	20560671	0.92
chr22	20566470	20575721	0.34	20555387	0.39	20555387	0.61	20517467	0.41	20565468	0.6
chr22	20570394	20570393	0.91	20570393	0.96	20570393	0.93	20570393	0.95	20570393	0.9
chr22	20570696	20571789	0.5	20570695	1.0	NA	NA	NA	NA	NA	NA
chr22	20572962	20572966	0.85	20570393	0.82	20533246	0.97	20570393	0.76	20570393	0.81
chr22	20575369	20575368	0.49	20527453	0.96	20575368	1.0	20575368	0.93	20531991	0.8
chr22	20586279	20586278	0.77	20586278	0.83	20586278	0.64	20586278	0.92	20586278	0.77
chr22	20593548	20593547	0.94	20593616	1.0	20592923	1.0	20592576	1.0	20592576	0.99
chr22	20594143	20566909	0.68	20617000	0.04	NA	NA	NA	NA	NA	NA
chr22	20594236	20594266	0.88	20594266	0.96	20593547	0.98	20594266	0.98	20594266	0.95
chr22	20594883	20581834	1.0	NA	NA	NA	NA	20556007	1.0	NA	NA
chr22	20595182	20595262	0.59	20595181	0.96	20595181	0.94	20595181	0.97	20595262	0.98
chr22	20601188	20601187	0.79	20601187	0.87	20601187	0.93	20601187	0.9	20601187	0.94
chr22	20602282	20602281	0.32	20602281	0.63	20602281	0.74	20602281	0.59	20602281	0.67
chr22	20603623	20603622	0.74	20605062	0.94	20605062	0.88	20603622	0.94	20605062	0.97
chr22	20617092	20617091	0.84	20617091	1.0	20617091	0.96	20617091	0.64	20617091	0.5
chr22	20618117	20618116	1.0	20618116	0.84	20618116	1.0	20618116	1.0	20618116	0.92
chr22	20619165	20619164	0.84	20619164	0.97	20613850	0.93	20617547	0.78	20619164	0.98
chr22	20620224	20620223	1.0	NA	NA	20613850	0.93	20620223	1.0	NA	NA
chr22	20620291	20620623	0.53	20601472	1.0	NA	NA	20620290	1.0	20659204	0.5
chr22	20622297	20622296	0.98	20622296	0.99	20615015	0.82	20622296	1.0	20622296	0.96
chr22	20623154	20623153	1.0	20623153	0.98	20623153	0.98	20623153	0.99	20623153	0.97
chr22	20625061	20625060	0.94	20625060	1.0	20625060	1.0	20625060	0.97	20624432	0.99
chr22	20625512	20625518	0.86	20625518	0.98	20625518	0.92	20625518	0.98	20625518	0.96
chr22	20625805	20624626	1.0	NA	NA	NA	NA	NA	NA	NA	NA
chr22	20628177	20628176	0.81	20628176	0.9	20628176	1.0	20628176	0.92	20628176	0.97
chr22	20630070	20630069	0.83	20630069	0.88	20630069	0.81	20630069	0.74	20630069	0.8
chr22	20641001	20639899	0.47	20642308	0.74	20643310	0.63	20643310	0.68	20642308	0.71
chr22	20643311	20642308	0.44	20643310	1.0	20643310	0.94	20643310	0.75	20643310	0.94
chr22	20648693	20649203	0.82	20648210	0.86	20648210	0.82	20649203	0.86	20648210	0.84
chr22	20649158	20649158	0.94	20688716	0.04	20649158	0.67	20640577	1.0	20656214	0.25
chr22	20649367	20649366	1.0	20643034	0.5	NA	NA	20607494	0.67	20649366	1.0
chr22	20649576	20649370	0.69	20649575	0.79	20649153	0.4	20649575	0.59	20649702	0.91
chr22	20651620	20651621	0.61	20660931	0.79	20651621	0.79	20658218	0.81	20658218	0.65
chr22	20662755	20662754	0.95	20662754	0.98	20662754	0.97	20662754	0.99	20662754	0.99
chr22	20663268	20639274	0.43	NA	NA	NA	NA	20625018	0.25	NA	NA
chr22	20675821	20675820	0.67	20674935	0.84	20685168	0.73	20685168	0.77	20674935	0.81
chr22	20722179	20722183	1.0	NA	NA	NA	NA	NA	NA	NA	NA
chr22	20723036	20723035	0.91	20673552	1.0	20691922	1.0	20691922	1.0	20723035	1.0
chr22	20723827	20691715	1.0	NA	NA	NA	NA	NA	NA	NA	NA
chr22	20724138	20724013	0.98	20724137	0.99	20712214	0.97	20724013	0.98	20730381	0.98
chr22	20724305	20726075	0.17	20723267	0.25	20724304	1.0	20712062	1.0	NA	NA
chr22	20724605	20724604	1.0	NA	NA	NA	NA	NA	NA	NA	NA
chr22	20725914	20725913	0.99	20693494	1.0	20691363	0.97	20698702	0.99	20736358	0.97
chr22	20726003	20726007	0.99	20726968	0.5	NA	NA	20726007	1.0	NA	NA
chr22	20730262	20730279	0.99	20719749	0.97	20699490	0.96	20719749	0.95	20723568	1.0
chr22	20738812	20739037	0.03	NA	NA	NA	NA	20737662	0.25	20734670	0.09
chr22	20739339	20739338	0.98	20693494	1.0	20739338	0.99	20739338	0.95	20739338	0.98
chr22	20739470	20739469	0.99	20739469	0.98	20691363	0.98	20739469	1.0	20706531	0.92
chr22	20740458	20740457	0.94	20740457	0.98	20740457	0.97	20740457	0.96	20730381	0.98
chr22	20742940	20742939	0.59	20742939	1.0	20697352	0.83	20693439	0.5	20742939	1.0
chr22	20744053	20744052	0.85	NA	NA	NA	NA	NA	NA	20749057	1.0
chr22	20747364	20747363	0.88	20747363	1.0	20747363	0.11	20747363	0.67	20748290	0.12
chr22	20751461	20732018	1.0	NA	NA	NA	NA	NA	NA	NA	NA
chr22	20755804	20755803	0.3	20707693	0.64	20748612	0.98	20755813	0.99	20747054	0.84
chr22	20756207	20756206	0.93	20719300	0.98	20756206	0.91	20756206	1.0	20719300	0.92
chr22	20757552	20719300	0.88	20719300	0.93	20757551	1.0	20757551	1.0	20757551	1.0
chr22	20759048	20739604	1.0	20711141	1.0	20764720	0.97	20714161	1.0	NA	NA
chr22	20763437	20763444	0.12	20726797	0.87	20763444	1.0	20726797	1.0	20763444	0.75
chr22	20767444	20767443	0.96	20767443	1.0	NA	NA	20739078	0.8	NA	NA
chr22	20767936	20767936	0.34	20767936	0.48	20764720	0.57	20767936	0.48	20767936	0.66
chr22	20769669	20769668	0.75	20769661	0.82	20769668	0.98	20769661	0.82	20769668	0.93
chr22	20770199	20770198	0.97	20770198	0.33	20774883	0.04	20770198	0.84	20770198	0.71
chr22	20770579	20777866	0.15	20754165	0.38	20754165	0.55	20754165	0.41	20815587	0.3
chr22	20771423	20771422	1.0	20771422	0.98	20771422	0.6	20771422	0.93	20771422	1.0
chr22	20771566	20771565	0.64	20771565	0.44	20771565	0.61	20771565	0.37	20771565	0.46
chr22	20773387	20736881	0.68	NA	NA	20770556	0.5	20773386	0.8	20773386	0.25
chr22	20774759	20774758	0.91	20772810	0.47	20772810	0.82	20760313	0.81	20774758	0.79
chr22	20774884	20741779	0.11	NA	NA	20774883	0.78	NA	NA	20739572	0.8
chr22	20775195	20775194	1.0	20773371	0.17	NA	NA	20783668	0.67	NA	NA
chr22	20777034	20777043	0.84	20770910	0.86	20777043	0.68	20755870	0.91	20777043	0.85
chr22	20777209	20777219	0.96	20728460	0.96	20777219	0.95	20777219	1.0	20777219	1.0
chr22	20783436	20770910	0.83	20770910	0.92	20780357	0.91	20782982	0.94	20777043	0.92
chr22	20785068	20770832	0.32	20735953	0.96	20752895	0.9	20780868	0.91	20770832	0.95
chr22	20789307	20789306	0.81	20789306	1.0	20789306	1.0	20755465	1.0	20783909	1.0
chr22	20793294	20793293	0.57	20745812	0.6	20761361	1.0	20745812	1.0	20793293	0.95
chr22	20795274	20824774	1.0	NA	NA	NA	NA	NA	NA	NA	NA
chr22	20800699	20839316	0.74	20764532	0.89	20839316	0.8	20839316	0.87	20839316	0.78
chr22	20805833	20773299	0.87	20773299	0.96	20786363	0.97	20797783	0.99	20793997	0.94
chr22	20807954	20807953	0.29	20807953	0.83	20807953	0.71	20807953	0.52	20807953	0.59
chr22	20808291	20768513	0.02	NA	NA	20808290	0.75	NA	NA	20792313	0.89
chr22	20808590	20770910	0.94	20770910	0.98	20780700	0.99	20797794	0.98	20797794	0.99
chr22	20808685	20764438	0.99	NA	NA	NA	NA	NA	NA	20776563	1.0
chr22	20809315	20809314	1.0	20806382	0.67	NA	NA	NA	NA	20809314	1.0
chr22	20809432	20809431	1.0	20774288	1.0	20809431	1.0	20797367	1.0	20809431	0.99
chr22	20810509	20810508	0.73	20810508	0.67	20810508	0.79	20810508	0.5	20810508	0.44
chr22	20814749	20814764	0.77	20814748	0.82	NA	NA	20814748	1.0	20792843	0.8
chr22	20815940	20815939	0.98	20815939	0.97	20815939	0.93	20815939	0.9	20815939	1.0
chr22	20819305	20819304	0.96	20815939	0.98	20819304	1.0	20819304	1.0	20819304	1.0
chr22	20821589	20821969	1.0	20773299	0.98	20786363	0.95	20797783	0.97	20822386	0.98
chr22	20824732	20815006	0.21	20824732	0.48	20824176	0.43	20839831	0.41	20861482	0.43
chr22	20829583	20798442	0.97	20837920	1.0	20825326	0.84	20820068	1.0	20825326	0.97
chr22	20831568	20793997	0.86	20832577	0.91	20793997	0.91	20797367	0.94	20826898	0.89
chr22	20835133	20835132	0.9	20796552	0.67	20835132	0.97	20796552	0.9	NA	NA
chr22	20836054	20798442	0.82	20836054	0.88	20825326	0.91	20798442	0.87	20839207	0.78
chr22	20837375	20837387	0.97	20826898	0.98	20796052	1.0	20837387	1.0	20833406	1.0
chr22	20838121	20838120	0.73	20838120	0.67	20838120	0.25	20823908	0.43	20838120	1.0
chr22	20839832	20839831	1.0	20839831	0.97	20793997	1.0	20839831	1.0	20839831	0.98
chr22	20842815	20839207	0.81	20839207	0.8	20814301	0.91	20861454	0.88	20847754	0.8
chr22	20843098	20797783	0.87	20826898	0.88	20796052	0.92	20797783	0.95	20838904	0.89
chr22	20846836	20833406	0.79	20826898	0.8	20836468	0.82	20833406	0.77	20838904	0.74
chr22	20847755	20847754	0.88	20826898	0.89	20797783	0.9	20797783	0.91	20838904	0.89
chr22	20848233	20799992	0.29	20803058	0.66	20848239	0.54	20808234	0.55	20801503	0.46
chr22	20849854	20809730	0.81	20802923	1.0	20849853	0.99	20802923	0.92	NA	NA
chr22	20850451	20850450	0.97	20839207	0.99	20825326	0.98	20850450	0.97	20850450	0.99
chr22	20851337	20851336	1.0	20851336	1.0	20827485	1.0	20851336	1.0	20851336	1.0
chr22	20853919	20853918	0.76	NA	NA	20839346	0.78	20853918	0.8	20853918	0.52
chr22	20853976	20806296	0.91	20832577	0.99	20806296	0.96	20806296	0.99	20853975	0.97
chr22	20854429	20846132	0.25	NA	NA	20904342	0.01	NA	NA	NA	NA
chr22	20855151	20855150	0.94	20832577	0.97	20855150	0.9	20815006	0.99	20855150	0.98
chr22	20855263	20855262	1.0	NA	NA	20871482	0.06	NA	NA	NA	NA
chr22	20856432	20851189	0.83	20856437	0.89	20856437	0.92	20856437	0.91	20856437	0.83
chr22	20858672	20858678	0.44	20858678	0.43	20871611	0.53	20858678	0.61	20858678	0.44
chr22	20858673	20858678	0.39	20858678	0.34	20858678	0.63	20858678	0.58	20817624	0.34
chr22	20860195	20858188	0.69	20860194	0.9	20811387	0.86	20811387	0.87	20861482	0.93
chr22	20860358	20860371	0.72	20860910	0.75	20811387	0.81	20859128	0.84	20860371	0.7
chr22	20863854	20863853	1.0	20863853	0.5	NA	NA	NA	NA	20863853	1.0
chr22	20865355	20865354	0.56	NA	NA	20865354	0.84	NA	NA	20892719	0.5
chr22	20871126	20871125	1.0	20875514	0.99	20871125	0.99	20871125	0.97	20871125	0.96
chr22	20871882	20843744	1.0	20871881	1.0	20871881	0.25	20871881	1.0	NA	NA
chr22	20872203	20872216	0.99	20890758	0.27	NA	NA	20869005	1.0	NA	NA
chr22	20874575	20874574	0.68	20874574	0.81	20874574	0.9	20874574	0.53	20874574	0.91
chr22	20875859	20875870	0.73	20875870	1.0	20875870	1.0	20875870	0.63	20875870	0.85
chr22	20876157	20827089	0.6	20876156	0.6	20876156	1.0	20827089	0.75	20876156	0.58
chr22	20879307	20879306	0.98	20853431	0.25	20879306	0.45	20876156	0.43	20879306	0.45
chr22	20880014	20880013	1.0	20880013	1.0	20880013	0.99	20880013	0.99	20880013	0.99
chr22	20880506	20880505	0.92	20880505	1.0	20880505	0.56	20834667	1.0	20846188	0.57
chr22	20880693	20927143	0.04	NA	NA	20880702	0.89	NA	NA	20911317	0.33
chr22	20881346	20833200	0.67	NA	NA	NA	NA	NA	NA	NA	NA
chr22	20882999	20882998	0.67	20882998	0.86	20882998	1.0	20882998	0.74	20875870	0.58
chr22	20884332	20884331	0.98	20884331	0.67	20884331	0.95	20884331	0.93	20884331	0.65
chr22	20884767	20890097	0.91	20865941	0.86	20881443	0.95	20881443	0.89	20876649	0.8
chr22	20886110	20886112	0.86	20886112	0.94	20886112	0.85	20886112	0.9	20886213	0.92
chr22	20887225	20887224	0.73	20839077	0.88	20887224	0.96	20887224	0.94	20866445	0.49
chr22	20887450	20887468	0.86	20837740	0.86	20887468	0.92	20897716	1.0	20887468	0.98
chr22	20888311	20888357	0.65	20860910	0.51	20838904	0.68	20885252	0.54	20885252	0.41
chr22	20891485	20845752	1.0	20845752	1.0	20845752	1.0	20845752	1.0	NA	NA
chr22	20893475	20893474	0.44	20871602	0.22	20935857	0.33	NA	NA	20933645	0.5
chr22	20893847	20851189	0.27	20885252	0.6	20893847	0.54	20893847	0.58	20889399	0.63
chr22	20894564	20894563	0.74	20894563	0.95	20894563	0.79	20894563	0.86	20894563	0.96
chr22	20895941	20895945	0.99	20848234	1.0	NA	NA	20895945	1.0	20879851	1.0
chr22	20896740	20896739	0.81	20897716	0.72	20896739	0.92	20897716	0.8	20896751	0.62
chr22	20897527	20893661	0.94	20885252	0.98	20894890	0.96	20894890	0.93	20897526	0.97
chr22	20897717	20897716	0.62	20897716	0.65	20897716	0.77	20897716	0.72	20897716	0.61
chr22	20897813	20866540	1.0	NA	NA	NA	NA	NA	NA	NA	NA
chr22	20900342	20900346	0.72	20900346	1.0	20900346	0.75	20900346	0.5	20886635	0.58
chr22	20900925	20904004	0.95	20904004	0.97	20904004	0.97	20900924	0.95	20904004	0.94
chr22	20901460	20901459	1.0	NA	NA	NA	NA	NA	NA	NA	NA
chr22	20901820	20891533	0.45	20875870	0.72	20851996	0.78	20886110	0.47	20940566	0.43
chr22	20902186	20902185	1.0	NA	NA	NA	NA	NA	NA	NA	NA
chr22	20902567	20875870	0.45	20902566	1.0	NA	NA	NA	NA	NA	NA
chr22	20903577	20897164	0.33	NA	NA	NA	NA	NA	NA	NA	NA
chr22	20905290	20905289	0.95	20904004	0.8	20904004	0.91	20904004	0.73	20905289	0.91
chr22	20906535	20863254	1.0	NA	NA	NA	NA	NA	NA	NA	NA
chr22	20906899	20906898	0.97	20897827	1.0	20895910	1.0	20906384	1.0	20906898	1.0
chr22	20907780	20888091	0.56	NA	NA	NA	NA	NA	NA	NA	NA
chr22	20908640	20864589	0.4	20908639	0.42	20859043	0.92	20859043	0.73	20908639	0.71
chr22	20909660	20904004	0.9	20904004	0.87	20909659	0.91	20909659	0.91	20904004	0.84
chr22	20910766	20959246	0.04	NA	NA	NA	NA	NA	NA	NA	NA
chr22	20911059	20911059	0.85	NA	NA	NA	NA	20911687	0.5	NA	NA
chr22	20911252	20906384	0.77	20876649	0.64	20895910	0.74	20916036	0.72	20912178	0.6
chr22	20911778	20895910	0.77	20911777	0.78	20895910	0.8	20916036	0.77	20912178	0.93
chr22	20914451	20914450	0.98	20864589	1.0	20864589	0.97	20864589	0.6	NA	NA
chr22	20915406	20916036	0.77	20876649	1.0	20916036	0.73	20916036	0.93	20915405	0.98
chr22	20918431	20918430	0.78	20912468	0.97	20918430	0.98	20918430	0.97	20918430	0.96
chr22	20918593	20941441	0.49	20869004	0.67	20920974	0.9	20869004	0.73	20918592	0.2
chr22	20920499	20920498	0.97	20920498	0.93	20920498	1.0	20920498	1.0	20920498	0.97
chr22	20922007	20881550	0.86	20875276	0.92	20872249	0.94	20872249	0.93	20872249	0.97
chr22	20923282	20923281	0.71	20874287	0.15	20923281	0.9	20874754	1.0	20923281	0.59
chr22	20923577	20924556	0.61	20923576	0.85	20923576	0.79	20923576	0.8	20923576	0.86
chr22	20929149	20929148	1.0	NA	NA	NA	NA	NA	NA	NA	NA
chr22	20931792	20897164	0.33	NA	NA	NA	NA	20890387	0.14	NA	NA
chr22	20935513	20935522	0.57	20935522	0.96	20909263	0.59	20935522	0.9	20935522	0.68
chr22	20936866	20936865	0.69	NA	NA	20936865	0.67	NA	NA	20936865	1.0
chr22	20937878	20937877	0.98	20937877	0.75	20920974	0.96	20937877	0.35	20908380	0.67
chr22	20939408	20933355	0.98	20928786	1.0	20909263	1.0	20939407	0.99	20918880	0.97
chr22	20939790	20936072	0.78	20939789	0.54	20890652	0.45	20939789	0.68	20939789	0.44
chr22	20940567	20946733	0.91	20918446	0.98	20920050	0.97	20923358	0.97	20918446	0.98
chr22	20942628	20908582	0.78	20942627	1.0	NA	NA	20942627	1.0	20942627	0.5
chr22	20944140	20941809	0.68	20918880	0.68	20909263	0.81	20918880	0.56	20923576	0.53
chr22	20944405	20920765	0.96	20894877	1.0	20894877	1.0	20894877	1.0	20944404	1.0
chr22	20944747	20944746	0.84	20944746	1.0	20944746	1.0	20944139	0.25	20913772	0.67
chr22	20944994	20898948	1.0	NA	NA	NA	NA	20962051	1.0	20944993	1.0
chr22	20946724	20934613	0.74	20935522	0.93	20920862	0.87	20920862	0.82	20935522	0.79
chr22	20947242	20959352	0.67	20947241	0.79	20955646	0.84	20947241	0.73	20898297	0.91
chr22	20950329	20950328	0.91	20950328	1.0	20920862	1.0	20920862	0.94	20918880	0.88
chr22	20950390	20950406	0.98	20950390	0.67	NA	NA	20912222	1.0	20931967	0.19
chr22	20953425	20953424	0.65	20953424	0.8	20953424	0.8	20948637	0.59	20918737	0.79
chr22	20958945	20958944	0.51	20958944	0.8	20958944	0.9	20958944	0.67	20915395	0.57
chr22	20959260	20959264	0.97	20959264	0.99	20955661	0.99	20957243	0.97	20918880	0.99
chr22	20959708	20959707	0.98	20959707	1.0	20959707	0.97	20959707	0.96	20959707	0.98
chr22	20959915	20959914	0.71	20959914	0.9	20959756	1.0	20959914	0.71	20935840	0.5
chr22	20961472	20961471	0.42	20961471	0.51	20961471	0.41	20961471	0.33	20961471	0.54
chr22	20969437	20969436	0.95	20969458	0.9	20969436	1.0	20969436	0.52	20969436	0.98
chr22	20971967	20971966	0.51	20971966	0.64	20971966	0.73	20971966	0.62	20971966	0.58
chr22	20972403	20972402	0.87	20972402	0.99	20972402	0.96	20972402	0.95	20972402	0.93
chr22	20973047	20974834	0.84	20974834	0.94	20973046	0.97	20973046	0.97	20973046	0.99
chr22	20985060	20985483	0.93	20984613	0.39	20985059	0.72	20985059	0.69	20985059	0.75
chr22	20986377	20986420	0.51	20986376	0.5	20986376	0.58	20986376	0.42	20986376	0.51
chr22	20987049	20987048	0.98	NA	NA	NA	NA	20987048	1.0	20987048	1.0
chr22	20987389	20987388	0.9	20987388	0.86	20987388	0.63	20987388	0.61	20987388	0.89
chr22	21002183	21002182	0.87	21002182	1.0	21002182	1.0	21002182	1.0	21002182	1.0
chr22	21003387	21003375	0.73	21002717	0.99	21002717	1.0	21002717	1.0	21002717	0.97
chr22	21003621	21003609	0.79	21003609	0.9	21003609	0.89	21003313	0.81	21003609	0.91
chr22	21005330	21006949	0.72	21006949	0.89	21004364	0.86	21004765	0.91	21004364	0.86
chr22	21006252	21003335	0.49	21006949	0.92	21004364	0.84	21006262	0.92	21006262	0.85
chr22	21006430	21008219	0.61	21006647	0.72	21006953	0.63	21006429	0.66	21006953	0.57
chr22	21008193	21008211	0.77	21006953	0.69	21006953	0.97	21008219	0.58	21008219	0.94
chr22	21018780	21018779	0.86	21018178	0.72	21018178	0.96	21018779	0.79	21018178	0.88
chr22	21019314	21004714	1.0	21015392	1.0	21017866	1.0	21014747	1.0	21004714	1.0
chr22	21020580	21020577	0.59	21021549	0.52	21020577	0.98	21014747	0.99	21020577	0.92
chr22	21023960	21023959	0.93	21023959	0.96	21023959	0.87	21023959	0.98	21023959	0.91
chr22	21024281	21024280	0.72	21024280	1.0	21024280	0.98	21024280	0.94	21024280	1.0
chr22	21024868	21023669	0.83	21024136	0.95	21027102	0.57	21023669	0.76	21024136	0.86
chr22	21032489	21032497	1.0	NA	NA	NA	NA	21032497	1.0	NA	NA
chr22	21035439	21035438	0.86	NA	NA	21080576	0.5	21035438	1.0	NA	NA
chr22	21036646	21036833	0.76	21036645	0.89	21021316	0.25	21036645	1.0	21036645	1.0
chr22	21037080	21037079	0.99	21037079	0.99	21037079	0.96	21037079	0.99	21037079	1.0
chr22	21038375	21038374	0.57	21037026	0.94	21036776	0.89	21038374	0.61	21038374	0.77
chr22	21040777	21040778	0.98	21040744	0.99	21040778	0.63	21040778	0.71	21040778	0.96
chr22	21040779	21040778	0.98	21040744	0.94	21040778	0.64	21040778	0.71	21040778	0.95
chr22	21040956	21040622	0.97	21040622	1.0	21023361	0.95	21040622	1.0	21037026	1.0
chr22	21041093	21041093	0.84	21041125	0.95	21041093	0.83	21041093	0.95	21041125	0.99
chr22	21041442	21041431	0.91	21041438	0.65	21041438	1.0	21041431	0.64	21041438	0.57
chr22	21056502	21055579	0.94	21056501	0.84	21057256	0.96	21056501	0.94	21056501	0.91
chr22	21056596	21056607	0.25	21058052	0.39	21056601	0.47	21012345	0.14	21042318	0.15
chr22	21063032	21063031	0.98	21063031	0.97	21063031	0.95	21063031	1.0	21063031	0.97
chr22	21063549	21063548	0.8	21063548	0.97	21063548	0.97	21063548	0.94	21063548	0.98
chr22	21063974	21063973	1.0	21063973	0.98	21065811	0.99	21063973	1.0	21063973	0.98
chr22	21065101	21065100	0.61	21063973	0.66	21063973	0.96	21065100	0.56	21065811	0.79
chr22	21065367	21065366	0.97	21065366	0.99	21065366	1.0	21065366	0.99	21065366	0.98
chr22	21066382	21066392	0.24	21066392	0.84	21066392	0.94	21066392	0.87	21066392	0.95
chr22	21071493	21071492	1.0	NA	NA	NA	NA	21074032	1.0	NA	NA
chr22	21075289	21075288	0.98	21075096	0.98	21075096	1.0	21075288	0.96	21075096	0.99
chr22	21081190	21074907	0.21	21077704	0.77	21080271	0.81	21077440	0.66	21077704	0.59
chr22	21082888	21082887	0.53	21082887	0.5	21082887	1.0	21064183	1.0	21082887	0.56
chr22	21090634	21090633	0.75	21076853	0.5	21090633	1.0	21090633	0.58	21087893	1.0
chr22	21091179	21092026	0.64	21091107	0.97	21090748	0.87	21091107	0.83	21091107	0.8
chr22	21092342	21092341	0.79	21092400	0.95	21090748	1.0	21092341	0.91	21092400	0.97
chr22	21097056	21095892	0.46	21097055	0.65	21097055	0.69	21097055	0.5	21097055	0.68
chr22	21099629	21085331	0.51	21099625	0.88	NA	NA	21088524	0.73	21099625	1.0
chr22	21100948	21100947	0.74	21100947	0.86	21100947	0.98	21100947	0.94	21100947	0.97
chr22	21101830	21101829	0.51	21101829	0.88	21101829	0.81	21101829	0.85	21101829	0.87
chr22	21103624	21103623	0.97	21103623	1.0	21103623	0.97	21103623	0.75	21103623	0.84
chr22	21105462	21105461	0.95	21105461	0.99	21104962	0.99	21105461	1.0	21105461	0.95
chr22	21107651	21109256	0.7	21109256	0.8	21105663	0.88	21110190	0.8	21109256	0.73
chr22	21108956	21108959	1.0	NA	NA	21108959	1.0	21078240	1.0	NA	NA
chr22	21110682	21110681	0.55	21107212	0.56	21105106	0.83	21110681	0.5	21105719	0.42
chr22	21447769	21447781	0.8	21447781	0.7	21448672	0.78	21447781	0.87	21447781	0.87
chr22	21449246	21412112	0.33	NA	NA	21449255	1.0	NA	NA	NA	NA
chr22	21449419	21449414	0.74	21449425	1.0	NA	NA	21449425	0.56	21449425	1.0
chr22	21452451	21452502	0.94	21452502	0.99	21444062	0.99	21452112	1.0	21452502	0.99
chr22	21453001	21453000	1.0	21453000	0.38	NA	NA	21453000	0.51	21477492	0.25
chr22	21453318	21453317	0.84	21454844	0.95	21457878	0.95	21457878	0.94	21448672	0.86
chr22	21454934	21442900	1.0	NA	NA	NA	NA	NA	NA	NA	NA
chr22	21456342	21456341	0.82	21456345	0.88	21456341	0.59	21438050	1.0	21450004	0.67
chr22	21458142	21449652	0.5	21458141	1.0	NA	NA	21458141	1.0	NA	NA
chr22	21563561	21563669	0.77	21566528	0.99	21563190	0.93	21563579	0.88	21561877	0.96
chr22	21564019	21564037	0.7	21564037	0.8	21564037	0.75	21572880	0.51	21564037	0.81
chr22	21565972	21579139	0.58	21579139	0.97	21566528	0.94	21579139	0.96	21566528	0.82
chr22	21566421	21551933	0.11	NA	NA	NA	NA	NA	NA	NA	NA
chr22	21566586	21566585	1.0	21566585	0.98	21566585	0.98	21566585	0.99	21566585	0.98
chr22	21567166	21567165	0.68	21567165	1.0	21567165	0.73	21565239	1.0	21567165	0.75
chr22	21570703	21570702	0.87	21557240	0.01	21570702	0.64	21570702	0.42	21570702	1.0
chr22	21575413	21577975	0.7	21565382	0.87	21570300	0.67	21577975	0.88	21566114	0.78
chr22	21576290	21556651	0.5	21576305	0.51	21586403	0.11	21622151	0.41	21576295	1.0
chr22	21578365	21578364	0.98	21565382	1.0	21578364	1.0	21565382	0.97	21566114	1.0
chr22	21578962	21603529	0.46	21563337	0.79	21575804	0.88	21563570	0.89	21566528	0.75
chr22	21581056	21581055	0.78	21581055	0.98	21566528	0.96	21581055	0.97	21581055	1.0
chr22	21581801	21575760	0.81	21581800	1.0	21586403	0.71	21613507	0.38	21581800	0.93
chr22	21581951	21581950	0.83	NA	NA	21581950	1.0	21564037	1.0	21567310	1.0
chr22	21582344	21582359	0.54	21582350	0.14	21582343	0.41	21582359	0.83	21574733	0.33
chr22	21584179	21584301	0.6	21563337	0.93	21583935	0.81	21565382	0.84	21566114	0.82
chr22	21586876	21572358	0.68	21563337	0.97	21583935	0.96	21565382	0.96	21566114	0.95
chr22	21590188	21558992	1.0	21555564	0.0	21580434	0.25	NA	NA	NA	NA
chr22	21594514	21566497	0.8	21553069	1.0	NA	NA	NA	NA	21563516	0.33
chr22	21597965	21597451	0.7	21565382	0.92	21598850	0.98	21565382	0.95	21566114	0.92
chr22	21598196	21597451	0.91	21565382	0.99	21598850	0.94	21565382	0.96	21566114	0.93
chr22	21598542	21624807	0.67	21598541	0.35	21598541	0.76	21598541	0.55	21598541	0.53
chr22	21601968	21602364	0.66	21566528	0.98	21616521	0.95	21566528	0.96	21586021	0.89
chr22	21603837	21603836	0.98	21603836	0.44	NA	NA	21579115	0.93	NA	NA
chr22	21605500	21605504	1.0	NA	NA	NA	NA	NA	NA	21589435	0.08
chr22	21607353	21604576	0.86	21607352	1.0	21607352	0.75	21603302	0.84	NA	NA
chr22	21608893	21608902	0.92	21608902	1.0	NA	NA	21608902	1.0	21608902	1.0
chr22	21612318	21612317	0.47	21612317	1.0	21612317	1.0	NA	NA	NA	NA
chr22	21615555	21591593	0.8	NA	NA	21641585	0.04	21572880	0.86	21615554	0.5
chr22	21616659	21616658	0.75	21616658	1.0	21616658	0.72	21616658	0.94	21616658	0.8
chr22	21617143	21617144	0.85	21617144	0.48	21617144	0.97	21617144	0.56	21617144	0.97
chr22	21617258	21572381	1.0	21572435	1.0	NA	NA	NA	NA	NA	NA
chr22	21617259	21567925	1.0	21572435	1.0	NA	NA	NA	NA	NA	NA
chr22	21619230	21619229	1.0	NA	NA	NA	NA	21619229	1.0	NA	NA
chr22	21620266	21620265	0.99	21620265	1.0	NA	NA	21603302	1.0	NA	NA
chr22	21626523	21648466	1.0	NA	NA	21669139	0.5	NA	NA	NA	NA
chr22	21630875	21622094	0.78	21630874	0.5	21630874	0.75	21655627	0.1	21630874	1.0
chr22	21632104	21667765	0.08	NA	NA	NA	NA	NA	NA	NA	NA
chr22	21638098	21638097	0.95	21638097	0.98	21638097	0.97	21638097	0.96	21638097	0.97
chr22	21639255	21636783	0.44	21638580	0.91	21600268	0.49	21638778	0.83	21638580	0.89
chr22	21640488	21640487	0.63	21636783	0.64	21640487	0.67	21636783	0.66	21640487	0.56
chr22	21647582	21647581	0.59	21647581	0.61	21668511	0.56	21647581	0.67	21647581	0.52
chr22	21647872	21647871	1.0	21679753	0.7	NA	NA	21647871	1.0	21647871	1.0
chr22	21648167	21648166	0.91	21648166	0.94	21648166	0.96	21648166	0.94	21648343	0.9
chr22	21649418	21650045	0.57	21649418	0.54	21677223	0.56	21650045	0.6	21656403	0.57
chr22	21650346	21648343	0.87	21651340	0.95	21653137	0.83	21651340	0.93	21651340	0.88
chr22	21652361	21676921	0.47	NA	NA	NA	NA	NA	NA	21652360	1.0
chr22	21654632	21654631	0.93	21654631	0.97	21654631	1.0	21654631	0.96	21658995	0.93
chr22	21655260	21649639	0.67	21655279	0.88	21647415	0.73	21650358	0.86	21655279	0.96
chr22	21659065	21659064	0.97	21659064	1.0	21658995	0.82	21659064	0.99	21659064	0.99
chr22	21659670	21659669	0.97	21658995	0.94	21658995	0.83	21658483	0.97	21660633	0.95
chr22	21662798	21662797	0.95	21662797	0.96	21662797	0.97	21662797	0.96	21662797	1.0
chr22	21663189	21666405	0.49	21658995	0.77	21660945	0.76	21658995	0.79	21660633	0.73
chr22	21664526	21617003	0.94	21664525	0.41	21664525	0.8	21649119	0.98	21657826	0.76
chr22	21666082	21715527	0.5	NA	NA	NA	NA	NA	NA	NA	NA
chr22	21668628	21668627	0.94	21668627	0.99	21668627	0.97	21668627	0.94	21668627	0.99
chr22	21668715	21668714	0.76	21668714	0.84	21668714	0.97	21668714	0.96	21668738	0.64
chr22	21669016	21669015	0.79	21669015	0.96	21669015	0.89	21669015	0.89	21669015	0.8
chr22	21671573	21671577	1.0	21669653	0.97	21671577	0.98	21671577	0.97	21671577	0.65
chr22	21676307	21677690	0.56	21703711	0.67	21671381	0.59	21703711	0.67	21703711	0.57
chr22	21676310	21677690	0.57	21703711	0.68	21671381	0.59	21673835	0.68	21703711	0.57
chr22	21677687	21677012	0.95	21673835	0.99	21671381	1.0	21673835	0.99	21673835	1.0
chr22	21678894	21678893	0.76	21678893	0.99	21673421	0.96	21678893	0.91	21680399	0.99
chr22	21689670	21646176	0.02	NA	NA	NA	NA	NA	NA	21689669	1.0
chr22	21690382	21690382	0.82	21686769	0.51	21647284	0.5	21677302	0.4	21672450	0.64
chr22	21691689	21690370	1.0	21690370	1.0	21691688	0.98	21690370	1.0	21690370	0.99
chr22	21692156	21709602	0.44	21717376	0.23	21726112	0.37	NA	NA	21715751	0.11
chr22	21692926	21692925	0.56	21668714	1.0	21692925	0.87	21692925	0.51	21692925	1.0
chr22	21698262	21694481	0.85	21694481	0.92	21691026	0.97	21694481	0.92	21694481	0.94
chr22	21700476	21661855	0.35	21700475	0.67	21695776	0.96	21651719	0.62	21695776	0.69
chr22	21705717	21663685	1.0	NA	NA	NA	NA	NA	NA	NA	NA
chr22	21706437	21706436	0.67	21706436	0.67	21706436	1.0	NA	NA	21706436	0.47
chr22	21707418	21707438	1.0	NA	NA	21707417	1.0	21707417	0.6	NA	NA
chr22	21708661	21710999	0.72	21710999	0.87	21710186	0.79	21710999	0.65	21692029	0.68
chr22	21711027	21711026	0.95	21711026	0.67	21711026	1.0	21682869	0.67	21711026	0.45
chr22	21715509	21714417	0.59	21668714	1.0	NA	NA	21673540	0.94	21692925	0.98
chr22	21715581	21715051	0.84	21714812	0.81	21715587	0.68	21715608	0.78	21715592	0.71
chr22	21715745	21715841	0.58	21715761	0.33	21715952	0.75	21715761	0.56	21715761	0.52
chr22	21718784	21718783	0.73	21718783	0.97	21717963	0.93	21718783	0.95	21718783	0.93
chr22	21720012	21720011	0.76	21720011	0.83	21720011	0.86	21720011	0.97	21720011	0.93
chr22	21721418	21721425	0.98	21721425	0.98	21721425	0.98	21721425	1.0	21721425	0.99
chr22	21722623	21722622	0.9	21722622	1.0	21722622	1.0	21722622	1.0	21722622	0.97
chr22	21723670	21722484	0.33	21723690	0.46	21722484	0.71	21723690	0.48	21723690	0.61
chr22	21723691	21722484	0.43	21723690	0.45	21722484	0.72	21723690	0.47	21723690	0.61
chr22	21724565	21724564	0.48	21723342	0.72	21724572	1.0	21722484	0.57	21724572	0.62
chr22	21724903	21689535	0.86	21724912	1.0	NA	NA	21692421	1.0	21724912	1.0
chr22	21725221	21725220	0.98	21725220	0.97	21725220	0.67	21725220	1.0	21725220	0.92
chr22	21725836	21725835	0.8	21726576	0.88	21725835	0.99	21726576	0.93	21725856	0.58
chr22	21729443	21729442	0.83	21726446	0.64	21729442	0.97	21729442	0.63	21729442	0.68
chr22	21731332	21731331	0.66	21731331	0.91	21731331	0.7	21731331	0.75	21731331	0.65
chr22	21736835	21736834	0.58	21735973	0.61	21733471	0.95	21736834	0.55	21736834	0.44
chr22	21738557	21745529	0.25	21714244	0.67	NA	NA	NA	NA	21695148	1.0
chr22	21738728	21738727	0.95	21738727	0.88	21738727	0.73	21738727	0.65	21738727	0.61
chr22	21740089	21743124	0.27	21740099	0.71	21739727	0.52	21740097	0.47	21737976	0.46
chr22	21740266	21740265	1.0	21740265	0.17	NA	NA	21740265	0.67	21740265	0.36
chr22	21740802	21697313	0.62	21745389	0.5	21740801	0.71	21729147	1.0	NA	NA
chr22	21740979	21740984	0.93	NA	NA	21700475	0.25	NA	NA	NA	NA
chr22	21742476	21754478	0.33	21754478	0.33	21720813	0.05	21697327	0.89	NA	NA
chr22	21743125	21743124	0.81	21743124	0.64	21743124	0.48	21743124	0.8	21743124	0.56
chr22	21743590	21742717	0.81	21747706	0.82	21747706	0.83	21747706	0.83	21747706	0.71
chr22	21745177	21745176	0.68	21781481	1.0	21767160	0.08	21745176	0.85	21745176	1.0
chr22	21745560	21745559	0.53	21745559	0.48	21745559	0.59	21745559	0.79	21745559	0.63
chr22	21746793	21745054	0.4	21740591	0.97	21746792	0.95	21745054	0.97	21745999	0.98
chr22	21747910	21747909	1.0	NA	NA	NA	NA	21726188	1.0	NA	NA
chr22	21750078	21750094	0.89	21765828	0.6	21750094	0.92	21750094	0.86	21750077	0.5
chr22	21750945	21750944	1.0	NA	NA	NA	NA	NA	NA	21744958	0.67
chr22	21751392	21751391	1.0	NA	NA	NA	NA	21751391	1.0	21751391	1.0
chr22	21754077	21754076	1.0	21717177	1.0	21754076	1.0	21754073	0.9	NA	NA
chr22	21755537	21754100	1.0	21755544	0.57	21755536	1.0	21755544	1.0	21755544	0.95
chr22	21757799	21757799	1.0	NA	NA	NA	NA	NA	NA	NA	NA
chr22	21758110	21795970	0.01	21774714	0.02	NA	NA	NA	NA	NA	NA
chr22	21760372	21760371	0.45	NA	NA	21760371	0.26	21714698	0.5	21714698	0.75
chr22	21775790	21775789	1.0	NA	NA	21775789	0.5	NA	NA	21775789	1.0
chr22	21777451	21761209	0.7	21776836	0.75	21782880	0.82	21776836	0.69	21776836	0.78
chr22	21780550	21780549	1.0	21780549	1.0	21780549	0.99	21780549	1.0	21780549	0.97
chr22	21781226	21781225	0.56	21740105	0.25	21747047	0.02	21781225	0.94	21781225	1.0
chr22	21781546	21781563	0.51	NA	NA	NA	NA	21760769	1.0	21781499	1.0
chr22	21781739	21793412	0.49	21784402	0.89	21781738	1.0	21752246	0.84	21759451	0.88
chr22	21783182	21780501	1.0	NA	NA	NA	NA	21743636	1.0	NA	NA
chr22	21784347	21782109	1.0	21782109	1.0	21784348	1.0	21787606	1.0	21782109	1.0
chr22	21784672	21781832	0.25	NA	NA	21785597	0.03	NA	NA	NA	NA
chr22	21784822	21784108	0.8	21784821	0.59	21784821	0.91	21775435	0.86	21784821	0.75
chr22	21785934	21785933	0.42	21782556	0.97	21785933	0.98	21782556	0.98	21762178	0.82
chr22	21787059	21787058	0.95	21787058	0.94	21787058	0.99	21787058	0.99	21787058	0.99
chr22	21788100	21788099	0.88	21782556	1.0	21788099	0.99	21788099	0.98	21762178	1.0
chr22	21789934	21789933	0.95	21789901	0.8	NA	NA	21749199	0.5	21789901	1.0
chr22	21790184	21781202	0.25	NA	NA	NA	NA	NA	NA	NA	NA
chr22	21790373	21790372	0.82	21751960	0.33	21790372	1.0	21749199	1.0	21790372	0.66
chr22	21791414	21780501	1.0	NA	NA	NA	NA	21743636	0.51	NA	NA
chr22	21794092	21789596	1.0	NA	NA	21794091	0.5	21757462	1.0	21794091	0.81
chr22	21794170	21805700	0.36	NA	NA	21769618	0.05	NA	NA	NA	NA
chr22	21795888	21795887	0.92	21791345	0.91	21791345	0.76	21791345	0.76	21791345	0.8
chr22	21798718	21797532	0.72	21791345	1.0	21791345	0.94	21791345	0.98	21791345	0.8
chr22	21799623	21775902	0.67	21799622	1.0	21799622	1.0	21799622	1.0	21799622	1.0
chr22	21801536	21795798	0.83	21751960	1.0	21764954	0.25	21782647	0.9	NA	NA
chr22	21801908	21801912	0.84	21753094	1.0	21801912	0.96	21770422	1.0	21798950	0.98
chr22	21805640	21805639	0.7	21757611	0.91	21805639	0.97	21805639	1.0	21798950	0.94
chr22	21810689	21810688	0.45	21785601	0.81	21823815	0.98	21785920	0.81	21842243	0.84
chr22	21810835	21810834	0.92	21810834	0.83	21810834	0.44	21810834	0.42	21810834	0.69
chr22	21811070	21810374	0.75	21810374	0.94	21802500	0.91	21790964	0.88	21810374	0.99
chr22	21811397	21811396	0.67	21811396	0.82	21797532	0.91	21793327	0.87	21811396	0.91
chr22	21812871	21822758	0.28	21812870	0.63	21812870	0.56	21812870	0.34	21812870	0.81
chr22	21813987	21813986	0.93	21813986	1.0	21799622	1.0	21813986	0.89	21813986	1.0
chr22	21816011	21818573	0.52	21816010	0.5	21816022	0.76	21818573	0.66	21816022	0.19
chr22	21816585	21816584	0.82	21816584	0.94	21816584	0.55	21816584	0.75	21816584	0.83
chr22	21817846	21829844	0.97	21813913	0.98	21808704	0.99	21793327	0.91	21832514	0.98
chr22	21817927	21817926	0.82	21789933	1.0	21817926	0.4	21780501	1.0	21817926	0.34
chr22	21819736	21822758	0.37	21819746	0.97	21819746	0.96	21837169	0.98	21819746	0.76
chr22	21819916	21819915	0.63	21819915	0.69	21819915	0.95	21819915	0.89	21819915	0.91
chr22	21820339	21820338	0.25	NA	NA	NA	NA	NA	NA	21820338	1.0
chr22	21822732	21822731	0.58	21822731	0.99	21822731	0.86	21822731	0.65	21822731	0.93
chr22	21823577	21823576	0.85	21823576	1.0	21823576	1.0	21823576	1.0	21823576	0.89
chr22	21824197	21824197	0.8	21813913	0.82	21796693	0.82	21791443	0.81	21827189	0.88
chr22	21826035	21826034	0.74	21826034	1.0	NA	NA	21818573	0.8	21826034	0.58
chr22	21826809	21826808	0.93	21826808	0.71	21826808	0.87	21826808	0.86	21826808	0.5
chr22	21831966	21832514	0.54	21810688	0.71	21796693	0.56	21810688	0.71	21830874	0.68
chr22	21833941	21833940	0.98	21833940	0.93	21833940	1.0	21833940	1.0	21833940	0.99
chr22	21834570	21834570	0.56	21834570	0.68	21832804	0.68	21834570	0.62	21826584	0.52
chr22	21836349	21836348	0.99	21836348	0.99	21836348	1.0	21836348	1.0	21822229	1.0
chr22	21836711	21836710	1.0	21836710	1.0	NA	NA	21836710	1.0	21836710	1.0
chr22	21839365	21839378	0.98	21839378	0.98	21839378	0.98	21839378	0.97	21839378	0.98
chr22	21840827	21840814	0.93	21795343	0.55	21840826	0.85	21829691	0.77	21790993	0.78
chr22	21845237	21845236	0.69	21845236	0.79	21845236	0.93	21845236	0.79	21845236	0.77
chr22	21846984	21846983	0.61	NA	NA	21846983	0.93	21823355	0.87	21847007	0.83
chr22	21848689	21827189	0.55	21841117	0.85	21812870	0.68	21841117	0.8	21826584	0.79
chr22	21852416	21852423	0.86	21852423	1.0	21852423	0.43	21852423	0.88	21852423	0.44
chr22	21853332	21853331	0.78	21830517	0.7	21853331	0.85	21830517	0.72	21853331	0.75
chr22	21853967	21820899	1.0	NA	NA	NA	NA	21882607	1.0	21878468	0.2
chr22	21854194	21854193	0.91	21854193	1.0	21854193	1.0	NA	NA	21854193	1.0
chr22	21854662	21854661	0.79	NA	NA	NA	NA	NA	NA	NA	NA
chr22	21856571	21838336	0.98	21815371	0.98	21856584	1.0	21808602	0.98	NA	NA
chr22	21857191	21857190	0.76	21857190	0.99	21820529	0.75	21857190	1.0	21857190	0.98
chr22	21859313	21859312	0.93	21860875	0.96	21836496	0.92	21810634	0.91	21859312	0.93
chr22	21862364	21862363	0.99	21859680	0.98	21862363	0.96	21862363	1.0	21862363	0.99
chr22	21862662	21862661	0.96	21824502	1.0	21851452	0.5	21847093	1.0	21862661	0.67
chr22	21863269	21855846	0.69	21863268	0.81	21836496	0.96	21863268	0.87	21864332	0.88
chr22	21867625	21867624	1.0	NA	NA	NA	NA	NA	NA	NA	NA
chr22	21869485	21883831	0.09	NA	NA	NA	NA	NA	NA	NA	NA
chr22	21870030	21868718	0.67	21868718	0.81	21868030	0.44	21868718	0.76	21868718	0.73
chr22	21871182	21871181	1.0	NA	NA	21871181	1.0	21871181	1.0	21871181	0.16
chr22	21871827	21871826	0.84	21871826	0.62	21871843	0.5	21871826	0.82	21878290	0.64
chr22	21871967	21871966	0.87	21872421	0.94	21867240	0.9	21871966	0.99	21872421	0.92
chr22	21873235	21873234	0.73	21873234	0.98	21873190	0.93	21873234	0.95	21873234	0.99
chr22	21873514	21873158	0.96	21873513	0.96	21873513	0.97	21873513	1.0	21873513	1.0
chr22	21876185	21873560	0.54	21873190	1.0	21876184	0.98	21876184	0.99	21873790	0.98
chr22	21877983	21877982	0.88	21891165	0.02	21877982	1.0	21877982	0.56	21844417	0.06
chr22	21878220	21870242	0.68	21878219	1.0	NA	NA	21878219	1.0	21878219	1.0
chr22	21878527	21871826	0.54	21873190	0.79	21876184	0.98	21875182	0.86	21873790	0.96
chr22	21878696	21862958	0.5	NA	NA	NA	NA	NA	NA	NA	NA
chr22	21880051	21880050	0.98	21880050	0.99	21880050	0.96	21880050	0.99	21880050	0.98
chr22	21881205	21856587	0.47	21881217	0.7	21878554	0.4	21881217	0.63	21881217	0.45
chr22	21881577	21893159	0.23	21903583	0.04	NA	NA	21858277	0.6	21881576	0.33
chr22	21882371	21882393	1.0	21930951	0.16	NA	NA	21837030	1.0	NA	NA
chr22	21882943	21882942	0.77	21882942	0.97	21882942	0.93	21893010	0.95	21882942	0.98
chr22	21884855	21924388	0.25	21913435	1.0	21841999	0.12	NA	NA	NA	NA
chr22	21886562	21886585	0.99	NA	NA	21892781	0.66	21853970	1.0	21840078	0.94
chr22	21887082	21893970	0.61	21882464	0.73	21891018	0.8	21893970	0.72	21882464	0.74
chr22	21887380	21852526	0.94	NA	NA	21886865	0.8	NA	NA	NA	NA
chr22	21887696	21887695	0.97	21887695	0.98	21886556	0.96	21887695	0.9	21886556	0.98
chr22	21888576	21888575	0.92	21892449	0.99	21888575	0.97	21892449	0.99	21886556	0.95
chr22	21889047	21889046	0.94	NA	NA	21905051	0.25	21852930	1.0	21843962	0.67
chr22	21889886	21842649	1.0	NA	NA	21889885	1.0	NA	NA	21889885	1.0
chr22	21890523	21847503	1.0	NA	NA	NA	NA	NA	NA	NA	NA
chr22	21891019	21891018	1.0	21891018	1.0	21891018	0.98	21891018	0.98	21891018	1.0
chr22	21891166	21906236	0.67	21899707	0.9	21899707	0.79	21893159	0.84	21899707	0.81
chr22	21892236	21892243	0.39	NA	NA	21854292	0.5	21892239	0.8	21892235	0.64
chr22	21893160	21893159	0.71	21899707	0.98	21899707	0.92	21893159	0.76	21893159	0.96
chr22	21894257	21873862	0.5	NA	NA	21894256	0.5	NA	NA	NA	NA
chr22	21899154	21899153	0.82	21899153	0.88	21899153	0.84	21899153	0.88	21899153	0.95
chr22	21901180	21901179	0.41	21901179	0.5	21897176	0.69	21901179	0.76	21897176	0.59
chr22	21901460	21901459	0.8	21901459	0.97	21895828	0.95	21901459	0.95	21901459	0.96
chr22	21901900	21901899	1.0	21901899	0.67	21901899	0.8	21901899	1.0	21901899	0.44
chr22	21903584	21898126	0.75	21898126	0.89	21904014	0.72	21898126	0.74	21898126	0.79
chr22	21904015	21895828	0.66	21892449	0.77	21895828	0.88	21892449	0.79	21895828	0.84
chr22	21905208	21905207	0.66	21870694	1.0	21906600	0.49	21913663	0.73	NA	NA
chr22	21905761	21898526	0.22	21905760	1.0	21935309	0.25	NA	NA	21905760	0.83
chr22	21906352	21906351	0.94	21906351	0.85	21906351	0.96	21884509	0.98	21906351	0.99
chr22	21907411	21929805	0.6	NA	NA	NA	NA	NA	NA	NA	NA
chr22	21908167	21907717	0.79	21907717	0.94	21882514	0.66	21907107	0.94	21909133	0.94
chr22	21908973	21917284	0.89	21894994	1.0	NA	NA	21871607	1.0	NA	NA
chr22	21909368	21909133	0.69	21907753	0.98	21933748	0.67	21907753	0.93	21887601	0.99
chr22	21912095	21912094	0.36	21912094	0.67	21918594	0.5	NA	NA	21912094	1.0
chr22	21912915	21912655	0.96	21912655	0.95	21912655	0.95	21912940	0.97	21912096	0.97
chr22	21912932	21912655	0.75	21912655	0.98	21912655	0.99	21912940	0.91	21912096	0.98
chr22	21912951	21912655	0.64	21912655	0.88	21912655	0.9	21912940	0.85	21912096	0.85
chr22	21913019	21912655	0.53	21912604	0.58	21912237	0.52	21912604	0.45	21914147	0.45
chr22	21917207	21917206	0.94	21917206	1.0	21897635	0.67	21917206	0.94	21917206	0.51
chr22	21919876	21919875	0.91	21917424	0.93	21919875	1.0	21919875	0.89	NA	NA
chr22	21923681	21873790	1.0	21918077	0.94	21922934	0.99	21918077	1.0	21918077	1.0
chr22	21923848	21918876	0.86	21920570	0.99	21923847	0.87	21918685	0.98	21923847	0.89
chr22	21924269	21924354	0.92	21924268	0.98	21924268	1.0	21924268	0.94	21924268	0.96
chr22	21924573	21924572	0.69	21924572	0.75	NA	NA	21924572	0.66	21924572	0.64
chr22	21926133	21927890	0.59	21927890	0.79	21922941	0.98	21924354	0.75	21926544	0.84
chr22	21931503	21931502	0.76	21931502	0.98	21931502	0.91	21931502	0.97	21931502	0.86
chr22	21931980	21892187	1.0	21931979	1.0	NA	NA	21930310	0.56	NA	NA
chr22	21936308	21936307	1.0	NA	NA	NA	NA	NA	NA	21905049	1.0
chr22	21942269	21944106	0.63	21942268	0.86	21942268	0.97	21942268	0.87	21942268	0.94
chr22	21950389	21929745	0.9	21943589	0.88	21950388	0.88	21950388	0.98	21950388	0.98
chr22	21950617	21918846	1.0	NA	NA	NA	NA	NA	NA	NA	NA
chr22	21951350	21937186	0.58	21951341	0.78	21951341	0.91	21924268	0.76	21951341	0.8
chr22	21953608	21953607	0.65	21918077	0.89	21953624	0.96	21918077	0.84	21953624	0.99
chr22	21963337	21963344	0.98	21978846	1.0	21959457	0.98	21959457	0.96	21963344	1.0
chr22	21965865	21939326	1.0	NA	NA	21927957	0.5	NA	NA	NA	NA
chr22	21969931	21969930	0.92	21959457	0.88	21971292	0.93	21969930	0.95	21959457	0.95
chr22	21973446	21973450	0.72	21960091	0.79	21977447	0.82	21940512	0.68	21977447	0.74
chr22	21983173	21959457	0.65	21987798	0.64	21934659	0.68	21987798	0.68	21933592	0.68
chr22	21983403	21983938	0.25	21960940	0.42	21934659	0.52	21960940	0.3	21960940	0.38
chr22	21983919	21987046	0.31	21983938	0.57	21936298	0.38	21943733	0.37	21983938	0.46
chr22	21984092	21984091	0.87	21987474	0.99	21984091	0.8	21984091	0.93	21984091	0.95
chr22	21986228	21971605	0.94	NA	NA	21986227	0.69	21986227	1.0	21986227	1.0
chr22	21997316	21997315	0.93	NA	NA	NA	NA	21997315	1.0	NA	NA
chr22	21998425	21998706	0.6	21998443	0.38	21991099	0.67	21998669	0.79	22007228	0.27
chr22	22000390	21999219	0.95	NA	NA	21956616	1.0	21997880	0.97	22000389	1.0
chr22	22007598	22007597	0.96	22005555	1.0	22007597	1.0	22007597	0.63	22007597	0.7
chr22	22008531	22011864	0.49	22008530	0.72	22007469	0.52	22007469	0.41	22007942	0.41
chr22	22011531	22011540	0.81	22011530	0.83	22010807	0.97	22011540	0.71	22010807	0.61
chr22	22011857	22011862	0.77	22011862	0.98	22011862	0.5	22011862	0.96	22011862	0.82
chr22	22013244	22013243	0.93	22013243	0.91	22013243	0.37	22013243	0.93	22013243	0.97
chr22	22014379	22014378	0.98	22014378	0.93	22014378	0.7	22012641	0.88	22014378	0.58
chr22	22015178	22015177	0.91	22015177	0.81	22015177	1.0	22015177	0.44	22015177	1.0
chr22	22016413	22016412	0.85	22016412	0.89	22016412	0.88	21999767	0.94	22016412	0.91
chr22	22019060	22019059	0.75	21979707	0.34	22048219	0.19	22019059	0.9	21989312	0.09
chr22	22019246	22019059	0.48	22011530	0.95	22006252	1.0	22019059	0.4	22019245	0.85
chr22	22020976	22020971	0.98	22020971	1.0	22027541	0.25	22020971	0.98	22020971	0.98
chr22	22021174	22021183	0.96	22021183	1.0	22031181	1.0	22021183	1.0	22021183	1.0
chr22	22024348	22024347	0.33	22022611	0.7	22024347	0.33	22022611	0.59	22022611	0.35
chr22	22024594	22024604	0.87	22024604	0.56	22020046	0.93	22024604	0.66	22024604	0.61
chr22	22027226	22026591	0.92	22026320	0.83	22026320	0.91	22025819	0.95	22026320	0.94
chr22	22028620	22028619	0.94	NA	NA	NA	NA	NA	NA	NA	NA
chr22	22045493	22045492	0.83	22011864	0.96	NA	NA	22045492	0.45	22045492	1.0
chr22	22055864	22052260	0.85	22061399	0.96	22052260	0.96	22052260	0.97	22052260	0.96
chr22	22061681	22061680	0.97	22061680	0.99	22061762	0.98	22061680	0.97	22061680	0.98
chr22	22063453	22063637	0.95	22050062	1.0	22061559	0.99	22063637	1.0	22061559	0.98
chr22	22063751	22063750	0.56	22063750	0.97	22063750	0.86	22063750	0.72	22063750	0.91
chr22	22063880	22063862	0.96	22063862	0.99	22063862	0.97	22063862	0.97	22058144	0.98
chr22	22072855	22072859	0.98	22026696	0.06	NA	NA	22045289	0.67	22044524	0.5
chr22	22081160	22081159	0.41	22066838	0.75	22081159	0.71	22081159	0.65	22081159	0.8
chr22	22085198	22085197	0.84	22085197	0.87	22085197	0.95	22085197	0.93	22085197	0.52
chr22	22087469	22087519	0.66	22090164	0.8	22100170	0.74	22090164	0.76	22090164	0.78
chr22	22090849	22090856	1.0	NA	NA	NA	NA	NA	NA	NA	NA
chr22	22096000	22095999	0.98	22088315	1.0	22088315	1.0	22095820	0.76	22091694	1.0
chr22	22096686	22096685	0.31	22090164	0.46	22092048	0.59	22096685	0.41	22096685	0.39
chr22	22114255	22113683	0.94	22112189	0.99	22114255	0.82	22113683	0.97	22112189	0.98
chr22	22134861	22134587	0.76	22134860	0.56	22134587	0.95	22131047	0.68	22134879	0.76
chr22	22151826	22152176	0.47	22147199	0.9	22144396	0.79	22147199	0.86	22147199	0.81
chr22	22159417	22156718	0.77	22161743	0.97	22138378	0.96	22159416	0.95	22163695	0.94
chr22	22161751	22161751	0.98	22161397	0.93	22161672	0.94	22161751	0.98	22161672	0.98
chr22	22170076	22170075	0.87	22176688	0.91	22170075	0.88	22170075	0.91	22170075	0.91
chr22	22172671	22172670	0.98	NA	NA	22148370	0.07	NA	NA	22172670	0.25
chr22	22172777	22172776	0.67	22172776	0.78	22172776	0.66	22172776	0.52	22172776	0.82
chr22	22174705	22180158	0.79	22175116	0.93	22175116	0.92	22175777	0.95	22178857	0.93
chr22	22177923	22178083	0.59	22177922	0.8	22178915	0.88	22177139	0.75	22179189	0.72
chr22	22182413	22182411	0.98	22181898	1.0	22182411	0.94	22182320	1.0	22182320	0.99
chr22	22185626	22185625	1.0	22185315	1.0	22185625	0.54	22185635	0.66	22185625	0.65
chr22	22193954	22193953	0.83	NA	NA	NA	NA	NA	NA	NA	NA
chr22	22199366	22200640	0.57	22199365	0.97	22199365	0.96	22203134	0.81	22199365	1.0
chr22	22200248	22200247	0.84	22200322	0.97	22200247	0.99	22199905	0.99	22199905	0.99
chr22	22202715	22202714	0.74	22201096	0.99	22202268	1.0	22202714	0.98	22202268	0.88
chr22	22203008	22203007	0.75	22203134	0.75	22203007	0.6	22203134	0.7	22197714	0.57
chr22	22205044	22205043	0.95	22205043	0.95	22205043	0.99	22205043	1.0	22205043	0.99
chr22	22212311	22212315	0.91	22212315	0.87	22212315	0.92	22212315	0.82	NA	NA
chr22	22212502	22212501	0.96	22168451	1.0	NA	NA	22213737	0.96	22212316	1.0
chr22	22231094	22231093	1.0	NA	NA	NA	NA	NA	NA	NA	NA
chr22	22232603	22232602	0.48	22231666	0.88	22238997	0.73	22231452	0.7	22230966	0.91
chr22	22234721	22234843	0.85	22234737	0.98	22233778	0.99	22234220	0.96	22233778	0.95
chr22	22238066	22238066	1.0	22238066	0.99	22234207	1.0	22233164	1.0	22237021	1.0
chr22	22239384	22239383	0.91	22239383	1.0	22239383	1.0	22239383	0.83	22239383	0.44
chr22	22248256	22248255	1.0	22248255	1.0	22248255	1.0	NA	NA	NA	NA
chr22	22360633	22360641	0.88	22360641	0.96	22360641	0.99	22360641	0.94	22360641	0.97
chr22	22360946	22362390	0.87	22360945	0.92	22361631	0.9	22360702	0.77	22360945	0.74
chr22	22395729	22395853	0.8	22395737	0.74	22395737	0.67	22395737	0.75	22395737	0.66
chr22	22418106	22418642	0.59	22419967	0.83	22419967	0.91	22423211	0.79	22419967	0.83
chr22	22450212	22449980	0.96	22451551	0.91	22441755	1.0	22444030	0.98	22450225	0.94
chr22	22455216	22455211	1.0	NA	NA	NA	NA	NA	NA	NA	NA
chr22	22462048	22473777	0.59	22469070	0.73	22461978	0.89	22472568	0.71	22461511	0.84
chr22	22474211	22474215	0.95	22474215	0.81	NA	NA	22474215	0.91	22474215	0.96
chr22	22482431	22482430	0.93	22482430	1.0	22482430	1.0	22482430	0.8	22477068	0.47
chr22	22578000	22578868	0.36	NA	NA	NA	NA	22551913	1.0	NA	NA
chr22	22592310	22592309	0.6	22592309	0.71	22592309	0.96	22617814	0.41	22592309	0.5
chr22	22609931	22609942	0.73	22560354	0.38	22599817	1.0	22587450	0.64	22590544	0.86
chr22	22614569	22614602	0.63	22586287	1.0	NA	NA	NA	NA	NA	NA
chr22	22846041	22846040	0.67	22846040	0.94	22846040	0.96	22846040	0.86	22846040	0.99
chr22	22914546	22914545	0.99	22907273	1.0	NA	NA	22914545	1.0	NA	NA
chr22	22927228	22927242	0.99	22927243	0.96	22927242	0.99	22927242	0.97	22927242	0.97
chr22	22932697	22932712	0.91	22932470	0.86	22932712	0.98	22932712	0.94	22932470	0.94
chr22	22940771	22940787	0.94	NA	NA	NA	NA	22936649	1.0	NA	NA
chr22	22940874	22940873	0.99	22940873	1.0	22940184	1.0	22940873	1.0	22940873	0.94
chr22	22942764	22942812	0.75	22942812	0.88	22942812	0.89	22942812	0.84	22942893	0.88
chr22	22942858	22942812	0.84	22942893	1.0	22942812	0.93	22942812	0.95	22942893	0.99
chr22	22946943	22946947	0.89	22946373	0.98	22946373	1.0	22946947	1.0	22946947	1.0
chr22	22948158	22948180	0.97	22899111	0.5	NA	NA	22948180	1.0	NA	NA
chr22	22950587	22950631	0.79	22950635	0.69	22946373	0.61	22950635	0.58	22949859	0.68
chr22	22953616	22953088	0.48	22953615	0.98	22953615	0.78	22953615	0.9	22953615	0.97
chr22	22955277	22955276	0.57	22955276	0.9	22944755	0.78	22955276	0.91	22960477	0.89
chr22	22973211	22973210	0.57	22973210	0.83	22973210	0.46	22973210	0.71	22973210	0.81
chr22	22974065	22975564	0.66	22966398	0.84	22964162	0.92	22964162	0.85	22964162	0.88
chr22	22983748	22983747	1.0	NA	NA	22940418	1.0	22940555	1.0	NA	NA
chr22	22988682	22962294	0.57	22976741	0.93	22944755	0.75	22976741	1.0	22960591	0.59
chr22	22988786	22988785	0.86	22947288	1.0	22953345	0.67	22988785	0.54	22988785	0.8
chr22	22989350	22977688	0.7	22989349	0.9	22989349	0.64	22984652	0.81	22989349	0.8
chr22	22991424	22953141	0.1	NA	NA	NA	NA	NA	NA	23024155	0.07
chr22	22991480	22961731	0.94	NA	NA	22991487	0.8	22991489	1.0	22991489	1.0
chr22	22995461	22993408	0.72	22962149	0.81	22962149	0.4	22984652	0.75	22964860	0.71
chr22	23002100	23002099	0.84	22976294	0.63	23002099	0.67	22976741	0.51	22960591	0.62
chr22	23002594	23002627	1.0	NA	NA	NA	NA	NA	NA	NA	NA
chr22	23006151	23004481	1.0	22984170	1.0	22974064	0.96	23002997	0.99	23006150	1.0
chr22	23010392	23010391	0.53	23010391	0.51	23010391	0.79	23010391	0.55	23010391	0.44
chr22	23015506	23027093	0.86	23015505	0.62	23006552	0.5	23015505	0.52	23015505	0.66
chr22	23017627	23017514	0.88	23006661	0.02	23017626	1.0	23017626	0.86	23017626	1.0
chr22	23019616	23035870	1.0	23035870	0.26	NA	NA	22987738	0.25	23029876	0.25
chr22	23020248	22988682	1.0	NA	NA	NA	NA	NA	NA	NA	NA
chr22	23028331	23031726	0.41	23028960	0.72	23019916	0.53	23021552	0.69	23019916	0.58
chr22	23028774	23028773	0.96	23028773	0.97	23019534	0.91	23019209	1.0	23017117	1.0
chr22	23031425	22999084	1.0	NA	NA	23029162	1.0	NA	NA	23031424	0.56
chr22	23034499	23034498	0.87	23034498	0.75	23034498	0.64	23034498	1.0	23007192	0.44
chr22	23040968	23040967	0.97	23040967	1.0	NA	NA	23043564	0.93	NA	NA
chr22	23060470	23060469	0.95	23060469	1.0	23060469	0.64	23060469	1.0	23060469	0.74
chr22	23061686	23061685	0.89	23061685	1.0	NA	NA	23061685	0.7	23061685	1.0
chr22	23070354	23069838	0.63	23069838	0.44	23069838	0.67	23069838	0.56	23069838	0.49
chr22	23070507	23046103	0.6	NA	NA	23070518	0.6	23070519	0.92	NA	NA
chr22	23082125	23082135	0.84	23083341	0.97	23082135	0.96	23081061	0.98	23082135	0.97
chr22	23082378	23082377	0.69	23082377	0.72	23082377	0.82	23082084	0.77	23082377	0.89
chr22	23118864	23130057	0.25	NA	NA	NA	NA	NA	NA	NA	NA
chr22	23121891	23121890	1.0	23091959	1.0	NA	NA	23121890	0.79	23104453	1.0
chr22	23124191	23138775	0.46	23124199	0.93	23123844	0.85	23130412	0.89	23124201	0.91
chr22	23129570	23129569	0.96	23081500	0.56	23129591	0.55	23090850	0.76	23080400	1.0
chr22	23130468	23085982	0.29	23148813	0.41	23112535	0.34	23167715	0.37	23161632	0.52
chr22	23134549	23134548	0.71	23138946	0.48	23115802	0.33	23143330	0.31	23176014	0.59
chr22	23135492	23127903	0.96	23125759	0.92	23135783	0.98	23125759	0.95	23132565	0.97
chr22	23135989	23134548	0.88	NA	NA	NA	NA	23130873	1.0	23119693	0.5
chr22	23138947	23132637	0.46	23139623	0.77	23138946	0.92	23139623	0.81	23132565	0.82
chr22	23139624	23139623	0.96	23139623	1.0	23135783	0.93	23139623	0.97	23132565	0.96
chr22	23141370	23141369	1.0	23141369	0.95	NA	NA	23141369	0.9	23141369	1.0
chr22	23142325	23142324	0.5	23142324	1.0	23142324	0.25	23142324	0.56	23142324	1.0
chr22	23143293	23143330	0.26	23143330	0.59	23143330	0.37	23143330	0.36	23138946	0.59
chr22	23144690	23144689	0.71	23144689	0.87	23144689	0.6	23144689	0.79	23144689	0.97
chr22	23150289	23154924	0.78	23150304	0.93	23150304	0.92	23150304	0.89	23176761	0.94
chr22	23157255	23157254	0.93	23157254	1.0	23157254	0.99	23157254	0.98	23157254	0.98
chr22	23162915	23160800	0.85	23162914	1.0	23162914	0.94	23160800	0.95	23160291	0.95
chr22	23167712	23167703	0.91	23148099	0.89	NA	NA	23153892	0.69	23148099	0.82
chr22	23168497	23168496	0.98	23168496	0.98	23167127	1.0	23168496	0.92	23167127	0.98
chr22	23170094	23170432	0.79	23170432	0.76	23170432	0.95	23170432	0.8	23170432	0.78
chr22	23170825	23173790	0.95	23170824	0.98	23173790	0.92	23173790	0.98	23173790	0.96
chr22	23172949	23172948	0.92	NA	NA	23206576	0.58	23125559	1.0	NA	NA
chr22	23174221	23163548	1.0	NA	NA	23128948	1.0	NA	NA	23174220	0.76
chr22	23174675	23174610	0.63	23173768	0.93	23172793	0.75	23185719	0.8	23187331	0.69
chr22	23175001	23175000	0.52	23175000	0.96	23175000	0.99	23170073	0.96	23175000	0.73
chr22	23178416	23197209	0.6	23175789	0.98	23180617	0.98	23178415	0.96	23174610	0.99
chr22	23180833	23180852	1.0	23180852	0.88	23180852	0.62	23180852	0.75	23156749	0.04
chr22	23184260	23184259	0.54	23184259	0.67	23231872	0.17	23184259	0.6	23184259	0.69
chr22	23187500	23197209	0.68	23186584	0.97	23185423	0.95	23197209	0.94	23197209	0.92
chr22	23189497	23189496	1.0	23189496	1.0	NA	NA	23189496	1.0	NA	NA
chr22	23191451	23196170	0.99	23191451	0.97	23191451	0.98	23191451	0.97	23185719	1.0
chr22	23194392	23194391	0.57	23194391	0.9	23194407	0.89	23194391	0.92	23194391	1.0
chr22	23195421	23194973	0.64	23191451	0.95	23191451	0.93	23189844	0.93	23185719	0.98
chr22	23199123	23198941	0.73	23199122	1.0	23199122	0.5	NA	NA	23199122	0.5
chr22	23200087	23200086	0.57	23200086	0.6	23200086	0.5	23156803	0.48	23220844	0.17
chr22	23202862	23202861	0.78	23202861	0.84	23202861	1.0	23202861	0.86	23202861	0.97
chr22	23205639	23205642	0.65	23205642	0.76	23211258	0.71	23205642	0.87	23205642	0.97
chr22	23206577	23206667	0.96	23206576	0.65	23170824	0.94	23203254	0.88	23185719	0.87
chr22	23210417	23210422	0.93	23207450	0.3	23210422	0.73	23207170	0.46	23210422	1.0
chr22	23211651	23211302	0.83	23170192	1.0	23170824	0.94	23203254	0.9	23185719	1.0
chr22	23214207	23212124	0.71	23168796	0.82	23170824	0.82	23207170	0.88	23185719	0.6
chr22	23222091	23220341	0.99	23180040	1.0	NA	NA	23220257	0.99	NA	NA
chr22	23225192	23225191	0.87	23225191	0.98	23225191	0.91	23225191	0.93	23225191	0.95
chr22	23229490	23229489	0.63	NA	NA	NA	NA	NA	NA	23229489	1.0
chr22	23230053	23230052	0.96	23229596	0.97	23229596	0.97	23230052	0.96	23229596	0.99
chr22	23231507	23229058	0.28	23206933	0.27	23236847	0.43	23236847	0.43	23231506	0.31
chr22	23233790	23217196	0.77	23233455	0.75	23218194	0.7	23233813	0.73	23218194	0.59
chr22	23240302	23237323	0.49	23238912	0.69	23240302	0.43	23238912	0.68	23240302	0.71
chr22	23243649	23243648	0.82	23243648	0.94	23243648	0.96	23243648	0.94	23243648	0.98
chr22	23248349	23248348	0.52	23248348	0.78	23248382	0.69	23203014	0.67	23248348	0.75
chr22	23248438	23248437	0.95	23202777	1.0	NA	NA	23274907	0.01	23248437	1.0
chr22	23249432	23249431	0.63	23243391	0.85	23249431	0.81	23249431	0.93	23243391	0.65
chr22	23259518	23259507	0.59	NA	NA	23259517	0.67	23259507	0.7	23302278	0.02
chr22	23261732	23261731	0.5	23261731	0.97	23261731	0.85	23261731	0.97	23261731	0.91
chr22	23266389	23246288	1.0	NA	NA	23266388	1.0	23266388	1.0	23254357	1.0
chr22	23271870	23271869	0.99	23271352	0.96	23271869	0.98	23271352	0.99	23271352	0.96
chr22	23276399	23274529	0.97	23285436	0.98	23264778	0.96	23274529	0.94	23274529	0.96
chr22	23277512	23277511	1.0	23244858	1.0	23263335	1.0	23277511	1.0	23244858	1.0
chr22	23291208	23291207	0.81	23291207	0.86	23291207	0.67	23291207	0.44	23291207	0.67
chr22	23298524	23297784	0.76	23294354	0.98	23294354	0.83	23298528	0.87	23298528	0.83
chr22	23298574	23298573	0.99	23298573	0.99	23298573	1.0	23298573	0.96	23298573	0.97
chr22	23299694	23294152	0.93	23299694	0.96	23293737	0.94	23299694	0.93	23293800	0.94
chr22	23303130	23341500	0.5	23325371	0.57	NA	NA	23296373	0.14	23325371	1.0
chr22	23303932	23319928	0.55	23307858	0.55	23322682	0.54	23303931	0.62	23304853	0.47
chr22	23304100	23304070	0.84	23306438	0.91	23306438	0.9	23306438	0.66	23306438	0.92
chr22	23305114	23305113	0.99	23304070	0.99	23304766	0.96	23304325	0.96	23304070	0.95
chr22	23321844	23321843	0.65	23321661	0.69	23321661	0.85	23321661	0.7	23321661	0.83
chr22	23358128	23358127	0.98	23358127	0.98	23358127	0.92	23358127	0.99	23358127	1.0
chr22	23381065	23381104	0.93	23376309	1.0	NA	NA	23376309	0.9	NA	NA
chr22	23402667	23402667	0.69	23412779	0.91	23399623	0.97	23399623	0.85	23402690	0.84
chr22	23405886	23405606	0.55	23405885	0.63	23405885	0.81	23399918	0.51	23393242	0.56
chr22	23407077	23407076	0.35	23404736	0.74	23407076	0.49	23404736	0.86	23404736	0.85
chr22	23408905	23406821	0.75	23411162	0.87	23408543	0.95	23406821	0.81	23406821	0.79
chr22	23409539	23404628	1.0	23398982	1.0	NA	NA	23402921	1.0	23394752	1.0
chr22	23489217	23489216	0.88	23489216	0.82	23489216	0.77	23489216	0.82	23489216	0.84
chr22	23490553	23490552	0.93	23490552	1.0	23490552	0.75	23490552	1.0	23490633	1.0
chr22	23492278	23491402	0.96	23491402	0.98	23492253	0.99	23491402	0.99	23491600	0.98
chr22	23577890	23577889	0.73	23579015	0.52	23577889	0.69	23577889	0.5	23577889	0.8
chr22	23580930	23580941	1.0	NA	NA	23580941	1.0	NA	NA	23613374	0.67
chr22	23581614	23581693	0.65	23580796	0.95	23581693	0.99	23581693	0.95	23580796	0.94
chr22	23582276	23582281	0.93	23582281	0.93	23582281	1.0	23582281	1.0	23582281	1.0
chr22	23586540	23586539	0.94	23586539	1.0	23583214	1.0	23583214	1.0	23584762	1.0
chr22	23589090	23588835	0.34	23589089	0.56	23589089	0.48	23589089	0.42	23589089	0.4
chr22	23589482	23589492	0.72	23589494	0.62	23589494	0.58	23589494	0.7	23589492	0.59
chr22	23590279	23590276	0.91	23590276	0.87	23590278	0.87	23590276	0.84	23590276	0.91
chr22	23592833	23592835	0.5	23593752	0.57	23592835	0.6	23593752	0.53	23592835	0.66
chr22	23593031	23607034	0.5	23619211	0.5	23543987	0.5	NA	NA	23603717	1.0
chr22	23593978	23593977	0.96	23593977	0.98	23593977	0.74	23593977	0.97	23593977	0.96
chr22	23594266	23555540	0.28	NA	NA	NA	NA	NA	NA	NA	NA
chr22	23605520	23605519	0.69	NA	NA	NA	NA	NA	NA	NA	NA
chr22	23606090	23604382	0.85	NA	NA	23642276	0.66	23639448	0.67	23606089	0.94
chr22	23610818	23610817	0.93	23610817	1.0	23610817	0.97	23610817	0.85	23610396	0.88
chr22	23610893	23610892	0.8	23610892	0.67	23611083	0.77	23610892	0.67	23610892	0.47
chr22	23611393	23611392	0.44	23611392	0.83	23611392	0.76	23611392	0.78	23611392	0.5
chr22	23631416	23631415	0.71	23631662	0.91	23631415	0.99	23631415	0.87	23631415	0.9
chr22	23645139	23645138	0.95	23645138	0.75	23600971	1.0	23644206	0.98	23645138	0.9
chr22	23647650	23647636	0.77	23647649	0.75	23647649	1.0	23644206	0.81	23641063	0.91
chr22	23648409	23648167	0.72	23650554	0.82	23650424	0.9	23650554	0.86	23650945	0.86
chr22	23648558	23654347	0.62	23648557	0.75	23648557	0.4	23688283	0.48	23641063	0.94
chr22	23656679	23656288	0.99	23655810	0.98	23655384	1.0	23655384	1.0	23650945	1.0
chr22	23658089	23658088	0.99	23658088	1.0	23658088	0.99	23658088	1.0	23658088	0.97
chr22	23661103	23661102	0.96	23661102	0.99	23663642	0.96	23661102	0.98	23663273	0.98
chr22	23661405	23685461	0.53	23661404	0.94	23661404	0.94	23661404	0.76	23661404	0.94
chr22	23662959	23662958	0.82	23659456	0.98	23659456	0.93	23662124	0.9	23659456	0.91
chr22	23663105	23652365	0.4	NA	NA	NA	NA	NA	NA	NA	NA
chr22	23669133	23669139	0.91	NA	NA	23653655	0.36	23661058	0.96	23669139	1.0
chr22	23682055	23680369	0.71	23632464	0.03	23682053	0.67	NA	NA	23641063	1.0
chr22	23692804	23705908	1.0	NA	NA	NA	NA	NA	NA	NA	NA
chr22	23695259	23676601	1.0	23657788	0.06	NA	NA	NA	NA	NA	NA
chr22	23695438	23695438	0.55	23695119	0.68	23695438	0.67	23678846	0.68	23671993	0.51
chr22	23698378	23694220	1.0	23717964	0.33	NA	NA	23698377	1.0	23698377	1.0
chr22	23702111	23702110	0.98	23702110	0.99	23702301	0.99	23702110	1.0	23702301	0.94
chr22	23703793	23750410	0.03	NA	NA	NA	NA	NA	NA	NA	NA
chr22	23705185	23705185	0.64	23702301	0.84	23708654	0.96	23702110	0.76	23708654	0.95
chr22	23708353	23708352	0.95	23708352	0.66	23708352	0.51	23708352	0.76	23708352	0.57
chr22	23709669	23709656	0.45	23709656	0.97	23709656	0.98	23709656	0.99	23709656	1.0
chr22	23712140	23712160	1.0	NA	NA	23712159	1.0	NA	NA	NA	NA
chr22	23713259	23699167	0.62	23713258	1.0	23713258	0.95	23713258	0.99	23700393	0.85
chr22	23715920	23715919	0.97	23715919	1.0	23715919	0.71	23715919	1.0	23715919	1.0
chr22	23716324	23716323	0.56	NA	NA	NA	NA	23708338	1.0	23715014	1.0
chr22	23716638	23716637	1.0	NA	NA	23716637	1.0	23706926	1.0	23755245	0.08
chr22	23718139	23718138	0.6	23717746	0.74	23718138	0.65	23718138	0.4	23718138	0.8
chr22	23719063	23719062	0.91	23719062	1.0	23719056	1.0	23671348	1.0	23719062	0.25
chr22	23721199	23721212	0.97	23721212	0.88	23721212	0.74	23721212	0.14	23721212	0.77
chr22	23721754	23721753	0.94	23683029	0.5	23721753	0.5	23691017	0.83	23721753	0.44
chr22	23722053	23722052	0.73	23722052	0.97	23722052	0.97	23722052	0.97	23722052	0.96
chr22	23722871	23722870	0.87	23722870	0.98	23722870	0.97	23722870	1.0	23722870	0.97
chr22	23723602	23676428	0.2	23744294	0.33	23715912	0.93	NA	NA	23715912	0.97
chr22	23723766	23723141	0.95	23723765	0.83	NA	NA	23693028	0.67	23723765	1.0
chr22	23724789	23705185	0.44	23723603	0.93	23728229	0.88	23724788	0.78	23723603	0.9
chr22	23725345	23725344	1.0	NA	NA	NA	NA	23760985	0.01	NA	NA
chr22	23725676	23725675	0.54	23724604	0.96	23725675	0.95	23722870	0.92	23724205	0.97
chr22	23726437	23726459	0.87	23677582	0.67	23715912	0.97	23726459	0.25	23715912	0.99
chr22	23729905	23709918	0.5	23729904	1.0	NA	NA	NA	NA	23703888	0.25
chr22	23731485	23731484	0.98	23730556	0.89	23731484	0.8	23704541	0.8	23696117	0.2
chr22	23731882	23730929	0.46	23732968	0.84	23732968	0.76	23732968	0.72	23728229	0.67
chr22	23732698	23721978	0.6	23732697	0.46	23777566	0.2	23683029	0.49	23732697	0.52
chr22	23737536	23734808	0.73	23736745	0.73	23736326	0.96	23749112	0.82	23741686	0.89
chr22	23739591	23754749	1.0	NA	NA	NA	NA	NA	NA	NA	NA
chr22	23740310	23692368	1.0	23740331	1.0	23740310	0.66	23740331	1.0	23740331	0.91
chr22	23740311	23692368	1.0	NA	NA	23740310	1.0	NA	NA	NA	NA
chr22	23740458	23703370	0.02	NA	NA	NA	NA	NA	NA	23720702	0.11
chr22	23745772	23730624	1.0	NA	NA	23745771	0.98	23715349	1.0	NA	NA
chr22	23748181	23748160	0.8	23748181	0.92	23739511	0.59	23748181	0.55	23748160	0.72
chr22	23748547	23748546	0.69	23748546	0.96	23748546	0.98	23748546	0.89	23748894	0.91
chr22	23752049	23752108	0.32	23754081	0.71	23754040	0.55	23754081	0.75	23754081	0.52
chr22	23754183	23754182	0.88	23754182	0.65	23754182	1.0	23754182	0.79	23754182	0.75
chr22	23754753	23752108	0.51	23755785	0.41	23754487	0.61	23754487	0.44	23752725	0.5
chr22	23756011	23756010	0.75	23748693	1.0	NA	NA	NA	NA	23756010	1.0
chr22	23756323	23756328	0.88	23756328	0.73	23756328	0.81	23756328	0.72	23756328	0.74
chr22	23757254	23757264	0.38	23757414	0.79	23757264	0.73	23757414	0.77	23757414	0.77
chr22	23757433	23757452	1.0	23731881	0.0	NA	NA	23757452	1.0	23737077	0.67
chr22	23757968	23758115	0.98	23758115	0.99	23758115	0.87	23758115	0.99	23758127	0.97
chr22	23759153	23759170	0.41	23759152	0.83	23759152	1.0	23736451	0.32	NA	NA
chr22	23759479	23758078	0.76	23760952	0.82	23760952	0.79	23760952	0.81	23759485	0.6
chr22	23761021	23727359	0.33	23761020	1.0	23761042	0.5	23761020	1.0	23761020	0.31
chr22	23762498	23762497	1.0	NA	NA	NA	NA	23714494	1.0	23766424	0.02
chr22	23766452	23766451	0.78	23766451	0.76	23796044	0.7	23766451	0.64	23766451	0.82
chr22	23768865	23768864	0.97	23768857	0.9	23768857	0.91	23768864	0.9	23768857	0.99
chr22	23769925	23771357	0.82	23771357	0.73	23770713	0.97	23771049	0.8	23769924	0.64
chr22	23770097	23770110	0.49	23770110	0.93	23770110	0.81	23770110	0.51	23770110	0.47
chr22	23771034	23770713	0.43	23771357	0.85	23770713	0.83	23770713	0.84	23771357	0.37
chr22	23776810	23799503	0.87	23799503	0.81	23776809	0.99	23799503	0.87	23776809	0.99
chr22	23777567	23821734	0.65	23782284	0.7	23777566	0.65	23809034	0.58	23776590	0.86
chr22	23784268	23784267	1.0	23783378	0.9	23779191	0.96	23791383	0.9	23784267	0.99
chr22	23785256	23785262	0.58	23816078	0.49	23785262	0.73	23816078	0.54	23785308	0.54
chr22	23785686	23785685	0.73	23770110	0.88	23785685	0.92	23773686	0.49	23773049	0.74
chr22	23786174	23786173	0.79	23792571	0.83	23779191	0.91	23786173	0.82	23786173	0.84
chr22	23787005	23799007	1.0	NA	NA	NA	NA	23806372	0.25	NA	NA
chr22	23793782	23800143	0.54	23791181	0.37	23794027	0.68	23813841	0.54	23794027	0.58
chr22	23796995	23796351	0.9	23770110	0.97	23774713	1.0	23781641	0.75	23778795	0.97
chr22	23799282	23799281	0.68	23799281	1.0	23799281	1.0	23772045	0.44	23799281	0.59
chr22	23807596	23803540	0.89	23812865	0.63	23806086	0.73	23806086	0.7	23806086	0.74
chr22	23807789	23807798	0.52	23806712	0.94	23806712	0.98	23806712	0.95	23806712	0.96
chr22	23807962	23804365	0.96	23807004	0.98	23803131	1.0	23803131	0.99	23803131	0.95
chr22	23808132	23808131	0.19	23808131	1.0	23837685	0.25	23808131	1.0	23808131	1.0
chr22	23808699	23808698	0.82	23808698	0.69	23808698	0.99	23808698	0.42	23808698	0.7
chr22	23810172	23810171	0.99	23810171	1.0	23810171	0.79	23810171	1.0	23810171	0.96
chr22	23811037	23811036	0.77	23806712	0.92	23811036	0.95	23806712	0.91	23806712	0.95
chr22	23812866	23812924	0.71	23812865	0.91	23812924	0.93	23812924	0.84	23812924	0.91
chr22	23813824	23813840	0.99	NA	NA	NA	NA	23813841	1.0	NA	NA
chr22	23815534	23815534	0.98	23815534	0.66	23813089	0.73	23813089	0.6	23815534	0.62
chr22	23818137	23818309	0.67	23827009	0.83	23817120	0.87	23827009	0.83	23819530	0.81
chr22	23819315	23818309	0.6	23818383	0.94	23810484	0.98	23816183	0.95	23818734	0.88
chr22	23819824	23819823	0.44	NA	NA	NA	NA	NA	NA	NA	NA
chr22	23821863	23821862	0.93	23818383	0.78	23823311	0.98	23816183	0.92	23818734	0.71
chr22	23826254	23818309	0.85	23826253	0.7	23826253	0.57	23826253	0.72	23824236	0.6
chr22	23826426	23819157	0.82	23818383	0.62	23810484	0.87	23818068	0.52	23818734	0.93
chr22	23839391	23839391	0.96	23841688	0.68	23839391	0.96	23841688	0.65	23839391	0.87
chr22	23840728	23840953	0.79	23843051	0.85	23843051	0.71	23844171	0.74	23816128	0.54
chr22	23843052	23842413	0.94	23840952	0.94	23842976	0.92	23842413	0.93	23842413	0.82
chr22	23843493	23843492	0.5	23843492	0.76	23843492	0.49	23843492	0.8	23843492	0.45
chr22	23847367	23847366	0.98	23847248	0.79	23847366	0.97	23847366	0.95	23847366	1.0
chr22	23847975	23847974	0.31	23847974	0.79	23847974	0.68	23847974	0.71	23847974	0.61
chr22	23851245	23851264	0.99	23851264	0.96	23889223	0.08	23851264	1.0	23870216	0.5
chr22	23851784	23851783	0.92	NA	NA	NA	NA	23861598	1.0	23882333	0.5
chr22	23857074	23853695	0.39	23853149	0.66	23853276	0.79	23853695	0.7	23853276	0.58
chr22	23858702	23858707	1.0	23858707	1.0	23858707	0.81	NA	NA	23858707	1.0
chr22	23859493	23859492	0.96	23859492	0.9	23859492	0.99	23859492	0.98	23859492	0.94
chr22	23860733	23861971	0.86	23861971	0.98	23860728	0.84	23861971	0.85	23860848	0.86
chr22	23860849	23860848	0.84	23861971	1.0	23860728	0.98	23861971	0.96	23860848	0.96
[truncated: 12,132 more rows]
