# Supplementary material for: A deep population reference panel of tandem repeat variation
Source: Nat Commun. 2023 Oct 23;14:6711. doi: 10.1038/s41467-023-42278-3 (PMC10593948; doi:10.1038/s41467-023-42278-3)
Supplement: Supplementary file 5 — Supplementary Data 18 [file 41467_2023_42278_MOESM5_ESM.zip › tag_tables/tag_snp_info_chr4_hg38.csv]

CHROM	TR_POS	AFR_TAG_SNP_POS	LD_AFR	EUR_TAG_SNP_POS	LD_EUR	EAS_TAG_SNP_POS	LD_EAS	AMR_TAG_SNP_POS	LD_AMR	SAS_TAG_SNP_POS	LD_SAS
chr4	70342	70341	0.6	66442	0.83	70341	0.82	70341	0.48	70341	0.95
chr4	74146	74151	0.99	NA	NA	NA	NA	73905	1.0	NA	NA
chr4	75814	75813	0.95	75813	1.0	75813	0.89	75813	1.0	67915	0.25
chr4	77136	77135	0.6	77135	1.0	77135	0.53	77135	0.5	NA	NA
chr4	77323	77322	0.93	77322	0.99	77322	0.99	77322	0.96	77322	0.97
chr4	77997	78000	0.92	78000	1.0	78000	1.0	29669	1.0	68749	1.0
chr4	83051	37861	1.0	83058	1.0	NA	NA	37861	1.0	NA	NA
chr4	87716	95520	0.43	87715	0.38	85169	0.91	87715	0.27	87553	0.76
chr4	91598	91597	0.63	91597	1.0	NA	NA	NA	NA	91597	0.64
chr4	95791	88875	0.55	85909	0.87	95790	0.95	95790	0.81	95790	0.98
chr4	96657	79447	0.51	90996	0.9	95619	0.84	99299	0.89	95619	0.83
chr4	96979	97866	0.66	96978	0.93	96978	1.0	97866	0.9	96978	0.8
chr4	99298	99290	0.88	68749	0.75	63703	0.17	68375	0.62	94262	0.85
chr4	104777	72085	0.86	104782	1.0	NA	NA	NA	NA	104782	1.0
chr4	105502	105503	0.71	105503	1.0	105503	0.57	89910	0.75	105503	0.63
chr4	106440	90996	0.71	84719	0.86	106439	0.98	99132	0.8	89511	0.79
chr4	113663	113662	0.84	113662	0.97	114530	0.85	113662	0.94	113662	0.89
chr4	113736	113757	1.0	NA	NA	NA	NA	NA	NA	67910	0.05
chr4	116058	127126	0.84	114388	0.77	126106	0.73	122992	0.8	114191	0.79
chr4	116532	116531	0.56	NA	NA	116531	1.0	116531	0.71	158202	0.5
chr4	122241	163246	0.67	122240	0.74	141912	0.76	122240	0.61	122240	0.91
chr4	126830	126829	0.99	126829	0.99	134876	0.94	126829	0.98	126829	0.95
chr4	134137	108874	1.0	146725	0.17	NA	NA	92633	0.33	138911	0.06
chr4	135240	113662	0.66	113662	0.76	114530	0.66	167376	0.64	167106	0.57
chr4	146077	146371	0.33	99969	0.32	146077	0.35	152237	0.31	165244	0.8
chr4	150889	143909	0.94	112236	0.92	150888	0.22	108253	0.6	107308	0.76
chr4	151461	151460	0.96	151460	0.95	114530	0.87	151460	1.0	150499	0.92
chr4	158021	182402	0.8	NA	NA	NA	NA	NA	NA	148257	1.0
chr4	158893	153566	0.46	158892	0.98	114530	0.89	156504	0.83	158892	0.99
chr4	159026	135437	0.87	159040	0.98	159040	0.41	115315	0.93	159040	0.59
chr4	159387	159386	0.81	146728	0.97	159386	0.99	159386	0.89	157810	0.94
chr4	160536	160549	0.96	NA	NA	NA	NA	138503	0.67	NA	NA
chr4	161164	161163	1.0	NA	NA	161163	1.0	125155	1.0	161163	1.0
chr4	163189	113227	0.95	160010	0.71	160010	0.54	160010	0.59	160010	0.52
chr4	173038	160153	0.79	NA	NA	NA	NA	138503	1.0	NA	NA
chr4	178142	178141	0.64	178141	0.88	178141	0.97	178141	0.87	178141	0.79
chr4	182404	188959	0.58	192611	0.78	205344	0.67	192611	0.63	196753	0.68
chr4	188296	188295	1.0	158892	1.0	NA	NA	148610	1.0	NA	NA
chr4	188960	188959	0.76	188959	1.0	188959	1.0	188959	0.98	188959	1.0
chr4	195586	195585	0.9	195585	0.99	195585	0.99	195585	0.96	184563	0.98
chr4	195986	182687	0.12	NA	NA	157111	0.01	NA	NA	196022	0.25
chr4	203827	188334	1.0	159118	1.0	203857	1.0	169565	1.0	175660	0.11
chr4	225418	229563	0.52	226360	0.73	213184	0.44	228314	0.67	226360	0.59
chr4	240505	198188	0.04	NA	NA	NA	NA	205848	0.0	NA	NA
chr4	240990	213589	0.64	215510	1.0	NA	NA	237632	0.79	213398	1.0
chr4	245717	258107	0.7	215510	0.98	261982	0.02	232994	0.95	213398	1.0
chr4	248061	275688	0.76	211911	0.92	211911	0.96	226985	0.93	248073	0.99
chr4	251232	251241	1.0	213589	1.0	NA	NA	232994	1.0	213398	1.0
chr4	251324	254036	0.67	262661	0.78	222634	0.95	246419	0.74	235130	0.69
chr4	261018	261017	0.85	261017	1.0	261017	0.84	261017	0.39	261017	0.93
chr4	262795	227502	0.5	NA	NA	NA	NA	NA	NA	NA	NA
chr4	263457	263456	0.57	263456	0.57	226985	0.92	221694	0.71	248073	0.56
chr4	263767	263766	0.65	220140	0.82	263766	0.84	216772	0.78	263766	0.55
chr4	268133	268132	0.66	NA	NA	268132	1.0	268132	1.0	268132	1.0
chr4	268597	268596	0.81	266085	0.7	284891	0.5	266085	0.76	295350	0.62
chr4	269850	259015	0.61	269861	0.76	269849	0.78	269861	0.75	269849	0.65
chr4	269861	269849	0.73	269861	0.61	269849	0.85	269849	0.56	269849	0.73
chr4	273869	269611	0.76	273868	0.84	NA	NA	273868	0.95	273868	0.33
chr4	274805	305575	0.02	NA	NA	NA	NA	NA	NA	NA	NA
chr4	277779	230396	1.0	NA	NA	NA	NA	NA	NA	NA	NA
chr4	279446	279445	0.94	279445	0.99	304143	0.83	279445	1.0	279445	0.92
chr4	280295	280294	0.66	256816	0.79	271152	0.81	288819	0.87	288819	0.84
chr4	282780	282779	0.55	261640	0.06	282779	1.0	282779	0.64	282779	0.25
chr4	283514	283513	0.5	283513	1.0	NA	NA	NA	NA	283513	0.76
chr4	287220	287219	0.51	287219	1.0	270968	0.4	276807	0.54	287219	0.93
chr4	287639	287638	0.94	299418	0.25	NA	NA	273771	0.25	NA	NA
chr4	291425	287197	1.0	NA	NA	NA	NA	NA	NA	NA	NA
chr4	292558	293860	0.73	293860	0.89	293860	0.9	293860	0.88	286637	0.9
chr4	293234	290412	0.65	288217	0.91	293233	0.94	299658	0.85	299658	0.47
chr4	297265	297273	0.78	288217	0.91	297264	1.0	299602	0.84	273739	0.58
chr4	297606	303758	0.49	289329	0.84	295350	0.75	303758	0.8	295350	0.71
chr4	298418	298417	0.69	298417	0.96	298417	0.78	298417	0.96	298417	1.0
chr4	299863	299862	0.5	299862	0.49	299862	0.95	299602	0.47	299862	0.54
chr4	312611	312610	0.91	312610	0.94	312610	0.91	312610	0.93	312610	0.95
chr4	313581	268084	0.71	313580	1.0	313580	0.5	NA	NA	313580	0.81
chr4	313916	313921	0.62	313921	0.93	268355	0.85	313921	0.9	313921	0.8
chr4	323139	323138	0.72	323138	1.0	NA	NA	306618	0.57	358488	0.05
chr4	328346	329674	0.92	328345	0.77	328345	0.5	329021	0.68	328345	0.54
chr4	331529	331307	0.79	331528	1.0	331307	0.97	331307	0.96	331307	0.75
chr4	334013	334012	0.33	334012	0.33	NA	NA	334012	1.0	334012	1.0
chr4	341067	341072	0.94	341072	0.95	341072	0.98	341072	0.92	341072	0.93
chr4	347040	339500	0.95	347039	1.0	347100	0.99	347039	0.96	347039	0.96
chr4	347340	352385	0.69	361387	0.56	347339	0.92	330165	0.51	347339	0.6
chr4	347742	339500	0.98	339807	0.96	347741	1.0	339500	0.95	347741	0.99
chr4	347852	347851	0.93	NA	NA	347851	0.25	300229	1.0	347851	0.58
chr4	348729	348728	0.89	325415	0.5	348728	0.6	348728	1.0	346368	0.68
chr4	349268	349267	0.77	349267	0.67	349267	1.0	349267	1.0	349267	1.0
chr4	350917	344056	0.5	305292	1.0	343343	0.6	344326	0.4	350916	0.75
chr4	351237	351236	0.85	329167	0.5	351236	0.37	325289	0.48	351236	0.59
chr4	353374	332094	0.69	332094	0.88	347100	0.88	332094	0.87	353405	0.85
chr4	353467	341072	0.64	353405	0.86	347100	0.75	353681	0.91	353405	0.93
chr4	356231	357952	0.98	350616	0.9	350616	0.99	357952	0.84	356230	0.96
chr4	357419	357418	0.51	357418	0.44	357418	0.59	325289	0.63	329167	0.67
chr4	361388	356255	0.7	361387	0.99	361387	0.9	361387	0.81	347481	0.6
chr4	367520	358872	0.88	363117	0.92	354735	0.98	363880	0.89	371380	0.95
chr4	369159	369158	0.98	369158	0.94	369158	0.94	369158	0.96	369158	0.93
chr4	371119	335770	0.63	371118	0.98	370748	0.92	347481	0.98	339521	0.8
chr4	371542	360262	0.58	371380	0.87	370748	0.89	370748	0.86	371380	0.89
chr4	378271	338838	0.96	330019	1.0	330019	1.0	330019	0.71	377588	1.0
chr4	428820	428819	1.0	428819	0.89	428819	1.0	428819	0.87	428819	0.96
chr4	429557	423972	0.81	429556	0.75	380023	0.91	429556	0.27	429556	0.89
chr4	429715	427758	0.98	429714	1.0	429714	1.0	NA	NA	388681	0.67
chr4	431002	425251	0.52	431001	0.9	431001	0.51	431001	0.82	431001	0.95
chr4	436756	464878	0.96	434423	0.96	430627	0.99	434423	0.93	453806	0.93
chr4	437350	424376	0.54	NA	NA	437349	0.44	388641	1.0	437349	0.25
chr4	438248	446220	0.49	438240	0.93	438240	0.89	438240	0.95	438240	0.94
chr4	446684	446688	1.0	446688	1.0	495331	0.5	431606	1.0	446690	1.0
chr4	448443	418952	0.45	448442	0.91	430524	0.86	464468	0.77	448442	0.84
chr4	455622	436603	1.0	418843	1.0	NA	NA	443432	1.0	406008	0.99
chr4	456050	425135	0.54	429357	0.49	454058	0.41	464468	0.39	423150	0.58
chr4	456879	495331	0.14	NA	NA	NA	NA	NA	NA	NA	NA
chr4	464924	415635	1.0	464923	0.89	464923	1.0	464923	1.0	464923	0.69
chr4	465083	415370	0.5	415370	0.97	449563	0.95	434522	0.98	453446	0.97
chr4	465422	465435	0.94	465435	0.89	465435	0.95	465435	0.93	465435	0.77
chr4	465783	418952	0.83	465782	1.0	465782	1.0	416282	0.77	416282	0.94
chr4	467217	464878	0.99	464878	0.99	464580	1.0	467139	0.99	467139	1.0
chr4	468267	468266	0.98	468266	0.75	484878	0.02	421624	1.0	460894	0.95
chr4	468430	468438	0.86	468438	1.0	NA	NA	468438	1.0	468438	1.0
chr4	469285	469284	0.97	439216	1.0	NA	NA	469284	1.0	421253	1.0
chr4	475187	475186	1.0	475186	0.67	475186	1.0	475186	1.0	475186	0.69
chr4	478771	478770	0.8	478770	0.98	480109	0.98	478770	0.86	478770	1.0
chr4	481576	481575	0.79	475622	0.73	480109	0.85	482498	0.73	482498	0.67
chr4	490954	483815	0.58	NA	NA	NA	NA	442401	0.5	465082	0.33
chr4	491991	491990	0.61	443432	0.98	491990	1.0	491990	0.75	476958	0.94
chr4	492163	490619	0.89	443432	0.87	474220	0.37	485224	0.98	476958	0.58
chr4	492613	492612	0.62	NA	NA	492612	0.5	456429	1.0	492612	1.0
chr4	492792	490264	0.86	490264	0.98	492791	0.96	490264	0.94	492791	0.96
chr4	493172	493171	0.76	493171	0.92	493171	0.83	493171	0.96	491929	0.93
chr4	493685	484498	0.81	501959	0.94	496153	0.97	484498	0.78	501959	0.88
chr4	494184	494183	0.9	494183	1.0	472340	0.5	450952	0.6	494183	0.64
chr4	494349	491642	0.88	482553	1.0	494348	1.0	494348	0.99	494348	1.0
chr4	494894	494893	0.46	492172	0.89	496153	0.88	492172	0.44	492172	0.92
chr4	495456	495455	0.84	495455	0.96	495455	0.32	495455	0.87	481926	0.39
chr4	496376	481533	1.0	482553	0.82	490992	0.99	481533	1.0	494348	1.0
chr4	497732	484498	0.77	482498	0.95	490264	0.98	482498	0.85	482498	0.93
chr4	503845	488872	0.34	504670	0.69	503349	0.69	503845	0.57	503845	0.67
chr4	505633	505632	0.79	502805	0.9	503349	0.94	505650	0.93	505650	0.91
chr4	509417	529898	1.0	NA	NA	NA	NA	NA	NA	NA	NA
chr4	512816	512820	0.44	NA	NA	NA	NA	NA	NA	NA	NA
chr4	524678	524677	0.95	NA	NA	524677	1.0	NA	NA	NA	NA
chr4	526718	527160	0.87	526717	0.69	513316	0.69	527160	0.74	518119	0.6
chr4	538054	538268	0.7	535445	0.8	534902	0.67	554363	0.86	537931	0.75
chr4	543700	531115	0.95	543699	1.0	543699	1.0	544736	1.0	543699	0.98
chr4	547482	547486	1.0	547486	0.33	547486	0.65	530240	0.33	547486	0.44
chr4	547825	547824	0.33	547824	0.36	539023	0.66	547824	0.23	547824	0.39
chr4	547903	555137	0.04	576864	0.17	NA	NA	NA	NA	NA	NA
chr4	548578	548577	0.55	543409	0.98	513316	0.5	548577	0.91	516061	0.7
chr4	549842	549846	0.93	542087	0.99	541275	0.99	543699	0.98	541275	0.97
chr4	561539	567108	0.51	561538	0.74	561538	0.67	561538	0.64	561538	0.77
chr4	571414	572416	1.0	579139	0.08	NA	NA	NA	NA	NA	NA
chr4	571451	570754	0.49	571449	0.44	571449	0.36	570754	0.45	571074	0.74
chr4	574074	574073	0.81	574073	0.93	574073	0.91	574073	0.88	574073	0.83
chr4	576233	576232	0.32	573796	0.79	576232	0.88	576232	0.58	571771	0.75
chr4	583999	587526	0.54	583998	0.96	583688	0.95	583998	0.81	583998	0.97
chr4	584863	579193	0.99	577959	1.0	577959	1.0	577959	1.0	577959	1.0
chr4	585166	582478	0.79	585165	0.61	585165	0.73	585165	0.66	582478	0.6
chr4	587050	587049	0.4	587049	0.64	587049	0.8	587049	0.68	587049	0.84
chr4	587522	587526	0.72	599650	0.82	583998	0.84	583998	0.67	583998	0.51
chr4	592938	564423	1.0	547445	0.01	NA	NA	546071	0.56	NA	NA
chr4	595283	596033	0.83	577959	0.82	577959	0.84	596033	0.59	595699	0.88
chr4	603353	611821	0.95	605554	1.0	596186	1.0	605554	1.0	605554	1.0
chr4	604822	604821	0.76	604821	0.73	604821	0.5	604821	0.32	604821	0.51
chr4	607592	618776	0.46	616615	0.81	607591	0.95	605554	0.83	605554	0.75
chr4	607916	607915	0.86	616615	0.95	596186	0.91	607915	1.0	607915	0.91
chr4	614165	573163	1.0	NA	NA	591399	0.44	NA	NA	NA	NA
chr4	615967	615967	0.96	NA	NA	NA	NA	600834	1.0	NA	NA
chr4	616060	623565	0.64	618190	0.69	616064	0.11	607275	0.75	570178	0.75
chr4	627151	599680	0.95	627150	0.57	627150	0.61	586104	0.79	627150	0.47
chr4	639149	639148	0.93	639148	1.0	NA	NA	639148	0.84	589245	1.0
chr4	641638	635648	1.0	NA	NA	648138	1.0	598914	1.0	NA	NA
chr4	643308	643315	0.95	643315	0.25	643315	1.0	643315	0.34	643315	0.5
chr4	644520	600090	1.0	NA	NA	NA	NA	NA	NA	NA	NA
chr4	654754	687478	0.47	654462	0.5	654753	1.0	654753	1.0	NA	NA
chr4	681591	715587	0.25	NA	NA	NA	NA	717295	0.33	716214	1.0
chr4	685544	685543	0.5	682262	0.67	685543	1.0	636881	1.0	685543	1.0
chr4	689222	657510	1.0	NA	NA	NA	NA	NA	NA	NA	NA
chr4	690216	690215	0.53	690053	0.81	677759	0.8	690215	0.65	690215	0.91
chr4	691595	691594	0.91	691594	1.0	NA	NA	678531	1.0	691607	0.84
chr4	695028	695111	0.7	695111	0.81	695111	0.91	695111	0.78	695111	0.86
chr4	695132	696216	0.33	698338	0.62	695131	0.6	698338	0.44	695131	0.54
chr4	696338	696337	0.62	698338	0.82	695876	0.79	698338	0.76	698338	0.75
chr4	696691	696196	0.66	670910	0.44	661077	0.5	696196	0.52	696969	0.43
chr4	698522	699660	0.29	697790	0.59	698521	0.33	697790	0.42	697790	0.39
chr4	699178	698338	0.84	699177	0.97	699177	0.9	698338	0.92	699177	0.95
chr4	701653	701656	0.99	NA	NA	NA	NA	NA	NA	NA	NA
chr4	701974	703699	0.46	701973	0.36	701973	0.17	701973	0.12	701973	0.41
chr4	711952	731377	0.98	711968	1.0	711968	1.0	711968	0.76	711968	0.5
chr4	712422	712421	1.0	712441	0.83	NA	NA	712441	0.85	727837	0.64
chr4	724797	722409	0.72	NA	NA	724796	1.0	722409	1.0	NA	NA
chr4	724961	724960	0.96	724960	0.98	724960	0.97	724960	1.0	724960	0.99
chr4	729415	729414	0.76	729414	0.63	729414	1.0	729414	0.96	729414	0.98
chr4	736028	697278	0.5	NA	NA	NA	NA	NA	NA	NA	NA
chr4	738694	738693	0.56	748640	0.02	738693	0.49	738693	1.0	738693	0.63
chr4	747876	747954	0.83	736195	0.7	737814	0.81	736195	0.68	719075	0.58
chr4	748203	748202	0.79	748202	0.99	748202	0.96	748202	0.95	748202	0.97
chr4	750840	750839	0.87	750839	0.99	750839	0.99	750839	0.93	750839	0.98
chr4	753644	753643	0.47	774231	0.69	739184	0.5	709820	1.0	756074	0.9
chr4	756217	756216	0.93	756216	1.0	756216	1.0	756216	0.93	756216	1.0
chr4	765433	765432	0.85	763198	0.68	796969	0.71	787213	0.71	796969	0.7
chr4	767315	767314	0.43	767314	1.0	762073	0.9	767314	1.0	767314	0.98
chr4	768475	768474	0.89	765945	1.0	768474	0.99	768474	0.96	768474	0.95
chr4	770211	778980	0.56	721684	1.0	770208	0.5	NA	NA	NA	NA
chr4	772499	764212	0.51	773057	0.87	772498	0.81	773057	0.84	773057	0.81
chr4	773759	773758	0.93	NA	NA	736477	1.0	NA	NA	NA	NA
chr4	775189	775188	1.0	NA	NA	754333	0.33	775188	1.0	NA	NA
chr4	775492	775512	0.96	775512	0.96	775512	1.0	774626	1.0	775512	0.93
chr4	775512	775512	1.0	775512	1.0	775512	0.99	774626	1.0	775512	0.87
chr4	776697	776696	0.88	776696	1.0	776696	1.0	776696	0.67	776696	1.0
chr4	778600	778908	0.63	778599	0.49	778599	0.74	765586	0.46	778599	0.66
chr4	783975	783991	0.87	802433	0.81	802102	0.84	783991	0.85	783991	0.42
chr4	784152	784151	0.41	784151	0.7	772737	0.73	784151	0.54	784151	0.54
chr4	798999	798998	1.0	NA	NA	798998	0.96	798998	1.0	779056	1.0
chr4	800826	800849	0.63	800849	0.91	800849	0.45	800849	0.41	800849	0.39
chr4	801151	801150	0.7	NA	NA	801150	0.71	846437	0.5	826561	0.33
chr4	802951	802102	0.63	802950	0.83	802950	0.8	801780	0.53	802950	0.64
chr4	803567	803692	0.87	803566	1.0	803566	0.99	803566	0.84	803566	1.0
chr4	808231	808249	0.97	807636	0.91	808249	1.0	807636	0.97	807636	1.0
chr4	811310	811309	1.0	NA	NA	811309	1.0	810497	1.0	811309	1.0
chr4	814220	791190	0.33	814219	0.33	856354	0.5	814219	0.64	810758	0.95
chr4	817247	817246	0.67	817246	0.7	817246	0.77	817246	0.7	817246	0.72
chr4	817392	817391	0.55	817391	1.0	817391	0.81	817391	0.9	817553	0.8
chr4	817557	817562	0.91	NA	NA	NA	NA	NA	NA	817562	1.0
chr4	819437	869010	0.5	NA	NA	NA	NA	NA	NA	NA	NA
chr4	822286	822285	1.0	822068	0.95	822285	1.0	820817	0.99	822285	0.94
chr4	822355	806165	0.88	NA	NA	NA	NA	NA	NA	NA	NA
chr4	828142	828148	1.0	NA	NA	NA	NA	828148	1.0	NA	NA
chr4	838580	838579	0.98	838579	0.97	838579	1.0	838579	0.96	840520	1.0
chr4	843849	843848	0.75	843732	0.66	843732	0.8	843732	0.67	843732	0.65
chr4	844015	844018	0.44	844018	0.98	844018	0.95	844018	1.0	844018	0.9
chr4	846766	846765	0.98	846765	0.98	846765	1.0	846765	1.0	846765	0.95
chr4	847013	847012	0.97	847012	1.0	847012	0.98	846765	0.99	846765	0.97
chr4	847378	847377	0.71	847377	0.58	847377	0.58	847377	0.51	847377	0.8
chr4	852447	852446	0.73	853529	0.84	852446	0.75	852446	0.83	852446	0.82
chr4	853011	853010	0.78	849932	0.96	853010	0.86	849932	1.0	853010	0.92
chr4	853799	856703	0.75	853803	0.99	853803	0.99	853674	0.91	853674	0.99
chr4	854119	854118	0.76	854118	0.86	820783	1.0	876480	0.34	854118	0.84
chr4	855337	855336	0.87	855336	1.0	855336	0.44	855336	1.0	855336	0.5
chr4	860348	860347	0.68	860347	0.99	860347	0.95	860347	0.89	860347	0.92
chr4	862658	862657	0.93	862657	0.66	861494	0.99	862657	0.75	860924	0.8
chr4	870094	870093	1.0	870093	0.98	857569	1.0	878232	0.98	870093	1.0
chr4	873497	873496	0.87	873496	1.0	873496	0.99	873496	1.0	873496	0.99
chr4	874670	874669	0.95	874669	0.98	857470	0.96	874669	1.0	856763	0.96
chr4	885763	885762	0.94	885762	0.84	885762	0.99	885762	0.89	885762	0.91
chr4	890947	890946	0.86	890946	0.94	890946	0.97	890946	0.94	890946	0.94
chr4	891261	891268	0.99	891268	0.32	891268	1.0	891268	0.94	NA	NA
chr4	898863	898862	0.98	898862	1.0	898862	1.0	898862	1.0	898862	0.97
chr4	902236	902235	0.49	902235	0.67	902235	1.0	902235	0.87	887636	0.71
chr4	920308	920307	0.91	920307	0.8	920307	0.42	920307	0.82	920307	1.0
chr4	921095	921110	0.7	921110	0.93	884317	1.0	921110	0.91	921110	0.72
chr4	921688	921679	0.89	921687	0.84	871735	1.0	888048	0.89	915226	0.91
chr4	928756	903173	1.0	NA	NA	NA	NA	NA	NA	NA	NA
chr4	929688	918685	0.82	928561	0.96	928561	0.99	928561	0.99	928561	0.96
chr4	933482	933481	1.0	NA	NA	885152	0.67	NA	NA	915226	0.96
chr4	936307	936306	0.77	936306	0.64	936306	0.4	936306	1.0	936306	0.4
chr4	936956	936955	1.0	NA	NA	936955	0.89	907982	0.67	NA	NA
chr4	937996	937995	0.8	937995	1.0	937995	0.94	937995	0.89	937652	0.95
chr4	938505	924929	0.8	NA	NA	938513	1.0	NA	NA	NA	NA
chr4	941008	939655	0.34	941007	0.68	941007	0.8	941007	0.68	941007	0.75
chr4	941891	941726	1.0	NA	NA	941898	1.0	NA	NA	918820	0.5
chr4	942058	942067	0.98	942067	0.97	942067	0.98	942067	0.94	942067	1.0
chr4	950903	950902	0.91	920307	0.33	901637	0.33	910901	1.0	952153	0.91
chr4	952624	952628	0.55	953186	0.74	956949	0.64	952628	0.66	951437	0.69
chr4	952698	952697	0.71	NA	NA	952710	1.0	NA	NA	NA	NA
chr4	952752	952775	0.4	952775	0.99	952775	0.98	947730	0.97	952775	0.99
chr4	953987	953999	0.97	953999	1.0	953999	0.93	953999	0.37	953999	1.0
chr4	969613	969612	0.7	975534	0.65	961097	0.75	969612	0.81	969612	0.8
chr4	973599	973598	1.0	NA	NA	NA	NA	NA	NA	NA	NA
chr4	978234	978233	0.55	978233	1.0	978233	1.0	950902	1.0	NA	NA
chr4	981472	981471	0.95	981471	0.99	981471	0.98	981471	1.0	981471	0.96
chr4	994276	994280	0.95	994280	0.99	994280	0.98	994280	1.0	994280	0.95
chr4	994443	994442	1.0	994442	0.97	994442	0.86	994442	0.98	994442	0.98
chr4	995047	995046	0.74	995046	0.92	995046	0.95	995046	0.9	995046	0.92
chr4	995354	995353	0.82	995353	1.0	995353	0.61	995353	0.38	995353	0.77
chr4	999205	999204	0.61	999204	0.93	999204	0.83	999204	0.92	999204	0.95
chr4	1008224	999067	0.5	NA	NA	NA	NA	NA	NA	972964	0.03
chr4	1011433	968439	1.0	NA	NA	985543	1.0	NA	NA	1027056	0.25
chr4	1012004	1053694	0.5	NA	NA	NA	NA	NA	NA	NA	NA
chr4	1014273	1014272	0.91	1014272	1.0	970181	0.5	1002713	0.83	1046187	0.25
chr4	1015332	976332	1.0	NA	NA	NA	NA	NA	NA	NA	NA
chr4	1023016	1023015	0.84	1023015	0.99	1022491	0.97	1022491	0.99	1023015	0.74
chr4	1025267	1017528	0.5	980821	1.0	999587	1.0	1025266	0.67	1051863	0.52
chr4	1025867	1025866	0.47	1025866	0.99	1022491	0.97	1025866	0.83	1025866	0.92
chr4	1026423	1021148	1.0	1053694	0.25	1026431	0.05	989695	1.0	1051863	0.3
chr4	1035035	1071922	0.67	NA	NA	996376	0.25	998984	1.0	986041	0.5
chr4	1041373	1041372	0.9	1041372	1.0	1041372	0.73	1041372	0.96	1041372	0.93
chr4	1041433	1041432	0.53	1041432	0.81	1041432	0.79	1041432	0.78	1041432	0.87
chr4	1043287	1043286	1.0	1043286	0.6	1043286	1.0	1043300	0.5	1058220	0.38
chr4	1048055	1044576	1.0	1044576	1.0	1048054	0.98	1044576	0.96	1048054	0.98
chr4	1058056	1058061	0.74	1058061	0.97	1058061	0.97	1056865	0.88	1056865	0.94
chr4	1063695	1051383	0.87	1059069	0.97	1060447	0.98	1058567	0.99	1058613	0.99
chr4	1066821	1066820	0.96	1053694	0.5	1028879	1.0	1066820	0.82	1066820	1.0
chr4	1069211	1069210	0.64	1063540	0.98	1068800	0.9	1064713	0.93	1069210	0.56
chr4	1070875	1070879	0.9	1068473	1.0	1070879	1.0	1069513	1.0	1086604	0.5
chr4	1077229	1077228	0.58	1077228	0.27	1061657	0.5	1077228	1.0	NA	NA
chr4	1083639	1083639	0.67	1083639	0.76	1083639	0.51	1083639	0.72	1083639	0.65
chr4	1083946	1084092	0.63	1083787	0.55	1084384	0.86	1083945	0.6	1081483	0.62
chr4	1102574	1100126	0.96	1088398	0.98	1057396	0.86	1100126	1.0	1102594	0.99
chr4	1102979	1103432	0.73	1102988	0.62	1084384	0.85	1102988	0.61	1102988	0.76
chr4	1106249	1150759	0.4	1093613	0.41	1084384	0.85	1081483	0.49	1106249	0.65
chr4	1107459	1107458	0.99	1066331	0.83	1107458	0.75	1107458	0.74	1059394	0.79
chr4	1109011	1063788	0.52	1109010	0.88	1100363	0.98	1109010	0.88	1109010	0.88
chr4	1118610	1118609	0.81	1118609	1.0	1115523	0.56	1118609	0.89	1118609	0.83
chr4	1124418	1081907	1.0	NA	NA	NA	NA	1075683	1.0	NA	NA
chr4	1129243	1115652	0.69	1113528	0.75	1129242	0.9	1113528	0.75	1125975	0.76
chr4	1135381	1135380	0.95	1127720	0.96	1135380	0.96	1135380	0.88	1131336	0.89
chr4	1136547	1136552	1.0	1136552	1.0	1136552	0.64	1100236	0.75	1138360	0.67
chr4	1138334	1172054	0.5	NA	NA	NA	NA	NA	NA	NA	NA
chr4	1138727	1138726	0.53	1138726	0.89	1135832	0.93	1138726	0.71	1138726	0.97
chr4	1141090	1146872	0.28	NA	NA	NA	NA	NA	NA	NA	NA
chr4	1149446	1150335	0.57	1149445	0.67	1148530	0.87	1148530	0.7	1149445	0.66
chr4	1155686	1155685	1.0	NA	NA	NA	NA	NA	NA	1137205	0.5
chr4	1158202	1158201	0.43	1158201	0.97	1158201	0.98	1158201	0.82	1158201	0.91
chr4	1176436	1158452	0.93	NA	NA	NA	NA	1201557	0.98	NA	NA
chr4	1184937	1184936	0.85	1185425	0.97	1170489	0.96	1184936	0.96	1185425	0.95
chr4	1186308	1163011	0.54	1186307	0.45	1186307	0.7	1146276	0.71	1186307	0.4
chr4	1188049	1188048	1.0	1188048	1.0	1188048	1.0	1188048	0.56	1188048	0.91
chr4	1189988	1192014	0.87	1156992	0.71	1172918	0.25	1188952	0.67	1147686	0.23
chr4	1191073	1191082	0.84	1240288	0.16	1191082	0.67	1176892	0.84	1191082	1.0
chr4	1198048	1198047	0.75	1198047	0.96	1198047	1.0	1190181	0.86	1198047	0.88
chr4	1201586	1201585	0.94	1200489	1.0	1201585	0.86	1200489	0.2	1201585	1.0
chr4	1211866	1211865	0.42	1211865	0.5	1211880	0.85	1204913	0.41	1211865	0.33
chr4	1218406	1185969	1.0	1198047	1.0	NA	NA	1194946	1.0	1213299	1.0
chr4	1219174	1219173	0.56	NA	NA	NA	NA	1219173	0.9	1219187	1.0
chr4	1220290	1220289	1.0	1220289	1.0	1220302	0.6	1220289	1.0	1220289	0.67
chr4	1221860	1217645	1.0	NA	NA	NA	NA	NA	NA	NA	NA
chr4	1223808	1205560	1.0	NA	NA	NA	NA	1176556	0.82	NA	NA
chr4	1248895	1234779	0.17	1233033	0.5	NA	NA	NA	NA	NA	NA
chr4	1249245	1249244	1.0	1249244	0.75	1249244	0.79	1235899	0.2	1200109	0.67
chr4	1249488	1261142	0.75	1249541	0.85	1249491	0.59	1251712	0.6	1249541	0.68
chr4	1259128	1259127	0.88	1259127	0.62	1281157	0.72	1259127	0.79	1281157	0.5
chr4	1263207	1263206	1.0	NA	NA	NA	NA	1255737	1.0	NA	NA
chr4	1263472	1269715	0.94	NA	NA	NA	NA	1255737	1.0	NA	NA
chr4	1264174	1269733	0.8	1269733	0.64	1264182	0.86	1269733	0.67	1264182	0.75
chr4	1264885	1264884	0.98	1264884	1.0	NA	NA	1231154	0.8	NA	NA
chr4	1268562	1268561	0.55	1270568	0.87	1270568	0.61	1269078	0.72	1269078	0.72
chr4	1270048	1272191	0.5	NA	NA	NA	NA	NA	NA	NA	NA
chr4	1275782	1275781	0.93	1275781	0.95	1275781	1.0	1275781	0.99	1268369	0.9
chr4	1276406	1276405	0.78	1263812	0.82	1273372	0.97	1276405	0.92	1273372	0.95
chr4	1281691	1281669	0.99	1281722	0.96	1281669	0.99	1281669	0.99	1281722	0.99
chr4	1282134	1237327	1.0	1282144	1.0	NA	NA	1282144	0.67	NA	NA
chr4	1282153	1285058	0.2	1282144	1.0	NA	NA	1282144	0.67	NA	NA
chr4	1282391	1282390	0.96	1282390	0.99	1282390	0.92	1282390	0.95	1282390	0.96
chr4	1284409	1284408	0.97	NA	NA	1284408	1.0	1284408	1.0	NA	NA
chr4	1286973	1284136	0.84	1287907	0.96	1284136	0.89	1284136	0.89	1284136	0.79
chr4	1293211	1290448	0.96	1284349	0.98	1290448	0.97	1290907	0.96	1287726	0.89
chr4	1298869	1298868	1.0	1287726	1.0	1296525	1.0	1298868	1.0	1296605	0.97
chr4	1301698	1296629	0.7	1284349	1.0	1297085	0.79	1297614	0.77	1296605	0.94
chr4	1314321	1314320	0.99	1314320	1.0	1311565	0.08	1314320	0.93	1314320	0.99
chr4	1319740	1333948	0.22	1319739	0.86	1271169	0.33	1319739	0.3	1302030	0.91
chr4	1321862	1321873	0.62	1318926	0.79	1306470	0.54	1321873	0.75	1306470	0.71
chr4	1333342	1333341	1.0	1333341	0.87	1333341	0.6	1333341	1.0	1333341	0.91
chr4	1342651	1340978	1.0	NA	NA	1342643	1.0	NA	NA	NA	NA
chr4	1343788	1343787	0.8	NA	NA	1343787	0.5	1296439	1.0	1343787	1.0
chr4	1350767	1350766	0.81	1350766	0.93	1350766	0.99	1350766	0.88	1350766	0.92
chr4	1351387	1351386	0.99	NA	NA	1351386	0.92	1319492	1.0	1336264	1.0
chr4	1361853	1361852	0.57	1361852	0.69	1361852	0.93	1361852	0.82	1361852	0.86
chr4	1369116	1369115	0.99	1369115	1.0	1369115	0.97	1369115	1.0	1369115	0.98
chr4	1370254	1331214	0.44	NA	NA	NA	NA	NA	NA	NA	NA
chr4	1371256	1364977	0.45	1360737	0.44	1359804	0.49	1355397	0.41	1374554	0.44
chr4	1387072	1387071	1.0	NA	NA	1387071	1.0	NA	NA	1373545	1.0
chr4	1393558	1393574	0.3	1393574	0.4	1393574	0.36	1393574	0.35	1393574	0.36
chr4	1401315	1399734	0.58	1401418	0.83	1401418	0.63	1401418	0.62	1399734	0.62
chr4	1405595	1408068	0.33	NA	NA	1405674	0.25	NA	NA	NA	NA
chr4	1408501	1408500	1.0	NA	NA	NA	NA	1404352	1.0	NA	NA
chr4	1419509	1420260	0.86	1419508	1.0	1419508	0.78	1399304	0.5	1379746	0.5
chr4	1419678	1419677	0.92	1419633	0.95	1419633	0.98	1419677	0.98	1419633	0.99
chr4	1420495	1420494	0.5	1420494	0.83	1420494	1.0	1420494	0.92	1420509	0.99
chr4	1425485	1450558	1.0	NA	NA	NA	NA	1425484	1.0	NA	NA
chr4	1443709	1443708	0.25	NA	NA	1443728	0.5	NA	NA	NA	NA
chr4	1444046	1478469	1.0	NA	NA	NA	NA	NA	NA	NA	NA
chr4	1444928	1444927	0.98	1445933	0.87	NA	NA	1444927	0.96	1444927	0.5
chr4	1452927	1469966	0.06	NA	NA	NA	NA	NA	NA	NA	NA
chr4	1453189	1408319	1.0	1453206	0.82	1453206	1.0	1453206	1.0	1453206	0.89
chr4	1453843	1453598	0.98	1415540	0.54	1453853	1.0	1453598	0.96	1452824	1.0
chr4	1460665	1458920	1.0	NA	NA	1472655	0.5	NA	NA	NA	NA
chr4	1467534	1467533	0.56	1467533	0.57	1467533	0.46	1467533	0.73	1467533	0.25
chr4	1468498	1468503	0.88	NA	NA	NA	NA	1463932	1.0	NA	NA
chr4	1481543	1470372	0.67	1523457	0.04	1503668	0.33	NA	NA	NA	NA
chr4	1485018	1491751	0.98	NA	NA	1485039	1.0	1446289	1.0	1465234	0.75
chr4	1485499	1485498	0.96	1464073	0.85	1485447	0.98	1479937	0.7	1477784	0.9
chr4	1486951	1486950	0.66	1486950	0.87	1487483	0.93	1486950	0.85	1488408	0.94
chr4	1497681	1491912	1.0	NA	NA	NA	NA	NA	NA	NA	NA
chr4	1530382	1530381	0.98	1530381	0.96	1530381	0.99	1530381	0.9	1530381	0.98
chr4	1535264	1535297	0.85	1535297	0.77	1535297	0.66	1535297	0.84	1540141	0.41
chr4	1535723	1535722	0.9	1535722	1.0	1535722	1.0	1535722	0.89	1520103	0.89
chr4	1537133	1529561	0.11	NA	NA	1510183	0.5	1537137	1.0	1537137	0.43
chr4	1537189	1535561	0.57	1537188	1.0	1537188	1.0	1537188	0.65	1537188	0.87
chr4	1581895	1581894	0.83	1581894	0.91	1580374	0.54	1581894	0.74	1584124	0.57
chr4	1585894	1585893	1.0	NA	NA	NA	NA	1538163	1.0	1585893	1.0
chr4	1586194	1543030	1.0	NA	NA	1619882	0.5	NA	NA	NA	NA
chr4	1596772	1596775	0.36	NA	NA	1641311	1.0	1624988	0.33	NA	NA
chr4	1606041	1605698	0.68	1605698	0.89	1605698	0.96	1605194	0.94	1604711	0.88
chr4	1606206	1606205	0.69	1606205	0.44	1606205	1.0	1606205	0.76	1606205	1.0
chr4	1607941	1607940	0.76	1607940	0.98	1607940	0.8	1607940	0.87	1607940	0.92
chr4	1612484	1586619	0.5	1640817	1.0	NA	NA	NA	NA	NA	NA
chr4	1620207	1619496	0.66	1619289	0.94	1619496	0.81	1620206	0.88	1619262	0.86
chr4	1620700	1620699	0.92	1620699	0.96	1620699	1.0	1620699	0.98	1619262	0.94
chr4	1620769	1620768	0.91	1619889	1.0	1620768	1.0	1620768	1.0	1620768	0.98
chr4	1632164	1632163	0.44	1632163	0.77	1632163	0.81	1632163	0.69	1632163	0.77
chr4	1633653	1633652	1.0	NA	NA	NA	NA	NA	NA	NA	NA
chr4	1634901	1635387	0.45	1634900	0.93	1634900	0.79	1634900	0.67	1632769	0.98
chr4	1635274	1633902	0.98	1599155	1.0	NA	NA	1633902	1.0	NA	NA
chr4	1637632	1637631	0.9	1637631	0.98	1637631	0.96	1637631	0.96	1637631	0.97
chr4	1643568	1643567	0.78	1639851	0.98	1643567	0.96	1643567	0.94	1643567	0.99
chr4	1646106	1610616	0.5	1655123	0.85	1646105	1.0	1646105	1.0	1646105	0.59
chr4	1651224	1651260	0.78	1648809	0.96	1651223	0.65	1644031	0.94	1650691	0.9
chr4	1651533	1651532	0.77	1651271	0.75	1652131	0.89	1651271	0.77	1651271	0.78
chr4	1651951	1649931	0.12	NA	NA	NA	NA	NA	NA	NA	NA
chr4	1652291	1656048	0.82	1602537	1.0	1663237	0.96	1652316	0.95	1651964	0.69
chr4	1660881	1660489	0.91	1660880	1.0	NA	NA	1624618	1.0	NA	NA
chr4	1663841	1663840	0.49	1663840	0.96	1663840	0.79	1663840	0.89	1663840	0.93
chr4	1665321	1665320	1.0	NA	NA	1665320	0.53	NA	NA	NA	NA
chr4	1665488	1665487	0.92	1665487	0.96	1665487	0.8	1665487	0.93	1665487	0.76
chr4	1667128	1664433	0.97	1667127	0.98	1652012	0.99	1653201	1.0	1653061	0.99
chr4	1667302	1716180	0.08	NA	NA	NA	NA	NA	NA	NA	NA
chr4	1668149	1668148	0.9	1623403	1.0	1668148	1.0	1668148	0.6	1668148	1.0
chr4	1672024	1672024	0.81	1672024	0.74	1671773	0.97	1672024	0.8	1672024	0.77
chr4	1674669	1678377	0.96	1674668	0.92	1674668	0.98	1674668	0.9	1674668	0.91
chr4	1679685	1680012	0.78	1670001	0.88	1632779	0.74	1680012	0.69	1679684	0.88
chr4	1680025	1680024	0.99	1668148	0.5	1680024	1.0	1680024	1.0	1680024	1.0
chr4	1680786	1672337	0.87	1651964	1.0	1632779	1.0	1680797	0.95	1680797	0.91
chr4	1681524	1681523	0.75	1681523	0.78	1671773	0.56	1681523	0.66	1677932	0.68
chr4	1682265	1682264	0.51	1682264	0.97	1682264	0.58	1682264	0.78	1682264	0.93
chr4	1682788	1682787	0.46	NA	NA	1682787	1.0	NA	NA	1682787	1.0
chr4	1684379	1684380	1.0	NA	NA	NA	NA	NA	NA	NA	NA
chr4	1687533	1687532	0.56	1687532	0.89	1687532	0.84	1687532	0.84	1687532	0.81
chr4	1688319	1688318	1.0	NA	NA	1655434	1.0	NA	NA	1736711	0.54
chr4	1690258	1690262	0.39	1689030	0.77	1689030	0.88	1689030	0.75	1687254	0.72
chr4	1690809	1702916	0.75	1692458	0.99	1687650	0.96	1702916	0.94	1692458	0.99
chr4	1694397	1706051	0.7	1694396	0.95	1694396	1.0	1694396	0.69	1694396	1.0
chr4	1695401	1656614	1.0	NA	NA	NA	NA	NA	NA	NA	NA
chr4	1695775	1695774	0.99	1689030	0.99	1695774	0.96	1695774	0.85	1689933	0.97
chr4	1696898	1696897	0.48	1647249	0.67	1696897	0.46	1696897	1.0	1696897	0.33
chr4	1698474	1698473	0.95	1688881	0.9	1688881	0.91	1688881	0.95	1688881	0.91
chr4	1698794	1653279	1.0	1698793	1.0	NA	NA	1698793	1.0	1698793	0.88
chr4	1699947	1699946	0.74	1699946	1.0	1699946	0.63	1699946	0.81	1699946	0.5
chr4	1700567	1700566	1.0	1700566	1.0	1701919	0.95	1700566	0.98	1700566	0.98
chr4	1708086	1708085	0.66	1698137	0.83	1698137	0.72	1743254	0.69	1698137	0.81
chr4	1709069	1709068	0.71	1689166	0.77	1709068	0.67	1709068	0.76	1699237	0.55
chr4	1709614	1706347	0.78	1709613	0.99	1709613	0.96	1689939	0.91	1709613	0.96
chr4	1711154	1711153	1.0	1711153	0.99	1711153	1.0	1711153	1.0	1711153	0.97
chr4	1714873	1714966	0.88	1714874	1.0	1714874	1.0	1714874	0.98	1714877	0.98
chr4	1721701	1721699	1.0	1721699	1.0	NA	NA	NA	NA	NA	NA
chr4	1721702	1721699	1.0	1721699	1.0	NA	NA	NA	NA	NA	NA
chr4	1724928	1724927	0.59	1723924	0.84	1712434	0.69	1724927	0.85	1717845	0.7
chr4	1727131	1727130	0.84	1727130	1.0	1764316	0.4	1727130	0.78	1745456	1.0
chr4	1730034	1727427	0.82	1717906	1.0	1717906	0.84	1719976	1.0	1717906	0.89
chr4	1733977	1733976	0.87	1739308	0.87	1733967	0.74	1739308	0.85	1739308	0.88
chr4	1736912	1736917	0.98	1736917	0.93	1686912	0.33	1718031	0.91	1736917	0.85
chr4	1739309	1735858	0.79	1739308	0.77	1739308	0.6	1739308	0.61	1738812	0.63
chr4	1742105	1725885	0.25	NA	NA	1742104	1.0	NA	NA	NA	NA
chr4	1743552	1743559	0.98	1767423	1.0	1792366	0.14	1743559	0.79	1743559	1.0
chr4	1745430	1745442	0.91	1745428	0.51	1745524	0.17	1740012	0.25	1745428	0.75
chr4	1763597	1763600	0.64	1763600	0.99	1763600	0.89	1763600	0.99	1763600	0.7
chr4	1804286	1804285	0.55	1804285	0.84	1804285	0.9	1804285	0.87	1804285	0.72
chr4	1807384	1807400	0.88	1807400	0.32	1807400	0.97	1807400	0.64	1807400	0.45
chr4	1807894	1781721	0.67	NA	NA	NA	NA	NA	NA	1807917	0.93
chr4	1809091	1805339	1.0	1839495	0.01	NA	NA	NA	NA	NA	NA
chr4	1819084	1844684	0.4	1837699	0.1	1787866	0.14	1774510	0.5	1816624	0.56
chr4	1821124	1821123	0.58	1821123	0.61	1821123	0.17	1821123	0.5	1821123	0.61
chr4	1827275	1827877	0.73	1827274	0.37	1827274	0.51	1827877	0.75	1803307	0.62
chr4	1829870	1829869	0.72	1829869	0.44	1829869	0.38	1829869	1.0	1829869	0.32
chr4	1832303	1828709	0.07	NA	NA	NA	NA	NA	NA	NA	NA
chr4	1833074	1833073	0.52	NA	NA	1833073	1.0	1833073	0.6	1784290	1.0
chr4	1836220	1836219	0.44	1868572	0.11	1836219	1.0	NA	NA	NA	NA
chr4	1838094	1872601	0.02	1850177	0.02	NA	NA	NA	NA	NA	NA
chr4	1844746	1844745	0.92	1829337	1.0	1844745	0.91	1844745	0.76	1839603	1.0
chr4	1847345	1847344	0.87	1872564	0.5	1847344	1.0	1850807	1.0	1847344	0.85
chr4	1847995	1848009	0.69	NA	NA	1848009	1.0	1848009	1.0	1844912	0.93
chr4	1848548	1848547	0.63	1848547	0.95	1848547	1.0	1848547	0.5	1848547	0.82
chr4	1850155	1845019	0.33	NA	NA	1850160	1.0	NA	NA	1850160	0.67
chr4	1850802	1850807	0.96	NA	NA	NA	NA	1850807	1.0	NA	NA
chr4	1850938	1850937	0.74	1850937	0.76	1850937	0.71	1850937	0.62	1850937	0.7
chr4	1853974	1854296	0.03	NA	NA	1804285	0.02	NA	NA	NA	NA
chr4	1854480	1854479	0.73	1854479	0.86	1854479	0.93	1854479	0.81	1854479	0.67
chr4	1855035	1855034	1.0	1810742	0.08	1855034	1.0	1827791	0.5	1855034	0.44
chr4	1855241	1875720	0.12	NA	NA	NA	NA	NA	NA	1885457	1.0
chr4	1858819	1858818	0.54	1858818	0.81	1858818	0.77	1858818	0.63	1858818	0.79
chr4	1859005	1859004	0.97	1859004	0.6	NA	NA	1859004	0.58	1859004	1.0
chr4	1859790	1886682	0.03	NA	NA	NA	NA	NA	NA	1842443	0.64
chr4	1860160	1860159	0.49	1860159	0.65	1860159	0.81	1860159	0.69	1860159	0.62
chr4	1860529	1811693	1.0	NA	NA	NA	NA	1839360	1.0	NA	NA
chr4	1865069	1865068	0.58	NA	NA	1865068	1.0	1865068	1.0	1865068	0.36
chr4	1868918	1854815	1.0	NA	NA	1848185	0.03	NA	NA	NA	NA
chr4	1871188	1839360	0.84	NA	NA	NA	NA	1839360	1.0	NA	NA
chr4	1871335	1871353	0.8	NA	NA	NA	NA	NA	NA	1871353	1.0
chr4	1875281	1921350	0.51	1875280	0.67	1875280	1.0	1875280	0.91	1875280	0.45
chr4	1875739	1875738	0.78	1875738	1.0	1842712	0.73	1865068	0.6	1875738	0.43
chr4	1876215	1876214	0.83	1876214	0.64	1896748	0.12	1876214	0.47	1876214	1.0
chr4	1877141	1877140	0.99	NA	NA	1877140	1.0	1877140	0.84	1877140	0.79
chr4	1879207	1829812	0.8	NA	NA	NA	NA	NA	NA	1879206	0.25
chr4	1879825	1882711	0.19	1879824	0.17	1879824	0.24	1883826	0.18	1879824	0.32
chr4	1880613	1873618	0.85	1880612	1.0	1880612	1.0	1880353	0.86	1833070	1.0
chr4	1882668	1882667	0.55	1882667	0.78	1893804	0.33	1882667	1.0	1882667	1.0
chr4	1883632	1883631	0.47	1883631	0.7	1883631	0.85	1883631	1.0	1883631	0.84
chr4	1885111	1885123	0.82	1885122	0.83	1928071	0.07	1885122	0.4	1885122	0.46
chr4	1886205	1864965	0.95	NA	NA	NA	NA	1837439	0.96	NA	NA
chr4	1887904	1886482	0.68	1887911	1.0	NA	NA	1886482	0.84	1854340	1.0
chr4	1888902	1888901	0.82	1888901	0.44	1888901	0.57	1888901	0.83	1888901	0.64
chr4	1892573	1893735	0.94	1892572	0.46	1892572	0.37	1895748	0.76	1892572	0.67
chr4	1893529	1897230	0.41	1877873	0.92	1877873	0.74	1931216	0.62	1877873	0.82
chr4	1894675	1896681	0.8	1894674	0.68	1894674	0.45	1894674	0.74	1894674	0.54
chr4	1896665	1897645	0.92	1846981	1.0	NA	NA	1895748	0.89	1850937	0.67
chr4	1897175	1897174	0.98	1897174	1.0	1897174	1.0	1897174	0.98	1897174	0.97
chr4	1905133	1905132	1.0	NA	NA	1905132	0.51	1898858	0.5	1880612	1.0
chr4	1908776	1908775	0.6	1908775	1.0	NA	NA	1885605	0.5	NA	NA
chr4	1909945	1909944	0.93	1909944	0.66	1909944	1.0	1909944	0.33	1909944	0.29
chr4	1913600	1913599	1.0	NA	NA	NA	NA	1913599	1.0	1913599	1.0
chr4	1920866	1920865	0.25	1920865	1.0	1920865	1.0	1894334	0.72	NA	NA
chr4	1921463	1955678	1.0	1878257	0.07	NA	NA	1921462	0.76	NA	NA
chr4	1924172	1888513	0.25	NA	NA	NA	NA	NA	NA	NA	NA
chr4	1924179	1888513	0.25	NA	NA	NA	NA	NA	NA	NA	NA
chr4	1924751	1924748	0.63	1924748	0.81	1924748	0.83	1924748	0.8	1924748	0.32
chr4	1926469	1974038	0.1	NA	NA	NA	NA	NA	NA	NA	NA
chr4	1928072	1928071	0.46	1928071	0.33	1928071	0.38	1928071	0.26	1928071	0.4
chr4	1932440	1932439	0.56	1932439	0.59	1932439	0.5	1932439	0.56	1965989	0.32
chr4	1933557	1917297	0.85	NA	NA	NA	NA	1898723	1.0	1933556	1.0
chr4	1934017	1917297	0.81	NA	NA	1934016	1.0	1898723	0.97	1932439	0.5
chr4	1934076	1934075	0.73	1922645	0.5	1945233	0.2	1934075	0.47	1934075	0.6
chr4	1935861	1935860	0.45	1935860	0.44	1935860	0.25	1900852	0.32	1900852	0.64
chr4	1937056	1937055	0.95	1977790	0.08	1937055	0.28	1937055	0.73	1937055	0.25
chr4	1939202	1901721	0.34	1977790	0.08	1934876	0.17	1937055	0.35	1911853	0.67
chr4	1946250	1917152	0.55	1896681	1.0	1925776	0.12	1898719	1.0	1946260	0.27
chr4	1949767	1949766	0.64	1949766	0.41	1920373	0.11	1949766	0.54	1949766	0.51
chr4	1953794	1953793	0.6	1921455	0.82	1953793	1.0	1953793	1.0	1953793	0.78
chr4	1953988	1953987	0.52	1920592	0.2	2002706	0.33	1969642	0.97	1909068	0.97
chr4	1957275	1907993	0.52	1957288	0.84	1977355	0.27	1907993	0.62	1957288	0.56
chr4	1957451	1934439	0.59	1914227	0.85	1957450	0.06	1957450	0.58	1953061	0.08
chr4	1965052	1953289	0.89	1998702	0.38	1971073	0.21	1944397	0.48	1971073	0.15
chr4	1967578	1932497	0.55	1967577	0.33	1967577	0.51	1967577	1.0	1967577	0.64
chr4	1969542	1937373	0.84	1921215	0.75	1969541	0.51	1966046	0.74	1937373	0.46
chr4	1974216	1974215	0.52	1974215	1.0	1974215	0.25	1974215	0.92	1974215	1.0
chr4	1988947	2009246	0.87	2009909	0.75	1990914	0.95	1991279	0.77	1988946	0.92
chr4	1993579	1998531	0.55	1990914	0.82	1990914	0.9	1996362	0.93	1993578	0.66
chr4	1994563	1994562	0.91	1994562	0.79	1994562	1.0	1951885	1.0	1994562	0.62
chr4	1994849	1994848	0.38	1994848	0.82	1994848	0.64	1994848	0.85	1994848	0.93
chr4	1995878	1998531	0.65	1990914	0.96	1999385	0.52	1990941	0.96	1995877	0.99
chr4	1998087	1998109	0.99	1998109	0.96	1998109	0.99	1998109	0.95	1998109	0.94
chr4	1998336	1951283	0.6	NA	NA	2006692	0.67	NA	NA	NA	NA
chr4	2001903	2001907	0.98	2001907	0.97	1999385	0.98	2001907	0.99	2001907	0.92
chr4	2003838	2002625	0.95	2003837	0.8	2003837	0.93	2003837	0.82	2002625	0.84
chr4	2004810	2004809	0.77	NA	NA	2004809	0.33	2004809	0.9	2004809	0.73
chr4	2005695	2005694	0.48	2005694	0.19	2005694	0.5	2005694	1.0	2005694	0.99
chr4	2009870	1993559	1.0	NA	NA	NA	NA	2009840	1.0	NA	NA
chr4	2010670	2009246	0.69	2010669	0.95	2010669	0.93	2010669	0.95	2009246	0.95
chr4	2012106	2012105	0.8	2012105	0.75	2012105	0.33	2012105	0.29	2012105	1.0
chr4	2013541	2013540	0.94	2013540	0.96	2013540	0.75	2013540	0.76	2013540	0.85
chr4	2015987	2015986	0.87	2015986	1.0	2015986	0.86	2015986	0.46	2015986	0.77
chr4	2019703	2019702	0.26	2019702	0.72	2019702	0.9	2019702	0.73	2019702	0.81
chr4	2020183	2020193	0.29	2020193	1.0	NA	NA	1971605	1.0	2069926	0.37
chr4	2020280	2020306	1.0	NA	NA	2020298	0.95	NA	NA	1984567	1.0
chr4	2020413	2020412	0.42	2020412	0.89	2020412	0.97	2020412	0.82	2020412	0.58
chr4	2020893	1981787	0.5	2020892	0.67	2020892	0.4	1981787	1.0	2020892	0.5
chr4	2031643	2031642	0.97	2031642	0.99	2028901	0.97	2031642	0.98	2031642	0.93
chr4	2032201	2032200	0.79	2032200	0.89	2032200	0.86	2032200	1.0	2032200	0.5
chr4	2035351	2035561	0.9	2035352	0.64	2007489	0.52	2040039	0.79	2035362	0.82
chr4	2039414	2039413	0.59	NA	NA	2039430	0.67	2035775	1.0	2039413	1.0
chr4	2040040	2040039	0.98	2037493	1.0	NA	NA	2040039	1.0	2033311	0.61
chr4	2049335	2049334	0.27	2049334	0.48	2049334	0.52	2049334	0.43	2049334	0.31
chr4	2050678	2050677	0.46	2050677	0.34	2051385	0.37	2050677	0.25	2050677	0.24
chr4	2052315	2052314	0.67	2052314	0.88	2052314	0.23	2052314	0.9	2052314	0.96
chr4	2053636	2053635	0.91	2053635	0.75	2053635	1.0	2053635	1.0	2053635	0.61
chr4	2054561	2104234	0.25	NA	NA	NA	NA	NA	NA	NA	NA
chr4	2056251	2056250	0.7	2056748	0.78	2056400	0.94	2056250	0.8	2056748	0.83
chr4	2056400	2056400	0.99	2056400	0.98	2056400	1.0	2056400	0.96	2056748	0.99
chr4	2056401	2056400	0.99	2056400	0.98	2056400	0.97	2056400	0.99	2056748	0.99
chr4	2059377	2059397	0.16	2101111	0.08	2085453	0.19	2024680	0.64	2066992	0.24
chr4	2064134	2064138	0.67	2081632	0.5	NA	NA	NA	NA	NA	NA
chr4	2068128	2068127	0.97	2068127	0.97	2068127	0.98	2068127	0.97	2068127	0.96
chr4	2070037	2052314	0.18	2070036	0.95	NA	NA	2100076	0.5	NA	NA
chr4	2078474	2075102	0.61	2053159	0.1	2073857	0.25	2029893	1.0	2078473	1.0
chr4	2091762	2091761	0.88	2048016	0.24	2091798	0.18	2091570	0.61	2091800	0.1
chr4	2093098	2093097	0.93	2093097	1.0	NA	NA	2091570	1.0	2093097	0.34
chr4	2096680	2086006	0.29	2128474	0.37	2094363	0.22	2128474	0.14	2090311	0.14
chr4	2098919	2098918	0.69	2098918	0.37	2059730	0.1	2098918	0.32	2098918	0.42
chr4	2100098	2076626	0.5	2122236	1.0	2100087	0.67	NA	NA	2055049	0.33
chr4	2101149	2101148	0.31	2101148	0.87	2101148	0.73	2101148	0.67	2101148	0.63
chr4	2105804	2104148	0.39	2098801	0.47	2105804	0.36	2098636	0.43	2104507	0.44
chr4	2113382	2113381	0.4	2113381	1.0	2113381	1.0	2113381	0.73	2138244	0.1
chr4	2113564	2092112	0.4	2113563	1.0	NA	NA	2113563	1.0	2113563	0.33
chr4	2113859	2113859	0.49	2113859	0.29	2113859	0.18	2113859	0.23	2113859	0.27
chr4	2116552	2116551	0.83	2101369	0.88	2116551	0.99	2116551	0.94	2116551	0.78
chr4	2119400	2111089	0.99	2119426	1.0	2119426	0.99	2121206	1.0	2111089	0.98
chr4	2120500	2089537	1.0	2120499	1.0	2115079	1.0	2081439	0.25	NA	NA
chr4	2121435	2104148	0.64	2133148	0.38	2119426	0.49	2098801	0.22	2111089	0.24
chr4	2123170	2123169	0.69	2123169	0.67	2123169	1.0	2123169	1.0	2123169	0.4
chr4	2123810	2116170	0.67	NA	NA	2123804	0.44	NA	NA	NA	NA
chr4	2133149	2133148	0.38	2101369	0.32	2123087	0.84	2085475	0.44	2133148	0.6
chr4	2134520	2134519	0.93	2124639	1.0	2134519	1.0	NA	NA	2086675	1.0
chr4	2138894	2117608	0.52	2158028	0.37	2156577	0.16	NA	NA	2138364	0.01
chr4	2140071	2140070	0.98	2140070	0.99	2140070	0.93	2140070	0.89	2138159	0.86
chr4	2140752	2140751	0.9	2123215	0.5	2111918	1.0	2140747	0.67	2140747	0.75
chr4	2146095	2142544	0.9	2142544	1.0	NA	NA	2142544	1.0	NA	NA
chr4	2148670	2146351	0.78	2146351	0.95	2146351	0.97	2146980	0.88	2146980	0.96
chr4	2149297	2149296	0.88	2149296	0.95	2149296	0.89	2149296	0.98	2149296	0.97
chr4	2150144	2159617	0.03	2198831	0.25	2150149	1.0	2150149	1.0	NA	NA
chr4	2152341	2152340	0.62	2141548	0.79	2152340	0.74	2141548	0.81	2152340	0.82
chr4	2152597	2152596	0.68	2152596	0.51	2152596	1.0	2152596	1.0	2152596	0.51
chr4	2153589	2153588	0.7	2153588	1.0	2153588	0.45	2153588	0.54	2153588	0.63
chr4	2155672	2123624	0.67	2155676	1.0	NA	NA	NA	NA	NA	NA
chr4	2156376	2156681	0.88	2146351	1.0	2146351	0.98	2156375	0.99	2146980	0.94
chr4	2162760	2159269	1.0	NA	NA	2162764	1.0	2162764	1.0	2162764	0.25
chr4	2164500	2164501	0.63	2162297	0.71	2164501	0.48	2164501	0.85	2144023	0.78
chr4	2174825	2175783	0.76	2172397	0.88	2172397	0.96	2175783	0.89	2164442	0.93
chr4	2178615	2178614	0.66	2161596	0.9	2178614	0.43	2161596	0.87	2144023	0.78
chr4	2181104	2181103	0.95	2172397	1.0	2172397	0.99	2172397	1.0	2164442	1.0
chr4	2181500	2173710	1.0	2181499	1.0	2172397	0.98	2181499	0.97	2181499	0.99
chr4	2182000	2173710	0.67	2172397	0.97	2172397	0.95	2172397	0.91	2164442	0.99
chr4	2182826	2182825	0.95	2182825	0.95	2182825	0.97	2180917	0.9	2167984	0.96
chr4	2183875	2173710	0.95	2172397	0.99	2172397	0.98	2164442	1.0	2164442	1.0
chr4	2184158	2184157	0.99	2184157	0.97	2184157	0.94	2172397	0.78	2184157	0.95
chr4	2184251	2184250	0.98	2184250	1.0	2172397	1.0	2172397	0.99	2164442	1.0
chr4	2187231	2173710	0.98	2187243	1.0	2172397	0.99	2187243	1.0	2164442	1.0
chr4	2188600	2188609	0.99	2172397	1.0	2229873	0.98	2172397	1.0	2164442	0.98
chr4	2189081	2159617	0.03	NA	NA	NA	NA	NA	NA	NA	NA
chr4	2189641	2171875	0.92	2171875	0.89	2188622	0.98	2164075	0.95	2164075	0.93
chr4	2190024	2188811	0.99	2172397	1.0	2180723	1.0	2172397	1.0	2167984	0.98
chr4	2190477	2188811	0.84	2190476	0.98	2180723	1.0	2175615	0.97	2164442	0.95
chr4	2192815	2192814	1.0	2192814	1.0	NA	NA	NA	NA	NA	NA
chr4	2194946	2194965	1.0	2147645	1.0	NA	NA	2156446	1.0	NA	NA
chr4	2195460	2195459	0.8	2195459	0.97	2195459	0.99	2175615	0.9	2195459	0.91
chr4	2209985	2246537	0.47	2215384	0.95	2188622	0.92	2210007	0.8	2210007	0.94
chr4	2210583	2183888	0.39	2210330	0.45	2199783	0.34	2225634	0.62	2210330	0.35
chr4	2210924	2210923	0.42	2210923	0.54	2210923	0.68	2210923	0.49	2210923	0.65
chr4	2211250	2211250	0.26	2162297	0.38	2211250	0.33	2174824	0.44	2207163	0.31
chr4	2212542	2207332	0.77	2212541	0.45	2212541	0.43	2212541	0.53	2212541	0.56
chr4	2212929	2212928	0.58	2212928	0.5	2212928	1.0	2212928	1.0	NA	NA
chr4	2218278	2217161	0.74	2215384	0.76	2215384	0.93	2217161	0.82	2216719	0.91
chr4	2218444	2219535	0.96	2218443	1.0	2171319	1.0	2171794	1.0	2207163	1.0
chr4	2225990	2203304	0.5	NA	NA	NA	NA	NA	NA	NA	NA
chr4	2229827	2182937	1.0	NA	NA	NA	NA	2187442	0.4	NA	NA
chr4	2235747	2235746	0.94	NA	NA	NA	NA	2235746	0.36	NA	NA
chr4	2236865	2236899	0.5	2236899	0.44	2210630	0.01	2236899	1.0	2237992	0.03
chr4	2237271	2237270	0.98	2232924	0.91	2229873	1.0	2237196	0.95	2229873	1.0
chr4	2237543	2237542	1.0	NA	NA	NA	NA	NA	NA	NA	NA
chr4	2249450	2249449	0.94	2243915	0.65	2249449	0.89	2249401	0.74	2249449	0.65
chr4	2253131	2212030	1.0	NA	NA	NA	NA	NA	NA	NA	NA
chr4	2254199	2254207	1.0	NA	NA	NA	NA	NA	NA	NA	NA
chr4	2263145	2263498	0.62	2263144	0.62	2263144	0.83	2263144	0.53	2218100	0.39
chr4	2278754	2267238	0.54	2275700	0.89	2275700	0.88	2276213	0.74	2276213	0.87
chr4	2278938	2278434	0.45	2288820	0.75	2275912	0.43	2281862	0.61	2278753	0.43
chr4	2279431	2279430	0.86	NA	NA	NA	NA	NA	NA	NA	NA
chr4	2279778	2279777	0.61	2279777	0.43	2279777	0.58	2279777	0.56	2279777	0.87
chr4	2293100	2293099	0.83	2293099	0.96	2293099	0.95	2293019	0.9	2293099	0.98
chr4	2294075	2294074	0.93	2294074	0.9	2294074	0.87	2294074	0.97	2294074	0.99
chr4	2294963	2294962	0.98	2294962	1.0	2294962	0.97	2294962	0.99	2294957	0.98
chr4	2295337	2295336	0.96	2295336	1.0	2295336	1.0	2295336	0.95	2295336	0.95
chr4	2308114	2308113	0.91	2283114	0.5	2308113	1.0	2308113	1.0	2308113	0.87
chr4	2312378	2302800	0.91	NA	NA	NA	NA	2300757	1.0	NA	NA
chr4	2313118	2313117	0.97	2340535	0.33	2313117	0.41	2334202	0.57	2273173	0.35
chr4	2316181	2312705	1.0	NA	NA	NA	NA	NA	NA	NA	NA
chr4	2316700	2316716	0.72	2308983	0.77	2314753	0.96	2316989	0.77	2314753	0.82
chr4	2316990	2316989	0.96	2314753	0.81	2305847	0.65	2314753	0.76	2314753	0.75
chr4	2328685	2339596	0.5	NA	NA	NA	NA	2328690	1.0	NA	NA
chr4	2328805	2328804	0.78	2328804	0.96	2328058	0.87	2328804	0.96	2328058	0.93
chr4	2337877	2337877	0.26	2339718	0.58	2339718	0.73	2337877	0.72	2337877	0.8
chr4	2341048	2358975	0.5	NA	NA	NA	NA	NA	NA	NA	NA
chr4	2345200	2360389	0.25	NA	NA	NA	NA	NA	NA	NA	NA
chr4	2346165	2346156	0.38	2346156	0.86	2346164	0.64	2346156	0.85	2346156	0.82
chr4	2350027	2350079	0.35	2350034	0.46	2346941	0.54	2350034	0.59	2350034	0.53
chr4	2354454	2354453	0.57	2354453	0.73	2397343	0.6	2354453	0.81	2354453	0.88
chr4	2358969	2358975	0.84	2375589	0.84	2358975	0.98	2358975	0.75	2375589	0.87
chr4	2359142	2359141	0.99	2359141	1.0	2359141	0.93	2359141	0.76	2359141	0.79
chr4	2360389	2367881	0.54	2357532	0.47	2369833	0.43	2357532	0.43	2357532	0.48
chr4	2369834	2369833	0.98	2369833	0.94	2369833	0.99	2369833	0.99	2369833	0.97
chr4	2375878	2370890	0.92	2375877	0.96	2372472	0.96	2375877	0.92	2375877	0.96
chr4	2376217	2376216	0.97	2356564	0.98	2376216	0.99	2376216	0.98	2376216	0.98
chr4	2385728	2385734	0.98	2340975	1.0	NA	NA	2384622	0.75	2429661	0.78
chr4	2387056	2382326	0.7	2382428	0.99	2375589	0.84	2383460	0.93	2387056	0.99
chr4	2391456	2395459	0.57	2388136	0.79	2369833	0.56	2388136	0.67	2388136	0.77
chr4	2391739	2388136	0.42	2388136	0.75	2369833	0.66	2391738	0.44	2388136	0.74
chr4	2392154	2392153	0.4	2392153	0.75	2379720	0.5	2392153	0.76	2392153	0.67
chr4	2403972	2399620	0.88	2397686	0.92	2404076	0.89	2399620	0.87	2404076	0.92
chr4	2406371	2406371	0.77	2406371	0.93	2406061	0.87	2406371	0.96	2406371	0.93
chr4	2415451	2411240	0.5	2427474	0.74	2412566	0.72	2411240	0.7	2422373	0.75
chr4	2418707	2468200	0.14	NA	NA	NA	NA	NA	NA	NA	NA
chr4	2419241	2419240	0.8	2419240	0.67	2384823	1.0	2408269	0.6	2419240	0.5
chr4	2421880	2427750	0.66	2425478	0.96	2419841	0.9	2419841	0.82	2419841	0.95
chr4	2431369	2431790	0.89	2431368	0.99	2427728	0.73	2431055	0.72	2429160	0.98
chr4	2431745	2431744	0.75	2431744	0.98	2431744	1.0	2431744	0.96	2431744	0.98
chr4	2436082	2436081	0.75	2438205	0.98	2436081	0.99	2427295	0.94	2436081	0.96
chr4	2438257	2397581	0.11	NA	NA	NA	NA	NA	NA	2438256	0.2
chr4	2441373	2441372	0.85	2441372	0.73	2441372	0.9	2441372	0.77	2441372	0.78
chr4	2446357	2450222	0.75	2444805	0.95	2450222	0.92	2451206	0.9	2444805	0.94
chr4	2453742	2453353	0.82	2454528	0.7	2453353	0.97	2453353	0.76	2453353	0.87
chr4	2453817	2453816	0.94	2453816	0.97	2453816	0.99	2453816	0.95	2453816	0.99
chr4	2454002	2479352	0.67	NA	NA	NA	NA	NA	NA	NA	NA
chr4	2461062	2489420	0.14	NA	NA	NA	NA	NA	NA	NA	NA
chr4	2461996	2461978	0.87	2461978	1.0	2442922	1.0	2461978	0.95	2461978	0.98
chr4	2462156	2462155	0.81	2431860	0.78	NA	NA	2460921	1.0	NA	NA
chr4	2466483	2466482	0.97	2466482	0.99	2468254	0.98	2466482	0.96	2467389	0.93
chr4	2466648	2470827	0.84	2470827	0.93	2466482	0.55	2470827	0.95	2470827	0.87
chr4	2467194	2467193	1.0	2467193	1.0	2467193	0.99	2467193	0.98	2467193	0.98
chr4	2467516	2467515	0.94	2467515	1.0	2467515	0.99	2467515	0.96	2467515	0.97
chr4	2467679	2467678	0.79	2463569	1.0	2467678	1.0	2449070	1.0	2467678	1.0
chr4	2470828	2470827	1.0	2470827	0.99	2470827	0.98	2470827	0.96	2470827	0.99
chr4	2472602	2472601	0.79	2472601	0.94	2472601	0.91	2472601	0.91	2472601	0.95
chr4	2473040	2472880	0.4	NA	NA	2486696	0.08	2440870	1.0	NA	NA
chr4	2473381	2473381	0.99	2456666	1.0	2473381	1.0	2468702	1.0	NA	NA
chr4	2474382	2470827	0.56	2474381	0.77	2474381	0.93	2474381	0.49	2474381	0.72
chr4	2475332	2473298	0.99	2473298	0.96	2473298	1.0	2474860	0.99	2475331	0.99
chr4	2476388	2476403	1.0	2476403	0.76	NA	NA	2476403	0.95	2467547	1.0
chr4	2476813	2476812	0.93	2476812	0.97	2469229	0.95	2473054	0.97	2476812	0.9
chr4	2480098	2480097	0.77	NA	NA	NA	NA	2480097	0.73	2480097	1.0
chr4	2480258	2478773	1.0	2467437	0.33	NA	NA	2466402	1.0	NA	NA
chr4	2480584	2480583	0.73	2480583	1.0	NA	NA	2480583	0.67	2480583	0.87
chr4	2481289	2513335	0.76	2431804	1.0	NA	NA	NA	NA	NA	NA
chr4	2488809	2488811	1.0	2488811	0.99	2488811	1.0	2488811	0.99	2488811	0.99
chr4	2493844	2462420	0.83	2504726	0.02	NA	NA	NA	NA	NA	NA
chr4	2499277	2474859	1.0	NA	NA	NA	NA	2460921	1.0	NA	NA
chr4	2499589	2485639	0.96	2499588	1.0	2499588	0.95	2485639	0.99	2499588	0.98
chr4	2502200	2502200	1.0	2502200	1.0	2502200	0.99	NA	NA	2502200	0.85
chr4	2502672	2502671	0.92	2502671	1.0	2502671	0.62	2502671	0.89	2502671	1.0
chr4	2502845	2503517	0.7	2502843	0.9	2502843	0.85	2502843	0.65	2502843	0.9
chr4	2504524	2504524	0.51	2504524	0.48	2500156	0.5	2500156	0.36	2504524	0.46
chr4	2505329	2505328	0.52	2505328	0.83	2505328	0.99	2505328	0.66	2505328	0.89
chr4	2506512	2506521	0.98	2506511	1.0	2506511	1.0	NA	NA	2506511	1.0
chr4	2506557	2502348	1.0	NA	NA	2505723	0.36	2468781	1.0	NA	NA
chr4	2507188	2465644	0.2	2543895	0.08	2504726	0.04	NA	NA	2507187	1.0
chr4	2517048	2517047	0.85	2517047	0.77	2517047	1.0	2517047	0.7	2517047	0.79
chr4	2517355	2468432	0.64	2467449	1.0	NA	NA	2477804	0.5	NA	NA
chr4	2517969	2512792	0.25	NA	NA	NA	NA	NA	NA	NA	NA
chr4	2518944	2512115	0.55	2518943	0.84	2518943	0.89	2518943	0.76	2518943	0.84
chr4	2520438	2520450	0.9	2510327	0.95	2511897	0.97	2510327	0.94	2509308	0.93
chr4	2520770	2510289	0.79	2510289	0.85	2511888	0.9	2510289	0.82	2510289	0.89
chr4	2521134	2521133	0.75	2521133	0.85	2521154	0.67	2511734	0.35	2521133	1.0
chr4	2521522	2505353	0.43	2472197	0.67	NA	NA	2504000	0.71	2521521	0.75
chr4	2523064	2523063	1.0	2523063	0.93	NA	NA	2523063	1.0	2523063	1.0
chr4	2524763	2523691	0.58	2527556	0.69	2527556	0.8	2527556	0.56	2527556	0.61
chr4	2525176	2525175	0.33	2535654	0.01	2477533	0.06	NA	NA	2543362	0.05
chr4	2527029	2527028	0.86	2523691	0.83	2525868	0.62	2528006	0.82	2528006	0.78
chr4	2527557	2527556	0.86	2527556	0.82	2527556	0.81	2527556	0.78	2527556	0.86
chr4	2528056	2528059	0.79	2528059	1.0	2528059	1.0	2528059	1.0	2528059	1.0
chr4	2528860	2528859	1.0	2528859	1.0	2528859	1.0	2540152	0.7	2528859	1.0
chr4	2529201	2529205	0.99	2529205	0.99	2529205	0.96	2529205	0.95	2529205	0.99
chr4	2529557	2519655	0.77	2502356	0.5	2504524	0.0	NA	NA	2529566	0.5
chr4	2530794	2530793	0.64	2529461	0.6	2530793	0.7	2530793	0.41	2530793	0.35
chr4	2531081	2531080	0.98	2531080	1.0	2531080	0.5	2531080	1.0	2531080	1.0
chr4	2531193	2525966	1.0	2531192	1.0	2531192	1.0	2531192	1.0	NA	NA
chr4	2531351	2508104	0.02	NA	NA	NA	NA	NA	NA	NA	NA
chr4	2537123	2530342	1.0	NA	NA	NA	NA	NA	NA	NA	NA
chr4	2538198	2538197	0.89	2538197	0.71	NA	NA	2538197	1.0	2538197	1.0
chr4	2540119	2540118	0.64	2540118	0.99	2540118	0.97	2540118	0.98	2540118	0.95
chr4	2540469	2540466	0.75	2492458	1.0	2540468	1.0	2586244	0.7	2540468	1.0
chr4	2540973	2540466	0.9	2540972	0.79	2540972	0.88	2538080	0.49	2540972	0.51
chr4	2542018	2542017	0.4	2542017	1.0	2542017	1.0	2542017	1.0	NA	NA
chr4	2543085	2543094	0.9	2538419	0.85	2543094	0.92	2550326	0.83	2542106	0.95
chr4	2546148	2554189	0.86	2550448	0.94	2546159	0.46	2554189	0.89	2538899	0.53
chr4	2546160	2554189	0.89	2550448	0.94	2546159	0.45	2554189	0.85	2538899	0.49
chr4	2548072	2548071	0.51	2548071	0.93	2548071	0.93	2548071	0.85	2548071	0.96
chr4	2550428	2565064	0.07	NA	NA	2550444	0.76	NA	NA	2550444	0.67
chr4	2550775	2520638	0.43	2577175	0.65	2580835	0.63	2553382	0.48	2577175	0.66
chr4	2551778	2523143	0.5	2524309	1.0	NA	NA	2505790	1.0	2551777	1.0
chr4	2552009	2552008	0.59	2552008	0.54	2552008	0.57	2552008	0.78	2552008	0.29
chr4	2552534	2548717	1.0	2552533	1.0	NA	NA	2552533	1.0	NA	NA
chr4	2552848	2534095	0.54	2552847	0.71	2552847	0.97	2552847	0.45	2552847	0.8
chr4	2555607	2522759	1.0	2555635	1.0	2555635	0.94	2555635	1.0	2555635	1.0
chr4	2555909	2555908	0.97	2555908	0.96	2555908	0.91	2555908	0.91	2555174	0.9
chr4	2558274	2559244	0.65	2517047	0.02	2514952	0.18	2515809	0.75	2526191	0.25
chr4	2561498	2561497	0.92	2557176	0.97	2561497	0.95	2561497	1.0	2561497	0.95
chr4	2562629	2562636	0.72	2562636	1.0	2562636	1.0	2562636	0.97	2562636	0.96
chr4	2563526	2570059	0.84	2563525	0.99	2563525	1.0	2557176	0.94	2570059	0.95
chr4	2565575	2565574	0.83	NA	NA	2565574	0.77	2525423	0.83	2536473	0.33
chr4	2566052	2534095	0.98	2566051	1.0	2566051	0.21	2533920	0.99	2566051	0.7
chr4	2566937	2566942	0.94	2599739	0.93	2566942	0.98	2566942	0.97	2593251	0.94
chr4	2567107	2567106	0.97	2567106	0.92	2567106	0.42	2567106	0.97	2567106	0.93
chr4	2568974	2548745	0.39	2603263	0.17	2591026	0.47	2595070	0.22	2563536	0.73
chr4	2571547	2571546	1.0	2522244	1.0	2571546	1.0	NA	NA	2571546	1.0
chr4	2572166	2572165	0.68	2572165	0.26	2572165	1.0	2546436	0.59	2524323	0.3
chr4	2572329	2572328	0.86	2572328	1.0	2613753	0.74	2572328	1.0	2572328	0.95
chr4	2572778	2572777	0.64	2572777	0.7	2572777	0.94	2572777	0.93	2572777	0.86
chr4	2572902	2566620	0.99	2566620	1.0	2598277	1.0	2569400	0.89	2556120	1.0
chr4	2573514	2534095	0.85	2573513	0.8	2573513	0.39	2546436	0.67	2573513	0.83
chr4	2576090	2576089	1.0	2551672	1.0	2535746	1.0	2561066	1.0	2576089	0.98
chr4	2578870	2578869	0.93	2610682	0.2	NA	NA	2540257	0.61	2538950	0.2
chr4	2582478	2536632	1.0	NA	NA	2549482	0.1	NA	NA	2536632	0.6
chr4	2584426	2584425	0.74	2584425	0.37	2584425	1.0	2584425	0.27	2584425	0.69
chr4	2591027	2591026	0.91	2591026	1.0	2591026	1.0	2591026	0.96	2591026	1.0
chr4	2592098	2592097	1.0	NA	NA	2592097	1.0	NA	NA	2592097	1.0
chr4	2593868	2547226	0.9	2593867	1.0	2593867	1.0	2545458	0.95	2585796	0.08
chr4	2595045	2595054	0.92	2549129	1.0	2595054	1.0	2595054	1.0	NA	NA
chr4	2597912	2597911	1.0	2597911	0.93	2597911	1.0	2597911	0.83	2615751	1.0
chr4	2599217	2561066	0.87	2599202	0.98	2551672	0.77	2561066	0.95	2599202	0.97
chr4	2599740	2599739	0.55	2599739	0.98	2561080	0.98	2599739	0.88	2599739	0.98
chr4	2599903	2599902	0.81	2559965	0.67	2599902	0.5	2599902	1.0	2599902	0.27
chr4	2601726	2601725	0.91	2558578	1.0	NA	NA	2578445	0.83	2601725	0.51
chr4	2601840	2601839	1.0	2601839	1.0	NA	NA	NA	NA	NA	NA
chr4	2602215	2611382	0.76	2602214	0.94	2552495	1.0	2611382	0.79	2602214	1.0
chr4	2602354	2602353	0.51	2593251	0.9	2586090	0.75	2602353	0.69	2558228	0.82
chr4	2603145	2603167	0.92	2603144	0.31	2603144	1.0	2603451	0.69	NA	NA
chr4	2603283	2603290	0.71	2603290	0.59	2603290	0.45	2554058	1.0	2603290	1.0
chr4	2604965	2604964	0.6	2604964	1.0	2604964	0.41	2604964	0.71	2604964	1.0
chr4	2608893	2608858	0.82	2559965	0.98	2608892	0.75	2627886	0.61	2608858	0.8
chr4	2609928	2609927	0.62	2609927	0.37	2609927	0.88	2609927	1.0	2560348	1.0
chr4	2610744	2610743	1.0	2610743	1.0	2610743	1.0	NA	NA	2610743	0.25
chr4	2611262	2611261	0.82	2611261	0.69	2562810	0.93	2611261	1.0	2611261	0.83
chr4	2611839	2611838	0.85	2611838	0.64	2611838	0.78	2611838	0.46	2611838	0.74
chr4	2612500	2650503	0.5	NA	NA	NA	NA	NA	NA	NA	NA
chr4	2613379	2613378	0.57	2575465	0.55	2613378	0.25	2576089	0.45	2580787	0.69
chr4	2613460	2606298	0.95	NA	NA	2613459	0.25	2613459	1.0	2601870	0.2
chr4	2616564	2616563	1.0	2616563	1.0	2593602	0.07	2616563	1.0	2616563	1.0
chr4	2624184	2591848	0.85	2581813	1.0	2624183	1.0	2581813	1.0	2581813	1.0
chr4	2627160	2622171	0.48	2642584	0.78	2627159	0.91	2642584	0.71	2642584	0.76
chr4	2627745	2627744	0.86	2627744	0.65	2627744	0.15	2627744	0.79	2627744	0.56
chr4	2628852	2628851	0.86	2635833	0.98	2629219	0.97	2617982	0.99	2627127	0.97
chr4	2629220	2628851	0.74	2635833	0.99	2629219	0.98	2614217	0.98	2627127	0.96
chr4	2630132	2630131	0.93	2630131	0.9	2630131	0.68	2630131	0.42	2624013	0.63
chr4	2636001	2632056	0.97	2629236	0.99	2617638	1.0	2629236	0.98	2629236	0.98
chr4	2637371	2646159	0.02	NA	NA	2651147	0.04	NA	NA	NA	NA
chr4	2642135	2633342	0.5	2645034	0.87	2645034	0.74	2642134	0.54	2645034	0.78
chr4	2642733	2642732	0.75	2642732	0.65	2594318	0.87	2642732	0.53	2594318	0.7
chr4	2645034	2643395	0.61	2645034	0.69	2623898	0.69	2645034	0.59	2645034	0.65
chr4	2645513	2645512	0.11	NA	NA	2609412	0.25	NA	NA	NA	NA
chr4	2647148	2663542	0.5	NA	NA	NA	NA	NA	NA	2647153	1.0
chr4	2654379	2645404	0.58	2699372	0.91	2642989	0.85	2654378	0.74	2654378	0.49
chr4	2654544	2654543	1.0	2654543	1.0	2654543	1.0	NA	NA	2608211	1.0
chr4	2655425	2655436	0.75	2605487	0.63	2605487	0.59	2655436	0.48	2605487	0.47
chr4	2657169	2646159	0.01	NA	NA	NA	NA	NA	NA	NA	NA
chr4	2658750	2658749	0.8	2658749	0.98	NA	NA	2608858	0.9	2654062	0.92
chr4	2663970	2625870	0.33	NA	NA	NA	NA	NA	NA	NA	NA
chr4	2665844	2665855	0.56	NA	NA	2665855	1.0	NA	NA	NA	NA
chr4	2668214	2668213	0.86	2658176	0.58	2668213	0.78	2628378	0.6	2668213	0.69
chr4	2668747	2702269	0.11	NA	NA	NA	NA	NA	NA	NA	NA
chr4	2668818	2627039	0.5	2668830	0.98	2668830	1.0	2668830	0.6	2668830	0.56
chr4	2669611	2669628	0.85	NA	NA	NA	NA	2679376	1.0	NA	NA
chr4	2674834	2641950	0.55	2674833	1.0	2674833	1.0	2674833	0.99	2674833	0.98
chr4	2676941	2681301	0.04	NA	NA	2676940	1.0	NA	NA	2651865	1.0
chr4	2677404	2676851	0.96	2677403	0.75	NA	NA	2664393	0.44	2677403	1.0
chr4	2677742	2681853	0.51	2677741	1.0	2677741	1.0	2678368	0.72	2678368	0.81
chr4	2677996	2676851	0.9	2628044	1.0	NA	NA	2664393	0.91	2664816	0.17
chr4	2679861	2679860	0.67	2679860	1.0	2679860	0.99	2679860	0.98	2679860	0.97
chr4	2683285	2683284	0.85	2683284	0.82	2683284	0.74	2683284	0.56	2683284	0.6
chr4	2691775	2693046	0.96	2691774	0.97	2691774	0.91	2691774	0.99	2691774	0.96
chr4	2692849	2692845	0.98	2692845	0.97	2692845	0.96	2692845	0.94	2692845	0.98
chr4	2693045	2693050	0.87	2686571	0.84	2648938	1.0	2666357	0.61	2643286	0.87
chr4	2696029	2696637	0.86	2696637	0.95	2695573	0.99	2696637	0.92	2696637	0.91
chr4	2700970	2704574	0.95	2667682	0.96	2706296	0.5	2668732	0.89	2654062	1.0
chr4	2701058	2700807	0.96	2700807	0.97	2700807	0.99	2700807	1.0	2700807	0.98
chr4	2701285	2701284	0.79	2701284	0.37	2701284	0.83	2701284	0.42	2662523	0.44
chr4	2701779	2701602	0.93	2741951	0.86	2701778	0.5	2701778	1.0	2701778	0.9
chr4	2703802	2709235	0.75	2714420	0.9	2702894	0.98	2705012	0.92	2702894	0.9
chr4	2704262	2704261	0.96	2704261	0.97	2704261	0.96	2704261	0.96	2704261	0.96
chr4	2704565	2670280	0.03	NA	NA	NA	NA	NA	NA	NA	NA
chr4	2705756	2702901	0.98	2702894	1.0	2702894	1.0	2697880	1.0	2705755	0.99
chr4	2707714	2707713	0.73	2708917	0.83	2711788	0.84	2708917	0.83	2708917	0.79
chr4	2711328	2711327	1.0	2711327	0.63	2680649	0.67	2680062	0.33	NA	NA
chr4	2712187	2712186	0.87	2664125	1.0	2710213	1.0	2664125	1.0	NA	NA
chr4	2713105	2717577	0.72	2713104	1.0	2713104	0.61	2720647	0.52	2713104	0.68
chr4	2715448	2738529	0.5	NA	NA	NA	NA	NA	NA	NA	NA
chr4	2716987	2672002	1.0	2672002	1.0	NA	NA	2672002	1.0	NA	NA
chr4	2717599	2730832	0.38	2717598	0.9	2717598	0.96	2717598	0.92	2717331	0.93
chr4	2717755	2705861	0.79	2718426	0.87	2700971	0.97	2717754	0.91	2718426	0.92
chr4	2718427	2718426	0.98	2718426	0.99	2700971	1.0	2718426	1.0	2718426	0.99
chr4	2718732	2718731	1.0	2676522	0.5	2754886	0.77	2718731	0.37	2718731	1.0
chr4	2720648	2720084	0.54	2720647	0.95	2720647	0.95	2720647	0.91	2720647	0.92
chr4	2723574	2712296	0.78	2723573	0.87	2723573	0.96	2723573	0.88	2721066	0.83
chr4	2724030	2688436	0.57	2718350	0.78	2721522	0.91	2721522	0.7	2718350	0.8
chr4	2725714	2725713	0.58	2725713	1.0	2725713	0.38	2680802	0.16	2721563	0.4
chr4	2726951	2726950	0.89	2726950	0.53	2677743	0.71	2694393	0.59	2677743	0.52
chr4	2727256	2727255	1.0	2727255	0.68	2677743	1.0	2727255	1.0	2677743	1.0
chr4	2727395	2727385	1.0	2727385	0.95	2726043	0.25	2701459	0.67	2701459	0.79
chr4	2728239	2728238	0.46	2724029	0.5	2728238	0.81	2724029	0.46	2724029	0.37
chr4	2730693	2730692	1.0	2730692	0.9	2730692	0.8	2730692	0.67	2730692	0.44
chr4	2737288	2737287	0.73	2737287	0.85	2727077	0.87	2737287	0.72	2737287	0.98
chr4	2737606	2737620	0.89	2753768	0.47	2733353	0.83	2759992	0.22	2737620	0.63
chr4	2740159	2743301	0.84	2740158	1.0	2740158	1.0	2740158	1.0	2740158	0.96
chr4	2748795	2745748	0.6	2748391	0.92	2748391	0.95	2750078	0.91	2746936	0.91
chr4	2750398	2750397	0.66	2746936	0.86	2750078	0.82	2750397	0.85	2750397	0.88
chr4	2750680	2750679	0.88	2750679	0.98	2750679	0.97	2749083	0.82	2750679	0.96
chr4	2751774	2751001	1.0	2734857	1.0	2747297	0.5	NA	NA	NA	NA
chr4	2752101	2752129	0.8	2752129	0.98	2752102	0.42	2752129	0.8	2744754	0.71
chr4	2753276	2707712	1.0	2704913	1.0	NA	NA	2707712	1.0	NA	NA
chr4	2760188	2771740	0.28	2759005	0.81	2759005	0.7	2759005	0.55	2759005	0.79
chr4	2764702	2764701	0.65	2764701	0.67	2764701	0.77	2764701	0.7	2764701	0.72
chr4	2765362	2765361	0.57	2765691	0.75	2765701	0.76	2763297	0.68	2763297	0.65
chr4	2767308	2762282	0.5	NA	NA	NA	NA	NA	NA	NA	NA
chr4	2770198	2770204	0.98	2767844	0.99	2767844	0.91	2771973	0.99	2770204	0.99
chr4	2771771	2771771	0.71	2771786	0.99	2770803	0.96	2779720	0.98	2771786	0.99
chr4	2773667	2772038	0.92	2773644	0.9	2773666	0.25	2773666	0.59	2728238	0.5
chr4	2774331	2774201	0.94	2773516	0.93	2773516	1.0	2774052	0.95	2773516	1.0
chr4	2776192	2776191	0.76	2778825	0.91	2776204	0.93	2776191	0.82	2776191	0.79
chr4	2776248	2775290	0.52	2776247	0.84	2776247	0.87	2776247	0.9	2776247	0.92
chr4	2777717	2777722	0.97	2777722	0.97	2777722	1.0	2777722	0.61	2775166	0.77
chr4	2779007	2779006	0.73	2779006	0.78	2778971	0.79	2779006	0.77	2779006	0.78
chr4	2780080	2781406	0.89	NA	NA	NA	NA	NA	NA	NA	NA
chr4	2780468	2780469	0.73	2780476	0.54	2780469	0.96	2780476	0.62	2780476	0.58
chr4	2780761	2780469	0.67	2780469	0.96	2780760	0.96	2780730	0.93	2780730	0.98
chr4	2781237	2787208	0.28	2791479	0.56	2769742	0.55	2777090	0.36	2773684	0.46
chr4	2793044	2793043	0.95	2793043	1.0	2793043	1.0	2793043	1.0	2793040	0.57
chr4	2795107	2802404	0.01	NA	NA	NA	NA	NA	NA	NA	NA
chr4	2802405	2802749	0.47	2805182	0.74	2807393	0.72	2805182	0.73	2802749	0.76
chr4	2802713	2802712	1.0	NA	NA	NA	NA	NA	NA	NA	NA
chr4	2814499	2814498	0.87	2814498	0.98	2814498	0.6	2814498	0.97	2814498	0.91
chr4	2825507	2825534	0.98	2794234	0.8	2825506	0.79	2780902	0.89	2825534	1.0
chr4	2825535	2825534	0.71	2819389	0.83	2819988	0.93	2825594	0.87	2822462	0.67
chr4	2826695	2826706	0.5	2781668	0.02	NA	NA	2826694	0.67	2834716	0.82
chr4	2828193	2828195	0.97	2828195	1.0	NA	NA	2828195	1.0	2828195	0.94
chr4	2830365	2830367	1.0	NA	NA	2830367	1.0	2830367	1.0	NA	NA
chr4	2837047	2837053	0.95	NA	NA	NA	NA	2833876	0.78	2792060	1.0
chr4	2838642	2838641	0.95	2839734	0.6	2838641	0.99	2837808	0.5	2837808	0.55
chr4	2839735	2839734	0.96	2839734	0.6	2839734	0.5	2835632	0.77	2837808	1.0
chr4	2840991	2840990	0.38	2840990	0.95	2837711	0.88	2840990	0.82	2840990	0.92
chr4	2841396	2841403	0.88	2841403	1.0	2826958	0.5	2841403	0.96	2841403	0.79
chr4	2846817	2846816	0.42	2846816	0.76	2846816	0.79	2846816	0.61	2846816	0.48
chr4	2847409	2847408	0.5	2845138	0.5	NA	NA	2843025	1.0	2847408	0.82
chr4	2848213	2856409	0.42	2848212	0.69	2848212	0.49	2848212	0.78	2845081	0.57
chr4	2848636	2848635	0.77	2848635	0.93	2805315	1.0	2848635	0.83	2848635	0.84
chr4	2851847	2851846	0.81	2851846	0.64	2851846	1.0	2851846	1.0	2851846	0.2
chr4	2852697	2852696	0.85	2852696	0.97	2852696	0.74	2852696	0.92	2852696	0.93
chr4	2855636	2855635	0.6	2845138	1.0	NA	NA	2843025	0.5	2855635	1.0
chr4	2856056	2856055	0.85	2856055	0.53	2856055	0.62	2856055	0.69	2807773	0.25
chr4	2856906	2856905	1.0	2856905	1.0	NA	NA	2856905	1.0	NA	NA
chr4	2856909	2856905	1.0	2856905	1.0	NA	NA	2856905	1.0	NA	NA
chr4	2859924	2859923	0.79	2863219	0.61	2859923	0.85	2863219	0.6	2863219	0.65
chr4	2863220	2863219	0.62	2852464	0.74	2886714	0.85	2863219	0.59	2859703	0.77
chr4	2864417	2864416	0.67	NA	NA	2864416	1.0	NA	NA	NA	NA
chr4	2866495	2866494	0.98	2866494	0.99	2866494	0.98	2866494	0.98	2860299	0.89
chr4	2867073	2844193	0.01	NA	NA	NA	NA	2867208	0.02	NA	NA
chr4	2874605	2874604	0.72	2874604	0.94	2874604	0.71	2874604	0.98	2874604	0.93
chr4	2876839	2876838	0.96	2876838	0.99	2876838	0.97	2861987	0.99	2876838	0.95
chr4	2877002	2877001	0.87	2856278	0.79	2886714	0.74	2880512	0.81	2860299	0.77
chr4	2882862	2882717	0.93	NA	NA	NA	NA	NA	NA	NA	NA
chr4	2883318	2853714	0.68	2930862	0.68	2873662	1.0	2882224	0.83	2883317	1.0
chr4	2883509	2844517	1.0	NA	NA	NA	NA	2867208	0.03	NA	NA
chr4	2883674	2883678	1.0	2834904	1.0	2883678	1.0	2841018	1.0	2883678	1.0
chr4	2885616	2923946	0.82	2885615	1.0	NA	NA	2885615	0.45	2845138	0.54
chr4	2888055	2888054	1.0	2849008	1.0	2880455	1.0	2888054	1.0	2888054	1.0
chr4	2888401	2888400	0.53	2888400	0.47	2888400	0.75	2888400	0.55	2888400	0.41
chr4	2888934	2893281	0.02	2867622	0.25	NA	NA	NA	NA	NA	NA
chr4	2891123	2853714	0.83	2891120	0.64	2842914	1.0	2886499	1.0	2891123	0.56
chr4	2891446	2911431	1.0	NA	NA	NA	NA	NA	NA	2868489	0.25
chr4	2892832	2892851	0.69	2892851	0.85	2892851	0.39	2892851	0.8	2892851	0.7
chr4	2892892	2933891	0.2	2882105	0.11	NA	NA	NA	NA	NA	NA
chr4	2893090	2893089	1.0	NA	NA	NA	NA	NA	NA	NA	NA
chr4	2893613	2893612	0.92	2846055	1.0	2911451	0.2	2893612	0.6	2893612	1.0
chr4	2894509	2856840	0.37	2926398	0.92	2900124	0.92	2894508	0.86	2894508	0.74
chr4	2897394	2880627	0.33	NA	NA	NA	NA	NA	NA	2897423	1.0
chr4	2901918	2901918	0.99	2899622	0.97	2901918	1.0	2901918	1.0	2901918	0.98
chr4	2903026	2903025	1.0	NA	NA	2903025	0.44	NA	NA	NA	NA
chr4	2906389	2906393	0.98	2906393	1.0	2877845	0.82	2906393	1.0	2906393	1.0
chr4	2909969	2912563	0.61	2922089	0.75	2910413	0.93	2912563	0.77	2910336	0.78
chr4	2914059	2913641	0.81	2913641	0.93	2904558	0.99	2913641	0.96	2913641	0.99
chr4	2916163	2909588	0.49	2909588	0.7	2904188	0.38	2915204	0.68	2926850	0.54
chr4	2918850	2918849	0.92	2882224	0.93	2918849	0.33	2917916	0.83	2868959	0.5
chr4	2920658	2920657	0.86	2920657	0.42	2873183	0.85	2920657	0.45	2873183	0.49
chr4	2938505	2938504	0.98	2938504	0.15	2979820	0.25	2900838	1.0	NA	NA
chr4	2950872	2950885	0.61	2950885	0.98	2950885	0.81	2950885	0.79	2940958	0.96
chr4	2952110	2952109	0.71	2952109	0.98	2952109	0.92	2952109	0.97	2952109	0.9
chr4	2956491	2956490	0.6	NA	NA	NA	NA	NA	NA	2956490	1.0
chr4	2956863	2956862	1.0	2956862	1.0	2956862	1.0	NA	NA	2956862	1.0
chr4	2959972	2959986	0.5	2959971	0.86	2959971	0.88	2959971	0.9	2938550	0.58
chr4	2960638	2967489	0.52	2960680	0.4	2960662	0.9	2959399	0.51	2960662	0.77
chr4	2962660	2962661	0.67	2945608	0.07	2959598	1.0	NA	NA	2998066	0.5
chr4	2964050	2964049	1.0	2914094	1.0	2964049	1.0	2914094	1.0	NA	NA
chr4	2964945	2964944	1.0	2964944	1.0	2992236	0.04	NA	NA	NA	NA
chr4	2966412	2966412	1.0	2966412	1.0	2964372	0.71	2966412	0.98	2966412	0.76
chr4	2968093	2968097	0.91	2968097	0.64	2968097	0.92	2968097	0.53	2968097	0.77
chr4	2969343	2975289	0.51	2965871	0.86	2963617	0.94	2975289	0.78	2963532	0.37
chr4	2969677	2969676	1.0	2963617	0.95	2963617	0.98	2969337	1.0	2969337	0.94
chr4	2970657	2970656	0.65	2970656	0.25	2970656	0.63	2970656	0.25	2970656	0.67
chr4	2979225	2979224	0.86	2979224	0.5	NA	NA	NA	NA	NA	NA
chr4	2979874	3006380	0.33	NA	NA	NA	NA	NA	NA	NA	NA
chr4	2985401	2985400	0.62	2985400	0.95	2985400	0.95	2985400	0.95	2985400	0.89
chr4	2986281	2986280	0.98	2983034	0.98	2986280	0.93	2976893	1.0	2972359	0.96
chr4	2992044	2992064	0.94	2979826	1.0	2983034	0.99	2992043	1.0	2972359	0.92
chr4	2992818	2992824	1.0	NA	NA	2992824	1.0	NA	NA	NA	NA
chr4	2995507	2995467	0.85	2979826	0.81	2983034	0.9	2991696	0.91	2972359	0.74
chr4	2995676	2988594	0.79	2960715	0.57	2995675	0.64	2988594	0.66	2961648	0.57
chr4	2996071	2996070	0.57	2996070	0.67	2996070	1.0	3021802	0.6	2998576	0.2
chr4	2996558	2996557	0.8	2996557	1.0	2949582	1.0	2996557	1.0	2996557	0.67
chr4	2996719	2996718	0.99	NA	NA	2996718	0.33	2960523	1.0	2996718	1.0
chr4	2997909	2993121	0.84	2979826	0.96	2997908	0.96	2991696	0.94	2997908	0.99
chr4	2998356	2950405	0.07	NA	NA	NA	NA	NA	NA	2960798	0.1
chr4	2998836	2998835	0.62	2998835	0.99	2998835	0.19	2998835	0.83	2998835	0.91
chr4	3006381	3005465	0.41	2995675	0.67	3006380	0.8	2963353	0.61	3006380	0.67
chr4	3008803	3008802	0.8	3008802	0.66	3008802	0.71	3008802	0.79	3008802	0.6
chr4	3010209	3010214	0.93	2969607	0.93	3010214	0.89	2963353	0.79	3015642	0.07
chr4	3014297	3010006	0.8	3014296	0.64	3037423	0.67	3008963	0.65	3025594	0.42
chr4	3015675	3009421	0.47	3015674	0.87	3015674	0.74	3015674	0.49	3015674	0.82
chr4	3015913	3015327	0.64	3015327	0.99	3015912	0.91	3015912	0.84	3015912	0.94
chr4	3016701	3016715	0.89	3016715	0.89	3016715	0.67	3016715	0.84	3016715	0.38
chr4	3019025	3017286	1.0	2977405	1.0	NA	NA	2999155	1.0	NA	NA
chr4	3028776	3028775	0.77	3028775	0.99	3028775	0.94	3028775	0.95	3028775	0.95
chr4	3035245	3035244	0.87	3026836	1.0	NA	NA	2988498	1.0	3004753	1.0
chr4	3035732	3035738	1.0	3035738	0.5	3035738	0.89	3035738	1.0	3002247	1.0
chr4	3037571	3037918	0.71	3037583	1.0	3062012	0.04	3053754	0.79	3037584	0.83
chr4	3037919	3037918	0.89	3037918	0.9	3037918	0.43	3037918	0.75	3037918	0.75
chr4	3038553	3038552	0.98	3038552	0.97	3038552	0.96	3038552	0.99	3038552	0.91
chr4	3039699	3036912	0.85	3036912	0.98	3036912	0.97	3036912	0.93	3041458	0.91
chr4	3044501	3074359	0.25	3005756	1.0	NA	NA	NA	NA	NA	NA
chr4	3047312	3047324	0.71	NA	NA	NA	NA	NA	NA	3047324	0.67
chr4	3049425	3026163	1.0	3049431	0.75	NA	NA	3026163	1.0	3049431	0.89
chr4	3049907	3049906	0.43	3054710	0.36	3043230	0.26	3043345	0.29	3052290	0.21
chr4	3049956	3049976	0.99	3049976	0.98	3052290	1.0	3049976	0.99	3049976	0.9
chr4	3051031	3051030	0.22	3051030	0.29	3056181	0.16	3051030	0.22	3051030	0.21
chr4	3051654	3051653	0.96	3056856	0.87	3051653	0.98	3051653	0.94	3051653	0.92
chr4	3052995	3032212	0.63	3052994	1.0	3052994	0.25	3052994	1.0	NA	NA
chr4	3055297	3055296	0.98	NA	NA	3050548	0.73	3055296	1.0	3019398	0.87
chr4	3057029	3057041	0.89	3056856	0.97	3057041	0.95	3056856	0.94	3056856	0.89
chr4	3058321	3058331	0.93	3058331	0.95	3058331	0.81	3058331	0.98	3058331	0.98
chr4	3058721	3060438	0.97	3058720	0.99	3057897	0.98	3056856	0.98	3056856	0.96
chr4	3059590	3059589	1.0	3059589	0.86	3059589	1.0	NA	NA	NA	NA
chr4	3059918	3059917	0.7	3059917	0.92	3057897	0.96	3058322	0.91	3058322	0.88
chr4	3061685	3062277	0.74	3059917	0.79	3061684	0.97	3062277	0.81	3062277	0.86
chr4	3064097	3064096	0.91	3064096	0.95	3064096	0.91	3064096	0.93	3073068	0.94
chr4	3065246	3065243	0.97	3073266	0.9	3065245	0.83	3065243	0.97	3065245	0.48
chr4	3069151	3068198	0.5	3069150	0.72	3069150	0.8	3069150	0.74	3069150	0.9
chr4	3069313	3069312	0.95	3069312	0.28	3064390	0.69	3069312	0.31	3062967	0.78
chr4	3070295	3070294	0.98	3070294	0.91	3070294	1.0	3070294	0.84	3070294	0.98
chr4	3072627	3050003	1.0	NA	NA	NA	NA	NA	NA	NA	NA
chr4	3075017	3075022	0.8	3075022	1.0	3075022	1.0	3075022	0.78	3051393	1.0
chr4	3078736	3078735	0.86	3078735	0.97	3069150	0.5	3078735	0.89	3078735	1.0
chr4	3080098	3080097	1.0	NA	NA	3039698	0.5	3080097	1.0	NA	NA
chr4	3085019	3085018	0.98	3085018	1.0	3085018	1.0	3085018	0.94	3085018	0.78
chr4	3085145	3085144	0.81	NA	NA	3085144	0.75	3078747	0.63	NA	NA
chr4	3089260	3102007	0.1	NA	NA	3064989	0.03	NA	NA	NA	NA
chr4	3093861	3093860	0.54	3093860	0.88	3093860	0.65	3085415	0.81	3093860	0.53
chr4	3095515	3057602	1.0	NA	NA	NA	NA	3074612	0.06	3052838	1.0
chr4	3103194	3103221	0.68	3103221	0.79	3103221	0.92	3103221	0.96	3103221	0.74
chr4	3103222	3095927	0.51	3102663	0.7	3103473	0.9	3102663	0.68	3103473	0.7
chr4	3109056	3109069	0.79	3110382	0.93	3110382	0.92	3109067	0.84	3110382	0.9
chr4	3109746	3069868	0.33	NA	NA	NA	NA	NA	NA	NA	NA
chr4	3111194	3111193	0.82	3111193	0.91	3111193	0.54	3111193	0.88	3111193	0.64
chr4	3113332	3113331	0.86	3086542	0.74	3143573	0.75	3086542	0.46	3070354	0.5
chr4	3127631	3158318	0.02	NA	NA	NA	NA	NA	NA	3156029	1.0
chr4	3132399	3132398	0.96	3091650	0.96	NA	NA	3181456	1.0	3132398	1.0
chr4	3133525	3133524	0.51	3139683	0.98	3133524	0.99	3139683	0.96	3133524	0.92
chr4	3135053	3086122	0.73	NA	NA	NA	NA	NA	NA	NA	NA
chr4	3135323	3135322	0.81	3135322	1.0	3135322	0.71	3138246	0.77	3114556	1.0
chr4	3135447	3135446	0.87	3135446	0.89	3095198	0.68	3135446	0.88	3135446	0.96
chr4	3136918	3136917	0.94	3136473	1.0	3136917	0.53	3138189	1.0	3133418	0.99
chr4	3140261	3140260	0.85	3140260	0.91	3095203	0.92	3140260	0.69	3140260	0.99
chr4	3143588	3143609	0.9	3100962	1.0	3095203	0.79	3101255	1.0	3114556	0.92
chr4	3151343	3151351	0.93	3151351	1.0	3151351	1.0	3143985	1.0	3180832	0.4
chr4	3152102	3152101	1.0	3152101	0.97	3152101	1.0	3152101	0.95	3152101	0.98
chr4	3152814	3152813	0.96	3152813	1.0	3152813	0.94	3152813	0.87	3152813	0.95
chr4	3153915	3151592	0.5	3169022	0.01	3190813	0.0	NA	NA	NA	NA
chr4	3154250	3154248	1.0	3154248	0.44	3136438	1.0	3108001	1.0	3110003	1.0
chr4	3155202	3106327	1.0	3155201	1.0	3155201	0.67	3155201	0.88	3155201	1.0
chr4	3155898	3155897	0.66	3155897	0.56	3155897	0.83	3155897	0.38	3155897	0.36
chr4	3157762	3109964	0.78	NA	NA	NA	NA	NA	NA	3157761	1.0
chr4	3157991	3157989	0.91	3113331	0.8	3123583	1.0	3157989	0.71	NA	NA
chr4	3169577	3135445	0.91	3130311	1.0	3169576	0.44	3135445	1.0	3169576	1.0
chr4	3173673	3172107	0.94	3173672	0.96	3130986	1.0	3171767	1.0	3158580	0.98
chr4	3181044	3181043	1.0	3181043	1.0	NA	NA	3181043	1.0	NA	NA
chr4	3186196	3150843	0.97	3137476	1.0	3186201	0.67	3169003	1.0	3137476	1.0
chr4	3190019	3202880	0.06	NA	NA	NA	NA	NA	NA	NA	NA
chr4	3190356	3188806	0.8	3188806	0.99	3142040	0.96	3190355	0.97	3181209	0.99
chr4	3191154	3194302	0.59	3151059	0.63	3191154	0.93	3188759	0.78	3205415	0.81
chr4	3196739	3196738	0.74	3196738	0.5	3196738	1.0	3196738	0.69	3196738	0.61
chr4	3199541	3199540	0.93	3150520	0.25	3199540	0.87	3199540	1.0	3199540	0.75
chr4	3208720	3208719	1.0	3208719	1.0	3208719	0.33	3208719	0.56	3208719	0.65
chr4	3209334	3176594	0.12	3209333	1.0	NA	NA	NA	NA	3249369	0.07
chr4	3210905	3214108	0.95	3214108	0.97	3215088	0.98	3214108	0.93	3194302	0.97
chr4	3215714	3215713	0.46	3215713	1.0	3215713	0.72	3215713	1.0	3215713	0.67
chr4	3217025	3217039	0.64	NA	NA	3217024	0.87	3217024	0.64	3217024	0.59
chr4	3218633	3218632	1.0	3169916	1.0	3218632	0.81	3218632	1.0	3169916	1.0
chr4	3218934	3177885	1.0	NA	NA	NA	NA	NA	NA	NA	NA
chr4	3228678	3228683	1.0	3228683	0.97	NA	NA	3228683	1.0	3228683	0.42
chr4	3229413	3229419	0.94	3229419	0.99	3219599	1.0	3229427	0.58	3229419	1.0
chr4	3229596	3196543	1.0	3229643	0.4	NA	NA	3179934	1.0	3229643	1.0
chr4	3229716	3229753	1.0	3229753	1.0	NA	NA	3229753	0.5	NA	NA
chr4	3237069	3237068	1.0	3187226	1.0	3187226	1.0	3187226	1.0	3187226	1.0
chr4	3244246	3244254	1.0	NA	NA	NA	NA	NA	NA	NA	NA
chr4	3247031	3216881	0.5	NA	NA	NA	NA	NA	NA	NA	NA
chr4	3251672	3251671	0.93	3252994	0.5	3251693	0.79	3205422	0.88	3251693	0.26
chr4	3255218	3255227	0.94	NA	NA	3247102	1.0	3247148	1.0	3255227	1.0
chr4	3255228	3255227	0.66	3255233	0.6	3255233	0.69	3247148	0.7	3255233	0.63
chr4	3259042	3259041	0.94	3259041	0.96	3257008	0.98	3259041	0.97	3259041	0.92
chr4	3261234	3261233	0.98	3261233	1.0	3261233	1.0	3261233	1.0	3261233	1.0
chr4	3264874	3264881	0.37	3264873	0.95	3264881	0.56	3264873	0.83	3264873	0.8
chr4	3266741	3274764	0.56	3266695	0.7	3266983	0.81	3266695	0.75	3266983	0.72
chr4	3267513	3222612	0.24	NA	NA	NA	NA	3222612	1.0	NA	NA
chr4	3271240	3271239	0.95	3271239	0.98	3271239	0.99	3271239	0.93	3271239	0.94
chr4	3272095	3259041	0.66	3272487	0.91	3272487	0.87	3272487	0.89	3272487	0.94
chr4	3273139	3266469	1.0	3233862	0.0	NA	NA	3273156	0.55	NA	NA
chr4	3274798	3274797	1.0	3274797	0.56	3274797	1.0	3274797	1.0	3244503	0.25
chr4	3276377	3276376	0.69	3278379	0.96	3272761	0.98	3270391	0.92	3276376	0.95
chr4	3279785	3279784	0.99	3279784	1.0	3279784	0.98	3279642	0.93	3279784	1.0
chr4	3281317	3281316	0.58	3281316	1.0	3281316	0.79	3281316	0.6	NA	NA
chr4	3284523	3283750	0.71	3282368	0.68	3282368	0.68	3282368	0.69	3282368	0.75
chr4	3287355	3287354	0.6	3287354	1.0	NA	NA	NA	NA	3263989	0.67
chr4	3289210	3265936	0.67	3240168	1.0	3243169	1.0	3311771	0.75	3270473	1.0
chr4	3291349	3289585	0.62	3287866	0.75	3287866	0.83	3289585	0.78	3289585	0.78
chr4	3293304	3293303	0.8	3293303	0.97	3293452	0.7	3293303	0.94	3293303	0.92
chr4	3296358	3265936	0.18	3308291	0.5	3249713	0.33	3248495	0.5	3308291	0.43
chr4	3301993	3301992	0.89	3301992	0.95	3301992	0.96	3301992	0.95	3301992	0.99
chr4	3312917	3312916	0.62	3312916	0.79	3312916	0.61	3330981	0.55	3312916	1.0
chr4	3319390	3319389	0.93	3319389	0.51	3319389	0.33	3319389	0.67	3309959	1.0
chr4	3323873	3319175	0.43	3323452	0.65	3323452	0.57	3366537	0.58	3323452	0.52
chr4	3331614	3331613	0.84	3313652	0.8	3331613	0.75	3290866	0.86	3331613	0.37
chr4	3334958	3317826	0.01	NA	NA	NA	NA	NA	NA	NA	NA
chr4	3336092	3336100	1.0	NA	NA	NA	NA	NA	NA	NA	NA
chr4	3338646	3338645	0.99	3338645	0.96	NA	NA	3338645	0.92	NA	NA
chr4	3346991	3346990	0.96	3346990	1.0	3346990	1.0	3346990	0.99	3348521	0.95
chr4	3350682	3350682	0.85	3316146	0.98	3335079	1.0	3341840	0.96	3312081	0.99
chr4	3356051	3355039	0.61	3356050	0.77	3366605	0.63	3356050	0.58	3356050	0.78
chr4	3360415	3360413	0.98	NA	NA	NA	NA	NA	NA	NA	NA
chr4	3362343	3362852	0.14	3409571	0.33	NA	NA	NA	NA	NA	NA
chr4	3363045	3363049	0.91	3313586	0.67	NA	NA	3313586	0.78	3393364	0.12
chr4	3363091	3363102	0.91	3363093	0.36	3313404	1.0	3363098	0.82	3363093	0.61
chr4	3368624	3368624	0.8	NA	NA	3328342	0.5	NA	NA	3368624	1.0
chr4	3376248	3360733	0.36	3343164	0.85	3375947	0.92	3343164	0.79	3378353	0.9
chr4	3379005	3375947	0.42	3377653	0.74	3379005	0.76	3375007	0.69	3375947	0.71
chr4	3383602	3383645	0.96	3383601	0.99	3383645	0.96	3383601	0.96	3383601	0.97
chr4	3388195	3388195	0.91	3388195	0.98	3388195	0.46	3388195	0.97	3407632	1.0
chr4	3394162	3394161	1.0	NA	NA	3394161	1.0	NA	NA	3394161	0.76
chr4	3395208	3394702	0.98	3362518	1.0	3395207	1.0	3387543	0.98	3395207	1.0
chr4	3396913	3396914	0.95	3396914	0.96	3396914	0.75	3396914	0.85	3396914	0.99
chr4	3398738	3398737	0.75	3398737	0.89	3358231	0.5	3398737	0.67	3398737	0.67
chr4	3419331	3419330	0.87	3419330	1.0	3419330	0.51	3419330	0.86	3419330	0.94
chr4	3419488	3416357	0.62	3419487	0.92	3388826	0.33	3419487	0.87	3407632	0.94
chr4	3460337	3460336	0.43	3438669	0.17	3460336	1.0	NA	NA	NA	NA
chr4	3467564	3469790	0.64	NA	NA	NA	NA	NA	NA	NA	NA
chr4	3468499	3469167	0.97	3468870	1.0	3468506	0.99	3468812	0.99	3468744	0.98
chr4	3468993	3469010	0.85	3468992	0.62	3469011	0.37	3469010	0.83	3454625	0.6
chr4	3476570	3468748	1.0	NA	NA	NA	NA	3436932	1.0	NA	NA
chr4	3502109	3502108	1.0	3493719	0.99	3493719	1.0	3500197	0.97	3500108	1.0
chr4	3504777	3504776	1.0	3493493	1.0	NA	NA	3499422	0.67	3493493	0.5
chr4	3506070	3506069	0.44	3506069	1.0	NA	NA	3506069	1.0	NA	NA
chr4	3506376	3506375	0.98	3506375	1.0	3506375	0.9	3492433	0.75	3506375	0.71
chr4	3510266	3555572	1.0	NA	NA	NA	NA	3557795	0.67	NA	NA
chr4	3511505	3539775	0.17	NA	NA	NA	NA	NA	NA	NA	NA
chr4	3529323	3517726	0.97	3483876	0.25	3556157	0.17	NA	NA	NA	NA
chr4	3644972	3636557	1.0	NA	NA	NA	NA	3610059	1.0	NA	NA
chr4	3645160	3630617	0.5	NA	NA	NA	NA	NA	NA	NA	NA
chr4	3652747	3652747	0.87	3652747	0.75	3653307	0.63	3652747	0.66	3652747	0.87
chr4	3660895	3679011	0.5	NA	NA	NA	NA	NA	NA	NA	NA
chr4	3663256	3663255	0.73	3663031	0.87	3663031	0.57	3663031	0.86	3663031	0.92
chr4	3672094	3682513	0.08	NA	NA	NA	NA	NA	NA	NA	NA
chr4	3676036	3679971	0.86	3676035	0.98	3675870	0.95	3676035	0.87	3676035	0.95
chr4	3680375	3680339	0.87	3680192	1.0	3680489	0.97	3680489	0.99	3679902	1.0
chr4	3682037	3682036	0.49	3682036	0.68	3682036	0.78	3682036	0.44	3682036	0.78
chr4	3696646	3696657	1.0	3696657	1.0	3745384	0.15	3696657	1.0	3658164	1.0
chr4	3700164	3677822	0.67	NA	NA	3659512	1.0	NA	NA	NA	NA
chr4	3709019	3709018	1.0	3669193	1.0	NA	NA	NA	NA	3709018	1.0
chr4	3716387	3673064	0.5	NA	NA	NA	NA	NA	NA	NA	NA
chr4	3727560	3727610	0.44	3727567	0.98	3730284	0.95	3727567	0.8	3727567	0.99
chr4	3733032	3733031	1.0	NA	NA	NA	NA	3733031	1.0	NA	NA
chr4	3736850	3736849	1.0	NA	NA	3736849	1.0	NA	NA	3730737	1.0
chr4	3741902	3741901	0.97	3741901	0.97	3741901	1.0	3741901	0.98	3741277	0.96
chr4	3741960	3741974	0.85	3741974	0.8	3741974	0.94	3741974	0.84	3742065	0.82
chr4	3746874	3746226	0.46	3746407	0.74	3746407	0.67	3746407	0.65	3746407	0.59
chr4	3751413	3751417	0.27	3751417	0.24	3730737	0.3	3751417	0.32	3751417	0.22
chr4	3757216	3757215	0.98	3712553	1.0	NA	NA	3757215	1.0	NA	NA
chr4	3765932	3765931	0.6	NA	NA	3805243	0.27	NA	NA	3765931	0.65
chr4	3777882	3777696	0.43	3770006	0.56	3778142	0.55	3774230	0.53	3778142	0.58
chr4	3790771	3790783	0.98	3742554	1.0	NA	NA	3790783	0.89	NA	NA
chr4	3793236	3793163	0.78	3793235	0.91	3793235	0.69	3793235	0.69	3793235	0.61
chr4	3795827	3795826	0.66	3795854	0.74	3796855	0.75	3795854	0.76	3795854	0.63
chr4	3806285	3806284	1.0	3802955	0.12	3803185	0.67	3804890	0.81	3806284	0.5
chr4	3815501	3815500	0.97	3768359	1.0	NA	NA	3791512	1.0	NA	NA
chr4	3815622	3818411	0.3	3823310	0.76	3815621	0.45	3823310	0.65	3824121	0.58
chr4	3818107	3812962	0.04	NA	NA	NA	NA	NA	NA	NA	NA
chr4	3827446	3828256	0.34	3827290	0.46	3826802	0.6	3827290	0.45	3827290	0.47
chr4	3831811	3831809	0.33	3831812	0.69	3831855	0.72	3828552	0.48	3831812	0.61
chr4	3832482	3832481	1.0	3786915	1.0	NA	NA	3832481	1.0	NA	NA
chr4	3834910	3827288	1.0	NA	NA	NA	NA	NA	NA	NA	NA
chr4	3835903	3834815	1.0	NA	NA	NA	NA	NA	NA	NA	NA
chr4	3845463	3845462	0.44	3850512	0.55	3845462	0.8	3845462	0.69	3844925	0.66
chr4	4242524	4242384	0.94	4242511	1.0	4242110	0.99	4246666	0.98	4241013	0.97
chr4	4245776	4248093	1.0	NA	NA	4245775	1.0	NA	NA	4242371	1.0
chr4	4245826	4255486	0.2	4293523	0.25	NA	NA	NA	NA	NA	NA
chr4	4246754	4246753	0.94	4234647	1.0	4244811	0.97	4246753	1.0	4246666	0.98
chr4	4249936	4250486	0.59	4249528	0.73	4249528	0.71	4249528	0.68	4249528	0.73
chr4	4250516	4249725	0.88	4250515	0.83	4250515	0.89	4249725	0.85	4250515	0.68
chr4	4250683	4250688	0.52	4250515	0.68	4284681	1.0	4250688	0.9	4250515	1.0
chr4	4252315	4251914	0.45	4251938	0.81	4250150	0.87	4251938	0.78	4252546	0.8
chr4	4256734	4256733	1.0	NA	NA	NA	NA	NA	NA	NA	NA
chr4	4258615	4258596	0.63	4258540	0.66	4258540	0.72	4258583	0.73	4258540	0.71
chr4	4260545	4260279	0.95	4258376	0.86	4260040	1.0	4260279	0.93	4260279	0.88
chr4	4262357	4262366	0.97	4262366	0.96	4262366	1.0	4262366	0.89	4262366	0.95
chr4	4264418	4264389	0.92	4264688	0.93	4258073	0.67	4263009	0.97	4264417	0.89
chr4	4270535	4270534	0.81	4270534	0.62	4270534	1.0	4270534	1.0	4270534	0.9
chr4	4272319	4233975	1.0	NA	NA	NA	NA	NA	NA	NA	NA
chr4	4275440	4275439	0.97	4275191	0.99	4275191	0.96	4275439	0.95	4275729	0.98
chr4	4276544	4276543	0.87	4276543	0.81	4276543	0.99	4276543	0.66	4276543	0.89
chr4	4279163	4279026	0.88	4279026	0.98	4279211	0.78	4279211	0.96	4279026	0.84
chr4	4286647	4283818	0.96	4279026	0.98	4283237	0.97	4288378	0.97	4283538	0.98
chr4	4294872	4294857	0.42	4283423	0.37	4294963	0.44	4327377	0.3	4325317	0.26
chr4	4297059	4297058	1.0	4297058	1.0	4297058	1.0	NA	NA	NA	NA
chr4	4297774	4296820	0.64	4294938	0.95	4292280	0.71	4297773	0.91	4294938	0.78
chr4	4299776	4292418	0.32	4291096	0.79	4314806	0.74	4292490	0.68	4322138	0.6
chr4	4300783	4300782	0.87	4300782	0.99	4300782	1.0	4300782	0.97	4290696	0.97
chr4	4304226	4304225	0.75	4304140	0.96	4304225	0.96	4304225	0.9	4304140	0.94
chr4	4308073	4297192	1.0	NA	NA	NA	NA	NA	NA	NA	NA
chr4	4310512	4322138	0.87	4322138	0.97	4304536	0.99	4322138	0.94	4322138	0.98
chr4	4310677	4310676	0.78	4310676	0.92	4310794	0.71	4310676	0.92	4310676	0.78
chr4	4312164	4312163	1.0	NA	NA	NA	NA	4276750	1.0	NA	NA
chr4	4323238	4322919	0.84	4322919	0.93	4322919	0.94	4322919	0.92	4323237	0.93
chr4	4323476	4323155	0.77	4323475	1.0	4323475	0.5	4323475	0.94	4323475	1.0
chr4	4325542	4325541	0.94	4325541	1.0	NA	NA	4277514	0.5	4325541	1.0
chr4	4326642	4326611	0.95	4326185	1.0	4326641	1.0	4326641	1.0	4326185	1.0
chr4	4328584	4328594	0.94	4281073	0.34	4320677	0.67	4307014	1.0	4294382	0.04
chr4	4330451	4330554	0.56	4330554	0.92	4330554	0.95	4329994	0.93	4329994	0.94
chr4	4333688	4333687	0.47	4333687	0.98	4333668	0.97	4333687	0.98	4333687	0.98
chr4	4336044	4335737	0.34	4336052	0.86	4335737	0.76	4336120	0.85	4335299	0.7
chr4	4336314	4345377	0.5	NA	NA	NA	NA	NA	NA	NA	NA
chr4	4337460	4337459	0.99	4337459	0.99	4337459	1.0	4337459	1.0	4337459	1.0
chr4	4338184	4328321	0.25	NA	NA	NA	NA	NA	NA	NA	NA
chr4	4343241	4343241	0.59	4343951	0.7	4344510	0.97	4343951	0.76	4343951	0.83
chr4	4343910	4343925	0.44	NA	NA	4305395	0.33	NA	NA	NA	NA
chr4	4347347	4348118	0.35	4344646	0.72	4348118	0.97	4344811	0.67	4344811	0.78
chr4	4348119	4348118	1.0	4348118	0.99	4348118	1.0	4348118	1.0	4348118	0.98
chr4	4351495	4351494	0.99	4348013	1.0	4347478	1.0	4348013	0.98	4351494	0.98
chr4	4351936	4351743	0.77	4350611	0.85	4350611	0.71	4350611	0.78	4351743	0.85
chr4	4354552	4354014	0.54	4354551	1.0	NA	NA	4306998	0.5	NA	NA
chr4	4362710	4362710	0.69	4362710	0.75	4362710	0.71	4362710	0.66	4362710	0.69
chr4	4370417	4370416	0.98	4370416	1.0	4370416	1.0	4370416	0.67	4370420	0.85
chr4	4371411	4376861	0.4	4370929	0.75	4370929	0.87	4370712	0.69	4370929	0.76
chr4	4372548	4372749	0.88	4372547	1.0	4372547	1.0	4372749	0.96	4372547	0.93
chr4	4375564	4375563	0.74	4375563	0.9	4375563	0.99	4375563	0.93	4375563	0.97
chr4	4378710	4378709	0.75	4378709	0.98	4378709	0.99	4378709	0.93	4378709	0.99
chr4	4380811	4335369	0.67	NA	NA	NA	NA	NA	NA	NA	NA
chr4	4392323	4382385	1.0	NA	NA	NA	NA	NA	NA	NA	NA
chr4	4397039	4396680	0.59	4396680	0.91	4395810	0.33	4397966	0.8	4400619	0.9
chr4	4397153	4397152	0.8	4397152	0.84	4397152	0.97	4397152	0.74	4397152	0.91
chr4	4402048	4402047	0.49	4401654	0.86	4398577	0.93	4402047	0.73	4401654	0.9
chr4	4402211	4398577	0.96	4400619	0.98	4398577	0.73	4399009	0.94	4399009	0.93
chr4	4403092	4403091	0.44	4403104	0.75	4403108	0.99	4381956	0.95	4403075	1.0
chr4	4414959	4405477	0.5	4408609	0.59	4414958	1.0	4414958	0.66	4395609	0.84
chr4	4421325	4421324	0.96	4406672	0.98	4419892	0.78	4421324	0.78	4421157	0.97
chr4	4422570	4421042	0.46	4419328	0.87	4420716	0.75	4409832	0.78	4422569	0.25
chr4	4431180	4431179	1.0	NA	NA	NA	NA	NA	NA	4404519	0.17
chr4	4435276	4435287	0.97	4441358	0.5	4435287	0.64	4385447	1.0	4435287	0.75
chr4	4438901	4438928	0.79	4438928	0.6	4438928	0.85	4438928	0.7	4438928	0.47
chr4	4439276	4439277	0.88	4423602	0.66	4409315	0.99	4439277	0.9	4471850	0.64
chr4	4439482	4439481	1.0	NA	NA	4391492	0.5	4406054	1.0	NA	NA
chr4	4442616	4442615	1.0	NA	NA	NA	NA	4439265	1.0	NA	NA
chr4	4442804	4442803	0.68	4442803	0.57	4442803	0.41	4407133	0.52	4442803	0.55
chr4	4448351	4447940	0.76	4447940	0.99	4448350	1.0	4447940	0.97	4447940	1.0
chr4	4456258	4456281	0.83	NA	NA	4456263	0.54	4440949	0.5	4456263	0.5
chr4	4462694	4511366	0.67	4462693	0.8	4462693	0.9	4415879	0.83	4415209	0.75
chr4	4464903	4464902	1.0	4480651	1.0	4464902	0.74	4464902	1.0	4464902	0.56
chr4	4469286	4467358	1.0	NA	NA	4469285	0.44	4421967	1.0	4469285	0.25
chr4	4475462	4474859	0.83	4475471	0.91	4475471	0.7	4475471	0.85	4475471	0.9
chr4	4477073	4484007	0.01	NA	NA	NA	NA	NA	NA	NA	NA
chr4	4478225	4478224	0.41	4428916	0.63	4434584	0.62	4428916	0.51	4428916	0.64
chr4	4487114	4487113	0.88	4456510	0.0	4487113	1.0	NA	NA	4487113	1.0
chr4	4491118	4491117	0.65	4497508	0.98	4491117	0.97	4491117	0.85	4491417	0.9
chr4	4495355	4495385	0.55	4495378	1.0	NA	NA	4457709	0.9	4495378	1.0
chr4	4495550	4495284	0.93	4495284	0.97	4495563	0.98	4495284	0.94	4495537	0.97
chr4	4499864	4499863	0.85	4499863	0.99	4499863	0.98	4499863	0.98	4499863	0.97
chr4	4505618	4505623	0.91	4505788	0.9	4520537	0.92	4505623	0.9	4505788	0.88
chr4	4511713	4510619	0.53	4507296	0.49	4505788	0.36	4508027	0.42	4507296	0.44
chr4	4512337	4512336	0.5	4471972	1.0	NA	NA	4512336	0.51	4512336	0.67
chr4	4514779	4546423	0.25	NA	NA	NA	NA	NA	NA	NA	NA
chr4	4517768	4517774	0.73	4545482	0.18	4517767	0.65	4517774	0.8	4517767	0.36
chr4	4524954	4524953	1.0	NA	NA	4524953	1.0	NA	NA	NA	NA
chr4	4531152	4533649	0.62	4532448	0.97	4513169	0.98	4533649	0.96	4536894	0.95
chr4	4532446	4532445	0.99	4532445	0.96	NA	NA	4532445	0.67	4532445	0.55
chr4	4538103	4538429	0.6	4537171	0.97	4513169	0.98	4538102	0.9	4536894	0.98
chr4	4546356	4546355	0.93	4545468	0.92	4542945	0.89	4546355	0.96	4546355	0.91
chr4	4548982	4549178	0.35	4550324	0.75	4549884	0.87	4551197	0.64	4550324	0.82
chr4	4558322	4558326	0.98	4604798	1.0	4558326	0.56	4508370	1.0	4558326	0.53
chr4	4560368	4560367	0.71	4560367	0.97	4560367	0.62	4560367	0.96	4560367	0.7
chr4	4560509	4541732	0.28	NA	NA	NA	NA	NA	NA	NA	NA
chr4	4562462	4562461	0.74	4562461	0.94	4562461	0.91	4562461	0.87	4562461	0.97
chr4	4562945	4562944	0.99	4513067	1.0	4606690	0.03	4562944	1.0	NA	NA
chr4	4563828	4563827	0.46	4563827	0.67	4563827	0.6	4563827	0.64	4563883	0.65
chr4	4567752	4567751	0.71	4567751	0.98	4567751	0.86	4567751	0.97	4567751	0.99
chr4	4569583	4569576	0.66	4573147	0.72	4577464	0.78	4577464	0.55	4572242	0.86
chr4	4574873	4575742	0.66	4575742	0.83	4575742	0.8	4577476	0.79	4575742	0.75
chr4	4578955	4578974	1.0	NA	NA	4595593	0.02	NA	NA	NA	NA
chr4	4579298	4580277	0.46	4579297	0.96	4579263	0.95	4579297	0.9	4579263	0.95
chr4	4580273	4580275	0.84	4581069	0.76	4580456	0.78	4581069	0.81	4583427	0.77
chr4	4581658	4581663	0.41	4617511	0.42	4586990	0.9	4580276	0.62	4580276	0.61
chr4	4589374	4589373	0.99	4589373	1.0	4589373	0.8	4589373	1.0	4589373	1.0
chr4	4590817	4590816	0.96	4590816	0.88	4590816	0.97	4590816	0.8	4565283	0.8
chr4	4594561	4595693	0.7	4594565	0.99	4594565	0.98	4595693	0.94	4594565	0.98
chr4	4600720	4577584	0.12	4600762	1.0	4600770	1.0	4597226	0.83	4600762	0.95
chr4	4602460	4604672	1.0	NA	NA	4602499	1.0	4602499	1.0	NA	NA
chr4	4602500	4602499	1.0	NA	NA	4602499	1.0	4602499	1.0	NA	NA
chr4	4605390	4605389	1.0	NA	NA	NA	NA	NA	NA	NA	NA
chr4	4606928	4623033	0.55	4606927	0.97	4606927	0.92	4606927	0.84	4630225	0.62
chr4	4611107	4611106	0.82	4610590	0.55	4610882	0.66	4611106	0.54	4611106	0.71
chr4	4614422	4614435	0.5	NA	NA	4593193	0.02	4576411	1.0	NA	NA
chr4	4616405	4616407	1.0	4616407	0.22	NA	NA	NA	NA	4616407	0.58
chr4	4620293	4620292	0.87	4620292	0.96	4620292	0.95	4620292	0.97	4620292	0.88
chr4	4623906	4618079	1.0	NA	NA	NA	NA	4618079	1.0	NA	NA
chr4	4624184	4579388	0.09	NA	NA	NA	NA	NA	NA	NA	NA
chr4	4626252	4626251	0.39	4627124	0.95	4626251	0.97	4626251	0.76	4626251	0.83
chr4	4634691	4634690	0.74	4635459	0.96	4630764	0.97	4635789	0.87	4635459	0.91
chr4	4635155	4635154	0.9	NA	NA	4635154	1.0	4635154	0.25	NA	NA
chr4	4639013	4639012	0.98	4639012	0.96	4635973	0.94	4637130	0.94	4639012	0.96
chr4	4642123	4594266	0.5	NA	NA	NA	NA	NA	NA	4635879	1.0
chr4	4643647	4639049	0.4	4641549	0.91	4639842	0.8	4643646	0.82	4637886	0.8
chr4	4647982	4647981	0.74	4647981	0.97	4647799	1.0	4647981	0.93	4647799	0.96
chr4	4648755	4648754	1.0	4648754	0.87	NA	NA	4648754	0.87	4648754	1.0
chr4	4650341	4670161	0.4	4658599	0.88	4637818	0.82	4652630	0.83	4643967	0.76
chr4	4654630	4654629	1.0	4611664	1.0	4654410	1.0	4634869	0.97	4654629	1.0
chr4	4659251	4659250	0.9	4651066	0.87	4659250	0.89	4654869	0.9	4663201	0.9
chr4	4660839	4660838	0.83	4660838	0.67	4647141	0.67	4660838	0.87	4660838	1.0
chr4	4663602	4663601	0.92	4663601	1.0	4663601	0.97	4663601	0.82	4663601	0.96
chr4	4666590	4666589	0.89	4666589	0.92	4666589	0.79	4666589	0.86	4666589	0.87
chr4	4666790	4642020	0.4	NA	NA	NA	NA	NA	NA	NA	NA
chr4	4672203	4672202	1.0	NA	NA	4672226	1.0	4631234	1.0	NA	NA
chr4	4673794	4673793	0.98	NA	NA	NA	NA	4654880	1.0	4682389	0.01
chr4	4674729	4674739	0.61	4673530	1.0	4673530	0.96	4674739	0.97	4674739	0.9
chr4	4679297	4676784	0.54	4672455	0.39	4680224	0.65	4674737	0.49	4674737	0.35
chr4	4679877	4681177	0.59	4680540	0.77	4680540	0.82	4681177	0.8	4680540	0.77
chr4	4682007	4682017	0.45	4682017	1.0	4650357	0.12	4634815	0.44	NA	NA
chr4	4684641	4687463	0.69	4685122	0.92	4684498	0.93	4685122	0.69	4682915	0.95
chr4	4690697	4690696	0.92	4690696	0.69	4690696	0.94	4690696	0.95	4690696	0.89
chr4	4693370	4693369	0.7	4693369	0.99	4693369	0.7	4693017	0.87	4693369	0.96
chr4	4700619	4700618	0.65	4700618	0.99	4700618	0.99	4700618	0.87	4700618	0.98
chr4	4701305	4701304	0.9	4701304	0.98	4701304	0.97	4701304	0.96	4701304	0.97
chr4	4714146	4714144	0.87	4714144	0.99	4714144	0.98	4714144	0.94	4714144	0.96
chr4	4715135	4715134	1.0	4715134	0.99	4715134	1.0	4715134	1.0	4715134	1.0
chr4	4725588	4733326	0.39	4726627	0.49	4731425	0.77	4725594	0.54	4731425	0.81
chr4	4725631	4726389	0.8	4725617	0.98	4713569	0.72	4725617	1.0	4726389	0.92
chr4	4735612	4735611	0.78	4735611	0.55	4735611	0.86	4735611	0.69	4735611	0.6
chr4	4745176	4745175	0.98	4745175	0.99	4745175	1.0	4745175	0.98	4745175	0.97
chr4	4761171	4760945	0.77	4760945	0.96	4760945	0.94	4760945	0.96	4761977	0.92
chr4	4761475	4761977	0.56	4761474	0.86	4760945	0.83	4761977	0.85	4761977	0.76
chr4	4763378	4763377	0.91	4763377	0.99	4763377	0.97	4763377	0.96	4763377	0.98
chr4	4770631	4770672	1.0	NA	NA	NA	NA	NA	NA	4795510	0.03
chr4	4772782	4772675	0.82	4772194	0.97	4772194	0.8	4772675	0.89	4772675	0.93
chr4	4774316	4774890	0.76	4774890	0.92	4774315	0.83	4774890	0.93	4773674	0.83
chr4	4782958	4782957	1.0	NA	NA	4782957	0.44	NA	NA	4782957	1.0
chr4	4784316	4784315	0.29	4782370	0.27	4784315	0.47	4782370	0.29	4782370	0.43
chr4	4793532	4747966	0.5	NA	NA	4793540	1.0	4811763	0.12	NA	NA
chr4	4798823	4798849	0.62	4804715	0.92	4798628	0.97	4798822	0.67	4774582	0.96
chr4	4808207	4808206	0.51	4807985	0.71	4808206	0.68	4801948	0.74	4807985	0.63
chr4	4824643	4822306	0.9	4822306	0.89	4824642	1.0	4822306	0.88	4813161	0.9
chr4	4826003	4818592	0.1	NA	NA	NA	NA	NA	NA	NA	NA
chr4	4826048	4802382	1.0	NA	NA	NA	NA	NA	NA	NA	NA
chr4	4826181	4826192	0.74	4826192	0.96	4826269	0.88	4826192	0.98	4825096	0.97
chr4	4826265	4826264	0.84	4822306	0.48	4826662	0.83	4826264	0.72	4784927	0.55
chr4	4827321	4819456	0.72	4782010	0.04	4812246	1.0	4827320	1.0	4822124	0.33
chr4	4837666	4835222	0.58	4837667	0.97	4837667	0.98	4837667	0.98	4837667	0.97
chr4	4837750	4837760	0.77	NA	NA	4856022	0.67	4837760	1.0	NA	NA
chr4	4838854	4838864	0.83	4838864	0.77	4838864	0.34	4838864	0.7	4838864	0.7
chr4	4838864	4838864	0.99	4838864	1.0	4838864	1.0	4838864	1.0	4838864	0.97
chr4	4845541	4845468	0.86	4845224	0.96	4845224	0.94	4845468	0.96	4845940	0.92
chr4	4847774	4847675	0.93	4847247	0.93	4847009	0.97	4847009	0.95	4847009	0.98
chr4	4850173	4849735	0.65	4844415	0.59	4850172	0.89	4844415	0.57	4850172	0.76
chr4	4851879	4851884	0.86	NA	NA	4845206	0.2	4851884	0.98	NA	NA
chr4	4853284	4853283	1.0	NA	NA	NA	NA	4844049	1.0	NA	NA
chr4	4857691	4857691	0.49	4857691	0.56	4857691	0.54	4857691	0.54	4857691	0.65
chr4	4858514	4858675	0.58	4858410	0.79	4858410	0.75	4858410	0.72	4858410	0.68
chr4	4859331	4859341	0.99	4859341	0.99	4859341	0.96	4859341	0.96	4859341	0.97
chr4	4861474	4861473	0.67	NA	NA	4861473	1.0	4861473	1.0	4861473	1.0
chr4	4861896	4861896	0.85	4861896	0.85	4860398	0.94	4861896	0.85	4861896	0.85
chr4	4863771	4863958	0.71	4861569	0.62	4862034	0.7	4863958	0.68	4863958	0.61
chr4	4874918	4874917	1.0	4872929	1.0	4881183	0.97	4874917	1.0	4874917	1.0
chr4	4877530	4876501	0.59	4904055	0.65	4877046	0.73	4904055	0.54	4877046	0.55
chr4	4882445	4881209	0.95	4883633	0.95	4881209	0.99	4883633	0.97	4882444	1.0
chr4	4882509	4882528	0.44	4882508	0.74	4882508	0.68	4882508	0.7	4876802	0.69
chr4	4884302	4852078	1.0	NA	NA	4860247	0.01	NA	NA	NA	NA
chr4	4885895	4885894	0.66	4885894	0.72	4885923	0.89	4885894	0.77	4885923	0.8
chr4	4886045	4885584	1.0	4885584	1.0	4871199	0.6	4873853	1.0	4885584	0.99
chr4	4886070	4885584	1.0	4885584	0.99	4871199	1.0	4873853	1.0	4885584	0.93
chr4	4890168	4890567	0.77	4890167	0.93	4889421	0.97	4890567	0.88	4889421	0.92
chr4	4890974	4890978	1.0	NA	NA	4890978	1.0	4890978	1.0	NA	NA
chr4	4891541	4891540	0.61	4891540	0.75	4888659	0.8	4891540	0.77	4891540	0.67
chr4	4902389	4902394	0.44	4904055	0.75	4904055	0.71	4904055	0.7	4904055	0.71
chr4	4908667	4895439	1.0	NA	NA	4865166	1.0	4864302	0.96	NA	NA
chr4	4912046	4912785	0.46	4913484	0.71	4917586	0.67	4917586	0.63	4913484	0.65
chr4	4921714	4921713	0.86	4921713	0.94	4921713	1.0	4921713	1.0	4921713	0.98
chr4	4924361	4924360	0.37	4924360	0.42	4924360	0.69	4924360	0.57	4924360	0.58
chr4	4930984	4931018	1.0	4931018	1.0	4931018	0.98	4931018	0.99	4931018	1.0
chr4	4932553	4932556	0.99	4931095	0.76	4932556	0.57	4932131	0.6	4931137	0.65
chr4	4934681	4934684	1.0	4942069	1.0	NA	NA	4934684	1.0	NA	NA
chr4	4942061	4942069	0.58	4942069	0.97	4942069	1.0	4942069	0.94	4942069	1.0
chr4	4942819	4942818	0.86	4942818	1.0	4942818	0.86	4942818	0.72	NA	NA
chr4	4952725	4952724	1.0	NA	NA	4952724	1.0	4936259	1.0	4952724	1.0
chr4	5040389	5040388	0.88	5040388	0.91	5041947	0.77	5040388	0.87	5041804	0.91
chr4	5041805	5041804	0.95	5041804	0.98	5037499	0.89	5041804	0.99	5041804	0.98
chr4	5043113	5040710	0.44	5029127	0.32	5015781	0.08	5033860	0.25	5026068	0.36
chr4	5048122	5048121	0.67	5048121	0.76	5048121	0.5	5048121	1.0	5048121	0.56
chr4	5048297	5051371	0.56	5048296	0.92	5048296	0.93	5048296	0.74	5050409	0.96
chr4	5049192	5049201	0.81	5049201	0.64	5049201	1.0	5049201	0.84	5026068	0.55
chr4	5050412	5050411	0.95	5050336	0.52	5041201	1.0	5050411	0.82	5048296	0.5
chr4	5055264	5055263	0.78	5055263	0.94	5055263	0.97	5055263	0.91	5055091	0.94
chr4	5058055	5101994	0.17	NA	NA	NA	NA	NA	NA	NA	NA
chr4	5064245	5064263	1.0	5064263	1.0	5064263	0.99	5064263	0.99	5064263	0.98
chr4	5072208	5087446	1.0	NA	NA	NA	NA	NA	NA	NA	NA
chr4	5074188	5074627	0.71	5074225	0.91	5062806	0.64	5074225	0.83	5074179	0.77
chr4	5081945	5081944	1.0	NA	NA	NA	NA	NA	NA	NA	NA
chr4	5082731	5082730	1.0	5082730	0.99	5082730	0.92	5082730	1.0	5082730	0.92
chr4	5083741	5083740	0.69	5083740	0.98	5083740	0.78	5087458	0.86	5083740	0.98
chr4	5092535	5081179	0.61	5092534	0.97	5092534	0.95	5092534	0.78	5092534	0.99
chr4	5099433	5084540	0.35	5086768	0.4	5084540	0.79	5086768	0.44	5086768	0.63
chr4	5100001	5100000	0.92	5100000	1.0	5100000	0.56	5100000	0.56	5100000	0.7
chr4	5102699	5102698	0.91	5102698	0.9	5102698	1.0	5102698	1.0	5102698	1.0
chr4	5110273	5108825	0.43	5110272	0.63	5110272	0.68	5110272	0.35	5110272	0.64
chr4	5123846	5123862	0.9	5123862	1.0	5123865	0.95	5123865	0.95	5123865	0.81
chr4	5132798	5132797	0.58	5132797	0.98	5132797	0.46	5132797	0.86	5132797	0.86
chr4	5136386	5136386	1.0	NA	NA	NA	NA	5136569	1.0	5088118	1.0
chr4	5138389	5138388	0.52	5138388	0.79	5138388	1.0	5138388	0.74	5138388	0.95
chr4	5140441	5140440	0.8	5140440	1.0	5105248	1.0	5140440	1.0	5140440	1.0
chr4	5143101	5143101	0.3	5143101	0.35	5143131	0.27	5143101	0.27	5143101	0.31
chr4	5144785	5146385	0.33	5144364	0.74	5144364	0.8	5154727	0.52	5144364	0.73
chr4	5153468	5154892	0.44	5152258	0.91	5148578	0.97	5152258	0.83	5153467	0.87
chr4	5156287	5156271	0.96	NA	NA	5156286	1.0	5155552	1.0	5156286	1.0
chr4	5159451	5159450	0.89	5159450	0.98	5159450	0.88	5159450	0.96	5159450	0.87
chr4	5163538	5179462	0.19	5171718	0.5	5157311	0.37	5157639	0.31	5163328	0.54
chr4	5170296	5170295	0.98	5170295	1.0	5170295	1.0	5163481	1.0	5170295	0.5
chr4	5181329	5185682	0.43	5177192	0.72	5183035	0.81	5172638	0.58	5176562	0.68
chr4	5183478	5183477	0.9	5183477	0.84	5183477	0.45	5185725	0.42	5183477	0.79
chr4	5184687	5187918	0.73	5164976	0.74	5184701	0.52	5163866	0.7	5163866	0.53
chr4	5188777	5188776	0.57	5139626	0.5	5188776	0.83	5188776	0.75	5188776	0.89
chr4	5189015	5189027	0.43	5189027	0.97	5189014	0.76	5189027	0.91	5189014	0.92
chr4	5191257	5191344	0.7	5189560	0.66	5191256	0.93	5191344	0.87	5191256	0.52
chr4	5196723	5196723	0.58	5195992	0.49	5196107	0.59	5196723	0.44	5196723	0.65
chr4	5199493	5199492	0.9	5199492	0.79	5174574	0.5	5199492	0.68	5199492	0.64
chr4	5200254	5200253	0.57	5200253	0.5	5200253	0.86	5200253	0.47	5200253	0.46
chr4	5204400	5211702	0.71	5204710	0.73	5203358	0.73	5204710	0.7	5204710	0.68
chr4	5210798	5210797	0.59	5210797	0.73	5210797	0.57	5210797	0.9	5210797	0.75
chr4	5231624	5231623	0.44	NA	NA	NA	NA	NA	NA	NA	NA
chr4	5239762	5239255	0.81	5239761	0.97	5239761	0.83	5236288	0.81	5237184	0.93
chr4	5240048	5236613	0.45	5234203	0.9	5235465	0.92	5236401	0.91	5236401	0.85
chr4	5249423	5244715	0.38	5242920	0.49	5244715	0.55	5242920	0.63	5244715	0.57
chr4	5253370	5253369	0.93	5253369	1.0	5253369	1.0	5236017	1.0	5253369	1.0
chr4	5261737	5256024	0.63	NA	NA	NA	NA	5250771	0.25	NA	NA
chr4	5262462	5262461	0.94	5275776	0.83	5257319	0.83	5275776	0.79	5262461	0.97
chr4	5262625	5262655	0.92	5261689	0.91	5262655	0.92	5262869	0.92	5262655	0.86
chr4	5264482	5264224	1.0	5264093	1.0	5264093	0.99	5264093	1.0	5264224	1.0
chr4	5264623	5264224	0.97	5264093	0.97	5264638	0.99	5264093	1.0	5264224	0.95
chr4	5264791	5264790	0.95	5264790	0.67	5264790	1.0	5264790	0.84	5262482	0.57
chr4	5268534	5258024	0.68	5283317	0.4	5289276	0.59	5276642	0.58	5297635	0.5
chr4	5273992	5273991	0.53	5274005	0.61	5268365	0.58	5274005	0.77	5273991	0.51
chr4	5276289	5276296	0.44	5276296	0.52	5247935	0.5	5255872	0.44	5276296	0.46
chr4	5276606	5276605	0.64	5232458	1.0	NA	NA	5276605	1.0	5272642	1.0
chr4	5277371	5277370	0.97	5275776	1.0	5277370	0.96	5275776	0.98	5277370	0.94
chr4	5282546	5282545	0.93	5285704	0.33	5282545	0.44	5282545	1.0	NA	NA
chr4	5283835	5250003	1.0	NA	NA	5283834	1.0	NA	NA	5283834	0.44
chr4	5297636	5290293	0.9	5293081	0.93	5290293	0.93	5290293	0.89	5293081	0.95
chr4	5298839	5298723	0.82	5293298	0.79	5298838	0.98	5291845	0.84	5291845	0.85
chr4	5301745	5304126	0.65	5301779	0.79	5304126	0.88	5291084	0.86	5288195	0.78
chr4	5302210	5301891	0.81	5299011	0.94	5299011	0.78	5301891	0.85	5300025	0.85
chr4	5302971	5301228	0.94	5293298	1.0	5291845	1.0	5301228	0.99	5302899	0.98
chr4	5304424	5304423	0.46	5304362	0.66	5304126	0.67	5304126	0.66	5304423	0.71
chr4	5307547	5297557	0.61	5303133	0.68	5288542	0.64	5297557	0.59	5297557	0.68
chr4	5318103	5317956	0.83	5307828	0.89	5272031	0.92	5317956	0.78	5307828	0.75
chr4	5318806	5318805	0.76	5306907	0.92	5318805	0.98	5318805	0.85	5318805	0.93
chr4	5332476	5369884	0.03	5291045	0.14	5307683	1.0	NA	NA	NA	NA
chr4	5332501	5369884	0.03	NA	NA	NA	NA	NA	NA	NA	NA
chr4	5337146	5330417	0.67	5330281	0.72	5328839	0.82	5336394	0.89	5335862	0.69
chr4	5344693	5344692	0.7	5344692	0.92	5344692	0.83	5344692	0.87	5344692	0.98
chr4	5345049	5383025	0.36	5339165	0.5	5345049	0.5	NA	NA	5345049	0.49
chr4	5345311	5345174	0.72	5345310	0.38	5345310	0.38	5345310	0.44	5345310	0.41
chr4	5346442	5387932	0.8	NA	NA	NA	NA	NA	NA	NA	NA
chr4	5351073	5351072	0.52	NA	NA	NA	NA	NA	NA	5351072	1.0
chr4	5352617	5352616	0.72	5352630	0.63	5352616	0.5	5350623	0.55	5348182	0.47
chr4	5353545	5352089	0.89	5353544	0.95	5348623	0.95	5353544	0.99	5353544	0.95
chr4	5357008	5357094	0.4	5343804	0.84	5357009	0.96	5371042	0.68	5350931	0.39
chr4	5357088	5357348	0.58	5357088	0.77	5352616	0.79	5357348	0.82	5357348	0.7
chr4	5357566	5357565	0.94	5357207	0.97	5357207	0.96	5357565	0.99	5357565	1.0
chr4	5358692	5361617	0.6	5358695	0.53	5357207	0.73	5357207	0.85	5357207	0.68
chr4	5364871	5363976	1.0	5357094	0.96	5356974	0.96	5364605	1.0	5361178	1.0
chr4	5369869	5369884	0.5	NA	NA	5369868	1.0	NA	NA	5352780	0.5
chr4	5370974	5372699	0.61	5370720	0.9	5370720	0.85	5372699	0.64	5370720	0.81
chr4	5376390	5383999	0.11	NA	NA	5347094	1.0	NA	NA	NA	NA
chr4	5378413	5376946	1.0	NA	NA	NA	NA	5397555	0.12	NA	NA
chr4	5401998	5402010	1.0	NA	NA	NA	NA	NA	NA	NA	NA
chr4	5421067	5421076	0.94	5421076	0.99	5415614	0.49	5421076	0.97	5416812	0.88
chr4	5425457	5425456	0.99	5425456	0.95	5425456	1.0	5425456	0.99	5425456	0.94
chr4	5429616	5427090	0.95	5429621	1.0	5429621	0.33	5427090	1.0	5429621	1.0
chr4	5431511	5428145	0.5	5431510	0.96	5431510	0.67	5428145	0.8	5428145	0.9
chr4	5434433	5434658	0.39	5434658	0.6	5434658	0.92	5434658	0.75	5436015	0.83
chr4	5434455	5434658	0.43	5434658	0.61	5434658	0.88	5434658	0.76	5436015	0.83
chr4	5446557	5452496	0.57	5446566	0.46	5446566	0.5	5439471	0.4	5446566	0.57
chr4	5453224	5452173	0.75	5453102	0.6	5444683	0.82	5453224	0.56	5455747	0.66
chr4	5457202	5457131	0.61	5457212	0.75	5485977	0.28	5457212	0.6	5457212	0.67
chr4	5462259	5462268	0.44	5462268	0.92	NA	NA	5462268	1.0	5462268	0.56
chr4	5463649	5468580	0.33	5442646	0.67	NA	NA	5505030	0.03	NA	NA
chr4	5469051	5469050	0.53	5469050	0.97	5469050	0.92	5469050	0.74	5469050	0.92
chr4	5475752	5475756	0.9	5475756	1.0	5475756	0.9	5475756	0.94	5475687	0.99
chr4	5479077	5479097	0.61	5479087	0.82	5478610	0.63	5479123	0.38	5478610	0.38
chr4	5490112	5490111	0.63	5490111	0.96	5490111	0.79	5490111	0.89	5490111	0.95
chr4	5497711	5479123	0.55	5497710	0.98	5497710	0.91	5497710	0.94	5497710	1.0
chr4	5503193	5493992	0.33	5486442	0.08	5503192	0.32	5503192	1.0	5503192	1.0
chr4	5515592	5507987	0.89	5507987	0.52	5515605	0.95	5515605	0.73	5515605	0.7
chr4	5518098	5518097	0.59	5518097	0.62	5518097	0.71	5517365	0.69	5518097	0.66
chr4	5526389	5510357	0.54	5526388	0.88	5526388	0.96	5526388	0.79	5526388	0.89
chr4	5530525	5530524	0.66	5530524	0.66	5530524	0.91	5530524	0.66	5530524	0.66
chr4	5535602	5535934	0.43	5535457	0.82	5544299	0.44	5533826	0.83	5536045	0.79
chr4	5536784	5536783	0.65	5539776	0.8	5536783	0.97	5539776	0.77	5539776	0.7
chr4	5538064	5538063	0.71	5538063	0.78	5538208	0.95	5538063	0.8	5536987	0.75
chr4	5538101	5538100	1.0	NA	NA	NA	NA	NA	NA	NA	NA
chr4	5539777	5539776	0.65	5539776	0.94	5539776	0.96	5539776	0.9	5539776	0.77
chr4	5544250	5544261	0.26	5544249	0.33	5544249	1.0	5500084	0.5	5544249	0.54
chr4	5557669	5557668	1.0	NA	NA	NA	NA	NA	NA	NA	NA
chr4	5559035	5559034	1.0	5527646	1.0	5547812	1.0	5559034	1.0	NA	NA
chr4	5565673	5565672	0.82	5565672	0.85	5565672	0.48	5565672	0.89	5565672	1.0
chr4	5568233	5566606	0.54	5568377	0.94	5567685	0.93	5568232	0.87	5568232	0.97
chr4	5578603	5578612	1.0	NA	NA	5578612	0.82	5578612	0.89	5578612	1.0
chr4	5583861	5583860	0.67	5583860	0.84	5583687	0.99	5583860	0.84	5583758	0.93
chr4	5591650	5552290	1.0	NA	NA	NA	NA	NA	NA	NA	NA
chr4	5599719	5599718	1.0	NA	NA	NA	NA	5580089	1.0	5582378	1.0
chr4	5601511	5601520	1.0	5598034	0.95	5601520	0.55	5601520	0.94	5601520	0.73
chr4	5602953	5602952	1.0	NA	NA	NA	NA	NA	NA	NA	NA
chr4	5605462	5590513	0.65	NA	NA	5593157	0.86	5559012	0.5	5596221	0.25
chr4	5610790	5612847	0.41	5610878	0.95	5610878	0.9	5609150	0.89	5610878	0.95
chr4	5625307	5631233	0.68	5632268	0.51	5626498	0.71	5628743	0.45	5625307	0.69
chr4	5628744	5628743	0.8	5627786	0.56	5628743	0.99	5628743	0.63	5628743	0.8
chr4	5637808	5637807	0.61	5637807	0.5	5637807	0.45	5637807	0.4	5650846	0.33
chr4	5638389	5638395	0.87	5638395	0.86	5637891	0.92	5638395	0.97	5629470	0.85
chr4	5645250	5645249	0.65	5644555	0.62	5644555	0.74	5644555	0.71	5644555	0.64
chr4	5651495	5640375	0.2	NA	NA	NA	NA	NA	NA	NA	NA
chr4	5657739	5657744	0.5	5658537	0.89	5657744	0.97	5658537	0.9	5657744	0.94
chr4	5664881	5664879	0.6	NA	NA	NA	NA	5664879	0.33	NA	NA
chr4	5667357	5667356	0.67	5667356	1.0	NA	NA	NA	NA	NA	NA
chr4	5670284	5644239	0.33	NA	NA	NA	NA	NA	NA	NA	NA
chr4	5670782	5669318	0.17	NA	NA	NA	NA	NA	NA	NA	NA
chr4	5679070	5678537	0.64	5678537	0.67	5679489	0.76	5678797	0.81	5678537	0.87
chr4	5682491	5682490	0.66	5685554	0.94	5682490	0.46	5682490	0.9	5685554	0.73
chr4	5682860	5682859	0.53	5682859	1.0	5682859	0.51	5682859	0.78	NA	NA
chr4	5684603	5681668	1.0	5681935	1.0	5681668	1.0	5681668	1.0	5684248	1.0
chr4	5686094	5684575	0.54	5685554	0.55	5682769	0.61	5679489	0.47	5685554	0.43
chr4	5686788	5686787	0.93	5686787	0.33	5686787	0.86	5686787	1.0	5686787	1.0
chr4	5687258	5648319	1.0	NA	NA	5723478	1.0	NA	NA	NA	NA
chr4	5690406	5690405	0.68	5690405	0.63	5690405	0.77	5690405	0.62	5690405	0.87
chr4	5695348	5695347	0.56	5695347	1.0	5695360	0.5	5695360	0.5	5695360	0.63
chr4	5697747	5697746	0.66	5697746	0.95	5697746	0.41	5697746	0.68	5697746	0.92
chr4	5699643	5703333	0.73	5699642	0.77	5699642	0.83	5699642	0.47	5699642	0.95
chr4	5704701	5748587	0.07	NA	NA	NA	NA	NA	NA	5686041	0.14
chr4	5704870	5703987	0.97	5702126	0.85	5703987	0.91	5702126	0.87	5703406	0.89
chr4	5708303	5746641	0.25	NA	NA	NA	NA	NA	NA	NA	NA
chr4	5709261	5709260	0.96	5709260	1.0	5709260	1.0	5709260	0.97	5709260	1.0
chr4	5710290	5710289	0.69	NA	NA	5710289	1.0	5706144	1.0	5710289	1.0
chr4	5713902	5713905	0.71	5713905	1.0	5713905	1.0	5711887	1.0	5714971	1.0
chr4	5714496	5714971	0.54	5712077	0.78	5712471	0.67	5714971	0.64	5712868	0.79
chr4	5714972	5712320	0.67	5712077	0.85	5712471	0.97	5712320	0.88	5712868	0.85
chr4	5723192	5723191	0.72	5723191	0.91	5723191	0.99	5716954	0.62	5723191	0.94
chr4	5724701	5724700	0.72	5724700	0.98	5724570	0.91	5724700	0.83	5724700	0.97
chr4	5824484	5781508	0.67	5824483	0.91	5824500	1.0	5824483	0.71	5824483	0.91
chr4	5825777	5833814	0.83	5826248	0.68	5826184	0.84	5825776	0.72	5825352	0.89
chr4	5827610	5827620	0.98	5827622	0.48	5827620	0.57	5827622	0.51	5827620	0.55
chr4	5827733	5827530	0.54	5827530	0.75	5827530	0.93	5827530	0.84	5821011	0.69
chr4	5830955	5830954	1.0	NA	NA	5830954	1.0	NA	NA	5817144	1.0
chr4	5833558	5833542	0.69	5833163	0.52	5833557	0.95	5833163	0.52	5834975	0.61
chr4	5835673	5794281	0.5	NA	NA	NA	NA	NA	NA	5848206	0.2
chr4	5837461	5837650	0.56	5836786	0.81	5836144	0.81	5836786	0.85	5837460	0.87
chr4	5837631	5837669	0.67	5837669	0.87	5837669	0.74	5837669	0.84	5837669	0.81
chr4	5842598	5842616	0.45	5843466	0.71	5842428	0.65	5843466	0.59	5843466	0.69
chr4	5843959	5843970	1.0	5843970	0.99	5843970	0.99	5843970	0.99	5843970	0.97
chr4	5846600	5846287	0.82	5846287	0.75	5846599	0.96	5846287	0.82	5846287	0.79
chr4	5848148	5848147	0.83	5848147	0.53	5848147	0.56	5848147	0.72	5848147	0.78
chr4	5849508	5849507	0.91	5849507	0.83	5849507	0.53	5849507	0.82	5849507	0.76
chr4	5856384	5856399	0.97	5856399	0.93	5843685	1.0	5856399	1.0	5856399	0.94
chr4	5857062	5852736	0.73	5857115	0.8	5859484	0.86	5858556	0.45	5857115	0.8
chr4	5860630	5860754	0.41	5860629	0.66	5860629	0.85	5860629	0.71	5860629	0.88
chr4	5863100	5862865	0.52	5862563	0.91	5863131	0.92	5862563	0.86	5862563	0.9
chr4	5865852	5874089	0.04	NA	NA	NA	NA	NA	NA	5911006	1.0
chr4	5867908	5867907	0.46	5867907	0.44	5867907	0.1	5855317	0.53	5867907	1.0
chr4	5876153	5876152	0.9	5876152	0.9	5876152	0.79	5876152	0.93	5876152	0.98
chr4	5878804	5878803	1.0	5878803	0.94	5878803	0.69	5878803	0.75	5868549	1.0
chr4	5883655	5883316	0.88	5883894	0.88	5883262	0.91	5883262	0.9	5884551	0.87
chr4	5884379	5864370	1.0	5860152	0.07	NA	NA	5884401	1.0	NA	NA
chr4	5884482	5882061	0.89	5883894	0.98	5884551	0.99	5883262	0.98	5884551	0.97
chr4	5884985	5884984	0.9	5884984	0.94	5885688	0.92	5884984	0.97	5884551	0.85
chr4	5891165	5876152	0.21	5889863	0.48	5891175	0.2	5892859	0.32	5892859	0.34
chr4	5896678	5896677	0.42	5898451	0.9	5896402	0.94	5896402	0.88	5893806	0.91
chr4	5908037	5908742	0.57	5908036	0.91	5911556	0.95	5908036	0.91	5906004	0.98
chr4	5912049	5912088	1.0	5912088	0.98	NA	NA	5912088	1.0	5912088	1.0
chr4	5912257	5912583	0.39	5914594	0.61	5912256	0.64	5913519	0.4	5913515	0.58
chr4	5914206	5918174	0.33	5892671	0.64	5925763	0.39	5913515	0.45	5893574	0.82
chr4	5926623	5893522	0.09	5931325	0.04	5879855	0.05	5908197	0.25	NA	NA
chr4	5927619	5927645	1.0	5927645	1.0	NA	NA	5927645	0.91	5920774	1.0
chr4	5928348	5928279	0.52	5928344	0.86	5928344	0.36	5928344	0.85	5928344	0.8
chr4	5936209	5936208	0.74	5935344	0.79	5936208	0.74	5936208	0.75	5935344	0.69
chr4	5938782	5938795	0.52	5939344	0.92	5938800	0.95	5939344	0.81	5937701	0.84
chr4	5948794	5948793	0.92	5945627	0.74	5948793	0.6	5948793	0.85	5948793	0.97
chr4	5949990	5949989	0.65	5952793	0.83	5947831	0.81	5952793	0.59	5949989	0.88
chr4	5952231	5952246	1.0	NA	NA	5951988	0.25	NA	NA	5989357	0.02
chr4	5957682	5955967	0.08	NA	NA	5908653	0.5	NA	NA	NA	NA
chr4	5958017	5915590	1.0	5958016	1.0	5915590	1.0	5958016	1.0	5958016	1.0
chr4	5958839	5958838	1.0	NA	NA	NA	NA	5910610	1.0	NA	NA
chr4	5961041	5958606	1.0	5944159	1.0	NA	NA	5958606	0.5	NA	NA
chr4	5962987	5963039	0.98	5960704	0.96	5961952	0.98	5962618	1.0	5964496	0.94
chr4	5965370	5987268	1.0	NA	NA	NA	NA	NA	NA	NA	NA
chr4	5966477	5966476	1.0	5966476	1.0	NA	NA	NA	NA	NA	NA
chr4	5970149	5970148	0.49	5970148	0.96	5970148	0.88	5970148	0.85	5970148	0.82
chr4	5971483	5971482	0.99	5971482	0.92	5971482	0.97	5971482	0.93	5971482	0.99
chr4	5972009	5972008	0.64	5972008	0.68	5972008	0.85	5972008	0.56	5972008	0.67
chr4	5975496	5971467	0.44	5975495	0.87	5974943	0.9	5975495	0.91	5975495	0.93
chr4	5976282	5972587	0.66	5976295	1.0	5976281	0.38	5976281	0.32	5976295	1.0
chr4	5980006	5980015	0.99	5980014	0.67	5980012	0.32	5974744	0.43	5980012	1.0
chr4	5980432	5980408	0.86	5980431	0.63	5980431	0.93	5981470	0.76	5980431	0.91
chr4	5981403	5981932	0.49	5982418	0.57	5980408	0.83	5982418	0.69	5982418	0.59
chr4	5984851	5984850	0.93	5984850	0.66	5984925	0.88	5984850	0.77	5984925	0.62
chr4	5986539	5987071	0.56	5987071	0.92	5986300	0.65	5987071	0.89	5987071	0.91
chr4	5987718	5986619	1.0	NA	NA	NA	NA	5948402	1.0	NA	NA
chr4	5989142	5983189	0.5	NA	NA	NA	NA	NA	NA	NA	NA
chr4	5995475	5998228	0.44	5990829	0.51	5995077	0.74	5995077	0.7	5998120	0.56
chr4	6004981	6000928	0.56	NA	NA	NA	NA	NA	NA	NA	NA
chr4	6009393	6003872	0.07	NA	NA	NA	NA	NA	NA	NA	NA
chr4	6014005	6013999	0.55	6014005	0.65	6017139	0.81	6016514	0.63	6016514	0.82
chr4	6026867	6026866	0.89	6026866	0.93	6026866	1.0	6026866	0.93	6026866	0.94
chr4	6032650	6032660	0.38	6031930	0.67	6032660	0.71	6031930	0.59	6031930	0.7
chr4	6034800	6019019	0.33	NA	NA	NA	NA	NA	NA	6038456	0.25
chr4	6045870	6041503	0.22	NA	NA	6056067	0.1	NA	NA	6017165	0.14
chr4	6051224	6051223	0.82	6051223	0.82	6051223	0.61	6051223	0.89	6051223	0.6
chr4	6052208	6061094	0.64	6052220	0.98	6027436	1.0	6054652	0.9	6052220	0.99
chr4	6063143	6063142	1.0	NA	NA	6044343	0.05	6063172	0.8	NA	NA
chr4	6067644	6063373	0.21	6040028	0.33	6108320	0.14	NA	NA	6064297	0.17
chr4	6068559	6068558	0.72	6068558	0.57	6068733	0.56	6068558	0.59	6068558	0.59
chr4	6069753	6069752	0.56	6069752	0.96	6069752	0.93	6069752	0.94	6069752	0.87
chr4	6073078	6073077	0.5	6073077	0.9	6073077	0.85	6072562	0.74	6073077	0.84
chr4	6076189	6076209	1.0	6073077	0.25	6088952	0.01	NA	NA	6042500	0.17
chr4	6076397	6076401	0.99	6073236	0.91	6076401	0.89	6076401	0.88	6073236	0.94
chr4	6078314	6078326	0.74	6078326	0.98	6078326	0.96	6078326	0.86	6079090	0.97
chr4	6078403	6078402	0.85	6078402	0.94	6078402	0.96	6078402	0.97	6078402	0.84
chr4	6079321	6079344	1.0	6079352	1.0	NA	NA	6032858	0.04	NA	NA
chr4	6079798	6079816	0.77	6118187	1.0	NA	NA	6079816	0.83	6067702	0.33
chr4	6080984	6089575	0.17	6080984	0.66	6080984	0.78	6080984	0.59	6080984	0.62
chr4	6083403	6083402	0.47	6083402	0.86	6083402	0.84	6083402	0.87	6083402	0.79
chr4	6083608	6083607	0.43	6083607	0.56	6083607	0.67	6083607	0.74	6083139	0.73
chr4	6084319	6084318	0.4	6084318	0.82	6085314	0.93	6084318	0.72	6084318	0.85
chr4	6085303	6085314	0.98	6085314	0.97	6085314	1.0	6085314	0.97	6085314	0.96
chr4	6090222	6090221	0.92	6090221	0.88	6102722	0.12	6090221	1.0	6088765	0.92
chr4	6098612	6098611	0.96	6098611	1.0	6098611	0.41	6104303	0.86	6104303	0.9
chr4	6101260	6101257	0.8	NA	NA	6098721	0.0	6078117	1.0	NA	NA
chr4	6101733	6101732	0.87	6101732	0.55	6101732	0.56	6101732	0.76	6101732	0.7
chr4	6101904	6101903	0.51	6101903	0.96	6101903	0.31	6101903	0.67	6101903	0.9
chr4	6103001	6103005	1.0	NA	NA	NA	NA	6103005	1.0	NA	NA
chr4	6105993	6105992	0.81	6105992	0.5	6105992	0.47	6101732	0.7	6105992	0.64
chr4	6106521	6106539	0.97	6106539	0.99	6106539	1.0	6106539	0.98	6106539	0.64
chr4	6107757	6107756	0.61	6107751	0.57	NA	NA	6107756	0.58	6107756	0.52
chr4	6110899	6110898	1.0	NA	NA	6110898	0.64	NA	NA	6094996	1.0
chr4	6113935	6113934	1.0	6113934	0.94	6110719	1.0	6113934	0.98	6113719	1.0
chr4	6115401	6150619	0.12	NA	NA	NA	NA	NA	NA	NA	NA
chr4	6119556	6119555	0.75	6120408	0.57	6120408	0.83	6120408	0.52	6120408	0.7
chr4	6120181	6120180	0.71	6120180	0.95	6120180	0.95	6120180	0.93	6120180	0.95
chr4	6121200	6120900	0.61	6121199	0.78	6121199	0.59	6121199	0.59	6121199	0.53
chr4	6131367	6132226	0.69	6131366	0.89	6131366	0.89	6131366	0.47	6131366	0.57
chr4	6132642	6131377	0.54	6133594	0.82	6133594	0.86	6133594	0.73	6133594	0.84
chr4	6139056	6139458	0.65	6133594	0.51	6139209	0.66	6133594	0.44	6133594	0.61
chr4	6139771	6134840	0.64	6139770	0.66	6139770	0.84	6139770	0.55	6139770	0.81
chr4	6140251	6140250	0.45	6140250	0.89	6140250	0.5	6140250	0.79	6140250	0.63
chr4	6141437	6141436	1.0	6141436	1.0	NA	NA	NA	NA	6141436	1.0
chr4	6145493	6145063	0.99	6145063	1.0	NA	NA	6145063	1.0	6145063	1.0
chr4	6146958	6146957	0.98	6146966	1.0	NA	NA	6146966	1.0	6165990	0.87
chr4	6147278	6147285	1.0	NA	NA	NA	NA	6165955	0.75	6098889	1.0
chr4	6150180	6149956	0.93	6150179	1.0	NA	NA	6149956	0.91	6150179	1.0
chr4	6152790	6152793	0.48	6167828	0.31	6145194	0.44	6152793	0.36	6168661	0.33
chr4	6154501	6154500	0.49	6154500	0.97	6152907	0.52	6154500	0.93	6154500	0.99
chr4	6159089	6160237	0.66	6155381	0.78	6156943	0.53	6155836	0.54	6158552	0.65
chr4	6161554	6165591	0.7	6161867	0.9	6161553	0.89	6161039	0.72	6162013	0.86
chr4	6168728	6168727	0.96	6168727	0.79	6168727	1.0	6168727	1.0	6168727	0.96
chr4	6168901	6168913	0.87	6168913	0.54	6168913	0.94	6168913	0.51	6168913	0.84
chr4	6171023	6171059	0.45	6171075	0.83	6171075	0.36	6171075	0.78	6171075	0.86
chr4	6183478	6183478	0.2	6183478	0.35	6183478	0.53	6183478	0.41	6183478	0.41
chr4	6188083	6188082	1.0	6182453	1.0	6168768	1.0	6187108	1.0	6182422	1.0
chr4	6191913	6191913	0.4	6192756	0.4	6191913	0.58	6191913	0.36	6192526	0.49
chr4	6196860	6196872	0.48	6196859	0.65	6196859	0.87	6196872	0.37	6196859	0.82
chr4	6200659	6200667	1.0	6200658	1.0	6200667	1.0	NA	NA	6200658	1.0
chr4	6206650	6206649	0.88	6206649	0.89	6206649	0.88	6206649	0.88	6206649	0.9
chr4	6209799	6209798	0.74	NA	NA	6209798	1.0	6209798	0.82	6189896	0.05
chr4	6210647	6196785	1.0	NA	NA	NA	NA	NA	NA	NA	NA
chr4	6211462	6211461	0.55	6211461	0.79	6222676	0.85	6211461	0.72	6211461	0.77
chr4	6212387	6216907	0.58	6220864	0.87	6211784	0.87	6216907	0.86	6216421	0.93
chr4	6219046	6208173	1.0	6182410	0.2	6206454	1.0	NA	NA	6206454	1.0
chr4	6225086	6225090	1.0	6224375	1.0	NA	NA	6224375	0.81	6224375	1.0
chr4	6239129	6239128	0.98	6200577	0.5	6206829	0.02	6239128	0.36	6198456	0.67
chr4	6240875	6268173	0.25	NA	NA	6215982	0.75	NA	NA	NA	NA
chr4	6241816	6225158	0.02	NA	NA	NA	NA	NA	NA	NA	NA
chr4	6244052	6244080	1.0	6244080	0.94	NA	NA	6244080	1.0	6244080	1.0
chr4	6257103	6257115	0.92	6257102	0.98	6257102	0.97	6257102	0.89	6257102	0.96
chr4	6257885	6257884	0.43	6257884	0.98	6254902	0.5	6254902	0.74	6257884	0.89
chr4	6258306	6261081	0.75	NA	NA	NA	NA	NA	NA	NA	NA
chr4	6261290	6261289	0.91	6261289	0.9	6261289	0.41	6261289	0.96	6261289	0.93
chr4	6263570	6263569	0.92	6263569	0.32	6263569	1.0	6263569	0.86	6263569	0.96
chr4	6264893	6264960	0.89	6264960	1.0	6264948	0.29	6264960	0.67	6264960	1.0
chr4	6266661	6265401	1.0	NA	NA	6261787	1.0	NA	NA	NA	NA
chr4	6267598	6267597	0.96	NA	NA	6261787	1.0	6267597	1.0	6262839	0.98
chr4	6269826	6269830	0.99	6269830	1.0	NA	NA	6262817	0.76	6269830	1.0
chr4	6274032	6274055	0.97	6274055	0.99	6280048	0.81	6274055	0.94	6274055	0.86
chr4	6288217	6288216	0.48	6285175	0.83	6280048	0.77	6288216	0.67	6288216	0.87
chr4	6299881	6299901	0.85	6300792	0.9	6300792	1.0	6270666	0.53	6283988	0.81
chr4	6299959	6300029	0.78	6299958	0.83	6287910	0.46	6299958	0.77	6299958	0.84
chr4	6302824	6277551	0.87	6302833	1.0	6306335	0.07	6302823	0.6	NA	NA
chr4	6304816	6304815	0.94	6304815	1.0	6304815	0.2	6304815	0.51	6304815	1.0
chr4	6311813	6311812	1.0	NA	NA	NA	NA	6268761	1.0	NA	NA
chr4	6312186	6312185	0.39	6312177	0.69	6312185	0.42	6312185	0.6	6312185	0.9
chr4	6315067	6315090	0.84	6314227	0.97	6314227	0.97	6315090	0.96	6315090	0.96
chr4	6316050	6316061	0.37	6316061	0.63	6316061	0.4	6283932	0.31	6316061	0.37
chr4	6321648	6321738	0.52	6322098	0.76	6321668	0.62	6321738	0.71	6321738	0.67
chr4	6324435	6324434	0.86	6324434	0.99	6324434	0.98	6324434	1.0	6324434	0.93
chr4	6342081	6308365	0.17	6339263	0.28	6334239	0.49	6342477	0.3	6334239	0.44
chr4	6343705	6343714	0.97	NA	NA	NA	NA	6343714	1.0	NA	NA
chr4	6349895	6354511	0.8	NA	NA	NA	NA	NA	NA	NA	NA
chr4	6355552	6355551	0.54	6355551	0.64	6355551	0.83	6355551	0.49	6355551	0.81
chr4	6358520	6358519	0.56	6356463	0.64	6358519	0.67	6356463	0.58	6360087	0.6
chr4	6359625	6359624	0.95	6359624	0.9	6359624	0.99	6359624	0.99	6359624	0.74
chr4	6363579	6363584	0.99	6356964	1.0	6322183	0.25	NA	NA	6353011	0.93
chr4	6364482	6364482	0.98	6356699	0.79	6364481	1.0	6356699	0.8	6364483	0.65
chr4	6373900	6375021	0.5	6373542	0.53	6374259	0.4	6373542	0.38	6373542	0.49
chr4	6465655	6465654	0.94	6465383	0.98	6465682	1.0	6465654	1.0	6465682	1.0
chr4	6472627	6472626	1.0	6438290	0.05	NA	NA	NA	NA	6424374	0.33
chr4	6475173	6464121	0.51	6475229	1.0	6473970	1.0	6475229	1.0	6475229	1.0
chr4	6479734	6479733	0.63	6479733	0.92	6479733	0.69	6479733	0.98	6479733	0.99
chr4	6484514	6484513	0.68	6484513	0.99	6484513	0.8	6484513	0.8	6484513	0.94
chr4	6496863	6496862	0.3	6496862	0.57	6496862	0.56	6496862	0.52	6496862	0.63
chr4	6498925	6498944	1.0	NA	NA	NA	NA	NA	NA	NA	NA
chr4	6499765	6499764	0.73	6499764	0.87	6499764	0.5	6499764	0.91	6499764	0.7
chr4	6501574	6501573	0.55	6501573	0.93	6501573	0.44	6501573	0.27	6501573	0.5
chr4	6503796	6503795	0.52	6503795	0.75	6501893	0.9	6503795	0.82	6506114	0.79
chr4	6504452	6504456	0.49	6547416	0.5	6504456	1.0	6504456	0.68	6504456	1.0
chr4	6511024	6510240	0.85	6509420	0.86	NA	NA	6509420	0.95	6508481	1.0
chr4	6511244	6511090	0.7	6509420	0.7	6511243	0.84	6509420	0.7	6509598	0.59
chr4	6513145	6513144	1.0	NA	NA	NA	NA	NA	NA	NA	NA
chr4	6523903	6523902	0.5	6569705	0.02	NA	NA	NA	NA	NA	NA
chr4	6524088	6524087	0.95	6524087	1.0	6524087	0.92	6524087	0.99	6524087	1.0
chr4	6525406	6525412	0.95	6525412	0.98	6525635	0.98	6525412	1.0	6525635	0.98
chr4	6531562	6531561	0.84	6531561	0.81	6531561	0.84	6531561	0.79	6531561	0.77
chr4	6533950	6533958	0.99	6490963	1.0	NA	NA	6533958	0.86	NA	NA
chr4	6537545	6538148	0.63	6537551	0.97	6537551	0.85	6537551	0.94	6537551	0.93
chr4	6539139	6538543	0.98	6539149	1.0	6539149	0.92	6539149	0.97	6539149	0.99
chr4	6541378	6539390	0.92	6541377	1.0	6541377	1.0	6541377	0.7	6541377	1.0
chr4	6548220	6548225	0.84	6548225	0.85	6548225	0.9	6548225	0.84	6548225	0.92
chr4	6559390	6550443	0.35	6559395	0.96	6559395	0.9	6559395	0.93	6559395	0.9
chr4	6562469	6568346	0.48	6562865	0.87	6562865	0.8	6562865	0.81	6562865	0.78
chr4	6562963	6569072	0.53	6559302	0.99	6564115	0.96	6562962	0.98	6562962	0.88
chr4	6563857	6528161	1.0	NA	NA	NA	NA	NA	NA	NA	NA
chr4	6567938	6568305	0.86	6569363	0.78	6568143	0.8	6568305	0.77	6568143	0.78
chr4	6568654	6562475	1.0	6559302	0.93	6568653	1.0	6568653	0.89	6568653	1.0
chr4	6569480	6569479	0.55	6569479	0.74	6569479	1.0	6569479	0.88	6568653	0.95
chr4	6572209	6572208	0.94	6545020	0.33	6572208	0.53	6568168	0.37	NA	NA
chr4	6574646	6574645	0.93	6574645	1.0	6574645	0.69	6574645	0.8	6574645	0.57
chr4	6586054	6582936	0.67	6586053	0.98	6586053	0.68	6553627	0.81	6586053	0.94
chr4	6590218	6587139	0.35	NA	NA	NA	NA	NA	NA	NA	NA
chr4	6591146	6582936	1.0	NA	NA	6544411	0.5	6550842	1.0	6638083	0.17
chr4	6601501	6601500	0.65	6599579	1.0	6601500	0.82	6601500	0.57	6601500	1.0
chr4	6605912	6605911	0.91	6605911	0.99	6605911	0.98	6605733	0.96	6605733	0.96
chr4	6607205	6575085	1.0	NA	NA	NA	NA	6598354	0.25	NA	NA
chr4	6617846	6617847	0.69	6617651	0.91	6621605	0.94	6617847	0.87	6617847	0.78
chr4	6622440	6622439	0.69	6622439	0.98	6622439	0.97	6622439	0.85	6622439	0.88
chr4	6623347	6623346	0.6	6615899	1.0	6589137	0.25	6623629	0.54	NA	NA
chr4	6624795	6624427	0.45	6624536	0.26	6597790	0.12	6624536	0.27	6624536	0.52
chr4	6624806	6624427	0.41	6626515	0.41	6597790	0.13	6624536	0.34	6624536	0.59
chr4	6625111	6625110	0.82	6625110	0.99	6625110	0.96	6625110	0.97	6625110	0.9
chr4	6626829	6626828	0.9	6626828	1.0	6626828	1.0	6626828	0.5	NA	NA
chr4	6627898	6636567	0.87	6627907	0.95	6627907	0.98	6627907	0.9	6627907	0.96
chr4	6628321	6628083	0.54	6628320	0.94	6628343	0.98	6629071	0.92	6628320	0.89
chr4	6628803	6628083	0.74	6628320	0.98	6628343	0.98	6629071	0.96	6628056	0.96
chr4	6629100	6629099	1.0	6629099	1.0	6629099	1.0	6629099	1.0	6629099	1.0
chr4	6634850	6654378	0.5	6604662	0.25	NA	NA	NA	NA	6624236	0.25
chr4	6638395	6622173	1.0	6638394	1.0	NA	NA	NA	NA	NA	NA
chr4	6651359	6651358	0.84	6651358	0.84	6651358	0.94	6651358	0.51	6651358	0.66
chr4	6657079	6657819	0.5	6657819	0.87	6657819	0.86	6657819	0.78	6657819	0.71
chr4	6659140	6659145	1.0	NA	NA	6659145	1.0	6626448	0.5	NA	NA
chr4	6659580	6659579	0.78	6659579	0.83	NA	NA	6659579	0.84	6659579	1.0
chr4	6659881	6661533	0.62	6659919	0.85	6659880	0.9	6659919	0.58	6657078	0.83
chr4	6660847	6660846	0.45	6667115	0.97	6660846	0.98	6667115	0.86	6660846	0.98
chr4	6667878	6667877	0.67	6668025	0.87	6669950	0.78	6667877	0.88	6667877	0.81
chr4	6698760	6699277	0.69	6695126	0.96	6698759	0.5	6698759	0.62	6695209	0.73
chr4	6701097	6703624	0.41	6695946	0.37	6702297	0.74	6702297	0.52	6702297	0.47
chr4	6730502	6730501	0.6	6724806	0.51	6730501	0.88	6730501	0.33	6731198	0.39
chr4	6732101	6732100	0.99	6732100	0.98	6732100	0.96	6732100	1.0	6732100	0.98
chr4	6735836	6735619	0.98	6735835	1.0	6735619	0.95	6735619	0.99	6735685	0.96
chr4	6736444	6742087	1.0	NA	NA	NA	NA	6736471	1.0	NA	NA
chr4	6737553	6737552	0.88	6735024	0.92	6737552	0.98	6737552	0.96	6737552	0.8
chr4	6740750	6705611	1.0	NA	NA	6736761	1.0	NA	NA	6736761	1.0
chr4	6741910	6741911	0.97	6741568	0.98	6741911	1.0	6741568	0.99	6741568	0.99
chr4	6742096	6741911	0.94	6742183	0.92	6742183	0.94	6741568	0.95	6741568	0.93
chr4	6742480	6742478	0.62	6742423	0.88	6742423	0.92	6742478	0.88	6742423	0.85
chr4	6743767	6742478	0.5	6743747	0.74	6743415	0.85	6743747	0.7	6743395	0.72
chr4	6745044	6745227	0.81	6745043	0.95	6745134	0.98	6745227	0.69	6745134	0.77
chr4	6748863	6748868	0.9	6748868	0.97	6748868	0.98	6748868	1.0	6748868	0.98
chr4	6756669	6756668	0.43	6803206	1.0	6756668	0.56	6754341	0.67	6756668	0.33
chr4	6758334	6758325	1.0	6767147	0.07	6758333	1.0	6754341	1.0	6756881	1.0
chr4	6759644	6759643	0.87	6759643	0.91	6757583	0.78	6759643	0.58	6759395	0.68
chr4	6764877	6764876	0.58	6764876	0.7	6764876	0.51	6764876	0.35	6764876	0.89
chr4	6765059	6771887	0.17	NA	NA	NA	NA	NA	NA	NA	NA
chr4	6766998	6766997	0.65	6766997	0.55	6766997	0.82	6766997	0.74	6766997	0.79
chr4	6779517	6783162	0.3	6779527	0.59	6779527	0.79	6779527	0.54	6779527	0.51
chr4	6780877	6780876	0.76	6783162	0.7	6780876	0.94	6793638	0.65	6783162	0.74
chr4	6784938	6784937	0.69	6784937	0.68	6789133	0.84	6784937	0.84	6784937	0.82
chr4	6786306	6779891	0.6	NA	NA	NA	NA	NA	NA	6783424	1.0
chr4	6788968	6783879	0.88	6788967	0.95	6788967	0.98	6774807	0.75	6788967	0.92
chr4	6790393	6789133	0.97	6790392	0.97	6790392	0.98	6790392	0.98	6790392	0.97
chr4	6792682	6792695	0.56	6816288	0.64	6792695	0.77	6792695	0.69	6792695	0.54
chr4	6795067	6816425	0.7	NA	NA	NA	NA	6816425	0.93	6781027	0.86
chr4	6796248	6796247	0.69	NA	NA	6796247	1.0	NA	NA	6830689	0.5
chr4	6798058	6798057	0.55	6798057	1.0	6798057	0.9	6798057	0.41	6781027	0.57
chr4	6800681	6800357	0.61	6774041	1.0	NA	NA	6800357	0.72	6781027	0.8
chr4	6802576	6802575	0.94	6769354	0.25	NA	NA	6802575	0.79	6802575	1.0
chr4	6803205	6803204	0.37	6803204	0.72	6803204	0.61	6803204	0.68	6803204	0.62
chr4	6807019	6816425	0.15	6809193	0.28	6792695	0.2	6807032	0.3	6788967	0.26
chr4	6810921	6790392	0.58	NA	NA	NA	NA	6774807	1.0	6858357	0.08
chr4	6811748	6788967	0.26	6811747	0.66	6811747	0.72	6811747	0.43	6842585	0.37
chr4	6813352	6813351	0.78	6813351	0.98	6813351	0.78	6813351	0.93	6813351	0.87
chr4	6814380	6814379	0.72	6814379	1.0	6792690	0.11	6814379	1.0	NA	NA
chr4	6815046	6815045	0.96	6815045	0.99	6815045	0.92	6815045	1.0	6815045	0.93
chr4	6816280	6816288	0.71	6816288	1.0	6792695	0.8	6816288	0.91	6816288	0.81
chr4	6818486	6818486	0.9	6809644	0.96	6819004	0.8	6819004	0.81	6823360	0.84
chr4	6818710	6818709	0.76	6818709	0.5	6797567	1.0	6848512	0.5	6818709	0.73
chr4	6821589	6821618	1.0	NA	NA	NA	NA	6794915	0.67	6821618	1.0
chr4	6821687	6821686	0.55	6821686	0.94	6821686	0.9	6819004	0.83	6821686	0.85
chr4	6822767	6817349	0.94	6822766	0.44	6822766	0.46	6822766	0.86	6822766	0.92
chr4	6823725	6823724	0.67	6823724	0.91	6823724	0.9	6823724	0.87	6823724	0.93
chr4	6825573	6825572	0.6	6825572	1.0	6825572	0.59	6825572	0.6	6825572	0.71
chr4	6832351	6818628	0.98	NA	NA	6832350	0.83	6794915	0.9	6832350	1.0
chr4	6833640	6833647	0.7	6787632	1.0	NA	NA	6833647	1.0	NA	NA
chr4	6834092	6834091	0.94	6879883	1.0	NA	NA	6794915	1.0	NA	NA
chr4	6836523	6836528	0.42	6836523	0.99	6836546	0.32	6836523	0.66	6836523	0.99
chr4	6838190	6838388	0.81	6840968	0.93	6838189	0.94	6838189	0.92	6838189	0.9
chr4	6840722	6840721	0.71	6840721	0.9	6840721	1.0	6840721	0.71	6840721	0.44
chr4	6842586	6842585	0.49	6813584	0.5	6842585	0.87	6846153	0.5	6842585	0.77
chr4	6844422	6844421	0.73	6832640	0.01	NA	NA	NA	NA	NA	NA
chr4	6845590	6816206	0.8	6845589	0.86	6845589	1.0	6845589	1.0	6796070	0.82
chr4	6846101	6846017	0.87	6846017	0.87	6846017	0.99	6846017	0.97	6846017	0.96
chr4	6847175	6847159	0.95	6847159	0.89	NA	NA	6847159	0.83	6847159	0.75
chr4	6847863	6847862	0.97	6847340	0.89	6831279	0.9	6847862	0.97	6847862	0.91
chr4	6849768	6812143	0.43	NA	NA	6813361	0.5	NA	NA	6800423	1.0
chr4	6850673	6822335	0.93	6850672	0.53	6850672	0.56	6820649	0.57	6850672	0.94
chr4	6851720	6851722	0.25	6852333	0.96	6817297	0.62	6852333	0.87	6851722	0.91
chr4	6855548	6855020	0.12	NA	NA	NA	NA	NA	NA	NA	NA
chr4	6856685	6857712	0.6	6856684	0.97	6856684	0.98	6857712	0.81	6856684	0.95
chr4	6859101	6859100	0.53	6859100	0.9	6859100	0.95	6859100	0.85	6859100	0.82
chr4	6870804	6870803	0.68	6838388	0.86	6870803	0.97	6847862	0.83	6870803	0.94
chr4	6877088	6877087	0.65	6877087	1.0	6844985	0.33	6831245	0.67	6843540	1.0
chr4	6882626	6882625	0.31	6882625	0.62	6882625	0.61	6882625	0.44	6880456	0.53
chr4	6885417	6873547	0.57	6885418	0.8	6885417	0.93	6885417	0.62	6837275	0.5
chr4	6894423	6894423	0.89	NA	NA	6894423	0.5	NA	NA	NA	NA
chr4	6895414	6894148	0.94	NA	NA	6923974	0.04	6894148	1.0	NA	NA
chr4	6899311	6900487	0.72	6898985	0.94	6898985	0.96	6900192	0.97	6898985	0.97
chr4	6899486	6899485	0.87	6898985	0.95	6899485	0.79	6899485	0.95	6900192	0.95
chr4	6904948	6904956	0.7	6904956	0.97	6904956	0.84	6904956	0.95	6904956	0.65
chr4	6906707	6906844	0.42	6905638	0.75	6905638	0.55	6905638	0.61	6905638	0.57
chr4	6912379	6912412	0.51	NA	NA	NA	NA	6912412	0.93	6881089	0.4
chr4	6914136	6914135	0.58	6915359	0.82	6911980	0.76	6915359	0.77	6915359	0.69
chr4	6915953	6915952	0.76	6915952	0.97	6915537	0.81	6915952	0.84	6915952	0.96
chr4	6916130	6916129	0.39	6916129	0.93	6916129	0.88	6916129	0.86	6916129	0.84
chr4	6919153	6919152	1.0	6874427	0.08	6919152	1.0	6943681	0.28	6919152	1.0
chr4	6919919	6908703	0.95	NA	NA	NA	NA	NA	NA	NA	NA
chr4	6921694	6921300	0.48	6940071	0.63	6938307	0.85	6940071	0.63	6940071	0.56
chr4	6925266	6925270	1.0	6925270	1.0	NA	NA	NA	NA	6925270	1.0
chr4	6930799	6930798	0.98	6930798	1.0	6930798	0.99	6931577	0.95	6931577	0.88
chr4	6932377	6931570	0.78	6931570	0.99	6931259	1.0	6931570	0.95	6932315	0.99
chr4	6935228	6935227	0.55	6932157	0.84	6935227	0.6	6935227	0.75	6915932	0.96
chr4	6935268	6935267	1.0	NA	NA	NA	NA	6905214	1.0	NA	NA
chr4	6935649	6936257	0.96	6936257	1.0	6936257	0.94	6936257	0.98	6936257	0.99
chr4	6946315	6946314	1.0	NA	NA	NA	NA	6909756	1.0	NA	NA
chr4	6947498	6947497	0.96	6947115	0.89	6947497	0.98	6947497	0.89	6947497	0.9
chr4	6948708	6952837	0.66	6947115	0.97	6948707	1.0	6944481	0.84	6946184	0.98
chr4	6949683	6949682	0.8	6949682	0.85	6948744	0.91	6949682	0.83	6946184	0.87
chr4	6949751	6949761	1.0	6949761	0.46	6923698	0.19	6947619	0.49	6949761	1.0
chr4	6951852	6904303	1.0	NA	NA	NA	NA	NA	NA	NA	NA
chr4	6952830	6940168	0.67	NA	NA	6952830	1.0	NA	NA	6952830	0.35
chr4	6953012	6952007	0.26	6954407	0.48	6976525	0.58	6909805	0.62	6950524	0.65
chr4	6953458	6973281	0.61	6947661	0.74	6953457	0.63	6950589	0.72	6947661	0.78
chr4	6957948	6958274	0.75	6975382	0.79	6957947	0.91	6957947	0.75	6968687	0.78
chr4	6958376	6960021	0.67	6959120	0.55	6924631	0.41	6960021	0.48	6955570	0.48
chr4	6958890	6958889	0.98	6959862	0.95	6954407	0.86	6959862	0.91	6959862	0.89
chr4	6960082	6960081	0.78	6940071	0.87	6952853	0.93	6973884	0.81	6940071	0.85
chr4	6960248	6960247	0.7	6960247	0.57	6960247	0.62	6960247	0.73	6960247	0.77
chr4	6962896	6962895	0.97	6962895	1.0	NA	NA	6922248	0.5	6962895	1.0
chr4	6965161	6965171	0.84	6965171	0.98	6965171	1.0	6965171	0.88	6965171	0.96
chr4	6969759	6969758	1.0	6969758	0.11	6969758	0.97	6968733	1.0	6969758	1.0
chr4	6974301	6974300	1.0	6941197	0.2	NA	NA	6974300	0.91	6941197	1.0
chr4	6974824	6971096	0.7	6964150	0.97	6967436	1.0	6974823	1.0	6974962	0.99
chr4	6974908	6973142	0.6	NA	NA	6988899	0.01	NA	NA	6964505	1.0
chr4	6978739	6962166	0.84	6982454	0.57	6978738	0.54	6966020	0.52	6978738	0.51
chr4	6983030	6983029	1.0	NA	NA	NA	NA	6934711	1.0	6983029	0.4
chr4	6987207	6939156	0.05	6990321	0.67	NA	NA	NA	NA	NA	NA
chr4	6987247	6987246	1.0	6987282	1.0	7021624	0.44	NA	NA	NA	NA
chr4	6994865	6994402	0.95	6990903	0.84	6966463	0.79	6990903	0.86	6994402	0.85
chr4	6995518	6995517	0.97	6995517	0.99	6966463	0.94	6995517	1.0	6995517	0.99
chr4	6996536	6996535	0.56	6996535	0.69	6967215	0.95	6996535	0.74	6996535	0.67
chr4	6998359	6998358	0.81	6998358	0.83	6998358	0.36	6998358	0.46	6998358	0.62
chr4	6998535	6998546	0.92	6998546	1.0	6998546	1.0	6998546	0.93	6998546	1.0
chr4	7003840	6957465	1.0	NA	NA	NA	NA	NA	NA	NA	NA
chr4	7005059	7005072	0.99	7005072	0.9	NA	NA	7005072	1.0	6984901	0.91
chr4	7005698	7005697	0.89	6979862	0.51	NA	NA	7005697	0.36	6955880	0.57
chr4	7006276	7006272	0.92	7007044	0.42	6969938	0.2	7005187	0.63	7017099	0.43
chr4	7012302	7012301	0.64	7012249	0.91	7012249	0.96	7012301	0.91	7012249	0.96
chr4	7013744	7013743	0.95	6978544	0.94	7013743	0.92	7013743	0.98	7013743	0.98
chr4	7021659	7021658	1.0	7014924	0.89	7021658	1.0	7021658	0.94	7021658	0.53
chr4	7026155	7019489	0.65	7026154	0.59	6985276	0.89	7013451	0.88	7026154	0.89
chr4	7028423	7028429	0.91	7028429	0.89	7028429	1.0	7028429	0.77	6984901	0.85
chr4	7028844	6984901	1.0	6980720	1.0	7028843	0.87	7028843	1.0	7028843	1.0
chr4	7034059	7034058	0.58	7034058	0.78	7034058	0.72	7034058	0.7	7039024	0.44
chr4	7034214	7034229	0.7	7034229	0.95	7034229	0.93	7034229	0.94	7034229	0.81
chr4	7036291	7036290	0.39	7036290	0.95	7036290	0.54	7036290	0.79	7036290	0.78
chr4	7036993	7036992	0.62	7082486	0.01	7036290	1.0	7036992	1.0	6992541	0.01
chr4	7039590	7039589	0.9	7039650	0.99	7037599	0.94	7039589	0.95	7039650	0.92
chr4	7039756	7039755	0.68	7039755	0.9	NA	NA	NA	NA	NA	NA
chr4	7040259	7037618	0.47	7037618	0.41	7035975	0.32	7036622	0.46	7040499	0.44
chr4	7043343	7043343	0.95	7043343	0.97	7043343	0.99	7043343	0.93	7043343	0.99
chr4	7049089	7050351	0.97	7048384	1.0	7020036	0.03	7045694	1.0	NA	NA
chr4	7051589	7051588	0.73	7051588	0.93	7051588	0.97	7051588	0.93	7051588	0.91
chr4	7063097	7063096	0.54	7063096	0.44	NA	NA	7063096	0.52	7062213	0.5
chr4	7065515	7065514	0.83	7065514	1.0	7065514	0.25	7065514	0.29	7065514	0.33
chr4	7065857	7065856	0.8	7059651	0.84	7053876	0.94	7068174	0.9	7055310	0.8
chr4	7067261	7067879	0.96	7067260	1.0	7053876	1.0	7062550	0.96	7067016	0.95
chr4	7070569	7070404	0.48	7070578	0.96	7068769	1.0	7070578	0.86	7070578	0.93
chr4	7075114	7075129	0.99	7075129	0.99	7075129	0.98	7075129	0.89	7075129	0.96
chr4	7078379	7078378	0.45	7078378	0.33	7078378	0.8	7032411	1.0	NA	NA
chr4	7078888	7078897	0.84	NA	NA	NA	NA	7078897	1.0	7066644	1.0
chr4	7079223	7079222	0.73	7079222	0.73	7099853	0.77	7079222	0.97	7079222	1.0
chr4	7082469	7078632	0.33	7078632	0.82	7079623	0.89	7078632	0.72	7079642	0.73
chr4	7087478	7087477	0.97	7087477	1.0	7052215	0.67	7087477	0.96	7082668	1.0
chr4	7088206	7088205	0.54	7088205	0.93	7088205	0.8	7088205	1.0	7077766	0.82
chr4	7089663	7089662	0.92	7089662	0.68	7089662	0.73	7089662	0.87	7089662	0.86
chr4	7093609	7093967	0.27	7102114	0.71	7102114	0.71	7102114	0.7	7102114	0.59
chr4	7095462	7095461	0.55	7095461	0.52	7095461	0.64	7095461	0.48	7095461	0.46
chr4	7097769	7097768	1.0	NA	NA	NA	NA	NA	NA	NA	NA
chr4	7099460	7099459	0.95	7099459	1.0	NA	NA	7099459	1.0	7099459	1.0
chr4	7100272	7100287	1.0	NA	NA	NA	NA	7100278	0.67	NA	NA
chr4	7109326	7109325	0.69	7109325	0.94	7109325	0.94	7109325	0.94	7109325	0.98
chr4	7109988	7099922	1.0	NA	NA	NA	NA	NA	NA	NA	NA
chr4	7113374	7113373	0.97	7113373	0.97	7113373	0.96	7111459	0.98	7113373	0.98
chr4	7113446	7113445	0.79	7113445	0.92	7113445	0.92	7113445	0.96	7113445	0.94
chr4	7114520	7114516	0.94	7111585	1.0	NA	NA	7114516	0.93	NA	NA
chr4	7114852	7114872	0.93	7112590	0.74	7111108	0.95	7114872	0.92	7112942	0.96
chr4	7121574	7121573	1.0	7121573	0.99	7121573	1.0	7121573	1.0	7121573	0.98
chr4	7121670	7121669	0.79	7111753	1.0	NA	NA	7107457	0.89	NA	NA
chr4	7128559	7128558	0.77	7128312	0.53	7128585	0.8	7128588	0.52	7128585	0.68
chr4	7141843	7141866	0.99	7141866	1.0	7141866	0.99	7141866	0.97	7141866	1.0
chr4	7142018	7142017	1.0	NA	NA	NA	NA	7142017	1.0	NA	NA
chr4	7142914	7142913	0.99	7142913	0.91	NA	NA	7142913	1.0	7142913	1.0
chr4	7143495	7143494	0.76	7143494	0.8	7143494	0.61	7143494	0.8	7143494	0.67
chr4	7149332	7149348	0.97	7101033	1.0	NA	NA	7149348	1.0	NA	NA
chr4	7155402	7155401	0.59	7155401	0.36	7155655	0.57	7154588	0.43	7154588	0.42
chr4	7160198	7160204	0.77	NA	NA	7141913	0.02	7160471	0.89	NA	NA
chr4	7160812	7160835	0.48	7160883	0.68	7161678	0.8	7160883	0.59	7161678	0.66
chr4	7169937	7190488	0.17	7131283	1.0	7169936	0.75	7169936	1.0	7169936	1.0
chr4	7170242	7170241	0.98	7170241	0.97	7170241	1.0	7170241	0.95	7170241	0.99
chr4	7171541	7171546	0.77	NA	NA	NA	NA	NA	NA	7171546	0.66
chr4	7171547	7171546	0.86	NA	NA	NA	NA	NA	NA	7171546	1.0
chr4	7177300	7177299	0.67	7177261	0.92	7177249	0.74	7177299	0.83	7176843	0.86
chr4	7184675	7184530	0.76	7184549	0.97	7184530	0.91	7184549	0.94	7184684	0.95
chr4	7230979	7230999	0.58	7230999	0.96	7230999	0.87	7230999	0.8	7230999	0.98
chr4	7250243	7250243	0.72	7245633	0.84	7250243	0.83	7249978	0.79	7249058	0.89
chr4	7260529	7295314	0.1	NA	NA	NA	NA	NA	NA	NA	NA
chr4	7263940	7303142	0.08	NA	NA	NA	NA	NA	NA	NA	NA
chr4	7290791	7290190	0.62	7290796	0.84	7290796	0.98	7290796	0.81	7290796	0.91
chr4	7290896	7290896	1.0	7290896	1.0	NA	NA	7290896	1.0	7290896	1.0
chr4	7293303	7293302	0.51	7293302	0.84	7293302	0.67	7293302	0.95	7293302	1.0
chr4	7302768	7303080	0.62	7321307	0.48	7302769	0.72	7320851	0.56	7299186	0.66
chr4	7305362	7305361	0.77	7305361	0.61	7305361	0.8	7305361	0.71	7305361	0.78
chr4	7307955	7327139	0.13	NA	NA	NA	NA	NA	NA	7323940	0.2
chr4	7314324	7314665	0.91	7314665	0.97	7314475	0.98	7314177	0.97	7314475	0.98
chr4	7316212	7316212	0.66	7316212	0.89	7315531	0.65	7316212	0.89	7316212	0.8
chr4	7325400	7325421	1.0	7325421	0.88	7289394	0.25	7325421	0.78	7325421	1.0
chr4	7328193	7328192	0.55	7328192	0.73	7328192	0.98	7328192	0.79	7328192	0.88
chr4	7354698	7395921	0.5	NA	NA	NA	NA	NA	NA	NA	NA
chr4	7356480	7356479	0.98	7356479	1.0	NA	NA	7356856	0.62	NA	NA
chr4	7356483	7356479	0.9	7356502	0.17	NA	NA	7356856	0.58	NA	NA
chr4	7361767	7361766	0.45	7361766	0.5	7361766	0.87	7360757	1.0	7361766	0.64
chr4	7363200	7363229	0.74	7363199	0.98	7363199	0.97	7363199	0.64	7363199	0.76
chr4	7364110	7364115	0.46	7364115	0.97	7364115	1.0	7364115	1.0	7364115	0.97
chr4	7366249	7347523	1.0	NA	NA	NA	NA	NA	NA	NA	NA
chr4	7366520	7320809	0.4	NA	NA	NA	NA	NA	NA	NA	NA
chr4	7373007	7372109	0.85	7372260	0.88	7372260	0.92	7372706	0.91	7372706	0.92
chr4	7376275	7376379	0.97	7374257	0.99	7374777	0.95	7374257	0.99	7376379	1.0
chr4	7381083	7381063	0.5	7381082	0.75	7381082	0.6	7381082	0.71	7381082	0.68
chr4	7383730	7424009	0.2	NA	NA	NA	NA	NA	NA	NA	NA
chr4	7388893	7388892	0.99	7388892	0.99	7388892	0.99	7388892	0.96	7388892	0.98
chr4	7392899	7392898	0.39	7392898	0.73	7392898	0.7	7392898	0.66	7392898	0.41
chr4	7400461	7399412	0.79	7399941	0.92	7400167	0.64	7400461	0.87	7397837	0.82
chr4	7406369	7407551	0.64	7406368	0.68	7406368	0.8	7406368	0.64	7406368	0.8
chr4	7408387	7408386	0.93	7408386	0.95	7408386	0.87	7408386	0.92	7406960	0.93
chr4	7416565	7416564	0.84	NA	NA	7416564	0.25	7416564	0.75	7416564	0.53
chr4	7416925	7454827	0.25	NA	NA	NA	NA	NA	NA	NA	NA
chr4	7430263	7430262	0.4	7430262	0.99	7430262	1.0	7430262	0.92	7430262	0.99
chr4	7430364	7430363	0.98	7430363	0.99	7430462	0.91	7430363	1.0	7430363	0.96
chr4	7439185	7439184	0.99	7439184	0.96	7439184	1.0	7439184	0.97	7439184	0.99
chr4	7445987	7446006	0.91	7446006	0.99	7445945	0.91	7446006	0.94	7445945	0.74
chr4	7451185	7451236	0.94	NA	NA	NA	NA	7448169	1.0	NA	NA
chr4	7451276	7451275	1.0	NA	NA	NA	NA	7451275	1.0	7434129	0.5
chr4	7452146	7452145	0.72	7452145	1.0	7452145	0.72	7452145	1.0	7452145	0.67
chr4	7456304	7456303	1.0	7456303	0.9	7456303	0.97	7456303	1.0	7456303	1.0
chr4	7456850	7458471	0.37	NA	NA	NA	NA	NA	NA	NA	NA
chr4	7470355	7470386	0.95	7470386	0.79	7470383	0.67	7470386	1.0	7434705	0.15
chr4	7472919	7472918	0.82	7475485	0.9	7472918	0.95	7475485	0.73	7475485	0.88
chr4	7473289	7473288	1.0	NA	NA	7473288	1.0	7457419	1.0	NA	NA
chr4	7475700	7475707	1.0	7473426	0.98	NA	NA	7473426	1.0	NA	NA
chr4	7483914	7483913	1.0	NA	NA	NA	NA	NA	NA	NA	NA
chr4	7490613	7490612	1.0	NA	NA	NA	NA	NA	NA	7450816	1.0
chr4	7493997	7494004	0.81	7497451	0.89	7501521	0.7	7497451	0.87	7495130	0.89
chr4	7494515	7494531	0.69	7494515	0.96	7494515	0.93	7494515	0.9	7494515	0.98
chr4	7503460	7503495	0.95	7503495	0.99	7503495	0.92	7503495	0.99	7503495	0.92
chr4	7507177	7506238	0.82	7506860	0.71	7508001	0.52	7501346	0.57	7500978	0.74
chr4	7508001	7508001	1.0	7508001	1.0	7508001	1.0	7508001	0.98	7508001	0.97
chr4	7524581	7524585	0.83	7524585	0.9	7524585	0.5	7524585	1.0	7524585	0.5
chr4	7528020	7528033	0.82	7478575	0.99	7501521	0.12	7528033	0.97	NA	NA
chr4	7537517	7537516	1.0	7536261	1.0	NA	NA	7537516	1.0	7537516	1.0
chr4	7538587	7538828	0.68	7534799	0.81	7538587	0.81	7534042	0.57	7538587	0.68
chr4	7545139	7545143	0.59	7545143	0.79	7545143	0.94	7547561	0.65	7544871	0.84
chr4	7550132	7549924	0.68	7549924	0.83	7549924	0.81	7549071	0.83	7549924	0.87
chr4	7556652	7556651	1.0	NA	NA	NA	NA	NA	NA	NA	NA
chr4	7572293	7572292	1.0	NA	NA	NA	NA	7567555	1.0	7572292	1.0
chr4	7581157	7581156	0.86	7581156	0.92	7581156	0.97	7581156	0.94	7581156	0.69
chr4	7589396	7589453	0.97	7585697	1.0	7585697	0.96	7589453	0.88	7589453	0.8
chr4	7592818	7592825	1.0	7560649	0.5	7565861	1.0	7591698	1.0	7614473	0.4
chr4	7597963	7597680	0.65	7597962	0.37	7597962	0.57	7597962	0.42	7597962	0.31
chr4	7599812	7599823	0.99	7599823	0.99	7599823	0.45	7599823	0.97	7599823	0.91
chr4	7601313	7601312	0.7	7601312	0.87	7601312	0.99	7601312	0.76	7601312	0.82
chr4	7609184	7609183	0.98	7609183	1.0	NA	NA	7609183	1.0	7609183	0.83
chr4	7615015	7615079	1.0	NA	NA	NA	NA	NA	NA	NA	NA
chr4	7615142	7614760	0.52	7602171	1.0	7615148	0.78	7585326	1.0	7604546	1.0
chr4	7618838	7618837	0.57	7613468	0.59	7618837	0.9	7618837	0.9	7618837	0.89
chr4	7619921	7633733	0.33	NA	NA	NA	NA	NA	NA	NA	NA
[truncated: 58,968 more rows]
