# Supplementary material for: A deep population reference panel of tandem repeat variation
Source: Nat Commun. 2023 Oct 23;14:6711. doi: 10.1038/s41467-023-42278-3 (PMC10593948; doi:10.1038/s41467-023-42278-3)
Supplement: Supplementary file 5 — Supplementary Data 18 [file 41467_2023_42278_MOESM5_ESM.zip › tag_tables/tag_snp_info_chr5_hg38.csv]

CHROM	TR_POS	AFR_TAG_SNP_POS	LD_AFR	EUR_TAG_SNP_POS	LD_EUR	EAS_TAG_SNP_POS	LD_EAS	AMR_TAG_SNP_POS	LD_AMR	SAS_TAG_SNP_POS	LD_SAS
chr5	66687	66696	0.46	66696	1.0	66696	0.87	66696	0.53	66696	0.71
chr5	67390	49902	0.93	67389	0.25	73367	0.17	67389	0.45	NA	NA
chr5	118793	118798	1.0	118798	0.89	118798	1.0	118798	1.0	118798	0.85
chr5	118856	118855	0.4	118855	0.33	118855	0.71	118855	0.13	96458	0.34
chr5	121246	121256	0.55	NA	NA	111503	0.17	121256	0.7	113257	0.04
chr5	122402	109164	0.85	138345	0.81	102654	0.33	109164	0.54	102654	0.64
chr5	127341	127340	0.16	131259	0.34	127340	0.24	131259	0.42	102574	0.2
chr5	130062	130070	0.88	130070	0.66	102654	1.0	130070	0.85	103789	0.73
chr5	133914	133922	0.5	133922	0.9	102654	1.0	139164	0.82	129591	0.96
chr5	141712	139868	0.62	130070	0.73	102654	0.85	140698	0.64	103789	0.74
chr5	142390	142395	0.54	NA	NA	142395	0.64	142395	1.0	101562	0.33
chr5	142553	142552	0.99	142552	1.0	102654	0.8	142552	0.98	129591	1.0
chr5	143951	143950	0.96	143950	1.0	143950	0.89	143950	0.86	143950	1.0
chr5	148345	148358	0.69	148344	0.37	148344	0.46	160174	0.45	148344	0.44
chr5	149381	149380	0.96	NA	NA	NA	NA	194189	0.1	NA	NA
chr5	149669	146359	0.25	NA	NA	NA	NA	NA	NA	NA	NA
chr5	152206	152205	0.47	152205	0.78	152205	0.83	105750	0.4	152205	0.8
chr5	152378	149180	0.9	152377	0.93	152377	0.92	142926	0.93	152377	0.51
chr5	170306	170305	0.89	NA	NA	NA	NA	121570	1.0	164753	0.2
chr5	183947	183286	0.65	184278	0.51	184278	0.6	184278	0.46	184278	0.6
chr5	200864	182469	0.5	NA	NA	NA	NA	NA	NA	NA	NA
chr5	311688	276075	0.2	359314	0.5	311687	0.25	291694	1.0	311687	0.5
chr5	316512	288838	1.0	NA	NA	NA	NA	NA	NA	NA	NA
chr5	320153	320152	0.79	320152	0.51	320152	0.82	320152	0.59	320152	0.51
chr5	324463	324462	0.97	324462	0.99	324462	1.0	324462	0.81	324462	1.0
chr5	327770	302963	1.0	NA	NA	285697	1.0	NA	NA	282572	0.12
chr5	332264	324888	0.59	328551	0.65	328551	0.6	328551	0.63	332231	0.54
chr5	332930	331175	0.91	337565	0.82	335774	0.96	337565	0.59	333712	0.85
chr5	341005	341025	0.73	NA	NA	NA	NA	NA	NA	NA	NA
chr5	348334	348333	0.5	348333	0.67	348333	0.86	348333	0.77	348333	0.65
chr5	349580	350917	0.62	354934	0.84	347897	0.99	349579	0.78	349579	0.91
chr5	350776	354242	0.58	350637	0.82	347897	0.79	350637	0.74	345958	0.94
chr5	383559	383563	0.87	383563	0.46	383563	1.0	348632	1.0	383563	1.0
chr5	385100	378647	1.0	434514	0.5	NA	NA	NA	NA	NA	NA
chr5	385177	385176	0.65	385176	0.5	385176	1.0	385176	1.0	385176	0.51
chr5	390002	390014	0.4	NA	NA	NA	NA	NA	NA	NA	NA
chr5	390005	390014	0.4	NA	NA	NA	NA	NA	NA	NA	NA
chr5	403683	404689	0.61	403682	0.88	403682	0.93	403682	0.83	403682	0.93
chr5	404338	404337	1.0	404508	0.96	404337	0.98	404337	0.99	404337	0.87
chr5	408383	408382	0.93	407954	0.99	407263	0.97	408382	0.98	404181	0.98
chr5	409657	409667	0.96	409656	0.98	409656	0.99	409667	0.95	405461	0.98
chr5	412716	412703	0.65	411997	0.71	412579	0.7	409656	0.46	412579	0.69
chr5	413314	413313	0.96	413313	0.99	413313	1.0	413313	0.95	413479	0.71
chr5	414263	414281	0.95	403991	1.0	414280	1.0	414281	0.73	NA	NA
chr5	417732	417731	1.0	417731	0.95	417731	1.0	417731	0.9	417731	0.96
chr5	419169	419168	0.83	419168	0.93	427351	0.86	425353	0.52	419168	0.95
chr5	425314	410213	1.0	NA	NA	NA	NA	425313	1.0	411449	1.0
chr5	429481	429481	0.94	422423	0.94	422423	0.98	425516	0.94	425349	0.95
chr5	439066	410288	0.25	NA	NA	NA	NA	NA	NA	418468	0.14
chr5	443220	485399	0.27	445611	0.59	445611	0.6	430102	0.57	443332	0.61
chr5	445338	431204	0.66	443033	0.58	443332	0.89	443332	0.97	443332	0.94
chr5	450791	450790	0.5	450790	0.77	477944	0.96	450790	0.84	448836	0.94
chr5	454803	482813	0.06	454802	0.88	425353	1.0	454802	1.0	454802	1.0
chr5	454869	451568	0.69	453452	0.93	452132	0.86	455787	0.87	453452	0.91
chr5	459181	459180	0.93	459180	0.77	459180	0.76	459180	0.81	459180	0.81
chr5	461161	461169	0.99	455581	0.99	446462	0.99	458884	1.0	453006	0.99
chr5	461613	461612	0.85	455612	0.95	461612	0.91	455612	0.84	455612	0.92
chr5	473144	458884	0.67	476854	0.76	466143	0.81	458884	0.77	473045	0.78
chr5	493117	493116	0.99	493116	0.98	493116	0.98	493116	0.95	493116	0.98
chr5	506892	503369	0.77	506887	0.97	506887	1.0	503369	0.89	506887	0.99
chr5	509108	509107	0.56	509107	0.54	506575	0.44	509107	0.79	509107	0.65
chr5	515753	515341	0.72	508187	0.2	515755	0.07	509473	0.32	547982	0.16
chr5	522740	522739	0.6	522739	1.0	522739	0.58	522739	0.57	521063	0.68
chr5	523605	523604	0.9	523604	0.94	523604	0.85	523604	0.88	523604	0.88
chr5	542334	541584	0.41	542333	0.86	541480	0.89	542333	0.69	542333	0.56
chr5	549901	549900	0.97	549900	1.0	549900	0.98	549900	0.99	549900	0.97
chr5	551450	551449	0.84	551449	0.94	549900	0.7	551449	0.88	551449	0.96
chr5	567443	567442	0.17	NA	NA	558809	1.0	NA	NA	NA	NA
chr5	572497	572496	0.99	572496	0.99	572496	1.0	572496	1.0	572496	0.98
chr5	573020	573019	0.9	573019	0.95	572469	0.99	572469	0.97	573019	0.99
chr5	573083	573082	1.0	NA	NA	NA	NA	573082	1.0	561858	1.0
chr5	573923	573922	1.0	573922	0.75	573922	0.52	NA	NA	NA	NA
chr5	583783	578478	1.0	566072	1.0	560980	1.0	566072	1.0	544525	1.0
chr5	599995	599943	0.64	593968	0.94	572268	0.3	599943	0.88	599994	0.95
chr5	616796	599943	0.35	593968	0.47	616831	0.2	616812	0.4	616812	0.67
chr5	645462	645473	0.66	645461	0.98	645461	0.79	645461	0.99	645461	0.93
chr5	875350	875349	0.61	827863	0.5	875349	0.59	875349	0.54	875349	0.37
chr5	886831	870060	1.0	NA	NA	NA	NA	NA	NA	NA	NA
chr5	901605	894492	1.0	894492	1.0	NA	NA	894492	1.0	NA	NA
chr5	902877	900799	0.99	854147	1.0	NA	NA	900799	1.0	NA	NA
chr5	904281	904280	0.96	904280	0.73	854435	0.67	904280	0.51	904280	0.83
chr5	909593	909592	0.56	867879	0.64	909592	0.83	NA	NA	885935	0.62
chr5	913351	913354	0.78	NA	NA	NA	NA	909706	1.0	NA	NA
chr5	914721	903233	0.57	921150	0.55	914720	0.89	921150	0.75	914720	0.63
chr5	924500	916786	0.17	NA	NA	NA	NA	924213	1.0	NA	NA
chr5	928589	878645	1.0	928357	1.0	878645	1.0	878645	1.0	928357	1.0
chr5	935005	932031	0.94	935004	0.76	935004	0.81	928675	0.91	935004	0.78
chr5	938200	936285	0.69	928357	0.88	938199	0.73	938199	0.51	928357	0.75
chr5	940073	938808	0.33	979332	0.25	NA	NA	945439	0.04	NA	NA
chr5	940257	940256	0.99	940256	0.84	940256	1.0	938491	1.0	936008	1.0
chr5	942388	942387	0.71	942387	0.52	942387	0.96	942387	0.78	942387	0.8
chr5	942811	914968	0.8	940134	0.75	892840	0.46	902902	0.69	944223	0.49
chr5	954035	954042	1.0	942810	0.16	NA	NA	954042	0.89	954042	0.56
chr5	971075	971074	1.0	959646	0.5	971074	1.0	971074	1.0	971074	0.44
chr5	972674	972673	0.86	NA	NA	972673	1.0	942205	0.66	NA	NA
chr5	973864	973863	0.94	925037	0.17	NA	NA	973863	0.71	NA	NA
chr5	974802	974801	0.46	959109	0.45	968871	0.34	959109	0.66	974801	0.38
chr5	979171	979170	0.53	949600	0.08	1007889	0.29	948838	0.28	979204	0.31
chr5	979282	979297	1.0	NA	NA	979297	0.8	978921	0.14	NA	NA
chr5	987960	987993	0.9	976412	0.78	986672	0.9	986672	0.97	983221	1.0
chr5	989482	989481	0.46	989481	0.67	989481	0.69	963487	0.5	989481	0.3
chr5	992327	992326	0.57	991937	0.68	992326	0.51	992343	0.67	992343	0.79
chr5	993476	993475	0.93	993475	0.97	993475	0.95	993475	0.98	993475	0.99
chr5	996227	991155	1.0	NA	NA	NA	NA	NA	NA	NA	NA
chr5	1001368	1001367	0.99	1001367	0.95	1002505	0.97	1001367	0.93	1001367	0.96
chr5	1009101	1009108	0.57	1009108	0.61	1009108	0.91	1009108	0.62	1009108	0.73
chr5	1030546	1030545	0.95	NA	NA	NA	NA	1001856	1.0	NA	NA
chr5	1035544	1035543	1.0	1058469	0.5	1035543	0.82	1035543	1.0	1035543	0.82
chr5	1038314	1038307	0.41	1038307	0.61	1038331	0.52	1038307	0.45	1038307	0.47
chr5	1041553	1041598	0.5	1041558	0.94	1041578	0.82	1041601	0.78	1041558	0.72
chr5	1047842	1044410	0.57	1047846	0.81	1047846	0.8	1047846	0.55	1047846	0.94
chr5	1050417	1050416	0.97	1006255	0.67	NA	NA	1050416	1.0	1038217	0.33
chr5	1051385	1053971	0.62	1079898	0.5	1062590	0.64	1041933	0.23	1036886	0.25
chr5	1059759	1021214	0.81	1033809	0.5	1060482	0.17	1088727	0.5	1063503	1.0
chr5	1061798	1057500	0.42	1062230	0.93	1062329	0.9	1061796	0.78	1062230	0.96
chr5	1062670	1062680	0.93	1062680	0.9	1062680	0.89	1062680	0.8	1062680	0.87
chr5	1069720	1069719	0.5	1069719	0.64	1069719	1.0	1069719	0.69	1069719	1.0
chr5	1078814	1078813	0.43	1078813	0.86	1078813	0.8	1078813	0.68	1078813	0.42
chr5	1089572	1089571	0.7	1089571	0.92	1089571	0.97	1089571	0.92	1089571	0.87
chr5	1108020	1107670	0.63	1107670	0.9	1107670	0.9	1107670	0.83	1107670	0.92
chr5	1125269	1134469	0.48	1128621	0.56	1124918	0.56	1128621	0.4	1123561	0.47
chr5	1125924	1125946	0.34	1124918	0.61	1129355	0.69	1124918	0.63	1124918	0.57
chr5	1126083	1126082	1.0	NA	NA	1126082	1.0	NA	NA	NA	NA
chr5	1134470	1134469	1.0	1134469	0.5	1134469	1.0	1132566	1.0	NA	NA
chr5	1139063	1139067	0.92	1139067	0.88	1139067	0.92	1139067	0.85	1139067	0.9
chr5	1142663	1142662	1.0	1143639	0.86	NA	NA	1142662	1.0	1095073	1.0
chr5	1154176	1174518	0.05	NA	NA	1175096	0.35	NA	NA	NA	NA
chr5	1154355	1153219	0.28	1154354	0.31	1152652	0.63	1158118	0.38	1154158	0.39
chr5	1171207	1171206	0.59	1171206	0.89	1171206	0.95	1171206	0.85	1171206	0.96
chr5	1177838	1177837	0.99	NA	NA	1177837	0.8	1177837	1.0	1177837	0.79
chr5	1189007	1140996	0.33	NA	NA	NA	NA	NA	NA	NA	NA
chr5	1189885	1189910	0.96	1189910	0.96	1189910	0.94	1189910	0.98	1189910	0.84
chr5	1190271	1190270	0.93	1190270	1.0	1190270	0.17	1166670	1.0	1190270	0.5
chr5	1203408	1200415	0.5	NA	NA	NA	NA	NA	NA	NA	NA
chr5	1206356	1206357	0.85	1206357	0.98	1206357	1.0	1206357	0.92	1206357	1.0
chr5	1211968	1211967	0.99	1210839	1.0	1210674	1.0	1211967	1.0	1211967	0.97
chr5	1212027	1212035	1.0	NA	NA	1212035	1.0	NA	NA	1212035	1.0
chr5	1219979	1219978	1.0	NA	NA	NA	NA	NA	NA	NA	NA
chr5	1220410	1220409	0.56	1216785	0.61	1222947	0.64	1223730	0.49	1228208	0.51
chr5	1221397	1221422	1.0	NA	NA	NA	NA	NA	NA	1216672	1.0
chr5	1222019	1215738	1.0	NA	NA	NA	NA	1232554	1.0	NA	NA
chr5	1222430	1231105	0.9	NA	NA	NA	NA	NA	NA	NA	NA
chr5	1222660	1231105	0.34	NA	NA	NA	NA	NA	NA	1216725	0.84
chr5	1233586	1233585	0.93	1233585	0.92	1233585	0.98	1233585	0.97	1233585	0.95
chr5	1237072	1237077	0.93	1237077	0.97	1237077	0.53	1237077	0.99	1237077	0.86
chr5	1243494	1243493	1.0	NA	NA	NA	NA	NA	NA	NA	NA
chr5	1250978	1244310	0.5	1248239	0.56	1250977	0.67	1250977	0.76	1227859	0.19
chr5	1251453	1217035	0.46	1251452	0.89	1251452	1.0	1251452	0.73	1251452	0.78
chr5	1256018	1256017	1.0	NA	NA	NA	NA	NA	NA	NA	NA
chr5	1260401	1264090	0.45	1216428	0.52	1243963	0.5	1260400	0.71	1260400	1.0
chr5	1263406	1263405	0.92	1263405	0.52	1263405	0.83	1263405	0.74	1263405	0.57
chr5	1267982	1267981	0.79	NA	NA	1267981	0.67	1267981	0.6	1254832	1.0
chr5	1268976	1268975	1.0	NA	NA	1230778	1.0	NA	NA	1268975	0.82
chr5	1278442	1278441	0.88	1278441	0.96	1278441	0.96	1278441	0.97	1278441	0.94
chr5	1282088	1282094	0.94	1282050	1.0	NA	NA	1282044	0.67	1282094	1.0
chr5	1287498	1267561	0.27	1293274	0.33	1287390	0.27	1293274	0.16	1287175	0.46
chr5	1292518	1292528	0.73	1292868	0.92	1292528	0.94	1292528	0.8	1292528	0.91
chr5	1304253	1289251	0.1	NA	NA	NA	NA	NA	NA	NA	NA
chr5	1304937	1304938	0.87	NA	NA	NA	NA	1263015	1.0	NA	NA
chr5	1306167	1306166	0.49	1306166	0.34	1306166	0.67	1306166	0.5	1306166	0.8
chr5	1308018	1332954	0.17	NA	NA	NA	NA	NA	NA	NA	NA
chr5	1308724	1308770	0.85	NA	NA	1291225	0.28	1306591	0.86	NA	NA
chr5	1310026	1310047	1.0	1326585	1.0	NA	NA	1310047	1.0	NA	NA
chr5	1312873	1311905	0.95	1311578	0.97	1310990	0.96	1312820	0.97	1311578	0.96
chr5	1314140	1313586	0.76	1313586	0.93	1313894	0.94	1311905	0.9	1313586	0.92
chr5	1334754	1334754	0.66	1334754	0.5	1334754	0.95	1334754	0.61	1334754	0.8
chr5	1343190	1343189	0.68	1343189	0.88	1343189	1.0	1343189	0.82	1343189	0.45
chr5	1346648	1299394	1.0	NA	NA	NA	NA	NA	NA	NA	NA
chr5	1347979	1347978	0.98	1346188	0.98	1347978	1.0	1347978	0.98	1347978	0.99
chr5	1361830	1361829	0.83	1361829	1.0	1361829	1.0	1361829	1.0	1361829	1.0
chr5	1367840	1367800	0.35	1367839	0.52	1367917	0.65	1367839	0.52	1367839	0.61
chr5	1373549	1374118	0.58	1373548	0.56	1369017	0.34	1373548	0.47	1374118	0.43
chr5	1374108	1373574	0.51	1374115	0.91	1371689	0.81	1372169	0.86	1370978	0.77
chr5	1389015	1358486	1.0	1414460	0.05	NA	NA	NA	NA	1389014	1.0
chr5	1397432	1397431	0.76	1397431	0.95	1396176	0.47	1397431	0.78	1397431	0.93
chr5	1408001	1408000	0.99	1408000	0.99	1408000	0.97	1408000	0.99	1408000	0.99
chr5	1408204	1408864	0.57	1408234	0.96	1407375	0.96	1408864	0.94	1407375	0.96
chr5	1418382	1418403	1.0	1418081	0.33	NA	NA	NA	NA	1387492	0.14
chr5	1421179	1421081	0.84	1420191	0.78	1420191	0.82	1425051	0.6	1420859	0.82
chr5	1437253	1437251	0.81	1437251	0.81	1437990	0.16	1437251	0.74	1437251	0.79
chr5	1437357	1437356	0.96	NA	NA	NA	NA	1427802	1.0	NA	NA
chr5	1439319	1441882	0.31	1439633	0.67	1485059	1.0	1440819	0.5	1437067	0.46
chr5	1440485	1440483	0.32	NA	NA	NA	NA	NA	NA	NA	NA
chr5	1443668	1443674	0.39	1443647	0.95	1443647	1.0	1443647	1.0	1443084	1.0
chr5	1443856	1452385	0.38	1443851	0.64	1459650	0.59	1443851	0.72	1443851	0.44
chr5	1444353	1444398	0.54	1398360	1.0	1444398	1.0	1444398	1.0	1444398	0.5
chr5	1444432	1492263	0.1	1422535	0.08	1435081	0.25	NA	NA	NA	NA
chr5	1454195	1484215	0.33	1419800	0.33	NA	NA	NA	NA	NA	NA
chr5	1463010	1463009	0.88	1463009	0.98	1460410	0.74	1463009	0.79	1443851	0.89
chr5	1464566	1464565	1.0	NA	NA	NA	NA	NA	NA	1490742	0.17
chr5	1464644	1465189	0.45	1464643	0.97	1453229	0.93	1464643	0.92	1464643	0.97
chr5	1465421	1465421	0.74	1460410	1.0	1463474	0.99	1462687	0.93	1443851	1.0
chr5	1465699	1453745	1.0	1462931	0.12	NA	NA	1443935	0.5	NA	NA
chr5	1469790	1469789	0.65	1469789	0.73	1469789	0.54	1469789	0.75	1469800	0.6
chr5	1496418	1486428	0.24	1498668	0.36	1492856	0.75	1498668	0.35	1504714	0.49
chr5	1498838	1498838	0.93	1498838	1.0	1498838	1.0	1498838	0.97	1498838	0.96
chr5	1498936	1498744	0.98	1498744	1.0	1498744	1.0	1498936	1.0	1498744	1.0
chr5	1516633	1516632	0.89	1516632	0.39	NA	NA	1516632	0.97	1516632	0.92
chr5	1531773	1531772	0.75	1531772	0.98	1531772	0.95	1531772	0.97	1531772	0.77
chr5	1533191	1533220	0.53	1528592	0.72	1532209	0.86	1525962	0.66	1520550	0.57
chr5	1533460	1533459	0.71	1533459	1.0	1533459	0.8	1549228	0.25	1533459	1.0
chr5	1536894	1536893	0.9	1536893	1.0	1536893	0.53	1536893	0.91	1536893	0.98
chr5	1547997	1547995	0.83	1547996	0.43	1546797	0.68	1547995	0.81	1547996	0.72
chr5	1560726	1560725	0.91	1560725	0.63	1560725	1.0	1560725	1.0	1560725	1.0
chr5	1561939	1561955	1.0	1579050	0.99	1561955	0.99	1561955	1.0	1561955	1.0
chr5	1562042	1562046	0.97	1579050	1.0	1561955	0.97	1562046	1.0	1561955	0.96
chr5	1562226	1562240	0.38	1577296	0.83	1562440	0.98	1577296	0.99	1562440	0.87
chr5	1562313	1562628	0.67	1562628	0.97	1562337	0.57	1564836	1.0	1562628	0.88
chr5	1562401	1562400	0.89	1558355	0.96	1561955	0.99	1558355	0.91	1558355	0.93
chr5	1643405	1643404	0.83	1643404	0.95	1643404	0.99	1643404	0.94	1643404	0.89
chr5	1648092	1652929	0.49	1652929	0.76	1648059	0.76	1652929	0.81	1652929	0.79
chr5	1660802	1660832	0.96	1660832	0.96	1660806	1.0	1660832	0.92	1660870	0.99
chr5	1660890	1660894	0.97	1637901	1.0	1700220	0.17	1672647	0.83	1660894	1.0
chr5	1661682	1661681	0.96	NA	NA	NA	NA	1661681	1.0	NA	NA
chr5	1673919	1673920	0.34	1672809	0.77	1673887	0.96	1672809	0.69	1672810	0.8
chr5	1677603	1678915	0.96	1677602	1.0	1676003	0.99	1678915	0.88	1678915	1.0
chr5	1688219	1687964	0.81	1687964	0.94	1687964	0.95	1687964	0.93	1687964	0.9
chr5	1688277	1689406	0.44	1694654	0.75	1687946	0.77	1694654	0.76	1694654	0.75
chr5	1688476	1688914	0.89	1688914	0.96	1688914	0.94	1688475	0.95	1688914	0.94
chr5	1690369	1687620	0.68	1689406	0.85	1690368	0.52	1689406	0.76	1689406	0.53
chr5	1694488	1694503	0.97	1689094	1.0	1677602	0.25	1694503	1.0	1668225	0.05
chr5	1700131	1700130	1.0	1699036	0.98	1700130	0.98	1699036	1.0	1700130	1.0
chr5	1700187	1702244	0.37	1700097	0.81	1700097	0.9	1700987	0.79	1700097	0.81
chr5	1700902	1700901	1.0	NA	NA	1700901	0.33	1714371	0.01	NA	NA
chr5	1708017	1708016	0.61	1710163	0.84	1708016	0.97	1704987	0.69	1709818	0.86
chr5	1708261	1708257	1.0	1708257	0.98	NA	NA	1708257	0.98	1708257	1.0
chr5	1715826	1715825	0.9	1715825	0.72	1708754	0.99	1715825	0.83	1715825	0.97
chr5	1715982	1713366	0.48	1711374	0.79	1711374	0.94	1711374	0.77	1713366	0.86
chr5	1716136	1713017	0.95	1713017	1.0	1716135	0.99	1716135	1.0	1706269	0.97
chr5	1716551	1716551	0.56	1713017	1.0	1716545	1.0	1707139	0.53	1706269	1.0
chr5	1717611	1720161	0.9	1718878	0.91	1718878	0.93	1718974	0.92	1718974	0.95
chr5	1722238	1723684	0.54	1723194	0.9	1722242	0.94	1723194	0.85	1723194	0.87
chr5	1725566	1725565	1.0	1725565	1.0	1737888	0.12	1686024	1.0	NA	NA
chr5	1733948	1733947	0.52	1733915	0.95	1733915	0.45	1733947	0.9	1733915	0.9
chr5	1739969	1738401	0.63	1739968	0.89	1735586	0.82	1739968	0.81	1739979	0.56
chr5	1741374	1735586	0.83	1741384	0.9	1735586	0.86	1735586	0.78	1739979	0.99
chr5	1746627	1746655	0.21	1746655	0.5	1738001	0.44	1722290	0.6	1775665	0.04
chr5	1750130	1750129	0.56	1750129	0.5	1750129	0.92	1750129	0.71	1750129	0.68
chr5	1757120	1753719	0.49	1751871	0.72	1755487	0.91	1755487	0.7	1755487	0.73
chr5	1757916	1757915	0.66	1757915	0.57	1757915	1.0	1757915	0.81	1757915	1.0
chr5	1758079	1758078	0.95	1752576	0.99	1749228	0.97	1758078	0.94	1758078	0.98
chr5	1758968	1758078	0.69	1758547	0.69	1749228	0.66	1758547	0.53	1749228	0.82
chr5	1759315	1755487	0.7	1758691	0.9	1758691	0.92	1755487	0.92	1758691	0.89
chr5	1761944	1761687	0.67	1761687	0.82	1762071	0.94	1755849	0.83	1762071	0.71
chr5	1762449	1762448	1.0	1762448	0.99	1733915	1.0	1762448	0.89	1762448	1.0
chr5	1764985	1764154	0.28	NA	NA	NA	NA	NA	NA	NA	NA
chr5	1766451	1766450	1.0	1766450	1.0	1764358	0.85	1764358	1.0	1766450	0.93
chr5	1774361	1796661	0.5	NA	NA	NA	NA	NA	NA	NA	NA
chr5	1775288	1775287	0.64	1775083	0.69	1775287	0.99	1775083	0.59	1775083	0.61
chr5	1782678	1782671	0.78	1781931	0.97	1781818	1.0	1782671	0.93	1782671	1.0
chr5	1782897	1782896	0.64	NA	NA	NA	NA	NA	NA	NA	NA
chr5	1783934	1783933	0.73	1783933	0.89	1783933	0.86	1783933	0.87	1783933	0.81
chr5	1788029	1788028	1.0	NA	NA	NA	NA	1763272	1.0	NA	NA
chr5	1791580	1791579	0.84	1781405	0.32	1764154	0.2	1791579	1.0	1785668	1.0
chr5	1792558	1792557	0.94	1792557	0.99	1792557	1.0	1792557	0.97	1792557	0.96
chr5	1799876	1813042	0.63	1775730	0.44	1803787	0.46	1799875	0.39	1799875	0.49
chr5	1802917	1802916	0.99	1804066	0.93	1802916	0.99	1820427	0.94	1802916	0.95
chr5	1822852	1822862	1.0	1803050	0.98	1822862	0.77	1820551	0.91	1822862	0.94
chr5	1823935	1823934	1.0	1823934	0.56	NA	NA	1823934	1.0	NA	NA
chr5	1826164	1826163	0.75	1826163	0.98	1826163	0.99	1822169	0.97	1826163	0.97
chr5	1829508	1829507	0.99	1829507	1.0	1829507	0.99	1829507	0.95	1829507	1.0
chr5	1831641	1826145	1.0	1831640	1.0	1831640	0.98	1831640	1.0	1831640	1.0
chr5	1835436	1835192	0.93	1833785	0.95	1835443	0.98	1833785	0.99	1834163	0.98
chr5	1841792	1840576	0.61	1841791	0.92	1841791	0.96	1841791	0.9	1841791	0.97
chr5	1867898	1867897	0.57	1867897	0.57	1864686	0.52	1867897	0.52	1867897	0.49
chr5	1874424	1874464	0.94	1874770	0.77	1874464	1.0	1874770	0.62	1874464	0.98
chr5	1874737	1872950	0.51	1879208	0.64	1874923	0.76	1879208	0.67	1873432	0.74
chr5	1878383	1878382	0.56	1873719	0.11	NA	NA	1829747	1.0	NA	NA
chr5	1878996	1877095	0.57	1877095	0.72	1878995	0.75	1877095	0.79	1878995	0.73
chr5	1879540	1870236	0.17	1919913	0.5	NA	NA	1852339	0.25	NA	NA
chr5	1882927	1882932	0.97	1877095	0.83	1882932	0.97	1882932	0.97	1882932	0.88
chr5	1895129	1895128	0.69	1895893	0.66	1896794	0.74	1895128	0.6	1895128	0.52
chr5	1900044	1903127	0.03	NA	NA	NA	NA	NA	NA	NA	NA
chr5	1906193	1906199	0.64	1906495	0.74	1906627	0.73	1906627	0.72	1906495	0.68
chr5	1908727	1908732	0.73	NA	NA	1908732	0.25	NA	NA	NA	NA
chr5	1917592	1917591	0.16	1917506	0.38	1918066	0.62	1923471	0.63	1917506	0.5
chr5	1920993	1920992	0.43	1917647	0.66	1917647	0.49	1917647	0.62	1920992	0.57
chr5	1922486	1959293	0.17	1874509	0.5	1899509	1.0	NA	NA	NA	NA
chr5	1929783	1929803	0.96	1929804	0.85	1906116	1.0	1929803	0.24	1929804	0.56
chr5	1940142	1940168	0.86	1939875	0.94	1940168	0.92	1939875	0.96	1940285	0.93
chr5	1940306	1940305	0.76	1940305	0.88	1940305	0.97	1940305	0.8	1940305	0.65
chr5	1941631	1941640	1.0	1943154	1.0	1941640	0.99	1941640	0.99	1939444	0.99
chr5	1947563	1983235	1.0	NA	NA	NA	NA	NA	NA	NA	NA
chr5	1947841	1947840	0.93	1947840	0.99	1947840	0.99	1947840	0.95	1947840	1.0
chr5	1948010	1948026	1.0	1948009	0.02	1948009	0.44	1948009	0.25	1910727	0.25
chr5	1960683	1930095	0.64	1960729	0.57	1960746	1.0	1960729	0.39	1960759	0.48
chr5	1960845	1960763	0.8	1961991	0.83	1961991	0.98	1961991	0.89	1960763	0.88
chr5	1960958	1960998	0.45	1951655	1.0	1960986	0.95	1957663	0.65	1960998	0.91
chr5	1961273	1936819	1.0	1961272	1.0	1951446	0.5	1951446	1.0	1961272	1.0
chr5	1964927	1964926	0.68	1964926	0.91	1964926	0.95	1964926	0.87	1964926	0.9
chr5	1967490	1967489	0.73	1976364	0.75	1967735	0.87	1983822	0.49	1976364	0.74
chr5	1978624	1978623	0.97	1963171	1.0	NA	NA	1978623	1.0	1975954	0.84
chr5	1991416	1991415	0.98	1990052	0.98	1986463	0.98	1991415	0.99	1986463	0.99
chr5	1992377	1992376	0.9	1992376	0.9	1992376	0.93	1992376	0.89	1992376	0.8
chr5	2002921	2004046	0.98	2002301	0.99	2002301	0.97	2002301	0.97	2001922	0.98
chr5	2015851	2014989	0.99	2014607	0.99	2015216	0.97	2014989	1.0	2015406	0.98
chr5	2020818	2020817	0.86	2020817	0.99	2016954	0.65	2020817	0.9	2020817	0.91
chr5	2026887	2026895	0.93	2026895	0.99	2026895	0.99	2026895	0.99	2026895	0.97
chr5	2028615	2028614	1.0	NA	NA	NA	NA	NA	NA	NA	NA
chr5	2029605	2029603	0.78	2029603	0.93	2029603	0.96	2029603	0.95	2029603	0.94
chr5	2029829	2031024	0.53	2026895	0.79	2022566	0.75	2026895	0.71	2026895	0.79
chr5	2037337	2033433	0.87	2033433	0.88	2032530	0.89	2033433	0.81	2032530	0.9
chr5	2042999	2042998	0.43	2040311	0.69	2041914	0.55	2042998	0.62	2042535	0.73
chr5	2049007	2049006	0.66	2049006	0.67	2049006	0.71	2049006	0.53	2053329	0.61
chr5	2050699	2050731	0.99	2050731	0.98	2050731	0.95	2050622	0.96	2050622	1.0
chr5	2052030	2052029	0.92	2052029	0.87	2049903	0.57	2052029	0.85	2052029	0.85
chr5	2054538	2054537	0.98	2054537	0.98	2049903	0.58	2054537	0.93	2054537	0.95
chr5	2056213	2055832	0.86	2054411	0.93	2056212	0.71	2054411	0.9	2054411	0.95
chr5	2084470	2084467	1.0	NA	NA	NA	NA	2084467	1.0	NA	NA
chr5	2101309	2099483	0.91	2101047	0.95	2098745	0.97	2099483	0.97	2099483	0.95
chr5	2102107	2102106	0.83	2101959	0.84	2102106	0.88	2102106	0.73	2102106	0.68
chr5	2108488	2108568	0.95	NA	NA	2108568	0.37	2108568	1.0	NA	NA
chr5	2110280	2110292	0.53	2110286	0.96	2110286	0.97	2110292	0.66	2069532	0.52
chr5	2118497	2118498	0.75	2118498	0.73	2128775	0.6	2118498	0.75	2118498	0.86
chr5	2125397	2117294	0.2	NA	NA	NA	NA	NA	NA	NA	NA
chr5	2127524	2127523	0.82	2127523	1.0	NA	NA	2087720	1.0	NA	NA
chr5	2128084	2125826	0.64	2128083	0.63	2128083	0.55	2125826	0.74	2128083	0.81
chr5	2128409	2121808	0.64	2128408	0.84	2128408	0.76	2128408	0.71	2128408	0.91
chr5	2129532	2128988	0.7	2129542	0.46	2130845	0.16	2129542	0.42	2129542	0.82
chr5	2130981	2131000	0.99	2131000	0.91	2131000	0.97	2131000	0.94	2131000	0.94
chr5	2131001	2131000	0.98	2131000	1.0	2131000	1.0	2131000	0.98	2131000	0.98
chr5	2140061	2139773	0.43	2140084	0.94	2140084	0.99	2140084	0.73	2140084	0.72
chr5	2140407	2140084	0.1	2137289	0.53	2136492	0.28	2137289	0.4	2137289	0.33
chr5	2140594	2140593	0.39	2140593	0.41	2140593	0.73	2140593	0.59	2140593	0.37
chr5	2143720	2143719	0.55	2142889	0.69	2142889	0.87	2143361	0.82	2142889	0.64
chr5	2147463	2148007	0.49	2147462	0.82	2147462	0.93	2147071	0.84	2147462	0.78
chr5	2152031	2147487	0.12	NA	NA	NA	NA	NA	NA	NA	NA
chr5	2168403	2168405	0.84	2168403	0.86	2166168	0.86	2168405	0.6	2168405	0.95
chr5	2172112	2171435	0.73	2172111	0.89	2172111	0.94	2172111	0.88	2172111	0.97
chr5	2172265	2172287	1.0	NA	NA	NA	NA	2132368	0.02	2176915	0.01
chr5	2174950	2174960	0.52	2174949	0.67	2174949	0.86	2174960	0.33	2138345	0.34
chr5	2177604	2176617	1.0	NA	NA	2157521	0.03	NA	NA	NA	NA
chr5	2185918	2185917	0.79	2185917	0.96	2185917	0.98	2185917	0.95	2185917	0.98
chr5	2191792	2190458	0.81	2190458	0.84	2193548	0.77	2190458	0.77	2193548	0.79
chr5	2198711	2196678	0.65	2187780	0.78	2200036	0.91	2198710	0.86	2200036	0.73
chr5	2222159	2222158	1.0	2222158	0.95	2222158	0.97	2222158	0.96	2222158	0.96
chr5	2227064	2220362	1.0	NA	NA	NA	NA	NA	NA	NA	NA
chr5	2227072	2220362	1.0	NA	NA	NA	NA	NA	NA	NA	NA
chr5	2229037	2229036	1.0	2229036	1.0	2229036	0.75	NA	NA	2216458	1.0
chr5	2230311	2230315	0.99	2230315	1.0	2214607	1.0	2230315	0.95	2223860	1.0
chr5	2232059	2231965	1.0	2214824	1.0	NA	NA	2216273	1.0	2229850	1.0
chr5	2241539	2241538	0.95	2241538	0.88	2241538	0.98	2241538	0.94	2241472	0.52
chr5	2242606	2242605	1.0	NA	NA	2222130	1.0	2242605	1.0	NA	NA
chr5	2245247	2245246	0.67	2245246	0.94	2245246	0.97	2245246	0.96	2245246	0.98
chr5	2247628	2248908	0.22	2247362	0.69	2247362	0.68	2247362	0.58	2247362	0.61
chr5	2253766	2255288	0.3	2247362	0.58	2253765	0.4	2249328	0.52	2253765	0.42
chr5	2255265	2255288	0.57	2254181	0.77	2254181	0.92	2254181	0.76	2254181	0.86
chr5	2255668	2255687	1.0	NA	NA	NA	NA	NA	NA	NA	NA
chr5	2256021	2256029	0.56	NA	NA	NA	NA	NA	NA	NA	NA
chr5	2256087	2246385	0.5	NA	NA	2280208	0.01	NA	NA	NA	NA
chr5	2256171	2256179	0.95	2256179	0.96	2256179	0.94	2256179	0.99	2256179	0.95
chr5	2262395	2259144	0.65	2268948	0.61	2262783	0.94	2267069	0.63	2258045	0.61
chr5	2262594	2261348	0.5	NA	NA	2303326	1.0	2305758	1.0	2262599	1.0
chr5	2266047	2266046	0.46	2263376	0.86	2266046	0.92	2266046	0.85	2266046	0.93
chr5	2273004	2273023	1.0	2242650	1.0	NA	NA	2245968	1.0	NA	NA
chr5	2285717	2285723	0.99	2285262	1.0	2241039	1.0	2285723	1.0	2285262	1.0
chr5	2285885	2285928	0.85	2285928	0.85	2285928	0.91	2285928	0.91	2285521	0.82
chr5	2289830	2289837	0.98	2289837	0.99	2289837	0.99	2289837	0.99	2289837	0.99
chr5	2290849	2290849	0.9	2290864	1.0	2290849	0.75	2289279	0.86	2290889	0.83
chr5	2306320	2305789	0.59	2305789	0.54	2306319	0.4	2307709	0.45	2305789	0.51
chr5	2308977	2308447	0.76	2308976	0.8	2308976	1.0	2308125	0.49	2308976	0.55
chr5	2311437	2308024	0.73	2311436	0.92	2309277	0.67	2311436	0.78	2311436	0.81
chr5	2311569	2312342	0.4	2311436	0.91	2314623	0.55	2312342	0.75	2312342	0.83
chr5	2313847	2310869	0.23	2315847	0.81	2315455	0.77	2314587	0.77	2315455	0.84
chr5	2314448	2268663	0.25	NA	NA	NA	NA	2267912	1.0	2269111	0.5
chr5	2314588	2314587	0.67	2315286	0.98	2314881	0.94	2314587	0.98	2314881	0.96
chr5	2315122	2315121	0.8	2315286	0.77	2314696	0.78	2314881	0.69	2314881	0.72
chr5	2317036	2318512	0.42	2315121	0.81	2314696	0.78	2314972	0.77	2314696	0.79
chr5	2317238	2317237	0.55	2317237	0.89	2317237	0.44	2317237	0.62	2317237	0.61
chr5	2318619	2318640	1.0	NA	NA	NA	NA	NA	NA	NA	NA
chr5	2325094	2299872	1.0	2349092	0.33	NA	NA	NA	NA	NA	NA
chr5	2325434	2309099	1.0	2307158	1.0	2325433	0.97	2313068	1.0	2324979	1.0
chr5	2326244	2326243	0.38	2307158	1.0	2325433	0.99	2326243	1.0	2325312	1.0
chr5	2326523	2326522	0.7	2331231	0.92	2327346	0.83	2327346	0.88	2327346	0.89
chr5	2326725	2327000	0.83	2285031	0.67	NA	NA	2286386	0.5	2326724	0.67
chr5	2337501	2337110	0.98	2335823	1.0	2335467	0.92	2337079	1.0	2337110	0.97
chr5	2338473	2338478	0.6	2335823	0.95	2337110	0.82	2338478	0.91	2338090	0.91
chr5	2340824	2341579	0.61	2338761	0.68	2339917	0.81	2340875	0.85	2338761	0.62
chr5	2344219	2352616	0.67	2344218	0.93	2345571	0.89	2352616	0.94	2345571	0.93
chr5	2347342	2345228	0.6	2335238	0.83	2339917	0.94	2347341	0.86	2335238	1.0
chr5	2348537	2345228	0.87	2335238	1.0	2348536	0.99	NA	NA	2348536	0.69
chr5	2349093	2345228	1.0	2335238	1.0	2339917	0.94	NA	NA	2332613	0.92
chr5	2350282	2350306	1.0	NA	NA	NA	NA	NA	NA	NA	NA
chr5	2352132	2352159	1.0	2344373	0.98	2352159	0.97	2340875	1.0	2345347	0.97
chr5	2352746	2333890	0.06	NA	NA	NA	NA	NA	NA	NA	NA
chr5	2367805	2367804	0.99	2367804	0.75	2367804	0.6	2367804	0.9	NA	NA
chr5	2373066	2373148	0.59	2373640	0.92	2373065	0.85	2373640	0.64	2372878	0.9
chr5	2375114	2375113	0.99	2375113	0.98	2375113	0.99	2375113	0.94	2375113	0.96
chr5	2386221	2386220	0.77	2386220	0.67	2386220	1.0	2386220	0.7	2377960	1.0
chr5	2392244	2392243	0.68	2392243	0.81	2392243	0.7	2392243	0.82	2392243	0.86
chr5	2401480	2401479	0.82	2401479	0.98	2401479	0.92	2401479	0.96	2401479	0.97
chr5	2404490	2404491	0.99	NA	NA	NA	NA	2404491	1.0	NA	NA
chr5	2406566	2406565	0.91	2404491	0.94	2403504	0.88	2404786	0.92	2404786	0.93
chr5	2407145	2407144	0.43	2407144	0.46	2407144	0.41	2377376	0.38	2407144	0.82
chr5	2411377	2411376	0.58	2425443	0.51	2411376	0.94	2411376	0.57	2411376	0.6
chr5	2414175	2412192	0.78	2412192	0.81	2414109	0.82	2414109	0.83	2413435	0.85
chr5	2420153	2420152	0.98	NA	NA	NA	NA	NA	NA	NA	NA
chr5	2428611	2407556	0.43	2428632	0.81	2428610	0.46	2428636	0.51	2428632	0.43
chr5	2431358	2431357	0.6	2431357	0.59	2430606	0.79	2431357	0.56	2437671	0.49
chr5	2434148	2434147	0.92	2434147	0.95	2415896	0.67	2434147	0.86	2434147	0.88
chr5	2444924	2444923	0.68	2444923	0.91	2444923	0.71	2444923	0.91	2444923	0.87
chr5	2447776	2438654	0.07	NA	NA	NA	NA	NA	NA	NA	NA
chr5	2448008	2448007	1.0	NA	NA	2448007	1.0	2402379	1.0	NA	NA
chr5	2448571	2448570	1.0	2448570	1.0	2448570	0.94	2448581	0.5	2448570	0.8
chr5	2458752	2456737	0.3	2457367	0.61	2456737	0.72	2457367	0.59	2457367	0.57
chr5	2472552	2472551	0.79	2472551	0.9	2484283	0.89	2472551	0.9	2472551	0.98
chr5	2477033	2478412	0.5	2476088	0.8	2486920	0.72	2474404	0.79	2474404	0.91
chr5	2478413	2478412	0.82	2490077	0.92	2478412	0.94	2478412	0.91	2490077	0.85
chr5	2485914	2485913	0.97	2485913	0.99	2485913	0.99	2485913	1.0	2485913	0.97
chr5	2492023	2492022	0.45	2491954	0.76	2492022	0.73	2491954	0.68	2507224	0.75
chr5	2494057	2497006	0.87	2493436	0.95	2493436	0.93	2495285	0.95	2493436	0.92
chr5	2506075	2523858	0.14	NA	NA	NA	NA	NA	NA	NA	NA
chr5	2512662	2512661	0.41	2513273	0.77	2513218	0.86	2513273	0.76	2513232	0.82
chr5	2514105	2512587	0.31	2513875	0.4	2514817	0.37	2513875	0.29	2513875	0.42
chr5	2521705	2521704	0.84	2522449	0.77	2518576	0.73	2520707	0.8	2522449	0.71
chr5	2526302	2527151	0.99	2525470	1.0	2526158	1.0	2525470	1.0	2525470	1.0
chr5	2526403	2526411	1.0	2526411	1.0	2526411	1.0	2526411	1.0	NA	NA
chr5	2532336	2533503	0.89	2532355	0.99	2529296	0.98	2532876	0.99	2529296	1.0
chr5	2534302	2534301	0.91	2534301	0.97	2534301	0.97	2527151	0.99	2534301	0.96
chr5	2539462	2539797	0.29	2539491	0.58	2539501	0.6	2539491	0.47	2538521	0.42
chr5	2539819	2541564	0.46	2539900	0.74	2539900	0.57	2539900	0.65	2539900	0.73
chr5	2540374	2541564	0.89	2541564	0.99	2541564	0.91	2541564	0.96	2541564	0.86
chr5	2543498	2543140	0.62	2543497	0.87	2542735	0.77	2543497	0.64	2542735	0.74
chr5	2545098	2545097	0.55	2545097	0.71	2545097	0.75	2545097	0.59	2545097	0.56
chr5	2547851	2547850	0.95	NA	NA	NA	NA	2505008	1.0	NA	NA
chr5	2553985	2548926	0.02	NA	NA	NA	NA	NA	NA	NA	NA
chr5	2558652	2558651	0.83	2552513	0.97	2558651	0.99	2558651	0.96	2552513	1.0
chr5	2559571	2558576	0.72	2552513	0.87	2554673	0.9	2558576	0.79	2560423	0.89
chr5	2561422	2561421	0.99	2562479	1.0	2554673	0.99	2561421	0.98	2560423	1.0
chr5	2566239	2566238	0.95	2566238	1.0	2566238	0.97	2566238	1.0	2566238	0.97
chr5	2578863	2585396	0.57	2565240	1.0	2578878	0.91	2565240	0.77	2578878	0.96
chr5	2580514	2578196	0.83	2580528	0.75	2580528	0.76	2578071	0.58	2578196	0.64
chr5	2581275	2575829	0.32	2580528	0.64	2574918	0.68	2581261	0.67	2582070	0.55
chr5	2589585	2562960	0.23	2599286	0.31	2568592	0.49	2607243	0.27	2579236	0.48
chr5	2590614	2590613	0.81	2590613	0.88	2590613	0.88	2590613	0.88	2590686	0.92
chr5	2593268	2593307	0.43	2567091	1.0	2593307	1.0	2565240	0.62	2593307	0.88
chr5	2593397	2591828	0.95	NA	NA	NA	NA	NA	NA	NA	NA
chr5	2594276	2594275	0.78	2594275	0.98	2594275	0.95	2594275	0.9	2594275	0.98
chr5	2594444	2557252	0.98	NA	NA	NA	NA	NA	NA	NA	NA
chr5	2594601	2594608	1.0	2594608	1.0	NA	NA	NA	NA	2565185	0.73
chr5	2595765	2595764	0.7	2595498	0.7	2595764	0.97	2595764	0.56	2595764	0.94
chr5	2601067	2599029	0.81	2601066	1.0	2601066	0.5	2557094	1.0	2601066	0.5
chr5	2601115	2599373	0.86	2595217	0.95	2595425	0.98	2600690	0.92	2596254	0.87
chr5	2612661	2612660	0.89	2612660	1.0	2612660	0.92	2612660	0.97	2612660	0.64
chr5	2612739	2612743	0.98	2612743	1.0	2612743	1.0	2612743	1.0	2612743	1.0
chr5	2618674	2618673	0.77	2618673	0.87	2618673	0.93	2618673	0.96	2618673	0.71
chr5	2623558	2623557	1.0	2623557	1.0	2623557	0.25	2623557	0.25	2623557	0.33
chr5	2623881	2623880	0.94	2623880	0.96	2623880	0.99	2623880	0.91	2623880	0.99
chr5	2630242	2630241	0.54	2630241	0.88	2630241	0.71	2630241	0.85	2630241	0.63
chr5	2638747	2638746	0.7	2638746	0.84	2638746	0.86	2638746	0.8	2638746	0.86
chr5	2639799	2642412	0.52	2645583	0.27	2640102	0.54	2635340	0.31	2640102	0.45
chr5	2649178	2607587	1.0	2649180	0.95	NA	NA	2649177	1.0	2649180	1.0
chr5	2651644	2651654	1.0	2651654	0.5	2651654	0.67	2651654	1.0	2651654	1.0
chr5	2658687	2658686	0.77	2658686	0.83	2658686	0.93	2657466	0.77	2658686	0.94
chr5	2659836	2685477	0.14	NA	NA	NA	NA	NA	NA	2684221	0.5
chr5	2665094	2665093	0.69	2617924	0.2	NA	NA	2653977	1.0	NA	NA
chr5	2669643	2669719	0.75	2669638	0.6	2669642	0.31	2669638	0.63	2669719	0.18
chr5	2670478	2670512	0.67	2670512	0.5	2670512	1.0	NA	NA	2670479	1.0
chr5	2675598	2675597	0.77	2675597	0.9	2675597	0.96	2675597	0.98	2675597	0.9
chr5	2680408	2678080	0.38	2680423	0.8	2680423	0.98	2678080	0.9	2678080	0.74
chr5	2690039	2690038	0.97	2666896	0.02	NA	NA	2642785	1.0	NA	NA
chr5	2695050	2692214	0.7	2691846	0.85	2691846	0.91	2691846	0.85	2691846	0.9
chr5	2696956	2696968	0.72	2694515	0.81	2696968	0.98	2696968	0.88	2691334	0.73
chr5	2697056	2697055	0.53	2694494	0.75	2696530	0.65	2694494	0.74	2696684	0.71
chr5	2704506	2662745	0.17	2704505	0.98	2708881	0.78	2694387	0.2	2704505	1.0
chr5	2708121	2708111	0.96	2663267	1.0	NA	NA	2707327	1.0	NA	NA
chr5	2710986	2704235	0.86	NA	NA	NA	NA	NA	NA	NA	NA
chr5	2715845	2715844	0.96	2714899	0.64	2715844	1.0	2715844	0.98	NA	NA
chr5	2718036	2718217	0.48	2718035	0.72	2715600	0.58	2718035	0.6	2715920	0.6
chr5	2723506	2723505	0.89	NA	NA	NA	NA	2708344	1.0	NA	NA
chr5	2729448	2729078	0.84	2729447	0.9	2727484	0.84	2729447	0.53	2727484	0.69
chr5	2733680	2732759	0.98	2733191	1.0	2732168	1.0	2728768	1.0	2733679	1.0
chr5	2734622	2734858	0.82	2732893	0.96	2733518	0.99	2735298	0.97	2734858	0.94
chr5	2743754	2743753	0.99	2743852	1.0	2743753	0.76	2743852	0.96	2743753	0.94
chr5	2744073	2744073	0.22	2743731	0.41	2743731	0.5	2743731	0.35	2746115	0.33
chr5	2746014	2746013	0.54	2743852	0.69	2743225	0.77	2743225	0.66	2746013	0.75
chr5	2747230	2746115	0.47	2746115	0.58	2746115	0.16	2746115	0.7	2746115	0.53
chr5	2753704	2753703	0.89	2753703	0.99	2753703	1.0	2753703	0.94	2753703	0.97
chr5	2754575	2754675	0.79	2754675	0.83	2754574	0.87	2754675	0.84	2755077	0.72
chr5	2761348	2728368	0.75	NA	NA	NA	NA	NA	NA	NA	NA
chr5	2766425	2766447	0.98	NA	NA	NA	NA	2766447	1.0	NA	NA
chr5	2771210	2766535	0.51	2771209	1.0	2771020	0.12	NA	NA	NA	NA
chr5	2774467	2774466	0.45	2770905	0.84	2774466	0.81	2774466	0.91	2768929	0.72
chr5	2777331	2778282	0.76	2776687	0.92	2776687	0.92	2777422	0.88	2776687	0.97
chr5	2785410	2786207	0.86	2788718	0.86	2788718	0.74	2786207	0.72	2783600	0.71
chr5	2786910	2784818	0.91	2786909	0.99	2784818	0.97	2786909	1.0	2786909	0.98
chr5	2804213	2804212	0.96	2804212	0.99	2804212	0.99	2804212	0.98	2804212	0.94
chr5	2804632	2804631	0.57	2807051	0.94	2804631	0.78	2807051	0.77	2807051	0.74
chr5	2809736	2809735	0.83	2809679	0.97	2809679	0.88	2809679	0.83	2809679	0.86
chr5	2812470	2813574	0.67	2812469	0.62	2813395	0.41	2812469	0.55	2812249	0.46
chr5	2821228	2831831	0.35	2821227	0.63	2819658	0.48	2809679	0.5	2820419	0.57
chr5	2821421	2821420	1.0	NA	NA	NA	NA	NA	NA	NA	NA
chr5	2821549	2821566	0.63	2821566	0.92	2821566	0.94	2815374	0.93	2821566	0.89
chr5	2836591	2836590	0.88	2836647	0.94	2828624	0.94	2834742	0.94	2836590	0.86
chr5	2844933	2820775	0.33	2844932	0.67	2844932	0.17	2852425	1.0	NA	NA
chr5	2845971	2845970	1.0	NA	NA	2837470	1.0	NA	NA	NA	NA
chr5	2855377	2854886	0.85	NA	NA	NA	NA	NA	NA	2891033	0.5
chr5	2857208	2904099	0.5	2857230	1.0	NA	NA	NA	NA	NA	NA
chr5	2861047	2861046	0.98	2861046	1.0	2861046	1.0	2861046	0.98	2861046	1.0
chr5	2868020	2868030	1.0	NA	NA	NA	NA	NA	NA	NA	NA
chr5	2868675	2868685	0.91	2868685	0.96	2868685	1.0	2868685	0.97	2868685	1.0
chr5	2876486	2876494	0.99	2876494	1.0	2876494	1.0	2876494	1.0	2876494	0.97
chr5	2882805	2882804	0.59	2882804	0.99	2882804	1.0	2878908	0.9	2882804	0.94
chr5	2883700	2881698	0.47	2883699	0.98	2883699	0.7	2883699	0.71	2883699	0.82
chr5	2886245	2886244	0.53	2886244	0.81	2886244	0.84	2886244	0.66	2886244	0.83
chr5	2898069	2892631	0.49	2898068	0.71	2898068	0.85	2898068	0.84	2899044	0.48
chr5	2922138	2922137	1.0	2922137	0.25	2912392	0.25	2924404	0.5	2876890	1.0
chr5	2922425	2922424	1.0	NA	NA	NA	NA	NA	NA	NA	NA
chr5	2923095	2922000	0.66	2916081	0.6	2922000	0.9	2921983	0.96	2921031	0.77
chr5	2924148	2924147	0.78	2924147	0.68	2922564	0.77	2922000	0.71	2924147	0.65
chr5	2935548	2935547	1.0	2935547	1.0	NA	NA	NA	NA	NA	NA
chr5	2939104	2939103	1.0	NA	NA	2939103	1.0	NA	NA	2939103	0.64
chr5	2955651	2955650	1.0	NA	NA	NA	NA	2957010	1.0	2955650	1.0
chr5	2956089	2956103	0.56	2956103	1.0	2956103	0.95	2956103	1.0	2951679	1.0
chr5	2964117	2965053	0.77	2965053	0.96	2964116	0.99	2964116	0.71	2964116	0.96
chr5	2980081	2980080	1.0	2980080	0.25	2980080	1.0	NA	NA	2980080	1.0
chr5	2982223	2982222	0.67	2982222	0.93	2982222	1.0	2982222	0.77	2982222	0.98
chr5	2987869	2987868	0.36	2987868	0.59	2987729	0.84	2991353	0.69	2987868	0.67
chr5	2988025	2988024	0.7	2988024	0.9	2988024	1.0	2988024	0.9	2988024	0.94
chr5	2997194	2997200	0.36	2997205	0.7	2997088	0.83	2997200	0.83	2997205	0.64
chr5	2999965	2999318	0.36	2999964	0.88	2999964	0.93	2999964	0.76	2999964	0.81
chr5	3003376	3004057	0.52	3003510	0.82	3002432	0.75	3002432	0.76	3003510	0.81
chr5	3004938	3004937	0.98	3004937	0.95	3004937	1.0	3004937	1.0	3004937	0.95
chr5	3006069	3006073	0.93	3006073	0.83	3006073	0.96	3006073	0.94	3006073	0.81
chr5	3014947	3013758	0.91	3009931	0.86	3015067	0.93	3015067	0.81	3015094	0.87
chr5	3016162	3016025	0.75	3015628	0.92	3016504	0.87	3016025	0.89	3016104	0.9
chr5	3021890	3021889	0.94	3018109	0.99	3021889	0.87	3018109	0.94	3021889	0.98
chr5	3030076	3030075	0.95	3030075	1.0	3029684	1.0	3030075	0.99	3029813	0.95
chr5	3031418	3031414	0.83	3031450	0.86	NA	NA	3031414	0.94	NA	NA
chr5	3039869	3037295	0.53	3039881	0.46	3039881	0.64	3049175	0.45	3039881	0.4
chr5	3039928	3022933	1.0	NA	NA	NA	NA	3039934	1.0	NA	NA
chr5	3040544	3040543	0.97	2999760	1.0	3040543	0.64	3031500	0.5	3010539	0.5
chr5	3043814	3043822	1.0	3043822	1.0	NA	NA	3043822	1.0	3043822	1.0
chr5	3043869	3012777	1.0	NA	NA	3043888	1.0	NA	NA	NA	NA
chr5	3043922	3043392	0.46	3043921	0.29	3043921	0.33	3043921	0.31	3043921	0.42
chr5	3044303	3043324	0.46	3044302	0.99	3044302	1.0	3044302	0.91	3044302	0.99
chr5	3049955	3049954	0.84	3049954	1.0	3049643	0.97	3049954	0.96	3048523	0.98
chr5	3052521	3052520	0.8	3052520	0.94	3052520	0.91	3052520	0.87	3052520	0.93
chr5	3054594	3054593	0.87	3054671	0.98	3052178	0.89	3054593	0.92	3054671	0.99
chr5	3054765	3054764	0.96	3054764	0.95	3054764	0.52	3054764	0.92	3054764	0.96
chr5	3062648	3062508	0.85	3062377	0.95	3062647	1.0	3062377	0.95	3062377	0.96
chr5	3066879	3066878	0.91	3069512	0.71	3063946	0.88	3066878	0.89	3066878	0.94
chr5	3072064	3072063	0.64	3071876	0.82	3072063	1.0	3071876	0.77	3071876	0.76
chr5	3072369	3072396	0.44	NA	NA	NA	NA	3027807	0.33	NA	NA
chr5	3072397	3072396	1.0	NA	NA	NA	NA	NA	NA	NA	NA
chr5	3072930	3072929	0.63	3072929	0.78	3061026	0.85	3072929	0.77	3072929	0.89
chr5	3073748	3073747	0.68	NA	NA	NA	NA	3073747	0.64	NA	NA
chr5	3074740	3074739	1.0	NA	NA	NA	NA	NA	NA	NA	NA
chr5	3078889	3078888	1.0	3077732	1.0	3078871	1.0	3078871	0.99	3078871	0.98
chr5	3080942	3080942	0.71	3080961	0.9	3080796	0.99	3080540	0.71	3080961	0.9
chr5	3083969	3083968	0.98	3083968	0.95	3083968	1.0	3083968	0.99	3083968	0.96
chr5	3085963	3083726	0.71	3084939	0.73	3084819	1.0	3083726	0.73	3082689	0.92
chr5	3093986	3093985	0.89	3093985	0.96	3093985	0.87	3093985	0.95	3093985	0.99
chr5	3098574	3095797	0.36	3098573	0.96	3098573	0.93	3098573	0.78	3098573	0.98
chr5	3099411	3099410	0.98	NA	NA	NA	NA	3099410	1.0	NA	NA
chr5	3102335	3102348	0.52	3102348	1.0	3102332	0.64	3102190	0.99	3102190	1.0
chr5	3110870	3110885	0.87	3110885	0.89	3110885	0.97	3110885	0.96	3110885	0.91
chr5	3111252	3111251	0.62	3111251	0.55	3111251	0.89	3109982	0.9	3111251	0.85
chr5	3113640	3113449	0.6	3113639	0.86	3113439	0.86	3113639	0.65	3113639	0.82
chr5	3117618	3110034	0.31	3110083	0.39	3118480	0.55	3110083	0.37	3110083	0.45
chr5	3121143	3119309	0.46	3121079	0.59	3121079	0.75	3121079	0.58	3121079	0.74
chr5	3123481	3123485	0.99	3123485	0.98	3123485	0.98	3123485	1.0	3123661	0.91
chr5	3124038	3124044	0.97	3124044	0.93	3121007	0.91	3124044	0.99	3121007	0.59
chr5	3125560	3158966	0.22	NA	NA	3121542	1.0	NA	NA	3121140	0.33
chr5	3129753	3129741	0.78	3130083	0.48	3129513	0.85	3129513	0.69	3130138	0.57
chr5	3130814	3130813	0.82	3130813	1.0	NA	NA	3130813	1.0	3101338	1.0
chr5	3131430	3131429	0.9	3131442	1.0	NA	NA	NA	NA	3131442	1.0
chr5	3137004	3134995	1.0	NA	NA	NA	NA	NA	NA	NA	NA
chr5	3137538	3137537	0.98	3137537	0.95	3137537	0.98	3137537	0.89	3137537	0.95
chr5	3139323	3139322	0.8	3139044	0.82	3139044	0.77	3139044	0.63	3139044	0.86
chr5	3140152	3140865	0.98	3140602	0.96	3140602	0.85	3140865	0.91	3140151	0.96
chr5	3141155	3139044	0.59	3139044	0.65	3139711	0.96	3139044	0.68	3139044	0.84
chr5	3147345	3146195	0.56	3147344	0.98	3145223	0.97	3147344	0.73	3147344	0.97
chr5	3147394	3147408	0.59	NA	NA	3120759	1.0	NA	NA	3147408	0.8
chr5	3147586	3147585	0.81	3149984	0.76	3149984	0.66	3149984	0.79	3143955	0.83
chr5	3149175	3149174	0.79	3149174	0.93	3149174	0.66	3149174	0.94	3149174	0.93
chr5	3159218	3159217	0.6	3159217	0.72	3159217	0.78	3159217	0.84	3159217	0.82
chr5	3165261	3165260	1.0	3153853	0.89	3165260	0.97	3162703	0.96	3165260	0.97
chr5	3168382	3170606	0.77	3168396	0.84	3168396	1.0	3168396	0.76	3168396	0.82
chr5	3169173	3169310	0.89	3169172	0.94	3169172	0.93	3169172	0.91	3169172	0.94
chr5	3170895	3141113	1.0	NA	NA	NA	NA	NA	NA	3154822	0.76
chr5	3174719	3175012	0.94	3174718	1.0	3175169	1.0	3174718	1.0	3174718	1.0
chr5	3174862	3184596	0.04	NA	NA	NA	NA	NA	NA	NA	NA
chr5	3185498	3185597	0.67	3185597	0.9	3185497	0.91	3185597	0.86	3185597	0.88
chr5	3188539	3188543	0.4	3188564	0.76	3190176	0.87	3190176	0.7	3188564	0.79
chr5	3192548	3192547	0.73	3192547	0.98	3192547	0.96	3192547	0.91	3192547	0.94
chr5	3195050	3191103	1.0	3195063	1.0	NA	NA	3204123	0.95	3192615	1.0
chr5	3207113	3206422	0.77	3206422	0.95	3206422	0.96	3206422	0.95	3206422	0.95
chr5	3211678	3211045	1.0	3211717	1.0	NA	NA	3211717	1.0	3211717	1.0
chr5	3212500	3212507	1.0	3212507	1.0	3212507	0.99	3212507	1.0	3212507	0.98
chr5	3216708	3216716	0.95	3215919	0.91	3215919	0.94	3216716	0.95	3217136	0.91
chr5	3217684	3217683	0.93	3217683	1.0	3217683	0.94	3217683	0.98	3217683	0.98
chr5	3221996	3225070	0.76	3225070	0.9	3225070	0.87	3225070	0.88	3225070	0.79
chr5	3230863	3230862	0.98	3227479	1.0	3230650	0.96	3230862	0.99	3230862	0.99
chr5	3232544	3232543	0.96	3239426	0.98	3232543	0.65	3222950	0.71	3232543	0.5
chr5	3233230	3233229	1.0	3233229	1.0	3233229	0.99	3233531	0.9	3233229	0.97
chr5	3233380	3232592	0.52	3237319	0.78	3233400	0.79	3233400	0.72	3233400	0.79
chr5	3239231	3239230	0.6	3238501	0.94	3239230	0.93	3239290	0.95	3239230	0.88
chr5	3239958	3216026	0.07	NA	NA	NA	NA	NA	NA	NA	NA
chr5	3244074	3244079	0.95	3244281	0.76	3244079	0.99	3244281	0.93	3244281	0.86
chr5	3245295	3206989	1.0	3230589	0.01	3252417	0.2	NA	NA	3272605	0.1
chr5	3249459	3249463	0.88	3248652	0.92	3248050	0.92	3248652	0.86	3248652	0.89
chr5	3257495	3257500	0.85	3257500	0.97	3257500	0.98	3257500	1.0	3257500	0.98
chr5	3264805	3264804	0.64	3264804	0.71	3264804	1.0	3264804	0.82	3264804	0.85
chr5	3267817	3267816	0.8	3264804	0.93	3265575	0.9	3267398	0.92	3267398	0.94
chr5	3272114	3272117	0.79	3272036	0.98	3272036	0.98	3272117	0.94	3272117	0.98
chr5	3279246	3279246	0.69	3279156	0.64	3279156	0.8	3279246	0.62	3279156	0.68
chr5	3284945	3270816	0.4	3284945	0.63	3283866	0.75	3284945	0.64	3284945	0.61
chr5	3288968	3288422	1.0	3287043	1.0	NA	NA	3288422	0.83	3288967	0.44
chr5	3289189	3289188	0.69	3276134	1.0	3289188	0.5	3289188	0.57	3289188	0.5
chr5	3289786	3289785	0.69	3289785	1.0	3310750	0.5	3262273	1.0	NA	NA
chr5	3290256	3290255	0.98	3290255	0.95	3290255	0.99	3290255	0.94	3290255	0.98
chr5	3295487	3295486	0.71	3295486	0.63	3295486	0.98	3295486	0.77	3295486	0.71
chr5	3298197	3282653	1.0	3298196	1.0	NA	NA	3298196	1.0	3298196	1.0
chr5	3300079	3300078	1.0	NA	NA	NA	NA	3300078	1.0	3299065	1.0
chr5	3300589	3300588	1.0	3300588	1.0	3300588	0.98	3300588	1.0	3300588	0.99
chr5	3300669	3296382	0.46	3300668	0.82	3300588	0.89	3300668	0.77	3300668	0.83
chr5	3301073	3301095	0.87	3301072	0.97	3301072	0.99	3301072	0.98	3301072	0.99
chr5	3301915	3301914	0.97	3303770	0.87	3301914	1.0	3301914	0.85	3301914	0.99
chr5	3314958	3312496	0.47	3315117	0.95	3311910	0.98	3315558	0.79	3315117	0.9
chr5	3319560	3319559	0.95	3359259	0.5	3319559	0.44	3319559	0.73	NA	NA
chr5	3321020	3321019	0.49	3320018	0.5	3320904	0.8	3320364	0.54	3320330	0.67
chr5	3322298	3322297	0.46	3323254	0.83	3322256	0.8	3321835	0.79	3321835	0.79
chr5	3322417	3322418	0.99	3322445	0.97	3322418	1.0	3322445	1.0	3322445	0.96
chr5	3323179	3320514	1.0	3320514	1.0	NA	NA	3320514	1.0	3313196	1.0
chr5	3323236	3323254	0.99	3323254	0.98	3323254	0.99	3323254	0.97	3323254	1.0
chr5	3325236	3325235	0.86	3325235	0.98	3325235	0.91	3325235	0.98	3325235	0.99
chr5	3326818	3330661	0.4	3326839	0.86	3330443	0.95	3326839	0.71	3326839	0.85
chr5	3326922	3326977	0.74	3326977	0.78	3326977	0.95	3330443	0.84	3330443	0.79
chr5	3344556	3344555	0.49	3344555	1.0	NA	NA	3344555	1.0	3327091	1.0
chr5	3347081	3396551	0.05	NA	NA	NA	NA	NA	NA	NA	NA
chr5	3349859	3346207	1.0	3349858	1.0	3349658	1.0	3349858	0.95	3349858	1.0
chr5	3359004	3353501	0.14	NA	NA	NA	NA	NA	NA	NA	NA
chr5	3366844	3366842	1.0	NA	NA	NA	NA	NA	NA	NA	NA
chr5	3366985	3366984	0.93	3366984	0.96	3366984	1.0	3366984	0.98	3366984	0.96
chr5	3367340	3368537	0.98	3367229	0.95	NA	NA	3368537	1.0	3366780	1.0
chr5	3372134	3369594	0.8	3372133	0.68	3369423	0.62	3369594	0.53	3372133	0.68
chr5	3372377	3372376	0.98	NA	NA	NA	NA	NA	NA	3372376	0.33
chr5	3383505	3383504	0.97	3383504	0.94	3383504	0.96	3383504	0.98	3383504	0.99
chr5	3383667	3415719	0.41	3387372	0.67	3396746	0.09	3411845	0.5	3387372	0.13
chr5	3390248	3386077	0.43	3393296	0.46	3387721	0.34	3393296	0.49	3386077	0.4
chr5	3391792	3404286	0.67	NA	NA	3391804	1.0	3364086	1.0	NA	NA
chr5	3396545	3398083	0.61	3394234	0.89	3394234	0.85	3394234	0.82	3394234	0.89
chr5	3397682	3397681	0.94	3397681	0.84	3397681	1.0	3397681	0.77	3397681	0.58
chr5	3398905	3399723	0.68	3398931	0.96	NA	NA	3398931	0.98	3363703	0.6
chr5	3399502	3396629	0.53	3396629	0.83	3399501	0.67	3396390	0.81	3394476	0.81
chr5	3402452	3402451	1.0	3402451	1.0	NA	NA	NA	NA	NA	NA
chr5	3403747	3396629	0.97	3409947	0.99	3394476	1.0	3396390	0.94	3399707	0.98
chr5	3413406	3410247	0.69	3413405	0.82	3414055	0.87	3408387	0.77	3413405	0.9
chr5	3413527	3407454	0.75	3413526	0.97	3413526	1.0	3396390	1.0	3413526	0.99
chr5	3423006	3423014	1.0	3423014	1.0	NA	NA	3423014	1.0	3403107	1.0
chr5	3424568	3425542	0.45	3441444	0.56	3421618	0.41	3441444	0.41	3441444	0.53
chr5	3425177	3422478	0.68	3377469	0.33	NA	NA	3383102	0.3	3432107	0.1
chr5	3425480	3377795	1.0	NA	NA	3412567	1.0	3425512	1.0	3402774	0.08
chr5	3427302	3422006	0.93	3421618	0.91	3421618	0.8	3425941	0.93	3421618	0.88
chr5	3436992	3436991	0.72	3436991	0.86	3436991	0.33	3436991	0.62	3436991	0.8
chr5	3445050	3445049	1.0	NA	NA	3445049	1.0	3425828	0.5	NA	NA
chr5	3447221	3447220	1.0	NA	NA	NA	NA	3401796	1.0	3443587	1.0
chr5	3449657	3449669	0.5	3449900	0.63	3449215	0.96	3449900	0.63	3449900	0.75
chr5	3453894	3449383	0.68	3451792	0.62	3453857	0.53	3449325	0.64	3453857	0.57
chr5	3459856	3459855	0.8	3459855	0.79	NA	NA	3459855	0.59	3459855	1.0
chr5	3460189	3460188	0.85	3466511	0.96	3460188	0.83	3460188	0.93	3466511	0.95
chr5	3467432	3467431	0.95	3467431	0.98	3467431	0.85	3458530	0.62	3467431	0.99
chr5	3468492	3468491	0.93	3470538	0.77	3469598	0.83	3481054	0.67	3467431	0.91
chr5	3469344	3458133	0.84	3469354	1.0	NA	NA	NA	NA	3469354	1.0
chr5	3475160	3475159	0.69	3447297	1.0	NA	NA	3475159	0.63	3445834	1.0
chr5	3475574	3461880	0.89	3455997	0.5	3475584	0.2	3456001	0.94	3475581	0.25
chr5	3477301	3463085	0.88	3470631	0.65	3469598	0.95	3472965	0.77	3467431	0.91
chr5	3477586	3465564	0.87	3473778	0.91	3469598	0.96	3473778	0.87	3467243	0.92
chr5	3483258	3483257	0.69	3455997	1.0	3483257	0.75	3446536	0.74	3483257	0.25
chr5	3483765	3483772	0.97	3457925	1.0	NA	NA	3483772	0.96	3457604	1.0
chr5	3488618	3488657	0.98	3488348	0.98	3488657	0.98	3488657	0.96	3488657	0.95
chr5	3490855	3488660	0.3	3492431	0.9	3492431	0.94	3490869	0.91	3492431	0.9
chr5	3493139	3494033	0.57	3492263	0.68	3489091	0.79	3505942	0.58	3493207	0.75
chr5	3495139	3456494	0.54	3495728	0.62	3495167	0.71	3495154	0.38	3495167	0.64
chr5	3497417	3497423	0.78	3496242	0.98	3497423	1.0	3497423	0.91	3496242	0.97
chr5	3497809	3496242	0.88	3496242	0.94	3493464	0.82	3496242	0.92	3496242	0.96
chr5	3504852	3489091	0.61	3510721	0.94	3493464	0.83	3487433	0.81	3505378	0.9
chr5	3512084	3512083	0.79	3512083	0.57	3512083	0.6	3463002	0.56	3512083	0.58
chr5	3514383	3516242	0.59	3515215	0.86	3503064	0.78	3493160	0.74	3515069	0.82
chr5	3514821	3507876	1.0	3514820	1.0	3512229	1.0	3466355	1.0	3466355	0.98
chr5	3516774	3515746	0.96	3516773	0.67	3516773	1.0	3516773	1.0	3516773	1.0
chr5	3524273	3525438	0.44	3524272	0.78	3521587	0.88	3521587	0.73	3521587	0.86
chr5	3527076	3527097	0.7	3482119	0.86	3527097	0.14	3482119	0.56	3527097	0.6
chr5	3528443	3530180	0.73	3530180	0.87	3523017	0.73	3532392	0.89	3532392	0.86
chr5	3531581	3531580	0.9	3531580	0.92	3521587	0.98	3531580	0.9	3531580	0.91
chr5	3542038	3503352	0.44	NA	NA	NA	NA	3577803	0.25	NA	NA
chr5	3547389	3555819	0.75	3547495	0.92	3546543	0.99	3555819	0.92	3546543	0.9
chr5	3547654	3597285	0.03	NA	NA	NA	NA	NA	NA	NA	NA
chr5	3548201	3548200	1.0	3548200	1.0	NA	NA	3548200	1.0	NA	NA
chr5	3548966	3549378	0.78	3547097	0.96	3547621	0.92	3546543	0.95	3546543	0.92
chr5	3549386	3545567	1.0	NA	NA	NA	NA	NA	NA	NA	NA
chr5	3554091	3554090	0.94	3554090	0.97	3554090	1.0	3554090	0.69	3554090	1.0
chr5	3556500	3556499	0.95	3556499	1.0	3553959	0.97	3556499	0.99	3556499	0.99
chr5	3558013	3558012	0.77	3558012	1.0	3558012	0.5	3514132	1.0	3558012	0.5
chr5	3567933	3567944	0.87	3605127	0.5	3596694	0.17	3567944	1.0	3567944	0.33
chr5	3581310	3613026	0.5	NA	NA	NA	NA	NA	NA	NA	NA
chr5	3598517	3598516	0.84	3598516	0.97	3598516	0.94	3598516	0.97	3598516	0.99
chr5	3599151	3632006	0.33	NA	NA	3643557	0.67	NA	NA	NA	NA
chr5	3601441	3601446	0.31	3601446	1.0	NA	NA	3601446	0.92	3645731	0.8
chr5	3607067	3606017	0.5	3606017	0.62	3607302	0.81	3606017	0.67	3606170	0.76
chr5	3610306	3653348	0.33	NA	NA	3617834	0.04	NA	NA	NA	NA
chr5	3623847	3623842	0.76	NA	NA	3654354	0.5	NA	NA	NA	NA
chr5	3631242	3631448	0.47	3621749	0.3	3631241	0.93	3614104	0.36	3631241	0.92
chr5	3646327	3647692	0.63	3653024	0.82	3642737	0.66	3647692	0.76	3645203	0.73
chr5	3655334	3656041	0.58	3656041	0.86	3655333	0.63	3656041	0.73	3655333	0.7
chr5	3667026	3667152	0.92	3661890	0.9	3662664	0.94	3662885	0.84	3662885	0.59
chr5	3679525	3679524	0.51	3679524	0.44	3679524	0.49	3679524	0.54	3679524	0.48
chr5	3679980	3679979	0.74	3679979	0.95	3679979	0.75	3679979	0.82	3679979	0.97
chr5	3691665	3690947	0.99	3690947	1.0	3690947	0.98	3691659	0.99	3690947	0.99
chr5	3695685	3695697	1.0	3687117	1.0	NA	NA	3687117	1.0	NA	NA
chr5	3697511	3697510	0.94	3697510	1.0	3697510	0.98	3697510	1.0	3697510	1.0
chr5	3700564	3674162	0.07	NA	NA	NA	NA	3700551	1.0	3682695	0.5
chr5	3700765	3700780	0.5	NA	NA	NA	NA	NA	NA	3700756	1.0
chr5	3700783	3700780	0.5	NA	NA	3701210	0.33	NA	NA	NA	NA
chr5	3703888	3719476	0.11	NA	NA	3712371	0.01	NA	NA	NA	NA
chr5	3712601	3712600	0.25	3712600	0.35	3712600	0.28	3712600	0.28	3712600	0.37
chr5	3715714	3713936	0.98	3755460	1.0	3700638	0.25	3711118	0.89	3715220	0.38
chr5	3716289	3700097	1.0	NA	NA	NA	NA	NA	NA	3716288	1.0
chr5	3719893	3719892	0.93	3720155	1.0	3719519	0.87	3719892	0.96	3719519	0.95
chr5	3725133	3725132	0.7	3720938	0.77	3726387	0.88	3726387	0.66	3720938	0.77
chr5	3727432	3727447	0.73	NA	NA	NA	NA	3727726	1.0	NA	NA
chr5	3727613	3727630	0.91	3679592	1.0	3727605	0.7	NA	NA	NA	NA
chr5	3728176	3724419	0.79	3728175	0.82	3727927	0.94	3731649	0.81	3728175	0.87
chr5	3733123	3721437	0.43	3733122	0.53	3733122	0.75	3721437	0.42	3733122	0.67
chr5	3735962	3735686	0.78	3736431	0.7	3735961	0.87	3735961	0.68	3736431	0.76
chr5	3738982	3738310	0.74	3738310	0.96	3738981	1.0	3738981	0.93	3738981	0.95
chr5	3755104	3755108	0.85	3754317	0.89	3755108	0.67	3755108	0.97	3755108	0.87
chr5	3755823	3754963	0.7	NA	NA	3755834	1.0	3755834	1.0	3755818	0.67
chr5	3758164	3758163	0.7	3758163	0.92	3756587	0.82	3758163	0.8	3758163	0.92
chr5	3762329	3762328	0.96	3762328	1.0	3762328	1.0	3762328	0.59	3762328	0.84
chr5	3768507	3768506	0.98	3768506	1.0	3768506	0.82	3768506	0.97	3768506	0.97
chr5	3772051	3772050	0.77	3772050	0.76	3772050	0.87	3772050	0.9	3772050	0.72
chr5	3773587	3773586	0.63	3774893	0.73	3773586	0.83	3773586	0.72	3770964	0.62
chr5	3776807	3776520	0.49	3773537	0.5	3745381	0.1	3750626	0.34	3773537	0.42
chr5	3780216	3780225	0.11	3780225	1.0	NA	NA	3780225	0.89	3780225	1.0
chr5	3781607	3781606	0.67	3781606	0.89	3781606	1.0	3781606	0.98	3781606	0.79
chr5	3788080	3788079	0.99	3787877	0.5	3788079	1.0	3755272	1.0	3788079	0.95
chr5	3791937	3792517	1.0	3790651	1.0	3791940	1.0	3789696	1.0	3791940	0.99
chr5	3794986	3794985	0.78	3794985	0.96	3794985	0.93	3794985	0.95	3794985	0.97
chr5	3797338	3797349	0.3	3797349	0.17	3797337	0.99	3791939	0.29	3797337	0.68
chr5	3799109	3797035	1.0	NA	NA	NA	NA	NA	NA	NA	NA
chr5	3801259	3801262	1.0	3801262	1.0	3835835	0.5	NA	NA	3828797	0.33
chr5	3806183	3806182	0.78	3806182	0.96	3806182	0.92	3806182	0.86	3806151	0.95
chr5	3810042	3810041	1.0	NA	NA	3810041	0.79	3810041	1.0	NA	NA
chr5	3816346	3816372	0.57	3816344	0.85	3815881	0.8	3791181	0.46	3816344	0.94
chr5	3819219	3819218	0.74	3816200	1.0	3812840	0.97	3813451	0.99	3821878	1.0
chr5	3821027	3821026	0.92	3815565	0.96	3815565	0.96	3815565	0.87	3815565	0.94
chr5	3830292	3830291	0.91	3830291	0.5	3830291	0.44	3830291	0.83	3830291	0.36
chr5	3831083	3831082	0.94	3814586	0.07	3788577	0.59	3831082	0.82	3814586	0.26
chr5	3832222	3832241	1.0	3827606	1.0	3826224	0.98	3832241	1.0	3832241	0.99
chr5	3835836	3835835	0.55	3835835	0.89	3828095	0.86	3839403	0.65	3828095	0.47
chr5	3836251	3834489	0.94	3828095	1.0	3828095	1.0	3831394	1.0	3828095	0.99
chr5	3838491	3838490	0.96	3838490	1.0	3838490	0.94	3838490	0.98	3838490	0.99
chr5	3841109	3841108	0.67	3841065	0.72	3841065	0.71	3841065	0.68	3841065	0.69
chr5	3852330	3838917	0.25	NA	NA	NA	NA	NA	NA	NA	NA
chr5	3886645	3886650	0.79	3886650	0.4	3886650	1.0	3886650	0.67	NA	NA
chr5	3887070	3887069	0.68	3886899	0.92	3887069	0.53	3886899	0.88	3876352	0.78
chr5	3887088	3887069	0.93	3886899	0.98	3887069	1.0	3886899	0.98	3876352	1.0
chr5	3887638	3887642	0.5	3887642	0.77	3887743	0.79	3887642	0.69	3874989	0.42
chr5	3892598	3892622	0.99	3892622	0.98	3892622	0.99	3892622	0.99	3895307	0.99
chr5	3895102	3895101	0.97	3895101	0.96	3895194	0.88	3895101	0.95	3890216	0.97
chr5	3896443	3896442	1.0	3896162	1.0	NA	NA	3870577	0.57	NA	NA
chr5	3897559	3905880	0.53	3902863	0.6	3898124	0.33	3905880	0.43	3902863	0.41
chr5	3898578	3902616	0.63	3903760	0.62	3898577	0.71	3902616	0.67	3898577	0.84
chr5	3912447	3912446	0.35	3912446	0.35	3905774	0.11	3903760	0.38	3912446	0.47
chr5	3916988	3916987	0.42	3912076	0.59	3916990	0.89	3916987	0.58	3916987	0.57
chr5	3917039	3898577	0.51	3914652	0.7	3917044	1.0	3902616	0.87	3917044	1.0
chr5	3917364	3917379	0.89	3917379	0.71	3895132	0.5	3917379	0.9	3917379	0.92
chr5	3918941	3918942	0.44	3945564	0.64	3918942	0.76	3918942	0.73	3918942	0.4
chr5	3929092	3926371	0.31	3929021	0.9	3913974	0.49	3925928	0.73	3933341	0.91
chr5	3931952	3931951	0.98	3931951	0.99	3896620	1.0	3931951	1.0	3925928	1.0
chr5	3939471	3939470	1.0	NA	NA	3939478	0.56	NA	NA	NA	NA
chr5	3941167	3941166	0.75	3941166	0.56	3941166	0.65	3941166	0.4	3941166	0.26
chr5	3941794	3939478	0.64	3941846	0.24	3941846	0.36	3938905	0.42	3926229	0.27
chr5	3942405	3942983	0.44	3929021	0.94	3942404	0.43	3961261	0.78	3925928	0.95
chr5	3943853	3943852	0.78	3943852	1.0	3943852	0.75	3962538	0.59	NA	NA
chr5	3944443	3944442	0.98	3907926	0.82	3907926	1.0	3944442	0.93	3944442	0.77
chr5	3944453	3932408	0.61	3916596	0.48	3944452	1.0	3916596	0.54	3925237	0.28
chr5	3947189	3947198	0.81	3947198	1.0	NA	NA	NA	NA	NA	NA
chr5	3947569	3932244	0.87	3947703	0.91	3947616	0.84	3911342	0.41	3947616	0.86
chr5	3955240	3955239	0.46	NA	NA	3955239	0.71	3974692	0.2	3932425	1.0
chr5	3956209	3956208	0.99	3956208	0.98	3949973	0.93	3953391	0.96	3953391	0.97
chr5	3957896	3956463	0.88	3958157	0.94	3954153	0.95	3952704	0.96	3950765	0.87
chr5	3960591	3960426	0.48	3958929	0.93	3960513	0.98	3958929	0.81	3960875	0.97
chr5	3961249	3961667	0.61	3951514	0.65	3954456	0.82	3944192	0.56	3948489	0.69
chr5	3962907	3962906	0.74	3962906	0.9	3962906	0.99	3962906	0.9	3962906	0.93
chr5	3964314	3929903	1.0	3964313	1.0	NA	NA	3964313	1.0	NA	NA
chr5	3975422	3963294	0.56	3975459	0.54	3975459	0.65	3975459	0.67	3975459	0.43
chr5	3978029	3958740	0.08	NA	NA	NA	NA	NA	NA	NA	NA
chr5	3983279	3972089	0.91	3971893	0.98	3968544	0.97	3964873	0.97	3970566	0.98
chr5	3984327	3971960	0.62	3985156	0.8	3985133	0.86	3964804	0.81	3970566	0.72
chr5	3985537	3987097	0.84	3985133	0.97	3985133	0.98	3985536	0.95	3985536	0.96
chr5	3989179	3989102	0.91	3985133	0.96	3989102	0.92	3989102	0.95	3989016	0.97
chr5	4004377	4004376	0.86	3986526	0.17	4004376	0.64	4004376	1.0	4004376	0.58
chr5	4007393	4034527	0.25	NA	NA	NA	NA	NA	NA	NA	NA
chr5	4007769	4006980	0.71	4006980	0.98	4005985	0.92	4006980	0.85	4005985	1.0
chr5	4008962	3982425	1.0	NA	NA	NA	NA	NA	NA	NA	NA
chr5	4010907	4010906	0.83	4002356	0.9	4006599	0.89	4010906	0.91	4010906	0.92
chr5	4020518	4020517	1.0	NA	NA	NA	NA	4001198	1.0	NA	NA
chr5	4026242	4026241	0.85	4026250	0.72	4026241	0.25	4026250	0.43	4026250	1.0
chr5	4042162	4042161	0.99	4025979	1.0	NA	NA	4042161	1.0	NA	NA
chr5	4047461	4047460	0.73	4042647	0.95	4042681	0.78	4047460	0.94	4044149	0.83
chr5	4048948	4040383	0.74	4040383	0.94	4048947	0.91	4039745	0.94	4048947	0.92
chr5	4055010	4055024	0.46	4055019	0.39	4031180	0.66	4055019	0.62	4033943	0.45
chr5	4055204	4055203	0.93	4055203	0.79	4055203	0.75	4055203	0.51	4055203	1.0
chr5	4059807	4037065	0.87	NA	NA	NA	NA	4037065	1.0	NA	NA
chr5	4060757	4023136	0.37	4040383	0.89	4059496	0.85	4032888	0.46	4060023	0.87
chr5	4071492	4071496	0.68	4075572	0.98	4072656	1.0	4075572	0.97	4072656	0.96
chr5	4072587	4072656	0.97	4070954	0.99	4072656	0.95	4070954	0.97	4072656	0.93
chr5	4080845	4068067	0.54	4067311	1.0	4067311	0.5	4067311	1.0	4067311	1.0
chr5	4084254	4085436	0.92	4083497	1.0	4085783	1.0	4082619	0.99	4083497	0.96
chr5	4090175	4084229	0.94	NA	NA	NA	NA	4049782	0.5	NA	NA
chr5	4092735	4098219	0.5	NA	NA	NA	NA	NA	NA	NA	NA
chr5	4095195	4096677	0.51	4093416	0.61	4100237	0.67	4096867	0.41	4087829	0.43
chr5	4095402	4096369	0.99	4057530	1.0	4057604	0.03	4096369	1.0	4095401	1.0
chr5	4095857	4095856	0.76	4095856	1.0	4095868	1.0	4095856	1.0	NA	NA
chr5	4096939	4096938	0.49	4096124	0.39	4096124	0.46	4096124	0.48	4096124	0.48
chr5	4100752	4100751	0.97	4057530	1.0	NA	NA	4096369	1.0	NA	NA
chr5	4102099	4102098	0.87	4102098	0.9	4102098	0.92	4102098	0.87	4102098	0.94
chr5	4106758	4106776	0.45	4107398	0.77	4103146	0.93	4103907	0.74	4103692	0.82
chr5	4107443	4107442	0.46	4107442	0.62	4107442	0.95	4089164	0.5	4107442	0.75
chr5	4111480	4109885	0.69	4111355	0.93	4111479	0.92	4111355	0.91	4111355	0.89
chr5	4113193	4113192	0.89	4112917	0.96	4112658	1.0	4113192	1.0	4113192	0.96
chr5	4123515	4117118	0.46	4115021	0.96	4117118	0.95	4123344	0.82	4117118	0.89
chr5	4129785	4129792	1.0	4129573	0.98	4126227	0.98	4129792	0.99	4129792	0.97
chr5	4134623	4134622	0.78	4134622	0.89	4134622	0.79	4134622	0.57	4134622	0.71
chr5	4150634	4150638	0.44	4150638	0.52	4150638	0.68	4150638	0.52	4150638	0.64
chr5	4150784	4147630	0.96	NA	NA	4101232	0.0	4142595	0.86	NA	NA
chr5	4150801	4147630	0.93	NA	NA	4101232	0.0	4142595	0.94	NA	NA
chr5	4151023	4145940	0.5	NA	NA	NA	NA	4104541	1.0	NA	NA
chr5	4152414	4152413	0.87	4152413	0.9	4152413	0.89	4152413	0.37	4152413	0.67
chr5	4155697	4155696	0.4	4147978	0.52	4147978	0.7	4147978	0.66	4156717	0.83
chr5	4155737	4148587	0.58	4155726	0.45	4155726	1.0	4144903	0.61	4155726	0.18
chr5	4156851	4156850	0.32	4156850	0.45	4156850	0.38	4156850	0.49	4156850	0.57
chr5	4158460	4161036	0.76	4158459	0.77	4158459	0.96	4161036	0.7	4158459	0.84
chr5	4159552	4119608	0.06	NA	NA	4138207	0.2	NA	NA	4137611	0.33
chr5	4165413	4165412	0.74	4165412	0.94	4165409	0.48	4165412	0.88	4162227	0.89
chr5	4169509	4169527	1.0	NA	NA	4169527	0.64	NA	NA	NA	NA
chr5	4170137	4170053	0.96	4170136	1.0	NA	NA	4193972	1.0	NA	NA
chr5	4170319	4170053	0.81	4170318	0.5	4170318	0.59	4169635	0.74	4170318	0.76
chr5	4175547	4175546	0.91	4175546	0.85	4175546	0.66	4175546	0.96	4175546	0.93
chr5	4191543	4188538	0.73	4191600	0.95	4191556	0.44	4191600	0.75	4189648	0.86
chr5	4194794	4192759	0.44	4194793	0.9	4171378	0.71	4188365	0.6	4194793	0.84
chr5	4196072	4195891	0.91	4195826	0.91	4188538	0.88	4195826	0.9	4195891	0.95
chr5	4196688	4196687	0.95	NA	NA	NA	NA	4196687	1.0	NA	NA
chr5	4197201	4197200	0.56	4197200	0.9	4197202	0.87	4197200	0.86	4197200	0.9
chr5	4197575	4197574	0.73	4197574	0.97	4197574	1.0	4197861	0.48	4197574	0.95
chr5	4198431	4202411	0.4	4157720	0.33	4245508	0.03	4148728	1.0	NA	NA
chr5	4199892	4199891	0.96	4198694	0.98	4201618	0.67	4199891	1.0	4200491	0.96
chr5	4200081	4196071	0.56	4197099	1.0	4200080	0.79	4193664	0.86	4200491	0.89
chr5	4201696	4201618	0.61	4197861	0.57	4201695	0.77	4201651	0.42	4201618	0.67
chr5	4211229	4189784	0.04	NA	NA	NA	NA	NA	NA	NA	NA
chr5	4213351	4213350	0.99	4209312	1.0	4213350	1.0	4213350	0.97	4213350	0.98
chr5	4215360	4213827	1.0	4213533	1.0	4213533	1.0	4213533	1.0	4213533	0.98
chr5	4215859	4265696	0.03	NA	NA	NA	NA	NA	NA	NA	NA
chr5	4219573	4226105	0.33	NA	NA	NA	NA	NA	NA	NA	NA
chr5	4222035	4222045	0.84	4222034	0.51	4222034	1.0	4221810	0.68	4215922	0.95
chr5	4223906	4223906	0.19	4223905	0.13	4223905	0.13	4247221	0.11	4213185	0.21
chr5	4226240	4226518	0.74	4226518	1.0	4226518	0.99	4226518	0.96	4226518	0.95
chr5	4232213	4232212	1.0	NA	NA	4258650	0.17	4232212	1.0	4232212	1.0
chr5	4233171	4233170	1.0	4204643	1.0	NA	NA	4220336	1.0	NA	NA
chr5	4236588	4236878	0.72	4232655	0.74	4233846	0.86	4236878	0.74	4236878	0.72
chr5	4240098	4240112	1.0	NA	NA	4240112	1.0	4215440	1.0	4236360	1.0
chr5	4242424	4226044	1.0	4242429	0.85	4242429	0.44	4226044	1.0	4280065	0.33
chr5	4255055	4255691	0.69	4255054	0.84	4254855	0.94	4256497	0.83	4252186	0.92
chr5	4260574	4260573	1.0	NA	NA	NA	NA	4239382	1.0	NA	NA
chr5	4261342	4261341	1.0	NA	NA	NA	NA	NA	NA	4278710	0.05
chr5	4261477	4261481	0.73	NA	NA	NA	NA	4261481	1.0	NA	NA
chr5	4272305	4270772	0.59	4274962	0.91	4266542	0.94	4267591	0.95	4265599	0.93
chr5	4280066	4280061	0.72	4280065	0.8	4280065	0.75	4254394	0.9	4280065	0.37
chr5	4280988	4281191	0.3	4280987	0.42	4281191	0.58	4254394	0.41	4281094	0.69
chr5	4281192	4287747	0.6	4281191	0.97	4281191	0.98	4281191	0.9	4281191	0.96
chr5	4282337	4282336	0.55	4282336	0.98	4282336	0.98	4282336	0.93	4284730	0.92
chr5	4287668	4287670	0.92	4287670	0.97	4287670	0.96	4287670	0.98	4287670	0.94
chr5	4289537	4305946	0.05	NA	NA	NA	NA	NA	NA	NA	NA
chr5	4291710	4288759	0.36	4299169	0.61	4289495	0.64	4299169	0.64	4292503	0.64
chr5	4294841	4294840	0.42	4294840	0.76	4294840	0.77	4294840	0.48	4294840	0.86
chr5	4295931	4295770	0.95	4295930	0.96	4295930	0.98	4295770	0.93	4295930	0.99
chr5	4296398	4294840	0.2	4310062	0.61	4296397	0.7	4322148	0.38	4310062	0.48
chr5	4299158	4299157	0.87	4295870	0.93	4296782	0.99	4299157	0.97	4296782	0.97
chr5	4304429	4302278	1.0	NA	NA	NA	NA	4254492	1.0	NA	NA
chr5	4307620	4307619	0.59	4310824	0.9	4310824	0.97	4310824	0.87	4310824	0.85
chr5	4312526	4278485	0.28	NA	NA	NA	NA	NA	NA	NA	NA
chr5	4321349	4321348	0.96	4321348	1.0	4317970	0.96	4321348	1.0	4317104	0.85
chr5	4321600	4321599	0.93	4321599	1.0	4285782	0.5	4288486	1.0	4321599	0.56
chr5	4322008	4308531	0.73	4322012	0.42	4322012	1.0	4322012	0.59	4322007	0.75
chr5	4323495	4322148	0.7	4323494	0.88	4323069	0.96	4316194	0.93	4316194	0.92
chr5	4330686	4358359	0.07	NA	NA	NA	NA	4309139	0.2	NA	NA
chr5	4337386	4331135	0.77	4331135	0.94	4331135	0.98	4333059	0.95	4319353	0.96
chr5	4347102	4352164	0.48	4321657	0.35	4323069	0.53	4310062	0.33	4346416	0.4
chr5	4347925	4347924	1.0	NA	NA	NA	NA	4299203	1.0	4341841	0.44
chr5	4352516	4352515	0.67	4352515	0.96	4349861	0.97	4352515	0.9	4352515	0.92
chr5	4364293	4364304	0.93	NA	NA	4314693	0.67	4314603	0.67	4363748	0.92
chr5	4364467	4364466	1.0	NA	NA	NA	NA	NA	NA	NA	NA
chr5	4390395	4395764	0.44	NA	NA	NA	NA	NA	NA	4343247	0.5
chr5	4391278	4391277	1.0	4391277	1.0	4391277	1.0	4431031	0.25	4354987	0.67
chr5	4391333	4391332	0.55	4391332	1.0	4391332	0.88	4391332	0.6	4391332	0.83
chr5	4403932	4403937	1.0	NA	NA	4408932	0.05	NA	NA	4377163	0.33
chr5	4408905	4408712	0.47	4408932	0.92	4408932	0.9	4408932	0.86	4408932	0.88
chr5	4411920	4411919	0.7	4411919	0.88	4411919	0.85	4411919	0.8	4411919	0.86
chr5	4418432	4418436	0.33	4418436	0.96	4426586	0.93	4418436	0.66	4418436	0.93
chr5	4419101	4439379	0.75	NA	NA	NA	NA	NA	NA	NA	NA
chr5	4423304	4423303	0.84	4417489	0.86	4417489	0.92	4423303	0.92	4423303	0.83
chr5	4430413	4430412	0.79	4430412	0.88	4430412	0.92	4430412	0.93	4430412	0.94
chr5	4431354	4431353	0.86	4431353	0.56	4431353	1.0	4431353	0.87	4431353	0.93
chr5	4434836	4431755	0.97	4413961	0.94	4434788	0.96	4431411	0.95	4433340	0.94
chr5	4438278	4437860	0.37	4409513	0.66	4438330	0.79	4411919	0.52	4438330	0.65
chr5	4442210	4442222	0.36	4442669	0.75	NA	NA	4444432	0.67	4447947	0.25
chr5	4444356	4450688	0.44	4444389	0.58	4444389	0.45	4444389	0.6	4448642	0.66
chr5	4446262	4446665	0.45	4446665	0.6	4445768	0.56	4446665	0.59	4445768	0.72
chr5	4446414	4446413	0.73	NA	NA	NA	NA	4446413	1.0	NA	NA
chr5	4446565	4446564	0.75	4446564	1.0	4446564	0.71	4440887	0.64	4414787	1.0
chr5	4456519	4456541	0.91	4456548	0.29	4456541	0.8	4413900	0.47	4456548	0.59
chr5	4464814	4464813	0.75	4471332	0.48	4464813	0.74	4471332	0.72	4464813	0.55
chr5	4468579	4468589	1.0	NA	NA	NA	NA	NA	NA	NA	NA
chr5	4471551	4453797	0.83	4471550	1.0	NA	NA	NA	NA	NA	NA
chr5	4476492	4478693	0.98	4476488	0.97	4475977	0.99	4476488	0.95	4476488	0.97
chr5	4483353	4454038	1.0	NA	NA	NA	NA	4442351	1.0	NA	NA
chr5	4491629	4494810	0.8	4491628	0.98	4491628	0.78	4491628	0.9	4489995	0.93
chr5	4493672	4475450	1.0	NA	NA	NA	NA	4516325	0.04	NA	NA
chr5	4493700	4493699	1.0	NA	NA	NA	NA	4516325	0.04	NA	NA
chr5	4494984	4494709	0.75	4494983	0.73	4494709	0.38	4494810	0.68	4494709	0.66
chr5	4495965	4495964	0.98	4495964	0.96	4495964	0.75	4495964	0.94	4495964	0.95
chr5	4496347	4502102	0.76	4494709	0.99	4507262	0.67	4494709	0.92	4496346	0.96
chr5	4507606	4507605	0.86	4505369	0.95	4497393	0.87	4507605	0.97	4505369	0.95
chr5	4510092	4509839	0.97	4509839	0.99	4507262	1.0	4507262	0.97	4510091	0.99
chr5	4511184	4511183	0.83	4495294	0.91	4511183	0.98	4511183	0.91	4511183	1.0
chr5	4516326	4515701	0.54	4516557	0.75	4517396	0.57	4516557	0.74	4517396	0.68
chr5	4516895	4517094	0.7	4516894	1.0	4516903	0.51	4516894	0.73	4516894	0.79
chr5	4517158	4517157	0.56	4517204	0.77	4517157	0.24	4517204	0.6	4517157	0.65
chr5	4521909	4472521	1.0	4521908	1.0	NA	NA	NA	NA	NA	NA
chr5	4522373	4522372	0.53	4522372	0.91	4522372	0.95	4522372	0.91	4522372	0.96
chr5	4526028	4526027	0.86	4526027	0.84	4526027	0.38	4526027	1.0	4526027	0.86
chr5	4528451	4528450	1.0	NA	NA	NA	NA	NA	NA	NA	NA
chr5	4531741	4531474	0.84	4530507	0.99	4520107	0.98	4531474	0.94	4529724	1.0
chr5	4545549	4545548	1.0	4545443	0.8	4544349	0.96	4545548	1.0	4545548	0.96
chr5	4560762	4560761	0.81	4560761	0.53	4560761	0.86	4552614	0.92	4560761	0.54
chr5	4560800	4561500	0.9	4561500	0.98	4560799	0.77	4568806	0.95	4560799	0.92
chr5	4562437	4562436	1.0	NA	NA	NA	NA	NA	NA	4562436	1.0
chr5	4563959	4549865	1.0	NA	NA	NA	NA	NA	NA	4563958	1.0
chr5	4564537	4564546	1.0	NA	NA	NA	NA	NA	NA	NA	NA
chr5	4567222	4556867	0.73	4567221	1.0	4567221	1.0	4567221	0.54	4567221	1.0
chr5	4570931	4573763	0.33	4595133	0.05	NA	NA	NA	NA	NA	NA
chr5	4572243	4572242	0.77	4572242	0.69	4572242	0.76	4572242	0.6	4572242	0.58
chr5	4573520	4555571	0.52	4573519	0.58	4573519	0.56	4573519	0.63	4573519	0.8
chr5	4581303	4581302	0.83	4581302	0.98	4582107	0.99	4582107	0.92	4582107	0.98
chr5	4582504	4584309	0.61	4582503	0.91	4582503	0.91	4579978	0.9	4582503	0.93
chr5	4585911	4585929	0.53	4585910	0.9	4585910	1.0	4585910	0.89	4585910	0.86
chr5	4589425	4589429	0.97	4589429	0.99	4589429	0.85	4589429	1.0	4589429	0.73
chr5	4592101	4605620	0.25	4592100	0.58	4603024	0.47	4592100	0.59	4592100	0.44
chr5	4597432	4597438	0.56	4599287	0.91	4599287	0.51	4599287	0.76	4599287	0.77
chr5	4597741	4597750	0.35	4597750	0.53	4597750	0.32	4597750	0.43	4597750	0.42
chr5	4597942	4597941	0.37	4597941	0.28	4597941	0.31	4597941	0.27	4597941	0.41
chr5	4602997	4609375	0.3	4600259	0.62	4597924	0.43	4603024	0.67	4603016	0.32
chr5	4606005	4606568	0.7	4606910	0.95	4606021	0.81	4609375	0.84	4609010	0.83
chr5	4621425	4621424	0.91	4621424	0.91	4621424	0.99	4621424	0.97	4621424	0.99
chr5	4623890	4623910	0.96	NA	NA	NA	NA	4615638	0.8	NA	NA
chr5	4627926	4627925	0.47	4624836	0.73	4627925	0.85	4627925	0.61	4627925	0.85
chr5	4628700	4628699	0.5	4628699	0.45	4626712	0.44	4629925	0.57	4630139	0.53
chr5	4637801	4637831	0.94	4643704	0.65	4637831	0.95	4633871	0.72	4637831	0.81
chr5	4642269	4642268	0.68	4642281	0.88	4642268	0.63	4642281	0.54	4642281	0.78
chr5	4642378	4642377	0.32	4642155	0.79	4643523	0.63	4633764	0.64	4643704	0.55
chr5	4643524	4643523	0.54	4643523	0.8	4643523	0.93	4643523	0.67	4643523	0.61
chr5	4645684	4645817	0.85	4645710	0.95	4645691	0.92	4645750	0.84	4645691	0.85
chr5	4645761	4645750	0.54	4647380	0.51	4646825	0.85	4647380	0.52	4647380	0.62
chr5	4646377	4646376	0.9	4646376	0.92	4646376	1.0	4646376	0.96	4646376	0.97
chr5	4651841	4651840	1.0	NA	NA	NA	NA	NA	NA	NA	NA
chr5	4653412	4653411	0.4	4653411	0.79	4653411	0.91	4653411	0.72	4653411	0.77
chr5	4657419	4657832	0.78	4654648	0.97	4655570	0.95	4657689	0.96	4654648	0.85
chr5	4665622	4665621	0.47	4661806	0.88	4661806	0.5	4663270	0.69	4660789	0.82
chr5	4669168	4669172	0.92	4669172	1.0	NA	NA	4646156	1.0	4702239	0.06
chr5	4674904	4674903	0.95	4674903	0.95	4674903	0.96	4674903	0.97	4674903	0.93
chr5	4678505	4679446	0.94	4678504	0.99	4679399	0.96	4679399	0.93	4678504	0.95
chr5	4680952	4695386	0.71	4680951	0.94	4680951	0.22	4685109	0.53	4680951	0.47
chr5	4682563	4681038	0.98	4681038	0.99	4681038	0.97	4682562	0.98	4689855	0.97
chr5	4683831	4683830	0.26	4680897	0.42	4679863	0.56	4680897	0.4	4685453	0.5
chr5	4686970	4686969	1.0	NA	NA	NA	NA	4686969	1.0	NA	NA
chr5	4686972	4687008	0.82	4688512	0.98	4678174	0.95	4687008	0.83	4681045	0.94
chr5	4695719	4695718	0.8	4693568	0.94	4680499	0.84	4683047	0.94	4702228	0.71
chr5	4696369	4734739	0.25	NA	NA	4677197	1.0	NA	NA	NA	NA
chr5	4697593	4697592	0.95	4697592	0.44	4676028	0.67	4697592	0.89	4697592	1.0
chr5	4699600	4699599	0.93	4699599	0.97	4699599	1.0	4699599	1.0	4699599	0.98
chr5	4702199	4713890	0.5	4711168	0.39	4703512	0.66	4711168	0.63	4716249	0.59
chr5	4704745	4751985	0.04	NA	NA	4748093	0.5	NA	NA	4672327	0.14
chr5	4704892	4704900	0.8	4704900	0.94	4700474	0.98	4704900	0.59	4702348	0.98
chr5	4704970	4705003	0.99	4705003	1.0	4705003	1.0	4705003	1.0	4705003	0.99
chr5	4706134	4747424	0.5	4710580	1.0	NA	NA	4710580	1.0	NA	NA
chr5	4709743	4701162	0.71	4680951	0.03	4709742	0.49	4677040	0.5	4709742	0.94
chr5	4715928	4751448	0.02	NA	NA	NA	NA	NA	NA	NA	NA
chr5	4727337	4701964	1.0	NA	NA	NA	NA	NA	NA	NA	NA
chr5	4731569	4731568	0.6	4731568	0.9	4731568	0.94	4731568	0.95	4731568	0.76
chr5	4738717	4737201	0.93	4722093	0.17	4738716	0.76	4735407	0.97	4738716	0.5
chr5	4743139	4743138	0.48	4746513	0.96	4746513	0.98	4743138	0.9	4743138	0.98
chr5	4748522	4745866	0.61	4738109	0.85	4749278	0.95	4744898	0.93	4738109	0.95
chr5	4753287	4753286	1.0	4753286	1.0	4789264	0.67	4753286	1.0	4753286	1.0
chr5	4754197	4755795	0.5	4758342	0.79	4758342	0.84	4758342	0.84	4753744	0.82
chr5	4755113	4755117	1.0	NA	NA	4755117	1.0	NA	NA	4755117	0.33
chr5	4755796	4755795	0.94	4713093	1.0	4755795	1.0	4755795	1.0	4748025	0.33
chr5	4755912	4755938	1.0	4764798	0.02	4767907	0.02	NA	NA	NA	NA
chr5	4757545	4757544	0.88	4753286	0.97	4757544	0.81	4757544	0.74	4757544	0.94
chr5	4758178	4758177	0.98	4754225	1.0	4755016	0.97	4755016	0.98	4758177	1.0
chr5	4759678	4759675	0.54	4762121	0.71	4755285	0.84	4762121	0.74	4762121	0.84
chr5	4761779	4761778	0.62	4761591	0.99	4761591	0.99	4756974	0.94	4761778	0.96
chr5	4762513	4762512	0.31	4761591	0.85	4762512	0.88	4761591	0.86	4761591	0.88
chr5	4764605	4764604	1.0	4764604	0.76	4764604	1.0	4764604	0.91	4764604	0.75
chr5	4766666	4765288	0.34	4773322	0.55	4767035	0.35	4773322	0.54	4773322	0.35
chr5	4770059	4770058	0.87	4770058	0.87	4773322	0.71	4770058	0.91	4770058	0.76
chr5	4773719	4773718	1.0	NA	NA	NA	NA	NA	NA	NA	NA
chr5	4787336	4787353	0.67	4787353	0.11	4787335	0.59	4787353	0.74	4770159	0.29
chr5	4787819	4745243	1.0	4787818	1.0	NA	NA	4787818	0.89	NA	NA
chr5	4789648	4789647	0.7	4788779	0.85	4789647	0.77	4789647	0.84	4789647	0.95
chr5	4790361	4777525	0.5	NA	NA	NA	NA	NA	NA	NA	NA
chr5	4795367	4794568	0.97	4795241	0.99	4794568	1.0	4794568	1.0	4795371	0.97
chr5	4798608	4794568	0.82	4793707	0.89	4793889	0.9	4793528	0.88	4798947	0.91
chr5	4803348	4809838	0.25	NA	NA	NA	NA	NA	NA	NA	NA
chr5	4806732	4806731	1.0	NA	NA	NA	NA	4804942	1.0	NA	NA
chr5	4811019	4816698	0.84	4809736	0.98	4809736	1.0	4810227	0.97	4811951	1.0
chr5	4814251	4830605	0.91	4814267	0.71	4814267	0.14	4814267	0.38	4792609	0.07
chr5	4817357	4817356	0.77	4817356	0.75	4817356	0.76	4817356	0.47	4817356	0.48
chr5	4823930	4809292	0.7	4809292	0.95	4805645	0.9	4805645	0.59	4805645	0.78
chr5	4824800	4824805	0.98	4824805	0.95	4824805	0.97	4824805	0.97	4818580	0.95
chr5	4830237	4830577	0.99	4817097	1.0	4830248	1.0	4830248	1.0	4826029	0.99
chr5	4830668	4830667	1.0	NA	NA	NA	NA	NA	NA	NA	NA
chr5	4849827	4849879	1.0	4849879	1.0	4849871	0.9	NA	NA	4800021	0.6
chr5	4851767	4844953	0.91	4837610	0.94	4837610	0.58	4837610	0.95	4837610	0.95
chr5	4859630	4853409	0.4	4859629	0.51	4837610	0.19	4860446	0.34	4837610	0.35
chr5	4862961	4839952	1.0	NA	NA	4862983	1.0	4839952	1.0	4862986	0.67
chr5	4868546	4868545	0.84	4868545	0.87	4838029	0.73	4868545	0.87	4868545	0.4
chr5	4869093	4869092	0.58	4869092	0.84	4869092	0.55	4869092	0.62	4869092	0.51
chr5	4876483	4876482	0.54	4876482	0.56	4876482	0.5	4876482	0.89	4876482	0.53
chr5	4886229	4886231	0.98	NA	NA	4859629	0.03	4886231	1.0	NA	NA
chr5	4886262	4922273	0.67	NA	NA	NA	NA	NA	NA	NA	NA
chr5	4886923	4890510	0.42	4885449	0.81	4888536	0.56	4885449	0.65	4887764	0.84
chr5	4887551	4887574	1.0	4887574	1.0	NA	NA	4854950	0.25	4887574	1.0
chr5	4899301	4899300	0.68	4899300	0.71	4899300	0.36	4899300	0.79	4899300	0.78
chr5	4906743	4906742	0.56	4906742	0.52	4906742	0.63	4906742	0.4	4906742	0.68
chr5	4918144	4921277	0.77	4918151	0.99	4918151	0.92	4918107	0.98	4918151	0.95
chr5	4919633	4919646	0.61	4919108	0.91	4919965	0.92	4918107	0.71	4918107	0.82
chr5	4920937	4920936	0.48	4920936	0.65	4920936	0.9	4920936	0.7	4920936	0.68
chr5	4922230	4922229	0.79	4922229	0.98	4922229	0.4	4922229	0.97	4922229	0.9
chr5	4924239	4923442	0.97	4915739	0.97	4923442	1.0	4923442	0.97	4920799	1.0
chr5	4931762	4931780	0.94	4931780	1.0	4931780	0.98	4930838	1.0	4931780	0.93
chr5	4934138	4934137	0.85	4934137	0.74	4934137	0.99	4934137	0.85	4934137	0.92
chr5	4941584	4941592	1.0	4934634	1.0	4941592	1.0	NA	NA	NA	NA
chr5	4942282	4942281	0.98	4942281	0.44	4942281	1.0	4942281	1.0	NA	NA
chr5	4945862	4945861	1.0	NA	NA	NA	NA	4942129	1.0	NA	NA
chr5	4949562	4949561	0.98	4949561	0.93	4949353	0.99	4949561	0.99	4949561	0.94
chr5	4953101	4953100	0.77	4952450	0.73	4952450	0.87	4953100	0.75	4952722	0.77
chr5	4954163	4954162	0.59	4954162	1.0	4954162	0.75	4954162	0.44	4954162	0.83
chr5	4957267	4957277	0.5	NA	NA	NA	NA	4957277	1.0	NA	NA
chr5	4960809	4962385	0.86	4960648	0.84	4962385	0.81	4962385	0.84	4960648	0.84
chr5	4965533	4965532	0.79	4965993	0.94	4965532	0.99	4965993	0.9	4965993	0.94
chr5	4966331	4966330	1.0	NA	NA	NA	NA	4937873	1.0	NA	NA
chr5	4971921	4969926	0.99	NA	NA	4963558	1.0	4963558	1.0	4971614	1.0
chr5	4977852	4977865	0.7	4977865	0.92	4977153	0.96	4977865	0.93	4977153	0.93
chr5	4985418	4985417	0.52	4992663	0.78	4987291	0.96	4985417	0.65	4985377	0.33
chr5	4986537	4987917	0.56	4992050	0.99	4984644	0.96	4984644	0.95	4985964	0.97
chr5	4986935	4985330	0.6	4986938	0.77	4987291	0.99	4985330	0.68	4963558	0.88
chr5	4992668	4987405	0.98	4992817	0.99	4991059	0.99	4991059	0.99	4995185	0.95
chr5	4994156	4987405	0.58	4994496	0.83	4992667	0.86	4991059	0.83	4992667	0.87
chr5	4996404	4991190	0.24	4994496	0.74	4992667	0.63	4991059	0.51	4986061	0.69
chr5	4997602	4997601	0.87	4967314	0.64	4997601	0.33	4997601	0.66	5019239	0.17
chr5	5012056	5012055	0.54	5012055	0.6	5012055	0.71	5012055	0.66	5012055	0.65
chr5	5019204	5024762	1.0	NA	NA	NA	NA	NA	NA	5028264	0.01
chr5	5021171	4989893	1.0	NA	NA	NA	NA	NA	NA	NA	NA
chr5	5028265	5027289	0.72	5003618	0.69	5025189	0.35	5030626	0.44	5023927	0.55
chr5	5034842	5034841	0.61	5036234	0.78	5024884	0.56	5042385	0.54	5023927	0.52
chr5	5036964	5036333	0.27	5040352	0.48	5063129	0.66	5021683	0.31	5040352	0.4
chr5	5049164	5049163	0.53	5049163	0.98	5049163	0.97	5049163	0.87	5049163	0.96
chr5	5053540	5051351	0.91	5049624	0.96	5050697	0.98	5050697	0.97	5050697	0.95
chr5	5054305	5057841	0.58	5047848	0.9	5054304	0.97	5050697	0.81	5047848	0.88
chr5	5055536	5049163	0.01	NA	NA	NA	NA	NA	NA	NA	NA
chr5	5063298	5064326	0.64	5062695	0.48	5063320	0.66	5063320	0.47	5049163	0.18
chr5	5063346	5064326	0.86	5062695	0.81	5063320	0.56	5063036	0.57	5063324	0.62
chr5	5067743	5067742	0.45	5067742	0.66	5067742	0.8	5067742	0.73	5067742	0.78
chr5	5075249	5075451	0.92	5074712	0.98	5073655	0.93	5073930	0.98	5073930	0.95
chr5	5076680	5087128	1.0	NA	NA	NA	NA	NA	NA	NA	NA
chr5	5080426	5098727	0.62	5073444	0.83	5098727	0.63	5098727	0.71	5073444	0.7
chr5	5080632	5083025	0.56	5080631	0.94	5082695	0.68	5080631	0.93	5080631	0.93
chr5	5083683	5097354	0.81	5091241	0.98	5089116	0.88	5091636	0.94	5083342	0.96
chr5	5086627	5089495	0.99	5086626	1.0	5086626	1.0	5094896	0.87	5107475	0.25
chr5	5089388	5089387	0.81	5082695	0.76	5084859	0.6	5089387	0.61	5082795	0.7
chr5	5090159	5072747	0.25	5102600	0.12	5080944	0.18	5054630	0.25	5067742	0.1
chr5	5092200	5110072	0.06	NA	NA	NA	NA	NA	NA	NA	NA
chr5	5095227	5090508	0.8	5095226	0.94	5098727	0.7	5098727	0.58	5073444	0.74
chr5	5095575	5089116	1.0	5095581	0.99	5095581	1.0	5091367	0.99	5095581	1.0
chr5	5096311	5096337	0.77	5081926	0.96	5084859	0.7	5085699	0.69	5085699	0.89
chr5	5097402	5073062	0.94	NA	NA	NA	NA	NA	NA	NA	NA
chr5	5102139	5102138	0.99	5052566	1.0	5102138	0.73	5102138	0.96	5100642	0.6
chr5	5110785	5110259	0.85	5110784	0.76	NA	NA	5110028	0.91	5110784	0.54
chr5	5118552	5118551	0.83	5118551	0.75	5118551	0.64	5118551	0.81	5118551	0.63
chr5	5121499	5121498	0.46	5118655	0.77	5120577	0.83	5124762	0.64	5120663	0.75
chr5	5130194	5130647	0.39	5131155	0.87	5131155	0.68	5129802	0.79	5130529	0.91
chr5	5132027	5132026	0.8	5132026	0.92	5132026	0.99	5132026	0.91	5132026	0.96
chr5	5140897	5140896	0.97	5140896	0.98	5140896	0.99	5140896	1.0	5140896	1.0
chr5	5142064	5142347	0.87	5141461	0.95	5142063	0.87	5141792	0.95	5142063	0.94
chr5	5151678	5151678	0.38	5151678	0.35	5148861	0.68	5151678	0.5	5147248	0.41
chr5	5160758	5162212	0.55	5157175	0.69	5160720	0.61	5160722	0.62	5157175	0.67
chr5	5162760	5162759	0.75	5162759	0.73	5162759	0.92	5162759	0.79	5162759	0.94
chr5	5166244	5166243	0.74	5166243	0.97	5166243	0.97	5168649	0.89	5166243	0.79
chr5	5168352	5166082	0.37	5168352	0.55	5167474	0.7	5166585	0.43	5168352	0.62
chr5	5170709	5174219	0.82	5173178	0.93	5170708	0.97	5170708	0.76	5170708	0.95
chr5	5173179	5173178	0.74	5173178	0.97	5173178	0.38	5173178	0.96	5173178	0.99
chr5	5186302	5195271	0.53	5185403	0.61	5185124	0.5	5183587	0.36	5183587	0.37
chr5	5193139	5196568	0.37	5193160	0.89	5190972	0.63	5193160	0.55	5193160	0.69
chr5	5200107	5198883	0.76	5200168	0.67	5200168	0.56	5200168	0.66	5200168	0.56
chr5	5200656	5200701	1.0	NA	NA	5220191	0.25	NA	NA	5229266	1.0
chr5	5205310	5205317	0.96	5205317	0.25	NA	NA	5205317	1.0	5177914	0.67
chr5	5207712	5207711	0.42	5207711	0.77	5207711	0.53	5207711	0.71	5207711	0.74
chr5	5215698	5236243	0.5	5221062	0.58	5213507	0.49	5221062	0.44	5214902	0.56
chr5	5215733	5215717	0.62	5215717	0.99	5216351	0.94	5215717	0.91	5216351	0.95
chr5	5216596	5216609	0.88	5216609	0.98	5216609	0.98	5216609	0.98	5216609	0.97
chr5	5222316	5222316	0.44	5222316	0.37	5222316	0.34	5222316	0.56	5222316	0.5
chr5	5225024	5225024	0.97	5225024	0.75	5225033	0.39	5222215	0.86	5185826	0.4
chr5	5225600	5225601	0.54	5223414	0.98	5224186	0.98	5224186	0.97	5225600	1.0
chr5	5227505	5224312	0.66	5224312	0.75	5224919	0.63	5224312	0.79	5226683	0.77
chr5	5231434	5231433	0.6	5231433	0.95	5231433	0.98	5231433	0.89	5231433	0.96
chr5	5236615	5236614	0.98	5236614	0.55	5236614	1.0	5236614	0.62	5236614	0.25
chr5	5236799	5236798	0.98	NA	NA	NA	NA	5229215	0.89	NA	NA
chr5	5250708	5250709	0.74	5248988	0.93	5250709	0.87	5250709	0.93	5250709	0.92
chr5	5258820	5307206	0.17	5258836	0.28	5258819	0.16	5258836	0.32	5258836	0.39
chr5	5261490	5261489	0.37	5261489	0.86	5265084	0.52	5261489	0.56	5261489	0.86
chr5	5265985	5265985	0.31	5260790	0.55	5262434	0.35	5266582	0.29	5265950	0.36
chr5	5272361	5272360	0.42	5272360	0.58	5272360	0.54	5272360	0.54	5272360	0.5
chr5	5274738	5274668	0.72	5276746	0.73	5275655	0.98	5274737	0.69	5276746	0.93
chr5	5275865	5276122	0.69	5275864	0.91	5275864	0.98	5275864	0.66	5275864	0.92
chr5	5277982	5302869	0.33	NA	NA	NA	NA	5325377	0.33	NA	NA
chr5	5285867	5283944	1.0	NA	NA	NA	NA	5280260	0.83	5272360	0.5
chr5	5292498	5292498	0.89	5292221	1.0	5292221	0.94	5292498	0.99	5292221	0.99
chr5	5309827	5309584	0.4	5308949	0.79	5307637	0.67	5308949	0.59	5308949	0.62
chr5	5311301	5313838	0.27	5313703	0.77	5312448	0.79	5314966	0.75	5313703	0.69
chr5	5311547	5311547	0.69	5311547	0.96	5311547	0.98	5311547	0.89	5311547	0.94
chr5	5311714	5311725	0.87	5311725	1.0	5311725	0.98	5311725	0.92	5311725	0.98
chr5	5312449	5312448	0.48	5312448	0.92	5312448	0.92	5312448	0.91	5312448	0.81
chr5	5315451	5315450	0.8	5315450	0.76	5315450	0.73	5315450	0.81	5315450	0.55
chr5	5317377	5317376	0.97	5317376	0.97	5317368	1.0	5317376	0.97	5317368	0.95
chr5	5330257	5330266	0.64	5326998	0.97	5330266	0.95	5330266	0.95	5330266	0.94
chr5	5333288	5333287	1.0	NA	NA	NA	NA	NA	NA	NA	NA
chr5	5338349	5338348	0.61	5290145	0.5	NA	NA	5338348	1.0	5338348	0.67
chr5	5342802	5342801	0.61	5342801	0.66	5342801	0.21	5342801	0.4	5342801	0.61
chr5	5343185	5348118	0.93	5344632	0.93	5344632	1.0	5344632	1.0	5344632	0.93
chr5	5346030	5349997	0.69	5346029	1.0	5346029	0.64	5340687	0.81	5326094	0.05
chr5	5347745	5347413	0.62	5347413	0.99	5347413	1.0	5347413	0.98	5347413	1.0
chr5	5352662	5352661	0.97	5352661	1.0	5352661	1.0	5334486	0.67	NA	NA
chr5	5361854	5361853	0.68	5361853	0.84	5361853	0.69	5361853	0.84	5361853	0.69
chr5	5366062	5353720	0.33	5366061	1.0	5366061	1.0	5366061	1.0	NA	NA
chr5	5367148	5367147	0.81	5347750	0.33	5367147	0.67	5370913	0.25	5367146	0.25
chr5	5367592	5367591	0.83	5367591	0.57	5367591	0.94	5367591	0.75	5367591	0.62
chr5	5370904	5377458	0.21	5371069	0.44	5359003	0.62	5384524	0.45	5370903	0.39
chr5	5375580	5372175	0.44	5375579	0.14	5361356	0.35	5394412	0.12	5372732	0.15
chr5	5381164	5381163	0.44	5381163	0.59	5381163	0.63	5381163	0.55	5381163	0.67
chr5	5387825	5387824	0.89	5388677	0.97	5388677	0.97	5387824	0.98	5387824	0.99
chr5	5395292	5395291	0.48	5395291	0.66	5395291	0.39	5395291	0.54	5394645	0.33
chr5	5399065	5444019	0.6	NA	NA	NA	NA	NA	NA	NA	NA
chr5	5403477	5404551	0.91	5404551	0.99	5399032	1.0	5400506	0.99	5404551	0.99
chr5	5404751	5404750	0.88	5404750	1.0	5403476	0.62	5404750	1.0	5404750	1.0
chr5	5405363	5405362	0.98	5358594	1.0	5405362	1.0	NA	NA	NA	NA
chr5	5410840	5410839	0.91	5410839	0.75	5410839	0.67	5410839	0.5	5410839	0.64
chr5	5411009	5411022	0.98	5407221	0.99	5411022	0.98	5411022	0.95	5408842	0.97
chr5	5412180	5412179	0.97	5412179	0.95	5412179	0.99	5412179	0.98	5412179	0.99
chr5	5413535	5413534	0.91	5407221	1.0	5413668	0.97	5413534	0.99	5413668	0.99
chr5	5415389	5415388	0.33	5425821	0.33	5451433	0.08	5373870	1.0	5415388	0.75
chr5	5416693	5416692	0.78	5416692	0.99	5416164	1.0	5416692	0.97	5416692	0.98
chr5	5419079	5419078	0.67	5419078	0.96	5419078	0.63	5419078	0.69	5419078	0.75
chr5	5422615	5421633	1.0	5373396	0.05	5467961	0.9	NA	NA	5392179	1.0
chr5	5433938	5429006	1.0	5476271	1.0	NA	NA	5421349	1.0	NA	NA
chr5	5440903	5408430	0.25	5440917	1.0	5393535	0.14	NA	NA	5440917	1.0
chr5	5443318	5443317	0.9	5431980	1.0	5443317	0.99	5434824	1.0	5428507	1.0
chr5	5445736	5445735	0.88	5445735	0.66	5445284	0.93	5460321	0.78	5445735	0.71
chr5	5449462	5437657	0.87	5428507	1.0	5445284	0.96	5449461	0.98	5428507	0.99
chr5	5452998	5429931	0.02	NA	NA	NA	NA	NA	NA	NA	NA
chr5	5474210	5480278	0.8	5474209	0.94	5474209	0.99	5460321	0.9	5474209	0.95
chr5	5477048	5477047	0.88	5450830	1.0	5471359	1.0	5471359	1.0	5462494	0.96
chr5	5482775	5482775	0.62	5491131	0.49	5480694	0.6	5481675	0.46	5480694	0.49
chr5	5482992	5520571	0.01	NA	NA	NA	NA	NA	NA	NA	NA
chr5	5495927	5496367	0.53	5495926	0.86	5495926	0.94	5495926	0.73	5495926	0.89
chr5	5498100	5499767	0.69	5448401	0.61	5498116	0.53	5448401	0.5	5498099	0.68
chr5	5501183	5501182	0.77	5501182	0.95	5500625	0.7	5501182	0.81	5504729	0.83
chr5	5503606	5499980	0.74	NA	NA	5503602	0.92	5497577	0.58	5503602	0.98
chr5	5504459	5504458	0.72	5504458	0.61	5504458	0.89	5504458	0.9	5504458	0.93
chr5	5508697	5498903	1.0	5498903	1.0	5507879	0.99	5507879	0.99	5508696	0.98
chr5	5522334	5522333	0.9	5522333	0.99	5518905	1.0	5522333	0.93	5522333	1.0
chr5	5524940	5523538	0.98	5523538	1.0	5523290	0.99	5523538	1.0	5523538	0.99
chr5	5530788	5530787	0.47	5530787	0.92	5530787	0.81	5530787	0.96	5530787	0.96
chr5	5536208	5512131	0.33	NA	NA	NA	NA	NA	NA	NA	NA
chr5	5540200	5540199	1.0	NA	NA	NA	NA	NA	NA	NA	NA
chr5	5540268	5537993	1.0	5537993	1.0	5537422	1.0	5536537	1.0	5532964	0.97
chr5	5540354	5540372	1.0	5540372	0.7	5529260	0.89	5537594	1.0	5540353	1.0
chr5	5543719	5543718	0.9	5543439	0.99	5543718	0.94	5542698	0.96	5543439	0.94
chr5	5544839	5544838	0.89	5544838	0.98	5544838	0.97	5529544	0.99	5544838	1.0
chr5	5549155	5547052	0.65	5550426	0.54	5550426	0.51	5547052	0.51	5550426	0.64
chr5	5551861	5551929	0.36	5549987	0.78	5551860	0.91	5551929	0.71	5551860	0.83
chr5	5552442	5552441	1.0	5550551	1.0	5550425	0.98	5552194	0.99	5550425	0.99
chr5	5553501	5553500	0.99	5549702	0.72	5562644	1.0	5553500	0.83	5553501	0.75
chr5	5554285	5554311	0.96	5550425	0.95	5550425	0.97	5552580	0.68	5550425	0.96
chr5	5557057	5557056	0.55	NA	NA	NA	NA	NA	NA	NA	NA
chr5	5568306	5567339	0.97	5567339	0.97	5548637	1.0	5567339	1.0	5557569	1.0
chr5	5579348	5561766	0.75	NA	NA	NA	NA	NA	NA	NA	NA
chr5	5581682	5581681	0.96	5581681	0.96	5581681	1.0	5581681	0.92	5581681	0.96
chr5	5585241	5585240	0.83	5585240	0.9	5585240	0.61	5585240	0.69	5585240	0.82
chr5	5585457	5585456	0.77	5585456	0.36	5585456	0.6	5585456	0.4	5585456	0.56
chr5	5586695	5605270	0.17	NA	NA	NA	NA	NA	NA	NA	NA
chr5	5590532	5590531	0.8	5590531	0.89	5590531	0.91	5590531	0.89	5590531	0.79
chr5	5594874	5596600	0.78	5594873	0.98	5594873	0.99	5595321	0.89	5594873	0.98
chr5	5613019	5613018	0.93	5613018	0.65	5613018	0.85	5613018	0.73	5612094	0.61
chr5	5613181	5613180	0.8	5613180	0.94	5615815	0.92	5613180	0.9	5615815	0.96
chr5	5614797	5614373	0.87	5612094	0.92	5612094	0.97	5612094	0.87	5614656	0.92
chr5	5617962	5613980	0.63	5617961	0.34	5580617	0.02	5617961	0.67	5617961	0.4
chr5	5620558	5609345	1.0	NA	NA	NA	NA	NA	NA	NA	NA
chr5	5625819	5615898	1.0	5625828	0.95	5621420	1.0	5621420	0.74	5621420	1.0
chr5	5628176	5634728	0.2	NA	NA	NA	NA	NA	NA	NA	NA
chr5	5633615	5633614	0.59	5633614	1.0	5633614	0.82	5633614	1.0	5633614	1.0
chr5	5634246	5633688	0.53	5636868	0.73	5631892	0.63	5636868	0.72	5636868	0.67
chr5	5634691	5634750	0.71	5634539	0.97	5631892	0.89	5634690	0.8	5634690	0.9
chr5	5636919	5642334	0.41	5630196	0.64	5636918	0.46	5632257	0.47	5629341	0.38
chr5	5637770	5637793	1.0	NA	NA	NA	NA	NA	NA	NA	NA
chr5	5640157	5662995	0.02	5608103	0.25	NA	NA	5596576	0.01	NA	NA
chr5	5641867	5677671	0.25	NA	NA	NA	NA	NA	NA	NA	NA
chr5	5642183	5642182	0.45	5646573	0.74	5642182	0.32	5642182	1.0	5633196	0.54
chr5	5642290	5642334	0.7	5634539	0.79	5631892	0.95	5636140	0.78	5643231	0.67
chr5	5642337	5642352	0.25	NA	NA	NA	NA	5642352	0.59	5642352	1.0
chr5	5651048	5649206	0.78	5649354	0.98	5651047	0.92	5649354	0.89	5649354	0.91
chr5	5651324	5651323	0.81	5651323	0.9	5651323	0.98	5651323	0.65	5657478	0.49
chr5	5653343	5653342	0.81	5632487	0.5	5653342	0.57	5650415	0.75	5637938	0.56
chr5	5658121	5655036	0.76	5658120	0.61	5662642	0.5	5653342	0.45	5658120	0.48
chr5	5661158	5661162	1.0	5661162	0.82	NA	NA	5637565	1.0	NA	NA
chr5	5666275	5666274	0.68	5666274	0.75	5630667	0.71	5666274	0.47	5666274	0.2
chr5	5666397	5666396	0.88	5665201	0.91	5665361	1.0	5668951	0.93	5667988	0.91
chr5	5678450	5698342	0.01	NA	NA	NA	NA	NA	NA	5678462	1.0
chr5	5682285	5682284	0.92	5682284	0.88	NA	NA	5682284	1.0	5682284	1.0
chr5	5693755	5692663	0.77	5681752	1.0	NA	NA	5693772	0.75	5649206	0.75
chr5	5695232	5695231	0.81	5682258	0.68	5695231	0.79	5695231	0.55	5695231	0.93
chr5	5697809	5696447	0.76	5696138	0.87	5697808	0.82	5697808	0.72	5696131	0.74
chr5	5699000	5676192	1.0	NA	NA	NA	NA	NA	NA	NA	NA
chr5	5705922	5705921	0.92	5694555	0.07	NA	NA	NA	NA	NA	NA
chr5	5707928	5695176	0.75	NA	NA	5680305	1.0	5707953	1.0	5685004	0.2
chr5	5713985	5713200	0.37	5713415	0.95	5713415	0.96	5713984	0.94	5713415	0.91
chr5	5714570	5714569	0.89	5714569	1.0	5714569	1.0	5714569	0.44	5671616	1.0
chr5	5721748	5721747	0.59	5721747	0.98	5721747	0.99	5721747	0.9	5721747	0.94
chr5	5722852	5722723	0.38	5722708	0.91	5722712	0.9	5722723	0.8	5722708	0.78
chr5	5725645	5726427	0.62	5726427	0.79	5723786	0.92	5726427	0.88	5726427	0.86
chr5	5729596	5752841	0.47	5729595	0.89	5729884	0.74	5729595	0.85	5729884	0.76
chr5	5730396	5758845	1.0	NA	NA	NA	NA	NA	NA	NA	NA
chr5	5731833	5732402	0.33	5731832	0.8	5731832	0.58	5731832	0.62	5730776	0.45
chr5	5732156	5731824	0.79	5732160	1.0	5732033	0.97	5731824	0.96	5736528	0.98
chr5	5732222	5732220	0.88	5732220	1.0	5732220	0.99	5732220	1.0	5732220	0.89
chr5	5733528	5732293	0.68	5732634	0.6	5733527	0.91	5732634	0.72	5732293	0.81
chr5	5735437	5726006	0.67	5714594	0.4	5735436	0.38	5728506	0.61	5729521	0.34
chr5	5735892	5730288	0.9	5735896	1.0	5735896	1.0	5735896	0.64	NA	NA
chr5	5740979	5740135	0.94	5740135	0.99	5737624	0.98	5736609	0.97	5739724	0.94
chr5	5741772	5704062	0.06	NA	NA	5768393	0.08	5716358	1.0	NA	NA
chr5	5754844	5722205	0.51	5754843	1.0	NA	NA	5775017	1.0	5754843	1.0
chr5	5758725	5754792	0.71	5753177	0.92	5758729	0.88	5753177	0.92	5753177	0.94
chr5	5769646	5769799	0.83	5769673	0.78	5769966	0.93	5769673	0.8	5769799	0.86
chr5	5773864	5780249	0.57	5773289	0.91	5773289	0.93	5779783	0.76	5775518	0.62
chr5	5778428	5775028	0.13	NA	NA	5745817	0.33	NA	NA	5810372	0.33
chr5	5779767	5782305	0.66	5778333	0.94	5778333	0.95	5780096	0.92	5778333	0.97
chr5	5780250	5780249	0.99	5780249	1.0	5780249	0.92	5780249	1.0	5780249	1.0
chr5	5782306	5782432	0.73	5782305	0.98	5783540	0.97	5790290	0.84	5782305	0.99
chr5	5783588	5783594	0.94	5783594	0.87	5783540	0.86	5783594	1.0	5783594	0.96
chr5	5790255	5786934	0.99	5772224	1.0	NA	NA	5781652	1.0	NA	NA
chr5	5798645	5798644	0.97	5798644	0.87	5798644	0.75	5798644	0.59	5798644	0.75
chr5	5799280	5799279	0.63	NA	NA	5799279	1.0	5799279	0.83	5799279	0.46
chr5	5806095	5756508	1.0	NA	NA	NA	NA	NA	NA	NA	NA
chr5	5810489	5810641	0.88	5808850	0.85	5810641	0.97	5808850	0.88	5810641	0.85
chr5	5811065	5811064	0.3	5811064	0.97	5811064	0.96	5811064	0.96	5808868	0.89
chr5	5811566	5811574	0.17	5808934	0.58	5826159	0.33	5808934	0.48	5811574	0.31
chr5	5812050	5812049	0.83	5811954	1.0	NA	NA	5769746	1.0	NA	NA
chr5	5820564	5822712	0.19	5810639	0.49	5822534	0.4	5823166	0.37	5822534	0.52
chr5	5823167	5821665	0.38	5823166	0.39	5823166	0.32	5823166	0.46	5821269	0.49
chr5	5832044	5832838	0.92	5832838	0.93	5832838	0.97	5832838	0.85	5832838	0.79
chr5	5835768	5835150	0.65	5835767	0.64	5832838	0.66	5835767	0.79	5832093	0.88
chr5	5836721	5833880	0.48	5836757	0.79	5833143	0.86	5836801	0.72	5835298	0.85
chr5	5839436	5839435	0.44	5839435	1.0	5839609	0.87	5839435	1.0	5839435	1.0
chr5	5840465	5838887	1.0	NA	NA	NA	NA	5793068	1.0	NA	NA
chr5	5846745	5846744	0.81	5846744	0.94	5846744	0.99	5846744	0.97	5846744	0.95
chr5	5848427	5848426	0.88	5847209	0.94	5845689	0.94	5848426	0.96	5845689	0.97
chr5	5849090	5849089	0.65	5849089	0.8	5849089	0.77	5849089	0.74	5849089	0.57
chr5	5851716	5828438	0.4	NA	NA	NA	NA	NA	NA	5810916	1.0
chr5	5854835	5854436	0.59	5854436	0.84	5854436	0.77	5856411	0.75	5854436	0.66
chr5	5856401	5856413	0.66	5877728	0.28	5841499	0.01	5856413	1.0	NA	NA
chr5	5856444	5849846	1.0	5811797	0.5	5841499	0.01	NA	NA	NA	NA
chr5	5858249	5857441	0.99	5848683	1.0	5843892	0.99	5857441	0.98	5855169	0.95
chr5	5862326	5861193	0.79	5862325	0.32	5862325	0.42	5862325	0.78	5862325	0.45
chr5	5866172	5866171	0.88	5866185	0.98	5866171	0.75	5858398	0.91	5866185	0.88
chr5	5866341	5860972	1.0	NA	NA	5825545	1.0	NA	NA	5855549	0.75
chr5	5869732	5869731	0.97	5852282	1.0	5869731	1.0	5869731	0.83	5869748	0.8
chr5	5870986	5870985	1.0	NA	NA	5870985	1.0	5828872	1.0	NA	NA
chr5	5873574	5876510	0.59	5873573	0.9	5873573	0.92	5873573	0.77	5873573	0.91
chr5	5876022	5875908	1.0	5842087	1.0	5872728	1.0	NA	NA	5860885	1.0
chr5	5876085	5876085	0.93	5876085	0.99	5876085	0.99	5876085	0.99	5873924	0.99
chr5	5876223	5872749	0.99	5865005	1.0	5872749	1.0	5857441	1.0	5873758	1.0
chr5	5876804	5858385	0.43	5867153	0.44	5853406	0.52	5873709	0.34	5876803	0.48
chr5	5878032	5867599	0.55	5873924	0.82	5876085	0.84	5872036	0.81	5873924	0.86
chr5	5878759	5880137	0.29	5842087	1.0	NA	NA	5828872	1.0	5860885	1.0
chr5	5885167	5885166	1.0	NA	NA	NA	NA	5848937	1.0	NA	NA
chr5	5886246	5886245	0.85	5886245	0.99	5886245	0.96	5886245	0.89	5886245	0.98
chr5	5891893	5891892	0.23	5891892	0.56	5891892	0.31	5891892	0.45	5891892	0.46
chr5	5899399	5901590	0.86	NA	NA	5893797	1.0	5897961	1.0	NA	NA
chr5	5903117	5901579	0.73	5890143	0.81	5890143	0.67	5901579	0.72	5904770	0.68
chr5	5904708	5902597	0.19	5897433	0.89	5904311	0.97	5897433	0.82	5905654	0.88
chr5	5907784	5907783	0.88	5910544	0.66	5907783	0.94	5913424	0.66	5913424	0.73
chr5	5908871	5906995	0.34	5905838	0.69	5903420	0.41	5908876	0.68	5896156	0.56
chr5	5909079	5911309	0.52	5909078	0.56	5909078	0.52	5909078	0.7	5909078	0.66
chr5	5913425	5913424	0.93	5913424	0.88	5913424	0.94	5913424	0.9	5913424	0.94
chr5	5923167	5922547	0.87	NA	NA	NA	NA	NA	NA	NA	NA
chr5	5935283	5932182	0.45	5934284	0.75	5935282	0.64	5932182	0.7	5934954	0.83
chr5	5936044	5941519	0.64	5936053	0.75	5936053	0.42	5936053	0.76	5936053	0.63
chr5	5936212	5936211	0.85	5935389	0.64	5935389	0.78	5935389	0.7	5935389	0.83
chr5	5942262	5942261	1.0	5916210	1.0	5925191	0.98	5942261	0.92	5942261	1.0
chr5	5949252	5949272	0.96	5949272	0.98	5925191	0.98	5947002	0.54	5947002	1.0
chr5	5949834	5949833	0.63	5949833	0.83	5949833	0.88	5949833	0.47	5949833	0.81
chr5	5951176	5942451	0.45	5938358	0.93	5938358	0.88	5938358	0.84	5938358	0.96
chr5	5958503	5957801	0.94	5956439	1.0	NA	NA	5957801	0.94	5956439	1.0
chr5	5960506	5958497	0.8	NA	NA	NA	NA	5957247	1.0	5960505	1.0
chr5	5962805	5962804	0.99	5958527	1.0	5958527	1.0	5962804	1.0	5962804	0.98
chr5	5964490	5964489	0.62	5964489	0.9	5956579	0.92	5964489	0.84	5964489	0.88
chr5	5971576	5991656	0.04	NA	NA	NA	NA	NA	NA	NA	NA
chr5	5973545	5973544	0.88	5973544	0.53	5973544	0.95	5973544	0.73	5979451	0.47
chr5	5985292	5985291	1.0	NA	NA	NA	NA	NA	NA	NA	NA
chr5	5985643	5979840	0.93	5985642	1.0	5985642	0.99	5974067	0.97	5979840	0.96
chr5	5988225	5988224	0.83	6012227	0.83	5988224	0.94	6012227	0.79	5989333	0.87
chr5	5988538	5977414	0.72	5993309	0.68	5988547	0.71	5988547	0.77	5993309	0.68
chr5	5989395	5997692	0.33	NA	NA	5989394	1.0	5989394	1.0	6020061	0.67
chr5	5990229	5988366	0.42	5991458	0.74	5984056	0.86	5974277	0.73	5991458	0.74
chr5	5991689	5954799	1.0	NA	NA	NA	NA	NA	NA	NA	NA
chr5	6000441	5997745	0.88	6000440	1.0	5976563	1.0	6000440	0.91	5997745	0.96
chr5	6002717	5960926	1.0	NA	NA	6002716	1.0	6028560	1.0	5989394	0.17
chr5	6005688	6010546	0.22	6041505	0.5	5964489	0.06	6038458	0.04	6004670	1.0
chr5	6008705	6008720	0.99	6008720	1.0	5979155	1.0	6008720	1.0	5998690	1.0
chr5	6014379	6014378	0.93	6014378	0.76	6014378	0.97	6014378	0.82	6010533	0.68
chr5	6016828	6016833	0.95	6016833	0.8	6005152	0.71	6016833	0.77	6016833	0.54
chr5	6025492	6025502	0.86	6025502	0.12	NA	NA	5991803	1.0	NA	NA
chr5	6028400	6028399	0.85	6023166	0.96	6028399	0.77	6028399	1.0	6025103	0.94
chr5	6028561	6026253	0.67	6028560	1.0	6030157	0.96	6028560	0.82	6028560	0.97
chr5	6036376	6036381	0.89	6036381	0.98	6036721	0.96	6036381	0.96	6036721	0.94
chr5	6037070	6036381	0.72	6036381	0.84	6036721	0.88	6036381	0.77	6036721	0.8
chr5	6038459	6040264	0.49	6043531	0.34	6038458	0.29	6051670	0.28	6038458	0.27
chr5	6039631	6039630	0.71	6039741	0.92	6039630	0.94	6039741	0.87	6039630	0.33
chr5	6041686	6041685	0.87	6041685	0.88	6041685	0.16	6041685	0.87	6041685	0.53
chr5	6048167	6048166	1.0	6048166	0.95	6037111	0.0	6048166	1.0	6048166	0.91
chr5	6053293	6053292	0.9	6053292	0.97	6051670	0.93	6053292	1.0	6053292	1.0
chr5	6056112	6056111	0.82	6056111	0.93	6093478	0.23	6056111	0.44	6056111	0.75
chr5	6064390	6064389	0.66	6063418	0.67	6064389	0.82	6064389	0.77	6064389	0.82
chr5	6067624	6067623	0.94	6067623	0.94	6067623	0.93	6067623	0.95	6067623	0.93
chr5	6068603	6069754	0.76	6069754	0.94	6068602	0.93	6069754	0.81	6068602	0.98
chr5	6081148	6077071	0.96	6081158	0.99	6080508	0.95	6077071	0.93	6081158	0.98
chr5	6089194	6089192	1.0	NA	NA	NA	NA	6089192	1.0	NA	NA
chr5	6098631	6098630	0.49	6098630	0.94	6098630	0.57	6098630	0.99	6098630	0.95
chr5	6104391	6104390	1.0	6104390	0.81	6104390	1.0	6094567	1.0	NA	NA
chr5	6107751	6099528	0.88	6103630	0.98	6106495	0.94	6107750	0.97	6108253	1.0
chr5	6114468	6114467	1.0	NA	NA	NA	NA	6114467	1.0	NA	NA
chr5	6116283	6110263	0.31	6113949	0.85	6113949	0.81	6114187	0.77	6116268	0.82
chr5	6125738	6125737	0.94	6125737	1.0	6126655	0.97	6126655	0.93	6126655	0.97
chr5	6132267	6133919	0.89	6132266	0.99	6133919	0.95	6132266	0.95	6132266	0.99
chr5	6138463	6138478	1.0	6138478	0.73	6138478	1.0	NA	NA	6149202	0.5
chr5	6141188	6132763	0.98	6125825	1.0	6138039	1.0	6132763	1.0	6125825	1.0
chr5	6141353	6132763	0.93	6125825	0.95	6138039	0.94	6132763	0.89	6125825	0.92
chr5	6145471	6145776	0.53	6127134	0.76	6145470	0.66	6127134	0.7	6127134	0.74
chr5	6147644	6140944	0.99	6124405	0.97	6146421	0.96	6139830	1.0	6124405	1.0
chr5	6150589	6150585	0.97	6125753	1.0	NA	NA	6123500	1.0	NA	NA
chr5	6157580	6157579	0.4	6157579	0.29	6107715	0.35	6157579	0.47	6157579	0.53
chr5	6163354	6163353	0.86	6163353	0.97	6163353	0.94	6163353	0.98	6163353	0.94
chr5	6168390	6184142	0.71	6169903	0.95	6168391	0.96	6169903	0.94	6169903	0.99
chr5	6171136	6166604	0.69	6166604	0.94	6171135	0.96	6166604	0.73	6165459	0.89
chr5	6173661	6173660	0.98	6173660	1.0	6173668	1.0	6173660	1.0	6173668	0.5
chr5	6174974	6174973	0.35	6174973	1.0	6174973	0.82	6174973	1.0	6174973	0.87
chr5	6178845	6178042	0.49	6178849	1.0	6178849	0.76	6178849	0.98	6178849	0.87
chr5	6189515	6189924	0.78	6189924	0.83	6189369	0.61	6189924	0.81	6183936	0.85
chr5	6194111	6194122	0.76	6194122	0.33	6194122	0.43	6190682	0.4	6194122	0.53
chr5	6201453	6201452	0.54	6200624	0.59	6201197	0.79	6200624	0.51	6201452	0.55
chr5	6204783	6204782	0.64	NA	NA	6204782	0.91	NA	NA	6204782	1.0
chr5	6205454	6204090	0.89	6199225	0.81	6201197	0.63	6204090	0.84	6199225	0.89
chr5	6206258	6206257	0.82	6206257	0.79	6206257	0.88	6208826	0.8	6206257	0.8
chr5	6206427	6206426	0.76	6206426	0.68	NA	NA	6206426	0.64	6206426	0.5
chr5	6222492	6223056	0.77	6212384	0.96	6208180	0.96	6223056	0.88	6217299	0.87
chr5	6223631	6221331	0.49	6217369	0.76	6209496	0.94	6217369	0.75	6223630	0.83
chr5	6224292	6224300	0.99	6224300	1.0	6206257	1.0	6224300	1.0	6224300	1.0
chr5	6230242	6230241	0.93	6230241	0.96	6230241	0.97	6230241	0.99	6230241	1.0
chr5	6231103	6231730	0.91	6219234	0.92	6228812	0.97	6231730	0.98	6231117	0.99
chr5	6231399	6243479	0.67	6212915	0.8	6206959	0.87	6212915	0.8	6206893	0.8
chr5	6234383	6237966	0.67	6187415	0.73	6206257	0.43	6189668	0.67	6185088	0.58
chr5	6235657	6235656	0.89	6235110	0.68	6235656	0.56	6229889	0.68	6225265	0.5
chr5	6237920	6237932	1.0	6237932	0.98	6237932	0.98	6237932	1.0	6230606	0.99
chr5	6237997	6244127	0.64	NA	NA	6214227	0.05	NA	NA	NA	NA
chr5	6238652	6238651	0.16	6190425	0.51	6238651	0.44	6190425	0.37	6238651	0.2
chr5	6238807	6238806	1.0	NA	NA	6264152	0.25	NA	NA	NA	NA
chr5	6245430	6245429	0.28	6245429	0.25	6245429	0.37	6244933	0.31	6245429	0.24
chr5	6246200	6246217	0.12	6243550	0.28	6246227	0.12	6213037	0.17	6243550	0.14
chr5	6249532	6266668	1.0	NA	NA	NA	NA	NA	NA	NA	NA
chr5	6261659	6261658	0.77	6260538	0.83	6261658	0.73	6260538	0.69	6261658	0.78
chr5	6263589	6263588	0.55	NA	NA	6287765	0.5	NA	NA	NA	NA
chr5	6276375	6276374	1.0	6276374	0.95	6276374	0.75	6276374	0.6	6226871	1.0
chr5	6278732	6258774	0.17	NA	NA	6278731	1.0	NA	NA	NA	NA
chr5	6282255	6282254	0.33	6282254	0.64	6284050	0.73	6282254	0.54	6283059	0.66
chr5	6291431	6289916	1.0	6291436	0.96	6289916	0.99	6289916	1.0	6288430	1.0
chr5	6294167	6294166	0.99	6291595	0.98	6289916	0.9	6294166	0.97	6294166	0.96
chr5	6294302	6294301	1.0	6291595	1.0	6289916	1.0	6294166	0.97	6292855	1.0
chr5	6295361	6295360	0.48	6295360	0.84	6295360	0.77	6295360	0.64	6295360	0.64
chr5	6297128	6297127	0.59	6297127	1.0	6297127	0.43	6297127	0.6	6297127	0.58
chr5	6300131	6300130	0.94	6300130	1.0	6300130	0.99	6300130	1.0	6300130	1.0
chr5	6309109	6314265	0.88	6311783	0.57	6311220	0.55	6309108	0.64	6309108	0.83
chr5	6310191	6309901	0.43	6312124	0.85	6312124	0.44	6312124	0.56	6312124	0.88
chr5	6312732	6308511	0.79	6307878	0.87	6314312	0.9	6308511	0.87	6312915	0.81
chr5	6317063	6317062	0.85	NA	NA	NA	NA	6276374	1.0	6317062	1.0
chr5	6325104	6325103	0.64	6325103	0.95	6325103	0.98	6325103	0.86	6324887	0.89
chr5	6331719	6353733	1.0	NA	NA	NA	NA	NA	NA	NA	NA
chr5	6336943	6336284	0.56	6336284	0.78	6336430	0.81	6336284	0.82	6336284	0.81
chr5	6337832	6337831	0.83	6337831	0.98	6337831	0.57	6337831	0.83	6337831	0.89
chr5	6338469	6338468	0.86	6338468	0.63	6338468	0.73	6338468	0.43	6338468	0.89
chr5	6341505	6341073	0.98	6363395	0.33	NA	NA	6343812	1.0	NA	NA
chr5	6341732	6341740	0.97	6341740	1.0	6341740	0.98	6341740	0.99	6341740	0.99
chr5	6357852	6357851	0.64	NA	NA	6357863	0.67	NA	NA	NA	NA
chr5	6364463	6364462	0.28	6364462	0.65	6396298	0.49	6364462	0.41	6364462	0.79
chr5	6364650	6380636	0.4	6365576	0.61	6352911	0.81	6365576	0.48	6365576	0.56
chr5	6368359	6367477	0.52	6367477	0.84	6368354	0.92	6367477	0.82	6378795	0.9
chr5	6379732	6379731	0.6	6379731	0.92	6379731	0.82	6379731	0.81	6379731	0.96
chr5	6381611	6361618	0.12	NA	NA	NA	NA	NA	NA	NA	NA
chr5	6385819	6385829	0.86	6368858	0.9	6385818	0.37	6385818	0.71	6385818	0.74
chr5	6386201	6381282	0.53	6381282	0.77	6386200	1.0	6378795	0.8	6378795	0.89
chr5	6386325	6386324	0.67	6384671	0.86	6382502	0.82	6382502	0.8	6377860	0.9
chr5	6388160	6386108	0.36	6390227	0.73	6367352	0.48	6390227	0.57	6390227	0.73
chr5	6392849	6360991	0.5	6345560	0.25	6418380	0.01	NA	NA	6424311	0.69
chr5	6399374	6399373	0.73	6399373	0.33	6399373	0.75	6399373	0.82	6399373	0.67
chr5	6399447	6399446	0.96	6399446	0.98	6401022	0.95	6399446	0.98	6399446	0.9
chr5	6406015	6367447	0.96	6406028	0.23	6419219	0.03	6406028	1.0	6406040	1.0
chr5	6406029	6406028	1.0	6406028	0.8	NA	NA	6406028	1.0	NA	NA
chr5	6413968	6410335	0.68	6413972	1.0	6413972	0.99	6410335	0.97	6413972	0.97
chr5	6422632	6422875	0.87	6422875	0.99	6422363	1.0	6422875	0.98	6422875	1.0
chr5	6423015	6423014	0.29	6423014	0.35	6422363	0.34	6423014	0.31	6429158	0.31
chr5	6433462	6433461	0.69	6433461	0.94	6433461	0.25	6433461	0.91	6433461	0.86
chr5	6435287	6445380	0.44	6426017	0.74	6426017	0.77	6444545	0.74	6428529	0.6
chr5	6437728	6441450	0.7	6426017	0.75	6426017	0.91	6431122	0.74	6437556	0.73
chr5	6448522	6448521	0.83	NA	NA	6448521	1.0	6414290	1.0	NA	NA
chr5	6450087	6451043	0.43	6438283	0.59	6450086	0.77	6438283	0.5	6452925	0.6
chr5	6451249	6452925	0.48	6451043	0.66	6451248	0.69	6452925	0.63	6452925	0.69
chr5	6453709	6454484	0.72	6454484	0.65	6426455	0.6	6426455	0.47	6453709	0.49
chr5	6463599	6463598	0.38	6463598	0.32	6463598	0.59	6463598	0.61	6463598	0.48
chr5	6464991	6464990	0.86	6464990	1.0	6464990	0.5	6464990	0.89	6433865	0.57
chr5	6469562	6469561	0.71	6469561	0.81	6469561	0.62	6469561	0.73	6469561	0.68
chr5	6470502	6469008	0.99	6469992	0.91	6468007	1.0	6469992	1.0	6469992	1.0
chr5	6478623	6478622	0.63	6478622	0.65	6478622	0.73	6478622	0.52	6478622	0.65
chr5	6480080	6480079	1.0	6480079	1.0	NA	NA	6480079	0.44	6480079	0.75
chr5	6483446	6483445	0.35	6483445	0.99	6483432	0.99	6480657	0.76	6483899	0.99
chr5	6486300	6486310	1.0	NA	NA	6486310	0.97	6486310	1.0	6482590	1.0
chr5	6488458	6488553	0.9	6488553	0.62	6488553	0.78	6488553	0.88	6487924	0.77
chr5	6488807	6488553	0.97	6488553	0.73	6488553	0.86	6488553	0.93	6487924	0.87
chr5	6489425	6488553	0.98	6488553	1.0	6488553	1.0	6488553	0.98	6487924	0.98
chr5	6509775	6509774	0.81	6463697	0.5	6509774	0.48	6509774	0.5	6509786	0.97
chr5	6509949	6509964	0.74	6509960	0.81	6509964	0.78	6509960	0.58	6509964	0.75
chr5	6512020	6512019	0.68	6512019	0.71	6466151	1.0	6512019	1.0	6512019	0.74
chr5	6522851	6522862	0.99	6522862	1.0	6522862	1.0	6522862	0.99	6522862	0.99
chr5	6527486	6542370	0.45	6527461	0.91	6532526	0.85	6527461	0.78	6527409	0.89
chr5	6533484	6532696	0.47	6533483	0.91	6533483	0.94	6533483	0.67	6533483	0.93
chr5	6542371	6542370	0.99	6542370	0.97	6542370	1.0	6542370	0.99	6542370	0.98
chr5	6543983	6543091	0.55	6548558	0.78	6542370	0.94	6548558	0.66	6548573	0.81
chr5	6546825	6546824	0.46	6554858	0.71	6554858	0.66	6560146	0.63	6554858	0.68
chr5	6550225	6550070	0.83	6550070	0.88	6549343	0.94	6550070	0.94	6549343	0.99
chr5	6553823	6551577	0.32	6556261	0.82	6551577	0.87	6556261	0.82	6556261	0.86
chr5	6554859	6556929	0.47	6553372	0.63	6553366	0.61	6556261	0.64	6553366	0.68
chr5	6555735	6555317	0.73	6555784	0.91	6554783	0.87	6553769	0.81	6550290	0.93
chr5	6560144	6560146	0.54	6557785	0.72	6557304	0.58	6557785	0.69	6557785	0.69
chr5	6564367	6565943	0.73	6557306	0.66	6565943	0.7	6564366	0.69	6564366	0.67
chr5	6569401	6569280	0.77	6569280	0.86	6569600	0.94	6569280	0.86	6569774	0.83
chr5	6571839	6572093	0.33	6572587	0.45	6570140	0.64	6572115	0.33	6570140	0.52
chr5	6576037	6576054	0.96	6575563	0.23	6575763	0.25	6576054	0.64	6530817	0.3
chr5	6580690	6580319	0.64	6580689	0.7	6580735	0.84	6580689	0.73	6580689	0.81
chr5	6580836	6580319	0.59	6584384	0.45	6580835	0.48	6580835	0.35	6580835	0.71
chr5	6585186	6585121	0.57	6585121	0.57	6584338	0.64	6585121	0.58	6585121	0.69
chr5	6591098	6590715	0.95	6590383	0.98	6590715	0.95	6590715	0.95	6590383	0.94
chr5	6591410	6591409	0.92	6591409	0.97	6591409	0.95	6591409	0.95	6591409	1.0
chr5	6601164	6601196	0.5	6633666	0.59	6601163	0.67	6598440	0.57	6601163	0.51
chr5	6605701	6605715	0.7	6605700	0.67	6605700	1.0	6605729	0.67	6605700	0.89
chr5	6606693	6600680	0.61	6604420	0.98	6606210	1.0	6606210	0.95	6604420	0.96
chr5	6610066	6610065	0.51	6610065	0.62	6596631	0.7	6583601	0.51	6610065	0.93
chr5	6610239	6610246	0.96	NA	NA	6610244	0.83	6658761	1.0	6610244	1.0
chr5	6610684	6610673	0.86	6610683	1.0	6610683	0.99	6610673	0.88	6610683	0.93
chr5	6619849	6619848	0.98	6619848	1.0	6619848	1.0	6619848	1.0	6619848	0.98
chr5	6621748	6600680	0.65	6616670	0.67	6620918	0.92	6619620	0.76	6626448	0.72
chr5	6622848	6622847	0.98	6622972	0.93	6622972	1.0	6622972	0.97	6622972	0.96
chr5	6623320	6623319	0.51	6608764	0.94	6623319	0.83	6608764	0.87	6623319	0.92
chr5	6625103	6628085	0.96	6625102	1.0	6619848	1.0	6625102	0.99	6625102	1.0
chr5	6626321	6626125	0.06	NA	NA	6626320	1.0	NA	NA	6626320	0.67
chr5	6626381	6626380	0.98	6624282	1.0	6626380	0.94	6624282	1.0	6626380	0.97
chr5	6631094	6611520	0.1	NA	NA	NA	NA	6585918	0.01	6659018	0.33
chr5	6633469	6604925	1.0	NA	NA	NA	NA	NA	NA	NA	NA
chr5	6640532	6640531	0.68	6633666	0.77	6638833	0.85	6638833	0.72	6637524	0.8
chr5	6645640	6645639	0.46	6635627	0.95	6645639	0.99	6645639	0.87	6645639	0.97
chr5	6651496	6651495	1.0	NA	NA	6615176	0.67	NA	NA	NA	NA
chr5	6654062	6654061	0.98	6654061	1.0	6654061	0.98	6654061	1.0	6654061	1.0
chr5	6658762	6658761	0.99	6658761	0.5	6658761	1.0	6658761	1.0	6658761	1.0
chr5	6659105	6659117	0.9	6635939	0.96	6659117	0.5	6659117	0.96	6659117	0.95
chr5	6661395	6661180	0.83	6632228	0.57	6661394	0.71	6648613	0.53	6632228	0.61
chr5	6661427	6661180	1.0	6632228	1.0	6625676	1.0	6648613	1.0	6632228	1.0
chr5	6661531	6662242	0.39	6661210	0.79	6661210	0.79	6661530	0.66	6661210	0.74
chr5	6663860	6663859	0.64	6632228	0.92	6663859	0.67	6648613	1.0	6632228	0.94
chr5	6670881	6670880	0.97	6670880	1.0	NA	NA	6670880	1.0	6670880	1.0
chr5	6672275	6672274	0.92	6684426	0.97	6672274	1.0	6672274	1.0	6672274	1.0
chr5	6674202	6682038	0.06	NA	NA	6632189	1.0	NA	NA	NA	NA
chr5	6681737	6681759	1.0	NA	NA	NA	NA	NA	NA	NA	NA
chr5	6688582	6693522	0.49	6687697	0.93	6688576	0.87	6687697	0.88	6681074	0.87
chr5	6689954	6689953	1.0	6689953	0.99	6689953	0.98	6691889	0.99	6689953	0.99
chr5	6690892	6690891	0.27	6681849	0.4	6691501	0.73	6681849	0.59	6681849	0.47
chr5	6696311	6696312	0.99	6696312	0.99	6662686	0.48	6696312	0.99	6672889	0.95
chr5	6699879	6699878	0.78	6699878	1.0	NA	NA	6699878	0.83	6699878	0.64
chr5	6703171	6703170	0.97	6703170	0.91	6703170	1.0	6703170	0.98	6703170	0.97
chr5	6703266	6703283	0.58	6703283	0.67	6703265	0.62	6703283	0.66	6703283	0.61
chr5	6713647	6664374	1.0	NA	NA	NA	NA	6664374	1.0	NA	NA
chr5	6713842	6757977	0.39	6713842	0.92	6713842	0.82	6713842	0.85	6713842	0.95
chr5	6713881	6754288	0.17	6713880	0.45	6713880	0.74	6694146	0.33	6694834	1.0
chr5	6718970	6718969	0.52	6718969	0.56	6718969	0.84	6718969	0.54	6718969	0.6
chr5	6720675	6720675	0.34	6722176	0.33	6720675	0.52	6730755	0.34	6719051	0.48
chr5	6725321	6725328	1.0	NA	NA	6725328	1.0	NA	NA	6725328	1.0
chr5	6730756	6723316	0.59	6727075	0.72	6723399	0.73	6720599	0.68	6718450	0.62
chr5	6731543	6720994	0.97	6720994	0.94	6711461	1.0	6720994	0.95	6726282	0.93
chr5	6737910	6737909	0.58	6714741	0.88	6742773	0.9	6721587	0.88	6721587	0.85
chr5	6763260	6763259	0.84	6763259	0.59	6766468	0.72	6763259	0.71	6763259	0.7
chr5	6771383	6771382	0.97	6771382	0.52	6772480	0.87	6789170	0.62	6789170	0.66
chr5	6777760	6775186	0.93	6777764	0.53	6777764	1.0	6771169	0.51	6777764	0.83
chr5	6782810	6772480	0.65	6782809	0.89	6784928	0.82	6787149	0.81	6788523	0.67
chr5	6785463	6785462	0.49	6778453	0.48	6785462	0.99	6785381	0.51	6771202	0.54
chr5	6785790	6785802	1.0	6785802	1.0	6785802	1.0	6785802	1.0	6785802	1.0
chr5	6785874	6785873	1.0	6785873	0.82	6785873	1.0	6764079	1.0	NA	NA
chr5	6787150	6776147	0.58	6787149	0.7	6787149	0.74	6787149	0.76	6789170	0.65
chr5	6790234	6790275	0.99	6787400	1.0	6740336	1.0	6790275	1.0	6769289	0.71
chr5	6792260	6793572	0.55	6804870	0.71	6792259	1.0	6794528	0.76	6792259	0.94
chr5	6799536	6799543	1.0	NA	NA	NA	NA	NA	NA	NA	NA
chr5	6800857	6793095	0.63	6800856	0.71	6800856	0.75	6753058	0.4	6800856	0.66
chr5	6802158	6802169	0.81	6802169	0.92	6802066	0.98	6802169	0.89	6801008	0.89
chr5	6811960	6811959	1.0	6811959	1.0	NA	NA	6811959	1.0	NA	NA
chr5	6812806	6812805	0.78	6812805	0.71	6805213	0.65	6812805	0.75	6812805	0.72
chr5	6816855	6816854	0.68	6816854	0.99	6816854	0.97	6816854	0.93	6816854	0.98
chr5	6819608	6785873	0.25	NA	NA	NA	NA	6815176	1.0	NA	NA
chr5	6822920	6822953	0.8	6822953	0.78	6822953	0.92	6822953	0.68	6822953	0.8
chr5	6823773	6823772	0.76	6823772	0.89	6825877	0.94	6823772	0.83	6823772	0.8
chr5	6825721	6825720	0.72	6827400	0.96	6827400	0.95	6825720	0.94	6825720	0.81
chr5	6828268	6828267	0.66	6830659	0.56	6832348	0.67	6823772	0.59	6823772	0.4
chr5	6832045	6826039	0.56	6832044	0.37	6832044	0.63	6832044	0.36	6824967	0.43
chr5	6841181	6841236	0.53	6841236	0.88	6841236	0.9	6841236	0.84	6841236	0.9
chr5	6856397	6852953	0.69	6855205	0.77	6855205	0.84	6855205	0.75	6855205	0.72
chr5	6862732	6862731	0.36	6862731	0.75	6861013	0.86	6861013	0.57	6862731	0.83
chr5	6866620	6866846	0.86	6864532	0.87	6864532	0.68	6865688	0.89	6864532	0.83
chr5	6868004	6868003	0.58	6863934	0.87	6868003	0.79	6861013	0.76	6862731	0.69
chr5	6868130	6867477	0.84	6867446	0.68	6868129	0.93	6867477	0.69	6865135	0.87
chr5	6876206	6876205	0.51	6876205	0.45	6876205	0.9	6876205	0.39	6876205	0.62
chr5	6876794	6876793	0.55	6873515	0.54	6873515	0.87	6876793	0.55	6876505	0.5
chr5	6877868	6877867	0.52	6874651	0.97	6864672	0.87	6872944	0.91	6877867	0.98
chr5	6888251	6888004	0.89	6888250	0.57	6860897	0.5	6905195	0.5	6888250	1.0
chr5	6897335	6891676	0.99	6890899	0.99	6888722	0.94	6890899	0.99	6888722	0.99
chr5	6898872	6898871	0.87	6898871	0.99	6898871	0.97	6898871	0.95	6899782	0.97
chr5	6901762	6901761	0.98	6901761	0.91	6901761	0.85	6901761	0.93	6901761	0.96
chr5	6902960	6902964	0.78	6902029	0.97	6902548	1.0	6901761	0.95	6902964	1.0
chr5	6905846	6905845	0.7	6905845	0.88	6905845	0.43	6905845	0.51	6921216	0.72
chr5	6907077	6907076	0.84	6907076	0.98	6913513	0.94	6907076	0.97	6907076	0.96
chr5	6908609	6908628	1.0	6906312	1.0	6904075	0.99	6908628	1.0	6908394	1.0
chr5	6914268	6914267	0.84	6914267	0.98	6914267	1.0	6914267	0.83	6914267	1.0
chr5	6918311	6898704	0.62	6918310	0.89	6907994	0.93	6918310	0.84	6918310	0.79
chr5	6920366	6920365	0.97	6920365	0.91	6917105	0.29	6920365	0.91	6887115	0.88
chr5	6929468	6929467	0.81	6929467	0.79	6925941	0.97	6929467	0.96	6929467	0.92
chr5	6931018	6928981	0.67	6905685	0.54	6925941	0.78	6913513	0.46	6913513	0.5
chr5	6933556	6932793	0.92	6932793	0.97	6921216	0.83	6932793	0.94	6907994	0.95
chr5	6961105	6949411	0.03	6921399	0.5	NA	NA	NA	NA	NA	NA
chr5	6961237	6961236	0.4	6996757	0.03	6942276	1.0	6996395	0.03	6942276	0.31
chr5	6961431	6960862	0.55	6956169	0.89	6962674	0.91	6949479	0.86	6956169	0.88
chr5	6971409	6971403	0.58	NA	NA	NA	NA	6944626	1.0	6961277	0.5
chr5	6971663	6964971	0.92	6962083	0.89	6946230	0.88	6955081	0.9	6978466	0.84
chr5	6978490	6978489	0.67	NA	NA	NA	NA	NA	NA	NA	NA
chr5	6986641	6986640	0.99	6986640	1.0	6986653	0.98	6986640	1.0	6986653	0.98
chr5	6988460	6988546	0.68	7014511	0.74	6989074	0.51	6991044	0.68	6989074	0.61
chr5	6988482	6988546	0.75	7014511	0.69	6989074	0.54	6983855	0.43	6989074	0.6
chr5	6988897	6988965	0.86	6988965	0.97	6988965	0.96	6988965	0.97	6988965	0.95
chr5	6992011	6992010	0.91	6992010	1.0	6987025	0.98	6992010	0.99	6992010	1.0
chr5	6992193	6989072	0.98	NA	NA	NA	NA	6989072	1.0	NA	NA
chr5	6992341	6992340	0.85	NA	NA	6946564	0.25	6999225	0.91	6999565	0.5
chr5	6993426	6993364	0.86	6997520	1.0	6993364	0.99	7001729	0.99	6993425	0.94
chr5	6993673	6993672	0.81	6993672	0.75	6994848	0.75	6993672	0.68	6993672	0.7
chr5	6994823	6993364	0.9	6997520	1.0	6993364	0.99	6993364	0.93	6993364	0.95
chr5	7004120	6964127	1.0	NA	NA	7004119	1.0	NA	NA	7004119	0.25
chr5	7016948	7016947	0.57	7020458	0.53	7017947	0.76	7021062	0.54	7020301	0.47
chr5	7028006	7028021	0.88	6996200	0.04	7042660	0.1	7007104	1.0	NA	NA
chr5	7028022	7028021	0.91	6996200	0.04	7042660	0.1	7007104	1.0	NA	NA
chr5	7031541	7019457	0.19	7031540	1.0	7031540	0.5	7031540	0.71	7031540	0.68
chr5	7031608	7031637	0.3	7031645	0.47	7031654	0.59	7031654	0.55	7031654	0.46
chr5	7034921	7034498	0.97	7034920	1.0	7034498	1.0	7034498	1.0	7034498	0.96
chr5	7039523	7039522	0.9	7039522	0.85	7039522	0.4	7039522	0.49	7039522	0.5
chr5	7052433	7052440	0.76	7052440	0.81	7051966	0.83	7051307	0.82	7045785	0.79
chr5	7057565	7056889	0.86	7057564	0.63	7057564	0.37	7068732	0.8	7057564	0.57
chr5	7064816	7062288	0.58	7056429	0.93	7064906	0.95	7062288	0.91	7064906	0.97
chr5	7071845	7062288	0.59	7071844	0.98	7071934	0.92	7071934	0.95	7071934	0.99
chr5	7075303	7081622	0.35	7083423	0.77	7083423	0.83	7083423	0.73	7083423	0.77
chr5	7076608	7053598	0.87	7039522	0.09	7076633	1.0	NA	NA	7082850	0.1
chr5	7080056	7081934	0.37	7031889	0.5	7075477	0.73	7086274	0.54	7086274	0.7
chr5	7081112	7085926	0.88	7081622	0.97	7084752	0.95	7081111	0.98	7081622	0.96
chr5	7089952	7089770	1.0	7088881	1.0	7088881	0.97	7088881	1.0	7083630	0.97
chr5	7101463	7101462	0.73	7101462	0.56	7101462	0.91	7101462	0.73	7101462	0.86
chr5	7102850	7102849	0.84	7102341	0.92	7102341	1.0	7102341	0.96	7102341	0.92
chr5	7110750	7130647	0.17	NA	NA	NA	NA	NA	NA	NA	NA
chr5	7112919	7102849	0.43	7108010	0.63	7112918	0.73	7125586	0.55	7109723	0.55
chr5	7114625	7115664	0.49	7114620	0.84	7115664	0.92	7114620	0.8	7114620	0.76
chr5	7125191	7125195	0.52	7125047	0.95	7118349	0.96	7125195	0.97	7125195	0.97
chr5	7134078	7130926	0.98	NA	NA	NA	NA	7127177	0.33	7134082	1.0
chr5	7141206	7127136	0.69	7141211	1.0	7141202	0.84	7131961	0.75	7141202	0.87
chr5	7146846	7144629	0.54	7146845	0.91	7146408	0.98	7146845	0.9	7146845	0.98
chr5	7155388	7155387	0.81	7135561	0.67	7155387	0.17	7149101	1.0	7139368	0.33
chr5	7158414	7158413	0.72	7158413	0.75	7158413	0.86	7158413	0.58	7158413	0.92
chr5	7163770	7163769	0.69	NA	NA	7163783	1.0	7125997	1.0	7163769	1.0
chr5	7166283	7166472	0.97	7166403	0.96	7166403	0.97	7166533	0.99	7166403	0.98
chr5	7176714	7176730	1.0	7174871	0.5	NA	NA	7139378	1.0	7176722	0.67
chr5	7178328	7149285	0.02	NA	NA	NA	NA	7172098	0.06	NA	NA
chr5	7199783	7200413	0.73	7200737	0.86	7200413	0.83	7200413	0.76	7200737	0.89
chr5	7201294	7152609	1.0	NA	NA	NA	NA	NA	NA	NA	NA
chr5	7223327	7223326	0.83	7215096	0.79	7223326	0.78	7219684	0.57	7223326	0.79
chr5	7225431	7225441	1.0	NA	NA	NA	NA	NA	NA	NA	NA
chr5	7231118	7260054	0.25	NA	NA	NA	NA	NA	NA	NA	NA
chr5	7236783	7224661	0.54	7213493	0.86	7228888	0.78	7224544	0.85	7230488	0.77
chr5	7238481	7238480	0.77	7238480	1.0	7238480	0.99	7237514	0.99	7230488	0.99
chr5	7239387	7239386	0.53	7221794	0.6	NA	NA	7229798	0.4	7239386	0.67
chr5	7240182	7240181	1.0	NA	NA	NA	NA	NA	NA	NA	NA
chr5	7240362	7240361	0.74	7234289	0.98	7240361	0.91	7201026	0.65	7240361	0.92
chr5	7241713	7239190	0.76	7235628	0.84	7229330	0.88	7241811	0.86	7240794	0.79
chr5	7243215	7243214	0.9	7243214	0.59	7243214	0.3	7243214	0.5	7243214	0.7
chr5	7246271	7246270	0.98	7246270	1.0	7246270	0.99	7248591	0.99	7246270	1.0
chr5	7250403	7250386	0.76	7250402	0.63	7250402	0.53	7250888	0.55	7245551	0.55
chr5	7251572	7251608	0.97	NA	NA	NA	NA	7251608	1.0	NA	NA
chr5	7275431	7267065	1.0	NA	NA	7275430	1.0	NA	NA	NA	NA
chr5	7276143	7274361	0.4	7276154	0.94	7276154	0.75	7276154	0.85	7276154	0.89
chr5	7277884	7277894	0.66	7277894	0.97	7277894	0.97	7277894	0.88	7277894	0.98
chr5	7278252	7260764	0.5	7278279	0.93	7308857	0.12	7278279	0.81	7267570	1.0
chr5	7279712	7279723	0.44	7274955	0.71	7276884	0.82	7290706	0.58	7279723	0.6
chr5	7280923	7283442	0.72	7280922	0.69	7272975	0.82	7280922	0.7	7280922	0.76
chr5	7281322	7281830	0.57	7274955	0.84	7274518	0.73	7274955	0.78	7281395	0.8
chr5	7313511	7313511	1.0	7313511	1.0	7313511	0.92	7308250	1.0	7313511	1.0
chr5	7317640	7317308	0.98	7317308	0.99	NA	NA	7317308	1.0	7317308	0.97
chr5	7321973	7288877	1.0	7321972	1.0	NA	NA	7321972	1.0	7321972	0.25
chr5	7325399	7308204	0.99	NA	NA	NA	NA	7298830	0.99	7300289	0.07
chr5	7332863	7339275	0.48	7335307	0.68	7335307	0.7	7335841	0.6	7335307	0.6
chr5	7339276	7339275	0.98	7339275	1.0	7334553	0.96	7339275	1.0	7339275	1.0
chr5	7339426	7339448	0.76	7371453	0.33	7339448	0.05	7330389	0.5	7339448	0.91
chr5	7340592	7318171	1.0	NA	NA	NA	NA	NA	NA	NA	NA
chr5	7344886	7346201	0.55	7361201	0.73	7344885	0.72	7344885	0.71	7344885	0.79
chr5	7346344	7349244	1.0	NA	NA	NA	NA	7296937	1.0	7350514	0.06
chr5	7346415	7346414	0.93	7346414	0.97	7346414	0.95	7346414	0.96	7346414	0.91
chr5	7346716	7386402	0.2	NA	NA	NA	NA	NA	NA	NA	NA
chr5	7348490	7348793	0.83	7348489	1.0	7345074	0.99	7348793	0.98	7348793	0.96
chr5	7349805	7348334	1.0	7303836	1.0	NA	NA	7349804	1.0	7349804	1.0
chr5	7350889	7350888	1.0	NA	NA	7307149	0.03	NA	NA	7312507	0.25
chr5	7352024	7337537	0.67	NA	NA	NA	NA	NA	NA	NA	NA
chr5	7352471	7352470	0.85	7352470	0.9	7345174	0.92	7352470	0.98	7352470	0.97
chr5	7352850	7352849	0.44	NA	NA	NA	NA	NA	NA	NA	NA
chr5	7353218	7346414	0.18	NA	NA	NA	NA	NA	NA	NA	NA
chr5	7356393	7356392	0.86	7356392	0.67	NA	NA	7326309	0.67	7356392	0.8
chr5	7359652	7355965	0.54	7357654	0.74	7357654	0.83	7357654	0.62	7357654	0.69
chr5	7368224	7358896	1.0	NA	NA	NA	NA	NA	NA	7355432	0.0
chr5	7369667	7369666	0.29	7367510	0.42	7367510	0.4	7367510	0.39	7368732	0.53
chr5	7370824	7370823	1.0	7370823	1.0	NA	NA	7370823	1.0	7370823	0.82
chr5	7374757	7374756	0.61	7374756	1.0	7374756	0.94	7374756	0.96	7374756	0.98
chr5	7375985	7376014	0.73	7376014	0.5	NA	NA	NA	NA	NA	NA
chr5	7384999	7384998	0.92	7384998	0.98	7384998	0.97	7384998	0.96	7384998	1.0
chr5	7385125	7384408	1.0	NA	NA	NA	NA	7383373	1.0	NA	NA
chr5	7385134	7415197	0.14	NA	NA	7357368	0.83	NA	NA	7357368	1.0
chr5	7385451	7385450	1.0	NA	NA	7425089	0.25	NA	NA	NA	NA
chr5	7386058	7386057	0.91	7386057	0.9	7386057	1.0	7386057	0.6	7386057	0.53
chr5	7389569	7389568	0.95	7378296	1.0	7378296	0.9	7389568	1.0	7378296	0.96
chr5	7399925	7399924	1.0	NA	NA	NA	NA	NA	NA	NA	NA
chr5	7403904	7392923	0.28	7358602	1.0	NA	NA	NA	NA	NA	NA
chr5	7405304	7405303	0.79	7438797	0.71	7405303	0.49	7405303	0.64	7405303	0.68
chr5	7406026	7406025	0.91	7406025	0.56	7406025	1.0	7406025	0.5	7406025	0.91
chr5	7407473	7401456	1.0	NA	NA	NA	NA	7407472	1.0	7407472	1.0
chr5	7410329	7410328	0.77	7410328	0.96	7410328	0.89	7410328	1.0	7404072	0.95
chr5	7412075	7413090	0.84	7408587	0.97	7412074	0.79	7408587	0.93	7401153	0.9
chr5	7413289	7413288	0.5	7413288	0.91	NA	NA	7413288	1.0	7413288	1.0
chr5	7413461	7413460	1.0	7413460	0.99	NA	NA	7413460	0.95	7413460	0.95
chr5	7413600	7413599	0.81	7413090	0.94	7413599	0.92	7413599	0.89	7393419	0.76
chr5	7422111	7422110	0.84	7422110	1.0	NA	NA	7422110	0.75	7422110	1.0
chr5	7429014	7429014	0.97	7429014	0.96	7429014	0.99	7429014	1.0	7429014	0.98
chr5	7430523	7421799	0.51	7430522	1.0	7430522	0.86	7428632	0.52	7430555	0.58
chr5	7431530	7431529	0.58	7424928	0.98	7432274	0.94	7432274	0.95	7432900	0.91
chr5	7439529	7444394	0.75	7429014	0.94	7433405	0.97	7432274	0.96	7429014	0.89
chr5	7441525	7421799	1.0	NA	NA	NA	NA	7396156	1.0	NA	NA
chr5	7446537	7446537	0.55	7438797	0.64	7446537	0.34	7446537	0.66	7446537	0.5
chr5	7448473	7448472	1.0	7448472	0.75	7448472	0.13	NA	NA	7448472	1.0
chr5	7455758	7455786	1.0	NA	NA	NA	NA	7455786	1.0	NA	NA
chr5	7470635	7472333	0.4	7470634	0.8	7470634	0.87	7470634	0.8	7470634	0.84
chr5	7475385	7475384	0.71	7475384	1.0	7475384	1.0	7475384	1.0	7475384	1.0
chr5	7479634	7472078	0.53	7479633	0.95	7479633	0.97	7479633	0.87	7479633	0.95
chr5	7481773	7481772	0.84	7481772	0.96	7481772	0.83	7481772	0.9	7481772	0.97
chr5	7483417	7483416	0.82	7485857	0.33	7483428	0.86	7483428	0.48	7483428	0.5
chr5	7486718	7481298	0.9	7458638	0.03	NA	NA	7436910	0.67	NA	NA
chr5	7489815	7489814	0.75	7489814	1.0	7483103	1.0	7489814	0.19	NA	NA
chr5	7499006	7499009	1.0	NA	NA	NA	NA	NA	NA	7499009	1.0
chr5	7499649	7506320	0.37	7495542	0.56	7506320	0.39	7503162	0.33	7518856	0.31
chr5	7501131	7500799	0.76	7500799	0.89	7458638	0.82	7500799	0.88	7500438	0.91
chr5	7505960	7505964	0.92	7505964	0.5	NA	NA	7505964	0.86	7505964	0.82
chr5	7511575	7511581	0.83	7503162	0.85	7511581	0.72	7503760	0.83	7495542	0.43
chr5	7513079	7512143	0.5	7512177	0.69	7509906	0.54	7514564	0.64	7515569	0.63
chr5	7516872	7516871	1.0	NA	NA	NA	NA	7501755	1.0	NA	NA
chr5	7522926	7522925	0.93	7542361	0.45	7519649	0.98	7522925	0.94	7519649	0.66
chr5	7523316	7523315	0.5	7522843	0.71	7523315	0.86	7523315	0.47	7523315	0.66
chr5	7524994	7524993	0.98	NA	NA	NA	NA	7518513	1.0	7522180	0.1
chr5	7525655	7525655	0.87	7525655	0.82	7525655	0.95	7525655	0.87	7525655	0.82
chr5	7539356	7531133	0.76	7539355	0.85	7539183	0.97	7539355	0.87	7531190	0.88
chr5	7540299	7540298	0.71	7540298	0.67	7540298	0.95	7540298	0.58	7540298	0.79
chr5	7542362	7542361	0.86	7542361	0.92	7542361	0.9	7542361	0.94	7542361	1.0
chr5	7551013	7550257	0.54	7558057	0.97	7512655	0.27	7558057	0.74	7558057	0.82
chr5	7555853	7551151	0.52	7548741	0.88	7555854	0.38	7548741	0.44	7555883	0.69
chr5	7567923	7558928	0.28	7567929	0.72	7593053	0.26	7541609	0.16	7567929	0.24
chr5	7569944	7547860	1.0	NA	NA	NA	NA	NA	NA	NA	NA
chr5	7570621	7575292	0.68	7575600	0.81	7569758	0.86	7571343	0.87	7569758	0.91
chr5	7579429	7535102	1.0	7579434	0.25	NA	NA	7548119	1.0	NA	NA
chr5	7586978	7538669	1.0	7589458	0.03	NA	NA	7608174	0.33	NA	NA
chr5	7601315	7601320	0.94	7601320	1.0	7601320	1.0	7601320	1.0	7592099	1.0
chr5	7613159	7615384	0.5	7613158	0.98	7613158	1.0	7613158	0.97	7613158	0.99
chr5	7615069	7593335	1.0	NA	NA	NA	NA	NA	NA	NA	NA
chr5	7617476	7631802	0.5	NA	NA	NA	NA	NA	NA	NA	NA
chr5	7620897	7620896	0.5	7620896	0.91	7620896	0.85	7620896	0.95	7620896	0.96
chr5	7628821	7628822	0.58	7592948	0.5	7628822	0.42	7592099	0.56	7628822	0.41
chr5	7630769	7630788	0.5	7630788	0.11	NA	NA	7625838	0.6	NA	NA
chr5	7630789	7630788	0.44	7630788	0.55	7630788	0.83	7625838	0.52	7630788	0.56
chr5	7633126	7637034	0.81	7633125	0.78	7633125	0.41	7585008	0.49	7633125	0.62
chr5	7633436	7633443	0.5	7636565	0.04	7633443	0.71	7602901	0.5	NA	NA
chr5	7634704	7634703	0.82	7634703	0.94	7634119	0.92	7634703	0.96	7634703	0.98
chr5	7637432	7637431	0.53	7637431	0.73	7637431	0.81	7637431	0.68	7637431	0.82
chr5	7641487	7641486	1.0	NA	NA	NA	NA	NA	NA	NA	NA
chr5	7646316	7646330	1.0	NA	NA	7646330	0.84	7646330	0.44	NA	NA
chr5	7650213	7639947	0.44	7655697	0.85	7655697	0.74	7658433	0.72	7657756	0.74
chr5	7653607	7619966	0.64	7629682	0.62	7653606	0.47	7653606	0.9	7653606	0.79
chr5	7658400	7627076	0.52	7627076	0.78	7632822	0.76	7627076	0.76	7627076	0.62
chr5	7660195	7624801	0.88	7615347	1.0	7660234	0.29	7613010	1.0	7660214	0.5
chr5	7660239	7660787	0.11	7627076	0.69	7659668	0.43	7627076	0.5	7627076	0.56
chr5	7671785	7671784	0.65	7671736	0.67	7671784	0.96	7671784	1.0	7671784	0.83
chr5	7672500	7654418	1.0	7672499	1.0	7672499	0.37	7672499	0.78	7672499	0.63
chr5	7675158	7674536	0.99	7674536	1.0	7675172	1.0	7674536	0.96	7674536	0.99
chr5	7684776	7681094	0.74	7683671	0.91	7683671	0.96	7681094	0.95	7681094	0.86
chr5	7688263	7688274	0.86	7688051	0.99	7675096	0.92	7688051	0.99	7688051	0.99
chr5	7700501	7694019	0.98	7700500	1.0	NA	NA	7694019	0.92	NA	NA
chr5	7702226	7702225	0.92	7702225	0.96	7724952	0.41	7702225	0.96	7695329	0.8
chr5	7713496	7712587	0.99	7712587	0.97	7713495	1.0	7712587	0.97	7712587	0.94
chr5	7715555	7715554	0.97	7715554	0.92	7712587	0.87	7715554	0.97	7712587	0.98
chr5	7718989	7711788	1.0	7718988	0.78	NA	NA	7718988	0.82	7718988	0.55
chr5	7724409	7721628	0.47	7724408	0.58	7724408	0.55	7724408	0.48	7724408	0.91
chr5	7731254	7731253	0.51	7731253	0.53	7731253	0.39	7731253	0.46	7731253	0.64
chr5	7733983	7724192	0.99	7706066	1.0	NA	NA	7716912	1.0	NA	NA
chr5	7741913	7729956	0.93	NA	NA	7741912	0.71	7709857	1.0	NA	NA
chr5	7742129	7725480	0.41	7742128	0.81	7742128	0.45	7742128	0.72	7742128	0.84
chr5	7748520	7749942	0.52	7704206	0.53	7748539	0.68	7704206	0.55	7748539	0.44
chr5	7754710	7754178	0.71	7753550	1.0	NA	NA	7762993	0.55	7704858	1.0
chr5	7762727	7762726	0.95	7762726	0.99	7762726	0.88	7762726	0.98	7762726	0.96
chr5	7765939	7765969	0.33	NA	NA	NA	NA	NA	NA	NA	NA
chr5	7767413	7767412	0.99	7767412	1.0	7767412	0.5	7719047	1.0	NA	NA
chr5	7767867	7767872	1.0	NA	NA	NA	NA	NA	NA	7767872	1.0
chr5	7768031	7768036	0.95	7768036	0.99	7767794	0.97	7768036	0.98	7770817	0.95
chr5	7772743	7772742	0.81	7772742	0.79	7779581	0.96	7772742	0.82	7772742	0.94
chr5	7775176	7772742	0.4	7775175	0.27	7779029	0.48	7775175	0.18	7795538	0.25
chr5	7775223	7775220	1.0	7775220	0.61	NA	NA	7775220	1.0	7775220	1.0
chr5	7776194	7776193	0.51	7779029	0.93	7779029	0.95	7779029	0.8	7779029	0.93
chr5	7777056	7780066	0.58	7777055	0.94	7777055	1.0	7777055	0.82	7777055	0.95
chr5	7784774	7784773	0.84	7784773	0.95	7783927	0.95	7784773	0.97	7784773	0.98
chr5	7787636	7787585	0.99	7787585	1.0	7787585	1.0	7787585	1.0	7787585	1.0
chr5	7788045	7788044	0.99	7771108	1.0	7788044	0.69	7781589	1.0	7763639	0.06
chr5	7792218	7791885	0.59	7791679	0.89	7793310	0.97	7791885	0.85	7792217	0.92
chr5	7805162	7803472	0.63	7805161	0.58	7805161	0.92	7805161	0.47	7805161	0.87
chr5	7811501	7806481	0.46	7814893	0.58	7805459	1.0	7814893	0.66	7811500	1.0
chr5	7814023	7814022	0.98	7809095	0.82	7805459	0.5	7814022	0.96	7814022	1.0
chr5	7817146	7817145	0.71	7817145	0.84	7817145	0.92	7817145	0.83	7817145	0.43
chr5	7822726	7822711	0.82	7822334	0.91	7822334	0.86	7822711	0.96	7822334	0.76
chr5	7829553	7829552	0.96	7829552	0.92	7829552	0.99	7829700	0.94	7829051	0.92
chr5	7830082	7828853	1.0	7830091	0.98	7829051	0.99	7830091	1.0	7829051	0.98
chr5	7842314	7842313	0.86	7842313	0.99	7842313	0.97	7842313	0.95	7842313	0.95
chr5	7850786	7850785	0.45	7846128	0.74	7849876	0.7	7849876	0.64	7849876	0.71
chr5	7852741	7852740	0.79	7852740	0.99	7852740	1.0	7852740	0.94	7852740	0.98
chr5	7854330	7854351	0.94	7854351	0.67	NA	NA	7854351	1.0	NA	NA
chr5	7855324	7854514	0.62	7855331	1.0	7853492	1.0	7805599	1.0	NA	NA
chr5	7855421	7868774	0.87	7855420	1.0	7855420	0.6	7855430	0.94	NA	NA
chr5	7856750	7868753	0.65	7856749	0.7	7856749	0.86	7856749	0.82	7856749	0.56
chr5	7861722	7847554	0.02	NA	NA	NA	NA	NA	NA	NA	NA
chr5	7866314	7866313	0.63	7866328	0.87	7866313	0.63	7856878	0.81	7856878	0.84
chr5	7872006	7872005	0.97	7872005	1.0	7872005	1.0	7872005	1.0	7872005	1.0
chr5	7877504	7895100	0.75	7877503	0.85	7877503	0.9	7877503	0.64	7877503	0.85
chr5	7885563	7885562	0.94	7878881	0.95	7878881	0.99	7885114	0.93	7878881	0.98
chr5	7885670	7885681	0.38	7880521	0.61	7885669	0.99	7886018	0.63	7885991	0.7
chr5	7887538	7887538	0.75	7877528	1.0	7887566	1.0	7884171	1.0	7869644	1.0
chr5	7891290	7885562	0.33	7920209	0.57	7878881	0.67	7885114	0.56	7921137	0.57
chr5	7896845	7939859	0.01	NA	NA	7887797	0.17	NA	NA	7936227	0.1
chr5	7904257	7904256	0.86	7904256	0.99	7904256	1.0	7904256	1.0	7904256	0.94
chr5	7910328	7910318	0.99	7910318	1.0	7910318	1.0	7910318	0.91	7910318	1.0
chr5	7916685	7914441	0.78	7912818	0.76	7916684	0.98	7912818	0.76	7910277	0.92
chr5	7925908	7927047	0.61	7925907	0.65	7910318	0.69	7925907	0.45	7925907	0.76
chr5	7930315	7929826	0.86	7929826	0.91	7928706	0.97	7929826	0.9	7928421	0.9
chr5	7932265	7930681	1.0	7932270	1.0	7926683	1.0	7930681	1.0	7928772	0.98
chr5	7932946	7932947	0.56	7930668	0.5	7932947	0.97	7932947	0.72	7932947	0.84
chr5	7938327	7930681	0.99	7930681	0.97	7926683	0.97	7930681	1.0	7928772	0.97
chr5	7939784	7939783	0.96	7939783	0.95	7939783	0.99	7939783	0.99	7937609	1.0
chr5	7939860	7930681	0.8	7939859	0.93	7926683	0.91	7939859	0.94	7928772	0.97
chr5	7949098	7946014	0.99	7943241	0.94	7949097	0.98	7943241	0.93	7949097	1.0
chr5	7951353	7951352	0.67	7940937	1.0	7951352	0.75	7940937	1.0	7903555	1.0
chr5	7957531	7953405	0.35	7958100	0.45	7961243	0.32	7957296	0.36	7957296	0.69
chr5	7958100	7960695	0.37	7953796	0.59	7953796	0.73	7953796	0.55	7953796	0.62
chr5	7958458	7958457	0.58	7958457	1.0	7958457	0.75	7958457	1.0	7958457	0.5
chr5	7958563	7958562	0.5	7958562	0.87	7958562	1.0	7958562	0.8	7958562	0.41
chr5	7961084	7961083	0.68	7961083	0.84	7961083	0.81	7961083	0.86	7961083	0.94
chr5	7962860	7962870	1.0	7962870	0.95	7962870	1.0	7942268	1.0	7942268	1.0
chr5	7963361	7963366	0.58	7963366	0.83	7963366	0.53	7963366	0.65	7963366	0.98
chr5	7971166	7971165	0.81	7968092	0.87	7971165	0.86	7970009	0.87	7967418	0.92
chr5	7975100	7975099	0.89	7975099	1.0	7975099	1.0	7975099	1.0	7975099	0.86
chr5	7979067	7979128	0.56	7972600	0.67	7978547	0.81	7979128	0.81	7967418	0.85
chr5	7980735	7980438	0.82	7973596	0.97	7978547	0.91	7980902	0.95	7980734	0.99
chr5	7982711	7982710	0.46	7982710	0.76	7984119	0.9	7982710	0.71	7982710	0.76
chr5	7982890	7982889	0.62	7989045	0.55	7982889	0.97	7986483	0.65	7982889	0.82
chr5	7984510	7985060	0.9	7984177	0.82	7983715	0.96	7985060	0.87	7985060	0.97
chr5	7989868	7994523	0.5	NA	NA	NA	NA	NA	NA	NA	NA
chr5	7989931	7988659	0.52	7989930	0.51	7989930	0.71	7989930	0.63	7989899	0.7
chr5	7990774	7991682	0.48	7990773	0.96	7990773	0.99	7990773	0.83	7990773	1.0
chr5	8003101	8003100	0.99	8000308	0.98	8000308	0.99	8000308	0.99	8000308	0.98
chr5	8022648	8021062	0.94	8021343	0.97	8014260	0.99	8021343	0.98	8022438	0.94
chr5	8031952	8051612	0.34	8031971	0.87	8031971	0.81	8031971	0.72	8025962	0.86
chr5	8032082	8029741	0.53	8015462	0.57	8024265	0.66	8028230	0.58	8032081	0.52
chr5	8037555	8037554	0.99	8036742	0.98	8036742	1.0	8036742	0.99	8036742	1.0
chr5	8045341	8004888	0.04	NA	NA	NA	NA	8075012	0.33	NA	NA
chr5	8047916	8047927	0.89	8047927	0.8	8038135	0.81	8047927	0.78	8046303	0.8
chr5	8049559	8047596	0.86	8048829	0.87	8048829	0.99	8035914	0.9	8048829	0.88
chr5	8051892	8034162	0.44	8050547	0.95	8048057	0.92	8046078	0.96	8049608	0.83
chr5	8057903	8057902	0.8	8057902	1.0	8057902	0.5	8057902	0.89	8057902	0.6
chr5	8067125	8067860	0.58	8067375	0.84	8067103	0.85	8067375	0.81	8067375	0.86
chr5	8070842	8068757	0.87	8068757	0.92	8070841	0.95	8070841	0.92	8070656	0.93
chr5	8071401	8071392	0.69	8071392	0.87	8071392	0.86	8070428	0.88	8071392	0.72
chr5	8072433	8068052	0.87	NA	NA	8081377	0.2	8067818	1.0	NA	NA
chr5	8073900	8073899	0.91	8073899	0.6	8073899	0.52	8073899	0.57	8073899	0.6
chr5	8078762	8078862	0.86	8078761	0.94	8078862	0.96	8078761	0.96	8078862	0.94
chr5	8090667	8089807	0.75	8090666	0.81	8090666	0.75	8084885	0.7	NA	NA
chr5	8098981	8098149	0.86	8106152	0.9	8098980	1.0	8106100	0.75	8097373	0.92
chr5	8100845	8098149	0.79	8096971	0.62	8100850	1.0	8107908	0.78	8096971	0.44
chr5	8103941	8103894	0.72	8108937	0.91	8105286	0.91	8108937	0.84	8112513	0.91
chr5	8105754	8099258	1.0	8095535	0.1	NA	NA	8105752	1.0	NA	NA
chr5	8112354	8112353	0.65	8103945	0.97	8112353	1.0	8112353	0.92	8112353	0.84
chr5	8116515	8116514	1.0	NA	NA	8158202	0.01	8101938	1.0	8116514	1.0
chr5	8118406	8114893	1.0	NA	NA	NA	NA	8114893	1.0	NA	NA
chr5	8120527	8115024	0.75	8082120	1.0	NA	NA	8114359	0.89	8163269	0.05
chr5	8126152	8124538	0.62	8131723	0.64	8126212	0.87	8125381	0.48	8126212	0.6
chr5	8128357	8128308	0.96	8128356	1.0	8117149	1.0	8081965	1.0	NA	NA
chr5	8132226	8132111	0.99	8131723	0.98	8132225	1.0	8115194	0.99	8132225	0.96
chr5	8140489	8140489	0.46	8140489	0.8	8140489	0.76	8140489	0.8	8140489	0.76
chr5	8143014	8143017	1.0	8099450	0.1	8143017	1.0	NA	NA	8141300	0.5
chr5	8145837	8145836	0.93	8144901	0.96	8140002	0.95	8145836	0.95	8140002	0.94
chr5	8149851	8114080	0.07	NA	NA	NA	NA	NA	NA	NA	NA
chr5	8153406	8153429	0.6	8153433	0.99	8142184	0.87	8153433	0.66	8153433	0.56
chr5	8164556	8164555	0.61	8160471	1.0	8160471	0.98	8164555	0.93	8165305	0.86
chr5	8169204	8170467	0.85	8169563	0.9	8163807	0.95	8169563	0.94	8163807	0.9
chr5	8170468	8169563	0.86	8170467	0.97	8163807	0.99	8169563	0.99	8163807	0.98
chr5	8176973	8175855	0.47	8172675	0.98	8176972	0.92	8174936	0.91	8176972	0.97
chr5	8179267	8179280	0.93	8179280	0.95	8179280	0.9	8179280	0.98	8179280	0.95
chr5	8190198	8190203	0.99	8183025	1.0	8185146	1.0	8189186	1.0	8185146	0.99
chr5	8193922	8191956	0.79	8181974	0.85	8191956	0.9	8188282	0.91	8193921	0.86
chr5	8195372	8187193	1.0	NA	NA	NA	NA	NA	NA	NA	NA
chr5	8196962	8196961	0.35	8196961	0.83	8196961	0.96	8196961	0.85	8196961	0.98
chr5	8197123	8197134	0.97	8197134	0.98	8197134	0.99	8197134	0.97	8197134	0.99
chr5	8198039	8198038	0.81	8198038	0.97	8198038	0.96	8198038	0.94	8198038	0.93
chr5	8208457	8208455	0.56	8169699	1.0	8208456	0.97	8208456	0.74	8208456	0.64
chr5	8208791	8208816	0.9	NA	NA	NA	NA	8159586	1.0	NA	NA
chr5	8211891	8211946	0.45	8211890	0.96	8211890	0.83	8210562	0.7	8211890	0.88
chr5	8219451	8219453	0.88	8219453	0.87	8220556	0.89	8219453	0.84	8217471	0.88
chr5	8221934	8221933	0.99	8221933	0.98	8221933	0.76	8221933	0.99	8221933	0.95
chr5	8224661	8224660	0.68	8224392	0.91	8218263	0.63	8221813	0.69	8224660	0.65
chr5	8228645	8227247	0.82	8227247	0.92	8217976	0.77	8227247	0.79	8222887	0.82
chr5	8230564	8230563	1.0	8230563	1.0	NA	NA	8230563	1.0	8199642	1.0
chr5	8234316	8234315	0.84	8240758	0.97	8240040	0.88	8240040	0.89	8239337	0.91
chr5	8237858	8233935	0.86	8227247	0.91	8233935	0.56	8233935	0.81	8222887	0.59
chr5	8244290	8244289	1.0	8228296	1.0	8244289	1.0	8244289	0.96	8244289	1.0
chr5	8250435	8276472	0.17	8220074	1.0	NA	NA	8282495	0.05	NA	NA
chr5	8255889	8255888	1.0	NA	NA	NA	NA	8284590	0.01	8255888	1.0
chr5	8256010	8256019	0.56	8264818	0.01	8256019	0.78	8210696	1.0	8212280	0.57
chr5	8256747	8256746	0.97	8255942	0.98	8256746	1.0	8255942	0.99	8255942	0.99
chr5	8260984	8260983	0.98	8260983	0.75	8260983	0.62	8260983	0.86	8260983	0.55
chr5	8262321	8266348	0.67	8262320	0.72	8262320	0.77	8262320	0.72	8262320	0.78
chr5	8265287	8266465	0.44	8283891	0.72	8283891	0.68	8285427	0.72	8283891	0.69
chr5	8266094	8266093	0.5	8266093	0.33	8266093	1.0	8244289	1.0	8266093	0.67
chr5	8266632	8266465	0.99	8260609	0.77	8240943	1.0	8250969	0.93	8260609	1.0
chr5	8269581	8269062	0.71	8269595	0.95	8269595	0.67	8269595	0.92	8269595	0.8
chr5	8274777	8272359	0.87	8262265	0.97	8274786	0.94	8274786	0.77	8274786	0.96
chr5	8278987	8293846	0.52	8278986	0.87	8278986	0.91	8278986	0.77	8278986	0.93
chr5	8280459	8280973	0.63	8280271	0.79	8275951	0.76	8280271	0.67	8280415	0.8
chr5	8289637	8289636	0.83	8283963	0.82	8289636	0.75	8289636	0.75	8283801	0.69
chr5	8293847	8287718	0.95	8292071	0.98	8281028	0.95	8281028	0.98	8283963	0.96
chr5	8295460	8295459	0.98	8295459	0.96	8295459	0.82	8295459	0.95	8295459	0.92
chr5	8296054	8285073	0.76	8285073	0.94	8284385	0.9	8285073	0.89	8289301	0.93
chr5	8305456	8305455	0.47	8305455	0.98	8307608	0.72	8305455	0.85	8307608	0.82
chr5	8317316	8317315	0.94	8317315	1.0	8317315	0.99	8317315	0.97	8325287	0.99
chr5	8319016	8320684	0.57	8317007	0.9	8317007	0.76	8320684	0.85	8317007	0.83
chr5	8328487	8328486	0.96	8328486	1.0	8317023	0.96	8328486	0.98	8317023	0.96
chr5	8335635	8335634	1.0	8334101	0.99	8334101	1.0	8335634	0.96	8334101	0.99
chr5	8336453	8336452	0.56	8336452	0.92	8337415	0.73	8337415	0.78	8337415	0.83
chr5	8341916	8341915	0.77	8333539	0.5	8341915	0.87	8341915	0.51	8341915	0.33
chr5	8346638	8346637	0.44	8337415	0.96	8341388	0.91	8338029	0.94	8338029	0.92
chr5	8360008	8360007	0.89	8360007	0.99	8360007	0.95	8360007	0.95	8360007	0.95
chr5	8361619	8335494	1.0	NA	NA	NA	NA	NA	NA	NA	NA
chr5	8365347	8365708	0.39	8378857	0.31	8341582	0.6	8370500	0.4	8370500	0.34
chr5	8365634	8327360	0.25	NA	NA	8365628	1.0	8387717	0.07	NA	NA
chr5	8368381	8368856	0.89	8343529	1.0	NA	NA	8366738	1.0	8335371	1.0
chr5	8370501	8368856	0.3	8343529	0.88	8370500	0.85	8370500	0.39	8335371	0.58
chr5	8371813	8369287	0.84	NA	NA	NA	NA	NA	NA	NA	NA
chr5	8375385	8388675	0.42	8373797	0.86	8378687	0.69	8378387	0.76	8376742	0.7
chr5	8375502	8377560	0.96	8375513	1.0	8375513	1.0	8373701	0.95	NA	NA
chr5	8376409	8378687	0.84	8376742	0.96	8376742	0.81	8378625	0.94	8378625	0.91
chr5	8380669	8380673	0.99	8380673	0.82	NA	NA	8380673	1.0	8380673	0.81
chr5	8392262	8396536	0.47	8376185	0.38	8392262	0.65	8396536	0.55	8396536	0.43
chr5	8398282	8398292	0.97	8394753	0.97	8398292	0.96	8398292	1.0	8395256	0.96
chr5	8400346	8400345	0.77	8393411	0.66	8392766	1.0	8400345	0.71	8400345	0.93
chr5	8400510	8392280	0.58	8392280	0.8	8392280	0.75	8392280	0.78	8392280	0.75
chr5	8401112	8401111	0.93	8401111	0.97	8401111	0.96	8392667	0.93	8401111	0.99
chr5	8410013	8410012	0.96	8415058	0.47	8395696	0.43	8415058	0.65	8410012	0.6
chr5	8419115	8419153	0.35	8417833	0.8	8417002	0.69	8419153	0.69	8419153	0.82
chr5	8423261	8415233	0.55	8423029	1.0	8423029	0.98	8423274	0.77	8423029	1.0
chr5	8423545	8423553	0.96	8415782	0.8	8403341	0.28	8415484	0.81	8423553	0.71
chr5	8425118	8425117	0.98	8425117	0.98	8425117	0.97	8425117	1.0	8425117	0.89
chr5	8426698	8426213	0.95	8426697	1.0	NA	NA	8401406	1.0	NA	NA
chr5	8431740	8431739	0.72	8415898	0.99	8431739	0.96	8431739	0.99	8431739	1.0
chr5	8445459	8436834	0.64	8416293	0.5	8445489	1.0	8415895	0.23	8445472	1.0
chr5	8445473	8436834	0.6	8445524	0.85	8445489	1.0	8445524	0.3	8445524	0.1
chr5	8448322	8429672	0.8	8448321	0.92	NA	NA	8448321	0.9	8448321	1.0
chr5	8453813	8453819	0.98	8450664	1.0	8453819	1.0	8453819	1.0	8450664	0.87
chr5	8456174	8456173	0.91	8456173	0.98	8454358	0.99	8456173	1.0	8456173	0.96
chr5	8463820	8463819	0.81	8463819	0.85	8463819	0.96	8463819	0.9	8463819	0.83
chr5	8476526	8457524	0.5	NA	NA	NA	NA	NA	NA	NA	NA
chr5	8483866	8483871	0.98	8483871	0.99	8483871	1.0	8483871	0.95	8483871	0.95
chr5	8487681	8487680	0.58	8487680	0.86	8487680	0.82	8487680	0.71	8487680	0.74
chr5	8490696	8492965	0.54	8490695	0.54	8483773	0.93	8487818	0.52	8490695	0.54
chr5	8490861	8490860	0.88	8490860	1.0	8490860	0.67	8490860	0.77	8490860	0.63
chr5	8496950	8522688	0.21	8510103	0.54	8521007	0.55	8498365	0.56	8497028	0.45
chr5	8500065	8461840	0.33	8500064	1.0	8500064	1.0	NA	NA	8504279	0.06
chr5	8501843	8477399	0.75	NA	NA	8501842	1.0	NA	NA	NA	NA
chr5	8506891	8509089	0.56	8507833	0.93	8495305	0.82	8501898	0.54	8499440	0.78
chr5	8509447	8502130	1.0	NA	NA	NA	NA	NA	NA	NA	NA
chr5	8514402	8500208	0.98	8466587	1.0	NA	NA	8500208	1.0	NA	NA
chr5	8514505	8496623	1.0	NA	NA	NA	NA	NA	NA	NA	NA
chr5	8518280	8518306	0.65	8518303	0.84	8541626	0.47	8518306	0.48	8533589	0.31
chr5	8518466	8518453	0.59	8512823	0.96	8517103	0.98	8517392	0.87	8517195	0.94
chr5	8524841	8521777	0.62	8527193	0.62	8499226	0.69	8521777	0.59	8521007	0.61
chr5	8527881	8527882	0.72	8527747	0.88	8527747	0.95	8527882	0.91	8527747	0.89
chr5	8530992	8530999	0.94	8530999	1.0	8530999	0.98	8531176	1.0	8530999	0.99
chr5	8532871	8531239	0.9	8531239	0.94	8532301	0.91	8531176	0.94	8531176	0.89
chr5	8538385	8538411	0.83	8535541	0.92	8532301	0.91	8531176	0.92	8535541	0.88
chr5	8540778	8541148	0.39	8535719	0.53	8541148	0.71	8540786	0.43	8539620	0.7
chr5	8546291	8547667	0.63	8547446	0.52	8549242	0.86	8547667	0.6	8549242	0.81
chr5	8548401	8549242	0.37	8549242	0.49	8549242	0.82	8559642	0.46	8549242	0.75
chr5	8548837	8548850	1.0	NA	NA	8548850	0.67	8499805	1.0	8549066	0.25
chr5	8549048	8551760	0.44	8558103	0.29	8558103	0.47	8513749	0.32	8558103	0.26
chr5	8550296	8550304	0.99	8547446	0.99	8547044	0.95	8550304	0.97	8547044	0.96
chr5	8550927	8552455	0.33	NA	NA	NA	NA	8585935	1.0	8550923	1.0
chr5	8559691	8554109	0.53	8559701	0.98	8559690	0.02	8559701	0.61	8559701	0.77
chr5	8561678	8561677	0.94	8561677	0.94	8561677	0.98	8561677	0.97	8561677	0.96
chr5	8564481	8564480	0.58	8564480	0.75	8565128	0.83	8564480	0.79	8564480	0.77
chr5	8570449	8570139	0.89	8570017	0.94	8570017	0.77	8570139	0.97	8570017	0.93
chr5	8574288	8573013	0.77	8574287	0.78	8573013	0.61	8573013	0.7	8574214	0.58
chr5	8574627	8574329	0.71	8572487	0.87	8573839	0.89	8574329	0.91	8574329	0.85
chr5	8577874	8577873	0.9	8577873	0.95	8576187	0.97	8577873	0.89	8577873	0.87
chr5	8582741	8582747	0.97	8582191	0.99	8582747	1.0	8582166	0.99	8582166	0.97
chr5	8584266	8583974	0.56	8583974	0.87	8584278	0.83	8579572	0.85	8579572	0.81
chr5	8586610	8586609	0.87	8586609	0.59	8584876	0.31	8586609	0.53	8586609	0.49
chr5	8588393	8563701	0.03	NA	NA	NA	NA	NA	NA	NA	NA
chr5	8589098	8589118	0.43	8588339	0.88	8588758	0.85	8588339	0.81	8588339	0.87
chr5	8589829	8589830	0.68	8589828	1.0	8589828	0.99	8620616	0.63	8589828	0.95
chr5	8592965	8593202	0.9	8589118	0.94	8588180	0.92	8593202	0.95	8588180	0.9
chr5	8593226	8593225	1.0	8593225	0.99	8593225	0.99	8593225	0.99	8593225	0.99
chr5	8606573	8606572	0.67	8606572	1.0	8606572	0.96	8606572	0.99	8606572	0.95
chr5	8606878	8606877	0.98	8606877	0.8	8606877	0.46	8606877	0.96	8606877	0.75
chr5	8610965	8610964	0.9	8610964	0.5	8602685	0.5	8610964	1.0	8610964	0.25
chr5	8611577	8611600	0.95	NA	NA	NA	NA	8588293	1.0	NA	NA
chr5	8614347	8614346	0.9	8614346	0.5	NA	NA	8606734	0.69	8614346	0.67
chr5	8614675	8612193	0.7	8612193	0.97	8612193	0.95	8606444	0.96	8606444	0.92
chr5	8617054	8617056	1.0	8605552	1.0	8605552	1.0	8589217	1.0	8605552	1.0
chr5	8626450	8626497	0.38	8629069	0.82	8625472	0.85	8640366	0.77	8625036	0.74
chr5	8626470	8626497	0.23	8629069	0.65	8625472	0.82	8640366	0.66	8625036	0.64
chr5	8632837	8632837	0.47	8632837	0.44	8625472	0.92	8632837	0.56	8622976	0.55
chr5	8637717	8637716	0.99	8637716	0.99	8633693	0.94	8637716	1.0	8638239	0.97
chr5	8640011	8611728	0.67	8640010	0.17	8640010	1.0	NA	NA	8640010	1.0
chr5	8643616	8643588	0.65	8632241	0.33	NA	NA	8595079	1.0	8634642	0.17
chr5	8643822	8643828	1.0	NA	NA	NA	NA	8629912	1.0	NA	NA
chr5	8647197	8649945	0.73	8647196	0.99	8647196	0.95	8649945	0.89	8640366	0.9
chr5	8649829	8649828	0.71	8649828	0.64	8649828	0.58	8649828	0.33	8649828	0.4
chr5	8650758	8652288	0.86	8652288	0.93	8650113	0.93	8652288	0.93	8650113	0.88
chr5	8651138	8633034	0.25	NA	NA	NA	NA	NA	NA	8602309	0.02
chr5	8659439	8659438	0.95	8658765	0.91	8659438	0.95	8663393	0.9	8658765	0.91
chr5	8669710	8669709	0.71	NA	NA	8669709	1.0	NA	NA	8625388	1.0
chr5	8677892	8671017	0.97	8656834	0.87	8677903	1.0	8667962	1.0	8677903	1.0
chr5	8677904	8671017	0.97	8656834	0.87	8677903	1.0	8667962	1.0	8677903	1.0
chr5	8685275	8685294	0.67	8669578	0.62	8685294	0.33	8671743	0.55	8685294	0.57
chr5	8708293	8709828	1.0	NA	NA	NA	NA	NA	NA	NA	NA
chr5	8764889	8764886	0.87	NA	NA	NA	NA	8726199	1.0	NA	NA
chr5	8765102	8765101	0.97	8757929	0.96	8761535	1.0	8757929	0.96	8757578	0.97
chr5	8765273	8765272	0.97	8765272	1.0	8765272	0.95	8765272	0.99	8765272	0.97
chr5	8766788	8757929	0.72	8766787	1.0	8766787	1.0	8766787	0.84	8766787	0.99
chr5	8771277	8731211	0.5	NA	NA	NA	NA	NA	NA	NA	NA
chr5	8775046	8770110	0.85	8758203	0.94	8769626	0.88	8775045	0.92	8772155	0.87
chr5	8780754	8780546	0.96	8780753	1.0	NA	NA	8780753	1.0	8780753	0.91
chr5	8785041	8785040	0.98	8785040	0.98	8785040	0.99	8760019	0.99	8776960	0.95
chr5	8785087	8779388	0.57	8782165	0.9	8778706	0.93	8778706	0.9	8784944	0.87
chr5	8790587	8790586	0.94	8790168	1.0	8781696	0.32	8790586	1.0	8790586	0.97
chr5	8797081	8797080	0.95	8797080	0.83	8795882	0.22	8797080	0.54	8797080	0.9
chr5	8798425	8798375	1.0	8790168	1.0	NA	NA	8804837	0.89	8790168	1.0
[truncated: 56,253 more rows]
