# Supplementary material for: A deep population reference panel of tandem repeat variation
Source: Nat Commun. 2023 Oct 23;14:6711. doi: 10.1038/s41467-023-42278-3 (PMC10593948; doi:10.1038/s41467-023-42278-3)
Supplement: Supplementary file 5 — Supplementary Data 18 [file 41467_2023_42278_MOESM5_ESM.zip › tag_tables/tag_snp_info_chr18_hg38.csv]

CHROM	TR_POS	AFR_TAG_SNP_POS	LD_AFR	EUR_TAG_SNP_POS	LD_EUR	EAS_TAG_SNP_POS	LD_EAS	AMR_TAG_SNP_POS	LD_AMR	SAS_TAG_SNP_POS	LD_SAS
chr18	98761	97726	0.92	89345	0.99	97726	0.98	97726	0.97	93363	1.0
chr18	134091	134090	0.92	133427	0.91	121294	1.0	134090	0.94	134090	0.63
chr18	136709	139767	0.59	139767	0.97	139489	0.99	139767	0.93	139489	0.95
chr18	137206	119936	0.5	137223	1.0	NA	NA	137223	1.0	137223	0.5
chr18	138427	123951	0.33	NA	NA	NA	NA	102188	0.5	NA	NA
chr18	139045	139044	0.9	179977	1.0	139044	0.67	139044	0.46	139044	0.86
chr18	142035	138601	0.7	138601	0.79	138601	0.8	138601	0.79	138601	0.75
chr18	142483	142503	0.85	142503	1.0	159436	0.04	142503	0.57	142503	0.93
chr18	143154	143153	0.72	133768	1.0	NA	NA	100361	1.0	143153	0.81
chr18	144397	144396	1.0	NA	NA	132962	1.0	144396	1.0	144396	1.0
chr18	148171	148199	1.0	NA	NA	NA	NA	NA	NA	NA	NA
chr18	148622	148621	0.77	148621	0.93	148621	0.98	148621	0.96	148621	0.94
chr18	149169	149168	0.49	149168	0.56	149168	1.0	146895	0.6	149168	0.87
chr18	152799	152798	0.37	152798	0.34	155318	0.5	152798	0.29	152798	0.34
chr18	153129	153128	0.7	153128	0.98	114265	0.5	164130	0.95	153128	0.67
chr18	157912	156464	0.37	157932	0.5	157965	0.74	157932	0.46	157932	0.7
chr18	162803	162802	0.98	162802	0.94	162802	1.0	157994	1.0	162802	0.99
chr18	163818	163817	0.71	154192	0.68	163817	0.5	157994	0.65	157065	0.66
chr18	164404	164403	0.51	164403	1.0	162942	0.12	147478	0.57	164403	1.0
chr18	166336	155739	0.97	NA	NA	153349	0.03	146406	1.0	NA	NA
chr18	169077	169076	1.0	NA	NA	169076	1.0	169076	1.0	169076	0.43
chr18	169485	162214	0.93	169484	1.0	157065	1.0	162214	1.0	157065	1.0
chr18	170306	154295	0.96	170313	1.0	170313	0.49	147478	1.0	NA	NA
chr18	174259	175140	0.44	173718	0.83	200780	0.79	162214	0.73	157065	0.85
chr18	174610	174609	0.92	174609	0.95	208222	0.89	174609	0.89	174609	0.98
chr18	177634	177633	0.97	177633	0.98	177633	0.98	177633	0.97	177633	0.96
chr18	178005	178004	0.87	178004	1.0	178004	1.0	178004	0.94	178004	0.97
chr18	179756	179755	0.4	NA	NA	139614	0.41	179765	1.0	175755	0.33
chr18	183321	183320	1.0	147002	0.5	183320	0.81	176200	0.17	183320	1.0
chr18	183748	174974	0.22	183747	0.46	183747	0.64	183747	1.0	183747	1.0
chr18	184191	173333	0.25	NA	NA	NA	NA	NA	NA	NA	NA
chr18	185861	185860	0.66	185860	0.96	179642	0.93	185860	0.94	185860	0.92
chr18	188670	152111	0.7	NA	NA	NA	NA	152111	1.0	188669	0.69
chr18	189481	156771	0.94	189491	1.0	189491	0.73	189491	0.81	189491	0.89
chr18	195975	195974	0.5	171360	1.0	195974	0.44	195974	1.0	213518	1.0
chr18	196524	155975	0.5	196523	1.0	NA	NA	167466	0.45	196523	0.44
chr18	197742	197741	0.73	197741	0.92	192543	0.71	197741	0.82	197741	0.89
chr18	200780	183621	1.0	158795	1.0	200780	1.0	168860	0.97	183621	1.0
chr18	203617	203616	0.91	203616	0.94	203616	0.67	203616	0.97	203616	0.93
chr18	204195	186854	0.8	174649	0.75	221989	0.02	168076	0.53	168679	1.0
chr18	204905	204904	0.97	189606	0.67	204904	0.64	161371	1.0	NA	NA
chr18	208082	229518	1.0	NA	NA	191191	0.99	162908	1.0	158749	0.94
chr18	209122	209121	0.83	209121	1.0	165502	0.62	209121	1.0	209121	0.96
chr18	211904	211904	0.98	211904	0.99	211904	1.0	211904	1.0	211904	1.0
chr18	212602	212601	0.96	216023	0.33	173719	0.07	212601	0.86	169673	1.0
chr18	213519	213518	0.99	213518	0.79	213518	0.57	213518	0.58	213518	0.67
chr18	214107	214106	0.92	213122	0.99	214106	0.6	206874	0.93	166277	0.94
chr18	224579	224578	0.93	224578	0.99	224578	0.95	216958	0.96	224578	0.96
chr18	227947	227946	1.0	227946	0.99	227946	1.0	227946	1.0	227946	0.94
chr18	229519	229853	0.87	224184	0.99	229518	1.0	229518	1.0	229518	0.96
chr18	234544	234543	0.45	234543	1.0	234543	0.44	234543	0.52	234559	0.67
chr18	235086	229853	0.54	235085	0.8	234773	0.89	229518	0.77	218695	0.79
chr18	236937	236936	0.45	236942	0.25	NA	NA	191586	0.25	NA	NA
chr18	237158	237157	0.67	242268	0.68	237157	0.65	213151	0.53	237157	0.51
chr18	241167	241166	0.87	NA	NA	241166	0.9	237510	0.8	241166	0.73
chr18	242443	242442	0.69	237157	0.84	242494	0.95	242442	0.88	242442	0.98
chr18	244860	244859	0.51	244859	0.5	279855	0.48	244859	0.56	244859	0.52
chr18	245169	264904	0.95	245168	0.56	245168	1.0	245168	1.0	275154	0.0
chr18	248760	248759	1.0	NA	NA	225437	0.75	NA	NA	248759	1.0
chr18	249662	249668	0.83	249668	0.67	249668	0.81	261268	0.69	249668	0.6
chr18	253903	253902	0.33	253902	0.72	251765	0.7	253902	0.7	250539	0.8
chr18	254361	254368	0.98	NA	NA	226073	0.67	208486	1.0	213679	1.0
chr18	254818	254817	0.79	254817	0.56	254817	0.6	254817	0.71	254817	0.5
chr18	256674	256680	1.0	NA	NA	NA	NA	213606	1.0	NA	NA
chr18	260109	260108	1.0	250047	0.99	260108	0.96	260108	1.0	250047	0.92
chr18	265809	265808	0.9	265808	1.0	265808	0.97	265808	0.97	265808	0.95
chr18	266540	252038	0.61	256200	0.75	260597	0.87	250047	0.67	266539	0.6
chr18	266975	244033	0.89	307769	0.0	261367	0.67	NA	NA	266974	1.0
chr18	269398	269397	0.99	NA	NA	269397	0.72	269397	1.0	269397	0.69
chr18	272167	271071	0.97	271726	0.99	271726	0.99	271071	0.99	271071	1.0
chr18	273253	271071	1.0	271726	1.0	271071	1.0	271071	0.97	271071	0.99
chr18	274947	274948	0.58	274942	0.69	237157	0.61	274942	0.66	274942	0.85
chr18	274978	298225	0.2	266580	1.0	274964	0.87	274964	0.98	274964	0.5
chr18	281718	281717	0.85	275948	0.98	275948	0.98	279300	1.0	275948	0.98
chr18	283294	276540	0.85	275948	0.87	275948	0.94	279300	0.9	275948	0.89
chr18	284178	237529	0.17	318100	0.03	NA	NA	NA	NA	NA	NA
chr18	289823	289822	0.46	289822	0.74	289822	0.89	289822	0.83	289822	0.78
chr18	290505	290504	0.7	290504	0.95	287648	0.95	290504	0.83	290504	0.91
chr18	301328	308937	0.98	NA	NA	NA	NA	301327	1.0	NA	NA
chr18	303443	303442	0.55	303442	0.69	303442	0.56	303442	0.58	303442	0.67
chr18	304751	304790	0.68	NA	NA	315657	0.67	263375	0.8	NA	NA
chr18	305216	305215	0.83	305215	1.0	305215	0.96	305215	0.84	305215	0.85
chr18	306460	305818	0.85	306459	0.96	306459	0.95	306459	0.94	306394	0.94
chr18	309993	310000	0.8	308135	0.65	310000	0.93	310000	0.63	306450	0.62
chr18	310166	284176	0.02	310184	1.0	311580	0.67	NA	NA	310184	1.0
chr18	310321	308555	0.63	311204	0.72	309902	0.81	309902	0.69	309902	0.63
chr18	315232	313108	0.41	300337	0.53	313062	0.72	313108	0.41	316349	0.44
chr18	315330	315329	1.0	NA	NA	315329	1.0	308006	1.0	315329	1.0
chr18	315510	315509	0.75	315509	0.81	315404	1.0	315509	0.85	315509	0.89
chr18	317978	318065	0.51	317977	0.63	307769	0.57	317977	0.58	317977	0.49
chr18	319513	319512	0.85	319446	0.95	319446	0.99	319512	0.98	320993	0.83
chr18	322193	322193	0.51	323247	0.72	322193	0.82	322193	0.54	322193	0.76
chr18	323234	323233	0.81	NA	NA	NA	NA	295167	0.75	294048	1.0
chr18	324485	324485	0.92	324485	0.99	324529	1.0	324485	1.0	324529	1.0
chr18	326346	326357	0.86	326357	1.0	326357	1.0	NA	NA	NA	NA
chr18	330490	330489	0.63	330489	0.79	330489	0.96	330489	0.85	330489	0.83
chr18	331047	331052	0.87	331052	0.96	331052	0.95	331052	0.98	331052	0.91
chr18	336829	368345	0.25	358998	0.06	NA	NA	NA	NA	NA	NA
chr18	337022	337601	0.85	337021	0.99	336990	0.82	337271	0.99	336990	0.97
chr18	338985	338984	0.85	340257	0.93	338984	0.96	338984	0.93	339756	0.93
chr18	351296	351295	0.77	351295	1.0	351295	0.5	351295	1.0	360158	0.03
chr18	355029	355047	0.61	355047	0.4	355047	0.68	355047	0.51	355047	0.43
chr18	360179	360178	0.41	360161	0.92	360161	0.88	360161	0.79	360161	0.84
chr18	360521	360520	0.97	360520	0.98	NA	NA	360520	0.97	360520	0.57
chr18	369450	369449	0.65	371281	0.54	369449	0.78	372041	0.52	370543	0.58
chr18	372413	387257	0.5	NA	NA	NA	NA	NA	NA	NA	NA
chr18	379115	379125	0.94	379125	0.98	379125	0.9	379125	1.0	379125	0.98
chr18	385317	385571	0.74	386301	0.67	381997	0.75	388587	0.72	386301	0.62
chr18	389195	389208	0.99	389208	1.0	389208	0.98	389208	0.98	389208	0.99
chr18	389255	389254	0.93	389254	0.91	389492	0.98	389254	0.95	389254	0.96
chr18	391504	391503	1.0	NA	NA	NA	NA	NA	NA	NA	NA
chr18	400871	400870	0.78	NA	NA	NA	NA	400841	0.65	400870	0.47
chr18	408611	408611	0.79	412855	0.59	407958	0.7	408611	0.73	412855	0.57
chr18	410443	410046	0.73	400450	0.93	400450	0.99	404777	0.94	403968	0.97
chr18	417041	417112	0.6	417041	0.78	416880	0.83	417112	0.74	417041	0.84
chr18	419148	416297	0.47	375463	0.19	403892	0.38	403968	0.33	403968	0.27
chr18	423106	422954	1.0	422006	1.0	417843	1.0	422006	0.96	421278	1.0
chr18	423424	423435	1.0	NA	NA	423423	1.0	NA	NA	NA	NA
chr18	423733	423748	1.0	423748	1.0	423748	0.62	423748	1.0	423748	0.97
chr18	428264	428263	0.73	428263	0.99	428263	0.67	426525	0.97	428263	0.98
chr18	429377	429355	0.98	425492	0.95	417843	1.0	426525	1.0	424867	1.0
chr18	430334	430333	0.96	430333	0.99	430333	1.0	430333	1.0	430333	0.84
chr18	430994	409233	1.0	NA	NA	NA	NA	NA	NA	NA	NA
chr18	433964	433431	0.68	433431	0.73	433963	0.86	433431	0.75	433963	0.65
chr18	435599	435598	0.99	432269	1.0	435598	1.0	434403	0.99	432269	1.0
chr18	438803	438802	0.43	438391	0.4	438391	0.71	438391	0.62	438391	0.41
chr18	439499	439498	0.36	439498	0.51	437894	0.88	439498	0.55	437894	0.55
chr18	439992	439991	0.84	439991	1.0	NA	NA	439991	0.91	439991	0.84
chr18	440361	441204	0.3	438979	0.83	437894	0.7	437578	0.58	437232	0.5
chr18	445636	445774	0.76	444687	0.66	442441	0.73	448051	0.68	448051	0.85
chr18	446539	446554	0.65	446554	0.94	443946	0.67	445309	0.63	446555	0.73
chr18	451747	451746	0.59	450292	0.97	450292	0.99	451746	1.0	449887	0.99
chr18	466240	466257	0.94	NA	NA	NA	NA	NA	NA	NA	NA
chr18	468530	468529	0.95	NA	NA	451717	0.33	450311	1.0	468529	1.0
chr18	470582	470581	0.87	466128	0.93	NA	NA	467265	0.75	470594	0.6
chr18	471330	471338	0.85	463080	0.33	NA	NA	471338	1.0	NA	NA
chr18	473694	475005	0.33	NA	NA	NA	NA	NA	NA	NA	NA
chr18	475077	474827	0.39	474827	0.98	474827	0.98	474827	0.96	474827	1.0
chr18	479527	478887	0.58	482029	0.71	479568	0.76	482029	0.62	482041	0.74
chr18	482119	482118	0.8	485410	0.93	482118	0.99	482118	0.95	482118	0.97
chr18	483400	483399	0.49	483399	0.92	483399	0.93	483399	0.78	483399	0.9
chr18	484136	484135	0.44	NA	NA	NA	NA	NA	NA	NA	NA
chr18	488873	488872	0.94	488872	0.94	480278	0.87	483746	0.99	486343	0.95
chr18	492695	492694	0.78	492694	0.7	492694	0.92	492694	0.97	492694	0.75
chr18	497383	497383	0.8	497383	0.79	498773	0.88	497383	0.8	498773	0.77
chr18	498355	498358	0.93	498345	0.93	498773	1.0	498345	0.9	498773	0.95
chr18	501821	501831	0.68	501831	0.98	501831	0.83	501831	0.95	501831	0.74
chr18	502311	505004	0.64	505004	0.88	502359	0.94	505004	0.87	505004	0.61
chr18	502616	502615	0.95	502615	0.99	502615	0.95	502615	0.96	502615	0.96
chr18	503022	503038	0.93	503038	0.98	503038	0.81	503038	0.97	503038	0.95
chr18	503755	503833	0.61	503770	0.7	509779	0.6	503833	0.72	503833	0.75
chr18	508946	508945	0.87	505476	1.0	508945	0.67	501909	1.0	502328	1.0
chr18	509164	509161	0.56	509164	0.75	509161	0.64	509164	0.59	509164	0.72
chr18	510996	510995	0.54	510995	1.0	546343	1.0	NA	NA	510995	0.76
chr18	511981	511980	0.76	511980	0.93	511980	0.69	511980	0.85	511980	0.8
chr18	513292	508107	1.0	513291	1.0	512921	1.0	NA	NA	513301	0.96
chr18	514195	514194	0.49	514263	0.48	514194	0.76	518841	0.46	514263	0.52
chr18	514213	514194	0.87	514194	0.92	514194	0.67	514194	1.0	514194	0.97
chr18	517831	517830	0.6	517830	1.0	517826	0.89	517830	1.0	517830	1.0
chr18	521253	521252	0.81	521252	0.85	522561	0.89	521252	0.88	521955	0.91
chr18	521509	521541	0.37	521541	0.71	521541	0.74	521541	0.64	521541	0.65
chr18	526040	526051	0.96	526051	0.99	521402	0.4	526051	0.98	525734	0.98
chr18	526946	526945	0.64	526599	0.99	526945	1.0	526599	0.98	526607	0.97
chr18	527061	527085	0.69	527085	1.0	527085	0.94	486677	0.5	527085	0.75
chr18	527088	527085	0.69	527085	1.0	527085	0.94	486677	0.33	527085	0.75
chr18	527158	529676	0.65	527157	0.96	527157	1.0	527157	0.95	526772	0.75
chr18	528832	528831	0.41	528831	0.73	528831	0.71	528831	0.53	528831	0.58
chr18	529864	547969	0.75	570580	0.03	558723	0.5	NA	NA	529863	1.0
chr18	534057	534056	1.0	534056	1.0	534056	0.6	NA	NA	534056	0.25
chr18	534707	534706	0.81	534706	0.87	534706	0.57	534706	0.96	534706	0.94
chr18	541714	542465	0.58	541728	0.82	537213	0.89	541728	0.69	541728	0.87
chr18	542411	542433	0.78	542409	0.84	542409	0.99	542433	0.85	544382	0.91
chr18	544383	544382	1.0	542433	0.99	542433	1.0	544382	0.99	544382	0.98
chr18	545126	561400	0.25	NA	NA	NA	NA	505323	1.0	NA	NA
chr18	548142	548141	0.9	548141	0.98	548141	0.85	548141	0.97	548141	0.95
chr18	549446	549610	0.42	549723	0.5	549445	0.71	549445	0.52	549723	0.51
chr18	549611	549610	0.89	549610	0.99	549610	1.0	549610	0.98	549610	0.98
chr18	550673	550672	0.67	550672	1.0	521985	0.25	550672	0.5	550672	0.44
chr18	550765	550771	0.55	550771	0.68	550771	0.81	550771	0.69	550771	0.72
chr18	553603	596910	0.25	NA	NA	NA	NA	NA	NA	NA	NA
chr18	554624	554623	0.97	554220	0.98	553257	0.95	554623	0.95	553257	0.98
chr18	556223	556224	0.85	556224	0.91	551290	0.47	556224	0.82	551290	0.78
chr18	557838	550771	0.72	557837	1.0	557837	0.89	557837	0.83	557837	0.89
chr18	558963	558816	0.7	557616	0.57	558521	0.54	559091	0.37	557879	0.6
chr18	559092	559091	0.52	559707	0.8	551290	0.51	558635	0.87	558709	0.87
chr18	559525	559535	0.96	514065	0.33	NA	NA	555291	1.0	NA	NA
chr18	559536	559535	0.97	514065	1.0	NA	NA	555291	1.0	NA	NA
chr18	560144	560143	0.96	560143	0.99	560143	0.94	560143	0.97	560143	0.98
chr18	564376	564375	0.83	521252	0.5	554486	0.65	564375	0.67	528345	0.2
chr18	565284	565760	0.36	569589	0.84	565844	0.86	569589	0.73	569589	0.82
chr18	567878	567882	0.57	567882	0.79	567882	0.82	567882	0.76	567882	0.82
chr18	575238	572995	0.5	575237	0.7	572995	0.94	575237	0.72	572995	0.72
chr18	578577	578576	1.0	NA	NA	NA	NA	NA	NA	NA	NA
chr18	579103	579102	0.95	NA	NA	579102	1.0	579102	0.73	536064	1.0
chr18	579872	579871	0.54	579882	0.87	529977	0.5	580125	0.64	579882	0.33
chr18	580021	580044	0.6	580027	0.9	NA	NA	580027	0.77	580027	0.89
chr18	583447	583446	0.56	583446	0.91	582604	0.85	583446	0.86	582604	0.76
chr18	584297	584296	0.45	584440	0.74	584440	0.8	584440	0.64	584296	0.58
chr18	586184	585244	0.65	586183	0.93	586183	0.75	586183	0.7	586183	0.99
chr18	586953	586952	0.97	586952	0.97	586952	0.97	586952	0.98	586952	0.91
chr18	591098	591097	0.58	593338	0.91	593338	0.9	591097	0.91	591097	0.91
chr18	591418	592262	0.4	593331	0.96	591426	0.99	591426	0.91	591426	0.94
chr18	592564	592563	0.91	592563	0.88	592563	0.81	592563	0.91	592563	0.85
chr18	596575	596574	0.38	596574	1.0	596574	1.0	596574	0.72	596574	0.79
chr18	599948	601087	0.83	601087	0.91	599405	0.97	601087	0.94	600441	0.92
chr18	601646	601087	0.62	599405	0.75	601087	0.7	601087	0.7	601515	0.73
chr18	601812	610772	0.07	NA	NA	NA	NA	NA	NA	NA	NA
chr18	607126	645805	0.25	NA	NA	NA	NA	NA	NA	559800	0.03
chr18	608501	608179	0.96	608500	0.99	608500	1.0	608179	1.0	608500	0.97
chr18	608719	608718	1.0	608718	1.0	NA	NA	608718	1.0	608718	0.98
chr18	613459	613458	0.95	613458	0.98	613458	0.98	613458	0.92	613458	0.97
chr18	619670	619669	0.98	619669	0.84	619669	0.98	619669	0.91	619669	0.97
chr18	620365	620364	0.96	620364	0.33	620364	1.0	620364	1.0	576499	1.0
chr18	623035	622834	0.86	623034	0.49	623034	0.6	622834	0.82	623034	0.36
chr18	625518	625518	0.39	622591	0.73	626518	0.91	625518	0.71	626518	0.7
chr18	627791	627790	0.71	627790	1.0	627790	0.9	627790	0.89	627790	0.86
chr18	628621	628639	0.42	628639	0.69	628639	0.09	628639	0.54	628639	0.84
chr18	630862	630601	0.59	630861	0.94	630861	1.0	630861	0.78	630861	0.93
chr18	632335	632334	0.37	632334	0.9	630586	0.93	632334	0.84	632334	0.81
chr18	634135	634134	1.0	634134	0.98	634134	1.0	634134	1.0	634134	0.97
chr18	636962	637039	0.95	636846	1.0	630384	0.84	635604	0.99	635604	1.0
chr18	638861	638630	0.98	636846	1.0	630384	1.0	637786	1.0	638727	1.0
chr18	646336	646335	0.86	NA	NA	NA	NA	601764	1.0	NA	NA
chr18	646497	653847	0.38	642800	0.6	646497	0.63	642800	0.5	642800	0.64
chr18	648582	648581	0.84	648581	0.99	648581	0.55	648581	0.85	648581	0.57
chr18	649880	649879	0.71	649879	0.53	649879	0.6	649879	0.75	649879	0.7
chr18	651411	651897	0.93	651410	1.0	651410	0.8	651410	1.0	651410	1.0
chr18	655156	655155	0.94	655155	0.92	655155	1.0	655155	0.89	655155	0.9
chr18	656030	656029	0.79	656029	0.85	656029	0.96	656029	0.85	656029	0.94
chr18	661982	661988	1.0	701939	1.0	NA	NA	NA	NA	NA	NA
chr18	662505	659958	0.83	662504	0.76	660383	0.95	662504	0.86	660383	0.83
chr18	670046	672363	0.8	667898	0.99	667770	0.94	672363	0.94	667770	0.99
chr18	671781	671167	0.72	671785	0.74	671520	0.96	671785	0.77	671785	0.76
chr18	674514	674513	1.0	NA	NA	NA	NA	NA	NA	674513	1.0
chr18	674524	674523	0.88	NA	NA	674523	1.0	674523	0.8	674535	1.0
chr18	679209	677214	0.81	679199	0.46	681962	0.79	675774	0.55	679199	0.4
chr18	679562	679334	0.83	683607	0.78	675787	0.69	678947	0.74	678947	0.78
chr18	680848	680847	1.0	656356	0.56	NA	NA	NA	NA	667200	0.5
chr18	683985	683984	0.93	683999	0.94	679653	0.8	683984	0.4	683999	0.3
chr18	684865	684864	0.92	684864	0.76	684864	0.87	684864	0.91	684864	0.89
chr18	685356	685392	0.75	NA	NA	685355	0.44	685355	1.0	685355	1.0
chr18	688168	704825	0.61	704246	0.8	688167	0.75	685797	0.72	688167	0.78
chr18	692597	692082	0.95	688428	0.96	691266	0.99	688428	0.98	688428	0.99
chr18	694628	694641	0.62	672204	0.57	694641	0.46	694627	0.58	694627	0.6
chr18	694799	692082	0.99	688428	1.0	691266	1.0	688428	1.0	688428	0.97
chr18	697120	697123	0.85	NA	NA	NA	NA	688190	1.0	652552	1.0
chr18	697787	697786	0.79	697786	1.0	697786	0.67	NA	NA	697786	1.0
chr18	698624	698589	0.98	698312	0.99	691266	1.0	688428	0.99	698312	1.0
chr18	699478	695322	0.58	700687	0.75	699478	0.87	698024	0.68	700687	0.79
chr18	701461	699805	0.99	721149	0.4	656228	0.25	660156	1.0	658894	0.5
chr18	701593	701598	0.67	NA	NA	NA	NA	NA	NA	NA	NA
chr18	701751	698589	0.89	701752	0.83	701752	0.74	688428	0.87	701752	0.8
chr18	701922	701756	0.67	689665	0.94	694818	0.94	694818	0.72	689665	0.88
chr18	704606	704804	0.68	704804	0.92	704804	0.78	704804	0.9	704804	0.7
chr18	707852	707851	0.99	707851	0.97	704901	0.99	704955	0.97	705695	0.97
chr18	708024	708023	0.87	709232	0.74	706183	0.77	706965	0.79	708023	0.79
chr18	709769	709768	0.44	NA	NA	NA	NA	NA	NA	713959	0.17
chr18	712651	724288	0.45	NA	NA	712650	0.8	757364	0.33	712650	0.74
chr18	717402	717229	0.96	717047	0.97	717047	0.95	717229	0.98	717229	0.97
chr18	719132	719131	0.44	714042	0.98	719131	0.98	720070	0.81	719096	1.0
chr18	719736	719286	0.96	719286	0.97	718571	0.99	718571	0.98	722009	0.99
chr18	720071	720070	0.54	718124	0.75	720070	0.9	720070	0.8	720070	0.77
chr18	720676	720675	1.0	NA	NA	NA	NA	NA	NA	NA	NA
chr18	721054	675390	0.16	NA	NA	NA	NA	680251	0.2	NA	NA
chr18	728323	728485	0.7	714042	0.73	723103	0.87	727228	0.64	725062	0.66
chr18	730344	728485	0.76	714042	0.9	723103	0.71	723103	0.69	725062	0.66
chr18	734399	733474	0.99	732157	0.99	732157	0.99	733399	1.0	732157	0.96
chr18	734687	719598	0.62	734686	1.0	734686	1.0	712747	0.7	734686	0.5
chr18	741796	725833	1.0	763703	0.5	NA	NA	714378	1.0	707689	1.0
chr18	742460	742858	0.95	742459	1.0	734839	0.96	737431	1.0	742459	0.99
chr18	743907	757313	0.5	743906	0.41	743917	0.19	743915	0.49	743897	0.42
chr18	744388	742501	0.98	744394	0.99	744394	0.96	744394	0.97	744394	0.93
chr18	748356	774498	0.28	748360	0.97	748360	0.9	748360	0.74	748360	0.94
chr18	748798	748797	0.93	748797	0.99	748797	1.0	748797	0.95	748797	0.92
chr18	749692	725524	0.53	741242	0.25	749691	0.76	710883	0.61	749691	0.4
chr18	749859	725833	0.8	749858	0.97	749858	0.96	749858	0.63	749858	0.88
chr18	751881	751880	0.99	714118	0.92	751880	0.97	751880	0.99	751880	0.96
chr18	754713	742858	0.91	739918	0.8	754712	0.95	737431	0.78	742459	0.74
chr18	755252	755251	0.96	755251	0.64	755251	0.2	712747	0.54	755251	0.76
chr18	757503	749733	0.65	757502	0.92	757502	0.34	757502	0.94	707689	0.5
chr18	757870	757869	0.92	757869	0.67	726340	0.05	NA	NA	757869	1.0
chr18	760483	760482	0.87	760482	1.0	NA	NA	760482	1.0	742469	0.25
chr18	764114	764119	0.65	764119	0.94	764119	0.96	764119	0.84	764119	0.97
chr18	768693	768692	0.76	768692	0.5	768692	0.7	758138	0.43	758138	0.15
chr18	769958	790311	0.83	769988	1.0	766847	0.99	769988	0.96	766847	0.98
chr18	770269	783324	0.56	770678	0.94	770678	0.92	770678	0.86	770268	0.91
chr18	771006	771005	0.61	763896	0.89	764870	0.3	771005	1.0	771005	0.65
chr18	771368	771367	0.9	771367	0.33	771367	0.44	771367	0.83	771367	0.67
chr18	772434	772454	1.0	NA	NA	NA	NA	NA	NA	NA	NA
chr18	773839	773838	0.99	773838	0.98	773838	0.99	773838	0.98	773838	1.0
chr18	775806	752577	0.78	775805	0.67	775805	0.67	NA	NA	NA	NA
chr18	776199	776198	0.9	776198	1.0	775500	0.91	776018	0.94	776018	0.91
chr18	777807	777806	0.9	777806	0.98	777806	0.96	777806	0.98	777806	0.98
chr18	783040	783039	0.93	783039	0.97	783039	0.99	783039	0.96	783039	0.98
chr18	783391	783390	0.69	783390	0.96	783390	0.89	783390	0.87	783390	0.89
chr18	783618	782910	0.92	783617	0.99	783617	0.97	783617	0.98	774904	0.98
chr18	785154	789653	0.81	785153	0.99	785153	0.92	789653	0.96	785153	1.0
chr18	785779	785778	0.94	785778	0.94	785778	0.98	785778	0.99	785778	0.97
chr18	786497	751407	0.13	786568	0.38	771046	0.63	771046	0.39	786568	0.41
chr18	791252	764890	1.0	791251	0.74	791251	0.96	791251	1.0	791262	0.5
chr18	792566	793547	0.88	796460	0.75	787846	0.9	792565	0.89	776018	0.81
chr18	792655	744043	1.0	832761	0.02	NA	NA	NA	NA	NA	NA
chr18	793044	793043	0.68	793063	0.66	783899	0.93	793026	0.57	767769	0.36
chr18	794814	794813	0.98	NA	NA	NA	NA	794813	0.64	NA	NA
chr18	795912	812016	0.48	799585	0.86	808321	0.69	799585	0.6	792527	0.73
chr18	801720	766480	0.9	NA	NA	NA	NA	NA	NA	NA	NA
chr18	804610	802544	0.4	804609	0.65	804609	0.58	804609	0.44	804609	0.69
chr18	807332	807331	0.41	798400	0.71	807331	0.85	786369	0.63	807331	0.6
chr18	810010	797028	0.78	805318	0.56	796121	0.9	767769	0.66	802973	0.82
chr18	812016	812016	0.82	812421	0.69	812016	0.75	810514	0.64	812016	0.72
chr18	814132	814131	0.94	813787	1.0	813556	0.99	813787	0.98	814131	1.0
chr18	815270	815271	0.58	815271	1.0	815271	0.75	815271	0.6	815271	1.0
chr18	815442	815441	0.7	815441	0.96	815441	0.94	815441	0.92	815441	0.68
chr18	820314	822565	0.97	813787	0.9	813556	0.99	816188	0.94	818271	0.91
chr18	821077	822565	0.96	813787	1.0	821076	0.97	816188	0.95	821076	0.99
chr18	823704	823535	1.0	823384	0.92	813556	1.0	823535	0.93	822603	1.0
chr18	824326	824292	0.99	823384	1.0	823934	1.0	823535	0.93	822603	1.0
chr18	825726	825719	0.92	825719	0.91	823934	0.98	825719	0.8	819478	0.76
chr18	828909	826913	0.71	828483	0.42	828891	0.46	828483	0.34	828959	0.63
chr18	830176	830175	0.95	828483	0.96	830175	1.0	828483	0.98	829845	0.93
chr18	831159	830954	0.66	828209	0.42	828209	0.48	828209	0.77	830954	0.57
chr18	832762	832738	0.74	832761	0.71	832437	0.82	833032	0.52	832354	0.84
chr18	833386	788032	0.07	NA	NA	NA	NA	NA	NA	NA	NA
chr18	833913	833912	0.97	833912	0.98	833912	0.97	833912	0.98	833912	0.98
chr18	835137	835781	0.95	835781	0.93	835781	0.95	835781	0.99	835781	0.97
chr18	835623	835716	0.85	833858	0.7	835622	0.56	833975	0.6	834154	0.82
chr18	835927	835926	0.75	835926	0.9	835926	0.87	835926	0.95	835926	0.93
chr18	836423	833912	0.69	836422	0.93	836422	0.98	836422	0.89	836422	0.99
chr18	838431	837932	0.85	835781	0.69	838443	0.68	838443	0.73	838916	0.76
chr18	840575	840575	0.38	845128	0.74	843332	0.36	843332	0.57	843332	0.81
chr18	841609	843163	0.61	841608	0.78	841784	0.93	841608	0.69	840239	0.71
chr18	842591	842590	0.49	841371	0.71	841371	0.79	841371	0.66	841371	0.83
chr18	843192	843191	0.97	843191	0.99	843163	0.98	843191	0.99	843191	1.0
chr18	844074	844073	0.52	844073	0.96	844073	0.77	844073	0.84	844073	0.9
chr18	844714	844713	0.74	844713	0.99	844713	1.0	844927	0.97	844713	0.98
chr18	845085	845107	0.97	845107	0.99	845107	0.99	845107	0.99	845168	0.86
chr18	847419	847418	0.32	847418	0.92	847418	0.88	847418	0.71	847418	0.98
chr18	849767	849967	0.33	849764	0.67	849967	0.84	849764	0.73	848936	0.73
chr18	850206	850205	0.98	850205	1.0	850205	1.0	850205	1.0	850205	0.87
chr18	850857	850856	0.99	850856	1.0	850856	0.9	850856	1.0	850856	1.0
chr18	852252	852251	0.98	852251	1.0	852251	1.0	852251	0.99	852251	0.99
chr18	857419	858753	0.59	857418	0.34	857418	0.72	858753	0.27	857418	0.46
chr18	859589	859300	0.88	858410	0.96	858410	0.95	858410	0.97	859588	0.93
chr18	859889	840586	0.67	879252	1.0	828268	0.03	877520	1.0	NA	NA
chr18	860384	860383	0.68	860383	0.74	860383	0.79	860383	0.8	860383	0.74
chr18	863319	863318	0.96	863318	1.0	855442	1.0	862856	1.0	855442	1.0
chr18	865271	865290	0.98	865290	0.99	865290	0.97	865290	0.98	865290	0.96
chr18	865526	866574	0.69	865525	0.73	865458	0.69	865610	0.58	865525	0.68
chr18	866575	866574	0.7	866574	0.79	866574	0.79	866574	0.83	866574	0.76
chr18	867404	867403	0.67	867403	0.67	867403	1.0	872079	1.0	NA	NA
chr18	873970	873969	1.0	NA	NA	NA	NA	866306	1.0	NA	NA
chr18	874018	874017	0.43	874017	0.43	874017	0.71	874017	0.66	874017	0.69
chr18	877508	877512	0.97	877512	0.98	877513	1.0	877513	0.99	877512	0.96
chr18	879253	879252	0.83	844229	0.25	879252	1.0	879252	0.71	NA	NA
chr18	879953	879928	1.0	879073	1.0	879928	1.0	879073	1.0	877686	1.0
chr18	879979	879928	0.95	879073	1.0	879928	0.96	879073	0.99	877686	1.0
chr18	881458	881390	1.0	889945	0.99	879928	1.0	879073	0.99	880384	0.99
chr18	891125	876652	0.78	853489	0.04	NA	NA	NA	NA	911417	0.25
chr18	898063	898062	0.47	903129	0.7	898735	0.63	873752	0.64	903129	0.55
chr18	898835	898844	0.95	886816	1.0	NA	NA	NA	NA	NA	NA
chr18	900171	900764	0.54	900764	0.86	900764	0.86	900764	0.84	900764	0.87
chr18	902874	902873	0.84	902873	0.84	902873	0.98	902873	0.72	902873	0.86
chr18	904354	904353	0.89	904353	1.0	904353	1.0	904353	1.0	NA	NA
chr18	905190	905189	0.99	905201	0.08	905189	0.67	905189	0.86	905189	0.55
chr18	905944	866577	0.2	NA	NA	NA	NA	NA	NA	NA	NA
chr18	907878	907877	0.73	907877	0.97	907877	0.98	907877	0.95	907877	0.98
chr18	909848	908669	0.06	909560	0.37	909560	0.19	909560	0.24	909560	0.2
chr18	910879	910878	0.92	910878	0.99	910878	0.9	910878	0.83	910878	0.9
chr18	914961	914960	0.54	914960	0.96	914960	0.98	914960	0.92	915352	0.95
chr18	915771	915781	0.67	915781	0.63	915781	0.54	918256	0.65	915781	0.59
chr18	919695	919694	0.96	919694	1.0	919694	0.5	919694	1.0	919694	1.0
chr18	923935	953324	0.17	NA	NA	NA	NA	894195	0.11	923934	0.6
chr18	923961	923095	0.82	923766	0.92	920172	0.84	923095	0.83	923095	0.77
chr18	924667	924666	0.81	924666	1.0	919839	0.98	924666	1.0	923473	1.0
chr18	926894	926907	0.25	926907	1.0	926893	1.0	926893	1.0	926907	0.86
chr18	927263	927262	0.6	927262	0.98	927262	0.98	927262	0.87	927262	0.96
chr18	939964	939963	1.0	939963	1.0	939963	0.96	939963	1.0	939963	0.96
chr18	944140	944139	0.43	944139	0.88	944139	0.85	944139	0.8	944139	0.86
chr18	946426	944952	0.45	946425	0.87	946425	1.0	944952	0.52	974982	0.4
chr18	947188	948604	0.53	948604	0.81	946726	0.69	937049	0.72	946726	0.71
chr18	953505	953504	0.44	953504	0.85	953504	0.72	953504	0.74	953504	0.59
chr18	959625	959227	0.39	966321	0.4	959624	0.34	959624	0.44	959624	0.36
chr18	959681	959694	0.65	959706	1.0	976309	0.2	959694	0.8	959706	0.93
chr18	962576	962575	0.73	962575	0.57	962575	0.7	962575	0.48	962575	0.67
chr18	969558	969557	0.87	969557	0.91	969557	0.75	969557	1.0	969557	1.0
chr18	970813	970827	0.8	970827	1.0	NA	NA	970827	0.67	1010075	1.0
chr18	978262	978261	0.91	978261	0.68	978261	0.45	978261	1.0	978261	1.0
chr18	982355	982361	0.97	970039	0.75	982361	1.0	982361	1.0	982361	1.0
chr18	985829	986152	0.87	986152	0.92	986152	0.9	986152	0.87	986152	0.95
chr18	989743	989742	0.86	989742	0.95	989742	0.92	989742	0.94	989742	0.56
chr18	989789	989788	0.79	989788	0.97	989788	0.96	989788	0.96	989788	0.85
chr18	991705	991704	0.93	991704	0.97	996718	0.9	991704	0.95	991704	0.97
chr18	991934	991933	1.0	NA	NA	1017174	0.04	NA	NA	NA	NA
chr18	996429	996449	0.98	NA	NA	NA	NA	953254	1.0	996449	1.0
chr18	997504	997117	0.66	1035625	0.25	997503	0.37	997117	0.66	1011500	0.33
chr18	999875	999874	0.91	999874	0.96	1000310	0.96	999874	0.96	999874	0.98
chr18	1010201	1010200	0.53	1022425	0.79	1008238	0.74	1022425	0.64	1010200	0.82
chr18	1013309	1013315	0.71	1013315	0.5	988644	0.01	NA	NA	1013026	0.99
chr18	1013546	1013545	0.79	1008430	0.76	1009629	0.83	1006469	0.7	1008430	0.86
chr18	1015483	967929	0.02	NA	NA	NA	NA	NA	NA	NA	NA
chr18	1035677	1034600	0.97	1030159	0.95	1030159	0.96	1030271	0.93	1034600	0.97
chr18	1038516	1038534	0.77	1038541	1.0	NA	NA	NA	NA	NA	NA
chr18	1040602	1040601	0.46	1040601	0.84	1040601	0.32	1040601	0.66	1040601	0.58
chr18	1045134	1045133	1.0	NA	NA	NA	NA	1045133	1.0	1045133	0.76
chr18	1049667	1050225	0.83	1049091	0.6	1049091	0.63	1049091	0.76	1049618	0.56
chr18	1052885	1052884	0.92	NA	NA	NA	NA	1039880	1.0	NA	NA
chr18	1054885	1054889	0.84	1054889	0.98	1054889	0.97	1054889	0.95	1056175	0.98
chr18	1055724	1055723	0.97	1055723	0.99	1055723	0.97	1055723	1.0	1055723	0.97
chr18	1057078	1057077	0.86	1061692	0.88	1057561	0.77	1060044	0.89	1055788	0.81
chr18	1059760	1054889	0.19	1070308	0.41	1070308	0.36	1070308	0.33	1070308	0.38
chr18	1069518	1054165	0.79	NA	NA	NA	NA	1062741	0.53	1069517	1.0
chr18	1075978	1075977	0.57	1074604	0.68	1075977	0.72	1067995	0.59	1067493	0.7
chr18	1080563	1080562	0.67	1080562	0.71	1080562	0.83	1080562	0.67	1080562	0.55
chr18	1082592	1082591	0.77	1082591	0.65	1082604	0.77	1103671	0.53	1082591	0.59
chr18	1087608	1087607	0.98	1085520	0.98	1061194	1.0	1085520	0.99	1084099	1.0
chr18	1091032	1091031	0.98	1091031	0.67	1091031	0.67	1091031	0.67	1091031	0.91
chr18	1092424	1092423	0.78	1092423	0.82	1092423	0.98	1091078	0.69	1091078	0.78
chr18	1101023	1101068	0.88	1101068	0.94	1101384	0.97	1101105	0.96	1101105	0.94
chr18	1101106	1101105	0.99	1101068	1.0	1101105	1.0	1101105	1.0	1101105	0.99
chr18	1101705	1103209	0.04	NA	NA	NA	NA	NA	NA	NA	NA
chr18	1104135	1104134	0.97	1104134	1.0	1104134	0.98	1104134	0.97	1104134	0.97
chr18	1108409	1108408	0.52	1108408	0.5	1108408	0.44	1108408	0.54	1106294	0.96
chr18	1109577	1109576	0.74	1109576	0.9	1109576	1.0	1109576	0.97	1110621	0.57
chr18	1109715	1108916	0.86	1109714	1.0	1115053	0.25	1109714	0.55	1109714	0.86
chr18	1110587	1110586	0.88	1155958	1.0	1110586	0.56	1110586	1.0	1103353	0.97
chr18	1112484	1108297	0.5	1118180	0.01	1112484	0.67	1094660	0.5	1103353	0.86
chr18	1118181	1115958	0.97	1118180	0.86	1118180	0.98	1114172	0.97	1114172	0.97
chr18	1123269	1168346	0.69	1125056	0.87	1121730	0.83	1126593	0.82	1143268	0.83
chr18	1128661	1126017	0.86	1115502	0.83	1115502	1.0	1114172	0.93	1118267	0.83
chr18	1136251	1087819	1.0	1103194	0.53	NA	NA	1105943	0.25	NA	NA
chr18	1137122	1134385	0.46	1117809	0.54	1120906	0.64	1131547	0.58	1134385	0.59
chr18	1138304	1130549	0.55	NA	NA	NA	NA	1112300	1.0	NA	NA
chr18	1153519	1153518	0.85	1109607	1.0	1153518	0.75	1153518	0.81	1153518	1.0
chr18	1153861	1153860	0.95	1113735	1.0	NA	NA	1113735	1.0	NA	NA
chr18	1157734	1149435	0.55	1157733	0.86	1157733	0.9	1157733	0.75	1157733	0.81
chr18	1160726	1160737	1.0	1133453	0.98	1160737	0.98	1160737	0.97	1145558	0.96
chr18	1182331	1138319	0.8	NA	NA	NA	NA	NA	NA	1177088	0.03
chr18	1183674	1139766	1.0	NA	NA	NA	NA	NA	NA	NA	NA
chr18	1195022	1195021	0.7	1195021	0.96	1195021	0.98	1195021	0.93	1195021	0.99
chr18	1195184	1195189	0.96	1195189	0.97	1195189	0.99	1195189	0.96	1195189	0.99
chr18	1195717	1150252	1.0	NA	NA	NA	NA	NA	NA	NA	NA
chr18	1196998	1197014	1.0	1197014	1.0	1197014	0.96	1197014	0.96	1197014	0.93
chr18	1198272	1198607	0.4	1198271	0.92	1198271	0.96	1196753	0.61	1198271	0.79
chr18	1199843	1199854	0.35	1199854	0.44	1196753	0.53	1199854	0.54	1199854	0.57
chr18	1204373	1204372	0.38	1204372	0.88	1203113	0.65	1203113	0.43	1204372	0.5
chr18	1220139	1220143	1.0	NA	NA	NA	NA	NA	NA	NA	NA
chr18	1222522	1222521	0.44	1222521	0.76	1222521	0.63	1222521	0.39	1222521	0.45
chr18	1226794	1226802	0.86	1226802	1.0	1226802	0.67	1226802	0.95	1204112	0.86
chr18	1227168	1227167	0.66	1216033	0.63	1209244	0.87	1202400	0.49	1227167	0.81
chr18	1229162	1229177	0.66	1229177	1.0	1229426	0.99	1229177	0.87	1229177	1.0
chr18	1231392	1229206	1.0	NA	NA	NA	NA	1185634	1.0	NA	NA
chr18	1231418	1204578	1.0	NA	NA	NA	NA	NA	NA	NA	NA
chr18	1234538	1234537	0.48	1234123	0.91	1234123	0.97	1234537	0.87	1234123	0.83
chr18	1246163	1243219	0.31	1229753	0.5	1258519	0.35	1204009	0.33	1238469	0.62
chr18	1251414	1255267	0.48	1250878	0.9	1250878	0.85	1254313	0.91	1250878	0.84
chr18	1255491	1255183	0.49	1260538	0.65	1210949	0.24	1258341	0.34	1275426	0.34
chr18	1258199	1226917	1.0	NA	NA	NA	NA	1258196	1.0	NA	NA
chr18	1258848	1226334	1.0	1252604	0.06	NA	NA	1299326	0.01	NA	NA
chr18	1260334	1255183	0.64	NA	NA	1256275	0.98	1255183	0.72	1255183	1.0
chr18	1261375	1261373	1.0	1265367	0.04	NA	NA	NA	NA	NA	NA
chr18	1263135	1285348	0.01	NA	NA	NA	NA	NA	NA	NA	NA
chr18	1269140	1269140	0.97	NA	NA	1264857	0.98	1251436	1.0	1269140	0.97
chr18	1271651	1251609	1.0	NA	NA	NA	NA	1224974	1.0	NA	NA
chr18	1273991	1274000	0.49	1274000	1.0	1274000	1.0	1274000	0.54	1273750	0.87
chr18	1280946	1280945	0.89	NA	NA	NA	NA	1280945	1.0	1242187	0.44
chr18	1284028	1267915	0.66	1284028	0.28	1284028	0.36	1284028	0.24	1284028	0.29
chr18	1284567	1284566	0.97	1284566	0.97	1253969	0.67	1261163	0.5	1284566	0.67
chr18	1285478	1285089	0.5	1285482	0.49	1285482	0.68	1285482	0.5	1285482	0.39
chr18	1286790	1286806	0.83	1263423	0.03	1324093	1.0	1286806	0.63	NA	NA
chr18	1291349	1297020	0.5	NA	NA	NA	NA	NA	NA	NA	NA
chr18	1294144	1327559	0.65	1292700	0.95	1299486	0.89	1290510	0.82	1299486	0.94
chr18	1298247	1339556	0.85	NA	NA	1347171	0.0	1298261	1.0	NA	NA
chr18	1301011	1312822	0.33	NA	NA	NA	NA	NA	NA	NA	NA
chr18	1301084	1301083	0.96	1301083	1.0	1301083	1.0	1260467	0.5	1301083	0.4
chr18	1304606	1304605	0.64	1304605	0.95	NA	NA	1304605	1.0	1304605	1.0
chr18	1311631	1308139	1.0	1311630	1.0	1311630	0.8	1264870	0.57	1265485	0.01
chr18	1317263	1319338	0.87	1317262	0.9	1317262	1.0	1316319	0.88	1312628	0.95
chr18	1324124	1276307	1.0	NA	NA	NA	NA	1276307	1.0	NA	NA
chr18	1324598	1324607	1.0	1324607	0.54	1324607	0.53	1324607	0.56	1324607	0.67
chr18	1328074	1330638	0.97	1330638	0.92	1328073	0.99	1330638	0.95	1326065	0.94
chr18	1332428	1334798	0.72	1332427	0.81	1332427	0.9	1329526	0.8	1332427	0.85
chr18	1341349	1323721	0.07	NA	NA	NA	NA	NA	NA	1332183	0.25
chr18	1347134	1335230	0.52	1347145	0.77	1347145	0.76	1347145	0.63	1347145	0.72
chr18	1350423	1339825	0.94	1330638	1.0	1363605	0.98	1350797	0.95	1350423	0.98
chr18	1351674	1351680	0.98	NA	NA	NA	NA	1303328	1.0	NA	NA
chr18	1359217	1311630	0.86	NA	NA	NA	NA	1359216	1.0	1359216	1.0
chr18	1360072	1360071	0.85	1360071	0.5	1360071	0.71	1338968	0.57	1360071	0.8
chr18	1360751	1335899	0.48	NA	NA	1360750	1.0	1317477	0.8	1360750	1.0
chr18	1363601	1363604	0.79	1363604	0.99	1363604	1.0	1363604	1.0	1363604	0.82
chr18	1365500	1373248	0.76	1326439	0.95	1332427	0.97	1330254	0.92	1326065	0.97
chr18	1366975	1366974	0.69	1366974	0.83	1347779	0.71	1366974	0.82	1366974	0.68
chr18	1372556	1372555	0.99	1372555	0.68	NA	NA	1372555	0.58	1372555	0.5
chr18	1374099	1334798	0.67	1375181	0.96	1373923	0.8	1329526	0.85	1375181	0.93
chr18	1382161	1382160	1.0	1382160	1.0	NA	NA	NA	NA	1372555	1.0
chr18	1390699	1378305	0.68	1408229	0.69	1390698	0.65	1365011	0.59	1373923	0.71
chr18	1399020	1391441	0.64	1399019	0.94	1399019	0.99	1394695	0.89	1375181	0.99
chr18	1406016	1406015	0.56	NA	NA	1424409	0.5	1406015	1.0	NA	NA
chr18	1406568	1406569	0.79	1406569	0.55	1406569	0.44	1406569	0.72	1406569	0.73
chr18	1407326	1407325	0.72	1407310	0.94	1407310	0.99	1407310	0.95	1407310	0.98
chr18	1407413	1407412	0.7	1407412	0.81	1407412	0.83	1407412	0.92	1407412	0.63
chr18	1415625	1414781	0.98	1415468	0.94	1415624	0.96	1416502	0.93	1407310	0.99
chr18	1417430	1415648	0.99	1380183	0.02	NA	NA	1417434	1.0	NA	NA
chr18	1420963	1420981	0.79	1465259	0.01	1420981	0.83	1420981	0.72	1420981	1.0
chr18	1422915	1423665	0.7	1422938	0.27	1422938	0.36	1421717	0.25	1422938	0.32
chr18	1423666	1423665	0.73	1421717	0.67	1423665	0.95	1423665	0.79	1423665	1.0
chr18	1427136	1427249	1.0	1422866	0.94	1426983	1.0	1426360	0.98	1427139	1.0
chr18	1431865	1431864	0.98	1431412	0.95	1431864	0.98	1431864	0.98	1431864	0.97
chr18	1432924	1432923	0.83	1434852	0.88	1434852	0.98	1434852	0.76	1434852	0.81
chr18	1435029	1435028	0.4	1433454	0.8	1434822	0.75	1433454	0.82	1433316	0.73
chr18	1440475	1440474	0.95	1440474	0.91	1440474	0.98	1440474	0.87	1440474	0.95
chr18	1444681	1442912	0.77	1444680	0.69	1442912	0.73	1444680	0.75	1442912	0.72
chr18	1445961	1444449	0.6	1445960	0.99	1445960	0.86	1445960	0.93	1445651	0.92
chr18	1447497	1447496	0.95	1447496	0.94	1438785	1.0	1447496	0.89	1438823	0.99
chr18	1447726	1443540	0.97	1447725	0.97	1447725	0.95	1443540	0.97	1445909	1.0
chr18	1450154	1446011	0.62	1450153	0.66	1438094	0.63	1450153	0.43	1446011	0.58
chr18	1452851	1452850	0.51	1452850	0.34	1452850	0.85	1452850	0.61	1452850	0.83
chr18	1460740	1460946	0.71	1460794	0.72	1460929	0.78	1459835	0.65	1460596	0.74
chr18	1462996	1462988	0.9	1462346	0.79	1462988	0.9	1462988	0.77	1462988	0.88
chr18	1469956	1483316	0.5	NA	NA	NA	NA	NA	NA	NA	NA
chr18	1471637	1471583	0.97	1470874	0.96	1471583	0.98	1470874	1.0	1470874	0.96
chr18	1477425	1476938	0.99	1477230	0.98	1477433	1.0	1476736	1.0	1477230	0.99
chr18	1477476	1477475	0.82	1465307	0.5	1460749	0.04	1477475	0.71	NA	NA
chr18	1477722	1477721	0.69	1477721	0.99	1477721	0.95	1477721	0.92	1477721	0.99
chr18	1483876	1487096	0.12	NA	NA	1457582	0.33	NA	NA	1483875	0.87
chr18	1483966	1484361	0.59	1484361	0.82	1482923	0.94	1484993	0.87	1481897	0.88
chr18	1484052	1483967	0.25	1484051	0.4	1484051	0.81	1484051	0.42	1485612	0.51
chr18	1485207	1483206	0.96	1487241	0.05	NA	NA	1461372	1.0	NA	NA
chr18	1489362	1489361	0.59	1489361	0.84	1489361	0.88	1489361	0.85	1489361	0.84
chr18	1490140	1490146	1.0	NA	NA	NA	NA	1460751	1.0	NA	NA
chr18	1491432	1508348	0.12	NA	NA	NA	NA	NA	NA	NA	NA
chr18	1491653	1491652	0.95	1491652	0.99	1492178	0.95	1491652	0.97	1491652	0.96
chr18	1494683	1490071	0.73	1494682	0.89	1494682	0.98	1494682	0.69	1494682	0.9
chr18	1494991	1494990	0.32	1494990	0.61	1494990	0.94	1500851	0.69	1494990	0.56
chr18	1502388	1485288	1.0	NA	NA	NA	NA	1502387	1.0	1502387	1.0
chr18	1512278	1512277	1.0	1511632	0.99	1511632	0.83	1512277	1.0	1511632	0.99
chr18	1515499	1515520	0.76	NA	NA	1501802	0.67	1515504	0.33	NA	NA
chr18	1528290	1541089	0.2	NA	NA	NA	NA	NA	NA	NA	NA
chr18	1535430	1535429	0.86	1535429	0.96	1535429	0.94	1535474	0.96	1535429	0.97
chr18	1536928	1536927	0.7	1536938	0.57	1536927	0.42	1536927	0.76	1536938	0.71
chr18	1537823	1537822	0.51	1537822	0.77	1521199	0.01	1537822	0.37	1537822	0.81
chr18	1542965	1542470	0.86	1542274	0.86	1542274	0.85	1542274	0.86	1543526	0.86
chr18	1546095	1575701	1.0	NA	NA	NA	NA	NA	NA	NA	NA
chr18	1558981	1553342	0.59	1543755	0.53	1543755	0.13	1516417	1.0	1558985	1.0
chr18	1563277	1565984	0.35	1563276	0.53	1563276	0.72	1565984	0.57	1563276	0.6
chr18	1569008	1536811	0.58	1573694	0.97	1565539	0.89	1573694	0.91	1532481	0.95
chr18	1572046	1570737	0.67	1566246	0.81	1562215	0.74	1562215	0.83	1566246	0.8
chr18	1576435	1580520	0.24	1576159	0.55	1575560	0.73	1626200	0.54	1591733	0.63
chr18	1577799	1577798	0.97	1577798	0.5	1577798	1.0	1577798	1.0	1608797	0.5
chr18	1587798	1587797	0.62	1584861	0.75	1584861	0.82	1593468	0.72	1593468	0.73
chr18	1593825	1593998	0.31	1593088	0.88	1593088	0.72	1593088	0.74	1593088	0.8
chr18	1601166	1594835	0.75	1594835	0.95	1594552	0.78	1594835	0.94	1594552	0.91
chr18	1606039	1585550	0.41	1609182	0.71	1609182	0.82	1609182	0.76	1609182	0.8
chr18	1607767	1607766	0.5	1640798	0.25	1607766	0.17	NA	NA	1607766	0.25
chr18	1619011	1616044	0.75	1613350	0.83	1623299	0.91	1613350	0.81	1613350	0.82
chr18	1619782	1636717	0.33	NA	NA	NA	NA	NA	NA	NA	NA
chr18	1626201	1617350	0.73	1626200	0.58	1626200	0.44	1626200	0.77	1626200	0.58
chr18	1626887	1626886	1.0	NA	NA	NA	NA	1595539	1.0	NA	NA
chr18	1631269	1631273	0.46	1631273	0.61	1631273	0.54	1631273	0.67	1587381	0.75
chr18	1631311	1631302	0.71	1631302	1.0	NA	NA	NA	NA	NA	NA
chr18	1634476	1630152	0.68	1641598	0.72	1634475	0.77	1636180	0.62	1666391	0.64
chr18	1636152	1636151	0.9	1638419	0.97	1627344	1.0	1636151	0.98	1627344	0.98
chr18	1646461	1648747	0.76	1638838	0.79	1629998	0.82	1641707	0.72	1644453	0.73
chr18	1652437	1652441	0.98	1652441	0.87	1652441	0.99	1652441	1.0	1652441	0.99
chr18	1653621	1654633	0.83	1631735	0.98	1631735	0.97	1648047	0.93	1652761	0.96
chr18	1657534	1640398	0.06	NA	NA	NA	NA	NA	NA	NA	NA
chr18	1658303	1657265	0.65	1658302	0.78	1648722	0.78	1658302	0.93	1658302	0.48
chr18	1665399	1665398	0.63	1662986	0.76	1648600	0.91	1665398	0.74	1647133	0.73
chr18	1670304	1651684	0.25	NA	NA	NA	NA	NA	NA	NA	NA
chr18	1677478	1677477	1.0	1724500	0.17	1677477	0.25	NA	NA	1724500	0.17
chr18	1684258	1721921	0.5	1684257	1.0	1684257	0.95	1684257	0.91	1684257	0.98
chr18	1690886	1683827	0.8	1681353	0.77	1681353	0.87	1687467	0.85	1683353	0.85
chr18	1693715	1660662	1.0	1693714	0.56	NA	NA	NA	NA	1693714	1.0
chr18	1695641	1690800	0.59	1679533	1.0	1686492	0.94	1686492	0.8	1679533	0.99
chr18	1697049	1697048	0.82	NA	NA	NA	NA	NA	NA	1697048	0.76
chr18	1697950	1697949	0.86	1685383	1.0	1683703	0.98	1683703	0.93	1685383	0.98
chr18	1700355	1700354	0.87	1700354	1.0	1700354	1.0	1700354	0.94	1700354	0.97
chr18	1709317	1709316	0.54	1685029	0.85	1709316	0.66	1685029	0.79	1682992	0.86
chr18	1720074	1718811	0.94	1679533	1.0	1718811	0.99	1720073	1.0	1701284	0.99
chr18	1723355	1723354	0.72	1723354	0.76	1718811	0.97	1723354	0.83	1723354	0.95
chr18	1727066	1738768	0.2	NA	NA	NA	NA	NA	NA	NA	NA
chr18	1733262	1733266	0.94	1733266	0.89	1733266	0.8	1690280	0.45	1733266	0.81
chr18	1737488	1737508	0.86	1737508	0.92	1737508	0.4	1737508	0.91	1737508	0.59
chr18	1740733	1740732	0.98	NA	NA	1740749	0.33	1790589	0.18	1740732	0.11
chr18	1745166	1745165	0.57	1745165	0.72	1745165	0.33	1745165	0.52	1745165	0.56
chr18	1753860	1751999	0.22	1753672	0.37	1752308	0.53	1751999	0.31	1752308	0.39
chr18	1754757	1754756	0.4	1757404	0.66	1757404	0.81	1757452	0.71	1757404	0.8
chr18	1755346	1773144	0.59	1755079	0.96	1755081	0.91	1748721	0.94	1755081	0.93
chr18	1755463	1755483	0.68	1757404	0.87	1757404	0.87	1757452	0.76	1757404	0.93
chr18	1756006	1755816	0.86	1748721	0.93	1750522	0.89	1748721	0.91	1755816	0.9
chr18	1757468	1757467	1.0	NA	NA	1767244	0.5	NA	NA	NA	NA
chr18	1761665	1743202	1.0	NA	NA	1777508	0.67	NA	NA	NA	NA
chr18	1767234	1770744	0.66	1770744	0.85	1770744	0.86	1770744	0.84	1770744	0.84
chr18	1783196	1779352	0.57	NA	NA	NA	NA	NA	NA	1801757	0.33
chr18	1796495	1800726	0.42	1798354	0.9	1794508	0.85	1800726	0.8	1794508	0.86
chr18	1798446	1818260	0.2	NA	NA	NA	NA	NA	NA	NA	NA
chr18	1800909	1800908	1.0	NA	NA	1800908	1.0	1800908	1.0	NA	NA
chr18	1803057	1803056	0.9	1803056	0.94	1803056	0.98	1803056	0.91	1803056	0.95
chr18	1809591	1809590	0.59	1809590	0.76	1809590	0.51	1809590	0.72	1809590	0.75
chr18	1812103	1814145	0.61	1814145	0.92	1814145	0.97	1811696	0.89	1811416	0.94
chr18	1813724	1813737	0.69	1813737	0.79	1818260	0.17	1811603	0.41	1813737	0.73
chr18	1813738	1813737	0.69	1813737	0.77	1813737	0.22	1811603	0.4	1813737	0.74
chr18	1815473	1815471	0.98	NA	NA	1809756	0.01	1800757	1.0	1811107	1.0
chr18	1824327	1826360	0.51	1821329	0.86	1819562	0.86	1826360	0.83	1821329	0.89
chr18	1832275	1832274	0.59	1832274	1.0	1832274	0.55	1828994	0.54	1832274	0.42
chr18	1833917	1834378	0.79	1831269	0.88	1829461	0.94	1833734	0.89	1834378	0.93
chr18	1853313	1853312	0.57	1853312	0.83	1853312	1.0	1853312	0.79	1875539	0.2
chr18	1854977	1854976	1.0	1854976	1.0	1844128	1.0	1854976	0.96	1854976	1.0
chr18	1919610	1954548	0.25	NA	NA	1960332	0.25	1950111	0.2	1945233	0.27
chr18	1924297	1925450	0.66	1921597	0.76	1924442	0.66	1924573	0.62	1921597	0.7
chr18	1931402	1931401	0.8	1931401	0.94	1931401	0.97	1931401	0.76	1931401	0.81
chr18	1933653	1950535	0.07	NA	NA	NA	NA	NA	NA	NA	NA
chr18	1935294	1935293	1.0	1935293	1.0	1968684	0.02	1918115	0.67	1967858	0.01
chr18	1935740	1934774	0.9	1931565	0.97	1936168	0.98	1934774	0.97	1932149	0.98
chr18	1936169	1935739	0.99	1931750	0.95	1936168	0.99	1936168	0.98	1931565	0.97
chr18	1937360	1936591	1.0	1937359	1.0	1937359	0.25	1937359	0.95	1952358	1.0
chr18	1940943	1940316	0.8	1940942	0.57	1940942	0.89	1940316	0.49	1940942	0.92
chr18	1946373	1943467	1.0	NA	NA	NA	NA	NA	NA	NA	NA
chr18	1949271	1950099	0.86	1950238	0.97	1950274	0.96	1950347	0.96	1948625	0.97
chr18	1949825	1949824	0.74	1949824	0.93	1944121	0.89	1949824	0.83	1949824	0.97
chr18	1953464	1953463	1.0	1953463	1.0	1953463	0.91	1953463	0.9	NA	NA
chr18	1956565	1952509	0.5	1961695	0.71	1961695	0.7	1961695	0.72	1961695	0.77
chr18	1959811	1960476	0.53	1961695	0.73	1961695	0.74	1960476	0.73	1961695	0.78
chr18	1962526	1951692	1.0	NA	NA	NA	NA	NA	NA	NA	NA
chr18	1963262	1959810	0.68	1966476	0.59	1966476	0.9	1966476	0.64	1966476	0.8
chr18	1965128	1965126	1.0	1955735	1.0	NA	NA	1965126	0.93	1949473	1.0
chr18	1967787	1967786	0.87	1967786	1.0	1967786	0.98	1967786	0.93	1967786	0.99
chr18	1971414	1973726	0.68	1968850	0.64	1969450	0.31	1974745	0.42	1971413	0.77
chr18	1974366	1973474	1.0	1973474	1.0	1974365	1.0	1973474	0.97	1974242	0.97
chr18	1977731	1977730	0.93	1977720	0.94	1977730	0.98	1977720	0.84	1977720	0.96
chr18	1977917	1977914	1.0	1977914	1.0	1977914	1.0	1977914	1.0	1977914	0.92
chr18	1977977	1949473	1.0	1977976	1.0	NA	NA	1977742	1.0	1977976	1.0
chr18	1985984	1984629	0.46	1996141	0.72	1978957	0.81	1996141	0.77	1988734	0.7
chr18	1986094	1986982	0.65	1986130	0.81	1983981	0.89	1986130	0.81	1984951	0.83
chr18	1987733	1987732	0.61	1984224	0.9	1984224	0.8	1984224	0.84	1986226	0.86
chr18	1988007	1987993	0.73	1986917	0.73	1983511	0.78	1987272	0.72	1984225	0.71
chr18	1996306	1996305	0.84	1996305	1.0	1996305	1.0	1996305	0.89	1996305	0.99
chr18	1999047	1999066	0.98	1999057	0.89	NA	NA	1999057	0.8	1999057	0.94
chr18	2003232	2001980	0.7	2001980	0.73	2005916	0.92	2001980	0.79	2001980	0.75
chr18	2006456	2006455	0.77	2006122	0.99	2006046	0.95	2006455	0.98	2006046	0.98
chr18	2007160	2007181	0.99	2005560	0.98	2007181	1.0	2007181	0.98	2005560	0.99
chr18	2007282	2011139	0.28	2014348	0.65	2019078	0.78	2014348	0.71	1990467	0.81
chr18	2017793	2017792	0.98	NA	NA	2017793	1.0	2028296	0.83	NA	NA
chr18	2017959	2017956	0.55	2017968	0.92	2017968	1.0	1986897	0.68	2017968	0.3
chr18	2017969	2017968	0.97	2017968	1.0	2017968	1.0	2017968	1.0	2017968	0.64
chr18	2018900	2018899	0.97	2018899	0.86	2018901	0.5	2018899	0.67	2018899	0.45
chr18	2031704	2019964	1.0	2031703	1.0	NA	NA	NA	NA	NA	NA
chr18	2031843	2030404	0.69	2029422	0.74	2029049	0.75	2028960	0.73	2028960	0.75
chr18	2032988	2032940	0.74	2029049	0.83	2032940	0.95	2032940	0.83	2032940	0.92
chr18	2039255	2039254	1.0	NA	NA	2039254	0.81	2039254	0.83	2039254	0.6
chr18	2045932	2044319	0.8	2045931	1.0	2045931	0.97	2045931	0.91	2045931	0.9
chr18	2047345	2047344	1.0	2047344	1.0	2047344	0.25	NA	NA	2047344	1.0
chr18	2054756	2054760	0.28	2054760	0.96	2054760	1.0	2054760	0.93	2054760	0.99
chr18	2058593	2065391	0.69	2058592	0.93	2058592	0.91	2065391	0.81	2058592	0.84
chr18	2065392	2065348	0.86	2065348	0.94	2062066	1.0	2065348	0.95	2065348	0.97
chr18	2067429	2080612	0.96	2067428	1.0	2067428	1.0	2025658	1.0	2067428	1.0
chr18	2071013	2071012	0.67	2071012	0.98	2071012	0.34	2071012	0.8	2071012	0.91
chr18	2071671	2073102	0.47	2071694	0.27	NA	NA	2071694	0.21	2059976	0.24
chr18	2074068	2073415	0.62	2075914	0.91	2073779	1.0	2075914	0.87	2075914	0.96
chr18	2077570	2075914	0.77	2077213	0.99	2075434	0.99	2077213	0.95	2077213	0.96
chr18	2079808	2079821	0.8	2079821	0.78	2079821	1.0	2079821	0.84	2079821	0.87
chr18	2084751	2084776	0.83	2084787	0.98	2084750	1.0	2084277	1.0	2081616	0.98
chr18	2084955	2063111	1.0	2084954	0.8	NA	NA	2084954	1.0	2052805	0.5
chr18	2085257	2087140	0.96	2087140	1.0	2082392	0.98	2087140	1.0	2084921	1.0
chr18	2091774	2091773	1.0	NA	NA	NA	NA	NA	NA	2081080	1.0
chr18	2093883	2101957	0.81	2092946	0.98	2091527	0.91	2092946	0.94	2092946	0.99
chr18	2095487	2095486	0.87	2095486	0.89	2095486	0.79	2095486	1.0	2095486	0.67
chr18	2095651	2093882	0.87	2095650	0.94	2095650	0.59	2095650	0.52	2095650	0.47
chr18	2096655	2096654	0.97	2096654	1.0	2096654	1.0	2096654	0.99	2096654	0.97
chr18	2099256	2099255	0.97	2096654	0.98	2099255	1.0	2099255	0.97	2096654	0.95
chr18	2099462	2099448	0.6	2099461	0.95	NA	NA	2099461	0.94	2099461	0.98
chr18	2102732	2102745	1.0	NA	NA	NA	NA	NA	NA	NA	NA
chr18	2104712	2104711	0.57	2104711	0.61	2104711	0.86	2104711	0.65	2104711	0.74
chr18	2105784	2105248	0.53	2109389	0.76	2109691	0.38	2109389	0.61	2105248	0.66
chr18	2107631	2107630	0.82	2107292	0.99	2107292	0.97	2107630	0.96	2107292	0.96
chr18	2108940	2108939	0.97	2108939	0.99	2108939	0.98	2108939	0.99	2108939	0.99
chr18	2109731	2080723	0.67	2082321	0.03	NA	NA	NA	NA	NA	NA
chr18	2110651	2110651	0.99	2110246	1.0	2110246	0.99	2110071	0.96	2110071	1.0
chr18	2116516	2116350	0.98	2116160	0.98	2116346	0.96	2115382	0.93	2118203	0.94
chr18	2120150	2120149	1.0	2150623	0.33	2120149	0.55	2120149	0.64	2120149	0.67
chr18	2125565	2122033	0.87	NA	NA	NA	NA	NA	NA	NA	NA
chr18	2127354	2126551	1.0	2126827	1.0	2126551	0.97	2127004	1.0	2125632	0.98
chr18	2142326	2142325	0.59	2142325	0.95	2142325	0.94	2142325	0.89	2142325	0.98
chr18	2150569	2140881	0.47	2150568	0.78	2150586	0.26	2150568	0.5	2150568	0.59
chr18	2150944	2150943	0.58	2151219	0.53	2142776	0.29	2150943	0.51	2142776	0.44
chr18	2155956	2155955	0.74	2155955	0.63	2155949	0.96	2156028	0.69	2155955	0.66
chr18	2157983	2160097	0.56	2157996	0.79	2157996	0.94	2157996	0.78	2157996	0.82
chr18	2158151	2113542	0.17	NA	NA	NA	NA	NA	NA	2164427	0.17
chr18	2158448	2155955	0.74	2157993	0.88	2155949	0.79	2155955	0.82	2157993	0.78
chr18	2173132	2173131	0.43	2173323	0.97	2173591	0.95	2173323	0.89	2173323	0.89
chr18	2173161	2173131	0.34	2173323	0.69	2173591	0.79	2173323	0.68	2173323	0.69
chr18	2178041	2178040	0.51	2173323	0.69	2172406	0.86	2171955	0.68	2176492	0.73
chr18	2181396	2181395	0.54	2181395	0.25	2181408	0.37	2181395	0.6	2181395	0.33
chr18	2183466	2183465	0.99	2183465	0.87	NA	NA	2184240	0.66	NA	NA
chr18	2186740	2175958	0.1	NA	NA	NA	NA	NA	NA	NA	NA
chr18	2189947	2191330	0.76	2189937	0.96	2191330	0.97	2189937	0.9	2189937	0.95
chr18	2191868	2191228	1.0	2185610	0.98	2191228	1.0	2191228	0.96	2191228	0.97
chr18	2199943	2199696	0.95	2199942	0.5	2199942	0.95	2198988	0.89	2199942	0.56
chr18	2206790	2158904	0.11	2206809	0.91	2206809	1.0	2158750	0.86	2197681	1.0
chr18	2210547	2210571	0.76	NA	NA	NA	NA	NA	NA	NA	NA
chr18	2210572	2210571	0.32	2210571	0.9	2210571	0.86	2210571	0.48	2210571	0.68
chr18	2216945	2216944	0.99	2216944	0.96	2216944	1.0	2216944	0.99	2216944	0.99
chr18	2217177	2220475	0.72	2217176	0.92	2217176	0.88	2217176	0.91	2217176	1.0
chr18	2217610	2206394	1.0	NA	NA	NA	NA	NA	NA	NA	NA
chr18	2222447	2222446	0.52	2222446	0.26	2222446	0.63	2224631	0.32	2222446	0.24
chr18	2222825	2231149	0.44	2247541	0.67	NA	NA	NA	NA	2222871	0.28
chr18	2223506	2223231	0.82	2215449	0.71	2223505	0.58	2231200	0.53	2215449	0.79
chr18	2224791	2224790	0.98	2224790	0.86	NA	NA	2224790	1.0	NA	NA
chr18	2228236	2221467	0.75	2241232	0.15	2229804	0.33	2210928	0.25	2255637	0.1
chr18	2230174	2275682	0.06	2230173	1.0	2230173	0.79	2230173	1.0	2213268	0.25
chr18	2238996	2238995	0.94	2238995	0.94	2238995	0.96	2238995	0.92	2238995	0.93
chr18	2239727	2239726	0.98	2239726	0.67	2239726	0.6	2242719	0.67	2239726	1.0
chr18	2240234	2241232	0.37	2247959	0.42	2247508	0.39	2247959	0.38	2240233	0.43
chr18	2245059	2245058	0.79	NA	NA	2245058	0.73	2245058	0.8	2245058	0.67
chr18	2253244	2250025	0.62	NA	NA	2253243	1.0	2253243	0.53	2204633	0.02
chr18	2257679	2262945	0.03	NA	NA	NA	NA	NA	NA	NA	NA
chr18	2258091	2258175	0.65	2243194	0.7	2258175	0.93	2258175	0.67	2258175	0.84
chr18	2262686	2262685	0.4	2262685	0.97	2262685	0.97	2262685	0.93	2262685	0.92
chr18	2266671	2266670	0.94	2266680	1.0	2266670	1.0	2240197	1.0	2229638	0.5
chr18	2275021	2275945	0.95	2275020	1.0	2275020	0.98	2275020	0.94	2275020	0.98
chr18	2276185	2276243	0.98	2276194	1.0	2276194	0.96	2276243	0.99	2275945	0.99
chr18	2276916	2276949	0.81	2234842	0.47	2241857	0.96	2260859	0.72	2276915	0.94
chr18	2277374	2277345	0.86	2277084	0.96	2276758	0.95	2277551	0.94	2276469	1.0
chr18	2280157	2280261	1.0	NA	NA	NA	NA	NA	NA	2247747	0.05
chr18	2281116	2281115	0.94	2281115	0.99	2281075	0.99	2280726	0.99	2280921	0.99
chr18	2282190	2282186	0.99	2282186	0.99	2282186	0.96	2282186	0.64	2282186	1.0
chr18	2285144	2285145	0.66	2285184	0.94	2285218	0.94	2285184	0.96	2285184	0.97
chr18	2286496	2286495	0.99	2286495	0.93	2286495	0.69	2286495	0.88	2286495	0.73
chr18	2286537	2290028	0.71	2286536	0.82	2292481	0.82	2290028	0.8	2286536	0.83
chr18	2292645	2312689	0.25	NA	NA	NA	NA	NA	NA	NA	NA
chr18	2297142	2297141	0.82	2297141	0.98	2297141	0.98	2297141	0.95	2297141	0.98
chr18	2305416	2305415	0.55	2305415	0.97	2305415	0.84	2305415	0.87	2305415	0.93
chr18	2316858	2316857	0.26	2316857	0.5	2316857	0.6	2316857	0.69	2316857	0.62
chr18	2322752	2322751	0.95	2322751	0.81	2322751	0.49	2322751	0.93	2322751	0.45
chr18	2323442	2323441	0.78	2310396	0.4	2323441	0.36	2323441	0.78	2323441	0.46
chr18	2325356	2319001	0.8	2325355	0.91	2325355	0.98	2325355	0.99	2325355	0.95
chr18	2328149	2328148	0.37	2328148	0.98	2328148	0.96	2328148	0.98	2328148	0.77
chr18	2329637	2331080	0.48	2329636	0.7	2329636	0.91	2329636	0.76	2329840	0.92
chr18	2332595	2332600	0.97	2332600	0.99	2332600	0.99	2332600	0.94	2332600	0.97
chr18	2333842	2333841	0.7	2329840	0.96	2330829	1.0	2333841	0.86	2333841	1.0
chr18	2337725	2337329	0.99	2335679	1.0	NA	NA	2335427	1.0	2334214	1.0
chr18	2339615	2337530	0.53	2339614	0.99	2339614	1.0	2339614	0.62	2339614	0.93
chr18	2339796	2339795	0.68	2303730	0.25	2339795	1.0	2318512	0.9	NA	NA
chr18	2346594	2344360	1.0	2335427	1.0	2368236	0.5	NA	NA	NA	NA
chr18	2347349	2347357	0.84	2347357	0.77	2347357	0.73	2347357	0.85	2347357	1.0
chr18	2348796	2348803	0.69	2348803	1.0	NA	NA	2348803	1.0	NA	NA
chr18	2349577	2349576	0.92	2349576	0.37	2349576	0.86	2349576	0.6	2349576	0.86
chr18	2351025	2351024	0.81	2351024	0.97	2351024	0.91	2351024	0.93	2351024	0.96
chr18	2353421	2353419	0.98	2353419	0.98	2353419	0.99	2353419	1.0	2353419	1.0
chr18	2373506	2373505	0.71	2371644	0.82	2374066	0.84	2371644	0.74	2374066	0.81
chr18	2377924	2377039	0.97	2376014	0.98	2377923	0.99	2377089	0.99	2377039	0.94
chr18	2378558	2378562	0.75	2378583	0.86	2378562	1.0	2381353	0.51	2378562	0.49
chr18	2379842	2379857	0.95	2376014	0.99	2376014	0.98	2377039	0.99	2377039	0.97
chr18	2383598	2390039	0.76	2382185	0.62	2383597	0.51	2382166	0.61	2382185	0.48
chr18	2384795	2384794	1.0	NA	NA	NA	NA	NA	NA	NA	NA
chr18	2388638	2388637	0.83	2389999	0.89	2388637	0.86	2388637	0.88	2389999	0.87
chr18	2388955	2348642	0.5	2388954	0.67	2386699	0.5	2388954	1.0	2371306	1.0
chr18	2391910	2391909	0.99	2391909	1.0	2386500	1.0	2391909	1.0	2391909	0.98
chr18	2404885	2404884	0.85	2404884	0.96	2404884	0.67	2404884	0.96	2404813	0.54
chr18	2407565	2407569	0.49	2407466	0.59	2407466	0.92	2407569	0.64	2407466	0.68
chr18	2408077	2408076	0.44	2407040	0.94	2407864	0.9	2407864	0.77	2407466	0.91
chr18	2409609	2459342	0.22	NA	NA	NA	NA	NA	NA	2420656	0.08
chr18	2417232	2426763	0.56	2417245	0.27	2417255	0.29	2406196	0.24	2417255	0.2
chr18	2422723	2422722	0.58	2417140	0.64	2422722	0.84	2444240	0.49	2429136	0.69
chr18	2427254	2427253	0.5	2427253	0.96	2427253	1.0	2413112	0.91	2427253	0.87
chr18	2427727	2427726	0.89	2427726	0.96	2427726	0.95	2427726	0.94	2429863	0.95
chr18	2427928	2423890	0.69	2424897	0.59	2429177	0.54	2426421	0.51	2424897	0.67
chr18	2429605	2429604	0.92	2430827	0.97	2429535	0.97	2430827	0.96	2427956	0.96
chr18	2432735	2432734	0.53	2432578	0.67	2432734	0.5	2432734	0.48	2432734	1.0
chr18	2438762	2438761	0.71	2433897	0.64	2438761	0.91	2438761	0.83	2433544	0.57
chr18	2440943	2441046	0.55	2440971	0.46	2489988	0.13	2414111	0.61	2440963	0.94
chr18	2464026	2464025	0.44	2464025	0.6	2453682	0.36	2464025	0.56	2464025	0.52
chr18	2464387	2466258	0.63	2466258	0.68	2463368	0.93	2466258	0.92	2463096	0.59
chr18	2472641	2472640	0.65	2469345	0.72	2472640	0.94	2472640	0.87	2469345	0.82
chr18	2476098	2503519	0.04	NA	NA	NA	NA	NA	NA	2466151	0.1
chr18	2477845	2477859	0.65	2477859	0.9	2477859	0.65	2477859	0.91	2477859	0.92
chr18	2478087	2478086	0.5	NA	NA	2478086	0.78	2478086	1.0	2478086	1.0
chr18	2480211	2480210	0.42	2480210	0.63	2480210	0.77	2480210	0.51	2480210	0.68
chr18	2488623	2469758	1.0	NA	NA	NA	NA	NA	NA	2439834	0.04
chr18	2489453	2484980	0.75	2488401	0.69	2489226	0.92	2484688	0.83	2489226	0.84
chr18	2490941	2490963	1.0	2470169	0.18	NA	NA	2490940	1.0	NA	NA
chr18	2492598	2492597	0.33	2492597	1.0	NA	NA	2492597	1.0	2492597	1.0
chr18	2496721	2463464	0.03	NA	NA	NA	NA	NA	NA	NA	NA
chr18	2496899	2497444	0.54	2496898	0.84	2496898	0.55	2496898	0.57	2496898	0.69
chr18	2498169	2498173	1.0	2498173	0.5	2533343	0.06	2498173	0.5	2498173	1.0
chr18	2498457	2497915	0.96	2498456	0.97	2498727	0.97	2497915	0.98	2498582	0.97
chr18	2501037	2500923	0.99	2500782	0.95	2501036	0.67	2500782	1.0	2500782	0.96
chr18	2501971	2501927	0.81	2501927	0.9	2501927	0.66	2501927	0.71	2501927	0.91
chr18	2502987	2503437	0.81	2506762	0.74	2503001	0.98	2503437	0.78	2503437	0.9
chr18	2503065	2503103	0.45	2503103	1.0	2503103	0.79	NA	NA	2503103	1.0
chr18	2503601	2503437	0.86	2503437	0.98	2503437	0.93	2503437	0.96	2503752	0.93
chr18	2507020	2507019	0.92	2506762	0.98	2507019	0.99	2507019	1.0	2507019	0.96
chr18	2507492	2507491	0.82	2507491	0.91	2507491	0.78	2507491	0.67	2507491	0.85
chr18	2509837	2509836	0.83	2509836	0.93	2509336	0.87	2516930	0.95	2509336	0.96
chr18	2511076	2511081	0.86	2509299	1.0	NA	NA	2509299	1.0	2511081	0.75
chr18	2513208	2513207	0.96	2504272	0.12	2513207	1.0	2513207	1.0	NA	NA
chr18	2513851	2513850	0.7	2513850	0.99	2513850	1.0	2513850	0.92	2513850	0.97
chr18	2515138	2503602	0.5	2515163	0.36	NA	NA	NA	NA	NA	NA
chr18	2519588	2519587	0.77	2519587	0.85	2520165	0.83	2520497	0.72	2519587	0.87
chr18	2520071	2520063	0.9	2519587	0.94	2519659	0.92	2519587	0.92	2519587	0.92
chr18	2527768	2527767	0.85	2526437	0.72	2526437	0.98	2527982	0.79	2526437	0.74
chr18	2529746	2529745	0.86	2529745	1.0	2529745	0.96	2529745	0.97	2529745	1.0
chr18	2531201	2531200	0.58	2531200	0.7	2531200	0.5	2531200	0.7	2531200	1.0
chr18	2531348	2530947	0.71	2531346	0.58	2530111	0.99	2522774	0.5	2530947	1.0
chr18	2531653	2530947	0.91	2512828	0.75	2530111	0.97	2522774	0.86	2530947	0.96
chr18	2532318	2518658	1.0	NA	NA	2532317	0.83	2495808	1.0	2532317	1.0
chr18	2536443	2536442	0.94	2537640	0.0	NA	NA	2502401	1.0	2523736	0.09
chr18	2539481	2543039	0.93	2529819	0.88	2539483	0.96	2543039	0.89	2540620	0.81
chr18	2539483	2543039	0.93	2530298	0.87	2539483	0.95	2543039	0.89	2540620	0.81
chr18	2539852	2539748	0.96	2539748	0.95	2539748	0.95	2539748	0.95	2531415	0.95
chr18	2541746	2543039	0.87	2529819	0.9	2541745	0.67	2543039	0.9	2540620	0.97
chr18	2542201	2542200	1.0	2542200	1.0	2529745	1.0	2533792	1.0	2542200	1.0
chr18	2544925	2539924	0.97	2539924	0.8	NA	NA	2539924	0.95	2531678	0.71
chr18	2549820	2549819	0.84	2539924	0.51	2537066	0.5	2549250	0.61	2531349	0.5
chr18	2549995	2550015	1.0	NA	NA	NA	NA	NA	NA	NA	NA
chr18	2550016	2550015	1.0	NA	NA	NA	NA	NA	NA	NA	NA
chr18	2552191	2552415	0.93	2535246	0.99	2532060	0.99	2552219	0.99	2535246	0.99
chr18	2555844	2555512	0.97	2535246	1.0	2532060	0.99	2555843	0.95	2535246	0.39
chr18	2556304	2549819	0.97	2556303	0.77	2556303	0.98	2556303	0.78	2556303	0.81
chr18	2561036	2561042	1.0	2549851	1.0	2609969	0.05	NA	NA	2553783	1.0
chr18	2564248	2564247	0.98	2564247	1.0	2564247	1.0	2564247	1.0	2564247	0.95
chr18	2565279	2550732	0.93	2532562	1.0	NA	NA	2529212	1.0	NA	NA
chr18	2566047	2566394	0.54	2566394	0.82	2556624	0.77	2548863	0.73	2565280	0.81
chr18	2568753	2568752	0.45	2557845	0.84	2556624	0.93	2568752	0.78	2556624	0.89
chr18	2573942	2573941	0.93	2573941	1.0	2573941	0.99	2573941	1.0	2575273	0.98
chr18	2577216	2575482	0.88	2575482	0.97	2575273	0.55	2575482	0.75	2575482	0.98
chr18	2578538	2571718	0.52	NA	NA	NA	NA	NA	NA	NA	NA
chr18	2580337	2574664	1.0	NA	NA	NA	NA	2580335	1.0	NA	NA
chr18	2582051	2581030	0.38	2582054	0.58	2582054	0.62	2582054	0.7	2580173	0.48
chr18	2583692	2583697	0.9	2584411	0.98	2584411	0.97	2583697	0.92	2575824	0.96
chr18	2584288	2584287	0.81	2584287	0.99	2575200	0.58	2619493	0.67	2575273	0.99
chr18	2591756	2591755	0.61	2591755	0.96	2591755	0.94	2591755	0.98	2591755	0.93
chr18	2593886	2593924	0.99	2593924	1.0	2580173	1.0	2593924	1.0	2593924	0.95
chr18	2595229	2593924	0.54	2593924	0.82	2583563	0.84	2593924	0.55	2586321	0.86
chr18	2595277	2595276	0.99	2595276	1.0	2595276	0.99	2595276	0.99	2595276	0.97
chr18	2596334	2634053	0.2	NA	NA	NA	NA	NA	NA	NA	NA
chr18	2597171	2584035	0.43	NA	NA	NA	NA	NA	NA	NA	NA
chr18	2597193	2597205	0.47	2585285	1.0	2585908	1.0	2585285	0.64	NA	NA
chr18	2597730	2612532	0.59	2608408	0.78	2590765	0.85	2597729	0.81	2576564	0.77
chr18	2600608	2553099	0.07	NA	NA	2638080	0.03	2621672	1.0	2600800	0.13
chr18	2603352	2618901	0.39	2573941	0.89	2584411	0.78	2616458	0.76	2593663	0.91
chr18	2619977	2619976	0.82	2619976	0.98	2619976	0.99	2619976	0.9	2619976	0.98
chr18	2621064	2621408	0.83	2621063	0.94	2619761	0.88	2621408	0.89	2621408	0.89
chr18	2622062	2622061	0.81	2622061	0.91	2619761	0.95	2622061	0.92	2622061	0.91
chr18	2624297	2624295	0.83	2589898	1.0	2623927	0.32	2574620	1.0	2624298	0.5
chr18	2625960	2628038	0.81	2625966	0.97	2624298	0.97	2625966	0.42	2625966	0.85
chr18	2630950	2608105	1.0	2630949	1.0	NA	NA	NA	NA	NA	NA
chr18	2631155	2632297	0.77	2631154	1.0	2622850	1.0	2622850	0.96	2631154	1.0
chr18	2635990	2635989	0.74	2635989	0.84	2635989	0.78	2635989	0.82	2635989	0.75
chr18	2637030	2638217	0.38	2636752	0.73	2636752	0.89	2636752	0.7	2636752	0.71
chr18	2637535	2637534	0.49	2636606	0.93	2636606	0.91	2636606	0.83	2636606	0.71
chr18	2638380	2638385	0.57	2638385	0.99	2638385	0.95	2638385	0.99	2638385	0.83
chr18	2640305	2640310	0.9	2640310	0.75	2640310	0.76	2640310	0.51	2639280	0.9
chr18	2641227	2641226	0.86	2641226	0.82	2641226	0.8	2641226	0.85	2641226	0.77
chr18	2641572	2641642	0.76	2641642	0.94	2641642	0.94	2641642	0.93	2641642	0.91
chr18	2642411	2639535	0.81	2642413	0.92	2639425	0.91	2639425	0.96	2639464	0.95
chr18	2644946	2644945	0.88	2644945	0.71	2644945	0.99	2644945	0.79	2644945	0.92
chr18	2645294	2645293	0.86	2645293	0.84	2645293	1.0	2645293	0.88	2645293	0.88
chr18	2645919	2645931	0.98	2596214	1.0	NA	NA	2645931	1.0	2597916	1.0
chr18	2648271	2648268	0.46	2648270	0.97	2648270	0.98	2648270	0.97	2648270	0.99
chr18	2652678	2652677	1.0	NA	NA	2652677	1.0	2652677	1.0	NA	NA
chr18	2657951	2657950	0.98	2657950	1.0	2657950	0.44	2657950	1.0	2657950	0.9
chr18	2658835	2625762	0.06	NA	NA	NA	NA	2658561	0.02	NA	NA
chr18	2658910	2658915	0.95	2658915	0.74	2658915	0.76	2658678	0.7	2658915	0.77
chr18	2660325	2704391	0.75	NA	NA	NA	NA	2619684	1.0	NA	NA
chr18	2661336	2662190	0.76	2657909	0.76	2655732	1.0	2662190	0.63	2657909	0.47
chr18	2663272	2675431	0.88	2658757	0.84	2663271	0.25	2675431	0.86	2663271	1.0
chr18	2663722	2664055	0.98	2663801	0.99	NA	NA	2658665	0.99	2663801	0.97
chr18	2665324	2665323	1.0	2665323	1.0	2665323	1.0	2661455	1.0	NA	NA
chr18	2669044	2669043	0.92	2669043	0.98	2658945	0.93	2664662	0.96	2669043	0.99
chr18	2674161	2674160	1.0	2684700	0.01	2669856	0.82	2646105	1.0	2666430	1.0
chr18	2678816	2663801	0.98	2671381	0.97	2678822	1.0	2657909	0.98	2663801	0.91
chr18	2681413	2672606	0.58	2671601	0.39	2682168	0.95	2659533	0.48	2699154	0.55
chr18	2682315	2671513	0.66	2671513	0.52	2682316	1.0	2671513	0.54	2668268	0.73
chr18	2684700	2665833	0.67	2698853	0.41	2682168	0.64	2691428	0.41	2691428	0.46
chr18	2689212	2689220	0.73	2682168	0.96	2682168	0.99	2690358	0.88	2682168	0.91
chr18	2690639	2690646	0.29	2690646	0.9	2681444	0.94	2690646	0.93	2690646	0.84
chr18	2690959	2672699	0.53	2658678	0.9	2712424	0.05	2658678	0.52	2690958	0.87
chr18	2693618	2675542	0.62	2693884	0.8	2693622	0.81	2690578	0.85	2690578	0.89
chr18	2695310	2695309	0.93	2695309	0.96	2695309	0.56	2695309	0.97	2695309	0.92
chr18	2701156	2696604	0.92	2705635	0.96	2701117	0.91	2696604	0.95	2705635	0.97
chr18	2701890	2701889	0.51	2701889	1.0	NA	NA	NA	NA	NA	NA
chr18	2704605	2702927	0.69	2705086	0.85	2696287	0.96	2698426	0.94	2698426	0.94
chr18	2705665	2705664	1.0	NA	NA	2721677	0.2	2705664	1.0	2665888	1.0
chr18	2707168	2707167	0.99	2658953	1.0	NA	NA	2674369	1.0	NA	NA
chr18	2707353	2707352	0.42	2736209	0.05	NA	NA	NA	NA	2707352	1.0
chr18	2708618	2708701	0.55	2708243	0.9	2708617	1.0	2708617	0.92	2708617	0.9
chr18	2709232	2708701	0.91	2708243	0.97	2708243	0.95	2708617	0.97	2710376	0.96
chr18	2711143	2711142	0.67	2711142	0.86	2711142	0.97	2711142	0.84	2711142	0.99
chr18	2711265	2752934	0.58	2709968	0.88	2710672	0.91	2752934	0.86	2709968	0.89
chr18	2712232	2733992	0.52	2712631	0.79	2709123	0.94	2712631	0.67	2712631	0.78
chr18	2719678	2719677	0.99	2719677	0.99	2711209	0.99	2719677	0.98	2719677	1.0
chr18	2725303	2725302	0.69	2725302	0.93	2725302	0.62	2725302	0.54	2725302	0.76
chr18	2728743	2728742	0.56	2728742	0.91	2728742	0.97	2728742	0.92	2716890	0.9
chr18	2728952	2722153	0.84	2681140	0.83	2728951	0.56	2695057	0.59	2679353	0.83
chr18	2729706	2712759	0.86	2710376	0.99	2708243	0.96	2708617	0.99	2716890	0.98
chr18	2734652	2742126	0.56	2709968	0.65	2710881	0.97	2738114	0.66	2725200	0.59
chr18	2735069	2735068	0.99	2735068	1.0	2710575	0.97	2735068	0.97	2735068	0.98
chr18	2739930	2739929	0.98	2709968	0.99	2739929	0.99	2739929	1.0	2739929	0.88
chr18	2744424	2744423	0.73	2744423	0.13	2744423	0.33	2712875	1.0	2744408	0.74
chr18	2754826	2754825	0.69	2754825	0.7	2754825	0.81	2754825	0.72	2754825	0.71
chr18	2757378	2757377	1.0	2757377	0.99	2757377	1.0	2757377	1.0	2757377	0.98
chr18	2758050	2740065	1.0	2743732	0.34	2758071	1.0	2755794	0.9	2758073	0.5
chr18	2762493	2762492	0.54	2763699	0.76	2762492	0.69	2762492	0.66	2762492	0.65
chr18	2767258	2767257	1.0	2767257	0.97	2767257	0.99	2767257	0.96	2728105	0.97
chr18	2768676	2768671	1.0	NA	NA	NA	NA	NA	NA	NA	NA
chr18	2776390	2773651	0.98	2773901	1.0	2771645	0.98	2771821	0.97	2773651	0.97
chr18	2782584	2782583	0.67	NA	NA	2782583	1.0	NA	NA	2757890	0.05
chr18	2783385	2814454	0.05	NA	NA	NA	NA	NA	NA	NA	NA
chr18	2783581	2737043	1.0	NA	NA	2831304	0.33	2783580	1.0	2783580	0.56
chr18	2784948	2784947	0.89	2758834	1.0	2784947	0.99	2784947	0.93	2784947	0.97
chr18	2786005	2786011	0.97	NA	NA	NA	NA	2753645	1.0	NA	NA
chr18	2789016	2778384	1.0	2747798	1.0	2778384	0.99	2749409	0.97	2789015	0.99
chr18	2789207	2789206	0.86	2758834	0.99	2789206	0.96	2758834	0.95	2791605	0.96
chr18	2795037	2795036	0.68	2773901	0.98	2795036	0.77	2795036	0.95	2795036	0.96
chr18	2806937	2775524	0.73	2806948	0.95	2767584	0.05	2806948	0.61	2757001	1.0
chr18	2806949	2809162	0.71	2806948	0.94	2815966	0.05	2806948	0.59	2757001	0.83
chr18	2809294	2809293	0.9	2809459	0.99	2809162	0.88	2809293	0.97	2809459	0.93
chr18	2813906	2813905	1.0	2805094	0.94	2813905	0.98	2813905	0.96	2813905	0.99
chr18	2814282	2779566	0.51	2784947	0.34	2818271	0.8	2817054	0.44	2797207	0.52
chr18	2815965	2807991	0.36	2822386	0.7	2817473	0.81	2822386	0.69	2817473	0.74
chr18	2816846	2810610	0.53	2816845	0.74	2816759	0.7	2816845	0.79	2816845	0.74
chr18	2817826	2817832	0.95	2817832	0.99	2801153	1.0	2817832	1.0	2817832	1.0
chr18	2819271	2819694	0.8	2789206	0.81	2791605	0.92	2791605	0.7	2789206	0.75
chr18	2820458	2820457	0.75	2820457	0.96	2820457	0.45	2819346	0.91	2820457	0.82
chr18	2820625	2820793	0.87	2819346	0.83	2820773	0.86	2820408	0.92	2820773	0.93
chr18	2821252	2821282	0.48	2821282	0.99	2821266	0.97	2821282	0.91	2821266	1.0
chr18	2822782	2822781	0.79	2822781	0.6	2822547	0.82	2822781	0.67	2822781	0.81
chr18	2826170	2826170	0.33	2826170	0.81	2826170	0.33	2826170	0.69	2826170	0.63
chr18	2827632	2827680	0.59	2828104	0.68	2828088	0.91	2827631	0.67	2828088	0.8
chr18	2827774	2827680	0.69	2827773	0.57	2828088	0.83	2827773	0.55	2827773	0.61
chr18	2828343	2814281	0.07	2828342	1.0	2828342	1.0	NA	NA	2828342	1.0
chr18	2830708	2830716	0.67	2830716	0.98	2831415	0.99	2830716	0.91	2830716	0.95
chr18	2833161	2833160	0.9	2832936	0.84	2832936	1.0	2832936	0.88	2832936	0.88
chr18	2839601	2841927	0.1	NA	NA	2816845	0.33	NA	NA	NA	NA
chr18	2840133	2839818	0.89	2793292	0.25	2881563	0.5	2837279	0.53	2840132	1.0
chr18	2842634	2842646	1.0	2842646	0.5	2842646	1.0	2813072	0.5	NA	NA
chr18	2844387	2844386	0.82	2844386	0.27	2844386	0.87	2844386	0.9	2844386	0.67
chr18	2845810	2845809	0.51	2845809	0.61	2845809	0.93	2845809	0.37	2845809	0.72
chr18	2847983	2845177	0.66	NA	NA	NA	NA	2828749	1.0	NA	NA
chr18	2848594	2848593	0.83	2848593	0.88	2848593	0.96	2848593	0.61	2848593	0.84
chr18	2849914	2849910	0.94	2849910	1.0	NA	NA	2849910	1.0	2849910	0.94
chr18	2850094	2853890	0.3	2850093	0.64	2850093	0.59	2850093	0.57	2850093	0.45
chr18	2851091	2851090	0.82	2851090	0.59	2893211	0.14	2851090	0.79	2851090	0.86
chr18	2851275	2851274	0.7	2851274	0.67	2851274	0.5	2851274	0.43	2851274	1.0
chr18	2854488	2854448	0.46	2822233	1.0	2854487	1.0	2854448	0.66	2806305	0.9
chr18	2856213	2856212	1.0	2856212	1.0	NA	NA	2856212	1.0	NA	NA
chr18	2861081	2860295	0.93	NA	NA	2861087	1.0	2858064	1.0	2861087	1.0
chr18	2867346	2861543	0.76	2865032	0.99	2867346	0.98	2866213	0.99	2867346	0.99
chr18	2868792	2868791	1.0	NA	NA	2868791	0.93	2868791	0.97	2868791	0.25
chr18	2868956	2868955	0.74	2868955	0.98	2868955	0.97	2868955	0.95	2868955	0.97
chr18	2869281	2869918	0.68	2869280	1.0	2869280	0.95	2869280	0.97	2869280	0.99
chr18	2869605	2869604	0.94	NA	NA	2869604	1.0	2869604	0.69	2889803	0.25
chr18	2873049	2873085	0.69	2873053	0.58	2872617	0.98	2873085	0.56	2873061	1.0
chr18	2873708	2873707	0.96	2873707	0.85	2873707	0.97	2873707	0.89	2873707	0.96
chr18	2874389	2874388	0.71	2874388	0.55	NA	NA	2849983	0.5	2874388	0.92
chr18	2875980	2875979	0.82	2876127	0.9	2876127	0.69	2875979	0.85	2875979	0.88
chr18	2877437	2877328	0.5	2877436	0.92	2877436	0.92	2877436	0.69	2877436	0.89
chr18	2877778	2878421	0.86	2877777	0.44	2877777	1.0	2878421	0.79	2877777	0.62
chr18	2878498	2878480	0.85	2875979	0.96	2878497	1.0	2876037	0.47	2840881	1.0
chr18	2882884	2882883	0.97	2882883	0.99	2882883	0.98	2882883	1.0	2882883	1.0
chr18	2885516	2843065	1.0	2899326	0.01	NA	NA	NA	NA	NA	NA
chr18	2888715	2888453	0.73	2888279	0.55	2888871	0.91	2886903	0.48	2888588	0.71
chr18	2889680	2889692	0.14	2889692	0.58	2889692	0.67	2889692	0.49	2889692	0.53
chr18	2896167	2873593	0.12	NA	NA	2899528	0.04	NA	NA	NA	NA
chr18	2896478	2896477	0.92	NA	NA	NA	NA	NA	NA	NA	NA
chr18	2896649	2896648	0.94	2896648	0.98	2896648	0.93	2896648	0.96	2896648	1.0
chr18	2897865	2897864	0.63	2897864	0.78	2897864	0.59	2897864	0.6	2897864	0.43
chr18	2899082	2899081	0.49	2899081	0.84	2899081	0.87	2899081	0.65	2899081	0.71
chr18	2905382	2905381	1.0	2905381	1.0	2905381	1.0	NA	NA	2905381	1.0
chr18	2905770	2905854	0.53	2905785	0.5	2905778	0.6	2905778	0.38	2905465	0.47
chr18	2915029	2915028	1.0	NA	NA	2915028	0.44	2878914	0.02	NA	NA
chr18	2915524	2915523	0.94	2915523	0.99	2915523	0.97	2915523	0.96	2915523	0.98
chr18	2928729	2928728	1.0	NA	NA	NA	NA	NA	NA	2884775	0.07
chr18	2929480	2932727	0.94	2925508	1.0	NA	NA	2929479	1.0	NA	NA
chr18	2937545	2937544	0.49	2937648	0.54	2937544	0.82	2935024	0.79	2938149	0.75
chr18	2948815	2948814	0.82	2948814	0.77	2948814	0.92	2948814	0.49	2948814	0.64
chr18	2951450	2951449	0.71	2951449	0.9	2951449	0.91	2951449	0.89	2951449	0.84
chr18	2953355	2953354	0.87	2953354	1.0	2953354	0.17	2953354	1.0	NA	NA
chr18	2959866	2959865	0.92	NA	NA	2959865	1.0	2959063	1.0	NA	NA
chr18	2960174	2952659	0.26	2961035	0.51	2994863	0.22	2992226	0.4	2994863	0.34
chr18	2960515	2960514	0.87	2938240	0.91	2960514	0.97	2960514	0.98	2960514	0.96
chr18	2971604	2951743	1.0	NA	NA	NA	NA	NA	NA	NA	NA
chr18	2971748	2982441	0.74	2974218	0.72	2972983	0.25	2974830	0.73	2974218	0.87
chr18	2973194	2963071	0.57	NA	NA	NA	NA	2971365	0.8	2973198	1.0
chr18	2974076	2987064	0.89	2973924	0.17	NA	NA	2935180	1.0	NA	NA
chr18	2977192	2977191	0.53	2977191	0.97	2977191	0.93	2977191	0.95	2977191	0.97
chr18	2986547	2987040	0.81	2979491	0.9	2979491	0.87	2979491	0.87	2979491	0.9
chr18	2989920	2994799	0.82	2989919	0.92	2994799	0.93	2989919	0.85	2994799	0.96
chr18	2992008	2992007	0.65	2992007	1.0	2992007	1.0	2959577	0.75	NA	NA
chr18	2998531	2998530	0.8	NA	NA	2998530	1.0	NA	NA	NA	NA
chr18	2999441	2999440	0.97	2999440	1.0	2999440	1.0	2999440	0.91	2999440	1.0
chr18	2999604	2997663	0.99	2999609	0.82	2961267	0.57	2997663	0.82	2988769	0.99
chr18	3000118	3000118	0.52	3000118	0.64	2990702	0.88	2981400	0.51	2979491	0.61
chr18	3005676	3005676	0.37	3005676	0.72	3005676	0.83	3005676	0.7	3005676	0.85
chr18	3006837	3007167	0.86	3006836	1.0	3006836	0.94	3006836	0.76	2979582	1.0
chr18	3007003	3006575	0.43	3007002	0.78	3007002	0.8	3007002	0.66	3007002	0.95
chr18	3008691	3021969	0.33	NA	NA	NA	NA	NA	NA	NA	NA
chr18	3008880	3006575	0.61	3008879	0.94	3008879	0.83	3006575	0.47	3008879	0.78
chr18	3009439	3007539	0.97	2966677	1.0	NA	NA	3009438	1.0	NA	NA
chr18	3013516	3013515	0.95	3013515	0.98	3013515	0.98	3013515	0.98	3013515	1.0
chr18	3013688	3013692	0.83	3013692	0.82	3013692	0.82	3013692	0.75	3013692	0.74
chr18	3014455	3014726	0.79	3014686	0.69	3014686	0.86	3014686	0.79	3014469	0.8
chr18	3016464	3016463	0.88	3016463	0.99	3015516	0.94	3016463	0.98	3016463	1.0
chr18	3018326	3018325	0.87	3016617	0.7	3018249	0.96	3018325	0.76	3018325	0.89
chr18	3018716	2970691	0.2	NA	NA	NA	NA	NA	NA	NA	NA
chr18	3018913	3018912	0.99	3015496	0.96	3018912	0.97	3018912	0.93	3018912	1.0
chr18	3019075	3019074	0.76	3019074	0.63	3013258	0.68	3019074	0.77	3019074	0.8
chr18	3020163	3020160	0.67	3020163	1.0	3020163	0.6	3020163	1.0	3020160	1.0
chr18	3021367	3021386	0.81	3021386	0.98	3021372	0.98	3021372	0.95	3021372	0.98
chr18	3024601	3024600	0.7	3024600	1.0	3024600	1.0	3024600	0.64	3046408	1.0
chr18	3028203	3028219	0.98	3028219	0.86	3028219	0.97	3028219	0.93	3028219	0.84
chr18	3032401	3032493	0.81	3031944	0.67	3031435	0.95	3031944	0.42	3031435	0.73
chr18	3033367	2988314	0.2	NA	NA	NA	NA	NA	NA	NA	NA
chr18	3034090	3034650	0.63	3033814	0.85	3033467	0.87	3030849	0.86	3033814	0.86
chr18	3035338	3035337	0.95	3035337	0.98	3017248	1.0	3035337	0.75	3028718	0.82
chr18	3036184	3036183	0.66	3036183	0.67	3036183	0.13	3031072	0.75	3036183	1.0
chr18	3038307	3038306	0.88	NA	NA	NA	NA	3038306	1.0	NA	NA
chr18	3039611	3039610	0.98	3039459	0.94	2999737	0.5	3039459	0.98	3039459	0.9
chr18	3040541	3040182	0.99	3039459	1.0	NA	NA	3040548	1.0	3039459	1.0
chr18	3046115	3006824	0.14	NA	NA	NA	NA	NA	NA	3066293	0.01
chr18	3048917	3048873	0.67	3048873	0.9	3048873	0.79	3047755	0.84	3047755	0.84
chr18	3051019	3051018	1.0	3050426	0.99	3050426	1.0	3050428	0.99	3050704	0.96
chr18	3052140	3052753	0.85	3053493	0.9	3052753	0.88	3052753	0.87	3052753	0.85
chr18	3052812	3052813	0.95	3052820	1.0	3052818	0.09	3011774	0.62	3052820	0.89
chr18	3053909	3053908	0.84	3053908	0.97	3053908	0.99	3053908	0.97	3053908	0.98
chr18	3054777	3054552	0.93	3054776	0.8	3054776	0.45	3054552	0.83	3054776	0.38
chr18	3056223	3056239	0.84	3056239	1.0	3056222	0.95	3056239	0.75	3048209	0.89
chr18	3056401	3056400	0.78	3056400	1.0	3056400	0.96	3056400	0.92	3056400	0.96
chr18	3058028	3058090	0.5	3058027	0.97	3058027	0.98	3058027	0.94	3058027	0.98
chr18	3059104	3042962	1.0	3017190	0.4	NA	NA	3059103	1.0	NA	NA
chr18	3059782	3060598	0.38	3059562	0.97	3059781	0.93	3059781	0.94	3059562	0.81
chr18	3060976	3060975	1.0	3013598	1.0	3034742	0.05	3060975	1.0	NA	NA
chr18	3063056	3063073	1.0	NA	NA	NA	NA	NA	NA	NA	NA
chr18	3063858	3063872	0.56	3063383	0.64	3063857	0.98	3067735	0.52	3064994	0.51
chr18	3066284	3066293	0.28	3065192	0.6	3110740	0.38	3065192	0.51	3066424	0.44
chr18	3070736	3071391	0.46	3067735	0.69	3070809	0.57	3070498	0.71	3067735	0.67
chr18	3072055	3074886	0.59	3072054	0.98	3072054	0.98	3072054	0.89	3072054	0.99
chr18	3072689	3069519	0.88	3072688	0.97	3072688	0.98	3072688	0.94	3072688	1.0
chr18	3076723	3076722	0.79	3076722	0.97	3077399	0.99	3076722	0.96	3076722	0.97
chr18	3077015	3078320	0.97	3060741	0.84	3077014	0.67	3077014	0.99	3077014	0.75
chr18	3078045	3078044	0.9	3078044	1.0	3078231	0.96	3078044	1.0	3078044	0.96
chr18	3078417	3078383	1.0	3078383	1.0	3078383	1.0	3078383	0.99	3078383	1.0
chr18	3078974	3082788	0.56	3082649	0.54	3080005	0.88	3078973	0.48	3080005	0.44
chr18	3080674	3080673	0.99	3080182	0.99	3080673	1.0	3080673	1.0	3080182	0.99
chr18	3081131	3081130	0.92	3080182	0.92	3081130	0.98	3080182	0.92	3080182	0.94
chr18	3083596	3080005	0.44	3084255	0.49	3084154	0.78	3083595	0.48	3084255	0.57
chr18	3085194	3081598	0.74	3085193	0.73	3085193	0.97	3085193	0.74	3085193	0.68
chr18	3087320	3087319	0.67	3087319	0.88	3087319	0.95	3087319	0.83	3087319	0.92
chr18	3087489	3085776	0.45	3087633	0.93	3087488	0.92	3087488	0.88	3087488	0.93
chr18	3090218	3090217	0.67	3090217	0.84	3090217	0.77	3090217	0.86	3090217	0.8
chr18	3091478	3091477	0.91	3091477	0.5	3091477	0.7	3091477	0.65	NA	NA
chr18	3091726	3091726	0.75	3091754	0.94	3091754	1.0	3081144	0.96	3091754	0.92
chr18	3094380	3096038	0.47	3089524	0.86	3096038	0.94	3089524	0.77	3089524	0.85
chr18	3096453	3096452	0.64	3096452	0.82	3100431	0.65	3096452	0.7	3096452	0.81
chr18	3098260	3053241	0.14	NA	NA	NA	NA	3126264	0.06	NA	NA
chr18	3108549	3108548	0.71	3108548	0.74	3108548	1.0	3108548	0.78	3108548	0.82
chr18	3108988	3108987	0.94	3108987	1.0	3108987	1.0	3065120	1.0	3108987	1.0
chr18	3110229	3132046	0.12	NA	NA	NA	NA	NA	NA	NA	NA
chr18	3110732	3107368	0.5	3110740	0.78	3110740	0.89	3110740	0.81	3110740	0.75
chr18	3113209	3113053	0.97	3113053	0.99	3112840	0.88	3113495	0.91	3114463	0.94
chr18	3113297	3113495	0.86	3113053	0.97	3113292	0.95	3113495	0.88	3113495	0.92
chr18	3114381	3113495	1.0	3114380	0.99	3113609	0.97	3113495	0.99	3113609	0.99
chr18	3114545	3113653	0.48	3115150	0.47	3115150	0.84	3113653	0.63	3115150	0.38
chr18	3114953	3139958	0.33	3110457	0.67	3114952	1.0	NA	NA	3114952	1.0
chr18	3117660	3117659	0.89	3113521	1.0	3117661	1.0	3091830	1.0	3070342	0.33
chr18	3120040	3120039	0.71	3120039	1.0	3120039	0.56	3120039	0.89	3120039	1.0
chr18	3122181	3120179	0.4	3120179	0.72	3120179	0.96	3120179	0.78	3120179	0.81
chr18	3123677	3123676	0.63	3123676	0.83	3123678	0.5	3123676	0.8	3129897	0.58
chr18	3123820	3123839	0.4	3122105	0.83	3122105	0.91	3143977	0.61	3122105	0.85
chr18	3124292	3124530	0.48	3124530	0.61	3122346	0.91	3120179	0.64	3124530	0.69
chr18	3126324	3123367	0.84	3120179	0.97	3126323	0.99	3120513	0.98	3120179	0.99
chr18	3130052	3130051	0.87	3130051	1.0	3130051	0.86	3095239	0.6	3130051	1.0
chr18	3132032	3132031	0.87	3132031	0.99	3130289	0.98	3132031	1.0	3132031	1.0
chr18	3132119	3130426	0.45	3129133	0.73	3130737	0.67	3130426	0.76	3129133	0.65
chr18	3134956	3135098	0.66	3133270	0.91	3135098	0.69	3130426	0.91	3133270	0.89
chr18	3136936	3136955	0.9	3132118	0.01	3136955	1.0	3136955	0.56	3136955	1.0
chr18	3145310	3145309	0.86	3145309	0.9	3145309	0.78	3145309	0.99	3145309	0.51
chr18	3151431	3151473	0.89	3151473	0.87	3152687	0.83	3151473	0.82	3151473	0.79
chr18	3154616	3154650	0.36	3154616	0.71	3154616	0.6	3161027	0.56	3161027	0.42
chr18	3156609	3156609	0.78	3156608	0.84	3153058	0.12	3156249	0.5	3156608	0.19
chr18	3157309	3157319	0.94	NA	NA	3157308	0.75	NA	NA	3111680	0.95
chr18	3157681	3158313	0.28	3163034	0.5	3157680	0.68	3163034	0.44	3169128	0.32
chr18	3159875	3161661	0.25	3160842	0.5	3160842	0.73	3165966	0.43	3165966	0.63
chr18	3163450	3163449	0.82	3163449	1.0	3160806	1.0	3163449	0.97	3163449	1.0
chr18	3168300	3168299	1.0	3168299	1.0	3168299	1.0	3168299	1.0	3168299	0.99
chr18	3172517	3172516	0.98	NA	NA	NA	NA	3172516	1.0	3172516	1.0
chr18	3173573	3178012	0.23	3170960	0.72	3173717	0.22	3170960	0.56	3173717	0.65
chr18	3174079	3173818	0.99	3172579	0.99	3173070	1.0	3173435	1.0	3172579	1.0
chr18	3176883	3176882	0.99	3176882	1.0	3173717	1.0	3176882	1.0	3176882	0.98
chr18	3177249	3176882	0.99	3177248	0.92	3173717	1.0	3174086	1.0	3177170	1.0
chr18	3177446	3177445	0.52	3175100	0.76	3177445	0.71	3177445	0.65	3177445	0.71
chr18	3178875	3178874	1.0	NA	NA	3228511	0.14	3178874	0.69	3178874	1.0
chr18	3180926	3180925	0.69	3134499	0.69	3180925	1.0	3179084	0.52	3180925	1.0
chr18	3181325	3181323	1.0	3181323	1.0	3181323	1.0	3181323	0.99	3181323	0.96
chr18	3183910	3183909	0.99	3134499	0.97	3183901	0.94	3183909	1.0	3183909	0.96
chr18	3186204	3186203	0.85	NA	NA	NA	NA	NA	NA	NA	NA
chr18	3188457	3188447	0.98	3188382	1.0	3188288	0.95	3188288	1.0	3188288	1.0
chr18	3188635	3188288	0.98	3188382	0.98	3188288	0.5	3188288	0.92	3188288	0.6
chr18	3189362	3189361	0.96	3189361	0.89	3188978	0.42	3188978	0.88	3188978	0.67
chr18	3191696	3191695	0.55	3191695	1.0	3191695	1.0	3156768	1.0	3191695	0.67
chr18	3193284	3193301	0.59	3192673	0.67	3193455	0.94	3193136	0.78	3193455	0.55
chr18	3194910	3194909	0.49	3192884	0.92	3194909	0.87	3192884	0.79	3192884	0.85
chr18	3197874	3197872	0.73	3197873	0.9	NA	NA	3197873	0.9	3197879	0.51
chr18	3199840	3199839	0.98	3199839	0.86	3199839	1.0	3199839	1.0	3199839	0.98
chr18	3200169	3165488	0.2	NA	NA	3167823	0.17	NA	NA	NA	NA
chr18	3201652	3202593	0.97	NA	NA	3201651	0.44	3201089	0.33	3201651	0.5
chr18	3203729	3203728	0.77	3201505	0.95	3203728	0.93	3203728	0.96	3203728	0.98
chr18	3222882	3222881	0.89	3222881	1.0	NA	NA	3222881	1.0	3222881	1.0
chr18	3224029	3221037	0.82	3217955	0.94	3219217	0.85	3224028	0.92	3219217	0.94
chr18	3224656	3224661	1.0	3217955	1.0	3224661	0.92	3224661	1.0	3219746	1.0
chr18	3224974	3224978	0.82	3224978	1.0	3224978	0.44	3224978	1.0	3224978	0.75
chr18	3231848	3232356	0.36	3231847	0.81	3235527	0.86	3231847	0.74	3231847	0.84
chr18	3234181	3234180	1.0	NA	NA	3234180	1.0	3234180	1.0	3234180	0.91
chr18	3234924	3234959	0.97	3232190	0.95	3227647	0.93	3232190	0.97	3232190	0.96
chr18	3244734	3244733	0.76	3244733	0.4	NA	NA	3244733	1.0	3244733	0.5
chr18	3244921	3244936	0.86	3244936	0.95	3244936	0.95	3244936	0.89	3244936	0.99
chr18	3248926	3248925	0.98	3248925	1.0	3248925	1.0	3248925	1.0	3248925	0.99
chr18	3251142	3252132	0.99	3252132	0.93	3249053	0.99	3251141	1.0	3248925	0.78
chr18	3253620	3253619	0.98	3249831	0.97	3253619	1.0	3253619	1.0	3253619	0.97
chr18	3260759	3259278	0.95	3260758	1.0	3250624	0.99	3259278	0.99	3260758	0.99
chr18	3262075	3258375	0.31	3263188	0.83	3262074	0.78	3262074	0.6	3262074	0.8
chr18	3270659	3266446	0.98	3263188	1.0	3263188	1.0	3269240	1.0	3266446	0.98
chr18	3276920	3276919	0.45	3276919	0.57	3276919	0.72	3263188	0.53	3274872	0.64
chr18	3280424	3312322	0.02	NA	NA	NA	NA	NA	NA	NA	NA
chr18	3281911	3279953	0.76	3282403	0.87	3281281	0.82	3279953	0.8	3281281	0.87
chr18	3287830	3287829	1.0	3287829	0.69	NA	NA	3282595	1.0	NA	NA
chr18	3288863	3288862	1.0	3286868	1.0	3286868	0.99	3288862	1.0	3288862	1.0
chr18	3289875	3291716	0.89	3286868	0.95	3286868	0.98	3284672	0.95	3288710	0.94
chr18	3301902	3301901	0.55	3298245	0.96	3301901	0.97	3298245	0.82	3298245	0.71
chr18	3302517	3302516	0.91	3302516	0.58	3302516	0.81	3302516	0.74	3302516	0.91
chr18	3304230	3304229	0.84	3304229	0.93	3303865	0.83	3303865	0.89	3303865	0.93
chr18	3309212	3309211	0.92	3309211	0.82	3309211	0.98	3309211	0.89	3309211	0.96
chr18	3311472	3311383	0.65	3287158	0.17	3311471	0.5	3286893	0.5	3311471	0.53
chr18	3311910	3311909	0.98	3311909	0.96	3312075	0.89	3312075	0.93	3312075	0.94
chr18	3314484	3314312	0.61	3313207	0.56	3314050	0.81	3313207	0.71	3313207	0.68
chr18	3318318	3318057	0.98	3315712	0.97	3319489	0.98	3318317	0.98	3316971	0.96
chr18	3320863	3319917	0.87	3320067	0.93	3320862	0.96	3319661	0.95	3319661	0.97
chr18	3321889	3321916	0.91	3321916	0.96	3319212	0.97	3321916	0.98	3321916	0.98
chr18	3322257	3322256	1.0	NA	NA	NA	NA	NA	NA	3302516	0.17
chr18	3326815	3326814	0.69	3326814	0.99	3326814	1.0	3326814	0.97	3326814	1.0
chr18	3328312	3328316	0.5	3328316	0.2	3374690	0.5	3280526	0.33	3328316	0.91
chr18	3334546	3335965	0.65	3335308	0.92	3335103	0.94	3335308	0.8	3334545	0.94
chr18	3335966	3335965	0.81	3335308	0.96	3335965	1.0	3335965	0.97	3335965	0.98
chr18	3336577	3339031	0.5	3336581	0.62	3336581	0.51	3336578	0.42	3336581	0.44
chr18	3341497	3341499	0.99	3339407	1.0	3340572	1.0	3340155	0.99	3341499	1.0
chr18	3343040	3343041	0.34	3347815	0.93	3344288	0.91	3347903	0.87	3347903	0.93
chr18	3343888	3343887	0.64	3343887	0.82	3343887	0.83	3344288	0.65	3343887	0.7
chr18	3344201	3342295	0.6	3345175	0.99	3344200	0.96	3344200	0.43	3342295	0.76
chr18	3344560	3344288	0.61	3344557	0.63	3344557	0.65	3344288	0.61	3344557	0.66
chr18	3345026	3314767	0.67	NA	NA	3298493	1.0	NA	NA	3366641	0.08
chr18	3348998	3318564	1.0	NA	NA	NA	NA	NA	NA	3362659	0.5
chr18	3349398	3349570	0.77	3349397	0.74	3349397	0.98	3337377	0.41	3349397	0.71
chr18	3349748	3349747	1.0	3349747	1.0	3349747	0.79	3349747	0.92	3349747	1.0
chr18	3351129	3351128	0.92	3351128	1.0	3351128	0.67	3351128	0.71	3351128	0.75
chr18	3352164	3352163	0.71	3352163	1.0	3352163	0.5	3352163	1.0	3352163	1.0
chr18	3353352	3353351	1.0	NA	NA	NA	NA	NA	NA	NA	NA
chr18	3354970	3353654	0.57	3354824	1.0	3354969	0.94	3354969	0.93	3354824	0.93
chr18	3355601	3355598	1.0	NA	NA	NA	NA	3309074	1.0	NA	NA
chr18	3357315	3357314	0.77	3354824	0.96	3354824	0.98	3357314	0.96	3354824	0.97
chr18	3359605	3313811	0.5	NA	NA	NA	NA	NA	NA	NA	NA
chr18	3362392	3362391	0.53	3362391	0.99	3362391	0.9	3362391	0.88	3362391	0.96
chr18	3370122	3331295	1.0	NA	NA	NA	NA	NA	NA	NA	NA
chr18	3371988	3371987	0.97	3371987	0.99	3371902	0.98	3371987	0.98	3371987	0.96
chr18	3372168	3372167	0.96	3372167	1.0	3372074	0.95	3372074	1.0	3372167	0.99
chr18	3374293	3374134	0.6	3375048	0.64	3375048	0.72	3375048	0.69	3374066	0.57
chr18	3376858	3383161	0.66	3376857	1.0	3376857	1.0	3376857	0.99	3376857	0.67
chr18	3377396	3377395	0.93	3377395	0.99	3377395	1.0	3377395	0.97	3377395	0.99
chr18	3378417	3378416	0.91	3349274	0.25	3362391	0.25	3378416	1.0	3363924	0.67
chr18	3378879	3374456	0.25	3378312	0.79	3378312	0.95	3378312	0.57	3378312	0.88
chr18	3381506	3408152	0.12	3359885	0.5	NA	NA	NA	NA	NA	NA
chr18	3382120	3382119	0.84	3382119	0.98	3378802	0.89	3381628	1.0	3381627	0.99
chr18	3382684	3382937	0.66	3381944	0.96	3378802	0.88	3381216	0.83	3381627	0.96
chr18	3383018	3383017	0.95	3383017	0.99	3378802	0.98	3383017	0.93	3381627	0.98
chr18	3386702	3386701	0.97	3386701	0.97	3386701	0.97	3386701	0.96	3386701	0.97
chr18	3392811	3392975	0.28	3388604	0.46	3389727	0.7	3388604	0.43	3389727	0.63
chr18	3393531	3389727	0.69	3389727	0.92	3393530	0.76	3393395	0.72	3393530	0.81
chr18	3396365	3396364	1.0	3396364	0.96	3396364	1.0	3396364	0.95	3396364	1.0
chr18	3400299	3400298	0.83	3397436	0.85	3397436	1.0	3397436	0.82	3397436	0.9
chr18	3401701	3401660	0.95	3401561	0.99	3401561	0.99	3401561	0.97	3401561	1.0
chr18	3404679	3404678	0.59	3404678	0.92	3404678	1.0	3404678	0.86	3404678	1.0
chr18	3405166	3405165	1.0	NA	NA	NA	NA	NA	NA	NA	NA
chr18	3406285	3420373	0.5	NA	NA	NA	NA	3427292	0.33	NA	NA
chr18	3408167	3421251	1.0	NA	NA	NA	NA	NA	NA	NA	NA
chr18	3418031	3418030	0.96	3418030	1.0	3398040	1.0	3418030	1.0	3413579	1.0
chr18	3418661	3418660	1.0	3418660	1.0	3418660	1.0	3418660	1.0	NA	NA
chr18	3420006	3420005	0.95	3420005	0.95	3419929	0.98	3420005	0.95	3420005	0.98
chr18	3421367	3420603	0.97	3412328	0.5	NA	NA	3417486	0.99	3391023	1.0
chr18	3422191	3419929	0.86	3421758	0.77	3421758	0.7	3419929	0.74	3421758	0.83
chr18	3424236	3424247	0.96	3424247	0.97	3424247	1.0	3424247	0.97	3424247	1.0
chr18	3427293	3427265	0.94	3427292	0.99	3427292	1.0	3427292	0.9	3426454	0.83
chr18	3427603	3427602	0.64	3427602	0.97	3427602	0.8	3427602	0.89	3427602	1.0
chr18	3428425	3428424	1.0	NA	NA	NA	NA	3396245	0.5	NA	NA
chr18	3428737	3428736	0.84	3449538	0.12	3428736	0.5	3428844	0.89	NA	NA
chr18	3429054	3429053	0.95	NA	NA	NA	NA	NA	NA	NA	NA
chr18	3430672	3430671	0.62	3430671	0.43	3430671	0.93	3430671	0.86	3430671	0.74
chr18	3431478	3431477	1.0	3431477	0.94	3431477	1.0	3431477	0.85	3431477	1.0
chr18	3435198	3435197	0.93	3435198	0.67	NA	NA	NA	NA	3435198	0.47
chr18	3437106	3452217	0.2	NA	NA	NA	NA	NA	NA	NA	NA
chr18	3438085	3438084	0.77	NA	NA	NA	NA	3418815	0.67	3438084	0.67
chr18	3438588	3439531	0.59	3438825	0.87	3438825	0.79	3442285	0.84	3439531	0.85
chr18	3439351	3439350	0.75	3439350	0.67	3439350	0.91	3439350	1.0	3439350	0.4
chr18	3440025	3440024	0.91	3440024	0.5	3440024	0.5	3440024	0.8	3440024	0.92
chr18	3440353	3440352	0.88	3440352	1.0	3440352	1.0	3440352	0.44	3440352	0.79
chr18	3443411	3443410	0.88	3443410	0.37	3443410	0.75	3443410	1.0	3443410	1.0
chr18	3443937	3443936	0.85	3443936	1.0	3443936	0.89	3443936	0.67	3443936	0.5
chr18	3444282	3441552	0.99	3441552	0.83	3444286	0.77	3441552	0.97	3394348	0.68
chr18	3447340	3447339	0.5	3447339	0.92	3447339	0.86	3447339	0.72	3447339	0.82
chr18	3453100	3453099	1.0	3430665	1.0	3477253	0.03	3453099	0.5	NA	NA
chr18	3453687	3453686	0.79	3453686	0.82	3453686	0.79	3453686	0.74	3453686	0.64
chr18	3461844	3463844	0.78	3461527	0.94	3461527	0.96	3461527	0.93	3461527	0.96
chr18	3462574	3462573	0.98	3462573	0.91	3462573	0.96	3462573	0.71	3462573	0.76
chr18	3462772	3462771	1.0	NA	NA	NA	NA	NA	NA	NA	NA
chr18	3463636	3477363	0.56	NA	NA	NA	NA	NA	NA	3446992	0.25
chr18	3465195	3465200	0.95	3465200	0.96	3465200	1.0	3465200	0.96	3465200	1.0
chr18	3466448	3466447	0.92	3466447	0.91	3466447	0.56	3466447	0.83	3466447	0.78
chr18	3467563	3467562	0.99	NA	NA	3467562	1.0	3467562	1.0	3467562	1.0
chr18	3467712	3467711	0.81	3467711	0.97	3467711	0.99	3470817	0.98	3467711	0.97
chr18	3469158	3469157	0.94	3438501	0.33	3466873	1.0	3469157	0.64	3469157	1.0
chr18	3471822	3471821	1.0	3471821	0.82	3471821	0.8	3471821	0.87	3471821	0.87
chr18	3473471	3473470	1.0	NA	NA	NA	NA	3473470	1.0	NA	NA
chr18	3474463	3474462	0.64	3474462	0.67	3474462	0.52	3474462	0.6	3474462	0.6
chr18	3475729	3480577	0.42	3475728	0.92	3475728	1.0	3475728	0.45	3475728	0.73
chr18	3475890	3475869	0.94	3472095	0.99	3475889	1.0	3475869	1.0	3467998	0.9
chr18	3476192	3476191	0.99	3476191	1.0	3476191	0.98	3476191	0.99	3476191	0.98
chr18	3477254	3476949	0.6	3477253	0.68	3477253	0.81	3477253	0.66	3477253	0.78
chr18	3481404	3481409	0.99	3481409	1.0	NA	NA	3481409	1.0	3481409	1.0
chr18	3483841	3483840	0.94	NA	NA	NA	NA	3483840	0.75	3483840	1.0
chr18	3484154	3484153	0.89	3484153	0.67	3484153	0.65	3484153	0.43	3484153	1.0
chr18	3485376	3485375	0.99	3485375	1.0	3485375	1.0	3485375	0.95	3467998	0.83
chr18	3486403	3486402	0.95	3486402	0.57	3486402	0.5	3486402	0.79	3486402	0.72
chr18	3486845	3486857	0.81	NA	NA	NA	NA	3526982	0.09	NA	NA
chr18	3488373	3488372	1.0	NA	NA	3488372	1.0	NA	NA	NA	NA
chr18	3488688	3488687	0.74	3488687	0.93	3488687	0.99	3488687	0.85	3488687	0.93
chr18	3490571	3490570	0.61	3490570	0.56	3490570	0.62	3490570	0.39	3490570	0.65
chr18	3490706	3490711	0.35	3490711	0.91	3490733	0.9	3490711	0.82	3490711	0.86
chr18	3491622	3491621	0.43	3491621	0.81	3491621	0.93	3491621	0.44	3491621	0.48
chr18	3493329	3493971	0.21	3491983	0.61	3491140	0.67	3495859	0.55	3491983	0.71
chr18	3494577	3494576	0.5	3494576	0.83	3494576	0.98	3494576	0.56	3494576	0.97
chr18	3495089	3495088	0.77	3495088	0.9	3495088	1.0	3495088	0.69	3495088	1.0
chr18	3499574	3499573	0.95	3499573	0.98	3499573	1.0	3499573	1.0	3499573	0.93
chr18	3500911	3500915	0.96	3500672	1.0	NA	NA	3500672	1.0	3500672	1.0
chr18	3501232	3501231	0.53	3501231	0.84	3501231	0.51	3501231	0.72	3501231	0.64
chr18	3504099	3504098	1.0	NA	NA	NA	NA	3504098	1.0	NA	NA
chr18	3504385	3507745	0.33	3523380	0.5	NA	NA	NA	NA	NA	NA
chr18	3506514	3506541	0.31	3504675	0.64	3506513	0.75	3503428	0.72	3504675	0.65
chr18	3507322	3510094	0.45	3503822	0.86	3503182	0.86	3503182	0.77	3503182	0.81
chr18	3507521	3507520	1.0	NA	NA	NA	NA	NA	NA	3507520	0.2
chr18	3508983	3508982	0.98	3508982	0.97	3508982	0.97	3508982	0.96	3508982	0.96
chr18	3511279	3511283	1.0	3466761	1.0	3511283	0.88	3511283	1.0	3503833	0.86
chr18	3511557	3511556	0.96	3511343	1.0	3510419	0.5	3511343	1.0	3511343	0.95
chr18	3512066	3512065	0.62	3512065	0.76	3512444	0.83	3512065	0.81	3512065	0.81
chr18	3514110	3514028	0.97	3514109	0.98	3514268	0.96	3514268	0.99	3514028	0.97
chr18	3516213	3507409	1.0	NA	NA	3516218	0.44	3516218	1.0	NA	NA
chr18	3517820	3517905	0.84	3517819	0.99	3517905	0.62	3517905	0.88	3517819	0.92
chr18	3518526	3518525	0.86	3518525	0.99	3517905	0.99	3518525	0.91	3518525	0.92
chr18	3522547	3522546	0.77	3522546	0.63	3522575	0.95	3522546	0.64	3522546	0.56
chr18	3523380	3523380	1.0	3523380	1.0	3523380	0.83	3523380	0.93	3523380	0.8
chr18	3523848	3523847	0.78	3523847	0.8	3523847	0.94	3523847	0.87	3523847	0.95
chr18	3525091	3524596	0.8	3525909	0.95	3524596	0.98	3525909	0.91	3525909	0.89
chr18	3526983	3526982	1.0	3526982	0.8	3526982	1.0	3526982	1.0	NA	NA
chr18	3530453	3492003	0.33	3481264	0.08	NA	NA	NA	NA	3566301	0.33
chr18	3532579	3532578	1.0	3532578	0.9	3532578	0.83	3532578	1.0	3531871	0.69
chr18	3535072	3535957	0.52	3535957	0.61	3535957	0.86	3535957	0.7	3535957	0.71
chr18	3535708	3535707	0.75	3528444	0.6	3535707	0.67	3517778	1.0	3522628	1.0
chr18	3538376	3538436	0.82	3538436	0.82	3538375	0.23	3538436	0.88	3535406	0.75
chr18	3541907	3541906	0.83	3541906	1.0	3541906	1.0	3541906	0.95	3541906	0.87
chr18	3543167	3546651	0.57	3543205	0.98	3543205	0.98	3543165	0.93	3543331	0.97
chr18	3543986	3543331	0.99	3543859	1.0	3543986	1.0	3543859	1.0	3543986	1.0
chr18	3544720	3546414	0.48	3544719	0.37	3544719	0.29	3544719	0.46	3547682	0.41
chr18	3546415	3546414	0.39	3547200	0.55	3546414	0.57	3546414	0.58	3543355	0.57
chr18	3546977	3546976	0.67	3547192	0.86	3546732	0.9	3547192	0.82	3546651	0.84
chr18	3548454	3548459	0.7	3549961	0.95	3548459	0.99	3548459	0.95	3548459	0.99
chr18	3549338	3549337	0.92	3549337	1.0	3549337	0.99	3549337	0.97	3549337	0.98
chr18	3551254	3551261	0.97	3551046	1.0	NA	NA	3551046	0.6	3598352	0.25
chr18	3551961	3551960	0.85	3551960	1.0	3551960	0.94	3551960	0.89	3551960	0.98
chr18	3552966	3552965	0.99	3555988	0.77	3552965	0.97	3552965	0.89	3552965	0.88
chr18	3557930	3557929	0.7	3557929	0.19	3557929	1.0	3557929	0.54	3557929	1.0
chr18	3562712	3562711	0.66	3562711	0.98	3562711	0.95	3562711	0.95	3562711	0.97
chr18	3563458	3563457	0.51	3563457	0.98	3563457	0.9	3563457	0.95	3563457	0.97
chr18	3568993	3559102	0.33	3568992	1.0	NA	NA	NA	NA	NA	NA
chr18	3570282	3570281	0.93	3570928	0.85	3570281	0.87	3570928	0.87	3570928	0.95
chr18	3570929	3572532	0.73	3570928	0.99	3570281	0.88	3570928	0.95	3570281	0.96
chr18	3572425	3572436	0.52	3572532	0.91	3572532	0.69	3572532	0.75	3572532	0.82
chr18	3574780	3574976	0.65	3574976	0.92	3574804	0.96	3574976	0.91	3574976	0.93
chr18	3576263	3576060	0.99	3576262	1.0	3576262	0.46	3575056	1.0	3599409	0.5
chr18	3576866	3576786	0.88	3576865	1.0	3574529	0.75	3576865	0.81	NA	NA
chr18	3578361	3578360	0.6	NA	NA	3578360	0.86	3577189	0.57	3578360	0.6
chr18	3578656	3580487	0.54	3578655	0.54	3578655	0.71	3578655	0.53	3578655	0.71
chr18	3581659	3581664	0.96	3581664	0.98	3581664	0.22	3581664	0.77	3577343	0.95
chr18	3583343	3583358	0.25	NA	NA	NA	NA	NA	NA	NA	NA
chr18	3586492	3622279	0.67	NA	NA	NA	NA	3585820	0.01	3552608	0.2
chr18	3588460	3588459	0.97	3588459	0.95	NA	NA	3588459	1.0	3543166	0.25
chr18	3590874	3636024	1.0	3612862	0.03	3614332	0.33	3614620	1.0	NA	NA
chr18	3594011	3594010	0.93	3594010	0.94	3594010	0.96	3594010	0.85	3594010	0.94
chr18	3594344	3594343	0.54	3594343	0.95	3594343	0.76	3594343	0.67	3594343	0.4
chr18	3596156	3596166	0.98	3587203	1.0	3596166	0.67	3596166	1.0	NA	NA
chr18	3596556	3595286	0.82	3595286	0.83	3596555	0.99	3595286	0.91	3596555	0.91
chr18	3598353	3615240	0.5	3598352	1.0	NA	NA	3598352	1.0	3598352	1.0
chr18	3599919	3599918	0.83	3562990	0.5	3599918	0.96	3599918	1.0	3599918	0.94
chr18	3601440	3601439	0.49	3601439	1.0	3599918	0.6	3601439	0.57	3601439	0.77
chr18	3601847	3601846	0.43	3601706	0.91	3604790	0.87	3601706	0.88	3599195	0.87
chr18	3602018	3557300	1.0	NA	NA	NA	NA	NA	NA	3558421	0.25
chr18	3604444	3604456	0.51	3604392	0.99	3604392	0.34	3598225	0.48	3604392	0.91
chr18	3608324	3608335	0.95	3608246	0.98	3608246	0.99	3610256	0.97	3608335	0.96
chr18	3610679	3610678	0.62	3610678	0.89	3610678	0.96	3610678	0.7	3610678	0.88
chr18	3610883	3610882	0.85	3610882	0.97	3610882	0.96	3610882	0.88	3610882	0.95
chr18	3611133	3611132	0.75	NA	NA	NA	NA	NA	NA	3588667	0.73
chr18	3613929	3613928	1.0	3590670	0.08	NA	NA	3574400	1.0	NA	NA
chr18	3614687	3614990	0.79	3614990	0.95	3614199	0.98	3614990	0.93	3613828	0.92
chr18	3614853	3614990	0.4	3614990	0.82	3614990	0.9	3614990	0.81	3614990	0.8
chr18	3616587	3616586	0.99	3616591	1.0	3616591	1.0	3616591	0.75	3637881	0.25
chr18	3616768	3645088	1.0	NA	NA	NA	NA	NA	NA	NA	NA
chr18	3617592	3617591	0.95	3617591	0.88	3617591	0.94	3617591	0.92	3617591	0.89
chr18	3618039	3617961	0.86	3614686	0.03	3624847	0.17	3611947	0.86	NA	NA
chr18	3618939	3618938	0.96	3618938	0.99	3616780	0.97	3618938	0.98	3618938	0.99
chr18	3619743	3619742	0.3	3618876	0.86	3616780	0.7	3616780	0.8	3618507	0.54
chr18	3620546	3620545	0.83	3620545	0.84	3616780	0.88	3620545	0.88	3620545	0.87
chr18	3622111	3622110	0.94	3622136	0.59	3577003	1.0	3622136	0.57	3622136	0.87
chr18	3622794	3622813	0.94	NA	NA	3622813	0.73	NA	NA	NA	NA
chr18	3626291	3626297	0.96	3626297	0.98	3626297	0.98	3626248	1.0	3626297	0.97
chr18	3626594	3626123	0.81	3626376	0.99	3626812	0.94	3626123	0.95	3626123	0.99
chr18	3628189	3628188	0.6	3628188	0.66	3628188	0.75	3628188	0.38	3628188	0.84
chr18	3630865	3639857	0.2	NA	NA	NA	NA	NA	NA	NA	NA
chr18	3630966	3653322	0.5	NA	NA	3633272	0.02	NA	NA	NA	NA
chr18	3631148	3631147	0.94	3631147	1.0	3631147	0.5	3631147	0.67	3631147	0.5
chr18	3631747	3631767	0.97	3631767	1.0	3631767	0.98	3631767	0.98	3631767	0.85
chr18	3632293	3632304	0.96	NA	NA	NA	NA	3632304	0.91	3616394	0.14
chr18	3635133	3635132	0.57	3635132	0.96	3635132	0.9	3635132	0.82	3635132	0.98
chr18	3637575	3639945	0.55	3637574	0.91	3637574	0.79	3637574	0.73	3637574	0.96
chr18	3639359	3645894	0.41	3640787	0.68	3639359	0.25	3639206	0.32	3639945	0.4
chr18	3643237	3643248	0.96	3643245	0.66	3643241	0.51	3643262	0.71	3688657	0.01
chr18	3644397	3645095	0.78	3641411	0.3	3644859	0.96	3644859	0.85	3641411	0.98
chr18	3645366	3645365	0.99	3645365	1.0	3647130	0.99	3645365	1.0	3644704	1.0
chr18	3647256	3647255	0.84	3647255	1.0	3647255	0.97	3647255	0.95	3647255	0.95
chr18	3647471	3647470	0.99	3647440	0.94	3647470	0.31	3647470	0.93	3647470	1.0
chr18	3656737	3656736	0.97	3656736	0.67	3656736	0.61	3656736	0.55	3656736	0.98
chr18	3657604	3657603	0.89	3657603	0.9	3657603	0.9	3657603	0.94	3657603	0.9
chr18	3659561	3659560	0.89	NA	NA	NA	NA	3659560	1.0	3659560	1.0
chr18	3661572	3661571	0.91	3661277	1.0	3660801	0.99	3662879	0.95	3660801	1.0
chr18	3661744	3661704	0.94	3661743	0.5	3661743	0.8	3663270	0.5	3661743	0.75
chr18	3663271	3661819	0.9	3663270	0.8	3663270	0.95	3663270	0.63	3663270	0.89
chr18	3667082	3667081	0.91	3667081	1.0	3667081	0.96	3667081	1.0	3667081	0.98
chr18	3671185	3671184	0.72	3670649	0.78	3674018	0.7	3670649	0.71	3674018	0.76
chr18	3672201	3676496	0.41	3670957	0.5	3671464	0.42	3670957	0.47	3672489	0.52
chr18	3673846	3673845	0.97	NA	NA	NA	NA	3673845	0.9	NA	NA
chr18	3674295	3673814	0.43	3674295	0.78	3674018	0.55	3672999	0.68	3674018	0.74
chr18	3676693	3676692	0.98	3676692	1.0	3676692	0.99	3676692	0.97	3676692	1.0
chr18	3676730	3676729	1.0	NA	NA	NA	NA	NA	NA	NA	NA
chr18	3677652	3677651	1.0	NA	NA	NA	NA	NA	NA	NA	NA
chr18	3682117	3684584	0.58	3703559	0.71	3696541	0.96	3703559	0.77	3703559	0.75
chr18	3684166	3684188	0.99	3684188	0.98	3684146	1.0	3684351	0.99	3684188	0.98
chr18	3684357	3694979	0.56	3684351	0.86	3684351	0.7	3684351	0.68	3684356	0.74
chr18	3686175	3686278	0.96	3686175	0.99	3686278	0.99	3686175	0.97	3686175	0.97
chr18	3688474	3687492	0.25	NA	NA	3688473	0.67	NA	NA	3688473	1.0
chr18	3691427	3691426	0.62	3691426	0.84	3694531	0.93	3691426	0.8	3692352	0.73
chr18	3693256	3693255	0.98	3693255	0.8	3693255	0.8	3693255	1.0	3693255	0.62
chr18	3702036	3725480	0.06	NA	NA	NA	NA	NA	NA	NA	NA
chr18	3704576	3704575	0.63	NA	NA	NA	NA	3704575	1.0	NA	NA
chr18	3704651	3704650	0.94	3704650	0.75	3704650	0.95	3704650	0.85	3704650	1.0
chr18	3705304	3705303	0.88	3705303	0.97	3705303	0.92	3705303	0.95	3705303	0.97
chr18	3705635	3705652	0.5	3705652	1.0	NA	NA	NA	NA	3704506	1.0
chr18	3705653	3720423	0.25	3705652	1.0	NA	NA	NA	NA	3704506	1.0
chr18	3705983	3703559	0.86	3703559	0.98	3708010	0.99	3703559	0.97	3705982	0.96
chr18	3707608	3702371	0.45	3707609	0.95	3707609	0.99	3707609	0.94	3707609	0.98
chr18	3708011	3708941	0.52	3708010	0.94	3708010	0.98	3708941	0.93	3708010	0.94
chr18	3717040	3717318	0.95	3717197	0.95	3717308	0.97	3717318	0.97	3717014	0.98
chr18	3724905	3719385	0.89	3724904	0.93	3724904	0.97	3724904	0.96	3724904	0.92
chr18	3726436	3726454	0.78	3726454	0.98	3726454	1.0	3726454	0.98	3726454	0.76
chr18	3728300	3728055	0.66	3728365	0.86	3728365	0.9	3728055	0.88	3728365	0.77
chr18	3731171	3731181	0.9	NA	NA	NA	NA	3731185	0.93	NA	NA
chr18	3731572	3731571	0.68	3731571	0.97	3731571	0.98	3731571	0.87	3731571	0.92
chr18	3735952	3735951	0.98	NA	NA	3735951	1.0	3733367	1.0	3735951	1.0
chr18	3735991	3735787	1.0	3691125	1.0	NA	NA	3735787	1.0	NA	NA
chr18	3739774	3739784	0.93	3739784	0.99	3739784	1.0	3739784	0.99	3739784	0.99
chr18	3741831	3741845	0.73	3741847	0.84	3742572	0.9	3741841	0.68	3742572	0.92
chr18	3742949	3745415	0.35	3746713	0.68	3745565	0.26	3742949	0.55	3742949	0.61
chr18	3751295	3727893	1.0	NA	NA	NA	NA	NA	NA	NA	NA
chr18	3756056	3767119	0.98	3748823	0.98	3756055	1.0	3748823	0.93	3748823	1.0
chr18	3759258	3755837	0.49	3759257	0.96	3759257	0.95	3759257	0.68	3759257	0.94
chr18	3764440	3764439	1.0	3764439	0.93	NA	NA	3764439	0.92	3764439	0.96
chr18	3771839	3771838	0.82	3771838	0.91	3771838	0.37	3771838	0.49	3771838	0.81
chr18	3772093	3772830	0.63	3726160	1.0	3772115	0.69	3772101	0.6	3772224	0.17
chr18	3772141	3773106	0.64	3772172	0.71	3772172	0.79	3772172	0.7	3772172	0.69
chr18	3772516	3741889	1.0	NA	NA	3743742	0.3	NA	NA	NA	NA
chr18	3779236	3779235	0.29	3779235	0.67	3779235	0.73	3779235	1.0	NA	NA
chr18	3779765	3779764	0.81	3779764	0.94	3779526	0.96	3779764	0.92	3779764	0.96
chr18	3781352	3781351	0.84	3781351	0.93	3781351	0.5	3781351	0.94	3781351	0.87
chr18	3782141	3782140	0.98	3782140	0.5	NA	NA	3782140	0.82	3782140	1.0
chr18	3790264	3790273	0.69	3789727	0.8	3790426	0.79	3790273	0.73	3790273	0.77
chr18	3791511	3791515	1.0	3791515	0.98	3791515	1.0	3791194	1.0	3791515	0.98
chr18	3792471	3792470	0.7	3792470	0.96	3792470	1.0	3792470	0.72	3789037	0.99
chr18	3796159	3796159	0.96	3796159	1.0	3796159	0.99	3796159	1.0	3796159	0.97
chr18	3797326	3797325	0.82	3797325	0.55	3796036	0.83	3797325	0.49	3781673	0.5
chr18	3798414	3798413	1.0	NA	NA	NA	NA	NA	NA	NA	NA
chr18	3799500	3799499	0.86	3799195	0.79	3799499	0.99	3799195	0.83	3799334	0.83
chr18	3799762	3830833	0.25	NA	NA	NA	NA	NA	NA	NA	NA
chr18	3801968	3801991	0.29	3804153	0.73	3817134	0.75	3807660	0.7	3804153	0.63
chr18	3808823	3761154	0.37	NA	NA	NA	NA	NA	NA	3772358	0.19
chr18	3810803	3825968	0.11	NA	NA	NA	NA	NA	NA	NA	NA
chr18	3812374	3812373	0.87	3812373	0.86	3812373	1.0	3812373	0.88	3813758	0.8
chr18	3818609	3825599	0.33	NA	NA	NA	NA	3842583	1.0	3794283	0.4
chr18	3822025	3822024	0.31	3822024	0.81	3822024	0.84	3822024	0.74	3822024	0.89
chr18	3832669	3832668	0.72	3832668	0.75	3829252	0.93	3829252	0.98	3824673	0.61
chr18	3846039	3846043	0.48	3846043	0.4	3847119	0.74	3847119	0.53	3842566	0.56
chr18	3856866	3898089	0.2	NA	NA	3879217	0.14	NA	NA	3856865	0.44
chr18	3858528	3853583	0.5	3861934	0.6	3857631	0.55	3861934	0.67	3858528	0.56
chr18	3860102	3853877	0.53	3860475	0.66	3860475	0.86	3860475	0.78	3853817	0.76
chr18	3866216	3824673	1.0	NA	NA	3865543	1.0	3864283	1.0	NA	NA
chr18	3867776	3867775	0.95	3867775	1.0	3867775	0.5	3867775	0.94	3867775	1.0
chr18	3869152	3869154	0.52	3869655	0.92	3869154	0.97	3869154	0.83	3869154	0.87
chr18	3870605	3870605	0.32	3870605	0.86	3870605	0.59	3870605	0.72	3870605	0.85
chr18	3876026	3876025	0.47	3876025	0.81	3872065	0.89	3876025	0.77	3876215	0.79
chr18	3878163	3878162	0.54	3878162	0.92	3878162	0.63	3878162	0.69	3878162	0.84
chr18	3881919	3881918	0.94	3871391	1.0	NA	NA	3881918	0.92	3871391	1.0
chr18	3882371	3882370	0.99	3882370	0.85	3882370	0.85	3882370	0.61	3882370	0.94
chr18	3882527	3882526	0.56	3882164	0.85	3882164	0.83	3882526	0.81	3882164	0.75
chr18	3883245	3883244	1.0	NA	NA	NA	NA	3844809	0.67	3883244	0.75
chr18	3888555	3888554	0.61	3888554	0.67	3888554	0.39	3888554	0.73	3888554	0.86
chr18	3889419	3889418	0.9	3889418	1.0	3889418	1.0	3889418	1.0	3889418	0.83
chr18	3892114	3893010	0.06	3853067	0.05	3896003	0.09	3886385	0.18	3844617	0.08
chr18	3893582	3893581	0.25	3893581	0.4	3893581	0.37	3893581	0.46	3893581	0.37
chr18	3895280	3894992	0.19	3917775	0.18	3895280	0.2	3895280	0.13	3895280	0.31
chr18	3898909	3895566	0.78	3898908	1.0	3898908	0.69	3898908	0.87	3898908	1.0
chr18	3899981	3922800	0.07	NA	NA	NA	NA	NA	NA	3901452	0.2
chr18	3904974	3903132	0.98	3940582	0.03	3893877	1.0	3904981	0.6	NA	NA
chr18	3909615	3919921	1.0	NA	NA	NA	NA	NA	NA	NA	NA
chr18	3914038	3911162	0.72	NA	NA	3904368	0.26	3909868	0.66	3924254	0.5
chr18	3915795	3915794	0.76	3901632	1.0	NA	NA	3901632	1.0	NA	NA
chr18	3921534	3921533	1.0	3921533	0.89	3921533	1.0	NA	NA	NA	NA
chr18	3925286	3925285	0.7	3926492	0.83	3925285	0.99	3928785	0.84	3925285	0.75
chr18	3926399	3926400	0.67	3926401	0.52	3925961	0.91	3927752	0.62	3926400	0.58
chr18	3926402	3926400	0.72	3926401	0.53	3925961	0.9	3926400	0.62	3926400	0.64
chr18	3926484	3926492	0.9	3926492	0.97	3926492	0.93	3926492	0.98	3926492	0.95
chr18	3926569	3926568	1.0	NA	NA	3926568	1.0	NA	NA	3945510	0.1
chr18	3926641	3926659	0.99	3883963	1.0	NA	NA	3926659	1.0	NA	NA
chr18	3934514	3907838	1.0	3893623	1.0	3928178	1.0	NA	NA	3934513	0.61
chr18	3942964	3942969	1.0	3942969	0.99	3942969	1.0	3942969	1.0	3942969	0.99
chr18	3944115	3944114	0.99	3901030	1.0	NA	NA	3926659	0.69	NA	NA
chr18	3944502	3944501	0.91	3944501	1.0	3944501	0.63	3944501	1.0	3944501	0.96
chr18	3946124	3946123	0.65	3936368	0.97	3928178	0.33	3925285	0.62	3942065	0.75
chr18	3955709	3955714	0.55	NA	NA	3955714	1.0	3955714	1.0	3955714	0.83
chr18	3956348	3955455	1.0	3956347	1.0	3956347	0.5	3951635	1.0	NA	NA
chr18	3958461	3958622	0.65	3956936	0.76	3956936	0.79	3958622	0.79	3958622	0.81
chr18	3958623	3958622	0.73	3958843	0.88	3958843	0.96	3958622	0.91	3958622	0.89
chr18	3959665	3959668	0.82	3959668	0.91	3959668	0.93	3959668	0.93	3959668	0.8
chr18	3972494	3972507	0.72	3973290	0.56	3972507	0.76	3973979	0.67	3972913	0.68
chr18	3972507	3972507	0.93	3972505	0.96	3972507	0.95	3972507	0.95	3972507	0.97
chr18	3972508	3972507	0.95	3972505	0.97	3972507	0.96	3972507	0.95	3975650	0.93
chr18	3973291	3973509	0.95	3973069	0.99	3972507	0.99	3972507	0.98	3972507	0.97
chr18	3974074	3974079	0.96	3974079	0.67	3974079	1.0	3932902	0.96	3974079	1.0
chr18	3974893	3974894	0.62	3974894	0.87	3974894	0.69	3974894	0.92	3974084	0.75
chr18	3976192	3977586	0.49	3986074	0.76	3976352	0.8	3976352	0.72	3986074	0.76
chr18	3985522	3985521	0.97	3985521	1.0	3985521	0.98	3985521	1.0	3985521	0.99
chr18	3986415	3986414	0.93	3986256	0.97	3986414	0.98	3986414	1.0	3986256	0.87
chr18	3990629	3985779	0.37	3986256	0.67	3986256	0.73	3990628	0.7	3986256	0.63
chr18	3992677	3992676	1.0	NA	NA	NA	NA	NA	NA	3992676	1.0
chr18	3993077	3993076	0.97	3993076	0.96	3993076	0.96	3993076	0.88	3993076	0.91
chr18	3995127	3995126	0.88	3995126	1.0	3995126	0.86	3995126	0.86	3995126	0.83
chr18	3995723	3995735	0.84	3995722	0.96	3995722	0.97	3995722	0.9	3995722	0.97
chr18	4004907	4009274	0.29	4004943	0.73	4004943	0.75	4004943	0.78	4004943	0.52
chr18	4006649	4006455	0.65	4008226	0.78	4006648	0.83	4004907	0.57	4006648	0.7
chr18	4007654	4007420	0.8	4007384	0.98	4007654	0.69	4007384	0.97	4007654	0.85
chr18	4008215	4004782	0.33	4008226	0.56	4008226	0.57	4008226	0.56	4008226	0.32
chr18	4008831	4008830	0.92	NA	NA	NA	NA	NA	NA	NA	NA
chr18	4010875	4010493	0.65	4010874	1.0	4010874	0.98	4010087	0.93	4011061	0.97
chr18	4011655	3974144	0.28	NA	NA	NA	NA	NA	NA	NA	NA
chr18	4012719	4012718	0.99	4012718	0.93	4012718	0.96	4012718	0.88	4012718	0.68
chr18	4017856	4017855	0.87	4017855	1.0	4017855	0.8	4017855	0.81	4017855	0.5
chr18	4019816	4019828	0.89	4019828	0.98	4019828	0.99	4019828	0.99	4019828	1.0
chr18	4021578	4021581	1.0	4021581	1.0	NA	NA	NA	NA	NA	NA
chr18	4022408	4022408	0.87	4022408	1.0	4022408	0.97	4022408	0.98	4022013	0.95
chr18	4033741	4033740	0.67	4033740	0.85	4033740	0.67	4033740	0.77	4033740	0.84
chr18	4034913	4034912	0.57	4034906	0.95	4034906	0.99	4034912	0.97	4034906	0.99
chr18	4043544	4043545	0.81	4043545	1.0	4043545	1.0	4043545	0.96	4043545	1.0
chr18	4044744	4037285	0.25	4044768	0.87	4044768	1.0	4034026	1.0	NA	NA
chr18	4045602	4045601	0.54	NA	NA	4045601	1.0	4019215	0.5	NA	NA
chr18	4045788	4045787	0.65	4045787	0.72	4045787	0.81	4045787	0.68	4045787	0.78
chr18	4049227	4049226	0.69	4049226	0.74	4049226	0.77	4049226	0.63	4049226	0.73
chr18	4049912	4049912	0.65	4049912	0.38	4049912	0.51	4049912	0.27	4057226	0.34
chr18	4057005	4056421	0.56	4056421	0.5	4056421	0.67	4056421	0.52	4056421	0.56
chr18	4059713	4060983	0.5	4064780	0.85	4060983	0.78	4064780	0.79	4064780	0.78
chr18	4067337	4051356	0.5	NA	NA	NA	NA	NA	NA	NA	NA
chr18	4067346	4064978	1.0	4067370	1.0	4089817	0.25	NA	NA	NA	NA
chr18	4067589	4067588	0.99	4067588	0.89	4067588	1.0	4067588	0.97	4067588	0.99
chr18	4070624	4056465	0.67	NA	NA	NA	NA	NA	NA	NA	NA
chr18	4071237	4069949	0.93	4071237	0.98	4069437	0.97	4071237	1.0	4071237	0.99
chr18	4072299	4072298	1.0	4072298	1.0	4069437	1.0	4070927	0.97	4071772	0.99
chr18	4072475	4071772	0.66	4072298	0.65	4072474	0.81	4070927	0.67	4072474	0.65
chr18	4075996	4115481	0.02	NA	NA	NA	NA	NA	NA	NA	NA
chr18	4079287	4080309	0.32	4082329	0.64	4078016	0.89	4083331	0.48	4080016	0.5
chr18	4079691	4078560	0.63	4078143	0.82	4079691	0.86	4078560	0.8	4079845	0.74
chr18	4080890	4081562	0.8	4080893	0.94	4080890	0.95	4080890	0.96	4080890	0.99
chr18	4081319	4081562	0.93	4081562	0.97	4081318	0.87	4084746	0.83	4081318	0.95
chr18	4082342	4081562	0.74	4081562	0.93	4081867	0.87	4081562	0.89	4081664	0.89
chr18	4088424	4088722	0.61	4084231	0.87	4088092	0.88	4084231	0.77	4088344	0.79
chr18	4091892	4092001	0.82	4092001	0.96	4092001	0.94	4092001	0.98	4091891	0.99
chr18	4093584	4093583	0.9	4093583	0.99	4093583	0.99	4093583	0.98	4093583	0.86
chr18	4094581	4101110	0.14	4089981	0.1	4055349	1.0	4052279	0.5	4091253	0.82
chr18	4099689	4099702	0.77	4059062	0.4	4099702	0.12	NA	NA	4096773	0.51
chr18	4105005	4105009	1.0	4085085	0.5	4105009	1.0	4101521	1.0	4105009	1.0
chr18	4114057	4114032	0.94	4113079	0.97	4113157	0.95	4113157	0.96	4111228	0.95
chr18	4115337	4115336	0.71	4113079	0.94	4115336	0.89	4115336	0.8	4113079	0.85
chr18	4115471	4110024	0.58	4111077	0.96	4113157	0.95	4110024	0.94	4115336	0.97
chr18	4125629	4125654	0.99	4125022	1.0	4125022	1.0	4125654	0.96	4125022	0.99
chr18	4135791	4143188	0.77	4130516	0.87	4138701	0.89	4130516	0.89	4138701	0.92
chr18	4135852	4135860	0.91	4135860	1.0	4116903	0.5	4119581	0.74	4135860	1.0
chr18	4147562	4147791	0.53	4148352	0.71	4147742	0.84	4147742	0.76	4148352	0.76
chr18	4150381	4126104	0.5	NA	NA	4150399	0.5	NA	NA	NA	NA
chr18	4161032	4161031	0.5	4161031	0.64	4161031	0.99	4161031	0.87	4161031	0.67
chr18	4164683	4164682	1.0	NA	NA	NA	NA	NA	NA	4164682	1.0
chr18	4170707	4170706	1.0	4146851	1.0	NA	NA	4170706	1.0	NA	NA
chr18	4171565	4168346	0.72	4171564	1.0	4171564	1.0	4171564	1.0	4167883	0.77
chr18	4174318	4174317	0.87	4135278	1.0	4174317	0.75	NA	NA	NA	NA
chr18	4177351	4180411	0.24	4171425	0.8	4163363	0.6	4163363	0.61	4177351	0.64
chr18	4178203	4178202	0.15	4178202	0.24	4178202	0.42	4178202	0.14	4137752	0.13
chr18	4185263	4185387	0.9	4185262	1.0	4185262	0.97	4185262	1.0	4185262	0.99
chr18	4203265	4203265	0.55	4203265	0.73	4203265	0.99	4203265	0.71	4203265	0.64
chr18	4204508	4204513	0.53	4204508	0.42	4204508	0.79	4171564	0.36	4204508	0.58
chr18	4204878	4204877	0.78	4204877	0.96	4204877	0.95	4204877	0.89	4204877	0.89
chr18	4208814	4208813	1.0	NA	NA	NA	NA	4208813	1.0	NA	NA
chr18	4210288	4212975	0.12	NA	NA	NA	NA	NA	NA	NA	NA
chr18	4212510	4212630	0.7	4212278	0.93	4211925	0.96	4211925	0.94	4212278	0.95
chr18	4212631	4212902	0.67	4212278	0.81	4211925	0.83	4211925	0.78	4212278	0.75
chr18	4214312	4214708	0.87	4214708	0.98	4214311	0.97	4214708	0.95	4214311	0.99
chr18	4217590	4217614	1.0	4217614	1.0	4217614	0.44	4217614	0.85	4217614	1.0
chr18	4217615	4217614	1.0	4217614	1.0	4217614	0.44	4217614	0.85	4217614	1.0
chr18	4218113	4218112	0.93	4218112	0.5	4218112	0.53	4218112	0.7	4218112	0.8
chr18	4218826	4218982	0.42	4216980	0.64	4218826	0.39	4218982	0.7	4224102	0.45
chr18	4222741	4222740	0.92	4222740	0.98	4222740	0.9	4222740	0.95	4222740	0.99
chr18	4225855	4244587	0.07	NA	NA	NA	NA	NA	NA	4183917	0.17
chr18	4226684	4229158	0.41	4226683	0.62	4226683	0.71	4226683	0.4	4226683	0.5
chr18	4227761	4227760	0.99	4219027	0.95	4227760	0.75	4227760	0.96	4227760	0.94
chr18	4234104	4234103	0.91	4231618	0.88	4232552	0.86	4232552	0.89	4231203	0.75
chr18	4237691	4237690	0.78	4237690	0.62	4208751	0.5	4237243	0.63	4237690	0.51
chr18	4247055	4247064	1.0	NA	NA	NA	NA	4247064	1.0	NA	NA
chr18	4249448	4249447	0.38	4249447	0.63	4249447	0.49	4249447	0.57	4249447	0.61
chr18	4252660	4250525	0.5	4250525	1.0	NA	NA	4250525	1.0	NA	NA
chr18	4257974	4267205	0.28	4259844	0.26	4259844	0.36	4273858	0.3	4259844	0.34
chr18	4262917	4262916	1.0	4262916	0.96	4262916	0.67	4262916	0.84	4262916	1.0
chr18	4265165	4265173	0.97	4251328	1.0	4258010	0.11	4253690	0.97	NA	NA
chr18	4265516	4266128	0.57	4255474	0.92	4262447	0.98	4271959	0.51	4254668	1.0
chr18	4267184	4267205	0.73	4267205	0.55	4266953	0.98	4267205	0.7	4267205	0.75
chr18	4274073	4274072	0.67	4274072	0.96	4274072	0.97	4274072	0.78	4274072	0.88
chr18	4275600	4275599	0.86	4275455	0.98	4275599	0.99	4275599	1.0	4275599	0.95
chr18	4276171	4276170	0.87	4276170	0.23	4276170	0.56	4279124	0.73	4276170	0.44
chr18	4276637	4276636	0.94	4276636	0.97	4275913	0.82	4276636	0.99	4276629	0.83
chr18	4277991	4277990	0.98	4277990	0.89	4277990	0.95	4277990	0.82	4277990	0.88
chr18	4278748	4278765	0.46	4278765	0.98	4278765	0.97	4278765	0.89	4278765	0.98
chr18	4282364	4282363	0.54	4283592	0.93	4281279	0.97	4283592	0.91	4282363	0.95
chr18	4284204	4283814	0.58	4284735	0.58	4280712	0.76	4282985	0.47	4284858	0.73
chr18	4287891	4287896	0.92	NA	NA	4269333	0.03	4240761	1.0	NA	NA
chr18	4291546	4283613	0.95	4276720	1.0	NA	NA	4283613	1.0	4257073	1.0
chr18	4297744	4297747	0.87	NA	NA	NA	NA	4256226	1.0	4297762	0.86
chr18	4298770	4298769	0.74	4298647	0.98	4297582	0.98	4298647	0.96	4298769	0.99
chr18	4302512	4302511	0.98	4299152	0.99	4297582	0.99	4302305	0.99	4302511	0.96
chr18	4304932	4304931	0.9	4304931	0.99	4304931	0.98	4304931	0.97	4304931	0.98
chr18	4306033	4305490	0.72	4305490	0.96	4298887	0.84	4305490	0.87	4304418	0.75
chr18	4306426	4300528	0.48	4299999	0.69	4306456	0.45	4300528	0.55	4299999	0.53
chr18	4307710	4307709	0.94	4307709	0.97	4307709	0.91	4307709	0.94	4308423	0.92
chr18	4320717	4320823	0.69	4320823	0.9	4320823	0.91	4320823	0.93	4320823	0.92
chr18	4322200	4321970	0.98	4321970	1.0	4321970	1.0	4321970	1.0	4321970	1.0
chr18	4323642	4323638	0.94	NA	NA	NA	NA	4322484	0.89	NA	NA
chr18	4325526	4310697	0.67	NA	NA	NA	NA	NA	NA	NA	NA
chr18	4334236	4334235	1.0	4334235	0.93	4334235	1.0	4334235	1.0	4334235	1.0
chr18	4336945	4336944	0.4	4336944	0.79	4336944	0.72	4336944	0.72	4336944	0.87
chr18	4341184	4341183	0.98	4341183	1.0	NA	NA	4341183	1.0	4341183	1.0
chr18	4343307	4343306	0.55	4343306	0.85	4343306	0.89	4343306	0.7	4343306	0.82
chr18	4348401	4347375	0.22	4347480	0.67	4347480	0.85	4348101	0.54	4348101	0.82
chr18	4355743	4355742	0.52	4355742	0.76	4354157	0.72	4355742	0.63	4355742	0.79
chr18	4360953	4367269	0.91	4360956	0.67	4360956	0.64	4360785	1.0	4360956	0.25
chr18	4366706	4366706	0.53	4366706	1.0	NA	NA	NA	NA	NA	NA
chr18	4368617	4371248	0.4	4368636	0.31	4368636	0.42	4368636	0.29	4368636	0.47
chr18	4368637	4371248	0.39	4368636	0.3	4368636	0.41	4368636	0.29	4368636	0.47
chr18	4369291	4369296	0.83	4369296	0.89	4362583	0.94	4369296	0.85	4369296	0.92
chr18	4372929	4361703	0.86	4372927	0.97	4372927	1.0	4372927	1.0	4361382	0.99
chr18	4377133	4368219	0.78	NA	NA	NA	NA	NA	NA	NA	NA
chr18	4382488	4390166	0.42	4382487	0.87	4382487	0.5	4382487	0.57	4382487	0.89
chr18	4385054	4380239	0.08	NA	NA	NA	NA	NA	NA	NA	NA
chr18	4387924	4391370	0.35	4388537	0.51	4387924	0.63	4387924	0.36	4384478	0.37
chr18	4390167	4390166	0.95	4390166	0.94	4390166	0.3	4389879	0.88	4384478	0.88
chr18	4407861	4407726	0.53	4406888	0.83	4407891	0.46	4406888	0.73	4406888	0.88
chr18	4408961	4408980	0.79	4408980	0.98	4393182	0.35	4408980	0.78	4408984	0.85
chr18	4410686	4410685	0.85	4410685	1.0	4410685	0.99	4410685	0.96	4410402	0.98
chr18	4414724	4420049	0.79	4413296	0.87	4412961	0.85	4413296	0.83	4413296	0.88
chr18	4415021	4410685	0.6	4413296	0.87	4415058	0.96	4413296	0.85	4415058	0.85
chr18	4418853	4418863	0.98	4418785	0.9	4384213	1.0	4418785	0.88	4418863	0.89
chr18	4422181	4395900	0.17	NA	NA	4414197	0.33	NA	NA	NA	NA
chr18	4430494	4434807	0.28	4430445	0.31	4428978	0.39	4430445	0.26	4430445	0.41
chr18	4432590	4432435	0.85	4432435	0.89	4432435	0.96	4432435	0.93	4432435	0.91
chr18	4445299	4445298	0.77	4446528	0.74	4445298	0.52	4445298	0.8	4445298	0.79
chr18	4446440	4446182	0.81	4445342	0.69	4446439	1.0	4445342	0.76	4445342	0.86
chr18	4454406	4454406	0.56	4453498	0.83	4448851	0.96	4453498	0.76	4453498	0.9
chr18	4457048	4456923	0.7	4457047	0.53	4457047	0.94	4456681	0.58	4457047	0.59
chr18	4463290	4463301	0.99	4459734	0.96	NA	NA	4463301	1.0	4426595	1.0
chr18	4466620	4466619	1.0	4444389	1.0	NA	NA	4460963	1.0	NA	NA
chr18	4469543	4469555	0.56	4476968	0.78	4469299	0.74	4469555	0.72	4469299	0.77
chr18	4472146	4469549	0.89	4472145	1.0	4472145	0.97	4468491	0.99	4469918	0.97
chr18	4489256	4489269	0.93	4488582	0.97	4489269	0.96	4488582	1.0	4489269	0.99
chr18	4489616	4489063	0.96	4488582	0.97	4488934	0.99	4488582	0.99	4488582	0.97
chr18	4490386	4490385	0.53	4490385	0.93	4490385	0.99	4490385	0.85	4490385	1.0
chr18	4499830	4499832	1.0	NA	NA	NA	NA	4499832	1.0	NA	NA
chr18	4500393	4500392	0.75	4500392	0.79	4500392	0.92	4500392	0.84	4500392	0.93
chr18	4501670	4501669	0.97	4501669	1.0	4501669	0.99	4501669	0.98	4501669	0.92
chr18	4502715	4537465	0.17	NA	NA	4485127	0.08	NA	NA	NA	NA
chr18	4507551	4507550	0.98	NA	NA	NA	NA	4507550	0.7	4545031	0.25
chr18	4508202	4508201	0.71	4508201	0.87	4508201	0.55	4508201	0.75	4508201	0.74
chr18	4509036	4508518	0.74	4508518	0.49	4504293	0.54	4508518	0.76	4509035	0.79
chr18	4509347	4509346	0.72	4501147	0.6	4509346	0.65	4508973	0.61	4509346	0.67
chr18	4510185	4510184	1.0	NA	NA	NA	NA	4475110	1.0	NA	NA
chr18	4512118	4512117	0.64	NA	NA	4522391	0.03	4516373	1.0	NA	NA
chr18	4512565	4512564	0.84	4512564	0.97	4512564	1.0	4512564	0.89	4512564	0.91
chr18	4516664	4516663	0.98	4473676	1.0	4556327	0.33	4516443	1.0	NA	NA
chr18	4516683	4516663	0.87	4516682	0.85	4516682	0.78	4516443	0.73	4516682	0.69
chr18	4518390	4518389	0.86	NA	NA	4468832	0.14	NA	NA	NA	NA
chr18	4544538	4558074	0.73	4548216	0.45	4544537	0.94	4558074	0.84	4548216	0.85
chr18	4545085	4545084	1.0	NA	NA	NA	NA	NA	NA	NA	NA
chr18	4548564	4540764	0.33	4548584	0.61	4546460	0.64	4545834	0.35	4546944	0.43
chr18	4552540	4552539	1.0	NA	NA	NA	NA	NA	NA	NA	NA
chr18	4554345	4554344	0.98	4554344	1.0	4546038	1.0	4554344	1.0	4544382	1.0
chr18	4556155	4540389	0.83	4510753	1.0	NA	NA	4556160	1.0	NA	NA
chr18	4559965	4559964	0.91	4559964	0.31	4559964	1.0	4559964	0.85	4559964	0.98
chr18	4570345	4571118	1.0	NA	NA	NA	NA	4571122	1.0	NA	NA
chr18	4570832	4570831	1.0	4570831	1.0	4570831	1.0	4570831	1.0	4570831	1.0
chr18	4575398	4575397	0.82	4575397	0.92	4575397	0.96	4575397	0.96	4575397	0.72
chr18	4577396	4573739	0.76	4573739	0.75	4570915	0.91	4579792	0.8	4570617	0.73
chr18	4577719	4577718	0.6	4577718	1.0	4577718	0.97	4577718	0.65	4577718	0.97
chr18	4580786	4580794	0.97	NA	NA	NA	NA	NA	NA	NA	NA
chr18	4581964	4581657	0.98	4581657	0.99	4579942	0.98	4581657	0.99	4579942	0.94
chr18	4585572	4585577	1.0	4624468	0.5	NA	NA	4579460	1.0	NA	NA
chr18	4589385	4589384	0.78	4589384	0.79	4589384	0.83	4589384	0.86	4589384	0.79
chr18	4590613	4590320	0.76	4590612	0.98	4590612	1.0	4591478	0.97	4590320	0.99
chr18	4594362	4594361	0.76	4594361	0.67	4594361	1.0	4594361	0.55	NA	NA
chr18	4598140	4597609	0.9	4598139	0.77	4596328	0.93	4597256	1.0	4598139	1.0
chr18	4599148	4599900	0.61	4591478	0.62	4601573	0.46	4590930	0.6	4592823	0.57
chr18	4603675	4602900	0.97	4603685	1.0	4603685	0.98	4603685	1.0	4603685	1.0
chr18	4614029	4614028	0.65	4614028	0.98	4614028	0.97	4614028	0.97	4614028	0.98
chr18	4615181	4615180	0.92	NA	NA	NA	NA	4615180	1.0	NA	NA
chr18	4619675	4619674	0.7	4619674	1.0	4619674	0.83	4619674	0.82	4619674	0.88
chr18	4644733	4640454	0.49	4625102	0.64	4625102	0.64	4625102	0.65	4625102	0.59
chr18	4647154	4662720	0.91	4662720	0.85	4662720	0.98	4662720	0.9	4662720	0.91
chr18	4647207	4682685	0.75	4682685	0.76	4682685	0.63	4682685	0.9	4629150	0.91
chr18	4647683	4647682	0.59	4616539	0.03	NA	NA	4647682	0.5	4647682	0.58
chr18	4653630	4653644	0.96	4643861	0.7	4641758	1.0	4645714	0.87	4645465	0.98
chr18	4657821	4656281	0.8	4657820	1.0	4657820	1.0	4639061	0.62	4657820	0.5
chr18	4659695	4655787	0.55	4701230	0.63	4641758	0.84	4701230	0.59	4701230	0.7
chr18	4669973	4674212	0.53	4669972	0.86	4669972	0.79	4669972	0.6	4669972	0.66
chr18	4683300	4712327	0.07	NA	NA	NA	NA	NA	NA	NA	NA
chr18	4693752	4693751	0.9	4693751	0.95	4693751	0.64	4693751	0.98	4693751	0.8
chr18	4696976	4694201	0.42	4707071	0.9	4707071	0.88	4707071	0.86	4715469	0.84
chr18	4703656	4685959	1.0	NA	NA	NA	NA	NA	NA	NA	NA
chr18	4707301	4707300	0.58	4710695	0.77	4707300	0.6	4707061	0.62	4707061	0.77
chr18	4707478	4707814	0.34	4707300	0.61	4709633	0.79	4673080	0.62	4673080	0.6
chr18	4711757	4711774	0.98	4710695	0.96	4707061	0.96	4707061	0.95	4711774	0.96
chr18	4711829	4669077	0.44	NA	NA	4711840	0.33	4711840	1.0	4717129	0.1
chr18	4713057	4711456	0.98	4712595	1.0	4711456	0.99	4712019	1.0	4711456	0.95
chr18	4714312	4713549	0.82	4714311	0.84	4713132	0.87	4714311	0.88	4715751	0.85
chr18	4717311	4717310	0.69	4717310	0.56	4717310	0.68	4717321	0.3	4717310	0.54
chr18	4727292	4719303	1.0	NA	NA	NA	NA	NA	NA	NA	NA
chr18	4743337	4742155	0.84	4742155	0.73	4742877	0.71	4743140	0.7	4743140	0.63
chr18	4744307	4700227	0.06	NA	NA	NA	NA	NA	NA	NA	NA
chr18	4744698	4744697	0.71	4744697	0.97	4744697	0.88	4744697	0.94	4744697	0.93
chr18	4747066	4727607	0.45	4733660	0.43	4740901	0.49	4719443	0.51	4733660	0.57
chr18	4757608	4757971	0.72	4757607	0.87	4757607	0.81	4757607	0.88	4757607	0.88
chr18	4765491	4765490	0.69	4765490	0.8	4765490	0.97	4765490	0.82	4765490	0.76
chr18	4767415	4767414	0.98	4767414	0.98	4767414	1.0	4767414	1.0	4767414	0.97
chr18	4773237	4772122	1.0	4732091	1.0	NA	NA	NA	NA	NA	NA
chr18	4775665	4775664	0.66	4775664	0.88	4774326	0.75	4775664	0.89	4774326	0.58
chr18	4779430	4780179	0.78	4779429	0.93	4780179	0.71	4780179	0.68	4779429	0.97
chr18	4780164	4779017	0.74	4800860	0.48	4779017	0.9	4779017	0.44	4779017	0.7
chr18	4781353	4781352	0.44	4797074	0.64	4781884	0.53	4797074	0.71	4797074	0.63
chr18	4781424	4781423	1.0	NA	NA	4781438	1.0	4787904	0.82	4781423	1.0
chr18	4785437	4784605	0.33	4788008	0.82	4781884	0.6	4781884	0.8	4788008	0.72
chr18	4826268	4826196	0.97	4825938	0.99	4804361	1.0	4822976	1.0	4822976	0.97
chr18	4834109	4826885	0.72	4834108	0.75	4834108	0.98	4834108	0.66	4834108	0.45
chr18	4834638	4834637	0.21	4834637	0.57	4834637	0.5	4834637	0.55	4825088	0.46
chr18	4841645	4842809	0.62	4842746	0.63	4842746	0.5	4842746	0.43	4842746	0.63
chr18	4841832	4842354	0.95	4841836	0.99	4841836	0.98	4841836	0.84	4841836	0.97
chr18	4844959	4844959	0.86	4842811	0.97	4842811	0.92	4844959	0.87	4845973	0.8
chr18	4848585	4848584	0.49	4850657	0.48	4848584	0.4	4850657	0.5	4850657	0.41
chr18	4851342	4851341	0.76	4851341	1.0	4851341	0.96	4851341	1.0	4851341	0.5
chr18	4852247	4852274	0.89	4852274	1.0	4834164	0.5	NA	NA	4852274	1.0
chr18	4852275	4852274	0.89	4852274	1.0	4849984	0.25	NA	NA	4852274	1.0
chr18	4855208	4855207	0.8	NA	NA	NA	NA	NA	NA	NA	NA
chr18	4857987	4857986	0.53	4857986	0.56	4851370	0.89	4857986	0.97	4857986	0.98
chr18	4864839	4876332	0.44	4876332	0.79	4873218	0.85	4876332	0.8	4873218	0.84
chr18	4865336	4855187	0.58	4860990	0.67	4865342	1.0	4865342	1.0	4865342	0.91
chr18	4865908	4865907	0.88	4865907	0.93	4855515	0.64	4856075	0.53	4855515	0.69
chr18	4871820	4849809	0.5	NA	NA	4847359	0.33	NA	NA	4871824	0.95
chr18	4873445	4873444	0.83	4873444	0.59	4873444	1.0	4853090	0.5	4873444	0.28
chr18	4874979	4874759	0.59	4874759	0.89	4874978	0.79	4874978	0.75	4874978	0.84
chr18	4878064	4878082	0.23	4878082	0.38	4878085	0.41	4878085	0.3	4878082	0.31
chr18	4881057	4884342	0.94	4881065	0.5	4881065	0.94	4881065	0.71	4881065	0.72
chr18	4891537	4889576	0.83	4882671	0.84	4882671	0.79	4891536	0.49	4882671	0.92
chr18	4898717	4898716	1.0	4877918	0.5	4898716	1.0	4888613	0.93	4898716	0.8
chr18	4901110	4901109	0.68	4901109	0.82	4890279	0.75	4892493	0.72	4901109	0.84
chr18	4908793	4909342	0.67	4909342	0.65	4909342	0.42	4909342	0.68	4911254	0.55
chr18	4910039	4914450	0.81	4909342	0.89	4912396	0.83	4909342	0.83	4909342	0.86
chr18	4910919	4907351	1.0	4864796	1.0	4907351	0.96	4878232	1.0	4910924	1.0
chr18	4912397	4914450	0.59	4909342	0.94	4914450	0.63	4912396	0.79	4917659	0.73
chr18	4922948	4922947	0.61	4922947	0.63	4921832	0.49	4922947	0.35	4922947	0.74
chr18	4928470	4928572	0.83	4928572	0.97	4928572	0.93	4928572	0.95	4928572	0.97
chr18	4928585	4928584	0.74	4928584	1.0	NA	NA	4928584	0.79	NA	NA
chr18	4930651	4930676	0.75	4930207	0.46	4932222	0.84	4946964	0.62	4930207	0.8
chr18	4938763	4937895	0.71	4940174	0.85	4943767	0.71	4930627	0.71	4930436	0.73
chr18	4939290	4939297	0.96	4896203	0.5	4928871	1.0	4928871	1.0	4929795	1.0
chr18	4939422	4939421	0.98	4939421	1.0	4939421	0.97	4939421	0.98	4939421	0.99
chr18	4947142	4947141	0.88	4946052	0.99	4947274	0.99	4946052	0.95	4947141	0.98
chr18	4947275	4947274	1.0	4946052	1.0	4947274	0.96	4947184	1.0	4947274	1.0
chr18	4947918	4947923	1.0	NA	NA	NA	NA	4947923	1.0	4947923	1.0
chr18	4950310	4954508	0.59	4951413	0.74	4949090	0.79	4949090	0.74	4949860	0.77
chr18	4954509	4954508	0.81	4954508	0.96	4954508	0.97	4949090	0.93	4954764	0.95
chr18	4956048	4956052	1.0	4949577	1.0	NA	NA	4956052	1.0	4944013	1.0
chr18	4971559	4958485	0.97	NA	NA	NA	NA	4953025	1.0	NA	NA
chr18	4981856	4975429	0.94	4981855	0.99	4978374	1.0	4981855	0.99	4981855	0.99
chr18	4982376	4982375	1.0	NA	NA	NA	NA	NA	NA	NA	NA
chr18	4983873	4976549	0.97	NA	NA	NA	NA	NA	NA	NA	NA
chr18	4995297	4995318	1.0	NA	NA	NA	NA	4995318	1.0	NA	NA
chr18	5000865	5004514	0.32	4988203	0.87	5003200	0.39	5004514	0.65	5002492	0.77
chr18	5004061	5004060	0.91	5004060	0.94	5004060	0.96	5004060	0.98	5001396	0.98
chr18	5010141	5010140	0.95	5004507	0.99	5007485	0.96	5010140	0.99	5007485	0.99
chr18	5015490	5015505	0.94	NA	NA	5056641	0.0	4981337	0.8	NA	NA
chr18	5015789	5018533	0.89	5018533	0.92	5018533	1.0	5018533	1.0	5018533	1.0
chr18	5019454	5016629	0.41	5019458	0.93	5019458	0.98	5016280	0.59	5019458	0.74
chr18	5023925	5023924	0.48	5029286	0.68	5023924	0.51	5038079	0.48	5028302	0.49
chr18	5026161	5026160	0.61	5026160	0.8	NA	NA	5026160	0.72	5026160	1.0
chr18	5028431	5028437	0.81	5028437	0.56	NA	NA	NA	NA	5028437	1.0
chr18	5030740	5031396	0.37	5046222	0.36	5030751	0.42	5030751	0.3	5029261	0.46
chr18	5044789	5041051	1.0	NA	NA	NA	NA	5018350	1.0	NA	NA
chr18	5054023	5054026	0.95	5054026	0.44	5028179	1.0	5025068	1.0	5054026	1.0
chr18	5061570	5061255	0.76	5061255	0.96	5061255	0.9	5063272	0.83	5061255	0.91
chr18	5070962	5070977	0.93	5070446	0.98	5070977	1.0	5070977	0.55	5070977	0.9
chr18	5072144	5072145	1.0	5065233	1.0	5071794	1.0	5072145	1.0	5071794	0.98
chr18	5074879	5074900	0.5	5074900	0.47	5074900	0.6	5074889	0.62	5074896	1.0
chr18	5076598	5076399	0.72	5076597	1.0	5076597	1.0	5076597	0.7	5076597	0.51
chr18	5079896	5079895	0.77	5080213	0.96	5080213	0.91	5080213	0.89	5080213	0.93
chr18	5085012	5085020	0.99	5085020	1.0	5085020	0.91	5099234	0.96	5085020	0.97
chr18	5096133	5096132	0.97	NA	NA	5075134	0.01	5086778	1.0	NA	NA
chr18	5096585	5092109	0.73	5095955	0.76	5096584	0.42	5083187	0.83	5106403	0.16
chr18	5102108	5102133	0.88	5102133	0.95	5102107	0.73	5102133	0.95	5102133	0.96
chr18	5112431	5074635	0.67	NA	NA	NA	NA	5139181	0.03	5070446	0.11
chr18	5116479	5115688	0.99	5115688	0.72	5115688	0.98	5115688	0.83	5116478	0.94
chr18	5148857	5197682	0.57	NA	NA	NA	NA	5192441	0.09	NA	NA
chr18	5159175	5159174	0.98	5159174	1.0	5159174	0.99	5159174	1.0	5159174	0.98
chr18	5162625	5160530	0.76	5160760	0.81	5160760	0.56	5160530	0.77	5161347	0.61
chr18	5174739	5172132	0.88	5160963	0.98	5163579	0.92	5174738	0.96	5160963	0.97
chr18	5176442	5176186	0.53	5176186	0.74	5177036	0.68	5176439	0.57	5162143	0.19
chr18	5177492	5177491	1.0	5177491	1.0	5177491	1.0	5177491	1.0	5177013	0.91
chr18	5181123	5182351	0.95	NA	NA	5181122	0.84	5181122	0.6	5181122	0.87
chr18	5189757	5189577	0.79	5189756	0.91	5189756	0.68	5189577	0.76	5189577	0.76
chr18	5192386	5192450	0.43	5192450	0.73	5180399	0.78	5192450	0.57	5192450	0.63
chr18	5196329	5215508	0.14	NA	NA	NA	NA	NA	NA	NA	NA
chr18	5197505	5196982	0.61	5193261	0.69	5196982	0.75	5193261	0.49	5188512	0.54
chr18	5205301	5205300	0.59	5205300	0.96	5205300	0.91	5205300	0.73	5205300	0.99
chr18	5214104	5208059	1.0	5208059	1.0	NA	NA	NA	NA	NA	NA
chr18	5214964	5213101	0.88	5212685	0.79	5213101	0.98	5212725	0.94	5212685	0.92
chr18	5216022	5213101	0.99	5216025	1.0	5213101	1.0	5212725	0.96	5216829	1.0
chr18	5216699	5216698	0.96	5213252	1.0	5213252	1.0	5213252	0.98	5213252	1.0
chr18	5216902	5216901	0.99	5216901	0.99	5216901	0.89	5216901	0.97	5216901	0.96
chr18	5223718	5205364	0.04	NA	NA	NA	NA	NA	NA	NA	NA
chr18	5228625	5227631	0.52	5229127	0.69	5223122	0.82	5214116	0.58	5215658	0.66
chr18	5232229	5232228	0.92	5232228	0.83	5245266	0.07	5232228	1.0	5214363	1.0
chr18	5239988	5239987	0.95	5239987	0.97	5239987	1.0	5239987	0.9	5239987	0.99
chr18	5243302	5243568	0.66	5243568	0.82	5243568	0.96	5243568	0.81	5243568	0.81
chr18	5243937	5243936	0.7	5244262	0.95	5243936	0.56	5243936	0.78	5239717	0.91
chr18	5245397	5240115	0.97	5240115	0.99	5239320	1.0	5240115	0.99	5239320	0.99
chr18	5245953	5245952	0.86	5203770	0.05	5245946	0.62	5245946	0.71	NA	NA
chr18	5249012	5239320	0.19	5249983	0.31	5250818	0.28	5247066	0.36	5253737	0.32
chr18	5251413	5251412	0.98	5250818	0.99	5250818	0.99	5250818	0.98	5250818	0.99
chr18	5257299	5257298	0.7	5248817	0.88	5253737	0.59	5257298	0.69	5248817	0.79
chr18	5266394	5271304	0.79	5259860	0.8	5259535	0.92	5259860	0.85	5259860	0.8
chr18	5267152	5267151	0.66	5259860	0.87	5259535	0.92	5259860	0.77	5259860	0.9
chr18	5276569	5276568	0.25	5276568	1.0	5276568	1.0	NA	NA	5276568	0.67
chr18	5277740	5277750	0.95	5276800	1.0	5276800	0.99	5276800	0.95	5276800	0.93
chr18	5279407	5279406	0.43	5279406	0.62	5279406	0.72	5279406	0.53	5279406	0.67
chr18	5284021	5284020	0.79	5284020	0.75	5284020	0.5	5268259	0.74	5284020	0.56
chr18	5285822	5262295	0.55	5262295	0.8	5262295	0.64	5262295	0.68	5282852	0.69
chr18	5292209	5292208	0.91	5292984	0.96	5292208	1.0	5294187	0.91	5292984	0.89
chr18	5294461	5318505	0.33	5275089	0.2	NA	NA	NA	NA	NA	NA
chr18	5296223	5296222	0.5	5296222	0.67	5308978	0.5	5296222	0.67	5296222	1.0
chr18	5306657	5303760	0.69	5306656	0.92	5303760	0.95	5303760	0.82	5306656	0.84
chr18	5308028	5308027	1.0	5308027	1.0	5308027	0.99	5308027	0.89	5308027	0.98
chr18	5312389	5312388	0.87	5312388	0.75	5312388	0.67	5312388	1.0	5312388	1.0
chr18	5312688	5312687	0.73	5312687	0.98	5312687	1.0	5312687	0.94	5312687	0.93
chr18	5322212	5321051	0.91	5322211	0.63	5321051	0.78	5321051	0.58	5321926	0.7
chr18	5324262	5324310	0.58	5324352	0.29	5324261	0.34	5328836	0.33	5327490	0.56
chr18	5328800	5328798	0.95	5328798	1.0	NA	NA	5328798	0.9	NA	NA
chr18	5329952	5359379	0.5	NA	NA	5371869	0.12	NA	NA	NA	NA
chr18	5331437	5331436	0.75	5331436	0.83	5331436	0.72	5331436	0.72	5331436	0.79
chr18	5332409	5331436	0.64	5331436	0.82	5331436	0.75	5331436	0.77	5349064	0.76
chr18	5337564	5337563	0.28	5337563	0.43	5337563	0.34	5337563	0.31	5337563	0.26
chr18	5341633	5341632	0.52	5341632	0.95	5306299	0.17	5341632	0.75	5341632	0.46
chr18	5346251	5346250	0.4	5346250	0.79	5345796	0.66	5346250	0.57	5345796	0.73
chr18	5347535	5347534	0.9	5347534	0.96	5345796	0.92	5347534	0.91	5347475	0.92
chr18	5351201	5351200	0.56	5351200	0.9	NA	NA	5351200	1.0	5351200	1.0
chr18	5356371	5356370	0.62	5362995	0.72	5356462	0.79	5360710	0.66	5356370	0.58
chr18	5363337	5353492	0.24	5360078	0.75	5363228	0.64	5356746	0.73	5356746	0.68
chr18	5364465	5364473	0.5	5364538	0.6	5363980	0.34	5364473	0.49	5364538	0.47
chr18	5364816	5382700	0.5	NA	NA	NA	NA	NA	NA	NA	NA
chr18	5371957	5371956	0.91	5335233	0.67	5371956	0.89	5371956	0.59	5371956	1.0
chr18	5372793	5365696	0.62	NA	NA	NA	NA	NA	NA	NA	NA
chr18	5374730	5374745	0.77	5384180	0.69	5351142	0.8	5374745	0.13	5367141	0.87
chr18	5380246	5380083	0.57	5382515	0.63	5380245	0.87	5379070	0.61	5380245	0.67
chr18	5385393	5408557	0.2	NA	NA	NA	NA	NA	NA	NA	NA
chr18	5385877	5385876	0.56	5385876	0.94	5387583	0.95	5384982	0.93	5385876	0.94
chr18	5388026	5378854	0.04	5356289	0.01	5382238	0.12	NA	NA	NA	NA
chr18	5391700	5391699	0.95	5391699	0.93	5391699	0.91	5391699	0.95	5391699	0.88
chr18	5392253	5392252	0.95	5392252	1.0	5392252	0.5	5392252	1.0	5392252	1.0
chr18	5403591	5403590	0.75	5403590	0.78	5403590	0.72	5403590	0.79	5403590	0.87
chr18	5405778	5405777	0.88	5399982	0.94	5399357	1.0	5405777	1.0	5405546	1.0
chr18	5405821	5404480	0.46	5411322	0.49	5405820	0.9	5408998	0.61	5405820	0.71
chr18	5405879	5405878	0.81	5405878	1.0	5405878	0.98	5405878	1.0	5405878	0.96
chr18	5408647	5408648	0.56	5401586	0.97	5408646	0.95	5408646	0.99	5408646	0.87
chr18	5410218	5410217	0.98	5401411	1.0	5376591	0.33	5410217	0.9	5410156	0.96
chr18	5412869	5414419	0.49	5412868	0.63	5407840	0.65	5407840	0.59	5409209	0.68
chr18	5416852	5416851	0.82	5416851	1.0	5416851	1.0	5412868	0.75	5416851	1.0
chr18	5417541	5417541	1.0	5416222	1.0	NA	NA	5416222	1.0	5417541	1.0
chr18	5427506	5427505	0.97	5427505	0.95	5427505	0.64	5427505	0.78	5427505	0.97
chr18	5427749	5427750	0.97	5469414	0.17	5442121	0.02	5392000	0.75	5427750	1.0
chr18	5430558	5430557	0.91	5430557	0.91	5430557	0.44	5430557	0.96	5430557	0.93
chr18	5430729	5430728	0.86	5430728	0.55	5430728	0.72	5430728	1.0	5430728	0.64
chr18	5441463	5441462	0.84	5441462	0.91	5441711	1.0	5441462	0.96	5441711	0.95
chr18	5447449	5452526	0.54	5450928	0.86	5451641	0.8	5456775	0.76	5450928	0.87
chr18	5452379	5452225	0.72	5456518	0.96	5451641	0.95	5452225	0.94	5452225	0.95
chr18	5452783	5452919	0.96	5452782	0.99	5451641	0.98	5452782	0.97	5452225	0.88
chr18	5454191	5451030	0.58	5454203	0.79	5451030	0.86	5454209	0.59	5454209	0.68
chr18	5455295	5455294	0.92	5455294	0.98	5455294	0.64	5455294	0.99	5455294	0.91
chr18	5455621	5455620	0.91	5455620	0.67	5455620	0.68	5455620	0.91	5410942	0.33
chr18	5459396	5459280	0.97	5459280	0.97	5458709	0.89	5459663	0.83	5458709	0.98
chr18	5465973	5465972	0.92	5465866	0.98	5465866	0.92	5465866	1.0	5465972	0.98
chr18	5468913	5467994	0.72	5466746	0.98	5468923	0.98	5467380	0.97	5468923	0.93
chr18	5469774	5469773	0.7	5469773	0.86	5469773	0.71	5469773	0.87	5469773	0.9
chr18	5474230	5459129	0.96	5474229	1.0	5474229	0.06	5428286	0.82	5474229	1.0
chr18	5479761	5479760	1.0	5479760	0.98	5479094	0.6	5479760	1.0	5479760	1.0
chr18	5483176	5464290	1.0	NA	NA	NA	NA	NA	NA	NA	NA
chr18	5484942	5484941	0.97	5484941	0.96	5484941	0.67	5484941	0.93	5484941	0.68
chr18	5487392	5487390	0.67	5487390	1.0	5534787	0.06	5487390	0.83	5441067	0.66
chr18	5487496	5487495	0.95	5458377	1.0	5487495	1.0	5487495	1.0	5487495	0.2
chr18	5487791	5487790	0.93	5475471	0.44	5487790	0.75	5487790	0.58	5487790	0.87
chr18	5494666	5494671	0.75	NA	NA	5494668	0.22	5522520	1.0	5494671	1.0
chr18	5495400	5495429	0.78	5490981	0.92	5495429	0.94	5495429	0.9	5495429	0.78
chr18	5495605	5495604	0.37	5495604	1.0	5484254	0.93	5495604	0.86	5490435	0.88
chr18	5499767	5499771	1.0	NA	NA	5499771	0.93	NA	NA	5464039	1.0
chr18	5501277	5501271	0.84	5501271	0.89	5498581	0.36	5501271	0.86	5501271	0.74
chr18	5502031	5502030	0.99	5502030	0.9	5502030	0.55	5502030	0.96	5502030	0.7
chr18	5502305	5502304	0.95	5502304	0.6	5502304	0.71	5502304	0.84	5517815	0.17
chr18	5520553	5520557	0.85	5520557	0.93	5520557	0.95	5520557	0.86	5520557	0.9
chr18	5522092	5522091	0.91	5522091	1.0	5508649	0.85	5522091	1.0	5516167	0.86
chr18	5522276	5522275	1.0	5507652	1.0	5522275	1.0	5522275	1.0	5516167	1.0
chr18	5524170	5519134	0.97	5524169	1.0	5524169	0.33	5524169	0.62	5568773	0.07
chr18	5527011	5527790	0.46	5526500	0.83	5527010	0.81	5527790	0.76	5527010	0.89
chr18	5529325	5529325	0.83	5524782	0.85	5529325	0.94	5529325	0.91	5524782	0.95
chr18	5529928	5525410	0.35	5529831	0.78	5529831	0.65	5529831	0.71	5529831	0.87
chr18	5536503	5536502	0.92	5536527	0.96	5536502	1.0	5536502	0.99	5536502	1.0
chr18	5536650	5536649	0.63	5536649	0.75	5536649	0.6	5536649	0.7	5555165	0.11
chr18	5538996	5538248	0.63	5538248	0.77	5538995	0.58	5538248	0.77	5538248	0.52
chr18	5539248	5541691	0.64	5539248	0.47	5539503	0.95	5539739	0.61	5539503	0.8
chr18	5544409	5544408	1.0	5544408	1.0	5544408	0.92	5544408	1.0	5544408	0.98
chr18	5545873	5547053	0.35	5555208	0.25	5551437	0.5	5545873	0.29	5544408	0.3
chr18	5557379	5557376	0.98	5557376	0.91	5541481	1.0	5557376	1.0	5557376	1.0
chr18	5565235	5565249	0.53	5565234	1.0	5565234	0.06	5565249	0.33	5565234	0.51
chr18	5565449	5565453	0.81	5565453	0.71	5565453	1.0	5565125	0.6	NA	NA
chr18	5570581	5570580	0.93	5564528	1.0	NA	NA	5570528	0.73	5534157	0.33
chr18	5573914	5573913	0.91	5570895	0.53	5573913	0.4	5573913	0.81	5573913	1.0
chr18	5574381	5574380	0.6	5574380	0.8	5574380	0.74	5574380	0.75	5574380	0.74
chr18	5574432	5529928	0.03	NA	NA	NA	NA	NA	NA	NA	NA
chr18	5586386	5586390	0.65	5586403	0.97	5593497	0.91	5586403	0.8	5586403	0.93
chr18	5586566	5586543	0.8	5586543	0.94	5586543	0.88	5586543	0.92	5587095	0.91
chr18	5587765	5587764	1.0	5587764	1.0	NA	NA	5587764	1.0	5587764	1.0
chr18	5588536	5588535	0.81	5587042	0.98	5588535	1.0	5588535	0.98	5587042	0.97
chr18	5590567	5590046	0.82	5587042	0.97	5590566	1.0	5589630	0.96	5590046	1.0
chr18	5604006	5604028	0.98	5604028	0.99	5604028	1.0	5604028	0.99	5604028	0.99
chr18	5606882	5606882	0.66	5608809	0.78	5606882	0.58	5606882	0.85	5606882	0.71
chr18	5612090	5612089	0.96	5612089	0.33	5612089	0.72	5612089	0.73	5612089	0.63
chr18	5617319	5617318	0.39	5617320	0.59	5621018	0.82	5623655	0.63	5623655	0.72
chr18	5623656	5623655	0.94	5621018	0.85	5623655	1.0	5623655	0.86	5623655	0.98
chr18	5625945	5625944	0.96	5625944	0.67	5625944	0.66	5625944	0.85	5625944	0.61
chr18	5629410	5627239	0.31	5627154	0.33	5630690	0.42	5630690	0.49	5630690	0.43
chr18	5630860	5630860	0.4	5627239	0.23	5631848	0.88	5630860	0.64	5631848	0.7
chr18	5633121	5632970	0.72	5632970	0.79	5632970	0.95	5632970	0.89	5632970	0.82
chr18	5635713	5635712	0.81	5635712	0.99	5635712	0.99	5635712	0.99	5635712	0.98
chr18	5638172	5594587	0.14	NA	NA	NA	NA	NA	NA	NA	NA
chr18	5643801	5641956	0.47	5643111	1.0	5643111	0.99	5643184	0.9	5643800	0.98
chr18	5648205	5648219	0.51	5648219	0.81	5648204	0.85	5648204	0.57	5648204	0.72
chr18	5656390	5656389	0.96	5656389	0.8	5656389	0.44	5656389	0.79	5656389	0.75
chr18	5657913	5657925	0.99	5657255	1.0	5657255	1.0	5657925	1.0	5657925	1.0
chr18	5660359	5660358	0.37	5660358	0.91	5660358	0.89	5660358	0.78	5660358	0.84
chr18	5668769	5668768	1.0	NA	NA	NA	NA	5643643	1.0	NA	NA
chr18	5671742	5671742	0.49	5670447	0.68	5657841	0.5	5670447	0.57	5671732	0.57
chr18	5676553	5676552	0.97	5672893	0.96	5676552	0.98	5676860	0.99	5676552	0.97
chr18	5681287	5681286	0.5	NA	NA	5681286	1.0	5681286	0.67	NA	NA
chr18	5693101	5693100	0.79	5690212	0.99	5693100	0.98	5693100	0.99	5693100	0.97
chr18	5695466	5695465	1.0	NA	NA	NA	NA	NA	NA	NA	NA
chr18	5695925	5695962	0.93	5695962	0.93	5695962	1.0	5695962	1.0	5695962	1.0
chr18	5696082	5696059	0.57	5699298	0.78	5699298	0.73	5699298	0.77	5699298	0.64
chr18	5702173	5693463	0.29	5702184	0.57	5702103	0.47	5702184	0.5	5702184	0.51
chr18	5705556	5705555	1.0	NA	NA	5656177	0.03	5705555	0.67	5705555	0.64
chr18	5709568	5709440	0.67	5713908	0.7	5709567	0.73	5707268	0.8	5702103	0.56
chr18	5715176	5708388	0.53	5732857	0.63	5721454	0.22	5710832	0.41	5700599	0.54
chr18	5723243	5723242	0.5	5723242	0.5	5723268	0.25	NA	NA	5745237	1.0
chr18	5723269	5723268	0.5	5723268	0.5	5723268	1.0	NA	NA	5699723	0.95
chr18	5731787	5730881	0.73	5729028	0.81	5732159	0.76	5729028	0.63	5729028	0.7
chr18	5732521	5711439	0.25	NA	NA	NA	NA	NA	NA	NA	NA
chr18	5740088	5778806	0.02	5692954	0.03	NA	NA	NA	NA	NA	NA
chr18	5746270	5724858	0.64	5746276	0.9	5746276	0.96	5746276	0.94	5746276	0.89
chr18	5748246	5751712	0.58	5748262	0.61	5749497	0.83	5751576	0.58	5748428	0.84
chr18	5765195	5744009	0.01	NA	NA	NA	NA	NA	NA	NA	NA
chr18	5770640	5770639	1.0	NA	NA	5781273	0.11	NA	NA	NA	NA
chr18	5773647	5773656	0.56	5773656	0.97	5772102	1.0	5729490	0.59	5773656	0.9
chr18	5774943	5774943	0.93	5732267	1.0	5774943	0.8	5774943	1.0	5727510	0.2
chr18	5781274	5781273	0.34	5781273	0.39	5781273	0.46	5781273	0.41	5781273	0.44
chr18	5783058	5783057	0.87	5783057	0.93	5783057	0.89	5783057	0.94	5783057	0.83
chr18	5785007	5784111	0.92	5785006	0.41	5769538	0.62	5781201	0.79	5785006	0.59
chr18	5787084	5787083	0.77	5787083	0.59	5787083	0.96	5787083	0.62	5787083	0.85
chr18	5787435	5787434	0.73	5787434	1.0	5778806	0.79	5787434	0.85	5792640	0.88
chr18	5791826	5791825	0.47	5791825	0.53	5791825	0.31	5791825	0.37	5791825	0.75
chr18	5802418	5802422	1.0	5753748	1.0	NA	NA	NA	NA	NA	NA
chr18	5806692	5806696	0.74	5806696	0.94	5806696	1.0	5801502	0.61	5806696	0.41
chr18	5812678	5812677	1.0	5797667	1.0	5797337	0.95	5811649	1.0	5797337	1.0
chr18	5813372	5818525	0.54	5813410	1.0	5813376	0.79	5788358	0.71	5813410	0.8
chr18	5815959	5815958	0.61	5817260	0.88	5816114	0.8	5816114	0.82	5816121	0.89
chr18	5816122	5816114	1.0	5816114	0.96	5816114	0.99	5816114	0.98	5816121	1.0
chr18	5825653	5825662	0.97	5827492	0.75	5825662	0.99	5825662	0.9	5825662	1.0
chr18	5826476	5826717	0.63	5818472	0.87	5819801	0.89	5819349	0.86	5819349	0.89
chr18	5829645	5827520	0.23	5830814	0.42	5819801	0.66	5827520	0.58	5818088	0.68
chr18	5831964	5831963	0.75	5831963	0.89	5831963	0.51	5827798	0.6	5831963	0.86
chr18	5847759	5840381	0.38	5847758	0.71	5840381	0.43	5840811	0.53	5847811	0.36
chr18	5847921	5847920	0.44	NA	NA	NA	NA	5847920	0.8	NA	NA
chr18	5855216	5855215	0.68	5855215	0.81	5855215	0.88	5855215	0.83	5855215	0.97
chr18	5858282	5861100	0.45	5861100	0.81	5861100	0.9	5861100	0.79	5861100	0.82
chr18	5858333	5858332	0.69	5858332	0.94	5858332	0.65	5858332	0.48	5858332	0.58
chr18	5859585	5859584	0.89	5859584	0.65	5859584	1.0	5859584	0.5	5859584	1.0
chr18	5865657	5860010	0.94	5858661	1.0	5862169	1.0	5867822	0.99	5865657	0.96
chr18	5866186	5866192	0.86	5866192	0.98	5866192	1.0	5866192	0.98	5866192	0.83
chr18	5866346	5866336	0.28	5866948	0.77	5866371	0.6	5866347	0.51	5865657	0.55
chr18	5866396	5866416	0.82	5866395	1.0	5866395	1.0	5866395	0.83	5866395	0.78
chr18	5868624	5868623	0.97	5868623	1.0	5868623	0.84	5868623	1.0	5868623	0.8
chr18	5871868	5871867	0.31	5873037	0.56	5871867	0.72	5873037	0.55	5871867	0.6
chr18	5874730	5874729	0.41	5874729	0.84	5874729	0.82	5872443	0.79	5874729	0.87
chr18	5890006	5890005	0.89	5890005	0.98	5890005	0.95	5890005	0.99	5890005	0.82
chr18	5891374	5891374	0.64	5891373	0.81	5891377	0.34	5891373	0.83	5891373	0.52
chr18	5893283	5893282	0.97	NA	NA	NA	NA	5893282	1.0	5912171	0.5
chr18	5895561	5895560	1.0	NA	NA	5849410	0.09	NA	NA	NA	NA
chr18	5896441	5896441	0.36	5894930	0.63	5896080	0.71	5894930	0.61	5894930	0.56
chr18	5899352	5899351	0.56	5899351	1.0	5899351	0.95	5899351	1.0	5897975	1.0
chr18	5902740	5899753	0.37	5902739	0.79	5902739	0.63	5902739	0.39	5902739	0.67
chr18	5907672	5907671	0.96	5907671	1.0	5907671	0.83	5907671	0.88	5905751	0.97
chr18	5925990	5926003	0.99	5926003	0.97	5926003	0.99	5926003	1.0	5926003	0.98
chr18	5927223	5925972	0.67	5925972	0.88	5927222	0.8	5925972	0.72	5925972	0.75
chr18	5930071	5930103	0.66	5930070	0.48	5930070	0.57	5930070	0.42	5930070	0.49
chr18	5931561	5931560	0.64	5931560	0.88	5931560	0.98	5931560	0.98	5931560	0.94
chr18	5933450	5937823	0.06	NA	NA	NA	NA	NA	NA	NA	NA
chr18	5935609	5935608	0.21	5935608	0.41	5935633	0.48	5935633	0.35	5935633	0.37
chr18	5941081	5941427	0.68	5941080	0.93	5941080	0.84	5941427	0.77	5941427	0.88
chr18	5944671	5944670	0.83	5944670	0.76	5944670	0.7	5944670	0.53	5944670	0.59
chr18	5945860	5948227	0.56	5942644	0.95	5942644	0.8	5942644	0.87	5942644	0.83
chr18	5950352	5905286	0.02	NA	NA	NA	NA	NA	NA	NA	NA
chr18	5952764	5952763	0.67	5952763	0.84	5952763	0.77	5952763	0.6	5952763	0.61
chr18	5957960	5955555	0.8	5956117	1.0	5956117	0.99	5954397	0.98	5957522	0.98
chr18	5960012	5960389	0.98	5956117	0.99	5960013	0.99	5958334	0.99	5958334	0.98
chr18	5968697	5968670	0.62	5968320	0.73	5968697	0.68	5968697	0.71	5968697	0.71
chr18	5974967	5941411	0.17	NA	NA	5974971	0.71	5974971	1.0	5941411	0.33
chr18	5981656	5981674	0.9	5981655	1.0	5981655	0.8	5981655	0.97	5981674	0.97
chr18	5981974	5981974	0.33	5981974	0.49	5982193	0.74	5981974	0.4	5982193	0.75
chr18	5987892	5987891	1.0	5987891	1.0	5987891	0.97	5987891	1.0	5987891	0.99
chr18	5990766	5989507	0.49	5990969	0.38	5990765	0.64	5990969	0.32	5990656	0.58
chr18	5991974	5991986	0.71	5991986	0.7	5991986	0.9	5991986	0.67	5991986	0.66
chr18	6006013	6006012	0.96	6006012	0.92	6005671	0.96	6006012	0.81	6006012	0.91
chr18	6012668	6012667	0.98	6012667	0.99	6012667	1.0	6012667	0.98	6012667	1.0
chr18	6030502	6030501	0.93	6030501	0.98	6030501	0.99	6030501	0.96	6030501	0.97
chr18	6031812	6031811	0.5	6031811	0.43	6031811	0.71	6031811	0.37	6031811	0.34
chr18	6032284	6032283	0.85	6032283	0.96	6032283	0.9	6032283	0.94	6032283	0.72
chr18	6032385	6044050	0.31	6033024	0.37	6032283	0.49	6032283	0.45	6032385	0.54
chr18	6038686	6038685	1.0	NA	NA	6038685	1.0	NA	NA	NA	NA
chr18	6041463	6041462	0.62	6041462	0.65	6041462	0.66	6041462	0.62	6041462	0.66
chr18	6048789	6046718	0.91	6049297	1.0	6047472	0.99	6046718	0.93	6049297	0.94
chr18	6051539	6051538	0.84	6051538	1.0	6051247	0.93	6051538	0.93	6051538	0.96
chr18	6055489	6056384	1.0	NA	NA	NA	NA	6045624	1.0	6055514	1.0
chr18	6062830	6059611	0.56	6061338	0.8	6062834	0.96	6070317	0.77	6062834	0.77
chr18	6063299	6062907	0.39	6062907	0.76	6060694	0.62	6062907	0.66	6062907	0.77
chr18	6066921	6066920	0.84	6066920	0.95	6066920	0.71	6068094	0.86	6066920	0.88
chr18	6070513	6070512	0.54	6070512	0.61	6070512	0.41	6070512	0.51	6070512	0.67
chr18	6070652	6070651	0.94	NA	NA	6070651	0.61	6052403	0.5	NA	NA
chr18	6070654	6070651	1.0	6070674	0.53	6070651	0.73	6052403	0.48	6070674	0.5
chr18	6071392	6071391	0.71	6061338	0.89	6070568	0.95	6070317	0.93	6070317	0.95
chr18	6074054	6074081	0.38	6074076	0.83	6074076	0.92	6074081	0.63	6074076	0.92
chr18	6077721	6077720	0.86	6077720	0.81	6077199	0.53	6077720	0.79	6077720	0.59
chr18	6078113	6078856	0.58	6078112	0.76	6078112	0.8	6078112	0.5	6028146	0.17
chr18	6090791	6092336	0.79	6090559	0.94	6090559	0.76	6090559	0.91	6090559	0.88
chr18	6105801	6105800	0.87	6105800	0.86	6105800	0.73	6105800	0.9	6105800	0.89
chr18	6112165	6112167	1.0	NA	NA	NA	NA	NA	NA	NA	NA
chr18	6116360	6116359	0.82	6116359	0.96	6114320	0.88	6116830	0.95	6116830	0.92
chr18	6118172	6119199	0.61	6116359	0.95	6117638	0.97	6116830	0.93	6116830	0.96
chr18	6124427	6121538	0.49	NA	NA	NA	NA	6122928	0.96	NA	NA
chr18	6128178	6128177	0.88	6105183	0.07	6128177	1.0	6128177	1.0	6128177	0.54
chr18	6129367	6128440	0.52	6128440	0.6	6129368	0.3	6134859	0.57	6128440	0.62
chr18	6133334	6138687	0.64	6133333	0.7	6133333	0.43	6136545	0.57	6133333	0.79
chr18	6139496	6139495	0.95	6139495	0.25	NA	NA	6123060	1.0	NA	NA
chr18	6145587	6145586	0.75	6145586	0.96	6145586	0.81	6145586	0.56	6145586	0.68
chr18	6150425	6148494	0.37	6150424	0.68	6150424	1.0	6150424	0.81	6150424	0.48
[truncated: 23,271 more rows]
