# Supplementary material for: A deep population reference panel of tandem repeat variation
Source: Nat Commun. 2023 Oct 23;14:6711. doi: 10.1038/s41467-023-42278-3 (PMC10593948; doi:10.1038/s41467-023-42278-3)
Supplement: Supplementary file 5 — Supplementary Data 18 [file 41467_2023_42278_MOESM5_ESM.zip › tag_tables/tag_snp_info_chr19_hg38.csv]

CHROM	TR_POS	AFR_TAG_SNP_POS	LD_AFR	EUR_TAG_SNP_POS	LD_EUR	EAS_TAG_SNP_POS	LD_EAS	AMR_TAG_SNP_POS	LD_AMR	SAS_TAG_SNP_POS	LD_SAS
chr19	259465	259464	0.95	265662	0.78	276245	0.83	253938	0.71	263982	0.72
chr19	260239	256859	0.99	260238	0.99	256859	1.0	260238	1.0	256859	1.0
chr19	261529	256859	0.87	261438	0.96	256859	0.93	254899	0.99	256859	0.98
chr19	261688	261694	1.0	261694	0.95	261694	0.44	261694	1.0	261694	1.0
chr19	262538	256859	1.0	261438	0.99	249034	0.85	262552	0.95	262552	0.98
chr19	263508	263507	0.51	230483	1.0	263507	1.0	286471	0.22	NA	NA
chr19	263821	263820	0.45	263820	0.84	263820	0.96	263820	0.85	263820	0.91
chr19	266076	260970	0.93	266074	0.98	266074	0.97	266074	0.96	266074	0.99
chr19	267223	267222	0.82	257321	0.38	267222	0.78	267222	0.91	267222	0.78
chr19	267969	267766	1.0	NA	NA	NA	NA	NA	NA	NA	NA
chr19	269369	269380	1.0	269380	1.0	276245	1.0	269380	1.0	269380	0.98
chr19	272239	272273	0.97	251107	0.17	NA	NA	253268	1.0	NA	NA
chr19	274606	271072	0.93	271072	1.0	274615	0.84	271072	1.0	272938	0.07
chr19	278333	282895	0.33	NA	NA	NA	NA	NA	NA	NA	NA
chr19	279061	279060	1.0	279060	1.0	279060	1.0	NA	NA	279060	1.0
chr19	284351	284350	0.93	284350	0.9	284350	0.99	284350	0.92	284350	0.97
chr19	285436	298223	0.03	NA	NA	NA	NA	NA	NA	NA	NA
chr19	285599	285598	0.75	285598	1.0	285598	0.67	285598	1.0	285598	0.96
chr19	285648	285655	0.85	NA	NA	268052	1.0	298244	0.07	285655	0.25
chr19	286152	286164	0.87	286164	0.66	286164	0.97	286164	0.96	286164	0.92
chr19	297344	297367	0.96	297367	0.96	297367	0.99	297367	0.98	297367	0.99
chr19	310038	310938	0.69	313704	0.81	310283	0.59	308045	0.63	310938	0.77
chr19	315365	363194	1.0	269059	1.0	NA	NA	NA	NA	NA	NA
chr19	316298	316297	0.93	315552	1.0	310283	1.0	316792	0.97	311138	1.0
chr19	317531	317531	0.42	331904	0.8	319822	0.84	319822	0.82	327998	0.87
chr19	319056	319720	0.78	319444	0.74	321566	0.79	317498	0.61	317498	0.65
chr19	320386	320388	1.0	336102	0.9	NA	NA	320388	1.0	352084	0.82
chr19	321887	321886	0.82	NA	NA	321886	1.0	321886	1.0	NA	NA
chr19	322336	278575	0.5	NA	NA	NA	NA	NA	NA	NA	NA
chr19	327261	319760	0.8	327260	0.99	324058	0.6	327260	1.0	318586	1.0
chr19	331361	328621	0.99	327182	1.0	324058	1.0	321162	0.94	318586	0.99
chr19	332305	342601	1.0	NA	NA	NA	NA	319553	1.0	NA	NA
chr19	339080	338944	0.81	339079	0.95	339079	0.82	334474	0.95	339079	0.86
chr19	347670	346288	0.34	341899	0.48	347361	0.74	341899	0.29	341899	0.52
chr19	354493	355354	0.68	349604	0.96	354248	0.91	355354	0.86	354248	0.94
chr19	354851	354855	0.78	354855	0.96	354855	1.0	354855	0.97	352341	1.0
chr19	356165	328666	1.0	356164	1.0	NA	NA	356164	1.0	356164	1.0
chr19	358141	358140	0.63	358140	0.84	358140	0.67	358140	0.85	358140	0.85
chr19	358316	357764	0.72	358315	1.0	358315	0.98	358315	0.73	358315	0.99
chr19	363497	363496	1.0	NA	NA	362765	1.0	NA	NA	NA	NA
chr19	364516	364515	0.9	364241	0.17	364515	1.0	368033	0.5	364515	1.0
chr19	366140	366139	0.75	366139	0.9	NA	NA	366139	0.5	366139	0.78
chr19	370343	370347	0.69	370347	0.94	370347	0.9	370347	0.84	370347	0.91
chr19	370509	370508	0.73	370508	0.86	370866	0.69	370508	0.81	370508	0.78
chr19	371368	372936	0.62	371396	0.54	371367	0.87	371369	0.35	371250	0.43
chr19	380762	380761	0.94	380761	0.92	379684	0.95	380761	0.88	380761	0.98
chr19	383717	336636	0.5	NA	NA	371416	1.0	NA	NA	NA	NA
chr19	389951	421188	0.2	NA	NA	NA	NA	NA	NA	NA	NA
chr19	396090	396150	0.45	395977	0.66	396089	0.57	392023	0.62	392023	0.66
chr19	396781	397111	0.54	396780	0.96	396780	0.96	396780	0.97	396780	0.97
chr19	405964	405963	0.98	405963	0.96	405963	0.98	405963	0.96	405963	0.91
chr19	406853	406852	0.91	406713	1.0	406852	1.0	406852	0.79	406852	1.0
chr19	409115	375480	1.0	400881	0.5	409114	0.71	364149	0.33	NA	NA
chr19	409213	409212	0.22	409212	0.87	409212	0.86	409212	0.92	409212	0.62
chr19	421087	459537	0.5	NA	NA	NA	NA	NA	NA	NA	NA
chr19	421450	421467	0.98	421467	0.99	421467	1.0	421467	0.94	421467	1.0
chr19	426030	426029	0.57	421430	0.98	426029	0.64	421430	0.75	426029	0.78
chr19	437000	437031	0.83	NA	NA	NA	NA	397369	0.82	NA	NA
chr19	440026	440025	0.85	440025	0.8	441764	0.98	440025	0.89	440025	0.82
chr19	446055	446059	0.44	446059	0.67	446059	0.7	398510	1.0	420865	1.0
chr19	446280	446279	1.0	459451	0.33	NA	NA	418975	1.0	NA	NA
chr19	448990	448997	0.95	448997	0.97	448989	0.91	448997	1.0	448989	1.0
chr19	449360	449367	0.25	NA	NA	449367	1.0	481090	1.0	NA	NA
chr19	454791	454790	0.81	454790	0.94	454790	0.98	454790	0.92	454790	0.97
chr19	463584	473061	0.2	NA	NA	NA	NA	NA	NA	NA	NA
chr19	464873	464890	0.45	464890	0.53	464890	0.53	464890	0.45	464890	0.42
chr19	468366	456378	0.75	NA	NA	NA	NA	514183	0.08	473835	0.33
chr19	469222	469328	0.82	469223	0.85	469223	0.91	469223	0.9	469223	0.88
chr19	469691	469690	0.81	469690	0.88	469690	0.94	469690	0.93	469690	0.98
chr19	470208	470207	0.53	469979	0.94	469979	0.91	469979	0.84	470207	0.86
chr19	470374	470373	0.85	470373	1.0	459093	1.0	470373	0.92	470373	0.86
chr19	471741	471740	0.57	471740	0.97	476271	0.89	471740	0.88	471740	0.97
chr19	475777	475776	0.64	475776	0.93	475776	0.97	475776	0.84	475776	0.92
chr19	485205	485204	1.0	NA	NA	485204	1.0	NA	NA	504853	1.0
chr19	486421	486420	0.99	486342	1.0	486342	0.99	486342	0.96	486342	1.0
chr19	490363	490362	0.97	490362	1.0	490362	1.0	489058	1.0	490362	0.98
chr19	491096	490867	0.98	490943	0.75	490867	0.96	490867	0.93	490867	0.87
chr19	493972	493998	0.77	493998	0.86	493998	0.8	493998	0.94	493998	0.71
chr19	499420	499425	0.97	499425	0.96	499425	0.98	499425	0.98	499425	1.0
chr19	503579	503578	0.62	503578	0.96	503578	0.65	503578	0.91	503447	0.8
chr19	504056	504055	1.0	504055	0.87	506058	0.56	504055	0.93	504055	0.58
chr19	515401	515400	0.58	515400	0.97	515400	0.91	515400	0.91	515400	0.78
chr19	516376	516388	0.81	515400	0.59	515551	0.67	515822	0.59	515580	0.55
chr19	520337	519694	0.81	520352	0.86	520352	0.84	520352	0.95	520352	0.84
chr19	520810	516321	1.0	NA	NA	NA	NA	NA	NA	NA	NA
chr19	521478	523516	0.12	NA	NA	NA	NA	NA	NA	NA	NA
chr19	522048	522047	0.98	521816	0.97	521816	0.98	522047	0.96	522047	1.0
chr19	522362	522357	0.99	522361	1.0	522357	0.22	491573	0.82	NA	NA
chr19	526595	526590	0.74	527195	0.95	527195	0.96	527195	0.86	527195	0.95
chr19	530825	530824	0.62	530824	0.57	530824	0.76	530824	0.48	530824	0.65
chr19	531788	531787	0.76	NA	NA	531787	1.0	520772	0.67	NA	NA
chr19	538536	535528	0.68	538535	1.0	538535	0.99	544315	0.65	538535	0.86
chr19	543846	543845	0.69	543845	0.61	543845	0.97	543845	0.44	543845	0.82
chr19	545649	545648	1.0	545648	0.75	545648	1.0	525356	1.0	545648	1.0
chr19	546541	546340	0.72	547973	0.88	546540	0.93	546540	0.89	546540	0.87
chr19	553115	553118	0.89	553118	0.94	553066	0.94	553118	0.94	553066	0.99
chr19	553467	553473	0.63	553473	0.99	553473	0.98	553473	0.92	553473	0.98
chr19	554241	554240	0.94	554240	1.0	554240	0.98	554240	1.0	554240	0.95
chr19	556307	556307	0.93	556306	1.0	556307	0.56	556307	0.61	556307	0.56
chr19	557396	557395	1.0	529170	0.5	557411	0.9	557411	0.96	NA	NA
chr19	558326	550386	0.33	NA	NA	NA	NA	NA	NA	NA	NA
chr19	559913	559912	0.99	559912	1.0	559912	0.97	559912	0.98	559912	0.98
chr19	560534	560533	1.0	NA	NA	585369	1.0	560533	0.79	NA	NA
chr19	561853	561773	0.74	562060	0.62	561852	0.74	561852	0.74	561852	0.7
chr19	562825	562824	0.98	562824	0.69	562824	0.95	562824	0.68	562824	0.77
chr19	572086	572086	0.37	574301	0.76	572086	0.72	574301	0.84	569865	0.67
chr19	572584	572583	1.0	NA	NA	NA	NA	NA	NA	NA	NA
chr19	574553	574552	0.96	572878	1.0	574545	0.99	574545	1.0	575083	1.0
chr19	575186	575222	0.5	NA	NA	575195	1.0	NA	NA	575195	1.0
chr19	576749	574301	0.52	574301	0.56	574545	0.55	574301	0.75	582927	0.57
chr19	576961	576961	0.93	572878	0.91	574545	0.94	574545	0.89	575697	0.94
chr19	578735	576962	0.83	578785	0.74	577247	0.84	578785	0.75	578785	0.9
chr19	586281	586782	0.41	586330	0.81	586330	0.95	586330	0.75	587532	0.63
chr19	587212	587080	0.77	587080	0.95	587162	0.97	587080	0.94	587080	0.92
chr19	589896	589895	0.56	NA	NA	544015	0.33	NA	NA	NA	NA
chr19	595202	603279	0.14	NA	NA	NA	NA	NA	NA	NA	NA
chr19	599624	599623	0.55	599623	0.92	599623	0.44	599623	0.91	599623	0.84
chr19	599847	599710	0.42	599710	0.69	599710	0.85	599710	0.65	599710	0.54
chr19	600508	600507	1.0	600507	1.0	600507	0.97	600507	1.0	600507	1.0
chr19	610419	575795	0.67	NA	NA	NA	NA	NA	NA	NA	NA
chr19	612145	612144	0.88	612144	1.0	642661	0.5	612144	0.86	612144	0.97
chr19	612729	612733	0.88	612733	0.98	612733	0.86	612733	0.94	612733	0.93
chr19	612845	612854	0.38	612854	0.72	612733	0.85	613307	0.68	612733	0.49
chr19	626697	620999	0.46	628181	0.8	621712	0.64	619574	0.62	627033	0.61
chr19	626887	620999	0.49	614538	0.67	619408	0.8	619408	0.69	619408	0.79
chr19	633963	633962	0.93	633962	0.64	633962	1.0	633962	0.86	633962	0.93
chr19	634842	634841	0.96	634841	0.67	604406	0.67	634841	1.0	634841	1.0
chr19	636980	636979	1.0	NA	NA	636979	1.0	608365	1.0	612144	0.5
chr19	643940	688850	0.5	NA	NA	NA	NA	NA	NA	NA	NA
chr19	645601	645600	0.69	645584	0.91	645600	0.91	645600	0.66	645584	0.73
chr19	654995	655011	0.59	655011	0.24	654994	0.42	664636	0.42	624064	0.4
chr19	655326	655325	1.0	655325	1.0	NA	NA	655325	1.0	613163	1.0
chr19	659767	659766	0.9	659766	0.99	659766	0.62	659766	0.89	659766	0.92
chr19	664043	664049	0.9	664049	1.0	633531	1.0	647665	1.0	664049	1.0
chr19	664637	664636	0.9	641129	1.0	NA	NA	659907	0.68	652332	1.0
chr19	666400	666399	0.8	666399	0.6	666399	0.5	666399	0.5	666399	0.53
chr19	668064	653805	0.52	666771	0.98	666771	0.86	666771	0.95	666771	0.96
chr19	668375	668374	0.93	668374	1.0	673141	0.17	668374	0.91	668374	1.0
chr19	669614	669613	0.34	663956	0.6	669613	0.56	663956	0.55	669613	0.33
chr19	671493	671492	0.76	671492	0.79	671492	0.84	671492	0.79	671492	0.77
chr19	672245	672265	0.89	672265	0.99	672265	0.95	672265	0.95	672244	0.98
chr19	672488	672487	0.96	672487	0.95	672487	0.97	672487	0.97	672487	0.99
chr19	675680	678639	0.6	678639	0.7	678639	0.79	678639	0.69	678639	0.58
chr19	676611	676621	0.6	673790	0.89	676610	1.0	680195	0.87	676610	0.9
chr19	677216	633239	1.0	NA	NA	NA	NA	NA	NA	NA	NA
chr19	684259	684258	0.71	690309	0.57	683719	0.76	690309	0.62	680845	0.55
chr19	684429	684428	0.76	684428	0.98	684428	0.58	684428	0.81	684428	0.94
chr19	685072	681473	0.75	NA	NA	NA	NA	NA	NA	NA	NA
chr19	688345	688344	0.9	686791	0.97	686791	1.0	688344	0.89	688344	0.97
chr19	690310	690309	0.72	690369	0.88	690369	0.97	690369	0.81	690383	0.87
chr19	692369	692376	0.97	692376	0.99	692376	0.97	692376	1.0	692376	0.96
chr19	692421	692877	0.94	692877	0.93	692877	0.98	692877	0.96	692877	0.95
chr19	692935	692934	0.97	NA	NA	NA	NA	NA	NA	NA	NA
chr19	695921	672088	0.07	NA	NA	NA	NA	NA	NA	NA	NA
chr19	696216	696224	0.95	696224	0.95	696224	0.81	696224	0.99	696224	0.98
chr19	698435	698594	0.59	697626	0.59	698720	0.76	697626	0.7	697626	0.55
chr19	700194	700193	0.96	700193	0.8	700193	0.83	700193	0.73	700193	0.96
chr19	700492	654601	0.67	NA	NA	700978	0.12	716411	0.07	707016	0.25
chr19	700982	701160	0.64	701347	0.75	700697	0.79	700766	0.69	700766	0.77
chr19	701161	701160	0.8	701408	0.8	700697	0.91	701160	0.71	701160	0.94
chr19	702423	702426	0.77	702426	0.25	702426	0.5	702426	0.9	702426	0.86
chr19	703108	703107	0.89	703107	0.96	703107	1.0	703107	1.0	669268	1.0
chr19	705859	705858	0.93	NA	NA	705858	1.0	705858	0.89	732939	0.33
chr19	706166	706185	1.0	685109	0.16	NA	NA	NA	NA	NA	NA
chr19	706664	722667	1.0	NA	NA	NA	NA	NA	NA	NA	NA
chr19	714820	724025	0.07	NA	NA	NA	NA	NA	NA	NA	NA
chr19	715272	714330	0.73	715271	0.79	NA	NA	NA	NA	NA	NA
chr19	716412	716411	0.99	716411	0.85	716411	0.98	716411	0.83	716411	0.97
chr19	716937	716936	0.91	716936	1.0	716936	0.75	709335	1.0	NA	NA
chr19	718182	718181	0.55	NA	NA	NA	NA	708164	1.0	676934	0.72
chr19	722381	722389	0.64	NA	NA	697960	0.25	NA	NA	722389	0.44
chr19	732693	721080	0.03	729615	1.0	NA	NA	729615	1.0	732692	1.0
chr19	732930	732939	0.94	732937	0.82	732939	0.98	731603	0.87	732939	0.59
chr19	740969	742616	0.95	740968	0.71	740892	0.57	739866	0.35	740968	0.36
chr19	742606	742616	0.95	744188	0.57	744188	0.82	744188	0.8	740272	0.7
chr19	744400	744166	0.82	744501	0.89	744501	0.71	744128	0.85	744880	0.87
chr19	744886	744880	0.88	744880	0.99	744880	0.99	744880	0.98	744880	1.0
chr19	745687	745686	0.87	745686	0.86	745686	0.95	745686	0.87	745686	0.95
chr19	749825	749826	1.0	749826	1.0	749042	0.99	749826	0.96	749876	0.93
chr19	755933	755932	0.68	755932	0.94	755932	0.5	755932	0.52	755932	0.94
chr19	758988	714049	0.5	NA	NA	NA	NA	NA	NA	NA	NA
chr19	760686	760685	1.0	760685	1.0	760685	0.99	760685	0.98	760685	0.98
chr19	762114	763983	0.23	763093	0.94	763093	0.9	763093	0.85	763093	0.82
chr19	762642	762653	0.4	NA	NA	749195	0.12	NA	NA	NA	NA
chr19	762828	751243	0.03	NA	NA	NA	NA	NA	NA	NA	NA
chr19	766835	731879	1.0	791950	0.14	766849	0.5	766849	1.0	766849	0.5
chr19	769625	769685	0.78	769685	0.94	769267	0.93	769685	0.9	769267	0.95
chr19	770681	770680	0.64	770844	0.52	770680	0.82	770844	0.59	770844	0.57
chr19	770845	770844	0.99	770844	1.0	770844	0.98	770844	1.0	770844	1.0
chr19	772545	772544	0.62	772544	0.97	772544	1.0	772544	0.63	772544	0.97
chr19	774498	774497	0.99	774497	0.99	774497	0.98	774497	0.98	769112	0.92
chr19	776416	776415	0.56	776415	0.9	776415	0.84	776415	0.97	776415	0.93
chr19	777205	777204	0.42	777204	0.98	777204	0.93	777295	0.77	777204	0.97
chr19	780651	780650	0.7	780599	0.95	780650	1.0	780650	0.97	780599	0.97
chr19	781584	781583	0.76	780425	0.98	781583	0.99	781583	1.0	781583	0.96
chr19	781752	781751	0.47	780361	0.81	781751	0.82	780361	0.72	780361	0.73
chr19	783537	783869	0.87	783509	0.83	783509	0.99	783181	0.81	783181	0.94
chr19	783709	783771	0.95	783742	0.97	783742	0.96	783771	0.97	783742	0.92
chr19	784186	784185	0.97	784185	0.98	783536	0.75	784185	0.94	784185	0.96
chr19	784460	784736	0.82	784459	0.88	783742	0.89	785239	0.9	784736	0.86
chr19	785240	784736	0.96	785239	0.99	783742	1.0	785239	0.97	784736	1.0
chr19	786060	786059	0.57	786092	0.74	786092	0.95	788370	0.39	786092	0.67
chr19	786448	786368	0.99	786368	0.99	786447	1.0	786368	0.99	786321	0.99
chr19	786463	786368	0.99	786368	0.98	786447	0.99	786368	0.96	786321	1.0
chr19	788395	788394	0.92	NA	NA	788410	0.33	788370	0.71	740242	0.12
chr19	790162	790161	0.9	790161	0.99	790161	0.98	790161	0.8	790161	0.99
chr19	791378	791377	0.93	791516	0.95	791377	0.98	791377	0.98	791516	0.98
chr19	793522	793532	0.99	793532	1.0	793532	1.0	793532	0.94	793532	0.61
chr19	800102	800101	0.51	797704	0.73	800101	0.84	800101	0.51	800101	0.58
chr19	807643	793644	0.69	783496	1.0	829112	0.17	769523	1.0	NA	NA
chr19	809308	803202	0.36	809307	0.99	809307	0.89	809307	0.86	809307	0.99
chr19	812611	859453	0.5	NA	NA	NA	NA	NA	NA	790411	0.17
chr19	823121	823120	0.48	823120	0.7	823120	0.49	823120	0.68	823120	0.64
chr19	823442	823550	0.75	823550	0.93	823550	0.95	823550	0.88	823550	0.9
chr19	824510	824361	0.54	824361	0.77	824509	0.61	824361	0.75	824361	0.81
chr19	824808	824807	0.71	824807	0.38	824824	0.75	824807	0.42	824807	0.95
chr19	825312	825333	0.25	NA	NA	NA	NA	NA	NA	829936	0.5
chr19	826757	826756	0.91	826756	0.67	NA	NA	826756	0.87	NA	NA
chr19	827387	827386	0.89	827386	0.91	827386	0.95	827386	1.0	827386	0.91
chr19	829936	828059	0.24	829743	0.71	829936	0.61	831402	0.64	831402	0.75
chr19	831081	831080	0.91	NA	NA	826173	0.83	864848	1.0	831080	0.3
chr19	832508	832516	0.72	783496	1.0	NA	NA	832516	0.67	832516	1.0
chr19	834670	834669	0.66	834669	0.73	834669	0.78	834669	0.71	834669	0.72
chr19	836259	836043	0.78	836043	0.98	836557	0.98	836043	0.98	836043	0.97
chr19	836371	836370	0.94	836370	1.0	NA	NA	NA	NA	832475	0.25
chr19	836932	836949	1.0	NA	NA	NA	NA	834763	0.5	836501	1.0
chr19	837107	836551	0.72	837106	0.91	837106	1.0	837106	1.0	837106	0.86
chr19	838343	838342	0.68	838178	0.88	838342	0.87	838178	0.82	838342	0.85
chr19	838749	838748	0.64	838748	0.96	838748	0.92	838748	0.9	838748	0.63
chr19	838912	838911	0.95	838677	0.9	838677	0.67	838814	0.99	838677	0.99
chr19	842026	842024	0.99	842024	0.95	842024	1.0	842024	0.94	842024	0.98
chr19	842319	842482	0.75	842024	0.84	842024	0.83	841813	0.83	842482	0.81
chr19	844947	844975	0.41	844946	0.69	844946	0.78	844946	0.49	844946	0.67
chr19	846057	846054	1.0	NA	NA	NA	NA	846054	1.0	869135	0.07
chr19	854287	854286	0.55	854286	1.0	854286	0.91	854286	0.69	854286	1.0
chr19	854430	854429	0.86	854429	0.89	854286	1.0	854429	0.91	854429	0.84
chr19	854637	854648	0.55	824358	1.0	860049	0.5	807985	1.0	868612	0.05
chr19	854714	854732	0.67	854732	0.75	NA	NA	854732	1.0	847555	0.03
chr19	854840	854835	1.0	NA	NA	NA	NA	NA	NA	882650	1.0
chr19	856725	856724	0.91	856724	0.98	856724	0.97	856724	0.98	856724	0.91
chr19	860185	860188	0.8	825894	0.67	860197	1.0	844436	0.69	860197	0.86
chr19	863609	863608	0.87	863608	0.81	863608	0.44	863608	1.0	863608	0.71
chr19	864794	864803	0.61	864803	0.76	864803	0.89	864803	0.71	864803	0.81
chr19	865120	865119	0.35	865119	0.74	865119	0.93	865119	0.78	865119	0.95
chr19	870762	870149	0.8	NA	NA	NA	NA	NA	NA	NA	NA
chr19	875846	858098	0.33	NA	NA	921188	1.0	NA	NA	NA	NA
chr19	877641	877617	0.87	832516	0.5	881289	0.17	877640	0.44	877640	0.94
chr19	880925	880924	0.5	880936	0.5	867449	0.82	880936	1.0	880794	0.96
chr19	884416	884415	0.79	884415	0.84	884415	1.0	856816	0.8	879943	1.0
chr19	887080	887096	0.55	860188	1.0	NA	NA	887096	0.7	914582	0.04
chr19	888525	888524	0.88	888524	0.92	888524	0.94	888524	0.95	888524	0.91
chr19	892874	892615	0.27	892881	0.38	892881	0.16	892881	0.28	892881	0.25
chr19	893586	893585	0.55	893793	0.89	893585	0.58	893793	0.83	893793	0.81
chr19	895087	895086	1.0	895086	1.0	NA	NA	NA	NA	NA	NA
chr19	898405	898404	0.53	898404	0.46	898353	0.71	898404	0.41	898404	0.75
chr19	904776	904782	1.0	NA	NA	904782	1.0	NA	NA	NA	NA
chr19	905203	885986	0.67	NA	NA	905207	1.0	NA	NA	905207	1.0
chr19	905685	905684	0.69	905684	0.75	905700	0.82	865119	0.37	905700	0.86
chr19	906031	906031	1.0	NA	NA	906031	1.0	859312	0.33	864112	1.0
chr19	906221	906220	0.38	906220	0.87	906220	0.31	906220	0.55	906220	0.76
chr19	906809	906809	0.5	905445	0.69	905204	0.65	905445	0.69	905204	0.52
chr19	908196	908195	0.6	NA	NA	NA	NA	NA	NA	NA	NA
chr19	908611	908607	1.0	NA	NA	NA	NA	NA	NA	908607	1.0
chr19	910324	910323	0.78	910323	0.69	910323	0.7	910323	0.74	910323	0.62
chr19	916018	916038	1.0	916038	1.0	NA	NA	916038	0.87	916038	1.0
chr19	916718	916717	0.84	NA	NA	NA	NA	916717	0.53	NA	NA
chr19	921444	914903	0.28	922857	0.47	920642	0.63	923830	0.5	920642	0.47
chr19	922264	922992	0.59	922857	0.8	922111	0.65	922857	0.65	922857	0.52
chr19	930512	930511	0.93	NA	NA	892037	0.5	930511	0.69	930511	0.17
chr19	931452	931407	0.93	931407	0.96	931407	0.97	931407	0.97	931702	0.93
chr19	932002	932297	0.97	NA	NA	NA	NA	887749	0.67	NA	NA
chr19	933841	933856	0.48	934373	0.45	933655	0.39	933856	0.5	933655	0.3
chr19	939096	939095	0.91	939095	0.91	939095	0.58	937445	0.89	939095	0.9
chr19	943568	923302	0.12	NA	NA	NA	NA	NA	NA	NA	NA
chr19	944325	939501	0.5	942660	0.82	941825	0.79	942660	0.83	941423	0.8
chr19	946797	946796	0.65	946796	0.9	NA	NA	946796	1.0	938685	0.64
chr19	946959	946958	0.97	946958	0.65	946958	0.92	946958	0.98	946958	0.63
chr19	949677	949676	0.4	949676	0.96	950694	0.9	949676	0.88	950694	0.8
chr19	950825	950829	1.0	950829	0.95	950829	0.95	950829	1.0	950829	1.0
chr19	958890	958889	0.58	958889	1.0	957504	0.99	958889	0.92	958889	0.95
chr19	962514	962659	0.96	961054	0.9	961054	0.89	962659	0.92	962108	0.89
chr19	965528	965527	0.57	965527	0.57	965527	0.56	965527	0.49	959261	0.75
chr19	965992	965991	0.65	968318	0.86	967820	0.65	967820	0.74	965775	0.9
chr19	966166	966185	0.88	966185	0.99	960277	0.96	966185	0.93	966165	0.97
chr19	966459	966458	0.75	967820	0.77	966458	0.76	967820	0.81	965775	0.84
chr19	968045	968044	0.97	968318	0.98	967820	0.96	968318	0.98	965775	0.96
chr19	968359	968352	0.94	NA	NA	NA	NA	957031	0.67	NA	NA
chr19	971614	937523	0.14	NA	NA	964787	0.5	NA	NA	994249	0.07
chr19	971932	971680	0.96	971949	1.0	971949	1.0	971680	0.77	NA	NA
chr19	972222	972222	0.29	972222	0.39	972248	0.46	972222	0.24	968851	0.32
chr19	977878	976719	0.94	977877	0.93	977877	0.95	977877	0.96	977877	0.96
chr19	977965	992351	0.69	NA	NA	NA	NA	NA	NA	994249	0.07
chr19	977979	992351	0.69	932027	0.33	977978	1.0	NA	NA	977977	0.44
chr19	978271	978272	0.79	976391	0.94	979399	0.8	976391	0.8	976391	0.87
chr19	981951	981722	0.83	979399	0.91	981722	0.65	981958	0.66	981722	0.69
chr19	983562	983561	0.54	983561	0.95	983561	0.57	983561	0.63	983561	0.67
chr19	996857	996856	1.0	NA	NA	NA	NA	1019204	0.5	996856	0.8
chr19	997263	997256	0.86	997256	0.94	997256	0.94	997256	0.96	997256	0.97
chr19	997658	997822	0.69	996934	0.72	997822	0.75	997822	0.78	997657	0.53
chr19	998886	999277	0.32	998909	0.42	997068	0.22	998909	0.44	993869	0.24
chr19	999808	999806	0.86	999806	0.81	999806	0.9	999806	0.79	999806	0.9
chr19	1000581	1000580	1.0	NA	NA	982099	0.5	NA	NA	1000580	0.81
chr19	1002466	1002465	0.43	1006387	0.57	1002465	0.67	1006387	0.42	1002465	0.44
chr19	1002875	1002874	1.0	1002874	0.79	1002874	1.0	1002874	1.0	1002874	0.52
chr19	1006004	993039	1.0	NA	NA	NA	NA	NA	NA	980907	1.0
chr19	1006446	1006387	0.96	1006387	0.98	1006387	1.0	1006387	0.92	1006428	1.0
chr19	1008314	1007520	1.0	1008327	1.0	1014808	0.67	1004369	0.86	1008327	1.0
chr19	1009187	1009186	1.0	1009186	0.99	1009186	0.98	1009186	1.0	1009186	0.96
chr19	1018988	1018987	0.98	1018987	0.99	1018987	0.91	1018987	0.96	1018987	0.94
chr19	1022212	1023055	0.78	1023055	0.87	1023055	0.83	1023055	0.85	1023055	0.85
chr19	1025180	1021726	0.44	1022211	0.66	1025585	0.55	1022211	0.63	1022211	0.61
chr19	1025576	1025585	0.69	1025585	0.63	1025585	0.71	1025585	0.57	1025585	0.59
chr19	1025894	1025849	1.0	1010674	0.94	1022312	1.0	1025849	1.0	1022312	0.95
chr19	1028253	998878	0.5	NA	NA	NA	NA	NA	NA	NA	NA
chr19	1029709	1029708	0.96	1029708	0.98	1029708	1.0	1029993	0.96	1029708	1.0
chr19	1032235	1032234	0.74	1032234	0.68	1032251	0.8	1032234	0.69	1032475	0.64
chr19	1037970	1036315	0.73	1036914	0.92	1036457	0.86	1039411	0.77	1036914	0.84
chr19	1043938	1043937	0.82	1043937	0.6	1043937	0.7	1043937	0.8	1043937	0.68
chr19	1044104	1044103	0.97	NA	NA	1044103	0.83	1044103	1.0	1044103	1.0
chr19	1045837	1045836	1.0	1045836	1.0	1039992	1.0	1045836	1.0	1045836	1.0
chr19	1048809	1046040	0.58	1048808	0.54	1048824	0.77	1048808	0.54	1048824	0.68
chr19	1059232	1051927	0.64	1050875	0.58	1055499	0.49	1055499	0.34	1050875	0.56
chr19	1060515	1060522	0.96	1060522	0.89	1057864	0.75	1060522	0.98	1059776	0.82
chr19	1061700	1061699	0.95	1061699	0.99	1061699	0.95	1061699	1.0	1061699	0.99
chr19	1069817	1068874	0.6	1069816	0.64	1068735	0.87	1069816	0.66	1071313	0.73
chr19	1070498	1070503	0.93	1069554	0.9	1069554	0.98	1070503	0.86	1069554	0.84
chr19	1072047	1072058	0.76	1072058	0.99	1072058	0.92	1072058	1.0	1072058	0.99
chr19	1075237	1075236	0.57	1075980	0.89	1075236	0.91	1071313	0.81	1071313	0.85
chr19	1078127	1078130	0.98	1078130	1.0	1076782	0.99	1078130	0.99	1078130	0.99
chr19	1078720	1078719	1.0	NA	NA	1078719	0.56	1078719	1.0	NA	NA
chr19	1079180	1079179	0.94	1079179	0.96	1078995	0.95	1079179	0.94	1079179	0.99
chr19	1079504	1079503	0.87	1078896	0.88	1079503	0.95	1077434	0.65	1078896	0.68
chr19	1082273	1082278	0.97	1082278	1.0	1082278	0.98	1082278	0.99	1082278	0.99
chr19	1085847	1085846	0.48	NA	NA	1085858	0.87	1039350	1.0	1085858	1.0
chr19	1086994	1086993	0.48	1086353	0.48	1086993	0.87	1086353	0.5	1086993	0.55
chr19	1094544	1094543	0.93	1094543	0.99	1094543	0.73	1094543	1.0	1094543	0.97
chr19	1096926	1098442	0.46	1095152	0.97	1096925	0.91	1097746	0.83	1095152	0.95
chr19	1097098	1096912	0.87	1097007	0.81	1097007	1.0	1096912	0.72	1097097	0.99
chr19	1097495	1097494	0.99	1095739	1.0	1097494	0.98	1097494	0.97	1095739	0.96
chr19	1099897	1099896	0.9	NA	NA	NA	NA	1100592	0.71	1099896	1.0
chr19	1100532	1135046	0.07	NA	NA	NA	NA	NA	NA	NA	NA
chr19	1100649	1100648	0.75	NA	NA	1100648	0.44	1100648	1.0	NA	NA
chr19	1103621	1103620	0.96	1103620	1.0	1103231	1.0	1103620	0.98	1103231	0.99
chr19	1118340	1091022	1.0	NA	NA	NA	NA	1129294	0.17	NA	NA
chr19	1118870	1118877	0.66	1118880	1.0	1070510	1.0	1118877	0.73	1102316	0.81
chr19	1120895	1120894	1.0	1115078	1.0	NA	NA	NA	NA	NA	NA
chr19	1125197	1125196	1.0	1125196	1.0	1125196	0.98	1125196	1.0	1125196	0.98
chr19	1125676	1125683	0.9	NA	NA	NA	NA	1123490	1.0	NA	NA
chr19	1128398	1097256	0.5	1128397	0.98	1128397	1.0	1128397	0.89	1128397	0.96
chr19	1128969	1128968	0.99	1128968	0.84	1129979	0.94	1128968	0.91	1128968	0.95
chr19	1136019	1124834	0.67	1107484	0.5	NA	NA	NA	NA	1136018	0.56
chr19	1140300	1140313	1.0	1140299	0.76	1140299	0.4	1152915	0.8	1140299	0.67
chr19	1141221	1141220	1.0	1141220	1.0	1151876	1.0	NA	NA	NA	NA
chr19	1145305	1145304	0.94	1145304	0.85	1145304	0.96	1145678	0.69	1145304	0.97
chr19	1153239	1153238	0.7	1153238	0.94	1153140	0.95	1153238	0.94	1152314	1.0
chr19	1162460	1162459	0.92	1162377	1.0	1162459	0.99	1162377	0.99	1162459	1.0
chr19	1166616	1171032	0.4	1173555	0.2	1166617	0.46	1158901	0.21	1166617	0.47
chr19	1170730	1170744	0.83	NA	NA	NA	NA	NA	NA	NA	NA
chr19	1172991	1172990	0.56	1172990	0.91	1172990	0.47	1172990	0.82	1172990	0.9
chr19	1176362	1176361	0.7	1176361	0.59	1176361	0.87	1176361	0.85	1176361	0.76
chr19	1178521	1176317	0.65	1182416	0.79	1178655	0.96	1182416	0.82	1178520	0.86
chr19	1180840	1180839	0.97	1180839	0.97	1178956	0.95	1180839	0.97	1180839	1.0
chr19	1181257	1132887	1.0	NA	NA	NA	NA	NA	NA	1181256	1.0
chr19	1183038	1183037	0.96	1164361	0.04	1143203	0.5	1182695	1.0	NA	NA
chr19	1183211	1183210	1.0	1183210	1.0	1180637	0.75	1199113	1.0	1158589	1.0
chr19	1185213	1209568	0.5	NA	NA	1223780	0.33	NA	NA	NA	NA
chr19	1186849	1186848	0.98	1184965	0.98	1186848	0.98	1184707	0.94	1184965	1.0
chr19	1187022	1187021	0.86	1187021	0.85	1187021	1.0	1187021	0.53	1187021	0.81
chr19	1187319	1187318	0.99	1187549	0.95	1187549	0.99	1187318	0.98	1187318	0.99
chr19	1187644	1187656	0.56	NA	NA	NA	NA	NA	NA	NA	NA
chr19	1188032	1188043	0.97	NA	NA	NA	NA	1185415	1.0	NA	NA
chr19	1188209	1188383	0.94	1188221	0.98	1187676	0.99	1188221	0.98	1186451	0.96
chr19	1188389	1186588	0.79	1188388	1.0	1188388	0.5	1188388	0.5	1188388	0.83
chr19	1190434	1190433	0.95	1190433	1.0	1183952	0.5	1189794	0.8	1190433	1.0
chr19	1190731	1190730	0.52	1190730	0.64	1190730	0.93	1190730	0.85	1190730	0.77
chr19	1190898	1163982	0.25	1151725	0.14	NA	NA	1174017	0.08	NA	NA
chr19	1191058	1191066	1.0	1145189	1.0	NA	NA	1188081	1.0	NA	NA
chr19	1191450	1191467	0.89	1188483	1.0	1172640	0.5	1191467	0.94	1163873	0.17
chr19	1193750	1193749	0.8	1193749	0.99	1193749	1.0	1193749	0.96	1193749	0.98
chr19	1199282	1199287	0.95	1199287	0.98	1199287	0.98	1199287	0.98	1199287	0.98
chr19	1199975	1237122	0.42	1228205	0.25	1227345	0.28	1173922	0.5	1164933	0.5
chr19	1200153	1179966	0.1	1180026	0.02	1166187	1.0	NA	NA	NA	NA
chr19	1200775	1200774	1.0	1226219	0.25	NA	NA	1232108	0.01	1200774	1.0
chr19	1202184	1204218	0.46	1202183	0.99	1200783	1.0	1202183	0.88	1202183	0.94
chr19	1203101	1203100	0.77	1203100	0.63	NA	NA	1199987	0.55	1199987	1.0
chr19	1203761	1203760	1.0	NA	NA	NA	NA	NA	NA	NA	NA
chr19	1206798	1206797	1.0	1206797	1.0	1224260	0.67	1206797	1.0	NA	NA
chr19	1208307	1208306	0.54	1208306	0.93	1208290	0.95	1208306	0.95	1208290	0.86
chr19	1208785	1210338	0.81	1208073	0.86	1208784	0.91	1208073	0.74	1208073	0.74
chr19	1209583	1209583	0.54	1208290	0.57	1209583	0.65	1209583	0.4	1208290	0.6
chr19	1211461	1211460	0.47	1211460	0.85	1211460	0.63	1211460	0.51	1211460	0.76
chr19	1212268	1211543	0.54	1218220	0.39	1217561	0.78	1218524	0.56	1225000	0.31
chr19	1216080	1222018	1.0	1244482	0.67	NA	NA	NA	NA	1237504	1.0
chr19	1216835	1216834	0.62	1216834	1.0	1216834	0.98	1216834	1.0	1217561	0.95
chr19	1218145	1210192	0.75	NA	NA	1218144	1.0	1173922	1.0	1218144	1.0
chr19	1219529	1219546	0.98	1210373	1.0	1219546	0.71	1219546	1.0	NA	NA
chr19	1225277	1225276	0.93	NA	NA	1225276	1.0	1225276	1.0	1225276	0.64
chr19	1228047	1228059	0.33	1263696	0.09	1228059	0.43	1221500	1.0	1221500	0.8
chr19	1241391	1241390	0.53	1241390	0.68	1242049	0.71	1241390	0.5	1242049	0.77
chr19	1252546	1241933	0.98	1252545	0.75	1252545	0.75	1252545	1.0	1252545	1.0
chr19	1253269	1253268	1.0	NA	NA	NA	NA	NA	NA	NA	NA
chr19	1257394	1275723	0.5	NA	NA	NA	NA	1290812	1.0	NA	NA
chr19	1257396	1257395	0.96	NA	NA	1257421	0.73	1246256	0.5	1252866	1.0
chr19	1257510	1257517	0.46	1257517	0.63	1257517	0.36	1257517	0.67	1257517	0.56
chr19	1258793	1215556	0.06	1258803	0.43	1282423	0.1	1237512	0.2	1258803	1.0
chr19	1259081	1259080	0.94	1259080	0.95	1259080	0.99	1259080	0.9	1259080	0.84
chr19	1259409	1259408	1.0	NA	NA	NA	NA	1210192	1.0	NA	NA
chr19	1263161	1263160	0.68	1263160	0.89	1263160	0.79	1263160	0.92	1263160	0.85
chr19	1264234	1264233	0.72	1264233	0.89	1264233	1.0	1264233	0.71	1231209	1.0
chr19	1267471	1259839	0.8	1264338	1.0	1267470	0.86	1267470	1.0	1267470	1.0
chr19	1272778	1272777	0.33	NA	NA	1272777	0.6	NA	NA	1272777	1.0
chr19	1273798	1273811	0.62	1273821	1.0	1252866	0.01	1273821	0.5	1273821	0.93
chr19	1275576	1291276	0.31	NA	NA	1275584	0.66	1245697	0.34	1281164	0.89
chr19	1275916	1275931	0.3	1275931	0.42	1275931	0.71	1275931	0.39	1275931	0.27
chr19	1277477	1248031	0.67	1288023	0.11	1277476	0.6	1247138	1.0	1229911	1.0
chr19	1277505	1326879	1.0	NA	NA	NA	NA	NA	NA	NA	NA
chr19	1282134	1315134	0.5	1329380	1.0	NA	NA	NA	NA	NA	NA
chr19	1301115	1301123	0.9	1301123	0.86	1301114	1.0	1301123	0.6	1301123	0.87
chr19	1301962	1301975	0.56	NA	NA	NA	NA	NA	NA	NA	NA
chr19	1305811	1305848	0.86	NA	NA	NA	NA	1324523	0.25	1301816	0.18
chr19	1306798	1303211	0.33	1348424	0.41	NA	NA	1328762	0.33	1348424	0.5
chr19	1307106	1306522	0.55	1307124	0.94	1307105	0.75	1307124	0.94	1307124	0.96
chr19	1309195	1309194	1.0	NA	NA	NA	NA	NA	NA	NA	NA
chr19	1312362	1312361	0.91	1312361	1.0	1322707	0.5	1312361	1.0	NA	NA
chr19	1314860	1314874	0.5	1314866	0.5	1314874	1.0	1314866	1.0	1314866	1.0
chr19	1317551	1317550	0.46	1305177	1.0	1329063	1.0	1302247	1.0	1357376	0.5
chr19	1319933	1323932	0.39	1322313	0.99	1323330	0.93	1322313	0.95	1320411	0.82
chr19	1320304	1316064	0.5	1355873	0.17	1342726	1.0	1332604	0.02	NA	NA
chr19	1321135	1320873	0.91	1323338	0.79	1321165	0.99	1320150	0.82	1321107	0.91
chr19	1322657	1322656	1.0	1322656	1.0	NA	NA	1296037	0.7	1322656	1.0
chr19	1326278	1326277	0.99	1326277	0.82	NA	NA	1326277	1.0	1319781	0.17
chr19	1327140	1327808	0.54	1327139	0.54	1327139	0.94	1327139	0.79	1327139	0.97
chr19	1327809	1327363	0.98	1327363	0.94	1327363	0.99	1327363	0.94	1327363	0.95
chr19	1328596	1328607	0.89	1328607	0.97	1328492	0.97	1328607	0.98	1328607	0.96
chr19	1328899	1329062	0.5	1328898	1.0	1300145	0.03	NA	NA	1328898	1.0
chr19	1329042	1329118	0.45	1329118	0.96	1328492	0.95	1329118	0.93	1329118	0.92
chr19	1329352	1329354	0.87	1329354	0.32	1300214	0.25	1329354	0.51	1329354	0.33
chr19	1331496	1331513	0.97	1331513	0.26	1311041	0.5	1284691	0.64	1345427	0.7
chr19	1333371	1333370	1.0	1333370	1.0	NA	NA	1333370	0.86	1333370	1.0
chr19	1339034	1339033	0.77	1337443	0.8	1339033	0.95	1339033	0.93	1340261	0.9
chr19	1339575	1339574	0.5	NA	NA	1339574	1.0	NA	NA	1339574	1.0
chr19	1345185	1339397	0.67	1345184	0.8	NA	NA	NA	NA	1345184	0.2
chr19	1346025	1346024	0.6	1346024	0.93	1346024	0.98	1346024	0.91	1346024	0.94
chr19	1346336	1346335	0.28	1331325	1.0	1346335	1.0	NA	NA	NA	NA
chr19	1346846	1346845	0.28	1346845	0.89	1346845	0.96	1346845	0.81	1346845	0.89
chr19	1347796	1347795	0.75	1347795	0.93	1347795	0.92	1347795	0.87	1347795	0.94
chr19	1348413	1348286	0.85	1348424	0.71	1348424	0.83	1348286	0.9	1348424	0.5
chr19	1350480	1350491	0.12	1350491	0.56	1350491	0.44	NA	NA	1350487	0.9
chr19	1350790	1350789	0.79	1350789	0.91	1350789	0.92	1350789	0.89	1350789	0.93
chr19	1352467	1394444	0.08	NA	NA	NA	NA	1376297	0.5	NA	NA
chr19	1354985	1354984	0.79	1354984	0.69	1354984	0.71	1354984	0.72	1354984	0.69
chr19	1356657	1356656	0.69	1356656	0.99	1356656	0.94	1356656	0.9	1356656	0.91
chr19	1357400	1356656	0.67	1357083	0.68	1357083	0.93	1357083	0.44	1357083	0.8
chr19	1358190	1358189	0.86	1358189	0.93	1358189	0.59	1358189	0.72	1358189	0.69
chr19	1362024	1362033	0.62	NA	NA	1362066	0.45	NA	NA	1318703	0.48
chr19	1364474	1364473	1.0	NA	NA	1364473	1.0	1349895	1.0	1364473	0.69
chr19	1374188	1379960	0.07	1374187	1.0	NA	NA	1374187	1.0	1374187	0.76
chr19	1375059	1375058	0.97	1375058	0.68	1392590	0.04	1375058	1.0	1375058	0.72
chr19	1375222	1375221	0.97	1375221	0.93	1375221	0.85	1375221	0.98	1372442	0.94
chr19	1375805	1372133	0.81	1375438	0.8	1374451	0.91	1366423	0.75	1375438	0.89
chr19	1381625	1381624	0.86	1381624	0.97	1381624	0.99	1381624	0.91	1381624	0.95
chr19	1382241	1382240	0.99	1382240	0.99	1382240	1.0	1382240	1.0	1382240	0.97
chr19	1385822	1385821	0.25	1385821	0.5	1385821	1.0	NA	NA	NA	NA
chr19	1389884	1389907	0.41	1389907	0.82	1390195	0.9	1389907	0.98	1389907	0.95
chr19	1391478	1391486	0.76	1386716	0.95	1391362	0.78	1388539	0.85	1389065	0.83
chr19	1394657	1394684	0.65	NA	NA	1346518	1.0	1350778	1.0	NA	NA
chr19	1395489	1395488	0.97	1433982	0.03	1395488	1.0	1395488	0.56	1402496	0.27
chr19	1398421	1398420	0.94	1382041	1.0	1398420	0.33	1398420	0.82	1398420	1.0
chr19	1398612	1398611	0.97	1396405	0.53	1398611	1.0	1398611	1.0	1398611	0.69
chr19	1402080	1402098	0.67	1402098	0.66	NA	NA	1367604	1.0	1367604	1.0
chr19	1402586	1402585	0.97	1402585	0.57	1402585	0.98	1402585	1.0	1402585	0.91
chr19	1403176	1403175	0.52	1404836	0.77	1403175	0.94	1403175	0.79	1403175	0.8
chr19	1404657	1404657	0.94	1404657	1.0	NA	NA	1404657	0.42	1404657	1.0
chr19	1404837	1404836	0.96	1404836	0.95	1404836	0.94	1404836	0.92	1404836	0.94
chr19	1405422	1405421	0.95	1404657	0.8	1405765	0.97	1405421	0.97	1404657	0.67
chr19	1405590	1405263	0.99	1405589	1.0	1405589	0.95	1405100	0.95	1405100	0.99
chr19	1405935	1405934	0.99	1405934	0.95	1405934	0.99	1405934	0.96	1405934	0.94
chr19	1407297	1407322	0.5	NA	NA	1360112	1.0	NA	NA	NA	NA
chr19	1413990	1408905	0.15	1409682	0.25	1432304	0.22	1413989	0.19	1411166	0.18
chr19	1420485	1420484	0.53	1459235	0.67	1420484	0.67	1389169	1.0	1454430	0.5
chr19	1422815	1422845	0.98	1422845	0.99	1422845	0.99	1422845	0.95	1422845	0.99
chr19	1423041	1373253	0.46	1427369	1.0	1427369	0.87	1407923	0.9	1427369	0.9
chr19	1430723	1430722	0.52	1430722	0.63	1430722	0.5	1430722	0.53	1430722	0.59
chr19	1436352	1436366	0.77	NA	NA	1438403	1.0	1409987	0.8	NA	NA
chr19	1437650	1438282	0.69	1415397	0.87	1437649	0.56	1437640	0.7	1395234	0.57
chr19	1443871	1476516	0.2	NA	NA	NA	NA	NA	NA	NA	NA
chr19	1448545	1446963	0.21	1449225	0.86	1448544	0.3	1446963	0.31	1449225	0.56
chr19	1448844	1441437	0.52	1448843	0.84	1448737	0.58	1448843	0.6	1448843	0.66
chr19	1454365	1454364	0.68	1454043	0.67	1454364	0.97	1454043	0.65	1454043	0.64
chr19	1454987	1454986	0.7	1457876	0.51	1456596	0.68	1456654	0.62	1454043	0.59
chr19	1461852	1461851	0.53	1461851	0.78	1461851	0.37	1461851	0.54	1432056	0.85
chr19	1462971	1462970	0.92	1462970	0.84	1462970	0.4	1462970	0.91	1462970	0.92
chr19	1463417	1463437	0.75	1463416	0.69	1462727	0.81	1463266	0.69	1462794	0.64
chr19	1463582	1462914	0.62	1463581	0.44	1463581	0.9	1462914	0.62	1463581	0.96
chr19	1464312	1461628	0.75	1464311	0.67	1464311	0.6	1464311	0.67	1464311	1.0
chr19	1464937	1464936	0.53	1464936	0.95	1464936	1.0	1462331	0.7	1464936	0.79
chr19	1470554	1470562	0.89	NA	NA	NA	NA	1460915	0.67	NA	NA
chr19	1476990	1477001	0.9	1477001	0.98	1477001	0.82	1477001	0.97	1477001	0.69
chr19	1478246	1478245	0.69	1478245	0.96	1478245	1.0	1478245	0.95	1478245	0.8
chr19	1478413	1478412	0.89	1478412	0.9	1478412	0.94	1478412	0.89	1478412	0.96
chr19	1480507	1517160	1.0	NA	NA	NA	NA	1458401	1.0	NA	NA
chr19	1484493	1484492	1.0	1484492	0.86	1468122	1.0	1437089	1.0	NA	NA
chr19	1485957	1485961	1.0	1485961	0.97	1485961	1.0	1485961	0.96	1485961	1.0
chr19	1486289	1520931	1.0	NA	NA	NA	NA	NA	NA	NA	NA
chr19	1489131	1489081	0.75	1489304	0.85	1489130	0.95	1489081	0.85	1489081	0.87
chr19	1493708	1492736	0.47	1492736	0.2	1496731	0.32	1497467	0.27	1492174	0.15
chr19	1494699	1494698	1.0	1494698	1.0	1475784	0.14	1536950	0.33	1494698	1.0
chr19	1498619	1498618	0.92	1498618	0.5	1498618	0.89	1498618	0.69	1498618	0.7
chr19	1508780	1508779	0.75	NA	NA	1508779	1.0	1508779	0.84	1508779	0.78
chr19	1517745	1517040	0.72	1516568	0.96	1517744	0.96	1517040	0.95	1517452	0.99
chr19	1519448	1519445	0.76	1522490	0.77	1519449	0.91	1519447	0.6	1525448	0.47
chr19	1520869	1520868	0.7	1520353	0.85	1521160	0.84	1520868	0.68	1520679	0.96
chr19	1524600	1524600	0.52	1524254	0.94	1523970	0.94	1524284	0.92	1524284	0.84
chr19	1527603	1527602	0.78	1527602	1.0	1527602	0.97	1527602	0.98	1527602	0.97
chr19	1532522	1532616	0.55	1531513	0.74	1532887	0.85	1532887	0.43	1532122	0.93
chr19	1532969	1532968	0.93	1532968	1.0	NA	NA	1532968	1.0	1532968	0.86
chr19	1534155	1534677	0.82	1534155	0.76	1534155	0.83	1533871	0.78	1534155	0.79
chr19	1534650	1534155	0.62	1535350	0.84	1535350	0.71	1535350	0.75	1535350	0.76
chr19	1534815	1535085	0.86	1533870	1.0	1534815	1.0	1534690	0.98	1534761	1.0
chr19	1536797	1536817	0.69	1536629	0.92	1536817	0.92	1536817	0.92	1536817	0.92
chr19	1545827	1545826	0.92	NA	NA	1589134	0.01	1545826	0.73	NA	NA
chr19	1547027	1547031	0.86	1547031	0.77	1547031	0.95	1547031	0.98	1547031	0.95
chr19	1548735	1567696	0.45	1548598	0.65	1548598	0.54	1552575	0.54	1548598	0.54
chr19	1551985	1548287	0.56	1551984	0.95	1551984	0.93	1551984	0.85	1551984	0.95
chr19	1554914	1557978	0.35	1520806	0.67	1554913	0.92	1554913	0.92	1554913	0.69
chr19	1558981	1558980	0.75	1558980	0.67	1558980	0.5	1558980	0.61	1558980	0.73
chr19	1562261	1562260	0.91	1562260	1.0	1562260	0.94	1562260	0.89	1562260	1.0
chr19	1562701	1562713	0.44	1564890	0.11	NA	NA	NA	NA	NA	NA
chr19	1568098	1568097	1.0	NA	NA	NA	NA	NA	NA	NA	NA
chr19	1571308	1571307	1.0	1571307	1.0	NA	NA	1571307	1.0	NA	NA
chr19	1573201	1573200	0.49	1573200	0.83	1573200	0.53	1573200	0.8	1573200	0.54
chr19	1575412	1575411	0.79	1578075	0.65	1575327	0.96	1575411	0.84	1575327	0.93
chr19	1581772	1581771	0.45	1581771	0.77	1581771	0.86	1581771	0.58	1581041	0.53
chr19	1583205	1583211	0.82	1583211	0.95	1583211	0.89	1583211	0.98	1583211	0.97
chr19	1586672	1586671	0.8	1577610	0.58	1586671	1.0	1577610	0.65	1577610	0.52
chr19	1586970	1586969	0.94	1558049	0.0	1586969	1.0	1586969	0.5	1558364	0.09
chr19	1589836	1621614	0.8	NA	NA	NA	NA	NA	NA	NA	NA
chr19	1591699	1588601	0.41	1551448	0.2	1603724	0.68	1551448	0.13	1603816	0.56
chr19	1592382	1600560	0.83	NA	NA	NA	NA	1583798	1.0	1592393	1.0
chr19	1592688	1548384	0.5	NA	NA	1626872	0.36	NA	NA	1573526	0.29
chr19	1593281	1593280	0.46	1593280	0.5	1593280	0.75	1593280	0.83	1632049	0.33
chr19	1594006	1608611	0.25	NA	NA	NA	NA	NA	NA	NA	NA
chr19	1595831	1595830	0.89	1595830	1.0	1595830	0.95	1595830	1.0	1595830	0.92
chr19	1596324	1588601	0.96	1596323	1.0	NA	NA	NA	NA	1596323	1.0
chr19	1597041	1597040	0.32	1616473	0.06	NA	NA	1597040	1.0	1597040	0.25
chr19	1598545	1598544	0.66	1598544	0.25	1598543	0.62	1553216	0.33	1578405	0.5
chr19	1600086	1600085	0.97	1600085	0.98	1600085	0.95	1600085	0.97	1600085	0.92
chr19	1601600	1601599	0.82	1588612	0.91	1609436	0.84	1601599	0.93	1601599	0.93
chr19	1602165	1587934	0.25	NA	NA	NA	NA	NA	NA	NA	NA
chr19	1602436	1612755	0.69	1602435	0.64	1625420	0.4	NA	NA	1602435	1.0
chr19	1603607	1598570	0.59	NA	NA	NA	NA	NA	NA	1588779	0.08
chr19	1605253	1591063	0.56	NA	NA	NA	NA	NA	NA	1641649	1.0
chr19	1606583	1606584	0.42	1606592	1.0	1629424	0.5	1562215	1.0	1606584	0.78
chr19	1611374	1611373	0.89	1611373	0.85	1611373	0.95	1611373	0.43	1611373	0.59
chr19	1616474	1616473	0.87	1616473	0.88	1592885	0.33	1616473	0.79	1616473	0.76
chr19	1626449	1626448	0.86	1587051	0.24	1660740	0.5	1626448	0.67	1595324	1.0
chr19	1631274	1631273	0.77	1631273	1.0	1631273	1.0	1631273	0.94	1631273	0.98
chr19	1636162	1636162	1.0	1636162	1.0	NA	NA	1636162	1.0	1636162	1.0
chr19	1640804	1640803	0.72	1640803	0.8	1640803	1.0	1640803	0.6	1640803	0.58
chr19	1641076	1600209	0.07	NA	NA	NA	NA	NA	NA	1641075	0.25
chr19	1641163	1629463	0.48	1641162	0.92	1643922	0.96	1641162	0.79	1641162	0.81
chr19	1642046	1639496	1.0	NA	NA	NA	NA	1639496	1.0	NA	NA
chr19	1642259	1641841	0.89	1641702	0.98	1641702	0.93	1641702	0.91	1642256	0.95
chr19	1652412	1652411	0.25	1652411	0.44	NA	NA	1652411	1.0	1652411	1.0
chr19	1656472	1656471	0.56	1656471	1.0	1656471	0.67	1656471	1.0	NA	NA
chr19	1659252	1660919	0.32	1658700	0.42	1657282	0.37	1659251	0.56	1659251	0.62
chr19	1660062	1658294	0.76	1658294	1.0	1660061	1.0	1660061	1.0	1658294	1.0
chr19	1660549	1638744	0.53	NA	NA	1660548	1.0	1660548	0.69	1615796	1.0
chr19	1662646	1664941	0.71	1662650	0.83	1662212	0.86	1662650	0.88	1662212	0.82
chr19	1662752	1662751	0.83	1662751	1.0	1662751	1.0	1662751	0.92	1662751	0.98
chr19	1663563	1663562	0.91	NA	NA	1663562	1.0	1619958	0.67	1663562	0.5
chr19	1666507	1666515	0.9	1666515	0.98	1666515	0.99	1666515	0.95	1666515	0.95
chr19	1677367	1677366	0.65	1677366	0.2	1677366	0.5	1677366	1.0	1677366	0.67
chr19	1681500	1683997	0.65	1681499	1.0	1665203	0.75	1683997	0.5	1681499	0.49
chr19	1682005	1682006	0.53	1682006	0.89	1682006	0.95	1682006	0.92	1682006	0.91
chr19	1682281	1682280	1.0	1682280	1.0	1682280	1.0	1682280	1.0	1682280	1.0
chr19	1683365	1683364	0.46	1682948	0.33	1683364	0.28	1683792	0.33	1674358	0.23
chr19	1683663	1661797	0.5	NA	NA	NA	NA	NA	NA	NA	NA
chr19	1684036	1684035	1.0	NA	NA	NA	NA	NA	NA	1684035	1.0
chr19	1685561	1636279	0.5	NA	NA	NA	NA	1676481	1.0	NA	NA
chr19	1687463	1688015	0.42	1689564	0.35	1687462	0.35	1689083	0.32	1689083	0.41
chr19	1689084	1689083	0.62	1689083	0.91	1689083	0.87	1689083	0.86	1689083	0.94
chr19	1689237	1689530	0.76	1689906	0.74	1689236	0.82	1689906	0.72	1689906	0.58
chr19	1689400	1689530	0.78	1689399	0.95	1689399	0.89	1689399	0.86	1689399	0.95
chr19	1689565	1689629	0.74	1689629	0.89	1689564	0.86	1689951	0.87	1689629	0.85
chr19	1689895	1689791	0.77	1689906	0.92	1689791	0.96	1689791	0.92	1689791	0.85
chr19	1694171	1690978	0.32	1690071	0.53	1690071	0.46	1690978	0.48	1690896	0.6
chr19	1695006	1695020	1.0	1695020	1.0	1695020	0.98	1695020	1.0	1695020	0.99
chr19	1695792	1695790	0.5	NA	NA	1695796	0.93	NA	NA	1695796	0.83
chr19	1696436	1696435	1.0	NA	NA	NA	NA	1713889	1.0	1696435	0.79
chr19	1700825	1680516	0.33	NA	NA	NA	NA	NA	NA	NA	NA
chr19	1704227	1703676	0.88	1705367	0.9	1703676	0.83	1703676	0.89	1705367	0.88
chr19	1707142	1707163	0.65	1707141	0.9	1707141	0.84	1707141	0.8	1707141	0.92
chr19	1707490	1657721	1.0	1707489	1.0	NA	NA	NA	NA	NA	NA
chr19	1707858	1707857	0.49	1707857	0.84	1707857	0.86	1707857	0.8	1707857	0.88
chr19	1708522	1708530	0.53	1708530	1.0	NA	NA	1708530	0.82	NA	NA
chr19	1709699	1709698	0.77	1728347	0.5	NA	NA	1709698	0.57	1709698	0.5
chr19	1709878	1709877	0.86	1709877	0.83	1709877	1.0	1667242	1.0	1709877	1.0
chr19	1710294	1710293	0.63	1710293	0.34	1710293	0.29	1711420	0.36	1690422	0.35
chr19	1711268	1711228	0.85	1711401	0.88	1711401	0.82	1711228	0.86	1711420	0.8
chr19	1711421	1711401	0.88	1711401	0.99	1711401	0.99	1711228	0.96	1711228	1.0
chr19	1712803	1712818	1.0	NA	NA	NA	NA	NA	NA	NA	NA
chr19	1714167	1710884	0.26	1714166	0.75	1714166	0.56	1714166	0.57	1714166	0.79
chr19	1715524	1715523	0.55	1715439	0.41	1715523	0.28	1715523	0.5	1715523	0.34
chr19	1716172	1716282	0.41	1716229	0.59	1716282	0.71	1716282	0.53	1716229	0.51
chr19	1719603	1719602	0.51	1719602	1.0	1719602	1.0	1719602	0.5	1719602	1.0
chr19	1720862	1720875	1.0	1720875	1.0	1720875	1.0	1720875	0.96	1720875	1.0
chr19	1721618	1721617	0.89	NA	NA	NA	NA	1682285	1.0	NA	NA
chr19	1722121	1721958	0.77	1721958	0.99	1722120	0.91	1721958	0.91	1722120	0.99
chr19	1724700	1724794	0.68	1724717	0.5	1725172	0.64	1725420	0.51	1725172	0.6
chr19	1727941	1727940	0.9	1727940	0.69	1727940	0.69	1727940	0.6	1727940	0.5
chr19	1728880	1726991	0.8	1728879	0.33	NA	NA	1728879	0.86	NA	NA
chr19	1730394	1730391	1.0	NA	NA	1730391	1.0	1728879	1.0	NA	NA
chr19	1731576	1731575	0.89	1731575	0.94	1730389	1.0	1731575	0.96	1731575	0.96
chr19	1732165	1732164	0.9	NA	NA	1732164	0.5	1780175	0.12	1732164	1.0
chr19	1732256	1732255	0.42	1732255	0.83	1732255	0.96	1732255	1.0	1732255	0.92
chr19	1737814	1737813	0.91	1737813	1.0	1737813	1.0	1737813	1.0	1737813	0.97
chr19	1738526	1738525	0.52	1738525	0.98	1739672	0.89	1738525	0.98	1737672	0.98
chr19	1742022	1742021	0.87	1742021	1.0	1742021	1.0	1742822	0.97	1742021	0.99
chr19	1742726	1742725	0.69	1742822	0.88	1742725	0.64	1743392	0.88	1742021	0.87
chr19	1743709	1743692	0.88	1743392	0.96	1743708	0.62	1743392	0.93	1742021	0.9
chr19	1753827	1730807	0.33	NA	NA	1753870	0.65	1718882	1.0	NA	NA
chr19	1755184	1725229	0.45	NA	NA	1753870	0.11	NA	NA	NA	NA
chr19	1758301	1758329	0.19	1758314	0.27	1758314	0.44	1758314	0.21	1758314	0.33
chr19	1761046	1761045	0.38	1761045	0.6	1761045	0.48	1761045	0.5	1761045	0.52
chr19	1762262	1762254	0.55	NA	NA	1732063	0.2	1762254	1.0	NA	NA
chr19	1763726	1763182	0.46	1763182	0.86	1763182	0.72	1763182	0.83	1763182	0.75
chr19	1769224	1769592	0.93	NA	NA	NA	NA	1737588	1.0	1790738	0.2
chr19	1771979	1771988	0.28	1771583	0.47	1771583	0.45	1771988	0.44	1771988	0.49
chr19	1772861	1772860	0.53	1770751	0.82	1770800	0.76	1770751	0.75	1770751	0.68
chr19	1774418	1774417	0.8	1773438	0.73	1774210	0.62	1773438	0.77	1773438	0.7
chr19	1777023	1777031	0.53	1777031	0.86	1777031	0.77	1777031	0.88	1777031	0.82
chr19	1778867	1778524	0.25	1778654	0.39	1778654	0.61	1778654	0.38	1778654	0.39
chr19	1779396	1779442	0.54	1782843	0.17	1828586	0.43	NA	NA	1811478	0.33
chr19	1780974	1781084	0.68	1781084	0.77	1781084	0.86	1783795	0.78	1783795	0.81
chr19	1786566	1786565	0.83	1786565	1.0	1786565	0.98	1786565	0.94	1786565	0.97
chr19	1791218	1791217	0.64	NA	NA	NA	NA	1791217	1.0	1791217	1.0
chr19	1791390	1791389	0.92	1791389	1.0	1791389	0.91	1791389	0.96	1791389	0.73
chr19	1792580	1792927	0.57	1792579	0.9	1792219	0.89	1792579	0.83	1792579	0.9
chr19	1792915	1792998	0.8	1792998	0.95	1792998	0.96	1792998	0.97	1792998	0.96
chr19	1793083	1793082	0.89	1793082	0.86	1793082	0.94	1793082	1.0	1793082	0.95
chr19	1793266	1793265	0.91	1793265	0.99	1793265	1.0	1793265	0.92	1793265	0.96
chr19	1793724	1793728	1.0	1793728	0.86	NA	NA	1793728	1.0	1768971	1.0
chr19	1797468	1797368	0.67	1798446	0.84	1797260	0.92	1801737	0.78	1798446	0.81
chr19	1799146	1831845	0.07	NA	NA	NA	NA	NA	NA	NA	NA
chr19	1799466	1799465	0.6	1799465	0.5	1799465	1.0	1799465	0.6	1797604	0.9
chr19	1800818	1800817	0.86	1800817	0.94	1800817	0.96	1800817	0.97	1800817	0.99
chr19	1804608	1827715	0.27	1821742	0.47	1843918	0.67	1821742	0.57	1821742	0.64
chr19	1805653	1826226	0.79	NA	NA	NA	NA	NA	NA	NA	NA
chr19	1810261	1810267	0.64	NA	NA	NA	NA	NA	NA	NA	NA
chr19	1813700	1767668	0.09	NA	NA	NA	NA	NA	NA	NA	NA
chr19	1821000	1820999	0.81	1823021	0.33	1820999	0.25	1820999	1.0	1820999	0.4
chr19	1825482	1825481	0.63	1825481	1.0	1814026	0.94	1831856	0.71	1825481	0.99
chr19	1825788	1825787	0.92	1825787	0.57	1833339	0.94	1833339	0.89	1833339	0.89
chr19	1827016	1827021	0.42	1827021	0.42	1827021	0.75	1795830	0.49	1827021	0.65
chr19	1829249	1829248	1.0	NA	NA	1829248	0.67	NA	NA	1829248	1.0
chr19	1831846	1831856	0.84	1831856	0.96	1831856	0.9	1831856	0.96	1831856	0.93
chr19	1835536	1822211	1.0	NA	NA	NA	NA	NA	NA	NA	NA
chr19	1838318	1838317	0.75	1838317	0.52	1800982	0.33	1838317	0.39	1838317	0.56
chr19	1838665	1838664	0.9	1838664	0.98	1838664	0.99	1835974	0.97	1838664	0.96
chr19	1839256	1847699	0.86	1829861	0.98	1840268	0.98	1839255	0.94	1840268	0.98
chr19	1842214	1842213	0.78	1842213	0.52	1842213	0.8	1842213	0.9	1842213	0.91
chr19	1857016	1857015	0.97	1857015	1.0	1857015	0.97	1857015	0.95	1857015	0.93
chr19	1862713	1862717	0.88	1862717	1.0	1862717	1.0	NA	NA	1862717	0.83
chr19	1863184	1863742	0.14	NA	NA	NA	NA	NA	NA	NA	NA
chr19	1863583	1864279	0.89	1862747	0.81	1863588	0.81	1864279	0.91	1862747	0.82
chr19	1866309	1828817	0.94	NA	NA	NA	NA	NA	NA	1828498	0.5
chr19	1866613	1866612	0.71	1866612	0.9	1866612	0.56	1866612	0.87	1866612	0.87
chr19	1867927	1867927	0.35	1867927	0.62	1869153	0.75	1869153	0.66	1867927	0.5
chr19	1886552	1886552	0.47	1886552	0.36	1886552	0.53	1886552	0.6	1886552	0.37
chr19	1886952	1887432	0.71	1886951	0.88	1885902	0.7	1886951	0.74	1886951	0.81
chr19	1887693	1887692	1.0	1887692	0.76	1887692	0.56	1887692	1.0	NA	NA
chr19	1889310	1889309	1.0	NA	NA	NA	NA	1870224	1.0	NA	NA
chr19	1889940	1889939	0.64	1889939	0.47	1889939	1.0	1926583	1.0	NA	NA
chr19	1890929	1891867	0.81	1890928	0.87	1890928	0.72	1890928	0.71	1890928	0.79
chr19	1891868	1891867	0.82	1890843	0.93	1883655	0.96	1890843	0.91	1889566	0.96
chr19	1892926	1892925	0.74	1889717	0.84	1889717	0.84	1892925	0.83	1889717	0.86
chr19	1895308	1895307	0.37	1895307	0.67	1895307	0.95	1895307	0.75	1895307	1.0
chr19	1896029	1896028	0.94	1896028	0.8	1896028	0.84	1896028	0.81	1896028	1.0
chr19	1896548	1896547	0.93	1896547	0.5	1896547	0.88	1896547	1.0	1896547	1.0
chr19	1897308	1897307	0.94	1897307	0.92	1883548	0.95	1897307	0.97	1883548	0.92
chr19	1898166	1898199	0.89	1898199	0.98	1898199	0.96	1898199	0.9	1898199	0.97
chr19	1899288	1899287	1.0	1898421	0.33	NA	NA	NA	NA	1863575	1.0
chr19	1900692	1900698	1.0	1950374	0.09	1896358	1.0	NA	NA	NA	NA
chr19	1901035	1900034	0.8	1900034	0.99	1901315	0.93	1900034	0.94	1900034	0.87
chr19	1901353	1901363	0.74	1901364	0.99	1901364	1.0	1901364	1.0	1901364	0.97
chr19	1903178	1903177	0.74	1903177	0.87	1903177	0.95	1903177	0.75	1903177	0.91
chr19	1903364	1903363	1.0	NA	NA	NA	NA	1903363	0.25	NA	NA
chr19	1904267	1904265	1.0	1904266	1.0	NA	NA	1902617	1.0	NA	NA
chr19	1904891	1904613	0.9	1903209	0.96	1905357	0.96	1904613	0.94	1903209	0.98
chr19	1905628	1900024	0.91	1910288	0.13	1900246	0.81	1900024	0.5	1904127	0.51
chr19	1906361	1906360	0.99	1906360	1.0	1904827	0.9	1906360	0.95	1906360	0.99
chr19	1906539	1906538	1.0	NA	NA	NA	NA	NA	NA	NA	NA
chr19	1906866	1907088	0.77	1907088	0.93	1907088	0.96	1907088	0.92	1907088	0.93
chr19	1907185	1907184	0.64	1907184	0.81	1907184	1.0	1907184	0.67	1907184	0.76
chr19	1907392	1907088	0.82	1907088	0.97	1907088	0.91	1907088	0.91	1907088	0.93
chr19	1911787	1911789	0.79	NA	NA	NA	NA	NA	NA	NA	NA
chr19	1915945	1915119	0.86	1914941	1.0	1914536	1.0	1915119	1.0	1915119	0.99
chr19	1916238	1916237	0.94	1910090	0.95	NA	NA	1916237	1.0	1916237	0.4
chr19	1918762	1918761	0.93	1918761	0.94	1918761	0.94	1906360	0.99	1906360	0.93
chr19	1921819	1921818	1.0	NA	NA	NA	NA	NA	NA	1921818	1.0
chr19	1928062	1888261	1.0	NA	NA	NA	NA	NA	NA	NA	NA
chr19	1931168	1928532	0.53	1933224	0.43	1933224	0.89	1933224	0.67	1933224	0.64
chr19	1932155	1932162	0.93	NA	NA	NA	NA	1932162	1.0	1932154	1.0
chr19	1934095	1933254	1.0	NA	NA	1893309	0.08	NA	NA	NA	NA
chr19	1939250	1939249	0.99	1937179	1.0	1937179	0.99	1937926	0.99	1933585	1.0
chr19	1945822	1946266	0.58	1943854	0.87	1946761	0.77	1945821	0.79	1944540	0.85
chr19	1946257	1954127	0.68	1943854	0.87	1946761	0.9	1948214	0.84	1948095	0.85
chr19	1950112	1950122	1.0	NA	NA	NA	NA	NA	NA	NA	NA
chr19	1952325	1908148	1.0	NA	NA	1922843	0.25	1927299	0.05	NA	NA
chr19	1955299	1959127	0.56	1955132	0.67	1955298	0.62	1950335	0.52	1955298	0.68
chr19	1962504	1962503	0.96	1962503	0.8	NA	NA	1962503	1.0	1962503	1.0
chr19	1963816	1963815	0.94	1963815	0.99	1963815	0.95	1948440	0.86	1963815	0.99
chr19	1964293	1964302	0.6	1964302	0.86	1964302	0.53	1964303	0.89	1964302	0.89
chr19	1964720	1964725	0.75	1954127	0.82	1961475	0.78	1954127	0.8	1964725	0.82
chr19	1965384	1965383	0.99	1965383	0.98	1965383	0.98	1965383	0.96	1965383	0.99
chr19	1969061	1983913	0.01	NA	NA	NA	NA	NA	NA	NA	NA
chr19	1969225	1972538	0.81	1966894	1.0	1969081	0.88	1966894	0.93	1966894	0.43
chr19	1972931	1965836	0.72	1972930	0.8	1972930	0.71	1972930	0.67	1972930	0.79
chr19	1973630	1970235	1.0	1991736	0.8	1946538	0.67	1943726	1.0	NA	NA
chr19	1976742	1976741	0.52	1976741	0.99	1976741	0.97	1976741	0.78	1976741	0.98
chr19	1982415	1986415	0.56	1977429	0.76	1977429	0.59	1977429	0.64	1977429	0.81
chr19	1983494	1983493	0.86	1983493	1.0	1981551	1.0	1948305	0.67	NA	NA
chr19	1983610	1983609	0.97	NA	NA	2032491	0.67	1983493	1.0	1983609	1.0
chr19	1984716	1984715	0.74	1984701	0.99	NA	NA	1984701	0.86	1984701	0.72
chr19	1988569	1988568	0.49	1988568	0.67	1976775	0.96	1988568	0.5	1988568	0.76
chr19	1991890	1991889	1.0	1991889	1.0	NA	NA	1956948	1.0	NA	NA
chr19	1991916	1950963	0.67	1951344	1.0	1991915	1.0	1991915	0.25	NA	NA
chr19	1995641	1995640	0.8	1993510	0.56	1995640	0.73	1995640	0.76	1993510	0.74
chr19	1997887	1997919	1.0	1997909	0.5	1997891	0.8	1956526	0.6	NA	NA
chr19	1999666	1999665	0.75	1999665	0.64	1999665	1.0	2037835	0.5	1999665	0.93
chr19	1999969	1999968	0.74	1999968	0.94	1999968	0.93	1999968	0.37	1999968	0.95
chr19	2002066	2002081	0.64	NA	NA	1961625	0.5	NA	NA	NA	NA
chr19	2004289	2004288	0.85	2004288	0.94	2004288	0.85	2004288	0.57	2004288	0.86
chr19	2005782	2005781	0.8	2005781	0.96	2005781	0.96	2005521	0.94	2005521	0.95
chr19	2006507	2005703	0.65	2005608	0.79	2005608	0.88	2005703	0.74	2007152	0.79
chr19	2006692	2006691	0.56	2006691	1.0	2006691	1.0	2006691	1.0	1999445	0.86
chr19	2007831	2007152	0.99	2005608	0.97	2007831	1.0	2007152	0.98	2007152	1.0
chr19	2008009	2007956	0.67	2008008	0.92	2008008	1.0	2008008	0.55	2008008	0.82
chr19	2008304	2006594	0.54	2008303	0.99	2007842	0.98	2009195	0.88	2008303	0.95
chr19	2009021	2009020	0.8	2009195	0.97	2007842	0.97	2009020	0.84	2009195	0.9
chr19	2010644	2010643	0.92	2010643	0.8	2010643	0.83	2010643	0.89	2010643	0.65
chr19	2011848	2011862	0.94	NA	NA	2011862	0.76	1986168	0.67	1982160	1.0
chr19	2015542	2015541	0.46	2015541	0.5	2015541	0.67	2015541	0.52	2015541	0.63
chr19	2017309	2017308	0.48	2017308	0.9	2017308	0.95	2016619	0.74	2017308	0.74
chr19	2017413	2017415	0.97	NA	NA	NA	NA	2010343	0.98	NA	NA
chr19	2017598	2017886	0.61	1967802	1.0	NA	NA	2019205	0.65	NA	NA
chr19	2018502	2018501	0.65	2018501	0.36	2018501	0.48	2018501	0.73	2018501	0.65
chr19	2018644	2018643	0.78	2018643	0.79	1991813	1.0	2018643	1.0	2018022	1.0
chr19	2019950	2019981	0.82	2019981	1.0	2019981	0.56	2019981	0.92	1998825	1.0
chr19	2020160	2020159	0.54	2024174	0.76	2020159	0.6	2020159	0.66	2020159	1.0
chr19	2020476	2020559	0.87	2020559	0.97	2020986	0.96	2020559	0.99	2020559	0.96
chr19	2021321	2021679	0.89	2021320	0.9	2021320	0.93	2021320	0.93	2021679	0.94
chr19	2022410	2022428	0.94	2022428	0.85	NA	NA	2022428	0.84	2022428	1.0
chr19	2022517	2022522	1.0	NA	NA	NA	NA	NA	NA	NA	NA
chr19	2022564	2022577	0.58	2022580	0.87	2022469	0.98	2022580	0.77	2022580	0.73
chr19	2022581	2022469	0.55	2022580	0.87	2022469	0.99	2022580	0.77	2022580	0.7
chr19	2023882	2023881	0.84	2023881	0.88	2023881	0.96	2023881	0.84	2023881	0.74
chr19	2025190	2025189	1.0	NA	NA	2025189	1.0	2025189	1.0	2025189	1.0
chr19	2025498	2025788	0.89	2025788	0.81	2025788	0.87	2025788	0.82	2025576	0.91
chr19	2025577	2025788	0.98	2025788	0.89	2025788	0.97	2025788	0.85	2025788	0.97
chr19	2026107	2025736	0.39	2025736	0.59	2024767	0.76	2025712	0.57	2025736	0.57
chr19	2026832	1998093	0.2	1999323	0.2	2061317	0.3	NA	NA	2006506	0.64
chr19	2026956	2026974	1.0	NA	NA	NA	NA	NA	NA	NA	NA
chr19	2027117	2026795	0.92	2027116	0.88	2027116	0.71	2022896	0.92	2026795	0.91
chr19	2030554	2030558	1.0	2030558	1.0	2030558	0.95	2030558	1.0	NA	NA
chr19	2031308	2031307	0.94	2031307	1.0	2031307	0.97	2031307	1.0	2031307	0.99
chr19	2031475	2031474	0.31	2031710	0.75	2031307	0.6	2031710	0.74	2031710	0.55
chr19	2034318	2034317	0.83	NA	NA	NA	NA	NA	NA	2034317	1.0
chr19	2036373	2036372	0.77	2036372	0.97	2033657	0.88	2028986	0.88	2036372	0.94
chr19	2036549	2036548	0.43	2036548	1.0	2036548	0.64	2036548	0.69	2036548	1.0
chr19	2036708	2033657	0.61	2033657	0.84	2028986	0.85	2033657	0.82	2041033	0.86
chr19	2037632	2037631	0.79	2037631	0.97	2037631	0.94	2037631	0.94	2037631	0.95
chr19	2049909	2049908	1.0	NA	NA	NA	NA	NA	NA	2017814	0.33
chr19	2051185	2051184	0.99	2051184	0.67	2051184	0.43	2051184	1.0	2098421	0.25
chr19	2051252	2051262	0.94	2051262	0.98	2051262	0.98	2051262	0.99	2051262	0.95
chr19	2056884	2098868	1.0	NA	NA	2032491	0.33	NA	NA	NA	NA
chr19	2058830	2058829	0.93	2058829	1.0	2058829	0.93	2058829	0.99	2058829	0.98
chr19	2059363	2059362	0.99	2059362	0.96	2059362	1.0	2059362	0.99	2059362	0.58
chr19	2066360	2066359	0.95	2066359	1.0	NA	NA	2063502	0.67	NA	NA
chr19	2066460	2066210	0.53	2066459	0.94	2066459	0.93	2066459	0.86	2066459	0.94
chr19	2068018	2068017	0.75	2068017	1.0	2106126	0.17	2020231	0.67	NA	NA
chr19	2068163	2068162	1.0	2068162	1.0	2068162	1.0	2068162	1.0	2068162	1.0
chr19	2069062	2069061	0.74	2069061	0.6	2069061	0.75	2069061	1.0	2069061	1.0
chr19	2069769	2020187	0.45	NA	NA	NA	NA	NA	NA	2102775	0.5
chr19	2070389	2069945	0.89	2070388	0.99	2070388	0.97	2070388	0.94	2070388	0.95
chr19	2072747	2070221	0.85	NA	NA	2072746	1.0	2025308	0.8	2072746	0.8
chr19	2074247	2074246	1.0	2074246	0.98	2073355	0.98	2073355	1.0	2074246	0.96
chr19	2074381	2079229	0.95	NA	NA	NA	NA	2025308	1.0	NA	NA
chr19	2074558	2074557	1.0	NA	NA	2074557	1.0	2104128	0.5	2040809	0.41
chr19	2074720	2074719	1.0	2068318	0.53	2057187	0.5	2037863	0.5	2068318	1.0
chr19	2075023	2075020	0.77	2075032	1.0	2075032	0.84	2054435	0.66	2075032	0.93
chr19	2076124	2076123	0.73	2076123	0.55	2076123	0.74	2076123	0.51	2076123	0.5
chr19	2077404	2077401	0.52	NA	NA	2077401	1.0	2077401	1.0	2077414	0.83
chr19	2077789	2066754	0.55	2077788	1.0	2077788	0.44	2050592	1.0	2077788	1.0
chr19	2080385	2080384	1.0	NA	NA	NA	NA	NA	NA	NA	NA
chr19	2081587	2085519	0.99	2060539	1.0	NA	NA	NA	NA	NA	NA
chr19	2083005	2083004	0.97	2083004	0.97	2083004	1.0	2083004	0.99	2083004	0.99
chr19	2085374	2085373	0.81	2085373	0.88	2085373	0.53	2085373	0.59	2085373	0.45
chr19	2085964	2089090	0.65	2086791	0.71	2086791	0.82	2089090	0.56	2086791	0.55
chr19	2086348	2055582	1.0	NA	NA	NA	NA	NA	NA	NA	NA
chr19	2092083	2085827	0.73	2087836	0.91	2087836	0.87	2085827	0.96	2087836	0.93
chr19	2093162	2056558	0.67	NA	NA	2056426	0.75	NA	NA	NA	NA
chr19	2095178	2095177	0.89	2095177	0.94	2095177	0.7	2095177	0.94	2095177	0.81
chr19	2095736	2095757	0.62	2070516	0.69	2095757	0.91	2095757	0.63	2053567	0.5
chr19	2100032	2102775	0.5	NA	NA	NA	NA	NA	NA	NA	NA
chr19	2102728	2102728	0.26	2102728	0.22	2102728	0.35	2138959	0.31	2102728	0.29
chr19	2102952	2127585	0.67	NA	NA	2102951	1.0	NA	NA	NA	NA
chr19	2103221	2103220	0.96	2103220	0.98	2103220	0.98	2103220	0.95	2103220	0.99
chr19	2104667	2105627	0.42	2105627	0.7	2104666	0.86	2102511	0.91	2106570	0.86
chr19	2106548	2106560	0.91	2106560	0.98	2104838	0.97	2104838	1.0	2104838	1.0
chr19	2107260	2107259	0.97	2107259	1.0	2107259	1.0	2102511	0.89	2107259	0.99
chr19	2107740	2107917	0.85	2107739	0.88	2107739	0.95	2107739	0.86	2109835	0.92
chr19	2121703	2118023	1.0	NA	NA	NA	NA	NA	NA	NA	NA
chr19	2125836	2125835	1.0	2120315	0.95	2123713	0.99	2127273	0.96	2125835	1.0
chr19	2133512	2133511	0.6	2133511	0.95	NA	NA	2133511	0.85	2133511	0.88
chr19	2134421	2134420	0.9	2134420	0.94	2134420	1.0	2134420	0.98	2134420	0.99
chr19	2134584	2133466	0.94	2134560	1.0	2133333	0.81	2134560	1.0	2133333	0.97
chr19	2135535	2135533	1.0	NA	NA	2156741	0.12	NA	NA	NA	NA
chr19	2137315	2137314	0.88	2095416	1.0	2137314	0.43	2178547	0.86	NA	NA
chr19	2140481	2140480	0.98	2140480	1.0	2140010	0.99	2139358	1.0	2140010	0.98
chr19	2141437	2141436	0.43	2120772	0.33	2141436	0.87	2141436	0.46	2141436	0.65
chr19	2141740	2141739	0.9	NA	NA	2141739	1.0	NA	NA	2141739	0.79
chr19	2141982	2141351	0.83	2130924	1.0	2142014	0.97	2142014	1.0	2142014	1.0
chr19	2142756	2142755	0.58	2142755	0.97	2142755	0.98	2141111	0.74	2142755	0.7
chr19	2144087	2144086	0.98	2144086	0.99	2144086	1.0	2144086	1.0	2144086	0.97
chr19	2144906	2134937	0.52	2140450	0.98	2103930	0.67	2140450	1.0	2134937	0.94
chr19	2147417	2147416	0.71	2147416	0.89	2147416	0.62	2147416	0.74	2147416	0.45
chr19	2147884	2147883	0.97	2147883	1.0	2139995	1.0	NA	NA	NA	NA
chr19	2149544	2149543	0.62	2149543	0.99	2149543	0.93	2149543	0.92	2149543	0.99
chr19	2150281	2199849	1.0	NA	NA	NA	NA	NA	NA	NA	NA
chr19	2153675	2153674	0.48	2153674	0.83	2153388	0.33	2118520	1.0	2153674	0.38
chr19	2155361	2155360	0.91	2157238	1.0	2146608	0.5	2142829	0.7	2105856	1.0
chr19	2156053	2156052	0.96	2156052	0.91	2156052	0.96	2156052	0.97	2157168	0.98
chr19	2157037	2132789	0.05	2177827	0.59	2113976	0.24	2154683	1.0	NA	NA
chr19	2158358	2158357	0.97	2158357	0.99	2158357	0.71	2158357	0.92	2158357	0.95
chr19	2158609	2158608	0.9	2157460	0.67	2158608	1.0	2158608	1.0	2125155	0.06
chr19	2159001	2158084	0.98	2159000	0.98	2159000	0.99	2158084	0.96	2159000	0.94
chr19	2159222	2159222	0.76	2159221	1.0	2199312	0.33	2136953	0.5	2188474	0.2
chr19	2159386	2158361	0.76	NA	NA	2159394	1.0	2118520	0.89	2159394	0.44
chr19	2159706	2152584	0.67	2159705	1.0	2159705	0.6	2159705	1.0	2159705	1.0
chr19	2161944	2161943	0.97	2161943	1.0	2158409	0.97	2161943	1.0	2161943	1.0
chr19	2163492	2163772	0.91	2163491	0.85	2158749	0.98	2163772	0.87	2163491	0.76
chr19	2164031	2164030	0.92	2164030	0.68	2164030	1.0	2164030	0.8	2164030	0.61
chr19	2165770	2165769	0.7	2165790	0.77	2161444	0.83	2177626	0.65	2161444	0.47
chr19	2167720	2167734	0.81	2167734	0.86	2148146	0.42	2167734	0.67	2167734	0.69
chr19	2172194	2172193	0.78	2172193	0.96	2164881	0.4	2172193	1.0	2172193	0.91
chr19	2172977	2168516	0.9	2172976	0.58	2160400	0.98	2168205	0.78	2172976	0.81
chr19	2177769	2177768	1.0	NA	NA	2177768	1.0	NA	NA	NA	NA
chr19	2177927	2177926	0.95	2177926	0.95	2177926	0.97	2177926	1.0	2177926	0.98
chr19	2178090	2178089	0.91	2136264	1.0	2178089	0.64	2147361	1.0	2147558	0.25
chr19	2178233	2177626	0.75	2178232	0.81	2178232	0.89	2177626	0.97	2178232	0.91
chr19	2179787	2179786	1.0	NA	NA	NA	NA	2130140	1.0	2179786	1.0
chr19	2181740	2153388	0.49	2181763	0.43	2172710	0.93	2181757	0.55	2181757	0.38
chr19	2182230	2158336	1.0	2165790	1.0	2170305	0.02	2178481	0.01	2165790	0.97
chr19	2183631	2183630	0.74	2183630	1.0	2183630	0.99	2183630	1.0	2183630	0.91
chr19	2187924	2187923	0.24	2170111	0.52	2151465	0.53	2187923	0.81	2187923	0.52
chr19	2192673	2191400	0.33	2192635	0.61	2192635	0.7	2190948	0.76	2190948	0.4
chr19	2202923	2240482	0.5	NA	NA	NA	NA	NA	NA	NA	NA
chr19	2204357	2184772	0.56	NA	NA	NA	NA	NA	NA	NA	NA
chr19	2204975	2204546	0.98	2204462	0.67	NA	NA	2204974	1.0	NA	NA
chr19	2205691	2205702	1.0	NA	NA	NA	NA	NA	NA	2205702	1.0
chr19	2209264	2181316	0.67	NA	NA	NA	NA	2181316	1.0	NA	NA
chr19	2218699	2213708	1.0	NA	NA	NA	NA	NA	NA	NA	NA
chr19	2220256	2220255	0.99	NA	NA	2262692	1.0	NA	NA	NA	NA
chr19	2222883	2192047	0.55	2218487	0.33	2222882	1.0	2222882	0.67	NA	NA
chr19	2227907	2227906	1.0	NA	NA	2227921	0.71	NA	NA	2227672	0.25
chr19	2237410	2236638	0.56	2237409	0.58	2236638	0.6	2236638	0.5	2236638	0.62
chr19	2239357	2239356	0.42	2239199	0.71	2239356	0.94	2239967	0.65	2239373	0.34
chr19	2245188	2245187	0.73	2245187	0.91	2245187	0.85	2197087	0.64	2245187	0.64
chr19	2254722	2255312	0.78	2254721	0.45	2254409	0.92	2254721	0.76	2254721	0.78
chr19	2258076	2258080	0.97	2258080	1.0	2258080	0.97	2258080	0.97	2258080	0.97
chr19	2259882	2259881	0.8	2259881	0.92	2259881	0.99	2259881	0.67	2257440	0.9
chr19	2260535	2260534	0.96	2260534	0.82	2260534	0.76	2260534	1.0	2260534	0.89
chr19	2260779	2260788	0.96	2243385	1.0	NA	NA	2260776	0.98	2211060	1.0
chr19	2261087	2261086	0.95	NA	NA	NA	NA	2261086	1.0	2249590	1.0
chr19	2263342	2263341	0.97	2263341	0.97	2263341	0.9	2263341	0.96	2263341	0.49
chr19	2264183	2264182	0.7	2264182	0.97	2264182	0.98	2264182	0.92	2264182	0.88
chr19	2266325	2266324	0.69	2266435	0.92	2266324	0.97	2266435	0.93	2266435	0.91
chr19	2267053	2266833	0.97	2267067	0.96	2267067	1.0	2267067	0.93	2264485	0.94
chr19	2267674	2267683	0.76	2257425	0.5	2310696	0.07	NA	NA	2267683	1.0
chr19	2272165	2272164	0.65	2272164	0.77	2272164	0.97	2270371	0.89	2272164	0.92
chr19	2273094	2273093	1.0	NA	NA	2273093	1.0	2273093	1.0	NA	NA
chr19	2278163	2280211	0.44	2280989	0.5	2278168	1.0	2282440	0.8	NA	NA
chr19	2284525	2283385	0.53	2283385	0.76	2283385	0.76	2283385	0.77	2283385	0.82
chr19	2284974	2259583	1.0	2284973	1.0	2284985	0.67	2284973	1.0	2284973	0.5
chr19	2292189	2292742	0.47	2292135	0.79	2292135	0.75	2292190	0.76	2292742	0.84
chr19	2293061	2292742	0.64	2293061	0.89	2293061	0.96	2294280	0.89	2293061	0.96
chr19	2293364	2293363	1.0	2293363	0.33	2293363	0.79	2293363	1.0	2293363	1.0
chr19	2297092	2333318	0.16	NA	NA	NA	NA	NA	NA	NA	NA
chr19	2297603	2295985	0.36	2284688	0.3	2297602	0.26	2284524	0.13	2321800	0.42
chr19	2298224	2298223	0.78	2298223	0.94	NA	NA	2298223	1.0	2298223	0.9
chr19	2298537	2300887	0.42	2297370	0.83	2298536	0.8	2298536	0.44	2298536	0.73
chr19	2301260	2284805	0.5	2340813	0.02	2301259	1.0	2301259	0.25	2255553	1.0
chr19	2302061	2304559	0.34	2302802	0.66	2297370	0.28	2302060	0.45	2297370	0.36
chr19	2303357	2302802	0.5	2303159	0.85	2303159	0.88	2304776	0.82	2303159	0.86
chr19	2308143	2319451	0.2	2308637	0.22	2308433	0.44	2319451	0.39	2308229	0.32
chr19	2313868	2313867	1.0	NA	NA	2313867	0.75	2313867	1.0	2313867	1.0
chr19	2313954	2313953	0.96	2313801	0.87	2313801	1.0	2313953	1.0	2313801	0.94
chr19	2314629	2315237	0.74	2314634	0.93	2314634	0.99	2315237	0.96	2314634	0.94
chr19	2322885	2322884	0.98	2322884	0.99	2322884	1.0	2322884	0.94	2322884	0.98
chr19	2326311	2326216	0.85	2326216	0.75	2326989	0.92	2326216	0.87	2326216	0.78
chr19	2330115	2330114	0.91	2339950	0.86	2330114	0.99	2339950	0.93	2346356	0.91
chr19	2330276	2330114	0.79	2346356	0.78	2330114	0.98	2339950	0.86	2346356	0.89
chr19	2336636	2356230	1.0	NA	NA	2367561	0.07	NA	NA	2369857	0.17
chr19	2336788	2336986	0.64	2335823	0.99	2332324	0.87	2335823	0.94	2335823	0.97
chr19	2336894	2336943	0.51	2338602	0.62	2332324	0.87	2335823	0.64	2335823	0.89
chr19	2336993	2315800	0.5	2337003	0.25	NA	NA	2343509	0.5	NA	NA
chr19	2345409	2345447	0.85	2340102	1.0	NA	NA	2362543	0.67	NA	NA
chr19	2350501	2350479	0.87	2350512	0.6	2398006	0.33	2350512	0.81	2350499	1.0
chr19	2353278	2353277	0.96	2339857	0.95	2353277	1.0	2339857	1.0	2353277	1.0
chr19	2355783	2355782	0.99	2355782	0.97	2355430	0.97	2355782	0.96	2356279	0.93
chr19	2357943	2357949	0.5	NA	NA	2325368	0.25	NA	NA	NA	NA
chr19	2358112	2348639	0.25	NA	NA	NA	NA	NA	NA	2347136	0.25
chr19	2359759	2360969	0.45	2357591	0.5	2360013	0.69	2358090	0.53	2358090	0.48
chr19	2362838	2362849	1.0	2362869	1.0	2362846	1.0	2362869	1.0	2362869	1.0
chr19	2364193	2364192	0.97	2364192	0.98	2364192	1.0	2364192	1.0	2364192	1.0
chr19	2364979	2364978	0.74	2364978	0.57	2364978	0.96	2364978	0.75	2364978	0.78
chr19	2367562	2367460	0.58	2367460	0.96	2369260	0.9	2367460	0.87	2367460	0.95
chr19	2368326	2368325	0.99	2368325	0.93	2368325	0.97	2368325	0.78	2368739	0.8
chr19	2368955	2368954	0.66	2369676	0.78	2369676	0.76	2368954	0.81	2368954	0.83
chr19	2370421	2370357	0.83	2370261	0.83	2370261	0.9	2370357	0.79	2370261	0.83
chr19	2371532	2371536	1.0	2371582	0.97	2371247	0.99	2371536	0.99	2370261	1.0
chr19	2371713	2372349	0.74	2371247	0.86	2371247	0.9	2370357	0.91	2371714	0.93
chr19	2374573	2374580	1.0	NA	NA	NA	NA	NA	NA	NA	NA
chr19	2376462	2376461	0.96	2376461	1.0	2376461	0.97	2376461	1.0	2368739	0.96
chr19	2380284	2379330	0.95	2376748	1.0	2375789	0.99	2379330	0.64	2380283	0.86
chr19	2380434	2380439	0.79	2380439	0.92	2380439	0.5	2380439	0.53	2380439	0.6
chr19	2380599	2380820	0.95	2380820	0.98	2380820	1.0	2380690	0.96	2380820	0.96
chr19	2381349	2381363	0.98	NA	NA	2336792	0.99	NA	NA	NA	NA
chr19	2381824	2382238	0.49	2378832	0.73	2381839	0.96	2382238	0.89	2382238	0.68
chr19	2382593	2382605	0.73	2382238	0.98	2380820	1.0	2382370	0.96	2380820	0.99
chr19	2383352	2383351	0.85	2383351	1.0	2383351	0.97	2383351	1.0	2383351	0.91
chr19	2383487	2383486	1.0	NA	NA	2383486	1.0	2383486	1.0	NA	NA
chr19	2384813	2384777	0.52	2384295	0.51	2378854	0.59	2384812	0.58	2384812	0.44
chr19	2384982	2384995	0.67	2384981	0.73	2384777	0.99	2385320	0.66	2384812	0.86
chr19	2386505	2386519	0.58	2386504	1.0	2386504	0.96	2339128	1.0	2386504	0.76
chr19	2387505	2387518	0.9	2387518	0.98	2387504	1.0	2387518	0.76	2385218	0.96
chr19	2387734	2373720	0.5	NA	NA	NA	NA	NA	NA	NA	NA
chr19	2389077	2389076	0.93	2389076	0.74	2389076	0.67	2389076	0.81	2388915	0.57
chr19	2389375	2389374	0.85	2389374	0.48	2389374	0.77	2389374	0.8	2389374	0.7
chr19	2391034	2390593	0.93	2391029	0.96	2391029	0.95	2391029	0.93	2390593	0.96
chr19	2391363	2391362	0.75	2391362	0.97	2391362	0.82	2391362	0.95	2391395	1.0
chr19	2391602	2391395	0.82	2391653	0.94	2391601	0.88	2391601	0.97	2391395	0.98
chr19	2391741	2390356	0.72	2392233	0.98	2391653	0.97	2391740	0.94	2390356	0.99
chr19	2396007	2366813	1.0	NA	NA	NA	NA	NA	NA	NA	NA
chr19	2396914	2396913	0.73	2396913	0.54	2396913	0.99	2396913	0.88	2395956	0.98
chr19	2398621	2398620	1.0	NA	NA	NA	NA	NA	NA	NA	NA
chr19	2399579	2399578	0.97	2399578	1.0	2399578	0.99	2399578	0.99	2399578	0.97
chr19	2400976	2400975	0.76	2400975	0.66	2400975	0.67	2400975	0.51	2400975	0.62
chr19	2401274	2401273	0.93	2401273	1.0	2401273	0.51	2404304	0.9	2401273	1.0
chr19	2402742	2402766	1.0	2434993	0.61	2402766	0.94	2402750	0.25	2402766	1.0
chr19	2403695	2403694	0.89	2403694	0.84	2403694	1.0	2403694	0.92	2403694	0.97
chr19	2404543	2387096	0.03	2407598	0.05	2423005	1.0	2403981	0.12	NA	NA
chr19	2404932	2404125	0.56	2404568	0.96	2404124	0.79	2405306	0.6	2405170	0.75
chr19	2405707	2405561	0.84	2405706	0.87	2405561	0.76	2405561	0.94	2405561	0.82
chr19	2406320	2406319	0.99	2406319	0.99	2406523	0.99	2406319	0.98	2406319	0.97
chr19	2406494	2406493	0.98	2406493	0.96	2406493	0.96	2406523	1.0	2406493	0.99
chr19	2406806	2406805	0.93	2406805	1.0	2406805	0.95	2406805	1.0	2403016	0.86
chr19	2408662	2443642	0.5	NA	NA	NA	NA	NA	NA	2441302	0.05
chr19	2408820	2408861	0.98	2408819	0.99	2408819	1.0	2408861	0.98	2408861	0.99
chr19	2408991	2408861	0.62	2408819	0.37	2408077	0.59	2408861	0.66	2413230	0.5
chr19	2412230	2412229	1.0	2410986	0.96	2412229	0.99	2410986	0.94	2408861	0.99
chr19	2414244	2401188	1.0	2414243	0.97	NA	NA	2386373	0.25	2414243	0.81
chr19	2417467	2417466	0.81	2417466	0.96	2417466	0.94	2417466	0.94	2417466	0.97
chr19	2419506	2419505	0.92	2407127	0.99	2419362	0.95	2407127	0.99	2415803	0.97
chr19	2420442	2419505	0.51	2423279	0.72	2420428	0.53	2423279	0.74	2407956	0.64
chr19	2421296	2421295	0.93	2421295	1.0	2420428	1.0	2418033	0.93	2415803	0.99
chr19	2423061	2423060	0.83	2423060	0.71	2423060	0.54	2423060	0.49	2423060	0.96
chr19	2423461	2423457	0.92	NA	NA	2423457	0.25	NA	NA	NA	NA
chr19	2426529	2426529	1.0	2426529	1.0	NA	NA	2411397	0.9	2419320	1.0
chr19	2430957	2426943	0.07	2430956	1.0	NA	NA	NA	NA	NA	NA
chr19	2434938	2434943	0.69	2390106	1.0	NA	NA	2402462	1.0	NA	NA
chr19	2435818	2439321	0.93	2435336	0.88	2435336	0.97	2435817	0.99	2435817	0.97
chr19	2436381	2439188	0.8	2436381	0.92	2435336	0.91	2435336	0.89	2436426	0.94
chr19	2439738	2439737	0.83	2406167	1.0	2439737	1.0	2402070	1.0	2439737	0.79
chr19	2440193	2440192	0.63	2440192	1.0	2440192	1.0	2440192	0.75	2480485	0.67
chr19	2447145	2447169	0.4	2445659	0.47	NA	NA	2400219	0.5	2400370	0.69
chr19	2450092	2450162	0.69	2426665	0.66	2450121	0.9	2450162	0.79	2450119	0.86
chr19	2452435	2452433	0.95	2452434	1.0	2437386	0.73	2452434	0.67	2409104	1.0
chr19	2454293	2454538	0.8	2454292	0.75	2454292	0.72	2454292	0.56	2454292	0.56
chr19	2458181	2458180	0.63	2460975	0.64	2458106	0.65	2458180	0.62	2452842	0.55
chr19	2458644	2458643	0.89	2458643	0.75	2458643	0.82	2458643	0.93	2453888	0.17
chr19	2461497	2461496	0.95	NA	NA	2461496	0.6	2454292	1.0	2461496	0.7
chr19	2462701	2462700	0.48	2462700	0.9	2462700	0.8	2462700	0.87	2462700	0.68
chr19	2464259	2464096	0.67	2464096	0.63	2464258	0.81	2464096	0.75	2464096	0.53
chr19	2464818	2464817	0.89	2464817	0.8	2455272	1.0	2464817	0.89	2464817	0.71
chr19	2466325	2467172	0.76	2466324	1.0	2466324	0.95	2467278	0.86	2466324	0.87
chr19	2467143	2467172	0.51	2467142	0.96	2464919	0.9	2466609	0.77	2466609	0.81
chr19	2467584	2467553	0.66	2467439	0.94	2467439	0.97	2467439	0.89	2467439	0.98
chr19	2467926	2467930	0.84	2467439	0.99	2467684	0.93	2467439	0.94	2467439	0.96
chr19	2468231	2468569	0.53	2468230	0.98	2468230	0.89	2468230	0.98	2468230	0.98
chr19	2468570	2468521	0.69	2468569	0.73	2468569	0.71	2468521	0.78	2468569	0.68
chr19	2469933	2469932	0.54	2469932	0.97	2469932	1.0	2469932	0.87	2469932	1.0
chr19	2472516	2472520	0.85	2472520	0.81	2472520	0.97	2472520	0.41	2472520	0.68
chr19	2473684	2473683	1.0	2473683	1.0	2473683	0.8	2473683	0.97	2473683	1.0
chr19	2473997	2473997	0.29	2474142	0.49	2473997	0.57	2473997	0.55	2473997	0.5
chr19	2482789	2482860	0.78	2482860	0.97	2482858	0.99	2482310	0.97	2482858	0.96
chr19	2483441	2483440	0.83	2483440	0.94	2473956	0.5	2483440	0.84	2483440	0.81
chr19	2486198	2491940	0.85	2450640	0.12	2486197	1.0	2486197	1.0	2452357	0.33
chr19	2486493	2486585	0.79	2486571	0.88	2486492	0.74	2486139	0.81	2486571	0.86
chr19	2487561	2487561	0.97	2487561	0.99	2489534	0.96	2487561	0.99	2487561	0.99
chr19	2490117	2485993	0.53	2486678	0.85	2486678	0.87	2486678	0.9	2486678	0.86
chr19	2490440	2490439	0.72	2489447	0.73	2491936	0.8	2487860	0.66	2491936	0.58
chr19	2492262	2492274	0.97	2492274	0.99	2492274	0.94	2492274	1.0	2491936	0.95
chr19	2494356	2494373	0.59	2494373	0.94	2494373	0.96	2494373	0.98	2494373	0.99
chr19	2496383	2496382	1.0	2496382	0.64	2517513	0.04	2467989	1.0	NA	NA
chr19	2497706	2500652	0.4	2497705	0.95	2497705	0.78	2497705	0.89	2497705	0.82
chr19	2498988	2498987	1.0	2498987	1.0	2498987	1.0	2498987	1.0	2498987	1.0
chr19	2500496	2500476	0.31	2500495	0.57	2500495	0.94	2500495	0.89	2500495	0.88
chr19	2502720	2502719	0.57	2480297	0.67	2502719	0.83	2502719	0.47	2502719	0.83
chr19	2503157	2503169	0.79	2503169	0.99	2503169	0.93	2503169	0.98	2503169	0.97
chr19	2504463	2504462	0.58	2504462	0.45	2504462	0.69	2504462	0.73	2504462	0.73
chr19	2506516	2506515	1.0	2506515	1.0	2506515	0.88	NA	NA	NA	NA
chr19	2506617	2506616	0.93	2506616	0.96	2506616	0.61	2506616	0.95	2506616	0.94
chr19	2507054	2507053	0.91	2506153	1.0	2507053	0.17	2507053	0.45	2507053	0.7
chr19	2507660	2507669	0.44	NA	NA	NA	NA	NA	NA	NA	NA
chr19	2508006	2508005	1.0	NA	NA	NA	NA	2503164	0.56	2539852	0.17
chr19	2508369	2508384	0.57	2467380	1.0	NA	NA	NA	NA	2508368	1.0
chr19	2509091	2555908	0.17	NA	NA	NA	NA	NA	NA	2509090	1.0
chr19	2510537	2510536	0.99	2510536	1.0	2510536	1.0	2510536	1.0	2510536	0.99
chr19	2514198	2514205	0.96	2514375	0.88	2514205	0.97	2514375	0.84	2514205	0.95
chr19	2514952	2514968	0.46	2516622	0.94	2514968	0.98	2514968	0.84	2514968	0.99
chr19	2515434	2515433	1.0	2515433	1.0	2513016	0.5	2515433	0.97	2517877	0.89
chr19	2519598	2520085	0.82	2519312	0.86	2520085	0.88	2519312	0.84	2519312	0.84
chr19	2521092	2521091	0.68	2520085	0.8	2521091	0.98	2521261	0.83	2521091	0.85
chr19	2521260	2521265	0.6	2562183	0.44	2521265	1.0	NA	NA	2568447	1.0
chr19	2526501	2526519	0.83	2526519	1.0	2526519	1.0	2526519	0.92	2526519	0.97
chr19	2527775	2527773	0.63	2527484	0.59	2528502	0.74	2528502	0.69	2528502	0.84
chr19	2528409	2528408	0.82	2528498	0.64	2528408	1.0	2528114	0.63	2528408	1.0
chr19	2528503	2529338	0.69	2528502	0.98	2529338	0.83	2529338	0.8	2529338	0.81
chr19	2529207	2529242	1.0	NA	NA	NA	NA	2516779	1.0	NA	NA
chr19	2531770	2531219	0.75	2532695	0.98	2529310	0.97	2534940	0.95	2532011	0.97
chr19	2532151	2532727	0.87	2532727	0.81	2529338	0.92	2532727	0.87	2532727	0.87
chr19	2535326	2535325	0.82	2535499	0.88	2535261	0.93	2532695	0.94	2534940	0.91
chr19	2535500	2535499	0.87	2535499	0.96	2535499	1.0	2535499	0.98	2534940	1.0
chr19	2536421	2536872	0.75	2492503	0.97	2501476	0.86	2536425	0.96	2531303	0.11
chr19	2538077	2538076	0.63	2538076	0.66	2537970	0.5	2538076	0.88	2538076	0.74
chr19	2538461	2538460	0.69	2538460	0.56	2538460	0.79	2538460	0.75	2538460	0.68
chr19	2538761	2548127	0.11	2541739	0.4	2538670	0.76	2541739	0.44	2541739	0.43
chr19	2539309	2539323	0.33	2539323	1.0	2539323	0.99	2539323	0.95	2539323	0.98
chr19	2541740	2541739	0.79	2542096	0.6	2542675	0.87	2542096	0.67	2542096	0.73
chr19	2542909	2531598	0.12	2522057	0.25	NA	NA	2536950	0.02	NA	NA
chr19	2543222	2543363	0.55	2543221	0.93	2542675	0.96	2542675	0.92	2543221	0.99
chr19	2545650	2545159	0.34	2544958	0.8	2544958	0.85	2545649	0.87	2545649	0.7
chr19	2545955	2545955	0.5	2545188	0.88	2546436	0.99	2545955	0.9	2545955	0.95
chr19	2548806	2548805	0.98	2548805	1.0	2548805	1.0	2548805	1.0	2548805	0.99
chr19	2549294	2549293	0.63	2549293	0.91	2549293	1.0	2549293	0.84	2549293	0.86
chr19	2553126	2553125	0.4	2553824	0.83	2553125	0.94	2553824	0.75	2553824	0.86
chr19	2553383	2553339	0.49	2553339	0.73	2553632	0.79	2553553	0.62	2553339	0.58
chr19	2553939	2553535	0.49	2556960	0.95	2553987	0.62	2553535	0.93	2553535	1.0
chr19	2554148	2552821	0.88	2552276	0.87	NA	NA	2554153	0.88	2552856	0.57
chr19	2554560	2555081	0.42	2554560	0.48	2554560	0.7	2554560	0.56	2553397	0.5
chr19	2557013	2558723	0.56	2556277	0.68	2557612	1.0	2556277	0.95	2556960	0.99
chr19	2557208	2557219	0.84	2543479	1.0	2557216	0.18	2532173	1.0	2557207	0.25
chr19	2558233	2558250	0.71	2558250	0.65	2558125	0.74	2558250	0.62	2558125	0.54
chr19	2559127	2559127	0.75	2558250	0.7	2558250	0.67	2558861	0.77	2559127	0.83
chr19	2559352	2559748	0.74	2559351	0.96	2559351	0.94	2559748	0.93	2559351	0.85
chr19	2560955	2560954	0.38	2559843	0.67	2561737	0.64	2560954	0.62	2559843	0.79
chr19	2561715	2561714	0.54	2560954	0.73	2561842	0.74	2561714	0.75	2561714	0.93
chr19	2562266	2562271	0.94	2562271	0.98	2559617	0.8	2562271	0.99	2562271	0.97
chr19	2564887	2567546	0.74	2565234	0.79	2565234	0.68	2565659	0.58	2565234	0.95
chr19	2565512	2564834	0.43	2567891	0.97	2564834	0.73	2564834	0.89	2565522	0.97
chr19	2566158	2566184	0.81	NA	NA	2566157	1.0	2530668	1.0	2566157	1.0
chr19	2567112	2568088	0.3	2565234	0.57	2567059	0.96	2567059	0.84	2567059	0.93
chr19	2567332	2565659	0.61	2568401	0.66	2567059	0.79	2568401	0.73	2567059	0.71
chr19	2569136	2569135	1.0	NA	NA	NA	NA	NA	NA	NA	NA
chr19	2569264	2569263	0.87	2569263	0.98	2569244	1.0	2569263	0.99	2569244	1.0
chr19	2570973	2570463	0.45	2572384	0.85	2570972	0.82	2573962	0.77	2571234	0.8
chr19	2572013	2572012	1.0	NA	NA	2564616	1.0	NA	NA	NA	NA
chr19	2572598	2572597	0.46	2572597	0.38	2572597	0.6	2570972	0.51	2572597	0.65
chr19	2576081	2576077	0.9	2573828	0.99	2576077	0.93	2575982	0.92	2573828	0.93
chr19	2576528	2576530	0.65	NA	NA	2575776	1.0	2576541	0.71	2576541	1.0
chr19	2577701	2577700	0.56	2577700	0.69	2577700	0.7	2580143	0.56	2580143	0.69
chr19	2577845	2577844	0.85	2577844	0.95	2577844	0.98	2577844	1.0	2577844	0.98
chr19	2580287	2580059	0.97	2580059	0.97	2580059	0.96	2580059	0.95	2580059	0.93
chr19	2582490	2582489	0.93	2582489	0.98	2582489	0.98	2582489	1.0	2582489	0.97
chr19	2585332	2585336	1.0	NA	NA	NA	NA	NA	NA	2538460	0.4
chr19	2587862	2587578	0.62	2587662	0.71	2587862	0.65	2585891	0.63	2585891	0.55
chr19	2587947	2587944	1.0	NA	NA	NA	NA	NA	NA	NA	NA
chr19	2589372	2593306	0.4	2588849	0.83	2589967	0.76	2593306	0.76	2588849	0.78
chr19	2591454	2592252	0.82	2593928	0.7	2591599	0.92	2585891	0.8	2592252	0.76
chr19	2593785	2593784	0.89	2593784	0.95	2594354	0.95	2593784	1.0	2594354	0.93
chr19	2593929	2595285	0.9	2595517	0.93	2594354	0.91	2595285	0.87	2595606	0.91
chr19	2595131	2595517	0.99	2595517	0.98	2594354	0.99	2595517	0.99	2595285	0.96
chr19	2595735	2595734	0.91	2593617	0.92	2595734	0.99	2593617	0.9	2595734	0.9
chr19	2598672	2598677	0.25	2598677	0.46	2598677	0.24	2598677	0.47	2598677	0.63
chr19	2599937	2599936	0.93	2599936	0.67	2599936	1.0	2599936	0.5	2599936	0.54
chr19	2600263	2600262	0.97	2600262	0.53	2600262	0.61	2600262	0.57	2600262	0.48
chr19	2600469	2602241	0.73	2600719	0.78	2600118	0.77	2602241	0.62	2600118	0.73
chr19	2600638	2608178	0.02	NA	NA	NA	NA	NA	NA	NA	NA
chr19	2602984	2602972	0.73	2605138	0.15	NA	NA	2556023	1.0	2562958	1.0
chr19	2603023	2603036	1.0	NA	NA	2603036	1.0	2603022	1.0	NA	NA
chr19	2603840	2603981	0.91	2603773	1.0	2603773	0.99	2603773	0.98	2603839	0.98
chr19	2604640	2604639	0.74	2606950	0.58	2604639	0.4	2606950	0.55	2606242	0.61
chr19	2606664	2608039	0.55	2607284	0.89	2606950	0.52	2606242	0.7	2606242	0.81
chr19	2607221	2606968	0.87	2606695	0.74	2606695	0.85	2606695	0.75	2606695	0.69
chr19	2608317	2608316	0.91	2608316	0.98	2606950	0.91	2606242	0.98	2608441	0.99
chr19	2609011	2609026	0.42	2609010	0.88	2609010	0.93	2609010	0.65	2609010	0.68
chr19	2615166	2615165	0.89	2615165	1.0	2618881	0.91	2615165	0.97	2618881	0.93
chr19	2617717	2620311	0.57	2617722	0.79	2617722	0.56	2615296	0.59	2617722	0.78
chr19	2618335	2618342	0.53	2614236	0.73	2613508	0.53	2622085	0.42	2617745	0.44
chr19	2621697	2615305	0.79	2623675	0.8	2621696	0.78	2622851	0.88	2622085	0.91
chr19	2622074	2622085	0.64	2622085	0.66	2622073	0.53	2622085	0.55	2622073	0.53
chr19	2628505	2628508	0.47	2614390	0.89	NA	NA	2627010	0.54	2628508	0.86
chr19	2630022	2630327	0.84	2630021	0.4	2630021	0.8	2632429	0.88	2634887	0.12
chr19	2634888	2634887	0.75	2634887	0.92	2634887	1.0	2634887	0.56	2634887	0.57
chr19	2635587	2635586	0.52	2635586	0.78	2635586	0.95	2635586	0.79	2635586	0.86
chr19	2638366	2638365	0.98	NA	NA	NA	NA	NA	NA	NA	NA
chr19	2639232	2639231	0.6	2643999	0.62	2614732	0.5	2643999	0.67	2639231	0.65
chr19	2640176	2640165	0.98	2592227	1.0	NA	NA	2640165	0.56	NA	NA
chr19	2640249	2668295	0.5	NA	NA	NA	NA	NA	NA	NA	NA
chr19	2641657	2641656	0.4	2641656	1.0	NA	NA	NA	NA	NA	NA
chr19	2645244	2646649	0.67	2644458	0.87	2644458	0.89	2644458	0.73	2644458	0.86
chr19	2646685	2645232	0.74	2646649	0.68	2646684	0.99	2646684	0.57	2646684	0.59
chr19	2648873	2647166	0.58	2648872	0.97	2659172	0.39	2650779	0.43	2646515	0.97
chr19	2649391	2650023	0.82	2650288	0.88	2648528	0.95	2650023	0.83	2649483	0.71
chr19	2652175	2652174	0.64	NA	NA	2652174	1.0	NA	NA	2699535	0.33
chr19	2655189	2655223	0.62	2655111	0.69	2655188	0.63	2650912	0.69	2652426	0.87
chr19	2655207	2655223	0.76	2655111	0.96	2614732	1.0	2650912	0.88	2652426	0.92
chr19	2656025	2652036	0.44	2655111	0.64	2614732	0.92	2650912	0.89	2652426	0.92
chr19	2657897	2657900	0.92	2653265	0.73	2614732	1.0	2657900	0.86	2657900	1.0
chr19	2658973	2658972	0.85	2658972	0.93	2658972	0.97	2658972	0.95	2658972	0.96
chr19	2660593	2660593	0.95	2660593	1.0	NA	NA	2660593	0.95	2660593	1.0
chr19	2661671	2662254	0.95	2662254	0.98	2661068	0.98	2662254	0.96	2662254	0.93
chr19	2663307	2663345	0.85	2663345	0.92	2663345	1.0	2663345	0.86	2662607	1.0
chr19	2665362	2666343	0.28	2665361	0.91	2665361	0.97	2665361	0.91	2665361	0.9
chr19	2667321	2667324	1.0	NA	NA	NA	NA	NA	NA	2633427	1.0
chr19	2667931	2667930	0.96	2667930	0.99	2667930	0.99	2667930	0.95	2667930	0.98
chr19	2668221	2681087	0.38	2667930	0.52	2667930	0.89	2668229	0.55	2669093	0.76
chr19	2670010	2670151	0.58	2670009	0.55	2670009	0.91	2671490	0.32	2644377	0.12
chr19	2670120	2670119	0.98	NA	NA	NA	NA	2670119	0.6	2681247	0.33
chr19	2672447	2672446	0.99	2672446	1.0	2672446	0.95	2672446	0.97	2672446	1.0
chr19	2673795	2673794	1.0	NA	NA	NA	NA	2673794	0.64	NA	NA
chr19	2674419	2674444	0.97	2674444	0.95	2674444	0.95	2674444	1.0	2674444	0.96
chr19	2677254	2677014	0.75	2677014	0.88	2677014	0.94	2677014	0.91	2677014	0.93
chr19	2680572	2678275	0.52	2680571	0.77	2680571	0.52	2680571	0.72	2680571	0.88
chr19	2681148	2674625	0.79	2678833	0.97	2681087	0.96	2676057	0.99	2681160	0.99
chr19	2683239	2683238	0.97	2683238	0.71	2683238	0.93	2683238	0.86	2683238	0.93
chr19	2684136	2684135	0.49	2683225	0.77	2683225	0.96	2684135	0.89	2684791	0.88
chr19	2685124	2685123	0.99	2673297	1.0	2639056	1.0	2685123	1.0	2672336	1.0
chr19	2686161	2686160	0.78	2686160	0.78	2686160	0.97	2686160	0.86	2686160	0.91
chr19	2686742	2686753	0.83	2686753	0.7	2686753	0.34	2686753	0.74	2686753	0.84
chr19	2687054	2687061	0.89	NA	NA	2687061	0.65	2687061	1.0	2682643	0.45
chr19	2689152	2696322	0.5	NA	NA	NA	NA	NA	NA	NA	NA
chr19	2691867	2690958	0.81	2691866	0.78	2691866	0.75	2691866	0.61	2691866	0.81
chr19	2697399	2697398	0.95	NA	NA	NA	NA	2670009	1.0	NA	NA
chr19	2699148	2698777	0.78	2698777	0.53	2699147	0.44	2699147	0.64	2699147	0.71
chr19	2700079	2700078	1.0	NA	NA	NA	NA	NA	NA	NA	NA
chr19	2700134	2700133	0.83	2700133	0.98	2700133	0.67	2700133	0.9	2700133	0.9
chr19	2704394	2703353	0.42	2704393	0.97	2704393	0.97	2703514	0.87	2704393	0.95
chr19	2705536	2705535	0.95	2705535	0.96	2705535	0.94	2705535	0.84	2705535	0.98
chr19	2705814	2705821	0.97	2705821	1.0	2705832	0.73	2705821	0.93	2700210	1.0
chr19	2706351	2706350	0.97	2706350	0.82	2706350	0.99	2706350	0.9	2706350	0.99
chr19	2707324	2703525	0.6	2707323	0.99	2707285	0.97	2703353	0.89	2707323	0.97
chr19	2707617	2707757	0.79	2707757	0.93	2707757	0.93	2707757	0.96	2707757	0.91
chr19	2707901	2707909	0.98	2707909	1.0	2701872	1.0	2707909	0.98	2707909	1.0
chr19	2710355	2710357	0.93	NA	NA	NA	NA	NA	NA	NA	NA
chr19	2710536	2711280	0.58	2710535	0.97	2710535	0.96	2711280	0.9	2710535	0.93
chr19	2721439	2761638	0.36	2721437	0.6	2721437	0.49	2721437	0.53	2721437	0.42
chr19	2724436	2724435	0.71	2724435	1.0	2724435	1.0	2675312	1.0	2724435	0.84
chr19	2724545	2724569	1.0	2724569	0.84	NA	NA	NA	NA	2724569	1.0
chr19	2725035	2725034	0.87	2725189	0.45	2725034	0.99	2725034	0.53	2725034	0.67
chr19	2725579	2682436	0.33	2741288	0.04	NA	NA	2761610	1.0	NA	NA
chr19	2725728	2725727	1.0	NA	NA	2772852	0.5	NA	NA	NA	NA
chr19	2729634	2729633	0.84	2729633	0.76	2729633	0.67	2729633	0.78	2729633	0.84
chr19	2733504	2733503	1.0	2733503	1.0	2770438	0.25	NA	NA	2746433	1.0
chr19	2734395	2734394	0.76	2734394	0.81	2734394	0.53	2734394	0.53	2734394	0.86
chr19	2738937	2738936	0.34	2738936	0.81	2738936	1.0	2738936	0.82	2738936	0.83
chr19	2740717	2740716	0.93	2740716	0.95	2740716	0.95	2740716	0.99	2740716	0.97
chr19	2741670	2741669	0.91	2741669	1.0	2741669	1.0	2741669	0.95	2741669	1.0
chr19	2744182	2761701	0.33	NA	NA	NA	NA	NA	NA	NA	NA
chr19	2745987	2744121	0.66	2748716	0.8	2745531	0.89	2748716	0.82	2745531	0.83
chr19	2747123	2747122	0.68	2744183	0.9	2748003	0.96	2748003	0.94	2748003	0.94
chr19	2747421	2745605	0.57	2747420	0.74	2747420	0.96	2747420	0.7	2747420	0.83
chr19	2748717	2748716	0.86	2748716	0.94	2748716	0.99	2748716	0.96	2748716	0.93
chr19	2748900	2748907	1.0	2748907	1.0	2725883	1.0	2746842	1.0	2748907	0.97
chr19	2751938	2751942	0.45	2751942	0.81	2751942	0.83	2751942	0.56	2751942	1.0
chr19	2752241	2752240	0.66	2752240	0.88	2752240	0.72	2752240	0.86	2760061	0.8
chr19	2754388	2753440	0.98	2754387	0.57	2754387	0.9	2751221	0.62	2754387	0.76
chr19	2756454	2756453	0.35	2756453	0.89	2756453	1.0	2756453	0.53	2756453	0.89
chr19	2758517	2774462	0.61	2756713	0.97	2756913	1.0	2758516	1.0	2756702	0.98
chr19	2759973	2759972	1.0	NA	NA	NA	NA	NA	NA	NA	NA
chr19	2771423	2771422	0.98	2726319	0.5	2771422	0.5	2806102	0.8	2771422	0.67
chr19	2771576	2771575	0.23	2771575	0.63	2771575	0.76	2771575	0.69	2771575	0.74
chr19	2777254	2762435	0.87	NA	NA	2777253	1.0	2777253	1.0	2777253	1.0
chr19	2778017	2778016	0.73	2775670	0.64	2774462	0.92	2778016	0.76	2762864	0.76
chr19	2778781	2778780	0.99	2747122	0.17	2731537	0.33	2751620	1.0	2778780	0.25
chr19	2779923	2740508	0.4	NA	NA	2781448	0.67	NA	NA	2781448	1.0
chr19	2781844	2781843	0.73	2781843	0.48	2781856	0.59	2781843	0.53	2781843	0.54
chr19	2784759	2784758	0.76	2759081	0.53	2785378	0.85	2784407	0.42	2784758	0.8
chr19	2786766	2787331	0.9	2787331	0.94	2787331	0.98	2787331	0.97	2787331	0.95
chr19	2789753	2802722	0.33	NA	NA	2789752	0.44	2779423	0.11	2743714	0.5
chr19	2792646	2815787	0.08	NA	NA	NA	NA	2812660	0.67	NA	NA
chr19	2794004	2794006	1.0	2791614	0.99	2791614	1.0	2794006	0.99	2791614	0.98
chr19	2798196	2772382	1.0	2798195	1.0	2752836	1.0	2798195	1.0	2798195	1.0
chr19	2808459	2808458	0.84	2808458	0.85	2808458	0.97	2808458	0.92	2801009	0.97
chr19	2819011	2819010	0.69	2819010	0.51	2791614	0.91	2819010	1.0	2819010	0.85
chr19	2820005	2821884	0.03	2820004	1.0	NA	NA	NA	NA	NA	NA
chr19	2821081	2821096	0.21	NA	NA	NA	NA	2849881	0.28	NA	NA
chr19	2825895	2813586	1.0	NA	NA	NA	NA	NA	NA	NA	NA
chr19	2826206	2823695	0.69	2828677	0.96	2825022	0.31	2830234	0.9	2830234	0.66
chr19	2826665	2826664	0.63	2826664	0.5	2826664	1.0	2821899	0.34	2826664	1.0
chr19	2828678	2828677	0.94	2828677	1.0	2782496	0.5	2830234	0.97	2828677	0.98
chr19	2829922	2839917	0.11	NA	NA	NA	NA	NA	NA	NA	NA
chr19	2830766	2831060	0.74	2831060	0.7	2830765	1.0	2836341	0.75	2830765	0.78
chr19	2831310	2831309	0.68	2831309	0.94	2831309	1.0	2831309	0.92	2831309	0.83
chr19	2835009	2819330	1.0	2874760	0.05	NA	NA	2807174	1.0	NA	NA
chr19	2835472	2831819	0.67	2834810	0.8	2835396	0.82	2831819	0.8	2835471	0.74
chr19	2837443	2837442	0.36	2837442	0.74	2829349	0.74	2837442	0.37	2837442	0.69
chr19	2837593	2837592	0.7	NA	NA	2837592	0.71	2837592	0.5	2836271	0.5
chr19	2839335	2839344	1.0	2839347	1.0	NA	NA	2839347	1.0	NA	NA
chr19	2843043	2843042	0.96	2843042	0.97	2843042	0.93	2843042	1.0	2843042	0.93
chr19	2843868	2827731	0.49	NA	NA	NA	NA	NA	NA	NA	NA
chr19	2848147	2848156	0.91	2848156	0.91	2848156	0.98	2848156	0.98	2848156	0.96
chr19	2849484	2843261	0.49	2849483	0.91	2849483	0.97	2849483	0.86	2849483	0.94
chr19	2849652	2857678	0.66	2849651	0.5	2849651	0.5	2849651	0.75	2830051	1.0
chr19	2851000	2851298	0.66	2847336	0.76	2848950	0.95	2851298	0.76	2850999	0.89
chr19	2851299	2851298	0.99	2851298	1.0	2848950	0.99	2851298	0.98	2851298	0.98
chr19	2852148	2852147	0.8	2852147	0.99	2852147	1.0	2852147	0.94	2847875	0.5
chr19	2856211	2853568	0.76	2856377	0.88	2873133	0.17	2853568	0.89	2853568	0.94
chr19	2859701	2859700	0.85	NA	NA	NA	NA	2863823	1.0	NA	NA
chr19	2860004	2860020	0.95	2859709	1.0	2818043	1.0	2860020	0.98	2863357	0.97
chr19	2863476	2863475	0.82	2863475	1.0	2863475	0.67	2863475	0.89	2863475	1.0
chr19	2865291	2865295	0.82	2865295	0.8	2865581	0.71	2866550	0.78	2865295	0.69
chr19	2866301	2866300	0.99	2865341	0.99	NA	NA	2865763	1.0	2866300	1.0
chr19	2866303	2866300	0.99	2865341	0.93	2878470	0.02	2865763	1.0	2866300	1.0
chr19	2868101	2868100	1.0	2902804	0.25	NA	NA	2900708	0.25	2868100	0.5
chr19	2868722	2868844	0.7	2872081	0.77	2869371	0.97	2872081	0.71	2872081	0.72
chr19	2870747	2842966	0.22	2873133	0.25	2912397	0.11	NA	NA	NA	NA
chr19	2871039	2871038	0.95	2870841	0.92	2871038	0.43	2871038	0.97	2871038	0.86
chr19	2873134	2873133	0.8	2873133	0.86	2873133	0.98	2873133	0.85	2873133	0.86
chr19	2874260	2874213	0.97	2869686	0.5	NA	NA	2874028	0.61	NA	NA
chr19	2874914	2874492	0.62	2874492	0.94	2874913	0.38	2874913	0.85	2874492	0.89
chr19	2876720	2876719	0.84	2876719	0.67	2876719	1.0	2876719	0.62	2876719	0.5
chr19	2877215	2877214	0.97	NA	NA	2877214	0.5	2877214	0.5	2880655	0.09
chr19	2878504	2878503	0.94	2878503	0.33	2873081	0.5	2828735	0.67	2878503	0.56
chr19	2879347	2876936	1.0	NA	NA	NA	NA	2881577	0.07	NA	NA
chr19	2880873	2880872	0.94	2880872	0.98	2880872	0.99	2880872	0.97	2880872	0.94
chr19	2881578	2881496	0.92	2881577	0.86	2865295	0.08	2881577	0.89	2881577	0.7
chr19	2882428	2882427	0.67	2882427	1.0	NA	NA	2882427	1.0	2882427	1.0
chr19	2889645	2889642	0.81	2889644	1.0	2889644	1.0	2893407	0.49	2889644	1.0
chr19	2890349	2890348	0.98	2889168	1.0	2890308	0.99	2889168	0.96	2890308	0.99
chr19	2891998	2891997	0.79	2891997	0.7	2892017	0.97	2891997	0.93	2891167	0.92
chr19	2892540	2895077	0.82	2895077	0.89	2895077	0.84	2895077	0.8	2895077	0.87
chr19	2893722	2893721	0.85	2893721	0.53	2893721	0.96	2894839	0.64	2894839	0.82
chr19	2894522	2895285	0.9	2890993	0.72	2893539	0.94	2894518	0.93	2891167	0.9
chr19	2895786	2895095	0.86	2895785	0.79	2895785	1.0	2895785	0.71	2895785	0.71
chr19	2896282	2896950	0.99	2895285	0.98	2896172	0.99	2896124	0.97	2896260	0.98
chr19	2897228	2897897	0.77	2895522	0.77	2898423	0.68	2896138	0.59	2897227	0.52
chr19	2898399	2896950	0.73	2895285	0.87	2897247	0.97	2895285	0.93	2897247	0.96
chr19	2898771	2896950	0.73	2895285	0.77	2897247	1.0	2895285	0.66	2901525	0.82
chr19	2901513	2901525	0.96	2901525	0.96	2900726	1.0	2901525	0.96	2900520	0.92
chr19	2903719	2903801	0.74	2903801	0.79	2903718	0.85	2903801	0.74	2903967	0.71
chr19	2905765	2906229	0.87	2905764	0.76	2905764	0.75	2903732	0.72	2905764	0.75
chr19	2911066	2911065	1.0	2911898	0.99	2911065	1.0	2911065	0.99	2911065	1.0
chr19	2911533	2911538	0.98	2911538	0.97	2911538	0.99	2911538	0.98	2911538	0.98
chr19	2916361	2916360	1.0	2916360	1.0	2917289	0.99	2916360	0.98	2917289	0.98
chr19	2918604	2908317	1.0	2887858	1.0	2886286	0.07	2908317	1.0	2902531	0.97
chr19	2919625	2905536	0.5	NA	NA	NA	NA	NA	NA	NA	NA
chr19	2920460	2920459	0.85	2920459	0.89	2920276	0.97	2912651	0.9	2916711	0.97
chr19	2922580	2922579	1.0	NA	NA	NA	NA	NA	NA	NA	NA
chr19	2925226	2925225	1.0	2925225	0.98	2925225	1.0	2925225	0.96	2925225	1.0
chr19	2925909	2925908	1.0	2876448	1.0	2923803	0.14	2936349	1.0	2893583	0.14
chr19	2927771	2927770	0.19	2927770	0.97	2927770	0.93	2927770	0.74	2927770	0.99
chr19	2930613	2929539	0.96	2897227	0.94	NA	NA	2928140	1.0	2923604	0.25
chr19	2931315	2931314	0.87	2931314	0.99	2931314	0.99	2931314	0.97	2931314	0.98
chr19	2931909	2931908	0.95	2931908	0.55	2931908	1.0	2931908	0.67	2931908	1.0
chr19	2932784	2932783	0.98	2938767	0.5	2932783	1.0	2932783	0.53	2932783	0.8
chr19	2935318	2935317	0.73	2932185	0.93	2956676	0.04	2933042	0.82	2933042	0.91
chr19	2935497	2937341	0.53	2932546	0.78	2935496	0.98	2934284	0.72	2933119	0.87
chr19	2936019	2933492	0.83	2936062	1.0	NA	NA	2936041	0.64	NA	NA
chr19	2937493	2937492	0.97	2897942	1.0	2937492	1.0	2937492	1.0	2937492	0.62
chr19	2937740	2937341	0.91	2936625	1.0	2937753	1.0	2934284	1.0	2936625	0.99
chr19	2938956	2938963	0.58	2938963	0.77	2938963	0.97	2938963	0.87	2938963	0.83
chr19	2940362	2940361	0.96	2940361	1.0	NA	NA	2940361	1.0	2940361	1.0
chr19	2942076	2942075	0.93	2942075	1.0	2942075	0.99	2942075	0.97	2942075	0.97
chr19	2942371	2942370	0.33	2942370	0.71	2942370	0.88	2942370	0.86	2942370	0.65
chr19	2945817	2945816	0.99	2945816	0.98	2945816	0.98	2952959	0.99	2945816	0.97
chr19	2952425	2952964	0.68	2952964	0.72	2948822	0.73	2952359	0.7	2950152	0.64
chr19	2952868	2952867	0.99	2950609	1.0	2952867	0.98	2952082	0.96	2952867	0.98
chr19	2954208	2954207	1.0	2954207	1.0	NA	NA	NA	NA	NA	NA
chr19	2955180	2955179	0.67	2955179	0.7	2955179	0.66	2955179	0.73	2955179	0.71
chr19	2956074	2955786	1.0	NA	NA	NA	NA	2906228	1.0	NA	NA
chr19	2956075	2956800	1.0	NA	NA	NA	NA	2906228	1.0	NA	NA
chr19	2958459	2958458	0.47	2958458	0.65	2956684	0.79	2958458	0.57	2956684	0.56
chr19	2958670	2958674	0.41	2958674	0.69	2958674	0.78	2958674	0.5	2958674	0.79
chr19	2958836	2958835	0.18	2958863	0.3	2958865	0.2	2958863	0.25	2958853	0.31
chr19	2961142	2961141	0.71	2965240	0.84	2961298	0.97	2965240	0.86	2965240	0.78
chr19	2961801	2961756	0.94	2961478	0.99	2961756	1.0	2961478	0.98	2961756	0.97
chr19	2962537	2962555	0.66	2962277	0.78	2962277	0.91	2962467	0.83	2962555	0.62
chr19	2962839	2965344	0.6	2962155	0.86	2961596	0.82	2965344	0.43	2962155	0.6
chr19	2963804	2963734	0.98	2963803	1.0	2958095	0.5	2963803	0.96	2962155	0.96
chr19	2964231	2963734	0.93	2962155	0.94	2964230	0.5	2962871	0.93	2962155	0.69
chr19	2964573	2964572	0.76	2962155	0.89	2964572	1.0	2964572	0.72	2962536	0.71
chr19	2964906	2963734	0.9	2964905	0.74	2964905	0.75	2962155	0.76	2962155	0.81
chr19	2966049	2966048	0.75	2966048	0.56	2966048	1.0	2948809	0.5	2924013	0.56
chr19	2966406	2966428	0.93	2962155	0.99	2991045	0.25	2966134	0.94	2962155	0.89
chr19	2967827	2967457	1.0	NA	NA	NA	NA	2955801	1.0	2967832	1.0
chr19	2968897	2968896	0.99	2968896	0.56	2968896	1.0	2968956	1.0	2968896	1.0
chr19	2973229	2973228	0.52	NA	NA	2973228	0.8	NA	NA	2973228	0.63
chr19	2974841	2974840	0.25	NA	NA	NA	NA	2974840	0.67	NA	NA
chr19	2975448	2975447	0.52	2975447	0.91	2973848	0.86	2976726	0.85	2973848	0.88
chr19	2979965	2979964	0.56	2979964	0.96	2979964	0.99	2979964	0.91	2979964	0.94
chr19	2980739	2980738	0.5	2980738	0.92	2980738	0.84	2980738	0.38	2980738	0.75
chr19	2980886	2952424	0.5	2980892	0.25	2990585	0.05	NA	NA	NA	NA
chr19	2981049	2981049	0.83	2938765	1.0	NA	NA	2981049	0.59	NA	NA
chr19	2981348	2981347	0.41	2982836	0.71	2981050	0.95	2978451	0.74	2978451	0.78
chr19	2985576	2985575	0.43	2985575	0.75	2985575	0.85	2985575	0.72	2985575	0.5
chr19	2990633	2990650	0.83	2991051	0.9	2990652	0.4	2990650	0.9	2990223	0.78
chr19	2994610	2970877	0.12	2994604	0.97	2994604	1.0	2994604	0.94	2994887	0.82
chr19	2995047	2995056	0.67	2995056	0.5	2995056	0.79	2995056	0.67	2995056	0.66
chr19	2998237	3000012	0.44	2999595	0.42	2998275	0.32	3003995	0.22	3006276	0.56
chr19	2999282	2999289	1.0	2979964	0.5	NA	NA	3001286	0.33	NA	NA
chr19	2999727	2999737	0.86	2999761	0.91	3000012	0.98	2999737	0.95	2999737	0.91
chr19	3000825	3001876	0.51	3006276	0.76	3000289	0.85	3000824	0.67	3006276	0.62
chr19	3001273	3001272	0.47	3001272	0.81	3001272	0.94	3001272	0.92	3001272	0.96
chr19	3001420	3001419	0.57	2997468	1.0	NA	NA	3001419	0.85	3001419	1.0
chr19	3001792	3001791	0.44	3001791	0.84	3005278	0.8	3001791	0.64	3007321	0.73
chr19	3002704	3003987	0.97	3002703	0.99	2966083	0.5	3002703	0.99	2997468	0.98
chr19	3003644	3003650	0.99	2955144	1.0	NA	NA	3003650	0.88	NA	NA
chr19	3004615	3004614	0.71	3007942	0.52	3000665	0.71	3004614	0.57	3007942	0.58
chr19	3008084	3008083	1.0	3008083	1.0	3008083	1.0	3008083	0.96	3008083	0.98
chr19	3008441	3008455	0.5	2998406	0.8	3008083	0.95	3008455	0.87	3008083	0.86
chr19	3010365	3010364	0.9	3010364	1.0	3010364	0.98	3010364	0.98	3009836	0.97
chr19	3011530	3011529	0.58	3011414	0.7	3010364	0.99	3010650	0.69	3011567	0.63
chr19	3011848	3010614	0.95	NA	NA	NA	NA	3011865	1.0	3053328	0.07
chr19	3013989	3013988	0.68	3013988	0.89	3013988	0.98	3013988	0.9	3013988	0.9
chr19	3015059	3015058	0.39	3014649	0.83	3014649	0.92	3015058	0.84	3014649	0.79
chr19	3015940	3014275	0.92	3015483	1.0	NA	NA	3015483	1.0	3015547	0.96
chr19	3016590	3016589	0.43	3016589	0.64	3016589	0.91	3016589	0.38	3016589	0.32
chr19	3017433	3017452	0.29	3017452	0.57	3017452	0.79	3017452	0.73	3017452	0.68
chr19	3018296	3018295	0.66	3018295	0.93	3018295	0.81	3018295	0.81	3018295	0.85
chr19	3022529	3022528	0.32	3022528	0.33	3022528	0.5	3026228	0.54	3022528	0.45
chr19	3023057	3023888	0.44	3023888	0.93	3023054	0.82	3023888	0.86	3023888	0.93
chr19	3024168	3024167	0.98	NA	NA	3021771	1.0	3024167	0.93	3024167	0.9
chr19	3029559	3033939	0.5	3033160	0.63	3024315	0.61	3041265	0.46	3033160	0.6
chr19	3030951	3030950	0.61	3032118	0.59	3030950	0.76	3032118	0.57	3030950	0.67
chr19	3031342	3036742	0.72	3031288	0.92	3031342	0.96	3031342	0.94	3031288	0.94
chr19	3032942	3032118	0.78	3032118	0.91	3033833	0.96	3032118	0.89	3032118	0.91
chr19	3033177	3033176	0.54	3033176	0.81	3020644	0.5	3033176	0.77	3033176	0.88
chr19	3034687	3034686	0.99	NA	NA	2994382	0.33	3034686	1.0	3034686	1.0
chr19	3035535	3035534	0.96	3035534	0.87	3035534	0.67	3035534	0.67	3061889	1.0
chr19	3037284	3037297	0.34	3037283	0.97	3083934	0.5	3037283	0.74	NA	NA
chr19	3039044	3039043	0.94	3039043	0.73	3039061	0.81	3039492	0.83	3039043	0.8
chr19	3039226	3030420	0.41	3039225	0.47	3039225	0.83	3039225	0.57	3039225	0.63
chr19	3040342	3040341	1.0	NA	NA	3024509	1.0	NA	NA	NA	NA
chr19	3043365	3043364	0.4	3068314	0.7	3043364	0.76	3043364	0.69	3043364	0.75
chr19	3043644	3043364	0.41	3043413	0.79	3043643	0.4	3043643	0.71	3043413	0.73
chr19	3049749	3049748	0.96	3050471	0.99	3049748	1.0	3049748	0.92	3049748	0.97
chr19	3050300	3050299	0.78	3050299	1.0	NA	NA	NA	NA	3041021	0.13
chr19	3051922	3051926	1.0	3051926	1.0	NA	NA	NA	NA	NA	NA
chr19	3052517	3052516	0.7	3052516	0.87	3052516	0.97	3052516	0.85	3052516	0.76
chr19	3053069	3053328	0.72	3051768	0.13	3053068	1.0	3053068	1.0	3053068	0.69
chr19	3056255	3056296	0.89	3008439	0.4	3056272	0.5	3056272	1.0	3056272	1.0
chr19	3059209	3059226	1.0	NA	NA	3023690	0.03	NA	NA	3096342	0.12
chr19	3063882	3063881	1.0	NA	NA	NA	NA	NA	NA	NA	NA
chr19	3065304	3065303	0.71	3065600	0.58	3064840	0.82	3065303	0.74	3065600	0.57
chr19	3066519	3066547	0.93	NA	NA	NA	NA	3056272	0.67	NA	NA
chr19	3066900	3066906	0.87	NA	NA	NA	NA	3039629	1.0	NA	NA
chr19	3067514	3067524	0.97	3067524	0.91	3067524	0.43	3067524	0.93	3067524	0.97
chr19	3069173	3068692	0.97	NA	NA	3067524	1.0	3046403	1.0	3027234	1.0
chr19	3069633	3071671	0.81	NA	NA	3069654	0.96	3069654	1.0	3069654	0.67
chr19	3071650	3070778	0.87	3070778	0.97	3072359	0.87	3070778	0.93	3070812	0.98
chr19	3073148	3073147	0.75	3073147	0.81	3073147	0.61	3073147	0.78	3073832	0.82
chr19	3073507	3073506	0.24	3077327	0.58	3073506	0.82	3077327	0.59	3077327	0.53
chr19	3074650	3070778	0.63	3072359	0.82	3077327	0.89	3071649	0.86	3072451	0.94
chr19	3075883	3075882	0.39	3076810	0.47	3075882	0.36	3075882	0.5	3076810	0.5
chr19	3076986	3076985	0.87	3095237	0.03	NA	NA	3039629	1.0	NA	NA
chr19	3079146	3079144	0.89	3079144	0.98	3079144	0.98	3079144	0.98	3079144	0.86
chr19	3080937	3087441	0.09	3115970	0.17	3055198	0.5	NA	NA	3077967	0.08
chr19	3081175	3081174	0.72	3080724	0.97	3080724	0.97	3081174	0.94	3080724	0.84
chr19	3081837	3081836	0.53	3081846	0.67	3081846	0.77	3081846	0.52	3081846	0.73
chr19	3082747	3082761	0.98	3082761	1.0	3082761	1.0	3082761	0.96	3082761	0.98
chr19	3083224	3083223	1.0	3081138	0.67	NA	NA	3072511	1.0	3055530	0.2
chr19	3086241	3086253	0.78	3086253	0.95	3086253	0.94	3086253	0.89	3086253	0.88
chr19	3086779	3086778	0.99	NA	NA	NA	NA	3079453	1.0	NA	NA
chr19	3087703	3134402	0.28	NA	NA	NA	NA	NA	NA	3127797	0.17
chr19	3089554	3089553	1.0	3089553	0.75	NA	NA	NA	NA	3089553	1.0
chr19	3091277	3091276	0.99	NA	NA	3091276	0.5	3091276	1.0	3091276	1.0
chr19	3091450	3091449	0.87	3091449	0.99	3091449	1.0	3091449	0.95	3091449	1.0
chr19	3092037	3092536	0.71	3092536	0.97	3092036	0.75	3092536	0.95	3092036	0.8
chr19	3093318	3093317	1.0	NA	NA	NA	NA	3093317	1.0	NA	NA
chr19	3093613	3093612	0.69	3093612	0.75	3093612	0.6	3059418	0.57	3109227	0.02
chr19	3100121	3100120	0.9	3100120	0.99	3100120	0.99	3100120	0.98	3100120	0.99
chr19	3103204	3103203	0.99	3103203	1.0	3106639	0.96	3103203	1.0	3103203	1.0
chr19	3103693	3103708	0.42	3103708	0.8	3102129	0.44	3093071	1.0	3103708	1.0
chr19	3110787	3110786	0.74	3110489	0.99	3110786	0.96	3110489	0.9	3110786	0.91
chr19	3112085	3112084	0.94	3112084	0.96	NA	NA	3112084	1.0	3110609	1.0
chr19	3116449	3116448	0.72	3116448	0.78	3116448	0.73	3112508	0.57	3116448	0.98
chr19	3121302	3121301	0.91	3121301	1.0	3121301	1.0	3121301	0.57	3121301	0.98
chr19	3125525	3125534	0.72	3125099	0.53	3125534	0.98	3125534	0.77	3127216	0.76
chr19	3128977	3105577	1.0	NA	NA	NA	NA	NA	NA	NA	NA
chr19	3129828	3129827	0.63	3130475	0.61	3130475	0.7	3130475	0.64	3130170	0.53
chr19	3131893	3131893	0.53	3131893	0.68	3131893	0.6	3131893	0.65	3131893	0.69
chr19	3134289	3134290	0.53	3134288	0.81	3134242	0.36	3134288	0.97	3133855	0.45
chr19	3134729	3097731	1.0	3128232	1.0	NA	NA	NA	NA	NA	NA
chr19	3137961	3123777	1.0	NA	NA	NA	NA	NA	NA	NA	NA
chr19	3138267	3138266	0.81	3158922	0.25	3138266	1.0	3090403	0.67	3138266	0.5
chr19	3138627	3173000	0.5	NA	NA	NA	NA	NA	NA	NA	NA
chr19	3138798	3137905	0.83	3137905	0.93	3137905	0.88	3138797	0.79	3137139	0.82
chr19	3139599	3139717	0.52	3139717	0.69	3137905	0.76	3136969	0.62	3139761	0.63
chr19	3140743	3140742	0.93	3140742	0.95	3138489	0.98	3140742	0.99	3140742	0.94
chr19	3143957	3143956	1.0	3143956	0.99	3142803	1.0	3143956	1.0	3143848	0.99
chr19	3144128	3143848	0.85	3144127	1.0	3142803	0.98	3144127	0.99	3144127	0.98
chr19	3144509	3144537	0.54	3144537	0.8	NA	NA	3141055	1.0	3144537	1.0
chr19	3147548	3147565	0.97	3147645	0.99	3147551	0.98	3147551	0.97	3147565	0.99
chr19	3147888	3147800	0.75	3147887	0.64	3150420	0.57	3147887	0.51	3147887	0.7
chr19	3148069	3149390	0.81	3148071	0.97	3147800	0.97	3147551	0.97	3147565	0.97
chr19	3148868	3156458	0.67	3148867	1.0	3148867	1.0	3148867	0.54	3148867	1.0
chr19	3149233	3152984	0.5	3149235	1.0	3136127	0.14	3149235	1.0	3107026	1.0
chr19	3149278	3149288	0.8	3149298	1.0	3167423	1.0	3149298	0.89	NA	NA
chr19	3149336	3149349	1.0	NA	NA	3130505	0.5	3121469	1.0	3154549	1.0
chr19	3149560	3149559	0.6	3149559	0.63	3149559	1.0	3149559	1.0	3149559	1.0
chr19	3153258	3153257	0.61	3153257	0.97	3153257	0.96	3153257	0.95	3153257	0.97
chr19	3156419	3156409	0.99	3156409	0.92	3148867	0.99	3156409	0.93	3152141	0.96
chr19	3159023	3157918	1.0	3159022	0.99	3148867	1.0	3157887	0.99	3157887	1.0
chr19	3159342	3159346	0.61	3159346	0.84	3159322	0.79	3159346	0.75	3159322	0.79
chr19	3160938	3160937	0.8	3159439	0.88	3159439	0.73	3160030	0.67	3160387	0.75
chr19	3162035	3162034	0.99	3162034	0.96	3162034	0.99	3162034	0.99	3162034	1.0
chr19	3162389	3159322	0.94	3159322	0.93	3162011	0.88	3159322	0.94	3159322	0.93
chr19	3164367	3164366	0.43	3164366	1.0	3164366	1.0	3164366	0.98	3164366	1.0
chr19	3165007	3165714	0.72	3165714	0.86	3165241	0.88	3165714	0.84	3165714	0.9
chr19	3166019	3166018	1.0	3166018	0.51	3166018	1.0	3166018	0.82	NA	NA
chr19	3166319	3166318	0.5	3166318	0.78	3166318	0.61	3166318	0.67	3166318	0.55
chr19	3168447	3168369	0.96	3168139	0.6	3168446	0.84	3168446	0.8	3168446	0.71
chr19	3169199	3169198	0.6	3169198	0.93	3169707	0.73	3169198	0.81	3169198	0.58
chr19	3169837	3169843	0.94	NA	NA	3169843	0.98	NA	NA	3169843	0.67
chr19	3170467	3170466	0.83	3171567	0.99	3170466	1.0	3170466	0.99	3170466	0.97
chr19	3170603	3170602	0.86	3171567	0.97	3170466	0.98	3170602	1.0	3171567	0.94
chr19	3170762	3170761	0.65	3170761	0.78	3170761	0.92	3170761	0.79	3170761	0.74
chr19	3170928	3170927	0.87	3170927	1.0	3170927	1.0	NA	NA	3170927	1.0
chr19	3180465	3181543	0.43	3182503	0.82	3180805	0.71	3182503	0.74	3182503	0.76
chr19	3181533	3184769	0.59	3181543	0.89	3181543	0.75	3181543	0.79	3181543	0.93
chr19	3184770	3184769	0.79	3184769	0.75	3184305	0.89	3184769	0.82	3187388	0.67
chr19	3185822	3178888	1.0	NA	NA	NA	NA	NA	NA	3185821	1.0
chr19	3192361	3192360	0.97	3192279	1.0	3192360	0.99	3192360	0.99	3192360	1.0
chr19	3195183	3195182	0.97	3195182	0.99	3195137	1.0	3195182	0.99	3194245	1.0
chr19	3197622	3196170	0.72	3197001	0.98	3197621	0.97	3197001	0.82	3196535	0.96
chr19	3198507	3198431	0.98	3198506	0.43	3198530	0.45	3195481	0.9	3198506	0.5
chr19	3202752	3202751	0.97	3202751	0.99	3202751	1.0	3202751	0.99	3202751	1.0
chr19	3203309	3203313	0.72	3203313	1.0	NA	NA	3203313	1.0	3203313	1.0
chr19	3205813	3205812	0.96	3205812	1.0	NA	NA	3205812	0.76	3205812	1.0
chr19	3206051	3206072	1.0	3207648	1.0	3206072	0.94	3206072	1.0	3206072	0.93
chr19	3211771	3210835	0.67	3211793	0.99	3210835	0.99	3211793	0.97	3211793	0.98
chr19	3212625	3212645	0.97	3212645	0.97	3212645	1.0	3212645	0.93	3212645	0.98
chr19	3213851	3213860	0.98	3212963	1.0	3214127	1.0	3213860	1.0	3213860	0.97
chr19	3215762	3215767	1.0	NA	NA	3215767	1.0	NA	NA	3179127	0.33
chr19	3216158	3216157	0.97	3216157	1.0	3216336	0.97	3216157	0.98	3214590	0.99
chr19	3216751	3216750	0.98	3216750	0.96	3216750	0.99	3216750	1.0	3216750	1.0
chr19	3217694	3217693	0.54	3217693	0.96	3217693	0.9	3199460	0.19	3217693	0.29
chr19	3218062	3217725	0.86	3217725	0.95	3218075	0.95	3217725	0.95	3217635	0.98
chr19	3219160	3219176	0.94	3219176	0.96	3219167	1.0	3219176	0.73	3219176	0.97
chr19	3220229	3220234	0.97	3220234	1.0	3214375	0.23	3220234	1.0	3219632	0.98
chr19	3221046	3221059	0.67	3221059	0.81	3221059	0.67	3222858	0.66	3221059	0.8
chr19	3223243	3227104	0.56	3223242	0.94	3223242	0.9	3223242	0.97	3223242	0.98
chr19	3224696	3224702	1.0	3217693	0.09	3224702	1.0	NA	NA	3215209	0.06
chr19	3225248	3225250	0.21	NA	NA	NA	NA	NA	NA	NA	NA
chr19	3226255	3226267	0.41	3226267	0.76	3226267	0.92	3226267	0.69	3226267	0.86
chr19	3226440	3227744	0.46	3226440	0.39	3226968	0.6	3224374	0.48	3230053	0.44
chr19	3226768	3226767	0.8	3226325	0.94	3226325	0.97	3226325	0.96	3226767	0.92
chr19	3228108	3228137	0.62	3228137	1.0	3178660	0.25	3189730	0.5	3228074	0.26
chr19	3228875	3228875	0.22	3228915	0.2	3228915	0.22	3228915	0.24	3228915	0.18
chr19	3230077	3230077	0.32	3230077	0.45	3230137	0.55	3230077	0.58	3230077	0.56
chr19	3232560	3232559	0.94	3232559	1.0	3232559	0.38	3232559	1.0	3232559	0.69
chr19	3233099	3226968	0.33	3233098	0.74	3233098	0.92	3233098	0.68	3237394	0.62
chr19	3234248	3234247	0.67	3234247	0.86	NA	NA	3233517	1.0	3227105	1.0
chr19	3236989	3236925	0.9	3236988	0.88	3236988	0.87	3237109	0.82	3237109	0.69
chr19	3239539	3239538	0.98	3239538	1.0	3239538	1.0	3239538	1.0	3231448	0.09
chr19	3240010	3239134	0.81	3239134	0.84	3239134	0.67	3239134	0.81	3239134	0.78
chr19	3241066	3247003	0.71	3245054	0.93	3241065	0.5	3247003	0.97	3241065	0.98
chr19	3241243	3241242	0.67	3241242	0.33	3241242	0.5	3241242	0.67	3228976	1.0
chr19	3241773	3198523	0.5	NA	NA	NA	NA	NA	NA	3218591	1.0
chr19	3242965	3242964	0.85	3242964	0.9	3242964	0.97	3242964	0.92	3242964	0.93
chr19	3244346	3244341	0.95	NA	NA	NA	NA	3210442	1.0	NA	NA
chr19	3244931	3244930	0.81	NA	NA	NA	NA	3244930	1.0	NA	NA
chr19	3245406	3216403	0.5	NA	NA	NA	NA	NA	NA	3245405	1.0
chr19	3245571	3245570	0.97	3245570	0.96	3245570	0.98	3245570	0.99	3245570	0.98
chr19	3246360	3246359	0.71	3246040	0.91	3246040	0.91	3246040	0.94	3246040	0.87
chr19	3246538	3241065	0.33	NA	NA	NA	NA	NA	NA	NA	NA
chr19	3251653	3252879	0.42	3252879	0.62	3251719	0.82	3251719	0.79	3252081	0.72
chr19	3256534	3251855	0.79	3255645	0.81	3256106	0.94	3251221	0.82	3251996	0.88
chr19	3257460	3251768	1.0	NA	NA	3255357	0.87	3257483	1.0	NA	NA
chr19	3257784	3257781	0.26	3252879	0.71	3257781	0.56	3262266	0.48	3257781	0.53
chr19	3257967	3257966	0.85	3257966	0.97	3252196	0.91	3257966	0.93	3257966	0.99
chr19	3258291	3258106	0.95	3288124	0.5	3215767	0.04	NA	NA	3221835	0.37
chr19	3260622	3262266	0.51	3260621	0.89	3260621	0.88	3260621	0.62	3260621	0.91
chr19	3261420	3261419	1.0	NA	NA	NA	NA	3260030	1.0	3261419	1.0
chr19	3263564	3263571	0.96	3263571	0.93	3263576	0.95	3263571	0.62	3263571	0.45
chr19	3263907	3251762	0.64	3216603	1.0	NA	NA	3240400	1.0	NA	NA
chr19	3264304	3264303	0.48	3264303	0.96	3264303	0.29	3268787	0.66	3264303	0.72
chr19	3266437	3266436	0.64	3266436	1.0	NA	NA	3266436	1.0	NA	NA
chr19	3267066	3267089	0.92	3267089	0.99	3267306	0.96	3267089	0.97	3267089	0.98
chr19	3272367	3272370	0.61	3272364	0.94	3263725	0.67	3272364	0.5	3272364	1.0
chr19	3277472	3277479	1.0	3277479	1.0	NA	NA	3277479	1.0	3256344	1.0
chr19	3278009	3299166	0.33	NA	NA	NA	NA	NA	NA	NA	NA
chr19	3278422	3280991	0.67	3278421	1.0	NA	NA	3278421	1.0	NA	NA
chr19	3278679	3278679	0.48	3278679	0.63	3278679	0.59	3278679	0.41	3290563	0.47
chr19	3280409	3280302	0.92	3280302	0.75	3280414	1.0	3280302	0.76	3244736	0.5
chr19	3284181	3284180	1.0	3284180	1.0	3284180	1.0	3271885	0.44	NA	NA
chr19	3287755	3287655	1.0	3286320	1.0	3287655	0.99	3287655	0.98	3284502	0.98
chr19	3288524	3288523	1.0	3288523	1.0	NA	NA	3267626	0.67	3274628	0.67
chr19	3289774	3289773	1.0	NA	NA	NA	NA	NA	NA	NA	NA
chr19	3290564	3287695	0.71	3292039	0.9	3293595	0.92	3292039	0.84	3292039	0.85
chr19	3290731	3290730	0.94	3290730	0.98	3290730	0.99	3290730	0.98	3290730	0.95
chr19	3291572	3291688	0.87	3290846	0.76	3290846	0.86	3287655	0.84	3290934	0.81
chr19	3291933	3291688	0.87	3290846	0.98	3291932	1.0	3287655	0.97	3290934	0.99
chr19	3292304	3292303	0.96	3292303	1.0	3292303	0.88	3292303	0.87	3290934	0.96
chr19	3294408	3294407	1.0	3293847	1.0	3294407	0.9	3294407	0.97	3294407	0.97
chr19	3294640	3294639	0.91	3294639	0.93	3294639	1.0	3299791	0.82	3294639	0.9
chr19	3295350	3295349	1.0	NA	NA	3263571	1.0	3295349	1.0	3295349	1.0
chr19	3296059	3296058	0.54	3290563	0.64	3290563	0.56	3296058	0.62	3296058	0.67
chr19	3296160	3296175	0.95	3296175	0.95	3296175	0.96	3296175	0.95	3296175	0.97
chr19	3297362	3293595	0.7	3299212	0.98	3299212	0.94	3299212	0.93	3299212	0.94
chr19	3297628	3297627	0.99	3297627	0.94	3297573	1.0	3297166	1.0	3297371	0.92
chr19	3299015	3250816	1.0	3299027	1.0	3299027	1.0	3299027	0.67	3299027	1.0
chr19	3299138	3299175	1.0	NA	NA	NA	NA	NA	NA	3280782	0.25
chr19	3300113	3300112	0.76	3300112	0.81	3300112	0.82	3300112	0.75	3300112	0.58
chr19	3300767	3300766	0.82	3300403	0.97	3297573	0.93	3300403	0.91	3300766	0.96
chr19	3300936	3300766	0.48	3300403	0.45	3298957	0.45	3300403	0.38	3300766	0.59
chr19	3303821	3303822	0.53	3303822	0.67	3303822	0.7	3303822	0.64	3303822	0.74
chr19	3304005	3304014	0.28	3304014	0.35	3304014	0.49	3304014	0.44	3304014	0.41
chr19	3304654	3304653	0.95	3304653	1.0	NA	NA	3304653	1.0	NA	NA
chr19	3307257	3307255	1.0	NA	NA	3299027	0.33	NA	NA	NA	NA
chr19	3307742	3307741	0.39	3307986	0.91	3308078	0.91	3308759	0.93	3307986	0.85
chr19	3311940	3326606	0.08	3351745	0.24	3311939	0.88	NA	NA	3344759	0.33
chr19	3314036	3314035	0.8	3313644	0.92	3313644	0.85	3313644	0.9	3314035	0.83
chr19	3314381	3314035	0.43	3315386	0.71	3314380	0.59	3314380	0.41	3314380	0.55
chr19	3314510	3316306	0.21	3314551	0.57	3315720	0.79	3314551	0.72	3315251	0.5
chr19	3317531	3317530	1.0	NA	NA	3354209	0.17	NA	NA	NA	NA
chr19	3319248	3318990	0.49	3318990	0.3	3319213	0.57	3319103	0.58	3318990	0.5
chr19	3324992	3324991	0.59	3324991	0.67	3324991	0.63	3324991	0.69	3327708	0.66
chr19	3325484	3325483	0.99	3325483	0.96	3325483	1.0	3325483	1.0	3325483	0.8
chr19	3326063	3326087	1.0	3278140	1.0	NA	NA	NA	NA	NA	NA
chr19	3326594	3326606	0.08	3328485	0.16	3327708	0.38	3327377	0.15	3327708	0.23
chr19	3326936	3347880	0.67	NA	NA	3304004	0.5	NA	NA	NA	NA
chr19	3327281	3326033	0.82	3326033	0.95	3327290	0.99	3326033	0.98	3327930	0.91
chr19	3327522	3327540	0.98	3327540	1.0	3299507	1.0	3327540	0.98	3326741	0.95
chr19	3327956	3327953	0.63	3327953	0.84	3327953	0.98	3327953	0.83	3327953	0.9
chr19	3329025	3299611	0.5	NA	NA	NA	NA	3328242	1.0	NA	NA
chr19	3329362	3329361	0.47	3329361	0.68	3329361	1.0	3329361	0.63	3282140	0.75
chr19	3329736	3329765	0.37	3337143	0.69	3329765	0.85	3338084	0.71	3337165	0.68
chr19	3329850	3329899	0.78	3329861	0.83	3329849	0.51	3329861	0.68	3329861	0.65
chr19	3331246	3331137	0.99	3330053	0.94	3329874	1.0	3329899	1.0	3330036	0.94
chr19	3333282	3333122	0.95	NA	NA	NA	NA	3333289	1.0	3379680	0.04
chr19	3333290	3333122	0.92	NA	NA	NA	NA	3333289	1.0	NA	NA
chr19	3338383	3338382	0.65	3336541	0.94	3340621	0.99	3336541	0.87	3338382	0.96
chr19	3339118	3339117	0.82	3339117	0.96	3335036	0.98	3339117	0.97	3339117	0.97
chr19	3339283	3340621	0.65	3339282	0.54	3340621	0.91	3338382	0.66	3338382	0.74
chr19	3340889	3340888	1.0	NA	NA	3340888	0.5	NA	NA	3340888	1.0
chr19	3341155	3341154	0.71	3341154	0.73	3330673	0.58	3341336	0.67	3338776	0.72
chr19	3342175	3342174	0.94	3342174	0.95	3342174	0.95	3342174	1.0	3342174	0.98
chr19	3348557	3348556	0.95	3348556	1.0	3347735	1.0	3348556	1.0	3348556	0.97
chr19	3350904	3353843	0.7	3350903	0.82	3350903	0.88	3350903	0.83	3350903	0.83
chr19	3351540	3351539	0.62	3351539	0.67	3351539	0.8	3351539	0.6	3351539	0.5
chr19	3354405	3354415	1.0	NA	NA	NA	NA	NA	NA	NA	NA
chr19	3355929	3313867	1.0	NA	NA	3373617	0.06	NA	NA	NA	NA
chr19	3361848	3361847	0.94	3333961	0.5	3361847	1.0	3356439	0.71	NA	NA
chr19	3362410	3364100	0.83	3362831	0.98	3362409	0.98	3362409	0.93	3362409	0.8
chr19	3364160	3364159	0.89	3364159	1.0	3364159	0.72	3364159	0.81	3364159	0.96
chr19	3367348	3367347	1.0	3367347	0.92	3367347	1.0	3367347	1.0	3367347	0.94
chr19	3367473	3367472	0.91	3367472	0.99	3367472	0.87	3367472	0.95	3367472	0.93
chr19	3369263	3369262	0.81	3369262	1.0	NA	NA	NA	NA	NA	NA
chr19	3371485	3371486	0.64	3371484	0.93	3371486	0.92	3371486	0.71	3371484	0.93
chr19	3372850	3371712	0.96	3371712	0.99	3372849	1.0	3371712	0.98	3372849	1.0
chr19	3376722	3376721	1.0	NA	NA	NA	NA	NA	NA	NA	NA
chr19	3377165	3377164	0.95	3377164	1.0	3377164	0.83	3377164	0.97	3377164	0.99
chr19	3379361	3379360	0.54	3379360	1.0	NA	NA	3330043	1.0	3379360	1.0
chr19	3380168	3380184	0.99	NA	NA	3372273	0.5	3380184	0.73	3389932	0.12
chr19	3381396	3381647	0.52	3381647	0.89	3381395	0.45	3381647	0.77	3381647	0.67
chr19	3383140	3383140	1.0	3383140	0.99	3383140	1.0	3383140	0.95	3383140	1.0
chr19	3384050	3384049	0.52	3384049	0.98	3384049	0.51	3384049	0.87	3384049	0.94
chr19	3384227	3384226	0.5	3384226	1.0	3384226	1.0	3384226	1.0	3384226	1.0
chr19	3384382	3384381	0.92	NA	NA	3384381	1.0	3384381	0.67	3384381	1.0
chr19	3389147	3389146	1.0	NA	NA	NA	NA	3389146	1.0	3389146	1.0
chr19	3395493	3395492	0.42	3395492	0.83	3395492	0.94	3395492	0.83	3395492	0.94
chr19	3395673	3432950	0.08	NA	NA	NA	NA	NA	NA	NA	NA
chr19	3396954	3396953	0.89	3357795	0.25	NA	NA	NA	NA	3396953	1.0
chr19	3399874	3394253	1.0	NA	NA	NA	NA	NA	NA	NA	NA
chr19	3402046	3402045	0.98	3402045	0.99	3402045	1.0	3402045	0.96	3402045	0.99
chr19	3405578	3405590	0.5	3416162	0.25	NA	NA	NA	NA	NA	NA
chr19	3405904	3405912	0.99	3405598	1.0	3405598	1.0	3405912	1.0	3405598	0.99
chr19	3406396	3406395	0.53	3405428	0.88	3406395	0.86	3407043	0.74	3407043	0.88
chr19	3410045	3410082	0.95	3409460	1.0	3410044	1.0	3410044	0.96	3410044	1.0
chr19	3414593	3414592	0.54	3412256	0.64	3412256	0.67	3412256	0.67	3412256	0.66
chr19	3414813	3377056	0.37	NA	NA	3414813	0.76	3426925	0.14	NA	NA
chr19	3415280	3415279	0.72	NA	NA	3415279	1.0	3415279	0.94	3415279	1.0
chr19	3416163	3384381	0.75	3416162	0.8	3416162	0.5	3416162	1.0	3416162	0.87
chr19	3416512	3416511	0.92	3416511	0.67	3416511	0.88	3416511	0.64	3416511	0.67
chr19	3416887	3416886	0.93	3416886	0.93	3416886	0.94	3416886	0.93	3416886	0.94
chr19	3417793	3420552	0.44	3417792	0.9	3418158	0.64	3417792	0.83	3417792	0.9
chr19	3419799	3419798	0.74	3419798	0.97	3419798	0.98	3419798	0.93	3419798	0.97
chr19	3420557	3423148	0.45	3424522	0.73	3420808	0.61	3424522	0.75	3424522	0.78
chr19	3426926	3426925	0.75	3426925	0.54	3426925	0.64	3426925	0.39	3426925	0.69
chr19	3427814	3425083	0.57	3427813	0.74	3427813	0.91	3424489	0.48	3427813	0.82
chr19	3428172	3428171	0.81	3428171	0.95	3428171	0.89	3428171	0.85	3428171	0.88
chr19	3428450	3428449	0.98	3428449	0.85	NA	NA	3428449	0.56	3428449	1.0
chr19	3430245	3430244	0.7	3420814	0.92	3430244	0.63	3430244	1.0	3424855	0.94
chr19	3432671	3432670	0.57	3432670	0.76	3433204	0.91	3432670	0.81	3432670	0.88
chr19	3435809	3434717	0.74	3435809	0.5	3434415	0.98	3417087	0.38	3435809	0.38
chr19	3436133	3442799	0.39	3434030	0.77	3434415	0.92	3434030	0.64	3435809	0.81
chr19	3436310	3437986	0.57	3436309	0.51	3436309	0.6	3436133	0.36	3436133	0.71
chr19	3437368	3437367	1.0	3437367	0.94	3434226	0.93	3437367	0.92	3437367	0.94
chr19	3439171	3439170	1.0	3439170	0.97	NA	NA	3439170	0.97	3439170	1.0
chr19	3439690	3438021	0.63	3438021	0.91	3440064	0.45	3436129	0.85	3439268	0.82
chr19	3440432	3440431	0.59	3440431	0.67	3427813	1.0	3440431	0.55	NA	NA
chr19	3440823	3405899	0.33	NA	NA	NA	NA	NA	NA	NA	NA
chr19	3442381	3440816	0.87	3440620	0.93	3440816	0.94	3440816	0.9	3440082	0.94
chr19	3443423	3443422	1.0	3443422	1.0	3443422	1.0	3443422	0.03	3443422	1.0
chr19	3447299	3449203	0.69	3447298	0.97	3447298	0.74	3447298	0.6	3447298	0.74
chr19	3447879	3449150	1.0	NA	NA	NA	NA	3445059	0.44	3436911	0.5
chr19	3449760	3451740	0.94	3451740	0.98	3430244	0.67	3449759	0.6	3445564	0.99
chr19	3450345	3450356	0.98	3450356	1.0	3450356	0.93	3450356	0.99	3450356	1.0
chr19	3450654	3450654	0.88	NA	NA	NA	NA	3442687	0.55	NA	NA
chr19	3451633	3444758	0.54	3451632	0.6	3451632	0.25	3451632	0.32	3451632	0.69
chr19	3451813	3451812	0.99	3451812	0.87	3451812	0.97	3451812	0.94	3451812	0.94
chr19	3460495	3460504	1.0	3460504	0.6	3488337	0.66	3460504	1.0	3460504	0.79
chr19	3461258	3461257	0.95	3461257	1.0	3461257	0.86	3461257	0.92	3463904	0.8
chr19	3462958	3462957	0.89	3462957	1.0	NA	NA	3486137	1.0	3462957	0.75
chr19	3465324	3465323	1.0	3465323	0.33	NA	NA	NA	NA	3465176	0.5
chr19	3465431	3465430	0.37	3465430	0.56	3437642	0.24	3465430	0.3	3465430	0.51
chr19	3466224	3466223	0.46	3466223	0.99	3466223	0.99	3466223	0.92	3466223	0.95
chr19	3466659	3466658	0.62	NA	NA	3466658	0.5	3464701	0.71	3444912	1.0
chr19	3467096	3467102	0.48	3467102	0.93	3429819	1.0	3467102	0.67	3467102	0.94
chr19	3469156	3471605	0.97	3469153	0.98	3469153	0.97	3469153	1.0	3469153	0.93
chr19	3470882	3470881	0.98	3470881	0.96	3470549	1.0	3470549	0.99	3470881	0.98
chr19	3471618	3470549	0.75	3470549	0.64	3471605	0.6	3470549	0.63	3470881	0.67
chr19	3471785	3471810	0.99	3471810	0.99	3471810	0.99	3471810	1.0	3471810	1.0
chr19	3483698	3483697	0.99	3483697	0.99	3483697	0.98	3483697	1.0	3483697	1.0
chr19	3484809	3484613	0.88	3484808	0.52	3484808	0.99	3484808	0.94	3484808	1.0
chr19	3486409	3486764	0.95	3486408	1.0	3485316	1.0	3487872	0.92	3486408	1.0
chr19	3486594	3486593	0.69	NA	NA	3486593	1.0	NA	NA	NA	NA
chr19	3487873	3488289	0.82	3487872	0.84	3488289	0.76	3487535	0.66	3486408	0.73
chr19	3489132	3489131	0.98	3489131	0.76	NA	NA	3489131	0.36	3489131	1.0
chr19	3489856	3489529	0.75	3491370	0.99	3492750	0.93	3491370	0.77	3491370	0.98
chr19	3493611	3493610	0.99	3493610	1.0	3493610	0.93	3493610	1.0	3493610	1.0
chr19	3494507	3478458	0.5	NA	NA	3490745	1.0	3464874	0.44	NA	NA
chr19	3494979	3494978	0.98	3494978	0.99	3494978	0.93	3494978	0.97	3494978	1.0
chr19	3498411	3464649	0.33	NA	NA	3498410	0.25	NA	NA	3529651	1.0
chr19	3501966	3501965	0.71	3501965	0.64	3501965	0.71	3501965	0.49	3501965	0.51
chr19	3502124	3502307	0.71	3501498	0.84	3502123	0.91	3497860	0.88	3502307	0.83
chr19	3502973	3502972	0.98	3502972	0.4	3529374	0.5	3500289	0.86	3472055	0.33
chr19	3504027	3529574	0.42	3504026	0.96	3504026	0.96	3504026	0.83	3504026	0.95
chr19	3505502	3487872	0.5	NA	NA	NA	NA	NA	NA	NA	NA
chr19	3515767	3515766	0.99	3515766	0.93	3515766	0.89	3515766	0.9	3515766	0.97
chr19	3517857	3517856	0.91	3473492	0.17	NA	NA	3517856	1.0	3517856	0.57
chr19	3521507	3521506	0.87	3521506	1.0	3521506	1.0	3521506	1.0	3521506	0.88
chr19	3521855	3521854	0.61	3521854	0.57	3521854	0.48	3477815	0.43	3521854	0.96
chr19	3528518	3528517	0.84	3533057	0.95	3528517	0.89	3535608	0.91	3528517	0.93
chr19	3534228	3534698	0.82	3534698	0.78	3534844	0.69	3534698	0.75	3534698	0.89
chr19	3538268	3492958	1.0	NA	NA	NA	NA	NA	NA	NA	NA
chr19	3539295	3539294	0.52	3505333	0.67	3539294	0.56	3539294	0.51	3531317	0.56
chr19	3540260	3540265	0.94	3540265	1.0	3540265	0.85	3540265	0.94	3540265	1.0
chr19	3541334	3541333	0.57	NA	NA	3541333	0.57	NA	NA	3541333	0.36
chr19	3550392	3550397	0.73	3550397	1.0	NA	NA	NA	NA	3550397	0.75
chr19	3551794	3598193	0.12	NA	NA	NA	NA	NA	NA	NA	NA
chr19	3552171	3552170	1.0	3552170	1.0	3552170	0.5	3503756	1.0	3552170	1.0
chr19	3553474	3553473	0.25	NA	NA	3538693	0.8	3576019	1.0	3553473	0.67
chr19	3554446	3554469	0.75	3554469	0.98	3554469	0.97	3554469	1.0	3554469	0.98
chr19	3555110	3550397	0.5	NA	NA	NA	NA	NA	NA	NA	NA
chr19	3558700	3558699	0.54	3551465	1.0	3558699	1.0	3558699	1.0	3599789	0.11
chr19	3559031	3559016	0.85	3554891	0.5	3554057	0.67	3560130	0.71	3559030	0.71
chr19	3559422	3583404	0.33	NA	NA	3530623	0.33	NA	NA	NA	NA
chr19	3559526	3559525	1.0	3559525	1.0	NA	NA	3559525	0.8	3559525	0.6
chr19	3559695	3559709	0.57	3559710	0.66	3559710	0.93	3559710	0.84	3559710	0.9
chr19	3561244	3561243	0.92	3561243	0.36	3561243	0.78	3561243	0.87	3561243	0.33
chr19	3561415	3561414	1.0	3561414	1.0	NA	NA	3561414	1.0	3561414	1.0
chr19	3566777	3566776	0.34	3571448	0.39	3569298	0.51	3566776	0.33	3566515	0.4
chr19	3568337	3566074	0.46	3529127	0.29	3545734	0.03	3529755	0.31	3565726	0.25
chr19	3569255	3566504	0.54	3571093	0.67	3569298	0.38	3571093	0.63	3576316	0.46
chr19	3569610	3569609	0.85	3569609	1.0	3546276	0.05	3569609	0.43	3569609	0.25
chr19	3570494	3570493	0.72	3570493	1.0	3543485	1.0	3578926	0.89	3524202	1.0
chr19	3571094	3571093	0.57	3571093	0.98	3574715	0.83	3571093	0.94	3571093	0.99
chr19	3574716	3574715	0.79	3574715	0.97	3574715	0.94	3574715	0.83	3574715	0.98
chr19	3580474	3580474	0.27	3580474	0.35	3580474	0.32	3579945	0.44	3580474	0.38
chr19	3581428	3581427	0.57	3581713	0.55	3581599	0.49	3581713	0.63	3581084	0.68
chr19	3581592	3581603	0.95	3581713	0.99	3581599	1.0	3581713	0.98	3581747	0.99
chr19	3587270	3587270	0.44	3586041	0.94	3585521	0.89	3586041	0.84	3586545	0.93
chr19	3588944	3588943	0.78	3588943	0.69	3588943	0.83	3588943	0.68	3588943	0.71
chr19	3594054	3594053	0.85	3594053	0.64	3594053	0.79	3594053	0.73	3594053	0.92
chr19	3595079	3598920	0.48	3597010	0.91	3595078	0.96	3595078	0.81	3597010	0.96
chr19	3596640	3596639	0.95	3596639	0.94	3596639	1.0	3596639	0.91	3596639	0.92
chr19	3596942	3596941	0.85	3596941	0.44	3596941	0.67	3596941	0.43	3596941	0.77
chr19	3598652	3598655	0.52	3598667	0.95	3598667	0.25	3598667	0.5	3598667	0.91
chr19	3599322	3599369	0.99	3599369	1.0	3599369	1.0	3598920	0.97	3598920	0.96
chr19	3601523	3601522	0.82	3601522	0.75	3601522	1.0	3601522	0.67	3601522	0.33
chr19	3602761	3602760	0.58	3603035	0.99	3602760	0.95	3602760	0.72	3602760	0.99
chr19	3603036	3603035	0.8	3603035	0.96	3602760	0.89	3603035	0.96	3603035	0.95
chr19	3605468	3605467	0.83	NA	NA	NA	NA	NA	NA	NA	NA
chr19	3605584	3597026	0.05	NA	NA	NA	NA	NA	NA	NA	NA
chr19	3619379	3573847	0.08	NA	NA	NA	NA	3611374	1.0	NA	NA
chr19	3627368	3627367	1.0	3636747	0.03	NA	NA	NA	NA	NA	NA
chr19	3628046	3628045	0.82	3628045	1.0	3628045	1.0	3597524	1.0	3628045	1.0
chr19	3628357	3628356	0.44	3626478	0.6	3608619	0.5	3628356	0.42	3628356	0.25
chr19	3628926	3628925	0.61	3602093	0.54	3628925	0.45	3628925	0.58	3628925	0.86
chr19	3629769	3632426	0.6	3629768	0.81	3629768	1.0	3629768	0.94	3629768	0.9
chr19	3630079	3659498	0.05	NA	NA	NA	NA	NA	NA	NA	NA
chr19	3639599	3639598	1.0	NA	NA	3639598	1.0	3639598	0.27	3639598	0.96
chr19	3640693	3640692	0.33	3640692	0.6	NA	NA	3640692	1.0	NA	NA
chr19	3648019	3648018	0.95	3647623	0.99	3647623	1.0	3647623	1.0	3643976	0.97
chr19	3650760	3650759	1.0	NA	NA	NA	NA	3650759	0.69	NA	NA
chr19	3651056	3651055	0.43	3635982	0.86	3644511	0.77	3635982	0.74	3647903	0.82
chr19	3655423	3655422	0.87	NA	NA	3655422	1.0	NA	NA	NA	NA
chr19	3657764	3657802	0.83	3657802	0.71	3657763	0.52	3657802	0.71	3657802	0.82
chr19	3660381	3660380	0.91	3660380	1.0	3660380	1.0	3665864	0.95	3660380	1.0
chr19	3672652	3672517	0.88	NA	NA	NA	NA	NA	NA	NA	NA
chr19	3681233	3681232	0.81	3681232	0.73	3681232	0.65	3681232	0.44	3681232	0.79
chr19	3682373	3682724	0.75	3679609	0.98	3644091	0.62	3687062	0.9	3682372	0.91
chr19	3685730	3685729	0.58	3685729	1.0	3685729	0.75	3685729	0.67	3685729	0.5
chr19	3686719	3686731	0.49	3686731	1.0	3644091	0.63	3686731	0.64	3659559	0.52
chr19	3688733	3688732	0.33	3688732	1.0	3711703	0.25	NA	NA	3708129	0.33
chr19	3689779	3657510	0.87	3733727	0.14	3640922	0.38	NA	NA	NA	NA
chr19	3690107	3690106	0.85	3690106	0.98	3690106	0.71	3690106	0.94	3689800	0.99
chr19	3690483	3682357	0.82	3690482	0.87	3690482	0.81	3690482	0.91	3690482	0.95
chr19	3695730	3695729	0.89	3695729	0.92	3695729	0.95	3695729	0.92	3695729	0.97
chr19	3699364	3699363	0.91	3699363	0.94	3699363	0.78	3699363	0.93	3699363	0.98
chr19	3703941	3708451	0.67	NA	NA	NA	NA	NA	NA	NA	NA
chr19	3706019	3706018	1.0	NA	NA	3706018	0.44	3755559	0.09	NA	NA
chr19	3706426	3706425	0.99	3706425	0.98	3703130	1.0	3706425	1.0	3706425	0.95
chr19	3707359	3707366	0.8	3730464	0.04	3690482	0.42	3661098	0.89	3710148	1.0
chr19	3712003	3712002	1.0	3712002	0.93	3671745	1.0	3712002	1.0	3712002	1.0
chr19	3713883	3713882	0.85	3713882	0.85	3713882	0.92	3713882	0.8	3713882	0.45
chr19	3715094	3715093	0.75	3715093	0.93	3715093	0.8	3715093	0.91	3715093	0.97
chr19	3717405	3717405	0.57	3717405	0.66	3717405	0.4	3717405	0.61	3717405	0.33
chr19	3718455	3718455	0.83	3718455	0.52	3718455	0.57	3718455	0.76	3718455	0.38
chr19	3719441	3719449	0.92	3717958	0.46	NA	NA	3719449	0.5	NA	NA
chr19	3720620	3720619	1.0	NA	NA	3720619	0.5	3720619	0.5	NA	NA
chr19	3724202	3700814	0.1	3724201	1.0	3693978	1.0	NA	NA	3724201	1.0
chr19	3724882	3724870	0.68	3687992	0.67	3724881	1.0	3724870	0.5	3724881	1.0
chr19	3725695	3725694	0.63	3725694	0.92	3725694	0.85	3725694	0.86	3725694	0.89
chr19	3726585	3726593	0.91	3726593	0.99	3726593	0.98	3726593	0.99	3727541	0.77
chr19	3727484	3727772	0.54	3727483	0.77	3727483	0.91	3727483	0.8	3727483	0.87
chr19	3727542	3727541	1.0	3727541	1.0	3727541	1.0	3727541	1.0	3727541	1.0
chr19	3728252	3733733	0.5	NA	NA	NA	NA	NA	NA	3728252	1.0
chr19	3729782	3729781	0.65	3731030	0.9	3731030	0.94	3731030	0.81	3731030	0.91
chr19	3732515	3732514	0.96	3732514	0.98	3732514	1.0	3732514	1.0	3732514	1.0
chr19	3732999	3733326	0.61	3733029	1.0	3733029	0.95	3733029	1.0	3733029	0.96
chr19	3734955	3742713	0.07	3734954	1.0	3734954	1.0	3717608	1.0	NA	NA
chr19	3736576	3736575	0.25	NA	NA	NA	NA	NA	NA	NA	NA
chr19	3736879	3729044	0.51	3736878	0.94	3736878	0.92	3736878	0.91	3736878	0.95
chr19	3741626	3740660	0.86	3741384	0.97	3741384	0.94	3741384	0.99	3741384	0.94
chr19	3744661	3746575	0.77	3744674	0.95	3744674	0.96	3744674	0.93	3744674	0.93
chr19	3747672	3747671	0.99	NA	NA	NA	NA	3747671	0.8	NA	NA
chr19	3748268	3747912	0.62	3746002	0.51	3748267	0.92	3746002	0.46	3748267	0.44
chr19	3749026	3749025	0.76	3749025	0.78	3749025	0.67	3746002	0.96	3746900	0.82
chr19	3752209	3724273	0.25	NA	NA	NA	NA	NA	NA	NA	NA
chr19	3755814	3755268	0.67	3749973	0.69	3755268	0.74	3755837	0.58	3755813	0.76
chr19	3756728	3756727	0.5	3803417	0.11	3762354	0.5	3733885	0.5	3744030	1.0
chr19	3757113	3757112	0.58	3757112	1.0	3757112	1.0	3753385	0.93	3757112	1.0
chr19	3760747	3762700	0.79	3760593	0.93	3760593	0.99	3762121	0.88	3760593	0.98
chr19	3762217	3762375	0.99	3762266	0.95	3760336	1.0	3762266	0.98	3762266	0.98
chr19	3763616	3763615	0.51	3762121	0.67	3763615	0.88	3763615	0.49	3762121	0.6
chr19	3764575	3761104	0.76	NA	NA	3764574	0.68	NA	NA	3764574	1.0
chr19	3765027	3765026	0.96	3765026	0.54	3765026	1.0	3765026	0.78	3765026	0.67
chr19	3765898	3765913	0.82	3765913	0.79	3766223	0.91	3765913	0.72	3766223	0.76
chr19	3774575	3774574	0.96	3740450	1.0	3774574	1.0	3774574	1.0	3774574	1.0
chr19	3777300	3777299	1.0	3776196	1.0	3777299	0.97	3777299	0.95	3777299	1.0
chr19	3780424	3780435	1.0	3780435	1.0	3780435	1.0	3780435	1.0	3780266	0.99
chr19	3780594	3780593	0.63	3780593	0.92	3780593	0.94	3780593	0.96	3780593	0.89
chr19	3787923	3748295	0.5	NA	NA	NA	NA	NA	NA	NA	NA
chr19	3788072	3788097	0.24	3788097	0.35	3790868	0.65	3788097	0.41	3788100	0.47
chr19	3789894	3789911	0.91	3780010	0.84	NA	NA	3780010	0.86	NA	NA
chr19	3792107	3792106	0.76	3776196	0.81	3792247	0.93	3779936	0.96	3791830	0.6
chr19	3795277	3795276	0.82	3795342	0.99	3795276	0.99	3795342	0.93	3795276	0.94
chr19	3796963	3825335	0.08	NA	NA	3844029	0.05	NA	NA	NA	NA
chr19	3797300	3797299	0.6	3797238	0.77	3797299	0.76	3797102	0.73	3797299	0.78
chr19	3798507	3791346	0.5	NA	NA	NA	NA	NA	NA	NA	NA
chr19	3798678	3796851	0.39	3798677	0.96	3798677	0.96	3798677	0.98	3798677	0.99
chr19	3800142	3800148	0.43	3800141	0.86	3800141	0.98	3800141	0.92	3800141	0.85
chr19	3804862	3804356	0.96	3796641	0.85	3804862	0.53	3803061	0.87	3804619	0.98
chr19	3811928	3811927	0.98	3811927	0.75	3811927	1.0	3811927	0.8	3811927	0.66
chr19	3812247	3810219	0.25	NA	NA	NA	NA	NA	NA	NA	NA
chr19	3815087	3815086	1.0	NA	NA	NA	NA	3816435	1.0	NA	NA
chr19	3815751	3817701	0.89	3816327	0.97	3815750	0.93	3817701	0.95	3816327	0.97
chr19	3817561	3817570	0.3	3817701	0.48	3817570	0.46	3817570	0.66	3817603	0.37
chr19	3817756	3817761	0.75	3817761	0.94	3817755	0.53	3817761	0.88	3817761	0.85
chr19	3826438	3831682	1.0	NA	NA	NA	NA	NA	NA	3840245	0.33
chr19	3828963	3828962	0.73	3828962	0.74	3829025	0.77	3828962	0.8	3828962	0.66
chr19	3829455	3829454	0.6	3839816	0.46	3829454	0.86	3830125	0.72	3829454	0.81
chr19	3829483	3829482	1.0	3829482	1.0	NA	NA	NA	NA	NA	NA
chr19	3830945	3824274	0.56	3833117	0.96	3830762	0.97	3829552	0.95	3830946	0.98
chr19	3831101	3831117	0.48	3831129	1.0	3831105	1.0	3831105	0.6	3866628	0.03
chr19	3832328	3832327	0.89	3832327	0.84	3832327	1.0	3832327	0.63	3832327	0.85
chr19	3832624	3833262	0.44	3832628	0.99	3828106	0.84	3829552	0.94	3832628	0.99
chr19	3833575	3834040	0.7	3834040	0.98	3833574	1.0	3833574	0.99	3834040	0.95
chr19	3833932	3833563	1.0	3833563	1.0	3833931	0.85	3833931	0.85	3833931	0.63
chr19	3835490	3835490	0.73	3834250	0.8	3835490	0.79	3837422	0.79	3838340	0.75
chr19	3840246	3840245	0.64	3840245	0.92	3840245	1.0	3840245	0.75	3840245	0.83
chr19	3840977	3840985	1.0	NA	NA	NA	NA	NA	NA	NA	NA
chr19	3842612	3842627	0.92	3877614	0.9	3842627	1.0	3842627	1.0	3835022	0.55
chr19	3845629	3845628	0.72	3843659	0.97	3845628	0.9	3843659	0.96	3843659	0.92
chr19	3847524	3847528	0.79	NA	NA	3847528	1.0	3831976	1.0	NA	NA
chr19	3848992	3855428	0.79	3843559	0.91	3848767	0.91	3855428	0.95	3841053	0.83
chr19	3850723	3850723	0.81	3850723	0.93	3850723	0.97	3850723	0.92	3851708	0.91
chr19	3853499	3853498	0.97	3805296	0.05	NA	NA	NA	NA	NA	NA
chr19	3857532	3857531	0.91	3859127	0.98	3842329	0.65	3857531	0.92	3859127	0.89
chr19	3857696	3857695	0.79	3844883	0.79	3843752	0.75	3844883	0.79	3857695	0.73
chr19	3860198	3848971	0.45	3860197	0.67	3860197	0.81	3860197	0.74	3860197	0.73
chr19	3864375	3864375	0.43	3864375	0.86	3858741	0.91	3864375	0.92	3864375	0.88
chr19	3864713	3864726	1.0	NA	NA	NA	NA	3819713	1.0	NA	NA
chr19	3866672	3866671	1.0	NA	NA	NA	NA	3820956	1.0	NA	NA
chr19	3870296	3870295	0.99	3870295	0.99	3870295	0.98	3870295	0.97	3870295	1.0
chr19	3870455	3870481	0.81	3833563	1.0	3870386	0.89	3870481	0.88	3839357	0.94
chr19	3870523	3870249	0.34	3865339	0.76	3870509	0.73	3866721	0.7	3848992	0.57
chr19	3870549	3870249	0.77	3865339	0.72	3874174	0.78	3866721	0.81	3874174	0.63
chr19	3872226	3904877	0.09	NA	NA	NA	NA	NA	NA	NA	NA
chr19	3874492	3874823	0.89	3874488	0.98	3872927	0.68	3874823	1.0	3874488	0.91
chr19	3874929	3874928	0.94	3874928	0.87	3874928	0.94	3874928	0.51	3874928	0.78
chr19	3875293	3872567	0.77	3872567	0.93	3872927	0.95	3872567	0.92	3877020	0.79
chr19	3877381	3877380	0.68	3877380	0.83	3882413	0.64	3877380	0.79	3877380	0.71
chr19	3878756	3878755	0.87	3878755	0.98	3878755	0.95	3878755	1.0	3878755	0.99
chr19	3880013	3880012	0.89	3861241	0.3	3877518	0.87	3839464	0.33	3831783	0.25
chr19	3881385	3879035	0.57	3879408	0.93	3881384	0.81	3872567	0.88	3874823	0.88
chr19	3882500	3882499	0.68	3882499	0.98	3882499	0.97	3882499	0.95	3882499	0.96
chr19	3882808	3833559	1.0	3838671	0.81	NA	NA	3838671	1.0	NA	NA
chr19	3883950	3882951	1.0	NA	NA	NA	NA	NA	NA	NA	NA
chr19	3884286	3882956	0.63	3839357	0.67	3884286	0.92	3882956	0.61	3882937	0.99
chr19	3885558	3864451	0.33	NA	NA	NA	NA	NA	NA	NA	NA
chr19	3886589	3886593	0.74	3886593	0.98	3886593	0.93	3886593	0.96	3886593	0.95
chr19	3886720	3886719	0.56	3886719	0.68	3886719	0.14	3886719	0.55	3886719	0.51
chr19	3887296	3887295	0.91	3886325	0.59	3887295	0.97	3887295	1.0	3887295	0.92
chr19	3887458	3887474	0.76	3887479	0.91	3887479	0.81	3887479	0.91	3887479	0.88
chr19	3887480	3887479	0.77	3887479	0.96	3887479	0.94	3887479	1.0	3887479	0.92
chr19	3888108	3888113	0.95	3888113	1.0	3888113	0.96	3888113	0.97	3888113	0.96
chr19	3891053	3891052	0.93	3891052	1.0	3891052	0.94	3891052	0.85	3891067	0.96
chr19	3892206	3892205	0.77	3892205	0.89	3892205	0.85	3892205	0.98	3892205	0.98
chr19	3892909	3892908	0.97	3892908	1.0	3892908	0.98	3892908	0.97	3892908	1.0
chr19	3893172	3893171	0.57	3893075	0.78	3893171	0.79	3893171	0.77	3893171	0.77
chr19	3895216	3897059	0.9	NA	NA	NA	NA	3893139	1.0	NA	NA
chr19	3896268	3896267	0.81	3896267	0.69	3896267	0.99	3896267	0.52	3896267	0.51
chr19	3896776	3897059	0.99	NA	NA	NA	NA	3893139	0.5	NA	NA
chr19	3897263	3897263	0.32	3898127	0.77	3898127	0.8	3898127	0.72	3896830	0.78
chr19	3898677	3898676	0.83	NA	NA	3898676	1.0	3898676	1.0	NA	NA
chr19	3900178	3900196	0.8	3900196	0.86	3900196	0.99	3900196	0.92	3900196	1.0
chr19	3900895	3901545	0.56	3905856	0.84	3900895	0.9	3895716	0.77	3903311	0.9
chr19	3901443	3901851	1.0	NA	NA	NA	NA	NA	NA	NA	NA
chr19	3903983	3906544	0.51	3906544	0.63	3903669	0.77	3906544	0.8	3906544	0.64
chr19	3904636	3904635	0.91	3904635	0.76	3903669	0.86	3904635	0.57	3904654	0.48
chr19	3904853	3904480	0.62	3904852	1.0	3904852	0.98	3904852	0.83	3904852	0.91
chr19	3906171	3906170	0.32	3906184	0.93	3906184	0.89	3906184	0.93	3906184	0.84
chr19	3907132	3907131	0.55	3907131	0.67	3907131	0.55	3907131	0.67	3907131	0.4
chr19	3909237	3909236	0.93	3898694	0.25	3909236	0.77	3909236	0.53	NA	NA
chr19	3910981	3910999	0.94	3864980	1.0	3870625	1.0	3910999	1.0	NA	NA
chr19	3914825	3914824	0.98	3914824	0.99	3914824	1.0	3914824	0.98	3914824	0.99
chr19	3915340	3918384	0.36	3915339	0.68	3915339	0.27	3915339	0.58	3915339	0.61
chr19	3915556	3922192	0.41	3915555	0.7	3915555	0.97	3915555	0.73	3915555	1.0
chr19	3915718	3915761	0.62	3915717	0.8	3915761	0.95	3915717	0.87	3915761	0.86
chr19	3916478	3916474	0.98	3940335	0.04	NA	NA	3923836	1.0	NA	NA
chr19	3916816	3910906	1.0	3952611	0.25	3916815	1.0	3878755	0.5	NA	NA
chr19	3918385	3918384	0.77	3918190	0.74	3918049	0.73	3918190	0.66	3918190	0.82
chr19	3918555	3918723	0.87	3918723	0.86	3918723	0.84	3918723	0.9	3918723	0.97
chr19	3919754	3919753	0.51	3918723	0.96	3919753	0.98	3918723	0.94	3919753	0.99
chr19	3920344	3920343	0.97	3919016	0.87	3920343	0.96	3920343	1.0	3920343	0.71
chr19	3921896	3921901	0.73	3921895	0.99	3921895	0.94	3921895	0.9	3921895	0.58
chr19	3922724	3922721	1.0	NA	NA	NA	NA	3944898	0.33	NA	NA
chr19	3924774	3923181	0.91	3924773	0.96	3924773	1.0	3924773	0.99	3927178	0.96
chr19	3929244	3929217	0.64	3929243	0.73	3929217	0.93	3929217	0.63	3929217	0.56
chr19	3929607	3929606	1.0	3929606	0.61	3929606	1.0	3929606	1.0	NA	NA
chr19	3929901	3929900	0.64	3929900	1.0	3929900	0.5	3929900	0.53	3929900	0.53
chr19	3930065	3930064	0.47	3930064	0.71	3930064	0.86	3930876	0.62	3930876	0.56
chr19	3932853	3932852	0.83	3932852	0.93	NA	NA	3932852	1.0	3932852	1.0
chr19	3934555	3934554	0.49	3935381	0.79	3934554	0.39	3935912	0.75	3933953	0.57
chr19	3935563	3935581	1.0	NA	NA	3935581	1.0	NA	NA	3935581	1.0
chr19	3936408	3936407	0.83	3936222	0.63	3936190	0.79	3936222	0.7	3936090	0.64
chr19	3941250	3942112	0.58	3935381	0.8	3935381	0.75	3941249	0.74	3935381	0.75
chr19	3941647	3941646	0.98	3941646	1.0	3939375	1.0	3941646	0.91	3941646	0.96
chr19	3942735	3903844	0.08	3942734	1.0	3942734	0.64	3942734	0.33	3942734	0.67
chr19	3947133	3947132	0.81	3947147	0.73	3947132	0.9	3947147	0.47	3946789	0.53
chr19	3949213	3949212	0.94	NA	NA	NA	NA	NA	NA	NA	NA
chr19	3951054	3951055	0.97	3908772	1.0	NA	NA	3948852	1.0	NA	NA
chr19	3952612	3951757	0.45	3953000	0.51	3953000	0.91	3953000	0.64	3953000	0.66
chr19	3952920	3952919	0.56	3952919	1.0	NA	NA	3952919	1.0	3952919	1.0
chr19	3952990	3982514	1.0	NA	NA	3953016	0.25	NA	NA	NA	NA
chr19	3954041	3954040	0.93	3956050	0.89	3954040	0.99	3954040	0.94	3954040	0.99
chr19	3956280	3956279	1.0	3910896	1.0	NA	NA	3956300	1.0	NA	NA
chr19	3957397	3957396	0.92	3957396	1.0	3957396	1.0	3957396	1.0	3957396	1.0
chr19	3957828	3957827	0.38	3957827	0.8	3957827	0.92	3957827	0.85	3957827	0.77
chr19	3960804	3969150	0.91	3960784	0.91	3954081	0.29	3948223	0.87	3962371	0.77
chr19	3963104	3963103	0.98	3963103	0.98	3963448	0.99	3963103	0.77	3963448	0.99
chr19	3965658	3965658	0.92	3965658	1.0	3954081	0.56	3965658	1.0	3965658	1.0
chr19	3968477	3992040	0.2	3968476	1.0	3968476	1.0	3938177	0.04	NA	NA
chr19	3969138	3969137	0.51	3969137	0.4	3969137	0.92	3969137	0.33	3960113	0.5
chr19	3989466	3988217	0.84	3988217	0.94	3989465	0.57	3988217	0.91	3984790	0.97
chr19	3990130	3990129	0.87	3988217	1.0	3990129	1.0	3990034	0.98	3990129	0.96
chr19	3990816	3990840	1.0	3990840	0.88	3990840	0.62	3990840	0.62	3990840	1.0
chr19	3991848	3991847	0.95	3991847	0.97	3991847	1.0	3991847	0.95	3991847	0.96
chr19	3993345	3997926	0.48	3993344	1.0	4031924	0.2	3993344	0.37	3993344	1.0
chr19	3995041	3995040	0.9	3995040	0.71	3995040	0.55	3995040	0.71	3996811	0.62
chr19	3995437	4040869	0.23	3963244	0.33	4003725	0.5	3987362	1.0	NA	NA
chr19	3996492	3996511	1.0	NA	NA	4020888	0.25	NA	NA	3956970	0.5
chr19	3996958	3996957	0.99	3996957	0.98	3996957	0.93	3996957	1.0	3996957	1.0
chr19	3997992	3997122	0.91	3997991	0.82	3997991	0.67	3979314	0.59	3997991	0.77
chr19	3998285	3998284	0.9	3998284	0.92	3998284	0.9	3998284	0.8	3998284	0.9
chr19	3999732	4000332	1.0	3999731	1.0	3963711	1.0	3977665	0.75	3999731	1.0
chr19	4000615	4000614	1.0	NA	NA	NA	NA	4000614	1.0	NA	NA
chr19	4001518	4001522	0.92	4001522	0.97	3991549	0.62	4001522	1.0	4001522	1.0
chr19	4002354	4002353	0.72	4002353	0.64	4002353	0.71	3952611	0.67	3997147	0.44
chr19	4002665	4034281	0.02	NA	NA	NA	NA	NA	NA	NA	NA
chr19	4005620	4005620	0.81	4006435	0.76	4035133	0.32	4007082	0.71	4006435	0.81
chr19	4022335	4036772	0.33	NA	NA	NA	NA	4044805	0.04	NA	NA
chr19	4022838	4019436	0.97	4021241	0.98	4018486	0.96	4022837	1.0	4019436	0.97
chr19	4023173	4019960	0.5	4023172	0.7	4011267	0.52	4023172	0.63	4023172	0.6
chr19	4023460	4023459	0.54	4023459	1.0	4023459	0.71	4023459	0.8	4023459	0.76
chr19	4024755	4024762	0.76	4024367	0.93	4024339	1.0	4024762	0.91	4030777	0.98
chr19	4027015	4026573	0.98	4024367	0.99	4024339	0.87	4025618	0.96	4024762	0.98
chr19	4029540	4022364	0.1	NA	NA	NA	NA	NA	NA	NA	NA
chr19	4030619	4030618	0.96	4030618	1.0	NA	NA	4030618	0.87	4030618	0.79
chr19	4036773	4043969	0.43	3999837	0.55	NA	NA	4025147	0.42	4023739	1.0
chr19	4036927	4036926	0.64	4036926	0.95	4036926	1.0	4033528	0.23	4036926	0.9
chr19	4040812	4040811	1.0	4027888	1.0	NA	NA	NA	NA	4040811	0.38
chr19	4043331	4043330	0.27	4036680	1.0	4085461	0.14	4043330	1.0	3993345	0.83
chr19	4043455	4042925	0.79	4040595	0.91	4032078	0.63	4043454	0.9	4043454	0.91
chr19	4043845	4043844	0.46	4043844	0.25	4043844	0.25	4043844	0.15	4030777	0.41
chr19	4044351	4033213	0.5	4044350	1.0	4043849	1.0	4044350	0.55	4044350	1.0
chr19	4044384	4044383	0.89	4044383	0.53	4044383	1.0	4073177	0.75	4044383	0.96
chr19	4044666	4043969	0.69	4044671	0.59	4044671	0.6	4044671	0.41	4044671	0.89
chr19	4046343	4046342	0.67	4015806	0.67	4053516	0.2	4046342	1.0	NA	NA
chr19	4046433	4046573	0.57	4046432	0.61	4046432	0.5	4046432	0.48	4016107	0.34
chr19	4046574	4046573	0.96	4046573	0.67	4039067	0.04	4049552	0.76	NA	NA
chr19	4046760	4046768	0.87	4008535	1.0	4046768	0.65	4024954	1.0	3997147	0.56
chr19	4047601	4047615	1.0	4047615	0.86	4030170	1.0	4047615	1.0	4047615	0.96
chr19	4047700	4058937	0.04	NA	NA	NA	NA	NA	NA	NA	NA
chr19	4047868	4090336	0.01	NA	NA	NA	NA	NA	NA	NA	NA
chr19	4048669	4048684	0.72	4048684	0.85	4066336	0.6	4052922	0.71	4048684	0.97
chr19	4048977	4048976	0.92	4048684	0.95	4048976	0.41	4048976	0.92	4048684	0.99
chr19	4053665	4053674	0.55	4053686	1.0	4053686	1.0	4033509	0.29	4050269	0.61
chr19	4056861	4033905	0.5	4074957	0.02	NA	NA	NA	NA	NA	NA
chr19	4057348	4039447	1.0	NA	NA	NA	NA	NA	NA	NA	NA
chr19	4064004	4064003	0.45	4064003	0.95	4064003	0.33	NA	NA	4064003	0.67
chr19	4065465	4065468	0.53	NA	NA	NA	NA	NA	NA	4038421	1.0
chr19	4067095	4067094	0.79	4067093	0.89	4067094	0.35	4064059	0.67	4067093	0.74
chr19	4068647	4063069	0.55	4070733	0.89	4068662	0.96	4071152	0.89	4070733	0.89
chr19	4068827	4061783	0.84	4068826	0.84	4068826	0.8	4068826	0.64	4068826	0.7
chr19	4069925	4034225	0.5	NA	NA	4069932	1.0	4080302	0.01	4033791	1.0
chr19	4070110	4070165	0.77	4068662	0.95	4030064	0.46	4070165	0.91	4068662	0.94
chr19	4071052	4059883	1.0	NA	NA	NA	NA	NA	NA	NA	NA
chr19	4073384	4064949	1.0	NA	NA	NA	NA	NA	NA	NA	NA
chr19	4073706	4073705	0.92	4073705	0.89	4073705	0.88	4073705	0.83	4073705	0.93
chr19	4074911	4068826	0.25	4080518	0.31	4097867	0.21	4068662	0.34	4069428	0.18
chr19	4076493	4076274	0.96	4076274	0.97	4076496	0.84	4075285	0.92	4076496	0.59
chr19	4078970	4078974	0.96	4078974	0.93	4078974	1.0	4078974	1.0	4078974	0.91
chr19	4079904	4076644	1.0	4079923	0.56	4061803	0.76	4079923	0.25	4079923	1.0
chr19	4080383	4080382	0.98	NA	NA	NA	NA	4077768	0.96	NA	NA
chr19	4085018	4085017	0.71	4085017	1.0	NA	NA	4068984	0.5	4085017	1.0
chr19	4085329	4085328	0.92	4085328	0.8	4085328	0.84	4085328	0.83	4085328	0.76
chr19	4085462	4085328	0.79	4085103	0.97	4090115	0.91	4085898	0.92	4085103	0.96
chr19	4085868	4097142	0.17	NA	NA	NA	NA	NA	NA	NA	NA
chr19	4088968	4094112	0.79	4085328	0.82	4094777	0.73	4094112	0.43	4088967	0.91
chr19	4089077	4089080	0.36	4088967	0.87	4094112	0.88	4094112	0.81	4094112	0.92
chr19	4091357	4091346	0.95	NA	NA	NA	NA	NA	NA	4071738	0.71
chr19	4097028	4097027	0.45	4098778	0.72	4097027	0.91	4098778	0.72	4098778	0.46
chr19	4105156	4089813	0.25	4089982	0.54	4102836	0.43	4089982	0.47	4107670	0.64
chr19	4105261	4105262	0.96	4105262	0.97	4105270	1.0	NA	NA	NA	NA
chr19	4108239	4119835	0.91	NA	NA	NA	NA	NA	NA	NA	NA
chr19	4108408	4108418	0.94	4108418	0.97	4110320	0.93	4108418	0.99	4110320	0.95
chr19	4108821	4108839	0.98	NA	NA	NA	NA	NA	NA	NA	NA
chr19	4111971	4111975	0.61	4109796	0.99	4105291	0.89	4111975	0.78	4104921	0.98
chr19	4120741	4120740	0.81	NA	NA	NA	NA	4111713	1.0	NA	NA
chr19	4123891	4123890	1.0	NA	NA	4123890	1.0	NA	NA	NA	NA
chr19	4125964	4125963	0.8	4125963	1.0	4125963	1.0	NA	NA	NA	NA
chr19	4126773	4126553	0.93	4126773	0.93	4126773	0.79	4126694	0.53	4126773	1.0
chr19	4127902	4127901	0.93	4127901	0.93	4127901	0.97	4127901	0.94	4127901	0.95
chr19	4128057	4128056	0.79	4128089	0.79	4128056	0.93	4128056	0.75	4128056	0.68
chr19	4130280	4130279	0.99	4130279	0.99	4130279	0.96	4130279	0.96	4130279	0.93
chr19	4131811	4131811	0.92	4131803	0.82	4131803	0.85	4131811	0.61	4131803	0.91
chr19	4132118	4132186	0.99	4102948	1.0	4132117	0.75	4132117	0.9	4125070	1.0
chr19	4133952	4145135	0.1	4133962	1.0	NA	NA	NA	NA	NA	NA
chr19	4134320	4135481	0.56	4135177	0.9	4134180	0.95	4135177	0.83	4134319	0.93
chr19	4135524	4135705	0.75	4135523	0.67	4135537	0.42	4135523	0.67	4135537	0.62
chr19	4135627	4135481	0.93	4135177	0.98	4135626	0.7	4135481	1.0	4135626	0.98
chr19	4135956	4135481	0.9	4135177	0.93	4135177	0.84	4135955	0.95	4135177	0.91
chr19	4136457	4136456	1.0	NA	NA	NA	NA	NA	NA	NA	NA
chr19	4136880	4136879	0.84	NA	NA	NA	NA	NA	NA	4136879	0.67
chr19	4137115	4137135	0.49	4135537	0.73	4137137	0.78	4135537	0.65	4137137	0.83
chr19	4138163	4138203	0.86	4135523	0.99	4112259	0.53	4138203	0.78	4138203	0.98
chr19	4140425	4140429	0.94	4140429	0.11	4140429	0.5	4140429	0.8	4140429	1.0
chr19	4141081	4102923	0.5	4123564	0.06	NA	NA	NA	NA	4141080	1.0
chr19	4141548	4141547	1.0	4141547	1.0	NA	NA	4141547	1.0	4141547	0.34
chr19	4141812	4141811	0.99	4141811	0.96	4141212	0.81	4141811	0.97	4141811	0.95
chr19	4142345	4101172	0.75	4142344	0.5	4142344	0.58	4142344	1.0	4142344	0.44
chr19	4143623	4141547	0.61	4143622	0.84	4143622	0.94	4143622	0.74	4143622	0.97
chr19	4144793	4144283	1.0	4144792	0.96	4146439	0.99	4141845	1.0	4144792	1.0
chr19	4146064	4143562	0.95	4146070	1.0	4146070	0.91	4146070	0.86	4146070	1.0
chr19	4147355	4147354	0.82	4147354	0.79	4147354	0.54	4147354	0.95	4147354	0.51
chr19	4147879	4147878	0.39	4147878	0.99	4147878	0.9	4147878	0.87	4147878	0.91
chr19	4148182	4148181	0.85	4148181	0.91	4148181	0.8	4148181	0.93	4145774	0.9
chr19	4148426	4148425	0.86	4147094	0.69	4149054	0.68	4146657	0.73	4144212	0.66
chr19	4148972	4148971	1.0	4148971	0.95	4148971	0.98	4148971	0.98	4148971	0.97
chr19	4150595	4150594	0.48	4150594	0.97	4150594	0.96	4150594	0.8	4150594	0.94
chr19	4151933	4151932	0.45	4151932	0.95	4151932	0.89	4151932	0.93	4151160	0.91
chr19	4152374	4152373	0.56	4152373	0.86	4152373	1.0	4152373	0.81	4152373	0.66
chr19	4152552	4152551	0.93	4152551	1.0	4152551	1.0	4152551	0.97	4152551	1.0
chr19	4155365	4155364	0.9	4156171	0.95	4155364	0.9	4156171	0.85	4155364	0.92
chr19	4155696	4155695	1.0	4155695	1.0	NA	NA	NA	NA	4155695	1.0
chr19	4156488	4156506	0.78	4156506	0.75	4156506	0.8	4159725	0.2	4156506	0.32
chr19	4159155	4159154	0.63	4159154	1.0	4159154	1.0	4159154	0.96	4159154	0.98
chr19	4160723	4160740	1.0	4160740	0.97	4160740	0.99	4160740	0.99	4160740	0.99
chr19	4160901	4158799	0.7	4159343	0.88	4161630	0.98	4159343	0.73	4160810	0.91
chr19	4162517	4161367	0.89	4162796	0.91	4161367	0.77	4162796	0.91	4161630	0.9
[truncated: 28,396 more rows]
