# Supplementary material for: A deep population reference panel of tandem repeat variation
Source: Nat Commun. 2023 Oct 23;14:6711. doi: 10.1038/s41467-023-42278-3 (PMC10593948; doi:10.1038/s41467-023-42278-3)
Supplement: Supplementary file 5 — Supplementary Data 18 [file 41467_2023_42278_MOESM5_ESM.zip › tag_tables/tag_snp_info_chr1_hg38.csv]

CHROM	TR_POS	AFR_TAG_SNP_POS	LD_AFR	EUR_TAG_SNP_POS	LD_EUR	EAS_TAG_SNP_POS	LD_EAS	AMR_TAG_SNP_POS	LD_AMR	SAS_TAG_SNP_POS	LD_SAS
chr1	902774	902773	0.83	902773	0.97	903551	0.76	902773	0.83	902773	0.86
chr1	907237	907236	0.96	907236	0.98	907236	0.9	907236	0.95	907236	0.86
chr1	914949	914948	0.68	914682	0.96	913448	0.61	914948	0.7	914948	0.83
chr1	920640	932476	0.5	NA	NA	NA	NA	NA	NA	939532	0.33
chr1	930078	924064	0.74	NA	NA	930081	0.75	915456	1.0	930081	1.0
chr1	931132	929558	0.91	929558	0.97	929558	0.99	929558	0.97	929558	0.95
chr1	943527	943526	0.44	943526	0.58	943526	0.94	943526	0.71	943526	0.79
chr1	944507	951882	0.28	NA	NA	911190	0.2	NA	NA	931194	1.0
chr1	950660	950669	0.98	949046	0.92	950669	0.97	950669	0.98	950669	1.0
chr1	954852	927079	0.17	NA	NA	907538	0.13	NA	NA	996818	0.33
chr1	960770	960770	1.0	960770	1.0	NA	NA	NA	NA	NA	NA
chr1	962076	918098	0.25	970742	0.36	984447	0.25	973709	0.5	970742	0.25
chr1	965304	960891	0.86	965337	1.0	965337	0.98	965337	0.99	965337	0.99
chr1	969315	988251	0.04	NA	NA	NA	NA	NA	NA	969330	1.0
chr1	975148	975147	0.98	975147	1.0	975147	1.0	975147	0.95	975147	0.95
chr1	975168	975147	0.99	975147	1.0	975147	0.91	975147	0.92	975147	0.73
chr1	986089	988313	0.17	NA	NA	NA	NA	NA	NA	NA	NA
chr1	988587	993589	0.66	988079	0.83	988110	0.95	992908	0.73	993140	0.47
chr1	990299	984883	0.54	990298	1.0	NA	NA	990298	1.0	NA	NA
chr1	992151	992155	1.0	992155	1.0	984575	0.17	964268	1.0	NA	NA
chr1	994322	994321	0.96	994321	0.94	994321	0.95	994321	0.81	988731	0.86
chr1	995509	995508	1.0	995508	1.0	995508	0.99	995508	1.0	995508	0.98
chr1	1002183	998741	0.9	1004111	0.9	1002192	1.0	1004111	0.98	1002745	0.71
chr1	1002641	995300	0.99	1002636	0.75	1002640	0.5	966918	1.0	1002636	0.9
chr1	1008504	1010754	0.98	962739	0.33	987791	0.5	967780	1.0	970529	1.0
chr1	1008994	1008993	0.83	NA	NA	NA	NA	1008993	1.0	1008993	1.0
chr1	1009679	1009678	0.95	1009678	0.67	1009678	0.88	1009678	1.0	1009678	0.5
chr1	1010482	1010481	0.99	1010481	1.0	975058	1.0	1010481	0.97	1010094	1.0
chr1	1010748	1010755	0.71	1010747	0.97	1010747	0.56	1010747	0.79	1010747	0.95
chr1	1012547	1044732	0.5	980572	0.08	NA	NA	NA	NA	NA	NA
chr1	1013550	1013549	0.65	1013549	0.44	NA	NA	1001374	0.67	1013549	1.0
chr1	1016061	1016060	0.73	1016060	0.95	1016060	0.81	1016060	0.88	1016060	0.92
chr1	1017115	1017114	0.94	1014228	0.92	1022518	0.91	1017114	0.91	1018572	0.78
chr1	1019470	1019479	0.78	1019479	0.95	1018572	0.98	1019479	0.99	1018572	0.98
chr1	1020562	1036242	0.17	NA	NA	1067451	0.02	NA	NA	NA	NA
chr1	1027235	1004594	1.0	NA	NA	NA	NA	NA	NA	NA	NA
chr1	1031284	1052514	0.25	NA	NA	NA	NA	NA	NA	NA	NA
chr1	1035170	1035169	0.43	1035169	0.66	1035169	0.69	1035169	0.59	1035169	0.6
chr1	1040885	1025638	0.05	NA	NA	NA	NA	NA	NA	NA	NA
chr1	1050062	1050069	0.45	1050069	0.97	1050069	0.85	1050069	0.89	1050063	0.93
chr1	1052515	1052514	0.93	1052514	0.93	1052514	0.84	1052514	0.93	1052514	0.93
chr1	1052987	1049846	0.8	NA	NA	NA	NA	NA	NA	NA	NA
chr1	1056739	1056738	0.73	1056738	0.37	1056738	0.71	1058479	0.61	1056738	0.6
chr1	1057754	1057753	0.93	1057753	0.85	1057767	0.81	1057753	0.79	1057753	0.94
chr1	1059381	1059380	1.0	NA	NA	1016128	0.17	1009845	1.0	NA	NA
chr1	1063646	1063661	0.59	1063661	0.94	1063661	0.99	1079877	0.72	1063661	0.95
chr1	1074910	1074910	0.97	1074910	1.0	1029460	1.0	1074910	1.0	1074061	1.0
chr1	1093038	1093037	1.0	1093037	1.0	1124119	1.0	NA	NA	1090794	1.0
chr1	1094092	1094091	0.71	1094091	1.0	NA	NA	1094091	0.73	1094091	0.76
chr1	1094412	1094411	0.71	NA	NA	NA	NA	1057106	0.96	NA	NA
chr1	1097585	1097574	0.38	1094425	0.82	1097574	0.81	1097574	0.67	1096593	0.7
chr1	1098077	1098076	0.74	NA	NA	1132498	0.71	1098076	0.67	1098076	0.5
chr1	1102380	1102379	0.69	1107535	1.0	1126652	0.45	NA	NA	1071604	0.5
chr1	1104819	1104573	1.0	1104818	1.0	NA	NA	1104573	1.0	NA	NA
chr1	1109470	1063459	0.25	NA	NA	NA	NA	NA	NA	NA	NA
chr1	1111366	1111365	0.57	1126645	0.69	1111365	0.45	1101480	0.75	1111365	0.73
chr1	1111533	1111532	1.0	NA	NA	1111532	0.33	NA	NA	1111532	1.0
chr1	1113190	1113195	0.8	1113195	0.93	1113195	0.95	1113195	0.91	1113195	0.94
chr1	1120025	1121559	0.44	1119172	0.98	1152768	0.37	1111337	0.98	1120273	0.98
chr1	1126312	1129155	0.49	1126222	0.89	1126571	0.96	1126311	0.92	1126311	0.92
chr1	1138570	1140858	0.53	1138569	0.96	1138569	0.63	1137233	0.74	1138569	0.95
chr1	1154790	1154789	0.79	1150799	0.67	1159750	0.69	1154789	0.66	1154789	0.61
chr1	1168010	1168578	0.64	1165623	0.78	1168162	0.85	1168310	0.88	1168162	0.83
chr1	1173007	1173006	0.79	1125287	1.0	1173017	1.0	1173006	0.43	1176089	1.0
chr1	1175124	1175123	0.5	1175123	1.0	1175123	1.0	NA	NA	NA	NA
chr1	1176987	1152472	1.0	NA	NA	1177004	1.0	NA	NA	NA	NA
chr1	1177045	1177044	0.87	1165938	0.75	NA	NA	1175375	0.46	1177044	0.93
chr1	1177319	1177318	1.0	1177318	0.94	1177318	0.95	1177318	1.0	1177318	0.98
chr1	1178562	1178561	0.61	1178561	1.0	NA	NA	1178561	0.69	1178561	0.89
chr1	1186083	1186092	0.59	1186092	0.97	1186092	0.96	1186092	0.96	1186092	0.99
chr1	1186831	1186843	0.74	1186644	0.61	1186644	0.81	1186816	0.81	1186414	0.73
chr1	1187905	1187904	0.98	1187904	0.92	1187904	0.76	1187088	0.95	1186277	0.76
chr1	1188406	1188405	0.42	1187136	0.97	1187726	0.95	1186816	0.97	1187726	0.95
chr1	1190248	1190247	0.68	1190247	0.9	1190247	0.88	1190247	0.95	1190247	0.99
chr1	1190432	1188577	0.7	1187136	0.89	1187726	0.95	1186816	0.97	1190431	0.99
chr1	1193470	1181213	1.0	NA	NA	1193469	1.0	1171887	0.44	1193469	1.0
chr1	1194982	1193625	0.97	1152688	1.0	NA	NA	NA	NA	1177588	1.0
chr1	1210102	1210061	0.71	1210031	0.95	1209273	0.99	1210031	0.95	1210031	0.97
chr1	1214846	1214845	0.89	1214845	0.44	1214845	0.5	1214845	0.6	1214845	0.9
chr1	1221642	1221641	1.0	NA	NA	NA	NA	NA	NA	1212182	0.17
chr1	1223032	1204447	0.5	1223031	0.25	1223049	0.75	NA	NA	NA	NA
chr1	1228828	1223786	0.25	NA	NA	NA	NA	NA	NA	NA	NA
chr1	1230463	1229900	0.97	1226620	0.96	1227161	0.99	1221960	0.99	1221355	0.88
chr1	1249991	1219607	0.4	1224865	1.0	1249990	1.0	1212720	1.0	1224865	1.0
chr1	1251357	1251356	0.61	1251356	0.49	1219200	0.33	1223251	0.36	1223251	0.76
chr1	1252018	1252017	1.0	1225420	0.33	1211324	0.75	1202820	1.0	1252017	1.0
chr1	1256726	1256725	0.94	1293993	0.04	NA	NA	NA	NA	NA	NA
chr1	1258029	1258043	1.0	1228214	1.0	1220255	0.25	1223786	1.0	1291550	0.5
chr1	1261652	1261651	0.95	1254827	0.89	1266225	0.3	1259125	0.27	1261651	0.94
chr1	1263832	1263831	0.99	1263831	1.0	1263831	0.97	1263831	0.99	1263831	0.99
chr1	1266881	1253652	1.0	NA	NA	NA	NA	1228124	0.84	1266880	1.0
chr1	1268845	1268844	0.95	1225420	0.75	1268844	0.76	1266559	0.98	NA	NA
chr1	1269461	1269460	0.79	1269460	0.64	NA	NA	1269460	0.69	1269460	0.86
chr1	1272150	1272149	0.59	NA	NA	1272149	1.0	1222429	1.0	1272149	1.0
chr1	1273795	1273803	0.92	1259165	1.0	1273803	0.99	1273803	1.0	1274159	0.94
chr1	1276485	1242513	1.0	1242513	1.0	1276484	1.0	1276484	1.0	1279731	1.0
chr1	1277127	1277126	0.96	NA	NA	1279731	0.1	1247607	1.0	1277126	0.25
chr1	1277831	1277830	0.99	1275583	1.0	1277830	0.8	1277830	1.0	1275583	0.99
chr1	1280469	1280478	0.89	1250024	0.1	NA	NA	1250024	0.59	1280468	0.75
chr1	1282757	1280332	0.74	1279425	0.74	1282756	0.96	1280332	0.6	1282756	0.75
chr1	1293961	1293960	0.63	1293960	0.74	1292946	0.53	1293960	0.86	1293960	0.9
chr1	1307893	1298587	0.93	NA	NA	NA	NA	1261750	1.0	NA	NA
chr1	1312564	1275903	1.0	1275903	0.44	NA	NA	1311451	1.0	1311451	0.56
chr1	1317396	1317395	1.0	1315674	0.25	1312198	0.05	NA	NA	1317395	1.0
chr1	1318648	1318647	0.73	1318647	0.56	1288247	0.22	1318647	1.0	1318647	0.54
chr1	1323580	1325082	0.99	1323579	0.73	1323579	0.82	1325082	0.92	1323579	1.0
chr1	1335729	1290155	0.06	NA	NA	NA	NA	NA	NA	NA	NA
chr1	1341178	1340671	1.0	1341204	0.37	1333228	0.13	NA	NA	1390113	0.32
chr1	1341593	1310624	1.0	1328077	1.0	1333467	0.98	1310624	1.0	1328077	0.98
chr1	1343258	1310624	0.75	1328077	0.95	1345139	0.96	1310624	0.97	1328077	0.95
chr1	1347187	1337072	1.0	NA	NA	NA	NA	NA	NA	NA	NA
chr1	1349506	1374978	0.19	1361767	0.33	1345557	1.0	NA	NA	1349506	1.0
chr1	1359714	1359713	0.96	1353044	1.0	NA	NA	1366299	1.0	1318122	1.0
chr1	1362469	1362468	0.87	1362468	0.61	1362468	1.0	1362468	1.0	1362468	1.0
chr1	1362781	1379327	0.6	1372258	0.92	1372258	0.91	1379327	0.93	1359548	0.72
chr1	1363082	1362515	0.68	1363081	0.86	1363081	0.73	1363081	0.58	1357963	0.5
chr1	1365037	1368297	0.72	1363688	0.98	1364282	0.97	1365036	0.86	1363688	0.99
chr1	1365820	1365823	0.94	1364642	0.7	1345139	0.97	1352150	0.65	1359548	0.85
chr1	1366030	1364223	0.95	1364223	1.0	1364223	0.95	1366030	0.96	1357006	1.0
chr1	1369804	1369803	0.93	1369282	1.0	1364282	0.95	1364099	0.95	1369320	0.97
chr1	1370554	1369556	0.85	1369282	0.9	1370532	0.97	1369821	0.96	1369282	0.92
chr1	1375679	1375678	0.9	1375678	0.71	1375678	0.91	1375678	0.93	1375678	0.78
chr1	1377481	1377480	0.79	1377480	0.65	1377480	0.87	1377480	0.64	1377480	0.83
chr1	1378182	1378181	0.83	1378181	1.0	1378181	0.25	1378181	1.0	1375288	1.0
chr1	1378485	1375698	0.46	1376752	0.62	1375288	0.86	1375698	0.66	1375288	0.8
chr1	1379895	1371178	0.93	1377962	0.93	1375544	0.97	1333467	0.95	1375544	0.92
chr1	1383502	1416837	0.5	1383501	1.0	NA	NA	1379451	1.0	1383501	0.67
chr1	1384250	1343262	0.82	1384249	0.46	1384249	0.76	1343257	0.65	1384255	0.15
chr1	1384556	1384555	0.88	1384555	0.6	1384555	0.99	1384555	0.65	1384555	0.98
chr1	1388566	1370965	0.66	1380513	0.87	1387650	0.89	1385384	0.7	1383798	0.82
chr1	1388584	1370965	0.64	1380513	0.73	1387650	0.76	1395050	0.57	1383798	0.74
chr1	1390114	1390113	0.7	1390113	0.81	1390113	0.64	1390113	0.76	1390113	0.86
chr1	1391092	1391091	0.33	1388248	0.77	1427975	0.33	1388248	0.47	1391091	0.7
chr1	1394126	1394125	0.93	1365466	0.53	1394125	0.82	1394125	1.0	1394125	1.0
chr1	1395063	1388771	0.5	NA	NA	1395077	1.0	1395077	1.0	NA	NA
chr1	1396186	1402900	0.58	1395050	0.81	1385384	0.88	1396190	0.8	1380513	0.9
chr1	1396747	1416791	1.0	1396757	1.0	NA	NA	NA	NA	1445772	1.0
chr1	1403128	1408687	0.91	1381268	0.98	1385384	0.96	1385553	0.99	1399922	0.98
chr1	1403241	1402900	1.0	1395050	0.95	1403240	1.0	1385384	0.98	1399922	1.0
chr1	1404086	1358085	0.27	NA	NA	NA	NA	NA	NA	1452415	0.17
chr1	1404158	1404157	0.15	1359031	0.75	1356328	0.04	1359031	0.6	1447650	0.21
chr1	1404505	1397569	0.76	NA	NA	1404504	0.86	1360875	0.64	1404504	0.68
chr1	1411848	1411847	0.71	1411847	0.87	1411847	1.0	1411847	0.89	1411847	1.0
chr1	1543051	1538255	0.81	1560477	0.04	1543050	0.56	NA	NA	1543300	1.0
chr1	1545774	1550173	0.45	1496736	1.0	1546860	0.14	1537705	1.0	1545794	0.43
chr1	1549519	1549518	0.99	1532178	1.0	1513205	1.0	1508149	1.0	1549518	1.0
chr1	1549974	1549973	0.86	1549973	0.94	1550173	0.98	1549973	0.93	1549973	0.98
chr1	1550174	1545794	0.42	1549973	0.73	1550173	0.85	1549973	0.71	1550173	0.86
chr1	1553019	1553018	0.39	1553018	0.83	1528611	0.43	1553018	0.87	1553018	0.83
chr1	1553620	1554246	0.76	1545968	0.96	1554246	0.94	1553619	0.91	1553619	0.9
chr1	1553792	1553791	0.38	1549590	0.92	1553791	0.72	1553692	0.76	1549590	0.67
chr1	1557420	1545013	1.0	NA	NA	1546857	0.0	NA	NA	NA	NA
chr1	1557496	1557495	0.99	1557495	1.0	1557495	0.99	1557495	0.98	1558726	1.0
chr1	1558205	1559750	0.85	1561628	0.99	1559750	0.93	1559750	0.98	1559750	0.97
chr1	1558375	1557867	1.0	NA	NA	NA	NA	1558374	1.0	NA	NA
chr1	1564386	1557943	1.0	NA	NA	NA	NA	NA	NA	NA	NA
chr1	1565106	1566086	0.96	1565105	0.98	1565105	0.98	1565105	0.95	1565105	0.94
chr1	1566100	1562997	0.98	1517171	0.75	1566099	1.0	1562997	0.97	1558367	1.0
chr1	1566855	1559750	0.78	1566854	0.98	1566854	1.0	1566854	0.92	1559750	0.99
chr1	1568427	1568431	1.0	NA	NA	NA	NA	1568431	1.0	NA	NA
chr1	1570284	1570294	0.96	1565561	1.0	1570294	0.92	1566086	0.9	1570294	1.0
chr1	1571435	1559750	0.51	1571794	0.82	1559750	0.86	1559750	0.8	1559750	0.85
chr1	1571795	1559750	1.0	1571794	1.0	1559750	0.99	1559750	0.99	1571794	0.97
chr1	1572451	1588011	1.0	NA	NA	NA	NA	NA	NA	NA	NA
chr1	1573266	1573362	0.69	1555871	0.87	1555871	0.84	1554548	0.79	1558347	0.87
chr1	1574022	1559750	0.88	1573654	0.95	1574032	0.98	1573654	0.97	1573654	0.99
chr1	1575994	1575993	0.65	1575993	1.0	1583733	0.27	1526387	0.25	1575993	1.0
chr1	1579411	1579410	0.57	1574655	0.81	1559750	0.52	1575864	0.74	1575864	0.72
chr1	1580021	1580020	0.43	1548741	0.88	1580020	0.93	1580020	0.64	1580020	0.82
chr1	1582296	1544344	0.5	NA	NA	NA	NA	NA	NA	NA	NA
chr1	1584236	1584235	0.48	1584235	0.71	1584235	0.82	1584235	0.68	1584235	0.74
chr1	1584544	1584575	0.52	1563537	0.05	NA	NA	1584575	0.6	NA	NA
chr1	1585291	1585290	0.99	1585290	0.98	1585290	1.0	1585290	0.97	1585290	0.98
chr1	1585950	1585900	0.45	1585589	0.61	1585900	0.88	1585900	0.75	1585900	0.77
chr1	1586902	1588220	0.5	NA	NA	NA	NA	NA	NA	NA	NA
chr1	1587223	1586679	0.75	1587397	0.75	1587222	0.83	1586679	0.77	1587352	0.81
chr1	1587398	1587397	0.95	1587397	0.99	1587397	1.0	1587397	0.99	1587397	0.97
chr1	1588139	1586679	0.67	1588220	0.94	1587397	0.86	1589057	0.92	1589057	0.85
chr1	1588221	1588220	0.9	1588220	0.95	1588220	0.97	1589491	0.91	1588220	0.92
chr1	1588452	1588451	0.95	1587917	0.5	NA	NA	1588461	0.56	NA	NA
chr1	1589161	1588880	0.19	1589160	0.68	1589160	0.67	1590813	0.59	1589160	0.67
chr1	1589419	1589418	0.94	1589418	0.95	1589418	0.98	1589418	0.93	1589418	0.97
chr1	1590448	1550044	0.27	1637693	0.33	NA	NA	NA	NA	NA	NA
chr1	1590814	1588059	0.63	1590813	0.93	1590813	1.0	1590813	0.99	1590813	0.99
chr1	1591263	1591262	1.0	1591262	1.0	NA	NA	1591262	1.0	NA	NA
chr1	1592519	1592518	0.9	1592518	1.0	1592518	0.87	1592518	0.45	1592518	0.8
chr1	1592847	1592846	0.4	1592846	0.95	1590792	0.7	1592846	0.88	1592846	0.89
chr1	1593275	1593274	0.69	1594599	0.87	1593274	1.0	1594599	0.87	1596882	0.95
chr1	1593590	1634996	0.12	1586823	0.11	1582436	0.03	1566252	0.1	1598942	0.02
chr1	1599938	1599985	1.0	NA	NA	NA	NA	NA	NA	1599985	1.0
chr1	1599986	1599985	1.0	NA	NA	NA	NA	NA	NA	1612546	0.5
chr1	1607342	1607341	0.86	1596899	0.73	1608244	0.75	1596899	0.74	1607341	0.72
chr1	1608030	1608029	0.94	NA	NA	1608029	1.0	1606302	0.5	NA	NA
chr1	1608732	1634493	0.14	1645333	0.33	NA	NA	NA	NA	NA	NA
chr1	1609197	1609196	0.9	1609196	0.94	1609196	0.87	1609196	0.78	1609196	0.91
chr1	1609510	1585407	0.3	1637693	0.07	1599264	0.35	NA	NA	1600134	0.18
chr1	1609820	1609842	0.76	1584138	1.0	1609819	0.67	1609842	0.84	1571305	0.5
chr1	1611568	1621503	0.58	1629332	0.76	1611567	0.69	1612562	0.68	1609058	0.75
chr1	1612524	1613421	0.58	1612546	0.72	1613322	0.97	1612546	0.54	1612546	0.64
chr1	1612859	1612867	0.91	1612867	0.91	1612867	0.43	1599330	0.5	1612867	0.22
chr1	1613331	1613330	0.96	1613330	0.81	1613330	0.95	1613330	0.96	1613330	0.98
chr1	1626517	1626527	1.0	1626527	0.94	1624088	0.33	1626527	0.9	1626527	0.98
chr1	1629847	1629846	0.69	1629846	0.92	1629846	0.76	1629846	0.45	1629846	0.5
chr1	1630686	1630685	0.52	1630685	0.79	1630685	0.95	1630685	0.77	1630685	0.87
chr1	1776462	1762287	1.0	1773848	0.99	1776461	0.97	1770997	1.0	1773848	0.99
chr1	1776773	1741733	0.32	1773848	0.83	1790040	0.79	1770997	0.87	1777362	0.74
chr1	1779653	1801188	0.34	1781909	0.79	1781909	0.57	1781909	0.78	1781909	0.69
chr1	1779668	1801188	0.38	1781909	0.88	1781909	0.64	1781909	0.86	1781909	0.73
chr1	1783260	1783259	1.0	NA	NA	1783259	0.67	NA	NA	1783259	1.0
chr1	1784516	1784514	0.8	1806255	0.5	1779122	0.33	1756448	0.3	1752016	0.43
chr1	1784566	1784565	0.72	1784565	0.33	1784565	0.6	1784565	0.6	1784565	0.25
chr1	1789696	1825782	0.74	1789695	0.87	1795751	0.85	1789695	0.81	1789695	0.86
chr1	1791173	1812038	0.51	1795751	0.83	1795751	0.95	1774334	0.7	1812038	0.89
chr1	1792697	1792696	0.6	1792696	0.92	1781909	0.86	1792696	0.77	1781909	0.9
chr1	1793065	1793064	0.95	1793064	0.99	1793064	0.99	1793064	0.96	1793064	0.98
chr1	1797446	1770310	1.0	NA	NA	1769274	0.03	1795613	0.04	1797445	1.0
chr1	1798926	1798925	0.65	1773848	0.79	1792927	0.8	1777362	0.78	1790040	0.83
chr1	1802764	1803531	0.7	1802763	0.94	1803531	0.97	1802763	0.98	1782430	0.92
chr1	1804307	1804306	1.0	1804306	1.0	NA	NA	1804306	1.0	1804306	1.0
chr1	1806974	1806973	1.0	NA	NA	NA	NA	1771973	1.0	NA	NA
chr1	1807699	1807713	1.0	NA	NA	1834859	0.03	NA	NA	NA	NA
chr1	1808643	1808642	0.94	1774165	0.97	1808642	1.0	1803531	0.99	1783572	0.93
chr1	1809190	1809189	0.72	1764135	0.63	1821516	0.87	1774697	0.88	1821516	0.73
chr1	1812066	1798545	1.0	1797876	0.04	1803205	0.04	1779511	1.0	1817785	0.43
chr1	1812341	1812340	0.69	1770679	1.0	1812340	1.0	NA	NA	1812340	0.25
chr1	1812370	1771786	0.83	1805416	0.56	1812038	0.58	1812407	0.55	1812038	0.97
chr1	1813150	1813156	0.75	1813156	1.0	1813156	1.0	NA	NA	1770458	0.1
chr1	1813482	1813476	1.0	NA	NA	NA	NA	1813476	1.0	NA	NA
chr1	1815113	1827114	0.59	1815112	1.0	1815112	0.44	1815112	0.8	1815112	0.56
chr1	1819226	1819225	1.0	1819225	0.87	1819225	1.0	1819225	0.81	1789499	1.0
chr1	1819523	1785579	0.56	NA	NA	NA	NA	NA	NA	NA	NA
chr1	1819706	1837221	0.95	1819705	1.0	1819705	1.0	1819705	0.98	1819705	0.98
chr1	1824579	1788416	0.5	1788416	1.0	NA	NA	1824578	1.0	1788416	1.0
chr1	1825865	1825864	1.0	1825864	1.0	1825864	0.9	1825864	1.0	1825864	0.81
chr1	1828875	1828894	0.74	1844830	0.89	1781909	0.89	1828894	0.81	1828894	0.94
chr1	1830266	1798545	0.93	1830265	0.55	1788782	1.0	1830265	0.6	1830265	0.44
chr1	1832064	1842235	0.43	1832063	0.92	1832063	0.94	1834655	0.89	1832063	0.96
chr1	1834668	1834667	0.7	1827774	0.88	1827774	0.91	1817295	0.94	1827774	0.92
chr1	1836857	1823018	0.68	1836856	0.67	1836856	0.93	1844830	0.49	1836856	0.9
chr1	1837256	1837340	0.63	1837255	0.93	1837255	0.98	1837255	0.95	1837255	0.96
chr1	1838396	1818629	1.0	NA	NA	NA	NA	1818629	1.0	NA	NA
chr1	1838436	1838449	0.75	1838449	1.0	1838449	0.99	1838449	1.0	1838449	0.98
chr1	1839693	1806456	1.0	1839692	0.94	1806456	0.5	1839692	0.84	1839692	0.85
chr1	1840044	1840043	0.99	1840043	0.97	1840043	0.99	1840043	1.0	1840043	1.0
chr1	1840229	1840233	0.99	1840233	0.98	1840233	0.99	1834655	0.99	1830566	1.0
chr1	1840531	1840539	1.0	NA	NA	NA	NA	NA	NA	NA	NA
chr1	1844195	1845850	0.14	1844194	0.5	NA	NA	1824396	1.0	1826375	0.05
chr1	1844392	1831259	0.48	1844391	0.89	1844391	0.97	1844391	0.99	1831259	0.99
chr1	1845579	1845578	0.82	NA	NA	1819506	0.09	1845578	1.0	NA	NA
chr1	1845825	1842333	0.86	1845824	0.84	1845824	0.9	1830566	0.91	1830566	0.82
chr1	1846213	1846212	0.85	1846212	0.25	1846212	1.0	1830419	1.0	NA	NA
chr1	1846569	1846568	0.96	1842434	0.17	NA	NA	1846568	1.0	1846568	1.0
chr1	1851415	1851414	0.41	1851414	0.98	1846009	0.85	1851414	0.69	1851414	0.96
chr1	1852079	1852078	0.84	NA	NA	1804877	0.5	1818629	0.5	1852078	0.92
chr1	1852687	1803408	0.94	1852686	1.0	NA	NA	1852686	1.0	1852686	1.0
chr1	1855159	1861564	0.75	1827587	0.91	1872863	0.82	1855158	0.88	1855158	0.84
chr1	1855322	1851181	0.8	1855321	0.92	1855321	0.86	1855321	0.98	1855321	0.96
chr1	1855704	1817169	1.0	1817169	0.93	1855714	0.52	1855703	0.91	1855703	1.0
chr1	1857306	1857305	1.0	1855939	1.0	1846651	1.0	1855245	1.0	1840043	1.0
chr1	1859021	1859025	0.86	NA	NA	1859025	0.33	1859025	1.0	1883967	0.01
chr1	1860641	1860640	0.74	1814492	0.67	1860640	0.75	NA	NA	1860640	0.75
chr1	1861458	1848221	0.9	NA	NA	NA	NA	1861457	0.25	1861457	0.69
chr1	1862472	1850866	0.98	1849752	0.33	1837006	0.67	1862471	1.0	1909229	0.01
chr1	1865262	1848221	0.96	1865277	0.99	1865290	0.77	1865290	0.5	1865290	0.33
chr1	1865948	1865947	1.0	1865947	1.0	1865947	1.0	NA	NA	1901149	0.5
chr1	1866636	1870733	0.59	1847030	0.92	1866508	0.91	1866508	0.9	1866508	0.84
chr1	1868171	1833070	0.06	NA	NA	NA	NA	1868183	1.0	NA	NA
chr1	1871997	1864330	1.0	1872003	0.26	1872003	1.0	1872003	1.0	1872003	0.85
chr1	1873057	1873056	0.67	1873056	1.0	1873056	0.33	NA	NA	1873056	0.71
chr1	1874792	1874791	0.17	1874804	0.4	NA	NA	NA	NA	1913724	0.25
chr1	1875197	1862283	0.86	NA	NA	1875196	0.76	1830419	0.5	1875196	1.0
chr1	1876492	1873952	0.67	1851181	0.84	1873952	0.67	1851181	0.86	1869595	0.82
chr1	1877299	1850866	0.34	1855245	0.59	1846651	0.53	1881065	0.53	1840043	0.47
chr1	1879709	1879708	0.79	1848475	0.11	1879708	0.65	1879708	0.75	1898969	0.7
chr1	1880593	1880594	1.0	1880594	0.95	NA	NA	1880594	1.0	1880594	0.81
chr1	1881421	1858893	0.49	1881249	0.95	1879567	0.93	1866508	0.99	1866508	0.97
chr1	1882921	1839515	0.5	NA	NA	1890576	0.43	1833674	0.5	1932396	0.11
chr1	1883279	1883278	0.88	1883278	0.93	1846651	0.85	1883278	0.99	1840043	0.96
chr1	1883968	1883967	0.59	1883967	1.0	1883967	0.32	1883967	0.57	1883967	0.52
chr1	1884133	1884132	0.83	1885459	0.33	1846892	0.25	1884132	1.0	1884132	0.4
chr1	1884686	1884685	0.96	1884685	0.82	1884685	0.56	1884685	0.33	1884685	0.84
chr1	1888368	1888382	0.49	1882915	0.92	1888382	0.84	1888382	0.91	1840043	0.87
chr1	1889660	1889659	0.75	1852145	0.93	1889659	0.86	1889659	0.9	1889659	0.95
chr1	1891015	1891014	0.53	1845942	0.5	1891014	0.5	1928712	0.25	1891014	0.52
chr1	1891654	1843381	1.0	1891654	1.0	1891654	0.96	1846009	0.99	1891450	1.0
chr1	1896397	1896396	0.79	1851181	0.85	1896396	0.95	1881428	0.79	1873952	0.62
chr1	1897683	1897682	0.88	1897682	0.7	1897682	0.97	1897682	0.79	1897682	0.91
chr1	1900330	1900329	1.0	NA	NA	1900329	0.56	NA	NA	NA	NA
chr1	1902319	1902318	0.93	1902481	0.91	1902318	0.98	1901262	0.93	1901262	0.97
chr1	1902675	1895076	1.0	NA	NA	NA	NA	NA	NA	NA	NA
chr1	1904425	1908599	0.44	1908599	0.4	1905247	0.67	1908599	0.47	1868514	0.68
chr1	1905534	1905533	0.75	1903242	0.97	1897985	0.9	1903242	0.92	1903242	0.81
chr1	1912152	1912157	0.93	1912157	1.0	NA	NA	1912157	1.0	1912157	1.0
chr1	1913114	1913121	1.0	1913112	0.92	1913129	0.25	1913112	0.65	1913112	0.84
chr1	1919189	1919188	0.95	1919188	0.97	1919188	0.87	1919188	0.98	1919188	0.96
chr1	1927109	1927108	1.0	NA	NA	1971059	0.5	1927108	1.0	NA	NA
chr1	1932397	1932396	0.64	1932396	0.95	1932396	0.93	1932396	0.96	1932396	0.96
chr1	1932892	1914421	0.97	1932891	0.33	NA	NA	1914421	1.0	NA	NA
chr1	1935868	1933854	0.88	1935867	0.56	1935867	1.0	1925189	0.64	1935867	0.93
chr1	1936218	1936217	0.45	1936217	0.94	1936217	1.0	1936217	0.99	1936217	0.94
chr1	1936907	1936906	0.56	1936906	0.77	1937895	0.71	1936906	0.77	1936906	0.7
chr1	1938559	1916804	0.41	1938558	0.67	NA	NA	1938558	1.0	1938558	1.0
chr1	1938612	1937112	0.81	NA	NA	NA	NA	NA	NA	NA	NA
chr1	1939215	1937112	0.81	NA	NA	NA	NA	NA	NA	NA	NA
chr1	1941116	1958714	0.33	1900415	1.0	NA	NA	NA	NA	NA	NA
chr1	1945828	1945121	0.96	1945121	0.98	1944182	0.99	1946632	1.0	1945121	0.99
chr1	1946012	1946029	1.0	NA	NA	NA	NA	NA	NA	NA	NA
chr1	1948405	1948412	0.42	1951920	0.72	1949564	0.71	1951920	0.71	1949564	0.84
chr1	1949490	1949489	0.93	1949489	1.0	1949580	0.98	1949489	1.0	1949489	1.0
chr1	1950337	1950336	0.7	1950336	0.4	1950336	0.96	1950336	0.78	1950336	0.86
chr1	1952353	1952343	0.97	1950630	0.91	1952352	1.0	1952233	0.94	1950630	0.97
chr1	1952591	1954906	0.48	1954765	0.86	1954906	0.92	1954906	0.63	1954906	0.89
chr1	1952664	1952343	0.96	1950630	0.73	1990736	0.2	1952233	0.93	1952663	0.91
chr1	1953297	1953296	0.97	1949489	0.99	1949580	0.99	1949489	0.98	1949489	0.98
chr1	1956406	1937254	1.0	NA	NA	NA	NA	NA	NA	NA	NA
chr1	1966838	1966837	0.8	1966837	0.6	1963165	0.96	1966837	0.6	1966837	0.55
chr1	1976851	1976870	0.92	1976473	0.98	1976473	0.98	1972273	0.95	1976473	0.97
chr1	1983990	1983989	0.88	1982826	0.93	1982826	0.82	1972273	0.91	1983989	1.0
chr1	1984301	1984300	0.65	1984300	0.76	1984300	0.91	1984300	0.65	1984300	0.67
chr1	1988996	1988995	0.85	1988995	0.71	1988995	0.99	1988995	0.56	1988995	0.9
chr1	1989160	1979475	1.0	1989159	1.0	NA	NA	NA	NA	NA	NA
chr1	1992040	1992068	0.72	1992068	0.82	1992068	1.0	1992068	0.96	1992039	0.96
chr1	1992478	1992477	0.92	1992477	0.84	1992477	0.93	1992477	0.98	1992477	0.9
chr1	1995492	1995500	0.95	1995500	0.99	1995500	0.97	1995500	1.0	1995500	0.97
chr1	1995907	1978441	0.5	NA	NA	NA	NA	NA	NA	NA	NA
chr1	1995979	1994659	0.63	NA	NA	NA	NA	NA	NA	NA	NA
chr1	1996946	2017656	1.0	NA	NA	NA	NA	1950465	1.0	NA	NA
chr1	1998889	1998916	0.93	NA	NA	NA	NA	NA	NA	NA	NA
chr1	1998917	1998916	1.0	NA	NA	NA	NA	NA	NA	NA	NA
chr1	2002756	2003870	1.0	2024222	0.5	NA	NA	NA	NA	NA	NA
chr1	2004499	2005903	0.35	2002428	0.46	2002428	0.62	2006596	0.6	2006475	0.64
chr1	2005904	2004695	0.9	2004695	0.95	2004695	0.95	2004695	0.91	2004695	0.9
chr1	2006295	2006301	1.0	2006301	1.0	2006301	1.0	1997161	1.0	1995500	1.0
chr1	2006597	2006596	0.43	2002428	0.75	2006596	0.95	2002428	0.81	2002428	0.73
chr1	2007630	2007629	0.69	2007629	0.95	2007629	0.99	2010389	0.83	2007629	0.95
chr1	2008829	2004909	0.59	1994676	0.17	2008828	0.53	2008828	1.0	2008828	0.78
chr1	2009118	2008493	1.0	NA	NA	2009123	0.25	1993433	1.0	NA	NA
chr1	2010431	2010430	0.97	2010430	0.67	1972399	1.0	2010430	1.0	2010430	0.5
chr1	2011272	2011271	0.6	2011271	0.7	2011271	0.79	2011271	0.68	2011271	0.68
chr1	2012280	2012279	0.73	2012662	0.92	2012662	0.86	2012662	0.91	2018105	0.85
chr1	2012605	2012604	0.83	2012604	0.52	2012604	0.82	2012604	0.42	2012604	0.97
chr1	2016834	2016851	0.89	2016849	0.45	NA	NA	2014313	0.8	2016849	0.75
chr1	2018334	2018334	0.16	2018334	0.19	2018334	0.2	2018334	0.14	2018334	0.25
chr1	2026834	2026833	0.72	2026833	0.87	2026833	0.97	2026833	0.9	2026833	0.96
chr1	2042036	2076908	0.17	NA	NA	NA	NA	NA	NA	2045540	1.0
chr1	2042194	1994472	1.0	2042208	1.0	NA	NA	2025857	1.0	2075355	0.8
chr1	2043982	2045103	0.54	2043528	0.99	2041023	0.94	2043528	0.89	2043528	0.98
chr1	2044227	2044256	0.5	2044256	0.97	2044256	0.43	2044256	0.48	2044256	0.65
chr1	2045541	2045540	0.74	2045540	1.0	2045540	0.53	2045540	1.0	2045540	0.8
chr1	2053116	2053115	0.95	2053115	0.98	2053115	0.82	2053115	0.98	2053115	0.94
chr1	2054569	2067244	0.25	2065604	0.5	2054566	0.67	2075920	0.11	NA	NA
chr1	2054942	2054941	0.68	2054941	0.57	2054941	0.49	2056853	0.57	2054941	0.68
chr1	2058307	2058514	0.78	2058306	0.72	2054392	0.83	2062508	0.33	2058306	0.52
chr1	2062483	2057593	0.92	2062482	0.34	2061319	0.88	2062482	0.73	2061319	0.69
chr1	2066349	2066358	1.0	2057690	1.0	2064022	0.99	2065556	1.0	2063069	0.95
chr1	2076743	2076742	0.97	2076742	0.97	2076742	0.93	2079677	0.98	2076742	0.98
chr1	2084504	2084512	0.76	NA	NA	NA	NA	NA	NA	NA	NA
chr1	2085007	2085014	0.94	2087423	0.95	2085014	0.8	2085014	1.0	2085014	1.0
chr1	2086056	2086055	0.79	2086055	0.9	2086055	0.86	2089232	0.75	2086055	0.9
chr1	2098649	2098662	0.66	2098662	0.97	2096462	0.99	2098662	0.95	2099538	0.98
chr1	2101020	2101019	0.42	2101935	0.59	2093604	0.59	2101935	0.67	2101935	0.71
chr1	2103714	2102543	0.02	NA	NA	NA	NA	NA	NA	NA	NA
chr1	2114773	2114777	0.67	2114791	1.0	2114777	1.0	2114772	0.05	2114791	0.74
chr1	2117368	2117367	0.68	2117367	0.89	2117367	0.96	2117367	0.94	2117367	0.64
chr1	2118337	2118160	0.88	2116057	0.99	2116057	0.89	2118160	0.96	2116057	0.98
chr1	2119767	2119789	0.48	2119789	0.76	2113103	0.81	2119789	0.63	2119789	0.83
chr1	2150003	2150002	0.87	2150002	0.67	2136165	0.67	2150002	0.44	2150002	0.89
chr1	2155098	2155097	0.24	2120970	0.35	NA	NA	NA	NA	2155133	1.0
chr1	2155446	2155442	0.94	2149374	1.0	2148243	0.99	2138882	0.95	2151283	0.98
chr1	2155789	2132143	0.62	2160323	0.08	2155787	0.25	2155771	1.0	2155787	1.0
chr1	2157405	2150298	1.0	2157404	1.0	NA	NA	2157404	1.0	NA	NA
chr1	2158932	2114882	0.81	2208634	0.17	2155122	0.5	2158127	1.0	2132032	0.2
chr1	2160233	2193733	0.53	2193733	0.59	2148243	0.42	2193733	0.52	2150203	0.59
chr1	2162609	2141776	1.0	2143025	0.03	NA	NA	NA	NA	NA	NA
chr1	2163735	2163734	0.97	2163734	0.96	2151050	0.95	2163734	0.97	2163734	0.89
chr1	2171371	2150155	0.73	2171370	0.35	2171370	0.53	2171370	0.64	2124633	0.83
chr1	2182863	2202045	0.78	NA	NA	NA	NA	NA	NA	NA	NA
chr1	2183224	2179591	0.97	2179937	1.0	2183219	1.0	2183219	1.0	2147483	0.99
chr1	2187281	2187307	0.63	2187285	0.36	2187285	0.7	2187285	0.55	2138382	0.89
chr1	2189332	2189331	0.83	2170385	0.77	2189331	0.84	2170385	0.92	2189334	0.77
chr1	2189599	2189598	0.98	2189598	0.27	2189598	0.61	2189598	0.7	2188133	0.38
chr1	2191741	2166282	0.98	2191740	0.64	2191740	1.0	2191740	1.0	2191740	0.94
chr1	2192907	2146811	1.0	2192906	0.87	NA	NA	2192906	1.0	2146811	1.0
chr1	2196541	2196540	0.92	2196540	0.83	2196540	0.89	2196540	0.91	2196540	0.81
chr1	2199392	2198913	1.0	NA	NA	2199391	0.64	2186907	1.0	2199391	0.8
chr1	2200396	2200395	0.68	2200395	0.95	2200395	0.8	2200395	0.88	2200395	0.93
chr1	2204913	2204652	0.85	2204652	0.97	2196630	0.98	2204652	0.97	2204652	0.97
chr1	2207909	2206812	0.47	2207909	0.78	2206812	0.73	2207909	0.78	2207909	0.7
chr1	2211203	2207240	0.32	2211288	0.8	2211288	0.77	2201613	0.39	2210506	0.66
chr1	2216127	2233360	0.5	NA	NA	NA	NA	NA	NA	2236808	0.09
chr1	2217632	2217631	0.92	2217631	0.98	2217631	0.64	2217631	0.96	2217631	0.88
chr1	2217930	2217941	0.69	2217941	0.13	2217930	1.0	2217941	0.57	2217941	1.0
chr1	2225779	2225778	0.74	2225778	0.71	2225778	0.33	2225778	0.7	2225778	0.69
chr1	2226071	2226070	0.78	2268293	0.25	2226070	0.25	2226070	0.71	2226070	0.55
chr1	2226253	2255249	0.78	2226252	0.94	NA	NA	2226252	0.97	2226252	0.92
chr1	2228000	2245179	0.02	NA	NA	NA	NA	NA	NA	2239078	0.05
chr1	2230964	2230975	1.0	NA	NA	NA	NA	NA	NA	2230958	0.5
chr1	2235030	2233496	0.67	2235045	0.96	2235168	0.85	2235045	0.75	2226509	0.9
chr1	2236414	2236413	0.36	2236413	1.0	2236413	0.64	NA	NA	2236413	0.53
chr1	2241950	2241949	0.48	2242065	0.75	2241949	0.8	2241949	0.79	2241949	0.83
chr1	2243957	2244687	0.92	2244114	0.95	2243956	0.95	2265794	0.96	2244114	0.98
chr1	2247219	2217910	0.06	NA	NA	2222541	1.0	2282612	0.01	2222541	1.0
chr1	2253096	2252606	0.92	2253095	0.99	2251031	0.9	2251031	0.92	2251031	0.97
chr1	2254733	2254733	0.52	2236091	0.6	2254733	0.98	2236091	0.98	2254733	0.47
chr1	2263235	2252606	0.88	2251031	0.95	2241549	0.72	2262576	0.94	2264013	0.94
chr1	2263867	2263866	0.62	2270709	0.97	2263866	0.84	2270709	0.79	2263866	0.87
chr1	2264014	2261200	0.95	2251031	1.0	2241549	0.97	2262576	0.96	2264013	0.98
chr1	2268850	2268849	1.0	2260385	1.0	2256968	1.0	NA	NA	NA	NA
chr1	2268916	2231132	0.94	NA	NA	NA	NA	NA	NA	NA	NA
chr1	2278657	2278656	0.72	2233333	0.5	2278656	0.87	2277969	1.0	2233493	0.4
chr1	2280204	2280204	0.95	2280204	0.87	2251629	0.5	2280204	1.0	2234764	0.29
chr1	2280376	2280375	0.99	2280375	0.99	2280375	0.94	2280375	0.9	2280375	0.91
chr1	2281054	2247995	1.0	NA	NA	NA	NA	NA	NA	NA	NA
chr1	2285553	2285572	0.82	2285572	0.94	2287338	0.62	2285572	0.76	2285572	0.6
chr1	2287339	2287338	0.35	2287338	0.69	2287338	0.7	2287338	0.71	2287338	0.71
chr1	2287973	2287978	0.64	2323061	0.13	NA	NA	2287970	1.0	2278739	0.8
chr1	2289511	2289610	0.33	NA	NA	2302259	0.06	2262302	0.11	2330953	0.4
chr1	2290665	2290664	1.0	NA	NA	NA	NA	2249650	1.0	NA	NA
chr1	2296217	2296225	0.64	2296225	0.69	2296225	1.0	2296225	0.87	2296225	0.68
chr1	2315270	2315269	0.82	NA	NA	2315269	1.0	2315269	1.0	2315269	0.82
chr1	2318601	2318600	0.68	2318600	0.93	2318600	1.0	2318600	0.92	2318600	0.68
chr1	2322557	2322556	0.98	2322556	0.94	2322556	0.95	2322556	0.98	2322556	0.93
chr1	2325242	2325287	0.66	2325287	0.87	2325642	0.47	2325287	0.78	2325287	0.78
chr1	2325643	2327034	0.66	2327034	0.87	2326288	0.79	2327034	0.92	2326288	0.81
chr1	2327453	2327469	0.47	2327507	0.33	2327507	0.94	2327507	0.93	2327507	1.0
chr1	2341693	2341692	0.34	2341042	0.81	2341692	0.76	2341042	0.69	2341042	0.61
chr1	2342824	2344980	0.43	2344634	0.38	2343445	0.39	2344980	0.34	2344761	0.27
chr1	2348816	2348554	0.99	NA	NA	2348815	0.76	2348815	1.0	2344495	0.79
chr1	2359883	2362718	0.7	2356095	0.77	2362718	0.79	2344634	0.78	2363405	0.65
chr1	2366489	2366488	0.97	NA	NA	2347037	0.89	2360075	1.0	2366488	0.91
chr1	2366957	2367872	0.87	2366956	0.96	2366956	0.94	2366956	0.92	2366956	0.96
chr1	2367307	2367306	0.64	2367306	0.63	2367306	0.74	2367306	0.7	2367306	0.63
chr1	2367457	2367872	0.76	2365333	0.98	2363829	0.99	2367872	0.98	2363829	0.98
chr1	2369057	2369056	0.85	2348614	0.12	2369056	0.53	NA	NA	2369056	0.6
chr1	2370662	2370674	0.77	2370674	0.97	2370674	0.96	2370674	0.97	2370674	0.99
chr1	2370862	2370861	1.0	NA	NA	2377324	0.07	NA	NA	2354977	0.56
chr1	2371211	2371077	0.62	2371226	0.98	2371226	0.97	2371226	0.93	2371226	0.92
chr1	2374860	2374859	0.73	2374859	0.79	2374859	0.92	2374859	0.89	2374859	0.88
chr1	2389114	2389131	0.93	2389131	0.96	2389131	0.91	2384241	0.96	2389131	0.9
chr1	2390753	2390752	0.97	2390752	1.0	2430877	0.05	2371217	0.67	2390752	1.0
chr1	2397980	2405838	0.53	2400599	0.73	2397974	0.78	2397974	0.95	2397974	0.81
chr1	2406010	2421801	0.33	NA	NA	NA	NA	NA	NA	NA	NA
chr1	2414971	2415085	0.09	2415043	0.21	2421646	0.48	2398577	0.21	2418330	0.3
chr1	2420955	2419473	0.91	2420136	0.97	2421646	0.91	2420260	0.91	2421646	0.98
chr1	2422264	2422430	0.98	2420260	0.99	2422271	1.0	2421981	1.0	2422271	0.99
chr1	2423165	2423169	0.94	2423169	0.97	2401849	0.32	2423169	0.95	2423169	0.89
chr1	2424986	2431031	1.0	NA	NA	NA	NA	NA	NA	NA	NA
chr1	2425247	2425241	1.0	NA	NA	2425252	1.0	2425241	1.0	2414821	1.0
chr1	2425691	2425690	0.81	2428501	0.98	2427409	0.9	2425690	0.99	2425690	0.98
chr1	2431133	2431132	0.75	2431132	1.0	NA	NA	2431132	1.0	NA	NA
chr1	2431331	2431330	0.85	2431330	0.99	2431330	0.99	2431330	0.99	2431330	0.99
chr1	2435455	2435454	0.89	2435454	0.96	2435454	1.0	2435454	0.95	2435454	0.96
chr1	2449500	2452669	0.42	2450129	0.73	2449499	0.89	2449499	0.88	2449499	0.72
chr1	2457880	2457384	0.62	2457879	0.95	2457384	0.98	2457384	0.76	2457879	0.99
chr1	2467181	2467180	1.0	NA	NA	NA	NA	2467180	1.0	NA	NA
chr1	2481085	2530693	1.0	NA	NA	NA	NA	2446595	1.0	NA	NA
chr1	2498387	2495632	0.76	NA	NA	NA	NA	NA	NA	NA	NA
chr1	2504392	2504391	1.0	NA	NA	NA	NA	2493277	1.0	2481384	0.25
chr1	2508612	2506868	0.86	2510935	0.84	2506868	0.97	2510935	0.87	2507752	0.82
chr1	2522583	2509242	0.95	NA	NA	2522582	0.75	2550108	0.5	NA	NA
chr1	2529506	2529505	1.0	2529505	1.0	NA	NA	2529505	0.87	2529505	1.0
chr1	2536647	2536646	1.0	NA	NA	NA	NA	NA	NA	NA	NA
chr1	2536984	2536988	0.37	2536988	0.9	2536988	0.84	2536988	0.86	2536988	0.89
chr1	2537065	2537064	0.6	NA	NA	2537064	1.0	NA	NA	2537064	1.0
chr1	2537167	2537166	0.33	NA	NA	2537166	0.69	2510350	1.0	2517266	0.17
chr1	2546393	2549655	1.0	NA	NA	NA	NA	NA	NA	NA	NA
chr1	2556549	2556548	0.73	2514566	1.0	2556548	1.0	2585865	0.25	NA	NA
chr1	2562206	2514644	0.04	2562205	0.25	NA	NA	NA	NA	NA	NA
chr1	2566825	2564740	0.35	2566825	0.27	2566825	0.37	2566825	0.24	2566825	0.31
chr1	2572137	2567815	0.91	2569454	0.97	2572795	0.93	2568371	0.96	2565210	0.96
chr1	2578814	2578813	1.0	2573635	0.14	2555786	0.6	NA	NA	2594923	0.5
chr1	2580535	2580534	0.89	2569454	0.94	2580534	0.99	2568371	0.96	2565210	0.99
chr1	2582214	2581211	0.94	2581211	1.0	2581211	1.0	2581211	1.0	2582213	0.95
chr1	2599857	2599119	0.86	2597560	0.98	2597560	0.95	2597243	0.95	2598902	0.94
chr1	2600536	2599119	0.94	2596694	0.98	2596694	0.98	2597243	0.98	2598902	0.98
chr1	2600684	2600720	0.96	2596694	0.99	2596694	0.99	2597243	0.99	2598902	1.0
chr1	2609035	2607567	0.8	2606025	0.77	2608823	0.86	2607567	0.86	2609830	0.8
chr1	2617427	2614394	0.79	2606025	0.81	2619614	0.83	2613830	0.52	2619614	0.88
chr1	2618249	2578808	0.95	2618252	0.36	2618252	1.0	NA	NA	2618252	0.92
chr1	2619656	2619655	0.52	2619655	0.76	2619614	0.93	2619655	0.82	2620461	0.85
chr1	2620779	2617650	0.6	2606399	0.88	2614790	0.87	2622185	0.79	2620778	0.83
chr1	2621573	2622185	0.65	2606399	0.94	2614790	0.99	2622185	0.92	2624201	0.95
chr1	2622884	2623124	0.83	2606399	0.96	2614790	0.99	2622103	0.93	2622905	0.95
chr1	2623165	2623164	0.88	2623164	0.43	2623164	0.56	2575016	0.6	2623164	0.6
chr1	2629029	2629028	0.92	2629028	0.25	2629028	0.27	2601726	0.92	2629028	0.5
chr1	2631030	2584411	1.0	NA	NA	NA	NA	NA	NA	NA	NA
chr1	2648006	2648005	0.64	2648005	0.98	2620346	0.6	2648005	0.77	2648005	0.94
chr1	2779322	2779321	0.96	2779321	0.5	NA	NA	2779321	1.0	2779321	0.5
chr1	2782509	2782508	0.97	2777949	1.0	2777949	1.0	2782508	0.99	2777949	1.0
chr1	2788283	2789150	0.98	NA	NA	NA	NA	2777380	1.0	NA	NA
chr1	2795087	2785234	0.64	2784990	0.85	2795086	0.88	2784990	0.85	2795086	0.83
chr1	2799544	2819742	0.8	2755784	0.12	2799543	0.65	2799543	1.0	NA	NA
chr1	2812040	2812039	0.65	2812039	0.86	2812039	1.0	2812039	0.84	2812039	0.96
chr1	2818155	2818154	0.67	2818154	0.78	2811073	0.83	2812156	0.7	2812156	0.68
chr1	2819711	2818309	0.8	2819710	0.95	2812039	0.91	2819710	0.88	2819710	0.95
chr1	2820684	2820677	0.82	2820677	1.0	2820677	1.0	2820677	0.95	2820677	1.0
chr1	2827793	2813181	1.0	NA	NA	NA	NA	NA	NA	NA	NA
chr1	2836264	2836263	0.76	2836672	0.75	2836263	0.91	2836263	0.81	2836263	0.93
chr1	2844128	2844127	0.57	2844127	0.5	2844127	0.85	2844127	0.71	2844127	0.33
chr1	2872595	2872594	0.77	2872594	0.56	2872594	0.31	2871254	0.25	2872594	1.0
chr1	2882974	2882983	1.0	NA	NA	NA	NA	NA	NA	NA	NA
chr1	2899044	2911301	0.59	2899043	0.45	2899043	1.0	2899043	0.43	2911301	0.93
chr1	2911889	2911914	0.54	2895790	0.6	2911906	0.95	2911763	0.53	2912255	0.9
chr1	2915785	2887263	0.71	NA	NA	NA	NA	NA	NA	2915788	1.0
chr1	2915847	2915845	0.6	2917325	0.17	2890572	0.14	2890591	0.69	2944811	0.39
chr1	2918896	2919276	1.0	NA	NA	NA	NA	NA	NA	NA	NA
chr1	2941869	2981000	0.17	NA	NA	NA	NA	NA	NA	NA	NA
chr1	2944710	2944745	0.35	NA	NA	2931343	0.48	2915075	1.0	2900124	0.25
chr1	2944812	2931798	0.81	2931798	0.94	2936142	0.97	2931798	0.88	2932091	0.68
chr1	2944927	2902339	0.16	NA	NA	2944944	0.9	2944944	1.0	2944944	1.0
chr1	2950050	2970872	0.5	NA	NA	NA	NA	NA	NA	2950049	0.97
chr1	2952910	2951339	0.89	2952909	0.97	2951046	0.94	2952909	0.99	2951046	0.96
chr1	2964672	2926630	0.11	NA	NA	NA	NA	NA	NA	NA	NA
chr1	2964774	2965176	0.77	2964779	0.79	2966476	0.78	2964779	0.59	2966476	0.73
chr1	2965375	3000305	0.11	NA	NA	2943059	0.67	NA	NA	NA	NA
chr1	2968278	2968284	0.98	2967987	0.98	2968284	1.0	2967987	0.95	2968284	0.98
chr1	2969526	2968868	1.0	NA	NA	2981036	0.1	2964543	0.86	2969525	0.89
chr1	2983072	2983084	0.88	2984358	1.0	2964127	1.0	2983084	0.81	2958194	1.0
chr1	2986129	2986128	0.56	NA	NA	NA	NA	NA	NA	NA	NA
chr1	2986345	2986344	0.98	2983051	0.67	NA	NA	2986344	0.91	2981951	1.0
chr1	2987613	2981863	1.0	NA	NA	3005462	0.5	2982397	1.0	3036527	0.25
chr1	2997095	2959243	0.17	NA	NA	NA	NA	NA	NA	NA	NA
chr1	2998484	2995717	0.8	2998483	0.44	2998483	0.74	2993877	0.62	2981951	0.97
chr1	3000610	2999596	0.65	2982396	0.97	2993152	0.94	2997506	0.94	2999596	0.89
chr1	3010713	3010712	1.0	3010712	0.75	3010712	1.0	NA	NA	3010712	0.33
chr1	3021351	3021350	0.8	2982394	1.0	3021350	0.2	NA	NA	2987895	0.5
chr1	3043634	3043046	0.97	3043046	1.0	3043046	1.0	3043632	1.0	3035425	0.93
chr1	3044266	3044226	0.97	3033673	0.98	3043046	0.99	3044226	0.97	3035425	0.8
chr1	3069057	3069056	0.53	3069056	0.91	3069056	1.0	3069056	0.3	3069056	0.53
chr1	3074412	3074411	0.73	3074411	0.67	NA	NA	3074411	1.0	3098373	0.11
chr1	3088784	3086902	1.0	NA	NA	NA	NA	NA	NA	NA	NA
chr1	3089915	3089915	0.89	3090475	1.0	3089915	0.91	3089915	0.97	3089915	1.0
chr1	3108904	3106568	0.85	3109696	0.76	3108141	0.8	3109696	0.79	3109696	0.74
chr1	3109084	3109083	0.6	3110777	0.69	3108141	0.73	3110777	0.64	3109083	0.69
chr1	3113479	3113484	0.98	NA	NA	NA	NA	3071209	1.0	NA	NA
chr1	3117996	3118009	1.0	3162541	0.33	NA	NA	3081458	0.02	3118009	1.0
chr1	3118104	3118108	0.69	3118108	0.81	3118108	0.99	3118108	0.85	3118108	0.55
chr1	3118197	3118211	0.64	3118196	0.76	NA	NA	3118196	1.0	NA	NA
chr1	3122786	3122785	1.0	NA	NA	NA	NA	3107937	1.0	3081228	0.5
chr1	3129248	3129265	1.0	NA	NA	3129266	1.0	3129265	1.0	3129265	0.5
chr1	3129446	3129463	0.8	3129463	0.92	NA	NA	3129463	1.0	3129463	1.0
chr1	3129836	3131525	0.98	3131525	1.0	3129867	0.97	3131525	0.94	3131525	0.98
chr1	3150390	3150389	0.42	3150389	0.72	3155345	0.66	3150389	0.52	3155345	0.59
chr1	3157423	3152348	0.49	3158055	0.7	3156128	0.62	3162392	0.64	3157319	0.68
chr1	3161255	3161254	0.95	NA	NA	NA	NA	3161254	1.0	NA	NA
chr1	3170058	3170064	0.82	3169666	0.66	3169666	0.71	3169666	0.71	3169666	0.75
chr1	3175947	3175023	0.91	3175023	0.96	3175023	0.96	3175983	0.72	3175983	0.73
chr1	3200337	3200036	0.98	3200336	0.96	3200336	0.97	3200336	0.97	3200336	0.97
chr1	3225530	3224467	0.43	3221994	0.56	3225159	0.78	3220788	0.46	3229990	0.56
chr1	3228826	3212649	0.5	NA	NA	NA	NA	NA	NA	NA	NA
chr1	3233891	3233891	0.83	3233891	0.67	3233891	0.3	3233891	0.84	3233891	0.75
chr1	3249541	3249549	0.96	3249549	0.88	3249549	1.0	3249549	0.98	3249549	0.94
chr1	3260777	3261594	0.99	NA	NA	NA	NA	3260814	1.0	NA	NA
chr1	3261128	3261547	0.84	3261547	0.71	3261127	0.95	3261852	0.72	3261547	0.77
chr1	3273438	3273438	1.0	3268866	1.0	3249064	0.67	3273438	0.97	3262018	0.99
chr1	3273817	3270752	0.34	3270678	0.5	3263807	0.75	3270678	0.63	3270678	0.7
chr1	3277718	3276395	0.85	3277769	0.7	3277786	0.73	3277769	0.73	3277769	0.68
chr1	3280051	3280050	0.92	3280050	0.84	3280050	0.95	3280050	0.98	3280050	0.9
chr1	3297281	3298756	0.54	3297538	0.78	3297538	0.61	3298756	0.71	3298428	0.76
chr1	3310773	3310553	1.0	NA	NA	3310765	1.0	3293894	1.0	3310792	1.0
chr1	3310974	3310997	1.0	3351786	0.12	NA	NA	3309087	1.0	3310978	0.94
chr1	3315185	3315184	0.98	3315184	1.0	NA	NA	3315184	0.91	3315184	0.92
chr1	3320315	3311322	0.02	3320314	1.0	NA	NA	NA	NA	3308838	1.0
chr1	3321326	3321325	1.0	3321325	1.0	NA	NA	NA	NA	NA	NA
chr1	3331451	3331450	0.96	3331450	0.94	3331407	0.97	3331450	0.99	3331450	0.96
chr1	3335602	3338975	0.37	3335411	0.75	3335411	0.86	3335411	0.75	3335411	0.76
chr1	3343505	3341970	0.89	3341970	0.99	3341970	0.99	3341970	0.99	3343504	0.99
chr1	3343629	3343643	0.67	3343643	0.4	3343643	0.3	NA	NA	NA	NA
chr1	3349979	3349979	0.92	3349979	0.98	3349979	0.95	3349979	0.84	3349979	0.94
chr1	3354460	3353146	0.7	3353146	0.5	3354459	0.93	3353146	0.45	3350578	0.49
chr1	3363799	3363794	1.0	NA	NA	NA	NA	NA	NA	NA	NA
chr1	3367275	3367274	0.64	3367294	0.99	3367274	1.0	3367274	1.0	3317800	0.5
chr1	3388270	3388281	0.94	3436224	0.04	3388281	0.84	3380636	1.0	3388281	0.75
chr1	3394001	3394000	1.0	NA	NA	3394000	1.0	NA	NA	3394000	1.0
chr1	3394849	3394848	0.56	3395692	0.77	3394848	0.94	3395692	0.66	3394848	0.7
chr1	3406568	3406580	0.46	3406580	0.99	3406567	0.67	3406580	0.73	3405419	1.0
chr1	3408516	3408515	0.96	3395837	1.0	NA	NA	3405575	1.0	3436224	0.25
chr1	3422354	3431300	0.1	3376222	1.0	NA	NA	NA	NA	NA	NA
chr1	3436200	3436199	0.97	3436220	0.78	3436199	0.99	3436220	0.88	3436199	0.95
chr1	3437753	3437752	1.0	NA	NA	3404931	0.07	3437752	1.0	NA	NA
chr1	3445418	3425222	1.0	NA	NA	NA	NA	NA	NA	NA	NA
chr1	3449305	3449304	0.41	3446238	0.59	3449304	0.86	3449304	0.59	3449304	0.79
chr1	3449961	3446439	0.63	3440673	0.73	3448851	0.82	3449967	0.73	3439841	0.72
chr1	3454735	3447503	1.0	NA	NA	NA	NA	NA	NA	NA	NA
chr1	3486734	3486733	0.83	3486733	0.95	NA	NA	3486733	0.95	3473321	1.0
chr1	3487101	3487100	0.8	3487100	1.0	3487100	0.67	3487100	1.0	3487100	1.0
chr1	3503700	3503707	0.97	3503707	0.97	3503707	0.99	3503707	0.98	3503376	0.95
chr1	3513206	3513205	0.95	NA	NA	NA	NA	3483350	1.0	NA	NA
chr1	3514248	3514247	0.92	3514247	1.0	3514247	0.99	3514247	0.98	3514247	0.98
chr1	3526399	3526398	0.58	3531350	0.68	3531350	0.74	3531350	0.67	3531350	0.6
chr1	3538696	3537243	0.2	3537243	0.16	3539732	0.44	3505919	0.29	3497541	0.37
chr1	3555155	3554108	0.97	3555158	0.78	3555158	1.0	3547974	1.0	NA	NA
chr1	3560134	3560133	0.77	3544201	1.0	3560133	0.75	3545555	0.5	NA	NA
chr1	3573592	3540812	0.73	NA	NA	NA	NA	NA	NA	NA	NA
chr1	3574633	3574632	0.98	3573587	0.93	3571593	1.0	3573587	1.0	3573062	0.93
chr1	3578537	3578536	0.28	3578536	0.66	3578536	0.77	3578536	0.5	3578536	0.62
chr1	3585961	3601990	1.0	NA	NA	NA	NA	NA	NA	NA	NA
chr1	3586144	3583412	0.5	NA	NA	NA	NA	NA	NA	NA	NA
chr1	3586374	3586388	1.0	NA	NA	NA	NA	NA	NA	NA	NA
chr1	3605185	3626419	0.79	NA	NA	NA	NA	NA	NA	3593049	1.0
chr1	3613037	3594811	1.0	NA	NA	NA	NA	NA	NA	NA	NA
chr1	3622490	3622489	0.96	NA	NA	NA	NA	3600537	1.0	NA	NA
chr1	3627312	3628929	0.98	3624476	1.0	NA	NA	3624476	1.0	NA	NA
chr1	3628036	3587876	0.17	NA	NA	NA	NA	NA	NA	NA	NA
chr1	3631884	3634744	0.82	3631884	0.81	3631886	0.67	3630435	0.66	3631886	0.53
chr1	3633299	3633298	0.86	NA	NA	3633298	0.44	3630966	1.0	NA	NA
chr1	3639030	3639029	0.96	3623157	0.25	NA	NA	3637834	0.84	NA	NA
chr1	3642738	3642737	0.51	3642737	0.95	3629561	0.75	3642737	0.81	3642737	0.85
chr1	3650460	3650459	0.97	3650459	1.0	3650459	1.0	3650459	0.78	3647667	0.95
chr1	3656175	3656174	0.54	3656174	0.44	3656174	0.68	3656174	0.55	3656174	0.81
chr1	3659173	3659177	0.71	3659177	0.65	3659177	0.77	3659177	0.65	3659177	0.69
chr1	3661723	3661722	0.3	3661751	0.77	3661751	0.72	3661751	0.77	3660757	0.69
chr1	3661875	3661874	1.0	NA	NA	NA	NA	3620723	1.0	3676243	0.11
chr1	3662059	3662058	1.0	3662058	1.0	3659983	1.0	3661796	0.99	3659633	1.0
chr1	3665653	3665657	0.88	3665657	0.92	3665657	0.99	3665657	0.95	3665657	0.95
chr1	3667750	3667749	0.7	3667749	0.9	3667749	0.58	3667749	0.84	3667749	0.86
chr1	3668515	3668515	0.75	3670702	0.6	3670702	0.75	3668515	0.58	3670702	0.69
chr1	3677689	3677690	0.73	3677690	0.52	3677690	0.45	3677690	0.32	3677689	0.59
chr1	3677691	3677690	0.7	3677690	0.52	3677690	0.47	3677690	0.31	3677689	0.41
chr1	3692108	3692115	1.0	NA	NA	NA	NA	NA	NA	3692115	1.0
chr1	3702467	3702466	0.95	3702466	1.0	3725769	0.17	3700626	0.7	3661732	0.4
chr1	3710742	3710741	1.0	NA	NA	NA	NA	3710741	1.0	NA	NA
chr1	3718211	3733919	0.33	NA	NA	NA	NA	NA	NA	NA	NA
chr1	3719890	3722257	0.18	3719027	0.24	3719417	0.44	3719027	0.28	3719027	0.19
chr1	3725019	3725018	0.59	3725018	0.55	3725018	1.0	3725018	0.54	3725018	0.87
chr1	3728992	3737626	0.69	3729271	0.83	3729271	0.91	3728992	0.93	3729271	0.91
chr1	3733920	3735820	0.57	3729628	0.63	3733919	0.69	3729650	0.64	3729650	0.78
chr1	3740443	3740444	1.0	NA	NA	3741688	1.0	NA	NA	NA	NA
chr1	3743918	3744618	0.92	3744618	0.98	3742530	1.0	3742530	0.98	3742530	0.95
chr1	3747756	3750276	0.89	NA	NA	NA	NA	3749264	0.4	NA	NA
chr1	3751983	3752004	0.73	3752004	1.0	3752008	0.22	3752004	0.78	3752004	0.69
chr1	3753307	3748382	0.82	3743178	0.98	3752936	0.98	3752936	0.99	3753320	0.97
chr1	3756340	3756345	0.91	3756345	0.53	3756439	0.92	3752936	0.72	3754088	0.64
chr1	3758180	3758182	1.0	NA	NA	3758182	0.87	NA	NA	3758182	1.0
chr1	3759055	3759273	0.51	3755592	0.97	3752189	0.76	3759273	0.91	3759054	0.95
chr1	3759217	3759239	0.92	3759239	0.9	3756345	0.94	3754463	0.85	3759239	0.86
chr1	3765036	3765035	0.43	3765506	0.72	3765267	0.82	3765506	0.72	3765506	0.72
chr1	3780975	3780974	0.94	3780974	0.78	3777090	0.79	3780974	0.57	3780974	0.68
chr1	3783111	3777916	0.82	3783110	0.88	3778231	0.99	3778231	0.84	3783110	0.62
chr1	3785873	3785872	0.77	3785872	0.98	3785872	0.84	3785872	0.98	3785872	0.95
chr1	3786497	3786496	0.98	3786496	1.0	3786496	0.75	3786496	1.0	3786496	1.0
chr1	3792465	3788662	0.79	3789974	0.89	3788852	0.97	3788662	0.92	3788662	0.96
chr1	3793117	3767350	0.67	3789324	0.9	3793116	1.0	3776421	1.0	3789324	0.92
chr1	3797844	3797843	1.0	3777435	0.8	3797843	1.0	3797843	1.0	3797843	1.0
chr1	3803129	3785032	0.96	NA	NA	NA	NA	3803144	0.67	3803144	0.67
chr1	3806232	3806178	0.94	3806244	1.0	3806178	1.0	3806178	1.0	3805399	1.0
chr1	3807444	3808337	0.8	3806631	0.7	3807491	0.87	3808337	0.66	3804754	0.78
chr1	3807627	3806077	0.54	3807626	0.96	3806178	0.94	3807626	0.9	3807626	0.91
chr1	3808283	3808282	1.0	3801483	0.94	3808282	1.0	3801483	0.93	3806042	0.98
chr1	3810907	3810906	0.83	3810906	0.81	3810906	1.0	3782466	1.0	3810906	0.6
chr1	3813022	3813021	0.69	3813021	1.0	3765421	1.0	3813021	0.92	3773835	0.67
chr1	3813255	3813254	0.75	3815090	0.99	3806178	0.98	3815090	0.98	3815090	0.99
chr1	3815690	3815888	0.9	3813023	0.99	3815689	0.97	3815689	0.99	3813871	0.93
chr1	3830777	3830776	0.81	3830776	0.8	3820472	0.85	3832987	0.6	3820472	0.66
chr1	3832988	3833511	0.91	3833511	0.88	3815090	0.6	3833511	0.83	3827431	0.84
chr1	3836006	3836005	0.98	3836005	1.0	3825539	0.98	3836005	0.96	3836005	0.98
chr1	3836305	3829360	0.66	3807491	0.62	3820472	0.98	3829360	0.81	3820472	0.87
chr1	3842085	3840345	0.97	3824076	0.99	3792529	1.0	3826989	0.97	3840345	1.0
chr1	3843326	3839556	0.77	3839556	0.87	3815539	0.75	3839556	0.85	3839556	0.91
chr1	3843372	3843550	0.8	3843550	0.91	3826755	0.96	3843550	0.99	3843550	0.99
chr1	3843688	3820507	0.5	3803353	0.67	3843687	1.0	NA	NA	NA	NA
chr1	3843769	3813536	0.65	NA	NA	NA	NA	3794763	1.0	3843768	0.5
chr1	3847833	3864391	0.25	NA	NA	NA	NA	NA	NA	NA	NA
chr1	3849267	3836005	0.72	3807491	1.0	3829552	0.96	3829360	0.9	3820472	0.99
chr1	3849834	3849107	0.53	3824076	0.99	3849833	1.0	3849107	0.86	3846251	1.0
chr1	3853405	3853400	0.59	3853407	0.64	3811144	0.99	3832091	0.64	3854169	0.66
chr1	3854636	3826568	0.72	3828569	0.9	3852001	0.95	3828569	0.87	3855348	0.77
chr1	3854871	3852469	0.75	3852469	0.76	3853000	0.78	3852469	0.67	3854870	0.68
chr1	3855175	3854805	0.45	3836572	0.8	3826755	0.92	3816902	0.77	3852901	0.69
chr1	3855349	3855348	0.53	3836572	0.84	3853000	0.86	3852901	0.78	3852901	0.72
chr1	3856817	3856816	0.79	3856470	0.99	3856816	0.97	3856525	0.95	3856687	1.0
chr1	3859937	3820507	1.0	NA	NA	NA	NA	3820507	0.33	3859951	0.67
chr1	3863961	3913163	0.04	NA	NA	NA	NA	NA	NA	NA	NA
chr1	3865074	3865073	0.85	3865073	0.99	3865073	0.99	3865073	0.99	3864572	0.99
chr1	3872413	3872413	0.9	3869469	0.91	3872413	0.97	3872413	1.0	3872413	0.98
chr1	3872617	3872630	0.6	3872630	0.98	3872630	0.96	3872630	0.93	3872631	0.98
chr1	3873478	3873437	0.82	3872755	0.91	3873288	0.91	3873288	0.88	3872755	0.9
chr1	3878155	3878727	0.88	3876676	0.89	3878203	0.97	3878084	0.84	3878084	0.83
chr1	3881870	3881431	0.87	3881869	0.99	3881869	0.99	3881869	0.98	3881431	0.98
chr1	3882362	3882355	0.57	NA	NA	NA	NA	3882355	1.0	NA	NA
chr1	3882999	3883004	0.72	3883678	0.91	3883678	0.82	3883678	0.9	3883678	0.93
chr1	3884570	3884569	0.38	3884569	1.0	NA	NA	NA	NA	3884569	0.57
chr1	3885496	3852868	0.61	3932640	0.02	NA	NA	NA	NA	3901024	0.03
chr1	3887627	3905175	1.0	3887626	1.0	3887626	1.0	NA	NA	3887626	1.0
chr1	3888996	3888995	0.73	3888995	1.0	3888995	1.0	3888995	0.88	3888995	0.91
chr1	3889701	3890079	0.64	3891798	0.79	3891798	0.9	3891798	0.59	3906139	0.77
chr1	3894607	3894606	0.72	3894639	0.67	3887191	0.78	3889510	0.72	3896284	0.74
chr1	3901566	3901570	0.33	3890694	1.0	3901570	1.0	3890694	1.0	3901474	1.0
chr1	3902878	3896576	0.6	NA	NA	NA	NA	NA	NA	NA	NA
chr1	3905176	3888119	0.5	3888119	0.93	3888119	0.92	3888119	0.83	3908961	0.94
chr1	3913668	3913667	0.69	3912854	0.7	3910917	0.96	3916757	0.78	3912854	0.72
chr1	3913855	3913854	1.0	NA	NA	3913854	0.67	NA	NA	3928396	0.25
chr1	3917226	3917232	1.0	NA	NA	3917232	1.0	NA	NA	NA	NA
chr1	3917382	3917381	0.34	3912190	0.89	3917381	0.95	3912190	0.76	3912190	0.91
chr1	3922129	3910587	0.5	NA	NA	NA	NA	NA	NA	NA	NA
chr1	3926601	3926613	1.0	NA	NA	NA	NA	NA	NA	NA	NA
chr1	3926930	3926929	0.89	NA	NA	3926929	1.0	3917369	1.0	3926929	1.0
chr1	3927138	3927154	0.77	3928928	0.9	3928773	0.98	3928928	0.85	3928928	0.75
chr1	3927311	3928773	0.48	3919225	0.71	3925366	0.54	3934011	0.54	3925366	0.6
chr1	3933283	3933279	0.99	3933279	1.0	3933279	1.0	3933279	0.98	3933279	0.96
chr1	3933656	3933339	0.79	3933655	1.0	3933655	1.0	3933655	1.0	3933655	0.89
chr1	3933801	3933800	0.67	3935301	0.25	NA	NA	3933800	1.0	3933800	1.0
chr1	3935088	3935087	0.95	3935087	0.94	3935087	0.67	3935087	0.98	3935087	0.98
chr1	3936534	3936533	0.83	3936533	0.42	3942438	0.58	3942197	0.46	3936533	0.61
chr1	3936578	3936577	0.33	3936577	0.55	3936577	0.55	3936577	0.46	3936577	0.53
chr1	3938669	3938672	1.0	3926492	1.0	NA	NA	3938672	1.0	NA	NA
chr1	3941738	3941737	0.99	3937527	0.52	3941737	0.75	3937527	0.68	3941737	0.44
chr1	3942198	3942197	0.44	3942197	0.78	3942197	0.78	3942197	0.85	3942197	0.74
chr1	3950905	3950904	0.92	3950904	0.94	3950904	0.95	3950904	0.95	3950904	0.9
chr1	3951068	3951067	0.83	3951067	1.0	3951067	0.53	NA	NA	NA	NA
chr1	3953253	3953292	0.82	3926492	1.0	3953252	0.41	3951245	1.0	3953292	0.98
chr1	3956204	3956203	0.99	3953979	1.0	3955836	1.0	3956203	0.78	3955608	0.93
chr1	3960685	3960684	0.58	3970204	0.78	3963054	0.92	3965681	0.69	3970204	0.81
chr1	3961834	3961837	0.62	3961837	0.9	3961837	0.9	3961837	0.83	3961837	0.91
chr1	3962816	3962815	0.67	3962815	0.78	3999900	0.25	3962815	0.63	3919450	1.0
chr1	3962975	3962652	0.73	3962652	0.97	3962405	0.95	3962919	0.96	3962652	0.92
chr1	3965299	3965298	0.99	3965298	0.98	3965298	0.98	3965298	1.0	3965298	0.99
chr1	3974505	3973999	0.74	3974504	0.43	3973999	0.82	3973999	0.85	3975124	0.79
chr1	3984298	3984296	1.0	NA	NA	NA	NA	NA	NA	NA	NA
chr1	3985525	3985524	0.72	3980095	0.94	4021780	0.23	3985524	0.98	3985524	0.8
chr1	3985858	3985857	0.9	3985857	0.77	3985857	0.31	3985857	0.82	3985857	0.68
chr1	3988796	3988795	0.59	3987217	0.86	3988795	0.98	3976135	0.61	3990893	0.65
chr1	3991516	3991515	0.73	3991515	0.84	3991515	0.61	3991515	0.63	3991515	0.63
chr1	3991683	3991682	0.97	3991682	0.7	3991682	0.98	3991682	0.76	3991682	0.89
chr1	3999084	4000139	0.04	NA	NA	NA	NA	NA	NA	NA	NA
chr1	4003446	4003387	0.97	4003387	0.99	4003706	1.0	4003387	0.98	4001295	0.98
chr1	4003527	4003526	0.91	NA	NA	4003526	0.5	4005602	1.0	4003526	0.56
chr1	4003920	4003919	0.98	4003919	0.9	4003919	0.92	4003919	0.89	4003919	0.96
chr1	4005813	4005812	0.92	4005812	1.0	4030860	0.08	4005812	0.95	4005812	1.0
chr1	4007161	4007169	0.97	3967006	0.62	4007187	0.91	4007169	0.86	4006896	0.98
chr1	4007693	3999075	0.06	4039784	0.02	NA	NA	4054663	0.5	4005913	0.33
chr1	4014018	4008661	0.91	4008086	0.98	4013290	0.98	4007452	0.99	4013586	0.99
chr1	4015101	4015100	0.55	4018030	0.67	4007282	0.9	4018030	0.59	4009040	0.73
chr1	4015460	4015459	0.95	4015459	0.97	4015459	0.98	4015459	0.9	4015459	0.99
chr1	4018251	4018250	0.92	NA	NA	3995422	0.22	NA	NA	4033091	0.05
chr1	4019587	4008938	1.0	NA	NA	NA	NA	NA	NA	NA	NA
chr1	4024832	4024016	0.22	4024831	0.37	4024831	0.38	4024831	0.23	4024831	0.25
chr1	4025779	4025778	0.44	4025778	0.66	4018030	0.73	4025778	0.62	4018030	0.73
chr1	4026215	4026214	0.74	4026214	1.0	4026214	1.0	4026214	0.84	4026214	0.43
chr1	4028018	4028017	0.46	4062694	0.03	4028017	0.5	NA	NA	4028017	1.0
chr1	4029855	4029637	0.95	4029184	0.98	4031994	0.98	4029184	1.0	4029184	0.94
chr1	4030481	4032611	0.91	4029184	0.83	4029637	0.98	4029184	0.85	4029184	0.87
chr1	4033720	4033741	0.53	4033719	0.78	4041637	0.83	4033719	0.82	4033719	0.75
chr1	4034123	3999762	0.25	NA	NA	NA	NA	NA	NA	NA	NA
chr1	4035421	4035434	0.98	4029199	1.0	4029553	1.0	4029199	0.98	4029199	0.98
chr1	4037133	4037132	0.69	4037132	1.0	4037132	1.0	3987974	1.0	4037132	1.0
chr1	4045661	4003898	0.5	NA	NA	NA	NA	NA	NA	NA	NA
chr1	4050719	4050732	0.54	4050724	0.92	4050718	0.83	4050724	0.82	4050724	0.84
chr1	4051821	4051820	1.0	NA	NA	NA	NA	NA	NA	4075406	0.05
chr1	4051989	4051988	0.47	4051988	0.86	4051988	0.25	4051988	0.85	4051988	0.67
chr1	4054065	4054069	0.67	4054069	0.71	4054069	0.93	4054066	0.77	4054069	0.8
chr1	4064277	4064276	0.92	4064276	0.78	4064276	0.91	4064295	0.59	4062350	0.76
chr1	4069974	4069573	0.51	4069973	0.92	4069973	0.87	4070541	0.94	4069973	0.95
chr1	4079365	4079364	0.45	4079364	0.75	4081292	0.47	4079364	0.73	4079364	0.63
chr1	4092600	4092599	0.96	4084099	0.67	4092599	1.0	4092599	0.89	4084099	1.0
chr1	4092995	4127215	0.33	4092994	1.0	NA	NA	4092994	1.0	4092994	1.0
chr1	4108059	4108058	0.5	NA	NA	4118336	0.04	4153816	1.0	NA	NA
chr1	4124411	4124410	0.97	4119197	1.0	4124410	1.0	4119197	1.0	NA	NA
chr1	4127171	4093079	1.0	NA	NA	NA	NA	NA	NA	4149054	0.5
chr1	4128258	4147009	0.5	4128276	1.0	4128276	0.5	4128276	1.0	4103102	0.5
chr1	4133260	4133259	1.0	4086414	1.0	4133259	1.0	4133259	0.89	4133259	1.0
chr1	4142389	4142388	0.98	4142283	0.95	4142283	1.0	4142388	0.97	4142283	0.99
chr1	4142979	4121532	1.0	NA	NA	4131680	0.17	NA	NA	NA	NA
chr1	4144821	4144820	0.99	4144820	1.0	4144820	1.0	4144820	1.0	4144820	1.0
chr1	4146777	4150342	0.71	4146902	0.64	4146228	0.83	4153281	0.72	4146228	0.63
chr1	4151646	4150418	0.97	4150418	0.99	4150418	1.0	4150418	0.99	4150418	1.0
chr1	4155077	4155358	0.39	4161539	0.55	4150395	0.54	4151809	0.52	4154893	0.56
chr1	4157594	4157601	0.85	4157593	1.0	4157593	1.0	4157601	0.93	4152754	0.5
chr1	4160906	4160741	0.89	4158084	0.87	4158084	0.79	4158736	0.78	4158736	0.95
chr1	4164066	4186617	0.07	4164070	0.79	NA	NA	NA	NA	4164070	1.0
chr1	4175446	4177226	0.81	4177613	0.88	4177613	0.89	4184979	0.83	4177613	0.75
chr1	4187650	4187649	0.81	4187660	0.73	4187649	0.82	4187649	0.4	NA	NA
chr1	4191027	4190880	0.86	4186483	0.99	4191026	1.0	4186483	1.0	4191026	0.82
chr1	4193400	4193399	0.36	4193399	0.95	4193238	0.87	4193399	0.88	4193399	0.89
chr1	4194507	4194506	0.83	4194506	0.88	4194506	1.0	4194506	0.88	4194506	0.77
chr1	4198257	4198256	0.86	4203617	0.95	4198256	0.98	4203617	0.83	4193749	0.95
chr1	4200496	4200495	0.99	4200495	1.0	NA	NA	4200495	0.77	4178119	0.71
chr1	4200934	4197084	0.58	4186265	0.46	4200933	0.64	4193831	0.36	4200933	0.4
chr1	4212409	4212408	1.0	4212408	0.49	NA	NA	4212408	0.82	4212408	0.57
chr1	4225407	4225406	0.95	4225637	0.74	4225637	0.78	4225637	0.86	4225637	0.72
chr1	4226169	4226168	0.38	4226168	0.92	4226168	0.96	4226168	1.0	4226168	0.99
chr1	4226343	4226342	0.47	4226342	0.28	4225366	0.37	4228452	0.39	4226342	0.26
chr1	4227045	4227044	0.91	4227044	1.0	4227044	1.0	4227044	0.91	4227044	0.97
chr1	4230901	4229876	0.81	NA	NA	4186048	0.05	4186354	1.0	NA	NA
chr1	4239017	4239016	0.41	4240746	0.77	4239016	0.89	4239016	0.72	4241294	0.66
chr1	4243451	4241294	0.47	4268416	0.73	4270177	0.12	4265509	0.77	4241294	0.67
chr1	4244338	4232931	0.67	NA	NA	4244337	0.75	NA	NA	4227332	0.08
chr1	4244390	4252394	0.81	4244389	1.0	NA	NA	4268002	0.97	4244389	1.0
chr1	4251783	4252365	0.61	4240746	0.78	4251853	0.97	4252365	0.75	4252088	0.72
chr1	4262892	4245247	0.33	NA	NA	NA	NA	NA	NA	NA	NA
chr1	4262970	4251064	0.95	NA	NA	NA	NA	4231042	1.0	NA	NA
chr1	4264228	4263864	0.47	4245707	0.56	4264227	0.39	4258877	0.59	4238524	0.29
chr1	4267345	4267344	0.8	4267575	0.93	4267344	0.99	4268520	0.9	4267344	0.99
chr1	4277226	4277227	0.27	4277231	0.4	4277225	0.62	4277225	0.31	4277256	0.58
chr1	4277615	4251064	0.05	NA	NA	NA	NA	NA	NA	NA	NA
chr1	4285157	4285316	0.44	4285954	0.48	4278526	0.76	4285954	0.56	4278526	0.75
chr1	4304587	4304622	0.89	4304622	0.95	4303585	0.98	4304622	0.95	4303585	0.95
chr1	4309543	4309542	0.89	4309553	0.77	4309553	0.84	4309542	0.48	4309553	0.68
chr1	4312862	4312861	0.85	4312861	0.96	4312861	0.91	4312861	0.95	4312861	0.83
chr1	4318518	4318074	0.72	4318151	0.96	4310521	0.99	4319149	0.99	4318677	0.97
chr1	4325714	4283685	0.67	4325724	1.0	NA	NA	4291140	0.78	4325713	0.47
chr1	4326025	4325311	0.31	4330076	0.68	4325119	0.74	4330076	0.78	4330151	0.48
chr1	4329941	4329942	0.64	4336217	0.85	4329139	0.8	4336217	0.77	4328825	0.78
chr1	4342482	4325548	0.5	NA	NA	NA	NA	NA	NA	NA	NA
chr1	4348515	4348516	0.83	4348525	0.5	4348516	0.84	4348525	1.0	NA	NA
chr1	4348932	4348931	0.43	4348931	0.63	4345938	0.71	4348931	0.64	4348931	0.37
chr1	4352525	4353333	0.95	4344284	0.95	4349383	0.94	4353333	0.93	4353333	0.95
chr1	4353534	4345938	0.74	4353533	0.5	4349383	0.64	4350326	0.52	4345938	0.51
chr1	4368910	4418485	0.5	NA	NA	NA	NA	NA	NA	NA	NA
chr1	4369157	4342078	1.0	4374894	0.07	4369162	0.44	NA	NA	4413733	0.01
chr1	4369653	4367969	0.86	NA	NA	NA	NA	4369657	1.0	NA	NA
chr1	4372858	4415200	0.04	NA	NA	NA	NA	NA	NA	NA	NA
chr1	4373091	4373115	1.0	4371644	1.0	4370290	0.98	4371255	0.99	4370290	0.99
chr1	4373171	4373528	0.73	4371644	0.86	4370290	1.0	4370290	0.78	4370290	0.99
chr1	4373949	4373948	0.64	4373792	0.86	4371070	0.83	4365116	0.62	4371070	0.67
chr1	4379004	4378242	0.78	4378988	0.8	4378988	0.95	4377069	0.54	4379047	0.93
chr1	4386999	4343630	0.02	NA	NA	NA	NA	NA	NA	NA	NA
chr1	4393176	4387172	0.84	4393175	0.9	4393175	1.0	4387172	0.97	4393175	0.96
chr1	4398516	4399629	0.69	4399629	0.74	4397784	0.75	4399629	0.6	4399629	0.56
chr1	4402200	4402400	0.97	4402203	1.0	4402203	1.0	4402203	0.93	4402203	1.0
chr1	4410231	4410230	0.88	4409375	0.97	4410230	1.0	4409375	0.99	4410230	1.0
chr1	4411195	4411194	0.87	NA	NA	4411194	1.0	NA	NA	4411194	0.67
chr1	4414233	4414232	0.64	NA	NA	4414232	0.64	NA	NA	NA	NA
chr1	4416245	4416213	0.76	4413113	0.69	4414913	0.73	4416213	0.65	4416213	0.63
chr1	4426976	4428919	0.9	4426980	0.99	4426645	0.98	4426980	1.0	4426645	1.0
chr1	4427138	4426645	0.94	4426645	0.98	4426645	0.96	4428231	0.95	4426645	0.93
chr1	4427532	4425933	0.59	NA	NA	NA	NA	4388141	1.0	4383675	0.33
chr1	4430105	4432306	0.51	4429539	0.78	4430104	0.61	4430104	0.61	4429338	0.75
chr1	4434439	4434438	0.44	4435099	0.51	4427449	0.5	4429285	0.71	4432688	0.58
chr1	4435660	4435642	0.44	4436120	0.5	4434914	0.64	4436120	0.63	4434914	0.58
chr1	4436832	4476472	0.1	NA	NA	NA	NA	NA	NA	NA	NA
chr1	4453386	4453385	0.6	4453385	0.78	4453385	0.56	4453385	0.85	4453385	0.69
chr1	4461409	4461420	1.0	4411851	1.0	NA	NA	4461420	1.0	NA	NA
chr1	4465923	4465928	0.81	4465117	0.71	4465928	0.52	4465117	0.74	4465117	0.65
chr1	4467838	4467837	0.87	4465928	1.0	4467403	0.94	4466691	1.0	4465928	0.95
chr1	4471575	4471574	0.55	4470381	0.94	4467712	0.95	4470381	0.97	4470381	0.9
chr1	4472785	4436380	1.0	NA	NA	NA	NA	NA	NA	NA	NA
chr1	4473056	4477234	0.59	4476616	0.79	4476616	0.88	4469484	0.8	4476616	0.72
chr1	4479088	4479387	0.55	4479186	0.77	4477237	0.86	4479387	0.72	4479186	0.78
chr1	4479388	4479387	0.9	4479186	0.92	4479387	0.98	4479387	0.95	4479387	0.94
chr1	4485839	4485838	0.84	4485838	0.85	4485838	0.75	4485838	0.82	4485838	0.8
chr1	4487604	4466330	0.67	4463043	1.0	NA	NA	NA	NA	NA	NA
chr1	4493680	4493679	1.0	NA	NA	NA	NA	NA	NA	NA	NA
chr1	4496899	4496603	0.38	4495641	0.7	4489320	0.83	4496854	0.45	4492742	0.6
chr1	4499008	4499007	0.67	4500187	0.91	4484527	0.72	4500187	0.92	4500187	0.88
chr1	4509105	4508134	0.59	4502692	0.7	4513074	0.38	4500901	0.65	4502692	0.79
chr1	4529305	4527909	0.44	4521000	0.65	4528670	0.83	4520640	0.71	4520640	0.7
chr1	4530714	4530713	0.63	4530713	0.79	4530713	0.86	4530713	0.81	4530713	0.82
chr1	4531704	4531726	0.52	4531562	0.75	4531562	0.44	4531562	0.68	4532734	0.78
chr1	4537638	4537637	0.63	4536474	0.73	4537637	0.9	4535941	0.71	4536474	0.61
chr1	4538772	4538771	0.84	4538771	0.7	4538771	0.71	4538771	0.5	4538771	0.74
chr1	4539844	4540261	0.64	4536474	0.86	4535941	0.94	4535941	0.85	4545362	0.87
chr1	4546920	4546919	0.94	4546919	0.97	4546919	0.95	4546919	0.98	4546919	0.98
chr1	4555669	4555668	0.63	4558191	0.75	4555668	0.64	4555449	0.64	4555449	0.68
chr1	4560633	4560632	1.0	4560632	1.0	4560632	1.0	4560632	1.0	4560632	0.96
chr1	4563165	4548144	0.49	4563164	0.88	4563164	0.95	4563164	0.72	4563164	0.81
chr1	4571643	4571652	0.72	4571652	0.92	4571652	0.95	4571652	0.89	4571652	0.97
chr1	4574004	4574003	0.39	4573891	0.53	4575933	0.62	4573162	0.61	4574003	0.31
chr1	4575954	4575959	1.0	4575959	1.0	4575959	1.0	4575959	0.96	4575959	1.0
chr1	4576838	4576844	0.83	4576844	0.81	4576844	0.8	4576844	0.75	4576844	0.8
chr1	4584414	4584147	0.95	4584147	0.86	4584413	0.99	4584147	0.93	4584413	0.95
chr1	4607040	4607052	0.4	NA	NA	NA	NA	NA	NA	4566244	0.67
chr1	4608759	4608758	0.57	4608758	0.96	4598478	0.93	4608758	0.89	4608758	0.9
chr1	4617616	4636057	1.0	NA	NA	NA	NA	NA	NA	NA	NA
chr1	4618284	4618277	0.96	4617917	0.96	4618277	1.0	4618277	1.0	4616786	0.99
chr1	4619048	4619047	0.98	4619047	0.99	4619047	0.99	4619047	1.0	4619047	0.97
chr1	4619293	4619120	0.62	4617917	0.78	4619101	0.81	4618277	0.69	4619101	0.82
chr1	4619441	4618441	0.79	4619456	0.97	4618063	0.91	4619456	0.95	4619456	0.95
chr1	4620707	4624786	0.69	4620639	0.77	4622044	0.85	4619891	0.69	4618480	0.61
chr1	4621416	4621415	0.98	NA	NA	4621415	0.9	4621415	1.0	NA	NA
chr1	4623640	4623649	0.56	4623312	0.84	4622988	0.83	4623312	0.75	4623312	0.88
chr1	4640440	4640439	0.57	NA	NA	4602092	1.0	4640451	1.0	4640439	1.0
chr1	4640477	4640476	0.87	4640476	0.78	4640476	1.0	4640476	0.86	4640476	0.91
chr1	4642607	4642606	1.0	4639231	1.0	4641108	0.96	4640470	1.0	4640470	0.98
chr1	4644162	4644158	0.38	4642890	0.73	4644158	0.84	4640738	0.63	4640738	0.49
chr1	4645069	4645068	1.0	4644895	0.97	4645068	0.94	4645068	0.94	4644895	0.85
chr1	4651389	4651382	0.89	4645871	0.99	4645871	1.0	4650255	0.98	4650255	0.96
chr1	4651551	4643920	0.74	4655398	0.5	4651550	0.44	4628434	0.5	4651541	0.92
chr1	4651883	4651882	0.55	4651882	0.51	4651882	0.5	4650893	0.36	4651882	0.46
chr1	4657817	4657816	0.98	4615816	0.67	4657816	1.0	4655961	1.0	4657816	0.5
chr1	4661658	4645341	0.33	4626949	0.33	NA	NA	NA	NA	NA	NA
chr1	4662046	4662046	0.76	4662046	0.5	4665813	0.62	4659026	0.68	4663698	0.64
chr1	4668323	4668338	0.98	4665104	0.46	4668322	1.0	4666394	0.55	4668331	0.49
chr1	4671369	4671096	0.6	4671057	0.69	4671368	0.94	4671368	0.69	4671368	0.64
chr1	4674043	4674029	0.28	4677743	0.68	4677743	0.75	4677743	0.57	4674042	0.43
chr1	4677744	4682963	0.75	4682963	0.89	4676396	0.8	4682963	0.86	4682963	0.78
chr1	4679382	4677606	1.0	4677606	1.0	4677606	1.0	4679381	0.91	4677606	1.0
chr1	4679808	4678728	0.43	4679258	0.67	4677743	0.84	4679258	0.49	4679258	0.65
chr1	4697023	4697023	0.57	4697023	0.97	4697023	0.99	4697023	0.99	4697023	1.0
chr1	4704158	4710844	0.62	4704157	0.81	4704157	0.93	4710005	0.85	4704157	0.91
chr1	4707961	4707974	0.79	4710005	0.53	4710463	0.59	4707693	0.5	4704049	0.5
chr1	4710135	4710169	0.67	4710169	0.85	4710169	0.96	4710169	0.96	4710169	0.96
chr1	4715685	4670423	0.06	NA	NA	NA	NA	NA	NA	4684146	0.04
chr1	4718491	4718490	0.38	4718490	0.94	4718490	0.96	4718490	1.0	4718430	0.88
chr1	4723789	4723788	1.0	4709631	0.67	4689846	0.67	4723788	1.0	4723788	0.5
chr1	4733423	4733422	0.93	4733422	1.0	4733422	0.96	4733422	1.0	4733422	0.94
chr1	4743930	4743929	1.0	4743929	0.99	4743929	0.96	4743929	1.0	4743929	0.97
chr1	4744625	4744686	0.7	4748394	0.8	4748394	0.64	4748394	0.78	4748394	0.74
chr1	4747992	4747991	0.91	4747991	0.96	4747991	0.97	4747991	0.98	4747991	0.96
chr1	4750003	4750032	1.0	4750032	1.0	4750032	1.0	4750032	0.99	4750032	0.96
chr1	4772084	4771764	0.97	4771764	0.97	4771764	1.0	4771764	0.99	4771764	1.0
chr1	4778019	4780633	1.0	4743972	1.0	NA	NA	4780633	1.0	NA	NA
chr1	4778571	4779872	0.46	4779070	0.59	4779070	0.9	4777321	0.5	4779070	0.6
chr1	4780132	4783223	0.58	4783223	0.59	4779108	0.79	4783858	0.7	4791929	0.61
chr1	4783010	4821214	0.2	4767786	0.28	NA	NA	NA	NA	4754093	1.0
chr1	4783038	4821214	0.2	4767786	0.28	NA	NA	NA	NA	4754093	1.0
chr1	4787599	4776348	1.0	NA	NA	NA	NA	4768179	1.0	4787598	1.0
chr1	4790917	4790916	0.7	4782921	0.71	4782921	0.7	4782921	0.72	4782921	0.66
chr1	4792501	4792520	0.86	4792520	0.94	4792520	0.82	4792520	0.88	4792520	0.86
chr1	4807635	4805798	0.77	4805798	0.86	4805798	0.65	4814445	0.87	4814445	0.86
chr1	4809303	4809302	0.49	4809302	0.79	4823998	0.88	4809302	0.79	4813340	0.66
chr1	4809489	4809488	0.81	4809488	0.99	4809488	1.0	4803316	0.94	4809488	0.94
chr1	4813309	4822596	0.82	4812591	0.84	4813350	0.8	4822262	0.86	4820420	0.86
chr1	4815787	4812621	0.79	4815786	0.85	4815786	0.58	4815786	0.64	4815786	0.93
chr1	4823226	4823225	1.0	NA	NA	NA	NA	4780572	1.0	NA	NA
chr1	4827629	4828310	0.7	4827628	0.57	4826796	0.87	4826831	0.62	4827628	0.67
chr1	4834948	4836180	0.38	4824251	0.72	4836180	0.88	4836180	0.69	4834947	0.59
chr1	4837549	4837548	0.61	4837548	0.95	4827628	1.0	4837548	0.9	4837548	0.94
chr1	4849205	4848841	0.96	4847643	0.98	4847643	0.98	4847643	0.97	4847643	1.0
chr1	4852547	4827722	1.0	NA	NA	NA	NA	4824443	0.01	NA	NA
chr1	4853208	4876026	0.17	NA	NA	4898304	0.12	NA	NA	NA	NA
chr1	4855117	4845236	1.0	4885584	0.05	NA	NA	4855116	1.0	4855116	0.97
chr1	4855446	4855445	0.57	4855445	0.77	4855445	0.56	4855445	0.67	4854788	0.55
chr1	4859764	4859763	1.0	4859763	0.94	4855226	1.0	4859763	0.97	4859243	1.0
chr1	4872883	4872898	1.0	4832523	1.0	NA	NA	4872898	0.91	NA	NA
chr1	4874869	4874868	0.7	4878938	0.7	4874868	0.76	4874868	0.62	4874868	0.59
chr1	4882315	4882314	0.84	4886192	0.84	4884247	0.88	4877630	0.88	4884247	0.86
chr1	4884475	4884474	0.92	4884474	0.95	4884474	0.96	4884474	0.88	4884474	0.96
chr1	4886189	4844435	1.0	4873242	0.5	4886189	1.0	4914291	0.67	4886189	0.94
chr1	4894255	4892595	0.65	4894254	0.92	4889693	0.79	4894254	0.88	4894254	0.94
chr1	4895328	4895098	0.97	4874792	0.9	4875654	0.86	4895327	0.96	4881350	0.82
chr1	4905404	4905403	0.9	NA	NA	4860821	1.0	NA	NA	NA	NA
chr1	4912297	4955835	0.17	NA	NA	NA	NA	4883185	0.17	NA	NA
chr1	4914777	4914776	1.0	NA	NA	NA	NA	4896905	0.17	NA	NA
chr1	4916050	4916058	0.36	4916058	0.73	4916058	0.83	4916058	0.68	4916058	0.72
chr1	4927619	4927622	0.82	4925508	0.97	4925508	0.69	4925508	0.92	4927622	0.73
chr1	4930312	4930311	0.6	4930311	0.57	4930311	0.81	4930311	0.65	4930311	0.84
chr1	4931753	4931752	1.0	4931752	0.97	4931752	0.99	4931882	0.98	4931752	1.0
chr1	4934240	4934881	0.66	4934237	0.77	4934237	0.81	4934237	0.87	4934237	0.8
chr1	4943282	4944188	0.4	4942566	0.94	4942566	0.87	4942566	0.81	4943281	0.87
chr1	4943723	4944188	0.76	4944188	0.82	4942653	0.51	4944188	0.83	4943444	0.63
chr1	4950273	4950272	0.98	4950272	0.99	4950272	0.86	4950272	0.99	4950272	0.92
chr1	4950532	4950871	0.58	4950531	1.0	4950531	1.0	4955875	0.6	4950531	0.67
chr1	4952740	4952739	0.94	4952739	0.96	4952739	0.99	4952739	0.97	4952739	0.97
chr1	4954451	4954450	0.46	4954450	0.98	4952241	0.71	4954450	0.9	4954450	0.6
chr1	4964313	4963329	0.99	4961399	1.0	4964347	0.85	4961828	1.0	4961828	0.99
chr1	4972838	4972837	0.96	NA	NA	NA	NA	4972837	1.0	4972837	1.0
chr1	4987868	4987867	0.77	5000624	0.84	4987877	0.78	4987877	0.62	5000416	0.73
chr1	4990052	4990051	0.9	NA	NA	NA	NA	4988149	1.0	4990051	0.82
chr1	5003257	5003256	1.0	NA	NA	NA	NA	NA	NA	NA	NA
chr1	5005438	5005530	0.98	4997554	1.0	4980691	1.0	5001431	0.91	5001431	1.0
chr1	5008725	4966999	0.02	NA	NA	5016648	0.03	NA	NA	5005695	0.09
chr1	5011413	5011428	0.45	5005529	0.67	5008895	0.72	5008895	0.7	5013095	0.69
chr1	5016739	5013176	0.52	5019473	0.87	5013032	0.94	5019473	0.88	5018694	0.75
chr1	5022499	5025895	0.67	5021621	0.9	5022498	0.9	5021621	0.89	5021621	0.88
chr1	5023368	5023376	1.0	NA	NA	NA	NA	NA	NA	NA	NA
chr1	5023821	5023820	0.61	5023820	0.65	5023820	0.77	5023820	0.76	5021891	0.7
chr1	5023972	5023971	0.9	5023971	1.0	5023971	0.56	4999813	1.0	5023971	0.67
chr1	5024705	5024704	0.26	5024704	0.45	5008185	0.65	5024704	0.39	5014577	0.5
chr1	5032744	5032743	0.8	5032743	1.0	5032743	1.0	5038693	0.78	5032743	0.67
chr1	5034294	5043977	0.61	5034293	0.67	5034293	0.78	5034293	0.76	5034293	0.63
chr1	5034655	5034375	0.67	5033150	0.84	5033626	0.76	5033626	0.74	5033150	0.79
chr1	5037648	5033626	0.5	5033626	0.88	5033626	0.89	5033626	0.78	5040631	0.85
chr1	5062378	5029791	0.33	5066048	0.62	NA	NA	NA	NA	5076030	0.33
chr1	5069498	5045698	1.0	NA	NA	5069497	0.83	5079883	0.33	5069497	1.0
chr1	5072233	5072232	0.93	5072232	0.56	5072232	0.56	5072232	0.8	5072232	0.77
chr1	5072608	5072607	0.77	5072607	0.91	5072379	0.85	5072607	0.88	5072607	0.92
chr1	5073811	5071837	0.62	5073810	0.76	5073810	0.9	5073810	0.64	5073810	0.29
chr1	5075621	5036893	0.33	NA	NA	5114169	0.17	NA	NA	NA	NA
chr1	5076094	5076093	0.21	5076150	0.44	5076093	0.27	5076150	0.51	5076150	0.43
chr1	5077645	5077644	0.98	5077644	0.87	5077644	0.99	5077644	0.74	5077644	0.5
chr1	5083675	5083674	0.44	5088625	0.67	5091416	0.84	5088625	0.65	5088625	0.71
chr1	5083906	5083905	0.96	5083905	0.95	5083905	1.0	5083905	0.95	5083905	0.98
chr1	5086203	5086202	0.59	5086202	0.63	5086202	0.79	5086278	0.52	5086202	0.65
chr1	5086326	5086339	0.59	5085574	0.42	5093258	0.92	5085574	0.52	5085403	0.43
chr1	5088376	5087402	0.6	5085006	0.82	5088375	0.85	5087089	0.76	5085006	0.69
chr1	5088746	5088745	1.0	5086202	1.0	5085714	0.02	5086278	1.0	5086202	0.99
chr1	5097411	5091416	0.35	5088625	0.78	5102647	0.78	5098165	0.78	5091416	0.8
chr1	5097590	5097589	0.93	5079161	1.0	5097589	1.0	5065548	0.95	NA	NA
chr1	5103847	5103846	0.91	5103846	0.79	5092099	0.42	5103846	0.84	5103846	0.69
chr1	5117849	5118388	0.85	5117629	0.93	5117629	0.89	5117629	0.91	5115831	0.9
chr1	5120999	5120998	1.0	NA	NA	NA	NA	NA	NA	NA	NA
chr1	5123319	5120760	0.99	5123316	0.98	5123316	0.95	5123316	1.0	5121958	1.0
chr1	5129366	5129365	0.5	5128379	0.88	5127219	0.63	5128379	0.77	5122007	0.88
chr1	5131715	5131714	0.7	5131714	0.61	5131714	1.0	5131714	1.0	5131714	0.71
chr1	5132699	5132698	1.0	5092780	1.0	NA	NA	5132698	1.0	5132698	1.0
chr1	5144073	5139583	0.6	5144072	0.84	5144072	0.94	5139674	0.78	5139674	0.95
chr1	5144194	5134525	0.61	5144193	0.5	5144193	0.98	5144193	0.75	5144193	0.92
chr1	5146792	5146809	1.0	5134161	0.33	NA	NA	5139868	1.0	5116254	0.5
chr1	5151813	5149986	0.92	5151828	1.0	NA	NA	5172915	1.0	5151828	1.0
chr1	5152017	5152016	1.0	NA	NA	NA	NA	5152016	1.0	NA	NA
chr1	5154658	5153895	0.86	5155676	0.96	5147487	0.94	5154662	1.0	5147487	0.97
chr1	5158781	5158780	0.39	5117216	0.44	5163058	0.33	5115277	0.51	5155676	0.64
chr1	5159203	5162209	0.29	5157257	0.64	5159420	0.8	5159210	0.61	5155676	0.63
chr1	5159928	5159927	0.97	5158541	0.95	5159927	1.0	5159927	0.97	5159420	1.0
chr1	5161160	5159445	0.44	5151278	0.37	5151278	0.66	5157584	0.57	5157584	0.53
chr1	5161257	5159445	0.96	5161256	1.0	5161256	0.83	5159445	0.87	5168046	0.74
chr1	5162739	5162746	0.64	5162746	0.5	5162746	0.91	5162746	0.75	5162746	0.8
chr1	5163606	5163605	0.45	5163605	0.92	5163605	0.74	5163058	0.65	5163058	0.57
chr1	5168636	5168635	0.56	5168635	0.86	5168923	0.96	5168923	0.91	5168635	0.94
chr1	5170319	5170318	0.89	5170318	0.67	5170318	0.98	5170318	0.79	5170318	0.79
chr1	5181863	5181862	0.49	5181862	0.63	5181862	0.5	5181862	0.61	5181862	0.8
chr1	5183899	5183898	1.0	NA	NA	5183898	1.0	NA	NA	NA	NA
chr1	5184124	5184125	0.69	5184125	0.75	5184125	0.71	5184125	0.67	5184125	0.57
chr1	5185199	5194152	0.73	5185200	1.0	NA	NA	5185200	0.33	5185200	0.3
chr1	5195662	5195682	0.92	5195682	1.0	5195682	1.0	5195682	0.64	5195682	0.67
chr1	5198682	5196656	0.4	5198681	0.54	5198681	0.54	5198681	0.39	5198681	0.36
chr1	5203528	5203527	0.62	5204457	0.55	5204168	0.56	5203527	0.59	5203527	0.65
chr1	5212366	5199085	0.02	NA	NA	NA	NA	NA	NA	NA	NA
chr1	5212375	5199085	0.04	NA	NA	NA	NA	NA	NA	NA	NA
chr1	5215090	5215095	0.96	5218575	0.98	5210553	0.98	5215095	0.99	5215095	0.96
chr1	5215735	5218575	0.69	5218575	0.85	5216718	0.65	5215095	0.83	5218575	0.6
chr1	5216940	5216949	0.98	NA	NA	NA	NA	NA	NA	5216957	1.0
chr1	5222311	5222310	0.99	5222310	1.0	5222310	1.0	5222310	0.95	5222310	0.81
chr1	5225577	5226424	1.0	NA	NA	NA	NA	NA	NA	NA	NA
chr1	5227623	5226712	0.54	5227622	0.47	5228983	0.72	5214770	0.37	5227622	0.45
chr1	5228967	5228983	0.81	5228983	0.99	5228983	0.99	5237827	0.94	5228983	1.0
chr1	5230939	5225393	0.65	5230938	0.85	5230938	0.91	5230938	0.83	5230938	0.85
chr1	5231295	5231294	0.84	5231294	0.84	5227032	0.62	5231294	0.89	5231294	0.7
chr1	5239439	5249632	0.83	NA	NA	NA	NA	NA	NA	NA	NA
chr1	5242498	5242109	0.81	5242058	0.92	5242521	0.92	5242058	0.95	5242280	0.95
chr1	5249032	5249195	0.4	5248618	0.65	5244361	0.77	5248618	0.72	5244361	0.6
chr1	5250904	5250910	0.76	5235470	0.64	5250903	0.66	5251540	0.38	5250903	0.84
chr1	5251963	5251962	1.0	NA	NA	5251975	1.0	NA	NA	NA	NA
chr1	5261556	5259763	0.72	5259002	0.67	5261555	0.97	5261555	0.49	5276699	0.52
chr1	5261787	5261786	0.71	5261786	0.94	5259003	0.91	5261786	0.89	5261786	0.9
chr1	5265237	5263620	0.82	5265236	0.98	5265236	1.0	5265324	0.63	5265236	0.94
chr1	5279126	5276740	0.69	5276740	0.68	5278885	0.71	5276740	0.71	5278885	0.69
chr1	5279517	5280164	0.9	5278152	0.91	5280670	0.86	5280670	0.81	5280670	0.65
chr1	5282596	5282509	0.98	5282387	1.0	5282387	0.99	5282387	1.0	5282387	1.0
chr1	5290723	5289780	0.97	NA	NA	NA	NA	5288295	1.0	NA	NA
chr1	5295372	5295386	0.56	5295262	0.9	5295690	0.45	5294206	0.72	5295341	0.76
chr1	5295562	5295602	0.75	5295262	0.91	5294919	0.84	5294499	0.81	5295341	0.87
chr1	5303157	5303837	0.6	5303837	0.67	5303138	0.8	5299647	0.81	5303138	0.37
chr1	5306413	5299357	0.68	NA	NA	NA	NA	NA	NA	NA	NA
chr1	5309214	5309645	0.8	5309213	0.93	5309213	0.6	5309213	0.88	5309213	0.87
chr1	5314378	5313993	0.8	5313993	0.95	5313993	0.99	5313993	0.96	5313993	0.98
chr1	5315411	5323725	0.64	NA	NA	5315410	0.44	NA	NA	5348306	0.25
chr1	5317105	5317107	0.96	5317107	1.0	5317107	0.71	5316414	0.86	5317107	0.17
chr1	5320712	5270951	0.25	5303129	0.17	NA	NA	5283579	0.22	5312623	0.5
chr1	5321838	5321837	0.99	5321837	1.0	5321837	0.96	5321837	1.0	5321837	0.99
chr1	5322000	5321494	0.61	5319564	0.74	5324022	0.83	5318225	0.76	5319564	0.83
chr1	5328052	5284117	1.0	NA	NA	NA	NA	NA	NA	NA	NA
chr1	5331669	5331668	0.95	5330473	0.83	5331668	0.98	5331668	0.83	5331668	0.94
chr1	5333860	5322307	0.93	NA	NA	5333859	1.0	NA	NA	NA	NA
chr1	5359679	5359678	0.81	5359678	0.93	5359678	0.8	5359678	0.88	5359678	0.72
chr1	5364047	5352716	0.57	5364046	0.81	5364046	0.36	5364046	0.53	5364046	0.84
chr1	5367283	5367296	0.98	5367296	1.0	5367296	1.0	5367296	1.0	5367296	0.97
chr1	5369643	5369642	0.69	5354775	0.67	5392894	0.44	5346447	0.69	5369642	0.87
chr1	5369810	5370329	0.85	5369809	0.4	5369809	0.68	5362908	0.72	5369809	0.43
chr1	5377861	5377828	0.98	NA	NA	5377244	1.0	5344066	1.0	NA	NA
chr1	5379007	5378042	0.82	5389963	0.45	5402915	0.25	5365745	0.38	5374064	0.09
chr1	5391940	5391738	0.8	5400771	0.68	5399284	0.74	5391642	0.36	5391932	0.88
chr1	5402859	5402858	0.65	5410765	0.75	5402858	0.45	5402562	0.61	5402858	0.64
chr1	5406808	5406807	1.0	5406807	1.0	5378436	0.04	NA	NA	5406794	0.25
chr1	5413042	5413041	0.68	5411457	0.81	5411457	0.66	5411457	0.68	5411457	0.78
chr1	5416154	5416139	1.0	5391053	0.04	NA	NA	NA	NA	5389963	0.02
chr1	5417598	5408917	0.1	NA	NA	5457632	0.5	5448714	0.05	5417689	0.87
chr1	5442087	5431890	1.0	5395997	1.0	NA	NA	5431890	1.0	NA	NA
chr1	5457324	5490150	1.0	NA	NA	NA	NA	NA	NA	NA	NA
chr1	5458148	5458147	0.38	5458147	0.36	5458147	0.88	5458147	0.45	5458147	0.5
chr1	5463647	5463944	0.68	5463646	0.88	5463646	0.44	5463944	0.51	5463646	1.0
chr1	5471343	5461631	0.73	5464532	0.93	5467399	0.96	5470795	0.74	5470336	0.95
chr1	5479118	5479117	0.89	NA	NA	NA	NA	NA	NA	NA	NA
chr1	5490397	5492350	0.54	5489465	0.87	5490397	0.99	5492350	0.81	5489465	0.96
chr1	5492611	5493123	0.57	5493123	0.92	5493123	0.82	5493123	0.87	5492388	0.9
chr1	5500536	5500535	0.71	5500535	0.85	5500535	0.62	5500535	0.95	5500535	0.79
chr1	5505571	5505570	0.93	5505570	0.97	5505570	1.0	5505570	1.0	5505570	0.93
chr1	5509819	5509815	0.68	5509815	0.96	5509815	0.96	5509815	0.87	5509815	0.94
chr1	5515142	5515141	0.7	5515141	0.96	5515141	0.92	5515141	0.89	5515141	0.89
chr1	5516541	5532443	0.14	5527190	0.41	5516544	0.28	5527190	0.26	5516544	0.47
chr1	5549012	5549011	0.52	5549011	0.43	5549011	0.93	5541520	0.49	5541520	0.42
chr1	5550598	5550620	0.99	5550606	0.25	NA	NA	5529510	1.0	NA	NA
chr1	5557928	5563905	0.49	5557927	0.96	5557927	1.0	5557927	0.88	5557927	0.9
chr1	5561862	5561861	0.93	5557519	1.0	5557519	0.95	5557519	0.95	5561861	0.92
chr1	5573260	5573263	0.95	5572585	0.46	5572210	0.97	5573262	0.55	5572210	0.82
chr1	5575156	5535134	0.04	NA	NA	NA	NA	NA	NA	NA	NA
chr1	5578431	5578435	0.5	NA	NA	NA	NA	NA	NA	NA	NA
chr1	5582396	5582395	0.99	5582395	0.98	5579641	0.91	5581859	0.98	5582395	0.98
chr1	5582794	5583098	0.48	5582822	0.52	5580386	0.86	5583698	0.38	5580386	0.65
chr1	5592010	5588810	0.9	5592009	0.97	NA	NA	5592009	0.8	NA	NA
chr1	5592477	5589414	0.69	5587626	0.93	5592376	0.92	5587750	0.72	5592476	0.74
chr1	5593376	5593375	0.98	5593375	0.99	5593375	0.99	5593375	0.98	5593375	1.0
chr1	5595427	5591614	0.54	5596397	0.67	5596397	0.86	5595426	0.61	5596397	0.67
chr1	5599930	5598207	0.56	5600949	0.95	5600949	0.94	5600949	0.91	5600949	0.97
chr1	5606390	5609334	0.73	5610358	0.81	5611726	0.87	5610470	0.78	5605453	0.85
chr1	5609355	5609354	0.39	5609354	0.46	5609354	0.74	5609354	0.56	5609354	0.6
chr1	5610359	5610358	0.7	5610358	0.63	5610358	0.66	5610358	0.75	5608774	0.61
chr1	5614443	5614455	1.0	5614455	0.88	5614455	1.0	5614455	0.89	5614455	0.85
chr1	5620480	5620443	0.74	5620443	0.78	5620479	0.79	5620443	0.68	5620479	0.59
chr1	5625657	5625656	0.4	5625656	0.9	5625656	0.94	5625656	0.76	5625656	0.86
chr1	5629112	5629119	0.74	5626507	1.0	5619800	0.06	5629111	0.71	NA	NA
chr1	5630542	5616304	1.0	5657426	0.02	5677795	0.27	NA	NA	5603466	0.5
chr1	5631299	5635182	0.65	5635182	0.81	5635182	0.89	5635182	0.71	5635182	0.84
chr1	5634297	5634292	1.0	NA	NA	NA	NA	NA	NA	5634308	0.79
chr1	5642799	5642815	0.78	5642815	0.98	5641636	0.98	5642815	0.96	5642815	0.98
chr1	5643185	5627450	0.28	5655881	0.03	5667576	0.04	NA	NA	NA	NA
chr1	5652992	5651549	0.62	5653025	0.83	5653025	0.43	5650230	0.44	5653025	0.88
chr1	5661184	5660978	0.89	5654639	1.0	5661194	1.0	5660978	0.9	5661206	0.25
chr1	5688387	5687576	0.4	5685432	0.42	5688420	0.55	5688420	0.43	5687576	0.63
chr1	5688421	5688420	0.4	5688420	0.92	5688420	0.77	5688420	0.81	5688420	0.88
chr1	5690895	5690894	0.86	5690894	0.96	5690894	1.0	5690894	0.98	5690894	0.91
chr1	5695026	5695200	0.91	5694028	0.97	5694028	0.96	5695087	0.92	5695087	0.97
chr1	5695978	5695985	0.31	5695985	0.28	5695985	0.26	5695985	0.26	5695985	0.31
chr1	5697769	5698712	0.6	5691930	0.66	5697582	0.82	5691930	0.75	5697582	0.78
chr1	5700666	5701486	0.49	5700665	0.88	5695200	0.67	5695087	0.84	5700665	0.84
chr1	5704236	5709775	0.6	5704235	0.55	5704235	0.71	5704161	0.6	5704235	0.54
chr1	5710641	5710640	1.0	5710640	1.0	5690894	1.0	5695436	1.0	5710640	1.0
chr1	5710873	5727542	0.51	NA	NA	NA	NA	NA	NA	NA	NA
chr1	5718644	5718643	0.58	5717860	0.98	5717860	0.98	5718376	0.93	5717860	0.97
chr1	5730492	5732389	0.66	5730130	0.63	5730130	0.81	5730130	0.57	5730130	0.85
chr1	5736583	5736617	1.0	NA	NA	NA	NA	5736617	1.0	NA	NA
chr1	5736618	5736617	1.0	NA	NA	NA	NA	5736617	1.0	NA	NA
chr1	5736680	5738129	0.55	5736679	0.43	5736707	0.8	5736679	0.6	5733928	0.66
chr1	5737210	5749205	1.0	NA	NA	NA	NA	NA	NA	NA	NA
chr1	5737633	5738116	0.59	5738116	0.81	5738116	0.76	5738116	0.8	5738116	0.83
chr1	5737830	5737301	1.0	NA	NA	NA	NA	NA	NA	NA	NA
chr1	5737893	5772880	0.5	NA	NA	NA	NA	NA	NA	NA	NA
chr1	5738039	5736722	0.89	5734948	1.0	5738065	0.99	5734948	0.94	5738065	0.99
chr1	5741381	5741380	0.93	NA	NA	NA	NA	NA	NA	NA	NA
chr1	5746660	5746659	0.97	5746659	1.0	5745144	0.87	5746659	1.0	5746659	0.99
chr1	5749706	5749732	0.94	5749732	1.0	5754075	0.79	5749732	1.0	5749732	1.0
chr1	5750187	5701820	1.0	5750204	0.86	NA	NA	5741014	1.0	NA	NA
chr1	5750546	5750551	0.8	5750551	0.87	5750551	0.99	5750551	0.99	5750551	0.8
chr1	5754435	5754432	0.77	5754432	0.77	5754434	0.16	5754432	0.88	5754434	0.71
chr1	5757895	5758650	0.36	5755442	0.51	5757987	0.9	5753824	0.6	5757987	0.88
chr1	5761347	5761346	0.69	5761346	0.7	5761346	0.88	5761346	0.75	5761346	0.74
chr1	5772881	5772745	0.95	5771541	0.55	5772880	0.98	5750698	0.59	5771973	0.9
chr1	5773325	5773324	0.29	5773324	0.39	5773324	0.28	5739329	0.13	5773324	0.21
chr1	5779501	5777375	0.96	5779500	0.98	5779500	0.95	5779500	0.94	5779500	0.99
chr1	5781767	5781770	1.0	5824284	0.11	NA	NA	5777314	1.0	NA	NA
chr1	5782198	5782197	0.88	5782197	0.67	NA	NA	5782197	0.85	5782197	1.0
chr1	5784013	5752369	0.71	NA	NA	NA	NA	NA	NA	NA	NA
chr1	5784502	5736376	0.02	NA	NA	5782903	1.0	NA	NA	NA	NA
chr1	5792678	5789740	1.0	NA	NA	NA	NA	NA	NA	5813722	0.5
chr1	5794440	5797556	0.45	5790842	0.96	5788305	0.5	5797556	0.97	5796565	0.86
chr1	5802996	5802241	1.0	NA	NA	NA	NA	5769745	1.0	NA	NA
chr1	5803253	5801459	0.52	5801045	0.75	5801941	0.45	5801045	0.72	5801045	0.67
chr1	5804839	5804838	0.54	5804838	0.47	5804838	0.5	5804838	0.67	5804838	0.66
chr1	5806172	5805248	0.41	5803822	0.75	5805248	0.75	5820406	0.53	5805248	0.65
chr1	5807566	5760522	0.07	NA	NA	NA	NA	NA	NA	NA	NA
chr1	5812279	5817673	0.72	5812278	0.49	5812278	0.85	5812278	0.76	5812278	0.98
chr1	5813880	5812953	0.61	5812071	0.93	5812171	0.84	5812953	0.9	5813879	0.98
chr1	5819473	5819472	0.72	5821692	0.92	5819472	0.86	5821692	0.87	5819472	0.83
chr1	5824100	5825665	0.77	5825665	0.72	5823819	0.84	5825665	0.68	5824124	0.77
chr1	5825869	5823957	0.55	5822636	0.94	5822636	0.73	5823957	0.88	5822636	0.86
chr1	5828900	5828899	0.73	5828899	0.82	5828899	1.0	5809405	1.0	5818848	0.9
chr1	5837951	5837950	0.95	5837950	0.9	5837950	0.97	5837950	0.93	5837950	0.96
chr1	5837989	5838001	0.68	5837268	0.59	5838011	1.0	5838001	0.48	5838011	0.88
chr1	5840019	5817519	1.0	5816791	1.0	5840018	1.0	5816791	1.0	NA	NA
chr1	5844471	5852950	0.96	5844470	0.98	5844470	0.97	5844470	1.0	5844470	0.98
chr1	5847920	5847924	0.87	5847924	0.96	5847924	0.97	5847924	0.95	5847924	0.99
chr1	5849683	5849682	0.84	NA	NA	NA	NA	5849682	1.0	NA	NA
chr1	5849726	5849579	0.8	5849579	0.6	5849579	0.56	5849736	0.6	5849579	0.91
chr1	5868517	5858602	1.0	NA	NA	NA	NA	5840068	0.8	NA	NA
chr1	5868569	5868568	1.0	5868568	1.0	NA	NA	NA	NA	NA	NA
chr1	5869234	5868994	0.83	5868994	0.98	5870863	0.94	5870465	0.95	5857497	0.96
chr1	5869264	5869263	1.0	NA	NA	NA	NA	NA	NA	NA	NA
chr1	5869318	5868720	0.88	5869322	1.0	5845217	0.5	5848081	1.0	5829936	1.0
chr1	5894450	5878974	0.5	5898349	0.97	5894449	0.92	5894449	0.82	5894449	0.92
chr1	5898844	5893378	0.71	5850148	0.8	5898843	0.71	5855831	0.95	5898843	0.84
chr1	5901260	5912493	0.01	NA	NA	NA	NA	NA	NA	NA	NA
chr1	5913152	5913151	0.63	5913151	0.96	5913151	0.91	5913151	0.8	5913151	0.86
chr1	5917405	5942683	0.2	NA	NA	NA	NA	NA	NA	NA	NA
chr1	5922543	5880784	0.67	5873599	0.75	NA	NA	5885305	0.58	5922542	1.0
chr1	5928182	5928181	1.0	5890770	1.0	NA	NA	5928181	1.0	NA	NA
chr1	5931402	5929443	0.44	5931401	0.99	5931401	1.0	5931401	0.82	5931401	0.97
chr1	5932073	5932072	1.0	5932072	1.0	NA	NA	5932072	1.0	NA	NA
chr1	5932661	5932660	0.85	5932660	0.97	5932660	0.98	5932660	0.97	5932660	0.97
chr1	5949343	5942743	0.27	5951069	0.72	5951069	0.73	5951697	0.78	5951069	0.79
chr1	5953089	5953101	0.97	5953101	0.97	5953101	0.98	5953101	1.0	5953101	1.0
chr1	5955030	5955029	0.93	5955029	1.0	NA	NA	NA	NA	5968708	0.03
chr1	5956058	5956046	0.52	5956059	0.59	5956059	0.69	5956059	0.62	5963689	0.57
chr1	5958693	5958692	0.9	5958692	0.99	5958692	0.84	5958692	1.0	5959065	0.97
chr1	5958857	5962547	0.48	5951069	0.95	5951069	0.9	5962547	0.97	5971793	0.95
chr1	5962171	5962170	1.0	6005428	0.2	5963689	0.0	NA	NA	NA	NA
chr1	5963391	5963395	0.87	NA	NA	5963395	0.25	5958164	0.67	5963395	1.0
chr1	5963680	5963689	0.62	5963689	0.81	5938404	0.86	5963689	0.78	5963689	0.78
chr1	5968605	5968604	0.97	NA	NA	5968604	1.0	5968604	1.0	NA	NA
chr1	5969027	5923402	0.66	5969026	1.0	5966199	1.0	5964813	0.95	5969026	0.97
chr1	5972737	5930905	0.5	NA	NA	NA	NA	NA	NA	NA	NA
chr1	5972875	5972906	0.99	NA	NA	NA	NA	5933421	1.0	NA	NA
chr1	5974686	5974685	0.7	5974685	0.95	5927196	0.98	5974685	0.99	5971793	0.97
chr1	5979330	5979337	0.92	NA	NA	NA	NA	NA	NA	NA	NA
chr1	5982103	5982107	1.0	NA	NA	6020500	0.02	NA	NA	5982107	0.67
chr1	5990448	5990447	0.8	5969704	0.33	5986257	1.0	NA	NA	5990456	1.0
chr1	5990457	6005544	0.14	NA	NA	NA	NA	NA	NA	5990456	1.0
chr1	5991922	5992014	0.79	5992014	0.69	5991921	0.67	5991921	0.74	5991921	0.72
chr1	6001296	6003668	0.38	6001296	0.45	6000656	0.34	6001296	0.38	6001296	0.25
chr1	6004228	6004227	0.83	6004227	0.69	6004227	0.61	6004227	0.71	6004227	0.64
chr1	6008623	6012038	0.63	6008286	0.67	6008622	0.32	6008906	0.65	6008286	0.65
chr1	6009861	6009873	0.97	6009873	0.98	6009873	0.97	6009795	1.0	6009873	0.9
chr1	6012051	6012050	0.79	6012050	0.5	NA	NA	6005628	1.0	NA	NA
chr1	6017407	6009876	0.48	6023939	0.52	6013459	0.73	6013459	0.49	6013459	0.59
chr1	6021386	6010424	0.36	NA	NA	NA	NA	NA	NA	NA	NA
chr1	6023940	6023939	0.98	6023939	0.97	6023939	0.92	6023939	0.94	6023939	1.0
chr1	6027219	6023503	0.39	6033675	0.67	6023503	0.62	6023503	0.52	6023503	0.68
chr1	6030449	6030448	0.87	6013790	0.83	6031838	0.89	6030448	0.61	6030448	0.88
chr1	6030520	6028611	0.74	6028611	1.0	NA	NA	6028611	0.95	6028611	1.0
chr1	6031725	6031724	0.54	6031724	0.6	6031724	0.94	6031724	0.77	6031724	0.64
chr1	6032574	6022646	0.57	6024837	0.94	6032525	0.55	6032573	0.83	6032573	0.6
chr1	6033340	6033278	0.75	6019318	1.0	6033339	0.98	6033278	1.0	6033339	0.95
chr1	6052428	6052427	0.94	6052427	0.98	6052427	0.92	6052427	0.97	6052427	0.9
chr1	6054043	6054042	0.54	6054042	0.66	6054042	0.97	6054042	0.81	6054042	0.76
chr1	6063031	6063030	0.77	6063030	0.75	6063030	0.92	6063030	0.59	6063030	0.9
chr1	6063410	6073918	0.78	6063409	0.58	6063409	0.7	6063568	0.84	6063409	0.91
chr1	6073256	6077654	0.71	NA	NA	NA	NA	NA	NA	NA	NA
chr1	6074955	6074954	0.96	6074954	0.99	6074954	0.96	6074954	0.94	6074954	0.96
chr1	6077186	6077185	1.0	6077185	1.0	6077185	0.93	6077185	0.96	6077185	0.98
chr1	6079521	6079520	0.79	6079520	0.98	6079520	0.96	6079520	0.97	6079520	0.96
chr1	6084810	6084809	0.91	6084809	1.0	6084809	0.98	6084809	0.5	6084809	0.91
chr1	6088233	6088232	0.69	6088232	0.9	6088232	0.87	6088232	0.8	6088232	0.81
chr1	6088704	6086101	0.76	6085305	0.78	6086101	0.54	6085305	0.8	6090833	0.72
chr1	6111230	6111236	0.95	6111236	0.98	6111236	0.99	6111236	0.96	6111236	1.0
chr1	6112303	6112302	0.44	NA	NA	NA	NA	NA	NA	NA	NA
chr1	6114253	6120435	0.88	6114252	0.99	6114252	0.96	6114252	0.99	6114252	0.97
chr1	6114489	6114507	0.77	6114507	0.87	6114507	0.83	6114507	0.77	6110928	0.79
chr1	6115014	6115013	0.63	6115013	0.75	6115013	0.94	6115013	0.8	6111932	0.63
chr1	6115251	6115250	0.97	6115250	0.99	6115250	0.97	6115250	0.94	6115250	0.98
chr1	6116241	6104653	1.0	NA	NA	NA	NA	NA	NA	6116240	0.91
chr1	6118703	6118702	0.97	6118558	1.0	6118232	0.98	6118702	0.99	6118232	1.0
chr1	6119066	6111456	0.46	6117838	0.99	6119065	0.4	6112815	0.82	6112815	0.89
chr1	6119149	6119148	0.93	6095231	0.5	6119148	1.0	6119148	0.79	NA	NA
chr1	6119865	6120926	0.73	6120384	0.77	6120384	0.84	6120926	0.68	6120384	0.79
chr1	6120904	6119815	1.0	6119815	1.0	6119783	0.95	6119815	0.78	6120903	1.0
chr1	6123432	6123431	0.95	6123431	0.96	6123431	0.99	6123431	0.95	6123431	0.9
chr1	6127489	6127488	0.61	6113759	1.0	6127026	0.98	6127339	0.95	6127026	1.0
chr1	6132880	6132805	0.55	6133244	0.96	6133177	0.85	6132655	0.85	6130155	0.93
chr1	6136015	6136033	0.93	6136021	0.96	6136033	0.99	6135538	0.92	6135433	0.96
chr1	6138378	6107427	1.0	6138377	0.71	6138377	1.0	6134488	1.0	6138377	1.0
chr1	6139217	6139213	0.8	6139213	0.96	6139213	0.97	6139213	0.96	6139213	0.97
chr1	6139539	6139538	0.97	6139193	0.94	6139538	0.28	6139193	0.97	6139538	0.86
chr1	6140400	6140398	0.94	6140398	1.0	6140825	0.98	6138409	0.99	6140411	0.35
chr1	6140968	6140166	0.75	6140967	0.66	6140967	0.52	6140967	0.7	6140967	0.53
chr1	6141290	6096611	0.7	6101040	0.86	NA	NA	6141304	0.44	6141304	1.0
chr1	6141611	6103174	0.05	NA	NA	NA	NA	NA	NA	NA	NA
chr1	6143062	6143061	0.9	6143061	0.98	6143061	0.99	6143061	0.98	6143061	0.95
chr1	6144890	6144889	1.0	NA	NA	NA	NA	NA	NA	6144889	1.0
chr1	6148999	6121155	0.12	NA	NA	NA	NA	NA	NA	NA	NA
chr1	6153828	6147716	0.72	NA	NA	NA	NA	6110003	0.89	6153827	1.0
chr1	6154249	6155445	0.5	NA	NA	NA	NA	NA	NA	NA	NA
chr1	6156536	6156535	0.91	6156535	0.79	6151762	0.53	6156535	0.68	6156535	0.91
chr1	6159228	6158602	0.35	6150196	0.55	6159227	0.58	6151280	0.48	6149709	0.44
chr1	6162387	6162386	0.93	6162386	1.0	6169016	0.19	6162386	1.0	6162386	0.88
chr1	6169017	6169030	0.58	6169016	0.45	6169016	0.36	6169016	0.53	6169016	0.37
chr1	6172330	6172329	0.96	6172329	1.0	6160098	0.02	6172329	0.86	NA	NA
chr1	6173109	6173108	0.97	6173108	0.99	6172588	0.99	6173230	0.99	6173108	0.98
chr1	6188533	6188547	0.72	6211915	0.5	6188547	0.67	6184602	0.5	6188547	1.0
chr1	6188793	6188724	0.84	6188724	0.95	6188792	1.0	6188792	0.88	6183025	0.91
chr1	6189558	6189567	0.93	NA	NA	6189567	1.0	6169799	0.83	NA	NA
chr1	6189613	6187331	0.68	6183007	0.99	6185755	0.99	6187331	0.86	6190503	0.75
chr1	6192051	6175712	1.0	6165124	0.67	NA	NA	NA	NA	NA	NA
chr1	6193324	6183025	0.62	6188724	0.7	6192847	0.97	6183007	0.85	6190830	0.78
chr1	6195447	6195446	0.82	6243041	0.86	6195446	1.0	6195446	0.44	6195446	1.0
chr1	6201578	6160349	0.25	NA	NA	NA	NA	NA	NA	NA	NA
chr1	6204256	6203294	0.72	6203294	0.97	6204715	0.99	6203294	0.86	6203294	0.97
chr1	6205479	6205478	0.97	6205478	0.97	6205478	0.92	6205478	0.96	6205478	0.94
chr1	6208310	6208312	0.86	6208312	1.0	6208312	1.0	6208312	0.83	6208325	0.53
chr1	6213469	6213468	0.75	6210151	0.77	6213468	0.77	6213458	0.84	6213468	0.58
chr1	6214403	6214402	0.97	6214402	0.27	NA	NA	6214402	1.0	6181596	1.0
chr1	6215035	6214934	1.0	6215034	1.0	NA	NA	6214934	1.0	6215034	0.84
chr1	6215332	6221794	0.46	6221794	0.9	6216501	0.54	6221794	0.66	6216501	0.23
chr1	6215670	6215669	1.0	6215669	1.0	6215669	1.0	6215669	0.94	6215669	1.0
chr1	6216563	6215217	0.81	6214441	0.94	6216562	0.92	6214441	0.91	6214441	0.98
chr1	6216728	6216727	0.9	6216727	0.86	6216727	0.33	6216727	1.0	6216727	0.53
chr1	6219796	6219803	0.8	NA	NA	NA	NA	NA	NA	NA	NA
chr1	6228343	6261604	0.56	NA	NA	NA	NA	NA	NA	6264172	0.1
chr1	6229033	6229032	0.92	6229032	1.0	6216501	0.86	6229032	0.87	6229032	1.0
chr1	6229746	6264630	1.0	NA	NA	NA	NA	NA	NA	NA	NA
chr1	6231545	6231544	0.91	6224620	0.97	6231544	0.98	6231544	0.96	6231544	1.0
chr1	6231859	6228831	0.72	6231544	0.85	6226361	0.95	6230466	0.8	6230466	0.87
chr1	6232862	6232861	0.86	6232861	0.59	6216501	0.97	6232861	0.58	6232861	0.48
chr1	6236551	6232775	0.67	NA	NA	NA	NA	NA	NA	NA	NA
chr1	6236785	6236789	0.99	6226217	1.0	6236789	1.0	6236789	0.95	6231750	1.0
chr1	6237218	6237217	0.95	6237217	0.99	6237217	1.0	6237217	0.97	6237217	1.0
chr1	6253400	6253399	1.0	NA	NA	6236115	0.17	6256046	0.89	NA	NA
chr1	6255202	6255201	0.96	6255201	0.98	6254762	1.0	6255201	0.99	6255201	0.96
chr1	6256371	6256375	0.73	6256375	0.91	6256375	0.97	6256954	0.91	6256375	0.93
chr1	6259498	6261409	0.6	6258657	0.89	6259497	0.86	6256954	0.77	6248635	0.77
chr1	6260374	6262359	0.44	6254289	0.53	6259995	0.64	6260718	0.39	6254289	0.51
chr1	6261038	6211726	1.0	NA	NA	NA	NA	NA	NA	6261035	1.0
chr1	6267462	6267461	0.94	6248510	0.01	6267461	1.0	6267461	1.0	6267461	0.34
chr1	6269407	6269406	0.69	NA	NA	NA	NA	NA	NA	6297290	0.2
chr1	6272243	6272242	0.94	6248510	0.01	NA	NA	6272242	1.0	NA	NA
chr1	6287724	6287738	1.0	6287738	0.91	6272849	1.0	6287738	1.0	6274241	0.82
chr1	6288073	6288072	0.43	NA	NA	6288072	0.25	6247797	1.0	NA	NA
chr1	6289689	6289688	0.9	NA	NA	NA	NA	6289688	1.0	NA	NA
chr1	6292666	6292665	0.76	6295005	0.69	6284093	0.38	6295005	0.56	6295005	0.68
chr1	6295879	6295878	0.93	6295878	0.96	6284093	1.0	6295878	1.0	6295878	0.93
chr1	6296254	6282964	1.0	NA	NA	NA	NA	6336333	0.07	NA	NA
chr1	6296428	6309741	0.61	6296427	1.0	6296427	0.95	6296427	0.87	6296427	1.0
chr1	6297046	6297045	0.92	6297045	0.25	6297045	0.64	6297045	0.11	NA	NA
chr1	6299641	6299640	0.27	6299665	0.61	6307159	0.38	6299665	0.42	6285074	0.46
chr1	6299666	6296228	0.4	6299665	0.81	6299665	0.57	6299665	0.66	6298835	0.48
chr1	6304318	6304317	0.67	6304462	0.56	6305210	0.54	6304462	0.53	6300922	0.65
chr1	6310723	6307720	0.98	NA	NA	NA	NA	6304703	1.0	NA	NA
chr1	6310728	6307720	0.96	NA	NA	NA	NA	6304703	1.0	NA	NA
chr1	6313812	6310525	0.76	6312392	1.0	6305210	1.0	6313811	0.87	6312392	0.96
chr1	6317729	6317728	0.67	6317728	0.73	6319897	0.97	6317728	0.76	6317728	0.7
chr1	6323131	6323130	1.0	NA	NA	6323130	1.0	NA	NA	6289819	1.0
chr1	6325403	6330002	0.77	6319939	0.79	6331174	0.94	6319897	0.79	6330002	0.8
chr1	6326932	6326931	0.6	6326931	0.86	6326931	0.56	6304703	0.45	6328019	0.82
chr1	6327765	6282964	0.5	NA	NA	NA	NA	NA	NA	NA	NA
chr1	6329491	6329490	0.5	NA	NA	6329490	1.0	NA	NA	NA	NA
chr1	6330054	6330066	0.2	6330066	1.0	NA	NA	NA	NA	6328019	1.0
chr1	6341742	6341752	0.99	NA	NA	NA	NA	6304647	0.67	NA	NA
chr1	6347769	6347768	0.97	6347558	0.92	6347768	0.88	6347768	1.0	6347558	0.98
chr1	6348336	6348335	0.87	6347558	0.73	6340953	1.0	6347768	0.86	6347558	0.7
chr1	6352595	6356786	0.88	6347558	1.0	6352594	1.0	6356786	0.83	6352594	0.9
chr1	6353319	6353323	0.98	6345225	1.0	6352804	1.0	6353323	1.0	6350964	1.0
chr1	6356919	6356918	0.98	6356918	0.91	6356918	0.9	6356918	0.98	6356918	0.98
chr1	6357238	6357237	0.75	6393899	0.05	6320273	1.0	6331941	0.17	6357237	0.42
chr1	6357871	6357870	0.95	6356232	0.96	6353445	0.97	6375937	0.95	6353445	1.0
chr1	6362431	6362443	1.0	6344239	0.03	6347533	0.5	6335327	0.0	6323716	0.25
chr1	6364543	6364542	0.86	6364542	0.95	6355803	0.94	6364542	0.9	6364542	0.97
chr1	6365024	6365023	0.97	6365023	1.0	6365023	0.94	6365023	1.0	6365023	0.99
chr1	6365768	6367637	0.73	6377482	0.8	6365767	1.0	6365767	0.88	6365767	0.88
chr1	6365903	6343640	0.63	6365902	1.0	6365902	0.83	6365902	1.0	NA	NA
chr1	6366591	6373256	0.65	6366590	0.57	6352982	0.67	6373256	0.65	6366590	0.38
chr1	6367199	6367198	0.87	6367198	1.0	6367198	0.83	6320817	1.0	6367198	0.75
chr1	6369578	6369586	0.99	6369586	0.79	6366926	0.92	6369586	1.0	6369586	1.0
chr1	6370458	6367559	0.56	6370457	0.84	6367559	0.4	6367559	0.73	6370457	0.66
chr1	6370813	6370812	0.51	6370812	0.95	6366926	1.0	6370812	0.88	6370812	0.98
chr1	6371363	6371362	0.71	6367350	0.74	6367093	0.56	6353445	0.6	6401154	0.68
chr1	6372045	6372044	0.99	6347563	1.0	6366926	0.87	6372044	0.87	6372044	0.81
chr1	6372555	6369586	0.57	6347558	0.69	6366926	0.91	6366926	0.63	6372554	0.8
chr1	6373257	6373256	0.96	6373256	1.0	6373256	1.0	6373256	1.0	6373256	1.0
chr1	6373866	6373865	0.75	6373865	0.99	6373865	0.9	6373865	1.0	6373865	0.98
chr1	6375262	6375261	0.55	6371160	0.48	6366926	0.84	6366926	0.56	6417823	0.59
chr1	6375938	6376113	0.6	6367637	0.86	6376113	0.89	6367637	0.86	6367637	0.83
chr1	6376728	6376727	0.96	6376727	0.86	6375665	0.98	6376727	0.91	6376727	0.99
chr1	6378068	6378067	0.87	6378067	0.91	6378067	0.72	6378067	0.91	6378067	0.89
chr1	6379465	6379464	0.93	6396121	0.44	NA	NA	6379464	1.0	NA	NA
chr1	6380587	6380586	0.45	6382584	0.59	6375937	0.95	6403517	0.63	6402550	0.74
chr1	6380714	6380713	0.7	6365955	0.83	6380713	0.91	6386297	0.8	6370369	0.86
chr1	6383190	6383189	0.73	6383189	0.96	6383189	0.58	6383189	0.87	6383189	0.73
chr1	6383540	6379714	0.71	6379714	0.86	6379308	0.79	6381717	0.81	6379714	0.79
chr1	6387935	6388325	0.9	6387514	0.96	6387514	0.97	6388325	0.94	6387514	0.88
chr1	6388109	6388108	1.0	6387941	0.98	6386148	1.0	6386148	1.0	6386148	0.93
chr1	6389775	6389774	0.95	6393579	0.98	6386148	0.83	6389774	0.74	6389774	0.83
chr1	6390936	6390935	1.0	NA	NA	NA	NA	NA	NA	NA	NA
chr1	6391942	6391941	1.0	NA	NA	6391941	0.46	6429609	0.6	6391941	1.0
chr1	6397260	6397259	0.47	6397259	0.67	6359747	0.25	NA	NA	6397259	0.33
chr1	6398158	6398157	0.97	6390476	0.98	6395835	1.0	6400673	1.0	6398157	0.98
chr1	6401005	6401004	0.83	6401004	0.95	6399939	0.94	6401004	0.96	6401004	0.98
chr1	6401155	6401154	0.59	6401154	0.83	6400495	0.86	6401154	0.92	6401154	0.91
chr1	6401520	6386297	0.47	6401470	0.79	6399939	0.91	6401470	0.78	6401096	0.85
chr1	6402378	6402362	0.93	6401661	0.88	6401661	0.94	6401661	0.93	6401661	0.92
chr1	6402543	6402603	0.88	6401661	0.9	6401661	0.9	6401661	0.9	6401661	0.9
chr1	6402709	6402708	0.94	6402708	0.98	6402708	0.96	6401470	0.97	6402708	0.62
chr1	6403348	6401680	0.71	6403347	0.62	6403347	0.92	6393579	0.53	6403347	0.57
chr1	6403518	6401680	0.7	6398438	0.58	6401661	0.97	6398438	0.53	6398438	0.59
chr1	6403817	6402603	0.92	6401661	0.97	6401661	0.93	6401661	0.94	6401661	0.95
chr1	6404708	6406248	0.61	6402308	0.69	6400673	0.85	6402308	0.74	6406248	0.67
chr1	6407307	6407317	1.0	6373502	0.25	NA	NA	NA	NA	NA	NA
chr1	6407319	6407317	1.0	6407317	0.61	NA	NA	NA	NA	NA	NA
chr1	6407437	6408100	0.74	6406248	0.84	6408100	0.94	6406248	0.87	6412611	0.88
chr1	6408071	6408070	0.9	6408070	0.57	6408070	0.83	6408070	0.58	6408070	0.49
chr1	6408523	6408404	0.92	6405654	0.96	6400495	0.69	6405654	0.9	6405654	0.8
chr1	6408804	6358822	0.01	NA	NA	NA	NA	NA	NA	NA	NA
chr1	6409537	6404577	0.42	6409536	0.56	6409536	0.42	6409536	0.64	6409536	0.9
chr1	6410499	6410502	1.0	6409686	1.0	6400495	0.97	6409686	1.0	6405654	1.0
chr1	6412418	6411244	0.93	6411244	0.99	6408100	0.99	6411244	0.98	6412611	0.92
chr1	6413947	6411244	0.81	6413947	0.61	6408100	0.91	6413947	0.65	6413947	0.54
chr1	6415272	6410502	0.63	6409686	0.91	6400495	0.5	6409686	0.88	6405654	0.71
chr1	6422712	6422711	0.9	6422711	0.69	6422711	0.78	6422711	0.75	6422711	0.6
chr1	6424702	6423636	0.68	6424707	0.5	NA	NA	6379579	1.0	6424726	0.43
chr1	6461152	6461151	0.47	NA	NA	NA	NA	6503829	0.62	NA	NA
chr1	6463940	6463939	1.0	NA	NA	NA	NA	NA	NA	6418546	0.5
chr1	6466798	6466797	0.99	6473942	0.87	6466797	0.17	6466797	1.0	6466797	0.88
chr1	6469123	6469122	0.35	6465855	0.69	6469122	0.96	6465855	0.61	6465855	0.68
chr1	6480529	6480528	1.0	6480528	1.0	6480528	0.96	6480528	1.0	6480084	0.96
chr1	6480656	6480655	0.96	6480655	0.96	6480655	0.92	6480655	0.95	6480655	0.94
chr1	6481524	6481524	0.76	6481780	0.9	6481524	0.87	6481524	0.91	6481524	0.94
chr1	6481863	6482270	0.76	6481862	0.98	6481780	0.88	6481862	0.73	6481862	0.97
chr1	6491094	6491091	0.86	6491093	1.0	6491093	1.0	6491091	1.0	6491093	0.94
chr1	6493646	6493645	0.94	NA	NA	NA	NA	NA	NA	NA	NA
chr1	6504563	6504572	0.85	6504572	0.95	6504572	0.98	6504572	0.98	6504572	0.97
chr1	6511087	6510669	0.91	6508491	0.75	6511086	1.0	NA	NA	6511086	0.72
chr1	6514454	6514459	0.97	6513994	0.94	6538655	0.12	6514459	0.77	6514459	0.97
chr1	6514766	6514765	0.82	6484155	1.0	6514765	1.0	NA	NA	6473101	0.5
chr1	6515527	6515526	1.0	NA	NA	6527638	0.11	6515526	0.56	6515526	0.75
chr1	6515676	6515675	0.96	6513994	0.89	NA	NA	6515675	1.0	6514459	0.71
chr1	6517307	6517255	0.79	6513994	0.48	6517306	0.75	6516838	0.44	6548138	0.68
chr1	6518557	6518559	0.97	6517811	0.83	6518559	0.95	6518559	0.88	6518559	0.68
chr1	6520512	6519593	0.97	6519593	0.98	6519593	1.0	6519593	1.0	6520337	0.97
chr1	6520862	6520861	0.86	6519461	0.03	NA	NA	NA	NA	6511495	0.56
chr1	6521434	6568927	0.9	6527244	0.0	NA	NA	NA	NA	6564738	0.02
chr1	6523162	6523168	0.9	NA	NA	NA	NA	6539274	0.9	NA	NA
chr1	6524743	6524741	0.58	6554331	0.75	NA	NA	6517818	1.0	6524744	0.71
chr1	6527245	6527263	0.8	6519547	0.69	6527625	0.87	6527263	0.72	6523171	0.86
chr1	6527620	6527625	0.81	6527625	0.98	6527625	0.93	6527263	0.89	6523171	0.98
chr1	6527933	6552551	1.0	6516775	0.04	6527932	1.0	NA	NA	NA	NA
chr1	6530127	6522541	1.0	6568461	0.11	NA	NA	6512675	1.0	6561714	0.03
chr1	6531217	6531222	1.0	NA	NA	NA	NA	NA	NA	NA	NA
chr1	6533891	6533890	0.91	6533890	0.87	6533890	0.33	6533890	1.0	6514459	0.62
chr1	6535929	6535928	0.94	6535928	0.97	6535842	0.94	6535928	0.98	6534870	0.95
chr1	6536346	6535842	0.99	6531406	0.98	6535842	0.98	6531877	0.99	6536345	1.0
chr1	6539479	6538981	1.0	6537801	1.0	6532317	0.96	6538981	1.0	6537801	1.0
chr1	6540830	6540829	0.71	6540744	0.98	6532317	1.0	6520337	0.96	6534501	1.0
chr1	6541943	6541950	0.99	NA	NA	NA	NA	NA	NA	NA	NA
chr1	6542164	6555047	0.73	6511234	0.5	6525343	0.88	6555047	0.5	6542163	1.0
chr1	6544283	6544282	0.87	6527120	1.0	6535975	1.0	6542126	0.69	6527120	0.73
chr1	6547519	6547518	0.98	6546548	0.97	6547518	0.99	6546548	0.92	6545710	0.99
chr1	6549266	6549265	0.64	6549265	0.82	6532317	0.99	6549265	0.73	6549265	1.0
chr1	6550038	6550037	1.0	6550037	0.99	6545710	0.99	6550037	0.98	6548259	0.99
chr1	6550684	6550322	0.7	6545786	0.67	6527827	0.87	6550683	0.56	6545786	0.83
chr1	6552449	6552459	1.0	NA	NA	NA	NA	6516767	1.0	NA	NA
chr1	6553525	6550322	0.76	6550966	0.99	6551794	0.71	6549836	0.92	6548259	0.99
chr1	6553850	6550093	1.0	6550966	1.0	6551794	0.99	6553849	1.0	6548259	0.94
chr1	6556385	6558611	0.54	6554679	0.83	6556385	0.74	6569015	0.55	6554679	0.77
chr1	6557009	6541315	0.45	6525071	0.37	6552267	0.83	6519278	0.39	6557008	0.35
chr1	6557413	6575457	0.78	NA	NA	NA	NA	NA	NA	NA	NA
chr1	6559659	6559865	0.87	6589779	0.67	NA	NA	6578184	0.25	6510690	0.29
chr1	6559999	6561169	0.65	6559998	0.8	6558725	0.95	6559998	0.6	6559998	0.91
chr1	6561715	6561714	0.77	6561936	0.83	6561714	0.99	6555630	0.83	6561951	0.84
chr1	6565604	6554701	0.89	NA	NA	NA	NA	6565607	1.0	NA	NA
chr1	6567564	6567563	0.52	6567563	0.57	6567563	0.82	6567634	0.63	6567563	0.7
chr1	6568455	6568461	0.97	6567563	0.9	6568461	0.98	6568461	0.96	6568461	0.98
chr1	6570445	6570444	0.78	6570444	0.9	6570444	0.88	6570444	0.93	6570444	0.68
chr1	6572266	6577540	0.63	6572265	0.79	6570546	0.63	6572265	0.45	6572265	0.71
chr1	6575686	6575695	0.91	6575695	0.97	6575695	0.85	6575696	0.97	6575696	0.84
chr1	6581664	6581663	0.76	6581663	1.0	6581663	0.44	6617695	0.3	6581663	0.86
chr1	6583604	6583603	0.58	6583602	0.95	6583603	0.61	6585888	0.27	6583602	0.79
chr1	6594705	6594704	1.0	6594704	1.0	6632123	0.44	6594704	0.67	6594704	0.71
chr1	6600014	6600017	0.45	NA	NA	6600044	0.92	6600017	1.0	6600044	0.97
chr1	6600045	6570020	0.2	NA	NA	6600044	1.0	NA	NA	6600044	0.89
chr1	6605636	6605635	0.96	6605635	1.0	6605635	1.0	6605635	0.64	6605635	1.0
chr1	6606666	6606665	0.9	6589242	0.72	6606665	0.63	6606665	0.71	6589242	0.71
chr1	6606847	6606846	0.91	6602277	0.5	6570022	0.25	6560373	0.5	6606846	0.56
chr1	6608688	6608687	0.52	6608687	0.78	6601672	0.68	6618804	0.71	6600289	0.81
chr1	6609337	6590789	0.8	NA	NA	NA	NA	6609336	1.0	NA	NA
chr1	6611013	6618359	0.4	6637807	0.05	NA	NA	NA	NA	6591547	0.25
chr1	6611377	6611376	0.86	NA	NA	6611376	1.0	6609112	0.75	NA	NA
chr1	6611710	6611709	1.0	NA	NA	NA	NA	6611709	0.5	6611709	1.0
chr1	6612059	6612058	0.9	6581698	0.67	6624700	0.67	6612058	0.47	NA	NA
chr1	6612154	6612153	0.83	6612153	0.87	6612153	0.47	6612153	0.79	6612153	0.45
chr1	6613202	6613201	0.96	6613201	0.98	6613201	1.0	6613201	0.95	6609259	0.96
chr1	6613797	6613190	0.84	6613796	1.0	6577111	0.01	6580022	0.4	6577760	0.67
chr1	6617441	6578745	0.67	NA	NA	NA	NA	NA	NA	NA	NA
chr1	6618142	6620106	0.44	6578013	1.0	6604075	0.5	NA	NA	6618165	0.87
chr1	6619353	6619352	1.0	6579970	1.0	6619352	1.0	6619352	0.5	NA	NA
chr1	6620864	6620863	0.99	6620863	1.0	6612145	0.33	6581698	0.9	6594054	0.32
chr1	6621033	6621032	0.95	6621032	0.96	6621032	0.99	6621032	0.99	6610579	0.98
chr1	6621201	6618456	0.51	6621201	0.84	6614968	0.02	6621201	0.82	6589113	0.6
chr1	6622708	6585051	0.08	NA	NA	NA	NA	NA	NA	NA	NA
chr1	6623506	6623505	0.99	6623505	1.0	6623505	1.0	6623505	1.0	6623505	0.99
chr1	6624271	6624270	1.0	6624270	0.73	6624270	1.0	6587067	0.33	6624270	1.0
chr1	6624575	6624574	0.88	NA	NA	6656100	0.08	6624574	0.8	NA	NA
chr1	6625746	6625382	0.98	6625745	1.0	6625745	0.98	6625745	0.99	6625745	0.98
chr1	6630878	6630877	0.92	6630877	1.0	6630877	0.96	6630877	0.93	6630877	0.78
chr1	6631179	6631178	0.82	6631178	0.79	6631178	0.83	6631178	0.82	6625714	0.79
chr1	6632047	6632046	0.92	6635184	0.99	6632046	0.9	6625745	0.93	6630870	0.87
chr1	6632214	6632213	0.93	6635184	0.97	6629117	0.98	6635184	0.94	6630870	0.95
chr1	6636849	6636848	1.0	NA	NA	6636848	1.0	NA	NA	6636848	1.0
chr1	6641538	6593387	1.0	6641537	1.0	6641537	0.8	6641537	0.25	6627527	0.57
chr1	6643278	6643277	0.68	6641474	0.72	6643277	0.97	6643277	0.68	6643277	0.8
chr1	6649713	6649712	0.96	6649712	1.0	6649712	0.8	6649712	0.56	6649712	1.0
chr1	6654777	6654781	0.99	6653054	1.0	6653054	1.0	6654781	1.0	6653054	0.98
chr1	6656101	6653222	0.76	6651881	0.95	6653222	0.99	6651881	0.93	6653222	0.95
chr1	6660162	6660161	0.56	NA	NA	6642136	0.25	NA	NA	NA	NA
chr1	6662122	6662118	0.89	6675642	0.97	6669689	0.97	6662118	0.96	6648186	0.96
chr1	6664021	6660267	0.79	6664019	1.0	6664020	0.62	6664020	1.0	6664020	1.0
chr1	6664242	6664241	0.9	6664241	0.76	6664241	1.0	6664241	0.87	6664241	0.6
chr1	6668141	6668136	0.96	6692386	0.08	NA	NA	6643547	1.0	NA	NA
chr1	6669514	6620847	0.17	6669513	0.22	6669513	0.18	6669513	0.25	6669513	0.23
chr1	6669957	6621889	0.6	NA	NA	6669956	1.0	6669956	0.67	6669956	0.42
chr1	6670417	6670416	0.25	NA	NA	NA	NA	NA	NA	NA	NA
chr1	6671194	6671214	1.0	NA	NA	NA	NA	NA	NA	NA	NA
chr1	6671215	6671214	1.0	NA	NA	NA	NA	NA	NA	NA	NA
chr1	6675290	6675289	0.54	6648792	0.57	6675289	0.09	6675289	0.4	6675289	0.83
chr1	6675409	6635225	1.0	NA	NA	NA	NA	NA	NA	NA	NA
chr1	6684079	6664963	0.45	6684083	0.4	6684083	1.0	NA	NA	NA	NA
chr1	6687279	6661623	0.96	6687278	1.0	6687278	1.0	6687278	0.94	6687278	1.0
chr1	6687355	6690650	0.48	6687837	0.89	6687354	0.81	6703749	0.88	6687837	0.76
chr1	6687960	6687959	0.25	NA	NA	NA	NA	NA	NA	NA	NA
chr1	6689775	6689774	0.8	6689774	0.51	6689774	0.88	6689774	1.0	6689774	1.0
chr1	6691189	6693177	0.63	6685079	0.94	6675204	0.88	6698626	0.92	6697809	0.78
chr1	6691961	6687278	0.5	6673226	0.17	6739868	0.03	NA	NA	NA	NA
chr1	6692610	6692609	0.7	6685079	0.69	6697835	0.84	6685079	0.69	6685079	0.76
chr1	6693073	6684719	0.63	6667168	0.94	6693072	0.5	6667168	0.79	6667168	0.74
chr1	6693835	6693834	0.74	6693834	0.77	6689764	0.96	6693834	0.97	6696374	0.62
chr1	6694810	6694809	0.72	6692599	0.5	6694809	0.74	6701854	0.36	6666389	0.3
chr1	6695144	6695159	0.89	6685079	0.68	6688069	0.94	6693177	0.73	6693177	0.9
chr1	6695808	6695807	0.87	6695807	1.0	6695807	0.86	6695807	1.0	6695807	1.0
chr1	6697810	6697809	0.99	6685079	1.0	6697809	0.99	6697809	0.98	6693177	0.97
chr1	6698627	6690650	0.52	6698626	1.0	6698626	0.99	6698626	0.89	6698626	0.98
chr1	6702134	6702133	0.98	6702133	0.98	6656023	0.5	6702133	0.98	6704603	1.0
chr1	6703470	6703461	0.65	NA	NA	6703469	1.0	6703469	1.0	6726475	0.5
chr1	6703835	6703837	0.83	NA	NA	NA	NA	NA	NA	6680916	1.0
chr1	6704018	6695942	0.91	6704017	1.0	6704017	0.61	6695942	0.95	6704603	0.96
chr1	6705477	6705476	0.98	6699035	0.94	6705476	1.0	6696374	0.96	6704747	0.99
chr1	6708507	6708506	0.93	6706900	0.93	6708506	0.99	6708506	0.93	6708506	0.88
chr1	6708961	6711547	0.58	6715055	0.56	6710105	0.9	6720759	0.62	6710105	0.72
chr1	6709781	6709431	0.46	6709780	0.82	6708796	0.93	6709780	0.77	6708796	0.92
chr1	6711560	6711547	0.86	6710105	0.99	6710105	1.0	6710105	0.98	6711547	0.97
chr1	6713271	6713202	0.95	6713202	0.99	6713270	0.99	6714521	0.97	6713202	0.99
chr1	6713579	6683847	1.0	6713578	0.74	NA	NA	6713578	1.0	6713578	1.0
chr1	6717831	6714521	0.97	6715874	0.93	6715055	0.86	6714521	0.93	6711547	0.72
chr1	6719183	6719182	0.74	6719182	0.86	6719182	0.8	6719182	0.86	6719182	0.94
chr1	6722446	6722445	1.0	6718523	1.0	6682221	0.43	6722445	1.0	6722445	1.0
chr1	6724456	6724455	0.99	6724455	1.0	6723488	1.0	6724455	1.0	6723488	0.99
chr1	6726943	6726942	0.71	6727324	0.94	6726942	0.93	6726942	0.99	6726942	0.98
chr1	6730451	6730450	0.95	6730450	0.98	6731236	0.95	6730450	0.99	6730450	0.94
chr1	6732367	6732600	0.24	6732600	0.32	6732664	0.51	6732600	0.25	6732600	0.46
chr1	6736255	6736450	0.83	6735170	0.94	6736204	0.79	6737240	0.89	6736204	0.91
chr1	6736437	6736436	0.96	6734251	0.97	6736436	0.99	6736436	0.96	6736436	0.97
chr1	6737100	6737114	0.78	6737118	0.75	NA	NA	6736621	0.67	6737118	1.0
chr1	6739588	6739176	0.43	6739587	0.71	6739605	0.73	6739587	0.75	6762350	0.6
chr1	6740086	6728932	0.5	NA	NA	NA	NA	6714093	0.07	NA	NA
chr1	6740252	6740251	0.75	6745564	0.88	6738042	0.64	6738042	0.95	6742098	0.96
chr1	6741050	6741059	1.0	NA	NA	NA	NA	6741059	1.0	NA	NA
chr1	6742099	6742098	0.86	6742113	0.95	6742098	0.91	6742113	0.93	6742098	0.92
chr1	6744908	6747754	0.12	6744907	1.0	NA	NA	6744907	1.0	6744907	1.0
chr1	6745806	6745805	0.74	6745805	0.98	6745805	0.97	6745805	0.92	6745805	0.99
chr1	6746769	6750658	0.58	6746768	0.98	6746768	0.83	6746768	0.94	6746768	1.0
chr1	6747697	6747678	0.81	6747678	0.99	6747678	0.95	6747678	0.97	6747678	0.94
chr1	6747739	6747738	0.67	6747738	0.98	6747738	0.92	6747738	0.86	6743432	0.91
chr1	6748677	6748690	0.92	6750728	0.99	6754698	0.99	6748690	0.99	6750728	0.99
chr1	6749456	6736843	0.07	NA	NA	NA	NA	NA	NA	NA	NA
chr1	6750832	6750831	0.81	6750831	0.5	6750831	0.25	6750831	1.0	6713958	0.67
chr1	6751000	6750999	0.62	6748617	1.0	6752458	0.97	6748617	0.95	6748722	0.94
chr1	6751140	6739437	1.0	NA	NA	NA	NA	6734690	0.02	6747300	1.0
chr1	6751741	6757093	0.3	6752458	0.57	6752458	0.53	6751740	0.38	6752458	0.55
chr1	6751864	6751863	0.91	NA	NA	NA	NA	6716267	1.0	NA	NA
chr1	6753753	6753752	0.84	6753752	0.72	6753752	0.93	6753752	0.56	6753752	0.92
chr1	6755289	6755288	0.41	6755288	0.55	6755288	0.81	6755288	0.84	6752458	0.74
chr1	6755334	6755333	0.98	6755333	0.98	6755333	0.99	6755333	0.98	6755333	0.98
chr1	6756186	6756185	0.63	6756185	0.38	6756185	0.71	6751399	0.44	6756185	0.73
chr1	6757000	6756999	0.73	6748167	1.0	6756999	1.0	6748167	1.0	6756999	1.0
chr1	6757521	6757531	0.86	6757531	0.94	6757531	0.97	6757531	0.82	6757531	0.98
chr1	6759552	6759881	0.77	6757418	0.76	6759551	0.74	6759881	0.82	6758613	0.82
chr1	6760106	6758531	0.8	6758531	0.84	6758659	0.71	6758531	0.88	6759328	0.87
chr1	6760733	6760732	0.74	NA	NA	6760732	0.57	NA	NA	6760732	1.0
chr1	6761661	6738860	1.0	6790180	0.5	6733190	0.2	NA	NA	NA	NA
chr1	6761805	6761804	0.55	6782914	0.71	6761804	0.78	6769888	0.76	6769010	0.7
chr1	6762874	6760844	0.5	6762874	0.6	6762872	0.88	6723810	0.75	6762872	0.69
chr1	6763385	6756003	1.0	6763397	0.78	6715538	1.0	6763397	0.61	6763397	0.71
chr1	6764937	6764936	0.25	NA	NA	NA	NA	NA	NA	6764936	1.0
chr1	6765225	6751863	0.64	6765224	1.0	6765224	0.97	6765224	0.9	6748167	1.0
chr1	6766695	6766511	0.84	6766511	0.97	6763863	0.98	6761930	0.94	6765369	0.95
chr1	6766999	6766998	0.73	6751190	0.5	NA	NA	6766998	0.82	6766998	0.67
chr1	6767526	6764857	0.89	6766407	0.89	6766407	0.94	6766407	0.93	6766407	0.92
chr1	6771631	6771630	0.51	6771630	0.84	6771630	0.53	6771630	1.0	6771630	0.56
chr1	6773185	6773184	0.99	6773184	0.93	6773242	0.95	6773184	1.0	6773242	0.87
chr1	6773492	6773493	0.91	6798239	0.67	6805883	0.5	6773493	1.0	6777535	0.2
chr1	6775017	6775016	0.69	6775016	0.95	6775016	0.94	6775016	0.95	6775016	0.98
chr1	6775874	6776173	0.6	6775701	0.68	6775169	0.73	6773059	0.73	6775016	0.7
chr1	6777436	6776173	0.74	6775701	0.94	6777449	0.93	6772175	0.9	6776173	0.88
chr1	6782904	6782914	0.79	6782914	0.87	6782914	0.78	6782914	0.86	6782914	0.84
chr1	6783031	6751863	0.57	6783030	1.0	6783030	0.25	6783030	0.5	6783030	1.0
chr1	6785449	6737886	1.0	6785472	1.0	6785472	1.0	6759893	1.0	NA	NA
chr1	6788159	6789370	0.61	6788158	0.99	6788158	0.8	6789076	0.98	6789076	0.95
chr1	6790376	6788383	0.62	6788383	0.52	6788383	0.51	6788383	0.71	6788383	0.43
chr1	6791968	6788158	1.0	6766347	0.81	6751015	1.0	6766347	0.87	6791972	0.79
chr1	6792476	6792475	0.72	6752160	1.0	6792475	1.0	6792475	0.51	NA	NA
chr1	6793015	6793015	1.0	6790865	0.96	6790865	1.0	6793015	0.96	6790865	0.98
chr1	6794881	6790865	0.77	6790865	0.74	6790865	0.89	6790865	0.95	6754824	0.61
chr1	6797997	6794890	0.49	6788445	0.85	6797996	0.97	6788445	0.81	6797996	0.93
chr1	6798431	6759692	0.02	NA	NA	NA	NA	NA	NA	NA	NA
chr1	6799038	6841145	0.25	NA	NA	NA	NA	NA	NA	NA	NA
chr1	6799774	6769774	0.01	NA	NA	NA	NA	NA	NA	NA	NA
chr1	6801815	6801814	0.73	6801814	0.86	6757357	0.73	6801814	0.84	6801814	0.7
chr1	6802741	6802740	0.76	6802740	0.93	NA	NA	6802740	0.78	6802740	0.56
chr1	6805876	6764099	0.28	6805883	1.0	6796910	0.5	6805883	1.0	6789804	0.04
chr1	6807720	6791064	0.75	6807719	0.9	6807719	0.96	6832993	0.78	6807719	0.88
chr1	6808227	6808226	0.96	6808226	0.64	6808226	0.45	6780947	1.0	NA	NA
chr1	6808728	6763847	0.71	NA	NA	NA	NA	NA	NA	NA	NA
chr1	6813481	6813480	0.71	6813480	0.64	6813480	0.5	6813480	0.66	6813480	0.75
chr1	6815211	6807693	0.87	6815210	0.82	NA	NA	6804176	1.0	6815210	0.5
chr1	6818338	6804714	1.0	6798563	0.25	6818337	0.69	6804714	0.43	6772977	0.37
chr1	6822794	6829715	0.2	6787709	0.4	6822794	0.46	6791251	0.37	6787709	0.44
chr1	6827536	6830400	0.38	6790867	1.0	6828286	0.03	NA	NA	6864048	1.0
chr1	6830347	6830361	0.8	6826441	0.56	6814927	0.83	6825691	0.89	6788383	0.91
chr1	6831897	6831920	1.0	6831920	1.0	6795355	0.98	6831920	0.98	6831920	1.0
chr1	6832080	6832076	0.86	NA	NA	6832079	0.25	6782674	1.0	6832089	0.2
chr1	6834154	6834154	0.92	6834154	0.73	6834152	0.17	6834156	0.7	6787225	0.71
chr1	6834259	6834276	0.81	6812085	0.27	6834276	1.0	6834276	0.38	6805130	0.25
chr1	6834645	6789207	0.03	NA	NA	NA	NA	NA	NA	NA	NA
chr1	6836573	6836572	0.84	NA	NA	NA	NA	NA	NA	6800119	0.25
chr1	6836574	6836572	0.84	NA	NA	NA	NA	NA	NA	6800119	0.25
chr1	6836944	6836943	0.97	6836943	0.92	6836943	1.0	6836943	0.96	6836943	1.0
chr1	6839380	6839380	0.89	6839380	1.0	6839380	1.0	NA	NA	NA	NA
chr1	6839381	6839380	0.91	6839380	1.0	6839380	1.0	NA	NA	NA	NA
chr1	6842925	6842924	0.96	6842924	1.0	6795402	0.5	6842924	0.81	6798880	0.98
chr1	6847006	6847005	0.96	6800672	1.0	6847005	0.79	6847005	1.0	NA	NA
chr1	6847539	6847543	1.0	6847543	0.67	6837605	0.2	6847543	1.0	6847543	0.64
chr1	6847708	6847736	0.53	6847736	0.58	6847736	0.97	6806646	0.85	6847736	0.77
chr1	6847870	6838754	0.78	6837101	0.99	6847869	0.94	6847869	0.97	6847869	0.96
chr1	6852013	6852012	0.82	6852012	0.56	6852012	0.84	6852012	0.65	6852012	0.39
chr1	6856332	6878217	0.33	6858491	0.82	6867222	0.25	6858491	0.75	6892904	0.16
chr1	6856572	6902039	0.0	NA	NA	NA	NA	NA	NA	NA	NA
chr1	6860912	6812573	0.02	NA	NA	NA	NA	NA	NA	NA	NA
chr1	6860965	6860964	0.97	6860964	0.98	6860964	0.98	6860964	0.95	6860964	0.95
chr1	6861965	6862635	0.87	6861964	0.26	6861964	1.0	6861964	0.68	6861964	0.44
chr1	6867796	6828611	1.0	NA	NA	NA	NA	NA	NA	NA	NA
chr1	6872234	6872233	0.6	6872233	0.59	6872233	0.82	6872233	0.69	6872233	0.67
chr1	6873254	6825421	0.5	6873253	0.72	6873253	0.84	6873253	0.46	6873253	0.86
chr1	6876363	6876365	0.79	6876365	0.93	6876365	0.13	6876365	0.54	6876365	0.63
chr1	6876366	6876365	0.79	6876365	0.93	6835296	0.5	6876365	0.54	6876365	0.29
chr1	6877057	6905705	0.04	NA	NA	NA	NA	NA	NA	NA	NA
chr1	6879607	6879613	0.83	6879613	0.81	6879613	0.54	6879613	0.94	6879613	0.79
chr1	6879788	6879787	0.83	6879787	0.69	6879787	0.43	6879787	0.52	6879787	0.85
chr1	6880929	6844476	0.5	6880947	1.0	NA	NA	6880947	1.0	NA	NA
chr1	6884291	6884744	0.61	6880681	0.71	6884006	0.78	6887657	0.63	6885559	0.53
chr1	6888808	6888817	0.97	6888825	1.0	6839408	1.0	6841881	0.75	6888825	1.0
chr1	6890564	6891660	0.71	6841149	0.89	6890579	0.82	6841149	0.75	6841149	0.96
chr1	6892585	6892597	0.37	6895273	0.69	6895273	0.88	6867463	0.64	6895273	0.71
chr1	6892981	6892980	0.76	6892980	0.75	6892980	0.89	6882729	0.5	6892980	0.44
chr1	6893265	6859556	0.98	NA	NA	NA	NA	NA	NA	NA	NA
chr1	6898560	6898559	1.0	NA	NA	NA	NA	NA	NA	6852012	0.5
chr1	6904535	6954215	0.91	6911040	0.09	6888930	0.33	6882729	0.76	6899538	0.37
chr1	6926347	6881433	0.33	6926609	0.01	6925434	0.08	NA	NA	6886913	1.0
chr1	6927193	6927192	0.89	6927192	0.84	6920823	0.77	6927192	0.74	6926932	0.86
chr1	6933668	6933667	0.87	6933667	0.82	6933667	0.4	6933667	0.96	6933667	0.68
chr1	6936987	6896793	0.5	6936986	0.83	NA	NA	6936986	1.0	6936986	0.7
chr1	6942064	6942206	0.93	6942713	0.9	6942206	0.99	6942713	0.95	6942206	0.9
chr1	6947378	6947377	0.86	6947377	0.9	6947377	1.0	6947377	0.64	6926421	0.77
chr1	6947548	6947547	0.97	6950104	0.96	6944499	0.97	6954092	0.91	6947547	0.98
chr1	6953754	6953761	0.75	6906070	0.7	6953761	0.6	6953761	0.51	6953761	0.93
chr1	6966612	6950799	0.5	6966611	0.75	6966611	0.74	6966611	0.54	6966611	0.66
chr1	6972827	6972832	1.0	NA	NA	6972850	1.0	NA	NA	NA	NA
chr1	6978676	6943846	1.0	6984096	0.1	6932694	0.67	NA	NA	NA	NA
chr1	6987164	6986865	0.9	6987168	1.0	6986865	0.98	6986865	1.0	6986865	0.99
chr1	6990774	6979771	0.71	6992656	0.47	6992656	0.69	6992656	0.48	6992656	0.54
chr1	6992072	6992071	1.0	6985163	1.0	6985163	1.0	6992071	1.0	6991071	1.0
chr1	6996690	6996478	0.62	6996478	0.87	6996679	0.88	6996478	0.87	6996478	0.85
chr1	6997262	6997261	0.63	6987385	0.62	6987385	0.97	6996690	0.83	6992844	0.71
chr1	6997659	6994964	0.93	6984630	0.91	6984630	0.85	6984630	0.86	6984630	0.72
chr1	7007005	7007020	0.54	6984182	0.5	7007004	0.91	7007004	0.48	7007004	0.72
chr1	7016840	6973115	0.08	7029488	0.01	NA	NA	6969354	0.5	NA	NA
chr1	7017963	7017969	0.99	7017969	1.0	7017969	0.97	7017969	0.99	7014668	1.0
chr1	7026120	7034056	0.83	6976480	0.5	7026133	0.67	NA	NA	6985411	0.67
chr1	7029597	7029596	1.0	NA	NA	7029596	1.0	7029596	0.67	NA	NA
chr1	7030840	7030639	0.97	7021173	1.0	7030639	0.98	7030639	0.97	7030754	0.96
chr1	7031002	7031385	0.64	7031001	0.76	7031001	0.83	7031001	0.74	7031001	0.71
chr1	7031956	7031955	1.0	7024028	0.67	NA	NA	7028184	1.0	NA	NA
chr1	7034157	7031816	0.44	7033852	0.56	NA	NA	7033852	0.48	7033852	0.52
chr1	7035401	7036248	0.92	7035328	0.95	7035328	0.98	7035400	0.93	7035328	0.94
chr1	7037838	7037837	0.94	7037837	0.92	7037837	0.67	7037837	0.93	7037837	0.53
chr1	7037918	7037917	0.59	7042596	0.77	7039600	0.57	7037917	0.58	7041197	0.64
chr1	7039951	7039950	0.92	7039950	0.75	7039950	0.9	7039950	1.0	7039950	0.72
chr1	7040161	7042596	0.51	7040160	0.98	7040160	0.95	7040160	0.95	7040160	1.0
chr1	7040724	7040723	0.93	7040723	0.5	7040723	0.98	7040723	1.0	7040723	0.98
chr1	7043370	7043376	0.89	7043376	0.8	7043376	0.82	7043376	0.8	7043376	0.83
chr1	7044898	7044897	0.82	7044897	0.9	7044897	0.97	7044897	0.86	7044897	0.96
chr1	7047722	7047703	0.85	7047703	0.7	7047703	0.74	7047703	0.83	7047703	0.23
chr1	7058859	7056596	0.99	7058895	0.83	7056596	0.98	7058895	0.98	7056596	0.99
chr1	7058896	7058895	0.97	7058895	1.0	7056596	1.0	7058895	0.98	7056596	0.97
chr1	7067419	7067418	0.98	7067418	1.0	7066297	0.99	7067418	0.97	7067418	0.96
chr1	7075663	7075662	0.52	7075662	0.65	7087231	0.69	7087231	0.68	7087231	0.7
chr1	7077991	7082702	0.87	7079472	0.99	7077990	0.99	7078894	0.97	7077990	0.99
chr1	7079473	7079472	0.96	7079472	1.0	7079050	0.99	7079472	1.0	7079472	1.0
chr1	7079639	7079638	0.9	7079638	0.97	7079638	0.67	7079638	1.0	7079638	1.0
chr1	7082440	7082440	0.37	7082440	0.33	7082440	0.32	7082440	0.36	7082440	0.29
chr1	7083962	7083961	0.79	7083961	0.65	7064398	1.0	7083961	0.89	7083961	0.9
chr1	7084165	7084164	1.0	NA	NA	NA	NA	7084164	1.0	NA	NA
chr1	7089532	7084531	0.59	7092768	0.63	7084531	0.72	7084531	0.66	7084531	0.57
chr1	7098099	7095242	0.59	7100482	0.7	7100482	0.67	7098099	0.7	7100482	0.64
chr1	7101657	7101661	0.96	NA	NA	7091878	1.0	NA	NA	7101661	1.0
chr1	7101958	7118867	0.09	NA	NA	NA	NA	NA	NA	NA	NA
chr1	7102019	7100894	0.44	7100482	0.8	7100482	0.82	7100482	0.77	7100482	0.81
chr1	7104364	7103841	0.62	7105657	0.69	7096229	0.52	7104126	0.68	7103841	0.65
chr1	7105940	7105939	0.65	7104369	0.6	7106272	0.76	7104369	0.59	7104369	0.62
chr1	7106240	7106255	0.91	7106255	1.0	NA	NA	7106255	0.67	NA	NA
chr1	7106255	7106255	0.91	7106255	1.0	NA	NA	7106255	0.89	7135720	0.12
chr1	7107250	7107278	0.28	7105657	0.39	7103841	0.55	7104126	0.52	7105657	0.66
chr1	7114448	7114447	0.75	7114447	0.9	7114447	0.94	7114447	0.93	7114447	0.94
chr1	7116655	7116654	0.72	7116654	0.95	7116654	0.8	7116654	0.93	7116654	0.91
chr1	7116815	7116814	0.96	7072999	0.11	7116814	0.57	NA	NA	7116814	0.5
chr1	7128660	7128659	0.82	7128659	0.91	7128659	0.89	7128659	0.72	7128659	0.67
chr1	7129919	7133889	0.42	7126487	0.66	7129919	0.65	7129919	0.61	7131111	0.66
chr1	7130951	7130960	0.99	7130960	1.0	7166824	0.96	7130960	1.0	7130960	1.0
chr1	7132049	7132048	0.58	7126265	0.79	7132048	0.94	7132048	0.81	7132048	0.91
chr1	7134469	7133889	0.94	7134468	0.84	7134468	1.0	7134468	1.0	7134468	1.0
chr1	7144236	7144613	0.88	7141225	0.79	7144236	1.0	7144606	0.71	7144613	0.68
chr1	7146722	7146728	1.0	NA	NA	NA	NA	7131526	1.0	NA	NA
chr1	7148058	7159062	0.12	7152531	0.44	7155514	0.33	7152531	1.0	7136859	0.79
chr1	7155515	7155514	0.97	7155514	0.85	7155514	0.74	7106255	0.75	7155514	0.9
chr1	7156276	7156275	0.79	7156275	0.96	7155389	0.93	7156275	0.95	7156275	0.95
chr1	7159534	7188154	0.03	NA	NA	NA	NA	NA	NA	NA	NA
chr1	7166074	7166073	0.67	7166073	1.0	7127903	0.67	NA	NA	7203721	0.17
chr1	7166809	7166808	0.73	7166808	0.93	7166808	0.67	7166808	0.48	7166808	0.68
chr1	7167732	7167741	1.0	NA	NA	NA	NA	7167741	1.0	NA	NA
chr1	7170295	7170294	0.59	7170294	0.77	7170294	0.56	7170294	0.5	7170294	0.8
chr1	7172159	7172158	1.0	7172158	1.0	7172158	1.0	7128482	0.5	7172158	0.73
chr1	7173698	7173697	0.88	7173697	0.97	7173697	1.0	7173697	1.0	7173697	1.0
chr1	7180359	7180358	0.99	7180358	1.0	7180358	0.99	7178603	0.96	7180358	0.95
chr1	7182497	7182496	0.48	7182418	0.82	7182418	0.89	7182509	0.79	7182418	0.89
chr1	7193352	7193351	0.82	7193351	0.45	7193351	1.0	7193351	0.79	7193351	1.0
chr1	7196200	7196199	0.98	NA	NA	NA	NA	7196199	0.9	NA	NA
chr1	7203490	7203489	0.8	7203489	0.79	7201934	0.79	7203489	0.91	7203489	0.81
chr1	7203999	7204664	0.98	7228035	0.7	7203998	0.67	7200018	0.86	7203992	1.0
chr1	7208279	7208287	1.0	NA	NA	NA	NA	7200894	1.0	NA	NA
chr1	7209090	7209089	0.92	7209089	0.97	7209089	0.95	7209089	0.95	7209089	0.97
chr1	7214846	7214864	0.6	7214864	1.0	7214864	0.99	7212190	0.99	7214864	0.99
chr1	7221224	7221223	0.99	7268252	0.45	7221223	0.63	7221223	0.96	7221223	0.43
chr1	7221907	7220300	0.69	7221906	0.27	7224821	0.67	7227864	0.83	7217951	0.58
chr1	7223147	7209263	0.85	7214126	0.91	7213727	0.86	7210478	0.91	7210478	0.93
chr1	7225092	7225091	0.98	7224360	0.97	7225091	0.93	7225091	1.0	7225091	0.93
chr1	7232953	7199061	0.9	NA	NA	7232952	0.78	7194414	0.8	7232952	1.0
chr1	7234789	7232640	0.45	7232640	0.96	7232640	0.71	7232357	0.83	7211870	0.72
chr1	7238157	7238156	0.87	7245301	0.96	7242771	0.74	7238152	0.79	7243156	0.87
chr1	7239636	7239635	0.68	7242700	0.75	7239558	0.8	7242700	0.7	7242700	0.57
chr1	7242767	7242771	0.7	7242771	0.94	7242771	0.89	7242771	0.89	7243156	0.87
chr1	7244921	7244920	1.0	NA	NA	NA	NA	NA	NA	7209178	0.33
chr1	7251854	7260678	0.62	7251888	0.97	NA	NA	7228447	0.87	7251888	0.98
chr1	7259591	7258458	1.0	NA	NA	NA	NA	NA	NA	NA	NA
chr1	7265312	7265311	0.46	7265311	0.56	7265311	1.0	NA	NA	7265311	1.0
chr1	7271565	7271643	0.63	7275163	0.71	7271565	0.38	7270539	0.52	7270539	0.8
chr1	7276192	7276191	0.72	7274680	1.0	7278442	0.99	7278442	0.94	7276191	0.95
chr1	7277457	7266888	0.3	7275146	0.51	7277745	0.57	7270291	0.3	7275146	0.6
chr1	7277505	7277523	0.97	7276809	1.0	7277469	0.98	7277523	1.0	7277523	0.97
chr1	7300679	7300678	0.79	7300678	0.54	7300678	0.86	7300678	0.48	7300678	0.53
chr1	7304598	7304597	0.94	7304597	1.0	7304597	0.88	7304597	1.0	7304597	0.97
chr1	7307333	7305394	0.77	7307332	0.95	7307332	1.0	7307332	0.98	7307332	1.0
chr1	7309868	7309875	0.83	7309875	0.44	7309875	1.0	7307232	0.94	7307232	1.0
chr1	7312302	7312306	0.77	NA	NA	NA	NA	NA	NA	7312306	1.0
chr1	7312752	7294289	0.5	NA	NA	NA	NA	NA	NA	NA	NA
chr1	7322903	7322907	0.75	7322907	0.91	NA	NA	7322907	1.0	7322907	1.0
chr1	7322944	7329186	0.5	7326573	0.99	7313894	0.66	7305394	0.86	7308262	0.93
chr1	7324807	7324806	0.6	7324806	0.83	7324806	0.79	7324806	0.82	7324806	0.88
chr1	7325846	7319860	0.54	7319860	0.99	7325850	1.0	7319860	0.99	7325850	1.0
chr1	7327943	7327942	1.0	NA	NA	7296699	0.02	7305983	1.0	NA	NA
chr1	7332827	7332826	0.98	NA	NA	7332826	1.0	7305570	1.0	7332826	0.44
chr1	7335773	7335772	0.54	7335772	0.76	7335772	0.57	7320687	0.52	7319679	0.64
chr1	7339572	7371535	0.25	NA	NA	NA	NA	NA	NA	NA	NA
chr1	7339597	7339596	1.0	NA	NA	NA	NA	7340669	0.12	NA	NA
chr1	7340716	7340964	0.62	7340716	0.6	7341252	0.8	7340964	0.66	7340964	0.62
chr1	7344749	7344748	0.6	7344779	0.99	7344748	0.99	7344748	1.0	7343510	0.99
chr1	7350723	7350722	1.0	7350722	1.0	7398191	0.11	7310698	1.0	7338826	1.0
chr1	7353411	7374697	0.37	7353410	0.53	7353410	0.92	7353410	0.78	7353410	0.77
chr1	7354151	7354446	0.71	7354150	0.57	7354150	0.55	7354150	0.71	7336828	0.5
chr1	7355206	7355205	0.68	7359252	0.97	7359867	0.93	7355205	0.97	7356858	0.99
chr1	7364448	7354170	0.72	7356858	0.96	7356858	0.96	7356858	0.77	7364447	0.99
chr1	7364862	7338348	1.0	NA	NA	NA	NA	7315422	0.09	NA	NA
chr1	7371240	7371239	0.96	7371239	0.96	7371239	0.99	7371239	0.97	7371239	0.96
chr1	7382826	7382830	0.55	7382830	0.93	7384789	0.94	7382830	0.9	7384789	0.96
chr1	7383714	7349334	0.33	NA	NA	NA	NA	NA	NA	7356926	1.0
chr1	7385093	7384459	0.48	7385092	0.83	7383027	0.85	7388290	0.75	7385092	0.75
chr1	7391007	7389698	0.34	NA	NA	7391006	1.0	NA	NA	7391006	0.87
chr1	7391328	7390468	0.36	7377634	0.52	7385805	0.51	7385375	0.28	7384459	0.52
chr1	7392259	7392308	0.32	7392308	0.86	7392308	0.95	7392308	0.88	7392308	0.85
chr1	7392871	7392870	0.96	7392870	0.89	7392870	1.0	7392870	0.44	7392870	1.0
chr1	7393055	7374697	0.5	7402088	0.64	7393054	0.95	7388196	0.77	7393054	0.86
chr1	7394811	7389946	0.53	7396476	0.96	7396476	0.97	7400373	0.93	7395057	0.96
chr1	7401522	7402913	0.79	7401521	0.92	7401521	0.89	7401521	0.88	7401521	0.93
chr1	7404911	7404927	1.0	NA	NA	7367463	1.0	7404927	1.0	7398832	0.5
chr1	7406608	7431668	0.03	7360805	0.5	7402324	0.33	7369125	0.06	NA	NA
chr1	7410897	7409555	0.6	7376701	0.77	7413824	0.34	7416486	0.31	7410874	0.3
chr1	7424956	7424955	1.0	NA	NA	NA	NA	7401521	1.0	NA	NA
chr1	7430205	7430224	0.95	NA	NA	NA	NA	7448593	0.8	7430224	1.0
chr1	7434451	7434451	0.94	7430494	0.82	7434451	0.46	7430494	0.66	7430494	0.68
chr1	7434878	7435313	0.87	7434877	0.86	7434877	0.74	7434877	0.65	7434877	0.93
chr1	7440580	7440584	0.97	NA	NA	NA	NA	7440584	1.0	7417098	1.0
chr1	7446182	7446181	0.37	7446181	0.93	7445978	0.88	7445978	0.79	7445978	0.88
chr1	7449770	7449769	0.34	7449769	0.76	7449769	0.84	7449769	0.67	7449769	0.62
chr1	7463980	7463979	1.0	NA	NA	NA	NA	NA	NA	NA	NA
chr1	7467770	7493571	0.5	NA	NA	NA	NA	NA	NA	NA	NA
chr1	7473416	7449723	0.5	7473415	1.0	NA	NA	NA	NA	NA	NA
chr1	7480085	7480108	0.39	7478397	0.97	7481231	0.96	7480108	0.87	7478397	0.93
chr1	7480188	7481231	0.84	7481231	0.98	7481231	0.93	7479470	0.96	7481231	0.91
chr1	7480312	7480324	0.84	7480324	0.67	7480260	0.66	7480324	0.6	7481188	0.86
chr1	7480397	7480396	0.64	7480061	0.75	7485268	0.54	7480061	0.52	7478564	0.43
chr1	7481802	7482861	0.9	7480639	0.97	7479937	0.9	7479937	0.94	7481801	0.93
chr1	7484791	7484790	0.96	7502902	0.5	7484790	0.69	7484790	0.98	7484790	1.0
chr1	7488479	7481342	0.17	NA	NA	NA	NA	NA	NA	NA	NA
chr1	7488616	7488611	0.51	NA	NA	NA	NA	7440487	0.67	NA	NA
chr1	7490653	7490652	0.99	7490066	1.0	7490066	0.98	7490652	0.98	7490652	0.97
chr1	7494152	7492814	0.59	7493729	0.83	7493729	0.77	7482940	0.71	7493729	0.87
chr1	7498157	7498263	0.74	7498729	0.77	7498263	0.75	7498729	0.63	7498751	0.75
chr1	7500429	7495530	0.81	7469828	0.27	NA	NA	7500745	0.69	7520200	0.33
chr1	7501619	7502428	0.68	7502428	0.93	7501941	0.95	7502428	0.84	7501941	0.81
chr1	7507133	7507132	0.88	7457354	0.67	7507140	0.92	7489991	0.61	7507140	1.0
chr1	7512116	7512119	1.0	NA	NA	NA	NA	7470796	1.0	NA	NA
chr1	7520252	7520945	0.97	7517621	1.0	7517621	0.98	7520351	0.99	7520945	1.0
chr1	7521461	7519839	0.51	7521460	0.44	7521460	0.71	7521460	0.85	7521460	0.72
chr1	7523723	7523722	0.69	7522966	0.91	7515375	0.97	7523648	0.9	7523648	0.87
chr1	7523892	7474489	0.11	NA	NA	NA	NA	NA	NA	NA	NA
chr1	7528430	7529297	0.39	7480122	0.17	7559554	0.1	NA	NA	7493948	0.28
chr1	7528789	7528353	0.49	7528353	0.55	7528802	0.39	7528353	0.49	7528353	0.34
chr1	7530766	7530765	0.99	7498596	1.0	7530765	0.93	7530765	0.71	7498273	1.0
chr1	7540237	7540236	0.97	7491365	1.0	7528550	1.0	7540236	1.0	7538488	1.0
chr1	7542260	7538512	0.67	7542259	0.97	7542259	0.99	7542259	0.97	7542259	1.0
chr1	7542839	7542839	0.55	7543390	0.75	7542483	0.72	7542839	0.67	7542483	0.76
chr1	7543838	7543837	0.93	7543837	0.92	7543837	0.87	7543837	0.97	7543837	0.95
chr1	7547348	7547348	0.35	7547348	0.56	7547348	0.74	7547348	0.47	7547348	0.3
chr1	7547702	7547701	0.55	7547701	0.88	7547701	0.9	7547701	0.83	7547701	0.86
chr1	7557309	7557308	0.69	7557308	0.96	7557308	1.0	7557308	0.97	7557308	0.92
chr1	7564638	7564637	0.97	NA	NA	7564637	1.0	7564637	1.0	7564637	1.0
chr1	7565925	7566109	0.73	7568252	0.36	7565925	0.95	7566109	0.61	7565925	0.99
chr1	7586096	7586095	0.93	NA	NA	NA	NA	7586095	1.0	NA	NA
chr1	7591889	7591289	1.0	NA	NA	NA	NA	NA	NA	7585835	1.0
chr1	7597938	7597937	0.91	7597937	0.94	7597937	0.86	7597937	0.87	7597937	0.8
chr1	7619653	7619652	0.59	7619652	0.59	7619652	0.45	7619652	0.72	7619652	0.49
chr1	7620547	7638298	0.33	NA	NA	7631713	0.2	NA	NA	NA	NA
chr1	7623267	7623266	0.92	7623266	0.71	7623266	1.0	7623266	0.75	7623266	0.58
chr1	7635609	7635608	0.7	7635608	0.92	7635608	0.69	7635608	0.71	7635608	0.45
chr1	7636710	7636709	0.98	7636709	0.98	7636709	1.0	7636709	0.98	7636709	0.98
chr1	7639774	7639773	0.56	7639773	1.0	7639728	0.99	7639773	0.98	7639773	1.0
chr1	7648392	7648391	0.87	7648391	1.0	7648391	1.0	7648391	0.88	7648391	0.76
chr1	7654634	7655531	0.63	7656708	0.97	7654655	0.62	7659452	0.94	7654655	0.76
chr1	7666168	7666167	0.96	7666167	0.92	7665354	0.98	7666167	0.87	7666040	0.99
chr1	7666868	7666872	0.5	7666872	0.89	7666872	0.97	7666872	0.93	7666872	1.0
chr1	7667742	7667741	1.0	7651447	1.0	NA	NA	7667741	1.0	NA	NA
chr1	7668388	7668411	0.51	7668433	0.16	7668398	0.69	7668495	0.52	7668433	0.36
chr1	7673790	7673787	0.98	7673787	0.97	7673787	0.98	7673787	0.96	7673787	0.99
chr1	7679576	7681758	0.51	7687949	0.52	7679580	0.87	7681965	0.5	7680813	0.62
chr1	7689268	7688191	0.92	7688191	0.97	7689747	0.99	7687306	0.97	7687919	0.97
chr1	7689577	7710600	0.11	NA	NA	NA	NA	NA	NA	7698500	0.33
chr1	7696496	7696186	0.57	7696495	0.98	7691079	0.85	7696495	0.87	7696495	0.79
chr1	7698215	7698214	1.0	7698214	1.0	NA	NA	NA	NA	NA	NA
chr1	7702333	7702349	0.39	NA	NA	7662599	1.0	7669038	0.82	7702332	0.69
chr1	7704159	7690352	0.83	7690352	1.0	NA	NA	7704158	0.79	7690352	1.0
chr1	7704790	7700620	0.67	7704789	0.9	7737591	0.33	7704794	0.78	7704799	0.24
chr1	7712327	7711590	0.86	7679867	1.0	7712326	0.59	7690132	0.59	7712326	0.6
chr1	7715433	7715432	0.98	7715432	0.97	7715347	0.87	7715432	0.99	7715432	0.91
chr1	7724819	7724818	0.66	7718817	0.71	7730488	0.5	7730488	0.65	7724818	0.85
chr1	7727122	7727121	0.51	7727121	0.89	7726217	0.9	7727121	0.77	7724598	0.68
chr1	7729115	7734204	0.74	7718817	0.67	7730488	0.63	7734204	0.61	7729114	0.67
chr1	7730929	7728544	0.71	7732351	0.68	7728544	0.79	7728544	0.8	7730930	0.82
chr1	7731572	7731571	0.78	7729202	0.97	7723351	0.48	7729202	0.93	7731571	0.49
chr1	7732017	7732016	0.8	7732016	0.45	7730908	0.48	7732016	0.49	7732016	0.41
chr1	7734542	7734541	0.78	7734541	0.96	7734541	1.0	7734541	0.96	7734541	0.96
chr1	7735465	7732460	0.98	NA	NA	NA	NA	NA	NA	NA	NA
chr1	7741945	7741944	0.87	7741107	0.96	7740325	0.98	7741820	0.92	7741944	0.95
chr1	7742124	7742132	0.93	7742132	1.0	7742132	1.0	7742132	1.0	7742132	0.97
chr1	7744129	7743832	0.95	7744455	0.99	7744455	0.96	7743832	0.98	7744455	0.97
chr1	7747907	7747906	0.86	7747906	1.0	7747334	0.99	7747906	0.98	7741107	0.99
chr1	7748238	7747837	0.93	7747837	0.95	7748238	0.97	7744455	0.98	7741107	0.99
chr1	7749540	7752059	0.65	NA	NA	NA	NA	7738460	0.67	7749539	1.0
chr1	7749669	7749668	0.9	7749668	1.0	7749668	1.0	7749668	0.99	7741107	0.94
chr1	7751720	7751719	0.97	7752338	0.85	7750483	0.97	7751155	0.93	7748238	0.93
chr1	7756125	7756124	0.98	NA	NA	7756124	1.0	7756124	0.79	7756124	0.81
chr1	7756848	7756847	0.98	7756847	1.0	7756847	0.25	7756847	0.79	7756847	1.0
chr1	7759149	7759148	0.72	7759148	1.0	7759148	1.0	7759148	0.64	7759148	0.69
chr1	7761427	7761426	0.95	7761426	0.92	7761426	1.0	7761426	1.0	7761426	0.98
chr1	7761858	7761857	0.71	7761857	0.96	7761857	0.66	7761857	0.98	7761857	0.92
chr1	7764960	7764959	0.97	7764959	1.0	7764959	0.94	7764959	0.87	7764959	0.9
chr1	7766577	7766608	0.85	7758751	1.0	NA	NA	7760406	0.11	7730934	0.01
chr1	7767053	7767052	1.0	7767052	0.75	7767052	1.0	7767052	1.0	7767052	1.0
chr1	7767844	7767843	0.35	7779185	0.91	7767683	0.8	7766287	0.85	7766287	0.92
chr1	7768114	7767903	0.65	7777616	0.69	7767903	0.92	7777616	0.62	7773966	0.8
chr1	7768219	7768218	0.41	7773168	0.62	7761949	0.95	7777818	0.52	7761949	0.5
chr1	7774355	7777782	0.48	7777782	0.92	7802512	0.85	7762897	0.58	7777782	0.79
chr1	7775330	7766031	0.43	NA	NA	7734848	0.05	7763619	0.6	NA	NA
chr1	7778534	7778533	0.87	7778533	1.0	NA	NA	7728663	0.5	7738763	0.04
chr1	7778862	7778861	0.99	7773168	0.99	7778861	0.9	7778861	1.0	7778861	1.0
chr1	7779290	7766026	1.0	NA	NA	NA	NA	NA	NA	NA	NA
chr1	7788908	7805407	0.63	7789596	0.72	7786086	0.69	7793532	0.65	7789145	0.8
chr1	7789140	7798075	0.64	7787786	0.91	7787786	0.76	7805650	0.85	7787786	0.79
chr1	7797637	7801922	0.67	7797636	0.79	7791648	0.51	7797636	0.75	7797636	0.4
chr1	7799937	7810276	1.0	NA	NA	NA	NA	7791594	0.9	7779511	1.0
chr1	7800217	7800216	0.62	7800216	0.75	7800216	0.62	7800216	0.79	7800216	0.87
chr1	7800828	7786210	0.33	7796444	0.9	7788907	0.6	7787302	0.89	7786210	0.81
chr1	7802260	7837826	0.87	7802261	0.9	7786477	0.85	7802261	0.84	7802261	0.92
chr1	7804874	7823774	0.82	7797188	0.77	7801244	0.94	7816186	0.77	7801285	0.86
chr1	7815830	7815829	0.51	7815829	0.71	7815829	0.82	7815829	0.66	7815829	0.5
chr1	7819793	7819792	0.64	7819792	0.81	7819792	0.96	7819792	0.75	7819792	0.82
chr1	7822259	7822395	0.88	7822258	0.97	7822258	0.97	7822258	0.98	7822258	0.97
chr1	7823650	7823649	1.0	7823649	1.0	NA	NA	NA	NA	7823649	1.0
chr1	7825043	7825042	0.82	7825042	0.97	NA	NA	7825042	1.0	7825042	0.85
chr1	7825892	7822395	0.97	7816948	0.98	7816186	0.99	7817428	0.87	7816186	0.99
chr1	7830264	7830272	1.0	NA	NA	NA	NA	7787003	1.0	NA	NA
chr1	7832714	7832718	1.0	7809988	1.0	7813795	0.99	7809988	1.0	7832718	0.92
chr1	7832838	7832837	0.97	7832855	0.46	7832837	0.87	7784794	0.78	7832837	0.46
chr1	7835993	7812755	1.0	NA	NA	NA	NA	7835992	1.0	NA	NA
chr1	7838063	7838062	1.0	7838062	1.0	7819003	1.0	7838062	1.0	7819003	0.99
chr1	7838411	7823819	0.87	NA	NA	7838417	0.8	7790384	0.67	NA	NA
chr1	7840321	7848512	0.98	7813533	0.93	7794270	0.92	7807084	1.0	7804873	0.82
chr1	7841289	7841288	0.76	7800216	0.74	7836157	0.92	7838678	0.68	7808665	0.72
chr1	7842500	7842499	0.48	7809320	0.99	7794495	1.0	7797372	0.95	7794495	0.98
chr1	7847024	7847064	0.96	NA	NA	7819567	0.03	7799419	1.0	7806807	0.05
chr1	7848439	7848438	1.0	7830604	1.0	NA	NA	7848438	1.0	NA	NA
chr1	7848490	7848512	0.76	7848512	0.82	7848512	0.95	7848512	0.85	7848512	0.84
chr1	7849971	7849970	0.76	7849970	0.95	7819003	0.72	7849970	0.93	7849970	0.86
chr1	7853125	7853124	0.92	7853124	0.93	7853124	0.72	7853124	0.95	7853124	0.81
chr1	7854343	7857497	0.86	7854300	0.68	7857852	0.78	7854355	0.73	7854300	0.71
chr1	7854848	7850964	0.52	7854854	0.93	7854854	1.0	7854854	0.79	7854854	1.0
chr1	7855683	7855682	0.97	7855682	0.98	7853530	0.83	7855682	1.0	7855682	0.85
chr1	7855866	7855301	0.94	7855865	1.0	7855865	0.98	7855865	0.99	7855865	0.98
chr1	7857100	7857086	0.29	7851182	0.29	7872429	0.07	7851182	0.22	7854536	0.14
chr1	7857476	7857475	0.76	7858375	0.79	7855865	0.75	7857475	0.6	7858375	0.82
chr1	7861916	7861915	0.59	7861915	0.75	7861915	0.67	7861915	0.59	7861915	0.44
chr1	7871576	7871575	0.96	7871575	0.99	7871575	0.98	7871575	0.98	7871575	0.75
chr1	7875040	7875055	0.91	7875055	0.95	7884065	0.52	7875055	0.93	7875055	0.92
chr1	7877873	7876403	0.91	7877872	0.98	7877872	0.98	7876403	0.98	7877872	0.99
chr1	7879739	7879739	0.99	7868596	1.0	7877646	1.0	7870923	1.0	7876890	1.0
chr1	7882335	7849278	1.0	NA	NA	NA	NA	NA	NA	NA	NA
chr1	7883846	7884976	0.84	7883845	0.99	7883845	0.95	7883845	0.98	7883845	1.0
chr1	7884303	7885297	0.68	7881158	0.89	7884302	0.95	7881158	0.76	7881158	0.95
chr1	7884727	7884476	1.0	NA	NA	NA	NA	NA	NA	NA	NA
chr1	7885896	7884976	0.72	7864540	0.54	7885908	0.62	7889489	0.48	7877151	0.58
chr1	7887763	7887762	0.76	7886544	0.88	7887762	0.72	7887762	0.9	7887762	0.92
chr1	7889086	7871518	0.84	7841862	0.5	7889085	1.0	NA	NA	7889085	1.0
chr1	7890125	7889992	0.41	7890179	0.95	7890124	0.63	7890179	0.64	7890124	0.88
chr1	7890729	7892143	0.43	7872889	0.65	7890728	0.71	7890728	0.58	7885130	0.56
chr1	7890845	7890844	0.57	7890844	0.66	7890844	0.61	7890844	0.62	7890844	0.58
chr1	7891525	7890196	0.3	7891536	0.21	7892290	0.18	7895444	0.2	7891536	0.13
chr1	7893492	7893491	0.97	7893491	0.89	7893491	0.95	7893491	0.89	7893491	0.93
chr1	7896259	7896259	0.8	7896259	0.56	7896259	1.0	7896259	1.0	7885900	0.58
chr1	7896703	7896713	0.34	7852161	0.67	7896713	1.0	NA	NA	NA	NA
chr1	7898472	7898483	0.97	7898483	1.0	NA	NA	7898483	0.75	7898483	1.0
chr1	7900409	7900087	0.98	7899009	0.93	7899009	0.99	7899009	1.0	7895369	1.0
chr1	7900782	7900781	0.73	7900781	0.99	7896039	0.96	7900781	0.91	7900781	0.98
chr1	7901606	7901234	0.57	7901146	0.67	7899009	0.78	7901234	0.73	7896714	0.71
chr1	7903370	7896674	0.64	NA	NA	7901630	1.0	7945324	0.31	NA	NA
chr1	7904303	7904633	0.81	7855978	0.53	7903971	0.4	7904633	0.71	7928086	0.36
chr1	7904479	7904633	0.88	7904478	1.0	7903971	1.0	7904633	0.86	7904478	1.0
chr1	7905141	7905147	0.85	7855978	0.5	7905147	0.56	7905147	0.91	7905147	0.92
chr1	7907642	7907641	0.79	7907641	0.44	7907641	1.0	7865840	0.8	7874105	0.5
chr1	7908296	7904313	0.36	7908295	0.65	7908295	0.97	7908295	0.9	7908295	0.79
chr1	7908809	7908808	0.92	7908808	0.98	7908808	0.96	7908808	0.96	7908808	0.97
chr1	7909547	7909546	0.93	7909546	0.94	7909447	0.92	7909546	0.95	7909546	0.61
chr1	7911901	7912141	0.58	7912141	0.84	7912141	0.9	7914340	0.75	7912141	0.75
chr1	7912986	7912991	0.99	7912991	0.99	7912991	1.0	7912991	0.97	7912991	0.99
chr1	7913570	7913713	0.87	7913110	0.96	7913736	0.9	7913713	0.76	7913110	0.86
chr1	7913729	7913736	0.83	7913110	0.99	7909838	0.86	7913110	0.87	7913110	1.0
chr1	7914840	7901606	0.08	NA	NA	NA	NA	NA	NA	NA	NA
chr1	7915390	7915389	0.47	7867599	0.5	7915389	0.38	7915389	0.6	7915389	0.92
chr1	7920305	7924580	0.63	7920304	0.63	7920304	0.73	7927629	0.52	7920304	0.76
chr1	7920649	7920648	0.93	7920648	0.99	7920648	0.79	7920648	0.96	7920648	0.9
chr1	7921338	7921338	0.62	7921338	0.49	7918662	0.92	7921338	0.77	7921338	0.52
chr1	7922898	7929226	0.8	7922897	0.85	7922897	0.98	7929142	0.96	7922897	0.97
chr1	7924294	7929226	0.71	7939388	0.53	7922897	0.97	7940737	0.76	7918265	0.5
chr1	7924625	7951032	0.33	7903046	0.33	NA	NA	NA	NA	7908460	0.04
chr1	7925303	7924580	0.95	7918342	0.95	7922897	0.94	7927629	0.96	7918265	0.94
chr1	7927058	7927062	0.98	7930307	0.98	7927062	0.99	7927062	1.0	7927062	0.96
chr1	7927731	7927730	0.98	7927730	0.95	7927730	0.94	7927730	0.97	7927730	0.96
chr1	7928881	7918216	0.89	NA	NA	NA	NA	NA	NA	NA	NA
chr1	7932138	7925413	1.0	NA	NA	NA	NA	NA	NA	NA	NA
chr1	7934708	7982910	0.75	7943004	0.64	7934684	0.86	7922459	0.95	7929967	0.67
chr1	7936419	7936418	0.64	7936418	1.0	7934360	0.9	7936418	0.95	7934360	0.98
chr1	7941611	7941610	0.92	7941610	0.64	7941610	0.67	7941610	0.64	7941610	1.0
chr1	7941890	7941714	0.38	7946508	0.68	7943004	0.41	7949703	0.63	7949703	0.62
chr1	7942040	7941714	0.63	7942038	0.98	7942038	0.57	7942038	0.81	7942038	0.96
chr1	7943879	7918265	0.45	7943004	0.73	7951740	0.94	7943878	0.86	7951740	0.79
chr1	7944554	7994002	0.47	NA	NA	7944553	1.0	7931076	0.01	7941679	0.5
chr1	7945690	7945689	0.62	7946508	0.68	7949703	0.78	7949703	0.84	7949703	0.98
chr1	7946509	7946508	0.99	7946508	1.0	7946508	1.0	7946508	0.98	7946508	1.0
chr1	7952052	7952051	0.39	7948908	0.7	7952051	0.82	7948908	0.55	7948908	0.64
chr1	7952240	7952239	0.88	7939032	0.9	7952239	0.22	7952239	0.54	7952239	0.45
chr1	7957471	7957470	0.61	7957470	0.75	7957470	0.6	7957470	0.5	7957470	0.8
chr1	7958190	7958189	0.62	7958189	0.56	7958189	0.28	7958189	0.61	7958189	0.27
chr1	7960059	7950572	0.64	7960058	0.57	7986144	0.73	7960058	0.61	7921673	0.8
chr1	7962741	7962740	0.93	7962740	0.76	7962740	0.17	7962740	0.59	7962740	0.2
chr1	7963377	7963386	0.92	7963386	1.0	7963386	0.97	7963386	1.0	7963386	0.94
chr1	7963820	7964630	0.87	7964630	1.0	7963819	0.99	7976015	0.94	7963819	1.0
chr1	7965806	7954825	1.0	NA	NA	7990357	0.08	NA	NA	7965805	1.0
chr1	7969585	7962137	0.68	7969584	0.99	7969584	0.99	7969584	0.92	7969584	0.97
chr1	7971935	7971933	0.66	7987650	0.04	NA	NA	7971933	0.68	NA	NA
chr1	7972298	7932706	1.0	NA	NA	NA	NA	7923311	1.0	NA	NA
chr1	7973717	7973721	0.99	NA	NA	NA	NA	7973721	1.0	NA	NA
chr1	7973908	7970355	0.58	7955376	0.46	7975654	0.99	7973574	0.98	7970355	0.76
chr1	7974328	7974327	0.75	NA	NA	NA	NA	7974327	0.56	NA	NA
chr1	7974629	7974628	0.94	7974628	0.5	7974628	0.5	NA	NA	7974628	1.0
chr1	7976712	7976709	1.0	NA	NA	NA	NA	NA	NA	NA	NA
chr1	7978845	7978844	0.84	7974334	0.99	7974142	0.57	7975211	0.98	7978844	0.98
chr1	7980161	7979834	0.64	7997194	0.8	7997194	0.76	7997194	0.65	7997194	0.73
chr1	7981656	7981660	0.45	7974334	0.88	7981660	0.64	7975211	0.81	7974334	0.8
chr1	7982150	7982149	0.74	7982149	0.91	7968778	0.4	7951297	0.66	7982149	0.67
chr1	7985790	7985789	0.99	7947531	0.64	7985789	1.0	7973574	1.0	7970355	1.0
chr1	7986970	7986969	0.66	7978633	0.96	7973408	0.91	7976015	0.88	8015834	0.59
chr1	7992773	7992772	0.5	NA	NA	7992772	0.89	NA	NA	7992772	0.6
chr1	7994525	7994524	0.96	7994524	1.0	7957470	0.18	7994524	0.68	7994993	0.85
chr1	7995621	7995620	0.58	7995620	0.76	7996393	0.76	8005652	0.56	7981230	0.78
chr1	7996303	7996302	0.68	7969180	0.75	7978095	1.0	7996302	0.5	7969180	0.71
chr1	7998253	7998252	0.69	NA	NA	7998252	0.89	NA	NA	7998252	0.86
chr1	7998661	7998660	0.59	7998660	0.91	7998660	0.5	7998660	0.79	7954379	0.51
chr1	7999149	7999148	0.97	NA	NA	7999148	1.0	NA	NA	7999148	0.7
chr1	7999516	7970058	0.1	7999515	1.0	7999515	0.96	NA	NA	7999515	0.83
chr1	8000573	8007446	0.02	NA	NA	NA	NA	NA	NA	7951159	1.0
chr1	8005922	8005936	0.6	8004518	0.7	7962111	0.75	8005921	0.54	7986287	0.78
chr1	8016902	8016900	1.0	8016901	0.77	7985418	0.46	7985448	1.0	7975438	0.22
chr1	8017141	8017140	0.86	8017140	0.97	8017140	0.96	8017140	0.94	8017140	0.95
chr1	8020075	8020074	0.37	8020074	0.5	8006233	0.34	8020074	0.86	8020096	0.93
chr1	8020553	8010245	0.57	7978633	0.94	8020552	0.88	7973408	0.79	8015834	0.9
chr1	8029739	8028434	0.8	8029739	0.94	8029739	0.55	8029739	0.55	8029739	0.9
chr1	8033121	8081374	1.0	NA	NA	NA	NA	NA	NA	8051981	1.0
chr1	8036084	8035426	0.55	8034104	0.66	8038670	0.93	8038670	0.68	8035426	0.74
chr1	8038002	8038001	0.91	8038001	0.5	8038001	1.0	8023487	1.0	8083146	0.14
chr1	8040388	8040387	0.95	8040387	1.0	8040387	0.39	8028434	0.87	8050157	0.61
chr1	8041978	8007774	0.63	8041999	0.93	8041999	0.36	8041999	0.7	8041999	0.81
chr1	8043097	8034208	0.36	8045039	0.68	8034104	0.41	8034208	0.45	8034208	0.5
chr1	8045471	8045470	0.95	8045470	0.97	8045470	1.0	8045470	0.97	8045470	0.95
chr1	8046051	8046050	0.59	8046050	0.86	8035252	0.9	8089395	0.75	8033135	0.67
chr1	8048232	8043181	0.92	8055765	0.11	NA	NA	7999791	1.0	NA	NA
chr1	8050401	8050400	0.82	8050412	0.55	8050400	0.8	8050412	0.43	8002548	0.8
chr1	8051033	8051032	0.71	8051032	0.99	8038670	0.99	8051032	0.97	8051032	0.98
chr1	8054885	8054904	0.66	NA	NA	NA	NA	NA	NA	NA	NA
chr1	8057965	8054229	0.37	8056625	0.8	8032944	0.21	8034208	0.55	8034208	0.67
chr1	8058950	8058949	0.52	8058949	0.5	8058949	0.25	8053822	0.17	NA	NA
chr1	8059352	8038449	0.78	8054259	0.65	8059358	0.96	8054259	0.56	8059358	0.87
chr1	8060811	8033517	1.0	NA	NA	NA	NA	NA	NA	NA	NA
chr1	8061108	8050054	0.46	8061107	0.25	8061107	0.41	8061107	0.38	8061107	0.23
chr1	8066678	8022618	0.87	8069050	0.19	8066677	0.99	8061768	0.97	8022618	1.0
chr1	8068509	8059843	0.52	8048694	0.77	8029739	0.41	8029739	0.61	8029739	0.71
chr1	8069458	8069457	0.35	8085867	0.61	8085867	0.77	8085867	0.58	8069447	0.28
chr1	8070166	8070165	0.95	NA	NA	8070165	1.0	8028434	0.93	8070165	0.75
[truncated: 80,464 more rows]
