# Supplementary material for: A deep population reference panel of tandem repeat variation
Source: Nat Commun. 2023 Oct 23;14:6711. doi: 10.1038/s41467-023-42278-3 (PMC10593948; doi:10.1038/s41467-023-42278-3)
Supplement: Supplementary file 5 — Supplementary Data 18 [file 41467_2023_42278_MOESM5_ESM.zip › tag_tables/tag_snp_info_chr12_hg38.csv]

CHROM	TR_POS	AFR_TAG_SNP_POS	LD_AFR	EUR_TAG_SNP_POS	LD_EUR	EAS_TAG_SNP_POS	LD_EAS	AMR_TAG_SNP_POS	LD_AMR	SAS_TAG_SNP_POS	LD_SAS
chr12	108092	108091	0.5	108091	0.94	92604	1.0	108091	0.75	108091	0.5
chr12	122389	122389	1.0	NA	NA	NA	NA	NA	NA	NA	NA
chr12	125749	125581	0.06	NA	NA	NA	NA	NA	NA	NA	NA
chr12	126544	126796	0.44	126594	0.58	126594	0.34	126594	0.53	126594	0.55
chr12	127515	127514	1.0	NA	NA	NA	NA	NA	NA	153914	0.25
chr12	127574	127573	0.81	127573	0.75	127573	0.73	137236	0.57	127573	0.71
chr12	136257	136256	1.0	136256	1.0	136256	1.0	136256	1.0	136256	0.95
chr12	137631	137630	0.5	137630	0.9	137630	0.96	137630	0.89	137630	0.94
chr12	137826	137825	0.94	137825	0.98	137825	0.71	137825	0.98	137825	0.77
chr12	143826	151516	0.22	143826	0.36	143826	0.28	143826	0.41	143826	0.48
chr12	148946	148945	0.86	147402	0.08	NA	NA	106750	1.0	108091	0.17
chr12	149547	184949	0.67	NA	NA	NA	NA	NA	NA	NA	NA
chr12	158175	158174	0.45	158174	0.9	158174	0.69	158174	1.0	158174	0.76
chr12	160118	160140	0.67	160140	0.79	160117	1.0	160140	1.0	160117	0.5
chr12	162221	162220	0.98	162220	0.94	162220	0.98	162220	1.0	162220	0.96
chr12	167577	167576	0.79	167576	0.93	168016	0.99	167576	0.97	167576	0.93
chr12	176621	176620	0.95	176620	1.0	176620	0.73	176620	0.73	175595	0.86
chr12	178107	178106	0.96	178106	1.0	178106	0.95	178106	0.95	178106	0.96
chr12	181301	181038	0.97	181325	0.99	178306	0.91	181325	0.97	181325	0.74
chr12	183557	183561	1.0	183561	0.84	183561	0.62	183561	0.95	183561	1.0
chr12	184752	184751	1.0	184607	0.99	184751	0.98	184751	0.98	184751	1.0
chr12	184927	184930	0.57	184924	0.61	184924	0.83	184347	0.63	181068	0.58
chr12	188678	188683	0.99	188683	0.97	188683	0.99	188683	1.0	188683	0.98
chr12	196959	196958	0.95	196958	0.98	196958	0.92	196958	0.96	196958	1.0
chr12	201022	201021	1.0	NA	NA	NA	NA	193669	1.0	NA	NA
chr12	217936	217935	0.95	217935	0.73	217935	0.45	217935	1.0	217935	0.67
chr12	218759	201228	1.0	218758	1.0	NA	NA	218684	1.0	218684	1.0
chr12	225659	225789	0.76	225789	0.91	225789	0.85	225789	0.9	225658	0.9
chr12	234471	234471	0.74	234471	0.95	234471	0.88	234471	0.95	234471	0.96
chr12	243013	243012	0.73	256083	0.67	243012	0.25	243012	0.67	NA	NA
chr12	246132	243083	0.6	247938	0.93	241877	0.61	247938	0.72	241877	0.6
chr12	251156	252075	0.63	242157	0.98	249822	0.93	252075	0.9	252075	0.89
chr12	251791	251790	0.67	251790	0.63	251790	0.68	251790	0.65	251790	0.67
chr12	257196	257195	0.89	257195	0.76	257195	0.3	257195	0.8	NA	NA
chr12	261926	261934	0.98	261934	0.96	261934	0.84	261934	0.95	261934	0.96
chr12	264756	266129	0.81	265236	0.89	264755	0.99	266129	0.92	265236	0.94
chr12	265396	225436	1.0	NA	NA	NA	NA	NA	NA	NA	NA
chr12	266711	266726	0.78	266726	1.0	266726	0.99	266726	0.94	266726	0.98
chr12	270208	270370	0.68	268738	0.95	268738	0.79	268738	0.95	270979	0.89
chr12	272168	272167	0.97	272167	0.89	272167	0.97	272167	0.94	272167	0.93
chr12	280358	236406	0.02	329897	0.5	280357	0.73	NA	NA	280357	1.0
chr12	283811	283810	0.82	283810	0.86	279491	0.82	283810	0.84	283810	0.96
chr12	284130	284129	0.89	284129	1.0	NA	NA	284129	1.0	NA	NA
chr12	284324	316383	0.03	NA	NA	284323	1.0	284323	1.0	284323	0.5
chr12	284639	284638	0.97	263804	1.0	284638	1.0	284638	0.76	284638	0.67
chr12	287498	287497	0.57	287497	0.94	287497	0.63	287497	0.94	287497	0.69
chr12	289715	310458	0.49	293481	0.96	293481	0.78	293481	0.86	277966	0.94
chr12	296323	296322	0.62	296322	0.97	296322	0.81	305121	0.91	296322	0.97
chr12	306744	286395	0.9	306743	0.27	306743	0.75	306743	0.58	306743	0.6
chr12	306881	306880	0.93	306880	1.0	301821	0.99	306880	0.98	306880	0.98
chr12	315636	315635	0.89	279733	1.0	279733	0.96	271654	0.63	269052	1.0
chr12	316285	316284	1.0	NA	NA	NA	NA	316284	1.0	NA	NA
chr12	318000	317999	0.54	279322	1.0	317999	1.0	317999	1.0	317999	0.67
chr12	324873	278297	0.96	324878	0.5	324878	1.0	NA	NA	337492	0.12
chr12	333439	333438	1.0	NA	NA	333438	1.0	NA	NA	308840	0.02
chr12	336835	336834	0.74	300271	0.84	336834	0.99	328413	0.91	341933	0.91
chr12	337647	339178	0.5	306314	0.57	341157	0.61	337646	0.38	337646	0.9
chr12	339179	339178	0.89	305121	0.69	339178	0.77	334629	0.62	338331	0.8
chr12	339876	339875	0.65	339875	0.6	387226	0.72	339875	0.56	382288	0.53
chr12	341900	327995	0.82	341899	0.75	332142	0.25	298858	0.64	341899	0.82
chr12	348921	309469	0.29	319353	0.8	348920	1.0	NA	NA	NA	NA
chr12	349022	349021	0.92	349021	0.86	347319	0.97	349021	0.98	299534	1.0
chr12	349700	349699	0.27	315501	0.43	NA	NA	349699	0.66	349699	1.0
chr12	353921	355088	0.99	355088	0.84	352432	0.98	345249	0.94	355088	0.87
chr12	357339	357010	0.62	319527	0.98	331091	1.0	319527	0.97	319527	0.99
chr12	361199	316577	0.7	361198	1.0	361198	0.99	361198	0.98	361198	1.0
chr12	364477	345715	0.96	321619	0.5	356697	0.5	NA	NA	367154	0.03
chr12	367704	367703	0.99	367703	1.0	NA	NA	357806	1.0	367703	1.0
chr12	367867	367070	1.0	NA	NA	NA	NA	NA	NA	362858	0.56
chr12	370612	407180	0.55	363799	0.94	333188	0.88	384277	0.84	375929	0.95
chr12	377035	376678	0.96	377034	1.0	377034	0.99	376678	0.95	363799	0.99
chr12	380262	373097	0.5	367563	0.33	428460	0.33	339046	0.33	378343	0.34
chr12	380722	380721	0.94	NA	NA	NA	NA	NA	NA	NA	NA
chr12	380988	380997	0.97	355088	1.0	380997	0.93	345249	0.94	359115	0.95
chr12	382464	364987	0.87	378036	0.95	NA	NA	NA	NA	NA	NA
chr12	382993	382992	1.0	NA	NA	382992	0.87	425285	0.12	380255	0.02
chr12	383220	378785	0.84	367806	0.92	383219	0.85	383219	0.85	367806	0.85
chr12	386909	349312	0.95	386908	1.0	386908	1.0	349312	0.71	371376	0.25
chr12	387227	387226	0.95	338207	0.94	387226	0.98	387226	1.0	387226	0.97
chr12	389102	402092	0.32	398068	0.16	399266	0.32	406720	0.16	347825	0.56
chr12	389552	389569	0.42	389569	0.61	392859	0.63	392859	0.59	389569	0.69
chr12	390736	399175	0.42	399175	0.47	346035	0.56	399175	0.34	399266	0.76
chr12	391457	353368	1.0	NA	NA	NA	NA	NA	NA	361126	0.5
chr12	392172	392171	0.73	392171	0.75	392171	1.0	392171	0.9	392171	1.0
chr12	392747	392746	0.99	392746	1.0	392746	0.99	392746	1.0	392746	0.98
chr12	393538	393537	0.97	393537	0.98	392859	0.99	393537	0.95	393537	0.99
chr12	397654	397653	1.0	397653	0.44	NA	NA	NA	NA	NA	NA
chr12	398444	399290	0.95	396593	1.0	398623	0.98	398623	0.98	398443	0.99
chr12	398766	398765	1.0	NA	NA	398765	0.25	398765	0.25	NA	NA
chr12	399176	397061	0.64	399175	0.5	399175	0.93	399175	0.56	389573	0.53
chr12	404722	404721	0.64	404721	0.46	403930	0.96	401973	0.81	404721	0.7
chr12	405917	405916	0.74	405916	0.92	405916	0.97	405916	0.8	405916	0.91
chr12	409832	409629	0.81	409137	0.89	409831	0.99	409629	0.86	407893	0.89
chr12	409998	409997	0.93	404745	1.0	409997	1.0	371481	1.0	409997	1.0
chr12	410262	409629	0.48	409137	0.9	406605	0.74	409137	0.61	407893	0.81
chr12	411181	411180	0.93	411180	0.97	411180	1.0	411180	0.98	411180	0.97
chr12	414096	414095	0.9	443176	0.12	414095	0.96	414095	1.0	414095	1.0
chr12	415808	415808	0.95	415741	0.99	415808	0.97	415741	0.98	415741	1.0
chr12	417133	417132	0.62	415330	0.3	417132	0.5	427293	0.31	417132	0.48
chr12	417902	416481	1.0	417901	0.63	NA	NA	388856	1.0	417901	1.0
chr12	418682	418681	0.84	418681	0.91	418681	0.69	416938	0.63	418681	0.87
chr12	423309	423182	0.52	416190	0.78	416190	0.79	431212	0.75	417316	0.81
chr12	424372	424371	1.0	NA	NA	424371	0.89	422386	0.5	424371	0.37
chr12	424920	424919	0.96	413666	1.0	424919	0.91	454078	0.72	424919	0.25
chr12	425858	400855	0.25	NA	NA	415966	0.04	NA	NA	NA	NA
chr12	427251	427250	0.96	427250	0.99	427250	0.99	427250	1.0	427250	0.96
chr12	427476	427475	0.65	427475	0.88	427475	0.74	442729	0.67	427475	0.91
chr12	429464	429463	0.97	429463	0.98	429463	0.97	429463	0.99	430818	0.97
chr12	429979	422531	1.0	NA	NA	429974	1.0	NA	NA	407442	1.0
chr12	429991	422531	1.0	NA	NA	429974	1.0	NA	NA	407442	1.0
chr12	433652	433651	0.74	433651	0.81	424405	0.83	433651	0.56	433651	0.85
chr12	434354	434353	0.82	413666	0.84	434353	0.71	433809	0.8	434353	0.94
chr12	436285	436284	0.87	436284	0.97	NA	NA	436284	0.94	436284	1.0
chr12	437844	437845	0.67	438517	0.46	437845	0.65	430818	0.73	430818	0.53
chr12	438913	441730	0.62	438912	0.65	439518	0.96	396190	0.58	438912	1.0
chr12	439520	439519	0.99	438517	1.0	439519	1.0	439519	0.97	438517	0.99
chr12	439782	441730	0.89	437670	0.97	437670	0.93	437670	0.93	437670	1.0
chr12	441746	441745	0.77	434598	0.63	441745	0.85	436115	0.47	441745	0.79
chr12	442938	442937	1.0	NA	NA	NA	NA	442937	1.0	442937	0.6
chr12	443670	443669	1.0	439788	1.0	443669	1.0	443669	1.0	443669	1.0
chr12	445080	445384	0.59	445079	0.93	445079	1.0	445079	0.85	445079	0.97
chr12	445385	445384	0.68	445384	0.87	445384	0.85	445384	0.86	445384	0.81
chr12	445747	445747	0.51	445748	0.86	442294	0.97	445748	0.91	442294	0.86
chr12	445890	445889	0.84	445889	0.98	445889	0.99	445889	0.9	445889	0.97
chr12	446055	445748	0.73	445748	0.6	443905	0.76	445748	0.68	445748	0.6
chr12	447620	413261	1.0	447619	1.0	447619	0.99	447619	0.93	447619	0.93
chr12	448047	448046	0.99	425819	1.0	399175	0.03	448046	1.0	NA	NA
chr12	452650	452649	0.9	452649	0.94	452649	0.74	452649	0.79	452649	0.82
chr12	454102	454107	0.71	454107	0.96	454107	0.78	454107	0.94	454107	0.75
chr12	456428	456435	0.55	456435	0.6	454808	0.61	461077	0.49	461077	0.63
chr12	459154	459153	0.64	459153	0.7	459153	0.63	418050	0.54	459153	0.65
chr12	464631	464630	0.97	464630	0.99	464704	0.98	464630	0.95	464428	0.99
chr12	465517	465516	0.99	465516	0.99	464704	0.97	465516	1.0	465516	0.99
chr12	467556	417657	0.5	NA	NA	NA	NA	NA	NA	NA	NA
chr12	470736	470735	0.95	469818	1.0	NA	NA	470735	1.0	467821	0.57
chr12	471385	470585	0.87	469818	0.66	471384	0.35	470585	0.63	471384	0.38
chr12	471715	467786	0.49	471009	0.93	471720	1.0	471009	0.59	471009	0.96
chr12	472444	472049	0.86	423114	0.07	NA	NA	470111	0.46	NA	NA
chr12	472977	472976	0.61	472976	0.87	472976	0.84	472976	0.84	472976	0.76
chr12	479916	480158	0.7	465335	0.23	479915	0.86	479915	0.65	479915	0.97
chr12	488150	488149	0.94	488149	0.97	488149	0.99	488149	0.94	488149	0.96
chr12	488894	488893	0.81	488893	0.99	488893	0.8	487712	0.97	488893	0.99
chr12	489327	489326	0.98	489326	0.83	486376	0.97	489326	0.87	483205	0.96
chr12	490728	493626	0.73	487825	0.86	487825	0.81	493626	0.75	487825	0.77
chr12	491335	491334	0.7	491334	0.66	491334	0.62	491334	0.75	491334	0.65
chr12	492056	493626	0.99	487825	1.0	487825	1.0	493626	0.98	487825	0.99
chr12	492898	492897	0.91	488690	0.97	492897	1.0	487712	0.96	492897	0.97
chr12	493593	493592	0.52	488690	0.88	493592	0.93	487712	0.74	488690	0.77
chr12	494294	494347	0.72	494347	0.77	494347	0.6	494347	0.65	494347	0.63
chr12	504119	504118	0.48	504449	0.64	504118	0.77	500163	0.52	504118	0.73
chr12	504895	504894	0.79	504894	0.98	504894	0.33	504894	0.97	504894	0.97
chr12	506108	506107	0.87	506107	0.99	506107	0.99	506107	0.98	506107	0.98
chr12	511196	511195	0.96	510384	0.96	510384	0.96	510384	0.94	511195	0.96
chr12	515180	515174	0.98	515174	1.0	515174	0.78	515174	0.97	515174	0.98
chr12	515976	515977	0.5	515976	0.87	515976	1.0	515976	0.82	515976	0.94
chr12	516146	516145	0.94	516145	0.45	516145	0.9	516145	0.74	516145	0.85
chr12	519598	519597	0.68	519503	0.75	519597	0.8	519503	0.76	519503	0.65
chr12	521970	521969	0.98	521969	0.95	521969	0.97	521969	0.97	521969	0.99
chr12	522772	522778	0.96	522778	1.0	522778	0.98	522778	0.97	522778	0.97
chr12	524640	524639	0.96	525236	0.7	525352	0.91	525352	0.74	525255	0.85
chr12	525086	528197	0.64	525236	0.95	527604	0.62	525352	0.87	525255	0.92
chr12	526669	526668	0.88	526668	0.87	NA	NA	526668	0.92	526668	0.44
chr12	527923	527922	1.0	531727	0.17	NA	NA	527732	1.0	NA	NA
chr12	539535	539534	0.56	539534	0.83	539534	0.83	539552	0.78	539534	0.85
chr12	539913	539912	1.0	490172	1.0	NA	NA	534577	1.0	NA	NA
chr12	548367	545953	0.07	NA	NA	NA	NA	NA	NA	NA	NA
chr12	548902	548238	1.0	548854	0.99	548238	1.0	548238	1.0	548835	1.0
chr12	552292	553439	0.57	555215	0.3	553110	0.43	549622	0.37	549622	0.48
chr12	555178	555189	1.0	555189	1.0	555189	0.78	555189	0.91	555189	0.98
chr12	555772	555791	0.92	555791	0.98	555791	0.88	555791	0.97	555791	0.93
chr12	563499	563498	0.95	563498	0.94	563498	0.95	563498	0.92	563498	0.99
chr12	566760	601284	1.0	598211	0.15	NA	NA	NA	NA	NA	NA
chr12	573024	573242	0.66	573023	0.69	572091	0.79	573242	0.53	573023	0.63
chr12	574540	574440	0.95	574780	0.89	574539	0.97	573568	0.91	573568	0.97
chr12	576473	528947	0.33	NA	NA	NA	NA	NA	NA	NA	NA
chr12	579483	579510	0.97	577769	1.0	577769	0.94	578318	0.96	577769	1.0
chr12	580587	580194	0.7	577004	0.61	576910	0.7	577004	0.7	577004	0.79
chr12	582276	580418	0.78	577817	0.89	577817	0.97	580418	0.87	577817	0.93
chr12	582293	580418	0.84	577817	0.92	577817	1.0	580418	0.91	577817	0.92
chr12	582432	532741	0.25	NA	NA	540945	0.25	NA	NA	598024	0.12
chr12	582512	543892	0.12	NA	NA	581159	0.74	534190	1.0	601421	0.57
chr12	583144	536516	0.33	NA	NA	NA	NA	NA	NA	NA	NA
chr12	583184	545736	0.25	NA	NA	NA	NA	NA	NA	NA	NA
chr12	583201	583187	0.74	NA	NA	NA	NA	NA	NA	NA	NA
chr12	583224	583187	0.74	NA	NA	581159	0.95	NA	NA	576122	1.0
chr12	583241	583187	0.74	NA	NA	581159	0.98	NA	NA	576122	1.0
chr12	596923	596933	0.49	573998	0.8	553282	0.01	596933	0.44	596933	1.0
chr12	600653	599932	0.5	600350	0.89	600350	0.65	600350	0.86	599530	0.88
chr12	603007	603006	0.99	603006	0.99	603006	1.0	603006	0.99	603006	0.97
chr12	603662	603667	0.67	603667	0.99	602661	0.89	603667	0.96	602661	0.97
chr12	607352	604546	1.0	607351	0.9	604546	1.0	604546	0.84	607351	0.89
chr12	609945	611369	0.63	610145	0.65	610145	0.74	610145	0.72	610145	0.67
chr12	620617	610029	0.62	620617	0.53	603351	0.56	620617	0.49	620617	0.62
chr12	621453	621472	0.45	621472	0.98	616987	1.0	621472	0.91	602394	0.92
chr12	621818	615113	0.56	615113	0.89	621817	0.99	619544	0.87	615113	0.9
chr12	622123	624537	0.53	625435	0.96	622122	0.92	624537	0.8	622122	0.97
chr12	622777	622781	1.0	650998	0.2	NA	NA	NA	NA	NA	NA
chr12	624035	624034	0.65	NA	NA	NA	NA	579205	0.75	624034	0.81
chr12	624809	627548	0.9	627548	0.99	605410	0.89	627548	0.96	605410	0.89
chr12	625103	625102	0.6	605676	0.49	622343	0.94	605676	0.4	602394	0.72
chr12	627935	611529	1.0	NA	NA	NA	NA	604241	1.0	NA	NA
chr12	630362	630361	0.48	630361	0.88	NA	NA	630361	0.96	630361	1.0
chr12	633499	633498	1.0	633498	0.8	633498	1.0	583572	1.0	633498	1.0
chr12	635054	635053	0.97	635053	0.97	620339	0.98	631896	0.98	631896	0.87
chr12	636078	594593	1.0	NA	NA	670472	0.01	NA	NA	NA	NA
chr12	636377	636398	1.0	624188	0.5	636376	1.0	636398	0.9	607349	0.81
chr12	638414	638417	0.96	638417	1.0	638417	0.99	638417	0.97	638417	1.0
chr12	641845	642453	0.57	641844	0.8	641235	0.76	641844	0.76	641235	0.78
chr12	642249	642248	1.0	642248	1.0	NA	NA	643254	0.83	NA	NA
chr12	649532	647459	0.35	648988	0.6	642783	0.73	642505	0.65	648988	0.73
chr12	650081	650080	0.74	650080	0.75	650080	0.78	658867	0.47	650080	0.6
chr12	654522	654521	0.68	654521	0.98	656362	0.71	654521	0.87	654521	0.91
chr12	654892	654891	0.5	654903	0.57	616395	0.32	654903	0.51	654903	0.9
chr12	655913	646262	0.67	643995	0.5	NA	NA	NA	NA	NA	NA
chr12	656363	656362	0.99	656362	0.99	656362	0.99	656362	1.0	656362	0.99
chr12	656749	656748	0.56	656748	0.98	656748	0.98	656748	0.95	656748	0.96
chr12	658646	652778	0.4	658646	0.38	658646	0.51	658646	0.39	658646	0.34
chr12	659078	659077	1.0	659077	0.96	659077	0.99	659077	1.0	659077	0.98
chr12	660121	659956	0.99	660128	0.99	660128	0.97	659211	1.0	659708	0.99
chr12	662409	662511	0.65	614433	0.73	662409	0.61	662409	0.42	662409	0.54
chr12	664377	666931	0.87	665992	0.98	664376	1.0	666931	0.98	664376	0.99
chr12	665250	665249	0.84	659026	1.0	NA	NA	665249	1.0	NA	NA
chr12	665437	666931	0.92	665436	0.96	664376	0.86	666931	0.96	665436	0.97
chr12	665993	665992	0.89	665992	0.99	665992	0.98	665992	0.98	665992	0.99
chr12	668738	668737	0.66	665326	0.98	665326	0.95	665326	0.86	665326	0.87
chr12	669656	669655	0.6	669655	1.0	669655	1.0	669655	1.0	669655	1.0
chr12	670201	668594	0.7	667842	0.73	670216	0.76	668594	0.66	664290	0.58
chr12	671425	671424	0.91	NA	NA	NA	NA	671424	1.0	671424	1.0
chr12	672541	672488	0.53	674318	0.49	672556	0.56	675682	0.53	672827	0.76
chr12	672557	672488	0.53	674318	0.5	672556	0.58	674318	0.53	672827	0.74
chr12	672955	670740	0.86	670740	0.86	670740	0.81	670740	0.86	673200	0.87
chr12	675618	675615	0.53	672832	1.0	NA	NA	637911	0.85	NA	NA
chr12	676736	676735	0.35	676735	0.45	676735	0.55	676735	0.37	676735	0.52
chr12	677740	677739	0.94	677739	0.78	677739	0.95	677739	0.77	677739	0.77
chr12	679804	679815	0.58	679810	0.7	679815	0.8	668321	0.57	679815	0.83
chr12	680220	680218	0.76	679828	1.0	680122	0.6	680218	0.96	680115	0.68
chr12	681007	681006	1.0	681006	0.91	681006	1.0	681006	1.0	681006	1.0
chr12	683543	683560	0.98	683688	1.0	NA	NA	683688	0.87	NA	NA
chr12	686022	686021	0.41	704182	0.74	668737	0.12	704182	0.81	686021	0.34
chr12	687599	685439	0.84	687598	1.0	687598	0.9	687598	0.98	680115	0.87
chr12	689338	689337	0.89	689337	0.61	689337	0.94	689337	0.45	689337	0.51
chr12	690064	691836	0.56	690131	0.91	690131	0.9	690131	0.86	690067	0.86
chr12	691097	664376	1.0	NA	NA	NA	NA	732435	0.2	NA	NA
chr12	693351	695262	0.62	694322	0.87	693679	0.82	695262	0.85	692312	0.8
chr12	693680	694322	0.82	694322	0.64	695632	0.63	694322	0.61	695191	0.7
chr12	695871	695870	0.46	695870	0.95	695870	0.84	695870	0.96	695870	0.66
chr12	699187	699186	1.0	699186	1.0	699186	0.67	NA	NA	NA	NA
chr12	706505	706756	0.76	705716	0.98	705716	0.57	706479	0.96	705716	0.94
chr12	706706	706705	0.68	706705	1.0	706705	0.25	659460	0.4	682078	0.45
chr12	707590	706756	0.9	707615	0.95	705716	1.0	706479	0.93	705716	1.0
chr12	707929	708322	0.86	707928	0.58	721992	0.46	707928	0.59	707928	0.7
chr12	710058	709702	1.0	NA	NA	710071	0.5	706161	0.78	NA	NA
chr12	710438	734116	0.5	NA	NA	710437	1.0	NA	NA	NA	NA
chr12	710514	691691	0.75	678046	0.12	676527	0.83	NA	NA	NA	NA
chr12	712844	734116	0.5	680510	1.0	712850	0.67	712850	1.0	712850	0.86
chr12	714470	714469	1.0	714469	1.0	714469	0.96	NA	NA	673964	1.0
chr12	715515	715514	0.42	715514	0.93	715514	0.68	715514	0.57	715514	0.98
chr12	716003	716002	1.0	716002	0.97	716002	1.0	716002	0.99	716002	0.99
chr12	716947	716946	0.58	716946	0.93	716946	0.94	716946	0.82	716946	0.96
chr12	717547	717546	0.89	717546	1.0	717546	1.0	712878	1.0	717546	0.73
chr12	719907	719906	1.0	719906	1.0	719906	1.0	NA	NA	719906	1.0
chr12	720617	720616	0.53	720616	1.0	720616	1.0	720616	0.97	720616	1.0
chr12	720833	720832	0.96	710667	0.75	726821	0.94	720832	1.0	720832	0.98
chr12	720994	720984	0.98	720984	1.0	720856	0.97	721129	1.0	720984	0.99
chr12	727860	722274	0.33	NA	NA	681514	0.83	NA	NA	NA	NA
chr12	729972	729845	0.8	729554	0.51	729845	0.95	729971	0.51	736945	0.85
chr12	734083	724845	0.6	732898	0.79	734116	0.47	734116	1.0	732898	0.64
chr12	738365	738364	1.0	NA	NA	NA	NA	NA	NA	785674	0.5
chr12	740141	740140	0.37	741122	0.63	741122	0.64	741122	0.59	741122	0.53
chr12	741777	741776	0.8	741776	0.77	741847	0.99	741776	0.9	741776	0.68
chr12	742662	742661	1.0	694115	0.29	742661	1.0	NA	NA	NA	NA
chr12	743270	743272	0.91	743272	0.91	743272	0.97	743272	0.91	743272	0.9
chr12	745007	745006	0.95	741847	1.0	745006	1.0	745006	0.99	743434	0.99
chr12	745490	745165	0.79	743271	0.79	745165	0.95	745165	0.82	745165	0.75
chr12	747677	747676	0.95	747676	1.0	747789	0.69	747676	0.98	747676	0.92
chr12	748626	748625	1.0	748625	0.86	748637	1.0	748637	0.8	748625	0.59
chr12	749664	749663	0.71	749663	0.96	749663	1.0	749663	0.94	749663	0.82
chr12	750275	750274	0.97	756260	1.0	NA	NA	750274	1.0	NA	NA
chr12	755627	755626	0.99	755626	0.72	NA	NA	755626	0.86	753444	0.87
chr12	766488	766487	0.96	766487	0.99	766487	0.96	766487	0.99	766487	1.0
chr12	768811	768818	1.0	768810	1.0	NA	NA	735709	0.1	759714	1.0
chr12	769977	769976	0.54	NA	NA	806668	0.03	NA	NA	NA	NA
chr12	771969	771968	0.98	768824	1.0	771968	0.2	771968	1.0	753444	1.0
chr12	773259	773258	0.76	738543	1.0	NA	NA	777584	0.5	773258	1.0
chr12	776395	794692	0.51	781100	0.85	780667	0.86	781100	0.79	780667	0.78
chr12	778638	778637	0.71	778637	0.96	778637	0.96	778637	0.98	778637	0.69
chr12	781100	781100	0.95	781100	0.99	771159	1.0	781100	0.99	781100	0.97
chr12	782903	782902	0.94	NA	NA	NA	NA	733321	0.33	NA	NA
chr12	784058	778760	0.93	804441	0.95	773275	0.99	794502	0.96	781190	0.95
chr12	786470	786469	0.8	786469	0.97	788145	0.93	786469	0.96	786469	0.87
chr12	791225	791225	0.31	789534	0.72	773275	0.68	791225	0.59	799267	0.82
chr12	791562	791561	1.0	791561	1.0	788237	0.98	791561	1.0	791561	0.91
chr12	794503	789234	0.79	827302	0.85	788237	0.88	789234	0.88	789234	0.81
chr12	797949	798144	0.67	823954	0.97	798144	0.97	792393	0.86	798144	0.92
chr12	798188	798192	0.98	798593	1.0	798192	0.96	798192	1.0	798192	0.97
chr12	799298	799297	0.64	799297	0.56	799297	1.0	799297	0.51	786764	0.85
chr12	801424	850524	0.26	833014	0.57	801574	0.55	803658	0.48	799267	0.53
chr12	801575	801574	0.76	803658	0.93	821042	0.91	790647	0.62	801574	0.81
chr12	804417	804441	0.96	804441	1.0	798593	0.95	803658	1.0	799267	1.0
chr12	804940	788237	0.61	804939	0.8	796883	0.88	804939	0.8	804939	0.79
chr12	807294	795117	0.91	807293	0.81	807293	0.71	804187	0.69	807293	0.8
chr12	808501	808500	0.97	808500	0.97	NA	NA	808500	1.0	765928	1.0
chr12	808762	808761	0.49	851177	0.64	808761	0.59	852170	0.42	797948	0.51
chr12	809244	779338	0.49	798593	0.77	798593	0.8	798192	0.55	856455	0.7
chr12	810247	810246	1.0	810246	0.97	NA	NA	810246	0.98	810246	0.86
chr12	812942	786764	1.0	NA	NA	NA	NA	786764	1.0	786764	1.0
chr12	814322	814321	0.5	814321	0.98	798593	0.8	814321	0.91	814321	0.72
chr12	816448	816447	0.87	804441	1.0	816447	0.9	803658	1.0	816447	0.96
chr12	824217	789313	0.45	824216	0.92	798593	0.83	824216	0.8	824216	0.84
chr12	824675	824675	0.97	824675	1.0	798144	1.0	817536	0.99	822740	0.99
chr12	827521	827520	0.98	819745	1.0	827520	0.9	827520	0.99	827520	0.93
chr12	828144	828143	0.94	828143	0.93	828143	1.0	828143	0.83	821862	0.93
chr12	833015	833014	0.58	833014	0.97	798593	1.0	803658	0.97	821862	0.96
chr12	835636	835635	0.65	835635	0.77	835635	0.71	798277	0.83	835635	0.75
chr12	835951	791225	0.88	835950	0.25	797455	0.65	835950	1.0	NA	NA
chr12	837573	809013	0.7	837572	0.57	837572	0.59	837572	0.61	788692	0.51
chr12	838078	792399	0.67	838066	0.88	798144	0.9	838066	0.91	822295	0.92
chr12	839885	839884	0.63	839884	0.84	798593	0.84	836433	0.35	821862	0.82
chr12	840292	855340	0.95	856638	0.99	796883	0.99	809727	0.99	837712	0.99
chr12	842478	794412	0.05	NA	NA	NA	NA	NA	NA	NA	NA
chr12	842924	813011	0.93	842923	0.81	NA	NA	842923	0.88	842923	1.0
chr12	844127	837594	0.9	795803	1.0	NA	NA	795803	1.0	NA	NA
chr12	855827	855826	1.0	879513	0.02	893595	0.8	NA	NA	NA	NA
chr12	856457	856455	0.8	820466	0.59	856458	0.73	856458	0.53	820466	0.82
chr12	858195	858194	1.0	858194	1.0	847828	0.07	858194	1.0	821443	0.93
chr12	860928	860927	0.96	860927	0.98	817127	0.6	817536	0.81	822740	0.98
chr12	865797	865796	0.63	NA	NA	865796	1.0	865796	1.0	865796	0.8
chr12	869814	869813	0.77	869813	1.0	869813	1.0	869813	1.0	NA	NA
chr12	878368	878367	0.99	878316	0.97	878367	1.0	878316	1.0	878367	1.0
chr12	879447	884486	0.94	879392	0.96	879457	0.93	879392	0.99	879392	0.94
chr12	879514	879392	0.6	884486	0.71	879392	0.76	879392	0.75	879457	0.54
chr12	880635	880634	0.75	880634	0.87	879392	0.93	880634	0.84	880634	0.89
chr12	889952	924947	0.66	874384	0.83	874384	0.84	874384	0.78	874384	0.95
chr12	891594	891602	0.82	891602	0.99	891602	0.91	891602	0.87	874855	0.75
chr12	892036	892035	0.22	889653	0.66	893691	0.86	893637	0.6	893691	0.64
chr12	892064	892063	0.97	892063	0.96	892063	0.88	892063	0.99	892063	0.92
chr12	893823	893781	0.83	915715	0.75	882140	0.64	873352	0.74	919360	0.83
chr12	896886	895929	0.69	922288	0.8	886440	0.8	873352	0.8	893781	0.76
chr12	898483	922826	0.74	873880	0.76	899030	0.88	898482	0.89	898482	0.91
chr12	899301	899300	0.99	899300	1.0	880231	1.0	899300	1.0	899300	1.0
chr12	902134	902133	0.71	902133	0.9	NA	NA	902133	1.0	941095	0.89
chr12	907321	907320	0.73	904010	0.83	904010	0.93	904010	0.72	907715	0.62
chr12	915711	913064	1.0	915428	0.99	913064	0.97	915428	0.98	912949	0.94
chr12	917716	919618	0.77	922288	0.94	917715	0.94	919618	0.86	917715	0.95
chr12	917771	917770	0.74	878316	0.83	912391	0.87	929576	0.85	912014	0.85
chr12	918562	901139	1.0	NA	NA	NA	NA	872771	0.03	918561	1.0
chr12	920560	920559	0.96	920559	0.98	920559	1.0	920559	1.0	920559	0.98
chr12	921688	876616	0.73	NA	NA	875825	0.29	883559	1.0	883559	0.88
chr12	922816	927303	0.33	NA	NA	NA	NA	NA	NA	NA	NA
chr12	923574	923573	0.82	923573	0.68	923573	0.62	923573	0.68	923573	0.71
chr12	924057	899300	0.56	920765	1.0	920765	0.97	920765	0.98	920765	0.99
chr12	924948	924947	0.77	924947	0.89	912391	0.96	923573	0.82	923573	0.8
chr12	926331	925141	0.99	926330	0.5	NA	NA	879513	1.0	NA	NA
chr12	928518	928517	1.0	NA	NA	NA	NA	928517	1.0	928517	1.0
chr12	930634	920699	0.67	927588	0.92	930633	0.55	930633	0.64	886452	0.74
chr12	930972	931053	0.76	930370	0.8	931053	0.79	930370	0.8	931207	0.87
chr12	933460	933459	0.93	933459	0.83	935592	0.87	933459	0.87	933459	0.8
chr12	935381	935380	0.87	935380	0.97	935380	0.98	935380	0.95	935380	0.93
chr12	936486	936485	0.76	936485	0.79	935592	0.71	938300	0.75	946286	0.77
chr12	937428	893370	0.67	922933	1.0	NA	NA	937427	1.0	904660	0.62
chr12	938686	902712	0.02	NA	NA	NA	NA	NA	NA	NA	NA
chr12	939052	958088	0.62	938300	0.71	935592	0.75	938300	0.7	938300	0.69
chr12	940075	935327	0.95	927588	1.0	NA	NA	935193	0.98	891399	0.86
chr12	941324	899155	1.0	NA	NA	NA	NA	NA	NA	NA	NA
chr12	942748	942747	0.95	942747	0.44	942747	1.0	942747	1.0	942747	1.0
chr12	944761	945465	0.98	944770	1.0	944770	1.0	925141	0.87	980290	0.2
chr12	945349	939990	0.86	943227	0.91	934830	1.0	945764	0.8	937042	0.95
chr12	945443	945442	0.5	945442	1.0	945442	1.0	945442	1.0	NA	NA
chr12	946024	945791	0.45	NA	NA	NA	NA	899899	1.0	NA	NA
chr12	948707	948706	0.29	NA	NA	948706	0.86	NA	NA	948706	0.89
chr12	949050	972766	0.2	NA	NA	NA	NA	NA	NA	NA	NA
chr12	949755	950003	0.74	937718	1.0	949756	0.86	949751	0.69	949755	0.8
chr12	950572	950890	0.77	950263	0.8	950890	0.86	950890	0.85	950890	0.8
chr12	955773	939980	0.25	NA	NA	912308	0.5	NA	NA	955787	1.0
chr12	956549	983410	0.02	NA	NA	NA	NA	NA	NA	NA	NA
chr12	957792	940370	1.0	NA	NA	NA	NA	NA	NA	NA	NA
chr12	958215	953608	0.97	932937	1.0	NA	NA	958214	1.0	930783	0.95
chr12	961880	961879	1.0	961879	1.0	961879	0.86	NA	NA	NA	NA
chr12	962342	962342	0.99	962342	1.0	962342	0.98	962342	1.0	962342	0.97
chr12	962507	962506	0.95	962506	1.0	962506	0.5	962506	1.0	952914	1.0
chr12	963114	963113	1.0	NA	NA	963113	1.0	963113	1.0	963113	1.0
chr12	963825	963824	1.0	963824	0.5	NA	NA	963824	1.0	NA	NA
chr12	964948	949572	0.58	964613	0.9	949572	0.98	955478	0.84	946864	0.83
chr12	964965	949572	0.59	964613	0.88	949572	0.95	955478	0.83	946864	0.82
chr12	966909	977635	0.5	966908	0.71	NA	NA	966908	1.0	966908	1.0
chr12	967382	957382	0.66	967381	0.67	967381	1.0	925141	0.4	967381	0.67
chr12	969792	969791	0.59	927124	0.94	969791	0.5	927124	0.69	990133	0.5
chr12	971756	971755	1.0	971781	1.0	971755	0.75	NA	NA	971781	0.9
chr12	973950	973359	1.0	NA	NA	NA	NA	NA	NA	NA	NA
chr12	978211	992461	0.25	933972	0.4	1027951	0.02	NA	NA	NA	NA
chr12	978880	976058	0.73	978890	0.5	978890	0.75	978890	0.62	976058	0.37
chr12	980604	980362	0.86	980599	1.0	980603	0.93	980603	1.0	980978	0.28
chr12	981335	981364	1.0	NA	NA	NA	NA	NA	NA	NA	NA
chr12	981764	1006190	0.35	980341	0.52	981771	0.37	982491	0.49	982491	0.45
chr12	983411	976058	0.84	975617	0.96	975617	0.87	976058	0.95	976058	0.95
chr12	985679	979539	0.67	NA	NA	NA	NA	NA	NA	NA	NA
chr12	985939	976172	0.64	985938	1.0	963824	1.0	985938	1.0	985938	1.0
chr12	986746	986745	0.61	979538	0.7	986745	0.6	979538	0.7	989330	0.86
chr12	987369	987368	0.99	987368	1.0	982208	1.0	987368	0.96	987368	1.0
chr12	987557	987561	0.97	987561	0.5	987561	0.5	987561	0.99	987561	1.0
chr12	990355	988885	0.7	988885	0.47	990121	0.5	988885	0.48	990355	0.76
chr12	990934	984348	0.48	990934	0.61	990952	0.87	996706	0.5	990934	0.61
chr12	991244	991247	0.73	1008517	0.61	999880	0.79	1008517	0.58	1008517	0.52
chr12	991290	991262	0.25	1004078	1.0	991292	1.0	NA	NA	NA	NA
chr12	995094	995095	0.79	995095	0.51	995095	1.0	995095	0.73	995095	0.51
chr12	996087	996095	1.0	992475	1.0	996095	1.0	996095	1.0	996095	0.95
chr12	999610	995939	0.81	995939	0.47	999609	0.77	999609	0.37	993615	0.71
chr12	1000488	1000487	1.0	1000487	0.79	1000487	0.55	1000487	0.8	1000487	0.75
chr12	1002341	1002340	0.6	1001170	0.87	1002340	0.95	1001170	0.88	1002340	0.7
chr12	1004806	1029024	0.59	1013919	0.48	1002297	0.66	1030029	0.56	999138	0.59
chr12	1005962	998168	0.92	1019913	0.61	1005961	0.74	998168	0.58	1005961	0.58
chr12	1009178	1017521	0.92	1009177	0.7	1009177	0.93	1009177	0.51	1009177	0.67
chr12	1010511	1010510	0.86	1010510	0.92	1010510	0.78	1010510	0.99	1010510	0.93
chr12	1011943	971383	0.53	1011942	0.96	992197	1.0	1011942	0.92	1011942	0.92
chr12	1014022	1014021	0.73	1014021	1.0	1014021	0.97	1014021	1.0	1008833	0.94
chr12	1014173	1014172	0.67	1014172	0.92	1014172	0.49	1014172	0.56	973271	1.0
chr12	1015066	1015075	0.85	1015075	1.0	1015075	0.88	1015075	0.94	1015075	0.93
chr12	1017496	1017495	0.64	1010342	0.63	1017495	0.52	1000957	0.7	1010342	0.87
chr12	1019908	973359	1.0	NA	NA	975636	0.12	NA	NA	NA	NA
chr12	1021699	1021698	0.61	1021698	0.92	1021698	0.98	1008487	0.96	1021698	0.91
chr12	1023410	1023409	0.96	1012965	0.96	1023409	0.79	1012965	0.48	991093	0.89
chr12	1028852	1028851	0.77	1029142	0.91	1008630	0.93	1028851	0.92	1035615	0.97
chr12	1032048	1032047	0.68	1032047	0.96	1032047	0.49	1032047	0.81	1032047	0.96
chr12	1032865	1024947	1.0	1032864	1.0	NA	NA	1032877	0.86	1060927	0.17
chr12	1033040	1033039	0.87	1010342	0.94	1033067	0.6	1033039	0.94	1033039	1.0
chr12	1033471	1020046	1.0	NA	NA	1007460	0.2	1033470	1.0	998915	1.0
chr12	1033639	1021282	1.0	NA	NA	NA	NA	NA	NA	988597	1.0
chr12	1034414	1034411	1.0	NA	NA	NA	NA	NA	NA	NA	NA
chr12	1034551	1022897	1.0	NA	NA	NA	NA	NA	NA	NA	NA
chr12	1036375	1036374	0.8	1036374	0.77	1036374	0.63	1036374	0.79	1036374	0.46
chr12	1038045	1042357	0.1	1014198	0.67	1029681	0.1	1011942	0.01	1060959	0.5
chr12	1038362	1038368	0.91	1010128	0.98	1008630	0.98	1010128	0.91	1029142	0.83
chr12	1039338	1034574	0.62	1039337	0.6	1039337	0.52	999002	0.19	1029142	0.55
chr12	1039528	993510	0.84	996225	0.17	1039527	1.0	1039527	1.0	1039527	0.44
chr12	1040298	1040324	0.26	1040324	0.95	1040324	0.98	1040324	0.99	1040324	0.97
chr12	1041210	1041209	0.64	1041209	0.91	1008833	0.91	1039210	0.91	1041209	0.9
chr12	1042650	1042649	1.0	NA	NA	NA	NA	1020665	1.0	NA	NA
chr12	1052972	1052971	0.52	1052971	0.5	1052971	0.9	1013754	0.63	1052971	0.5
chr12	1056072	1054730	0.73	1054730	0.94	1054730	0.94	1054730	0.85	1054730	0.95
chr12	1060725	1060724	0.74	1014132	0.15	1060724	0.15	1060724	0.47	1069835	0.47
chr12	1061436	1061435	0.82	1057536	0.96	1061435	0.98	1061435	0.96	1061435	0.94
chr12	1063244	1071995	0.91	1026119	1.0	1063262	0.94	1052848	0.9	1052848	0.94
chr12	1064221	1064220	0.63	1064220	0.66	1064220	0.6	1064220	0.76	1064220	0.8
chr12	1064990	1042353	0.02	1064810	0.5	NA	NA	NA	NA	NA	NA
chr12	1065404	1065403	1.0	1065403	1.0	NA	NA	1057791	0.97	1057791	0.95
chr12	1065480	1061710	0.33	1066558	0.5	1054730	0.69	1094022	0.42	1059153	0.56
chr12	1070053	1038610	1.0	NA	NA	1070052	1.0	NA	NA	NA	NA
chr12	1070295	1068762	0.84	1068762	0.99	1070307	0.98	1068762	0.98	1070307	0.56
chr12	1071549	1071548	0.97	1071548	0.99	1071548	0.99	1071548	0.99	1071548	1.0
chr12	1072101	1071548	0.96	1071548	0.98	1068762	0.97	1071548	0.94	1072100	0.87
chr12	1076381	1076397	0.91	1076380	0.91	1068762	0.99	1076380	0.87	1076380	0.99
chr12	1078437	1073418	0.66	1078436	0.67	1078436	0.6	1078436	0.7	1078436	1.0
chr12	1080932	1080931	0.95	1080931	0.87	NA	NA	1080931	0.78	1080931	0.86
chr12	1082023	1082027	0.97	1082027	0.97	1082027	1.0	1092380	0.98	1082027	0.99
chr12	1084671	1084670	0.55	1084670	0.94	1084670	0.95	1084670	0.87	1084670	0.96
chr12	1092002	1092001	0.62	1092001	0.91	1092700	0.96	1092001	0.9	1081958	0.93
chr12	1094023	1094022	0.86	1081830	0.84	1094022	0.92	1094022	0.62	1094022	0.84
chr12	1094416	1094415	0.86	1094503	0.97	1092700	0.93	1081830	0.95	1094503	0.96
chr12	1095398	1093285	0.56	1084638	0.72	1095397	0.61	1095397	0.64	1095397	0.48
chr12	1095931	1095930	0.61	1095948	0.56	1095948	0.53	1095930	0.77	1095948	0.68
chr12	1097716	1097715	0.92	1097295	0.99	1097295	0.71	1097295	0.93	1097295	0.9
chr12	1104127	1104126	0.6	1104126	0.9	1104126	0.53	1104126	0.78	1104126	0.95
chr12	1107208	1097761	0.08	NA	NA	NA	NA	1107207	1.0	1107207	1.0
chr12	1111608	1111607	0.73	1111627	0.5	NA	NA	1111607	0.57	NA	NA
chr12	1116569	1113123	0.95	1116568	1.0	1116568	0.91	1111952	0.98	1116568	0.97
chr12	1119244	1114437	0.76	1101718	0.97	1118916	0.83	1111952	0.87	1111414	0.73
chr12	1119512	1111522	0.25	1119554	0.23	1119562	0.25	1146521	0.25	1119562	0.21
chr12	1125001	1124218	0.93	NA	NA	1125000	1.0	1124218	1.0	1125000	0.76
chr12	1130633	1131512	0.61	1130632	0.8	1130632	0.93	1131512	0.58	1130632	0.9
chr12	1132856	1132921	0.82	1131439	0.77	1132007	0.54	1132855	0.7	1131439	0.61
chr12	1134346	1134345	0.66	1131439	0.98	1134345	1.0	1131439	0.88	1134345	0.99
chr12	1134729	1137071	0.37	1134728	0.75	1135059	0.45	1134728	0.58	1134728	0.64
chr12	1139706	1139705	0.88	1131512	0.82	1139705	0.81	1139705	0.78	1139705	0.83
chr12	1143330	1167251	0.46	1151752	0.3	1160094	0.34	1128495	0.27	1151752	0.51
chr12	1143586	1143585	0.62	1143585	0.75	1124926	1.0	1143585	0.52	NA	NA
chr12	1144615	1144765	0.24	1143676	0.1	1114620	0.19	1154354	0.5	1142812	0.53
chr12	1145024	1145023	1.0	NA	NA	1145023	1.0	NA	NA	1138198	0.94
chr12	1146613	1146612	0.62	1146612	0.68	1156429	0.95	1146612	0.64	1146612	0.88
chr12	1152201	1152206	0.84	1152206	0.93	1150069	0.96	1145285	0.98	1152206	0.94
chr12	1154216	1152246	0.83	1154213	0.75	1168056	0.46	1155515	0.72	1144233	0.48
chr12	1154355	1167251	0.57	1155515	0.89	1145285	0.63	1155515	0.73	1190890	0.48
chr12	1155482	1131070	1.0	1155481	1.0	1155481	0.96	NA	NA	1155481	0.33
chr12	1155863	1155515	0.86	1155515	0.91	1155863	0.81	1155515	0.91	1131085	0.5
chr12	1158597	1158607	0.9	1158607	0.98	1158607	0.86	1158607	0.98	1158607	0.83
chr12	1162488	1162487	0.95	1162487	0.88	1162487	0.55	1162487	0.91	1162487	0.61
chr12	1163701	1163262	1.0	NA	NA	NA	NA	NA	NA	NA	NA
chr12	1164231	1156133	0.4	1160094	0.62	1163197	0.55	1160094	0.49	1160094	0.54
chr12	1165309	1165308	0.69	1165308	0.5	1165308	1.0	1165308	1.0	1165308	0.6
chr12	1167706	1167717	0.74	NA	NA	1196919	0.3	1132636	0.53	1167717	0.39
chr12	1175466	1182105	0.62	1175465	0.93	1175465	0.99	1169309	0.81	1175465	0.97
chr12	1175536	1175535	0.97	1175535	0.99	1175535	0.98	1169510	0.97	1175535	1.0
chr12	1176567	1176566	0.95	1176566	0.67	NA	NA	1128401	1.0	1138198	0.89
chr12	1181784	1181783	0.98	1181783	0.96	1181783	1.0	1181783	0.96	1181783	0.95
chr12	1182661	1182838	0.55	1174145	0.95	1182838	1.0	1184317	0.95	1171932	0.96
chr12	1184138	1150399	0.67	1184137	0.97	1143585	0.9	1184137	0.98	1150399	0.99
chr12	1185732	1182105	0.61	1185731	0.94	1185731	0.99	1185731	0.74	1185731	0.93
chr12	1190891	1188954	0.52	1196611	0.93	1190890	0.97	1192235	0.88	1192235	0.96
chr12	1191852	1191851	0.67	1191851	0.33	1191851	0.22	1150827	0.63	1191851	1.0
chr12	1193432	1193431	0.76	1193431	0.93	1193431	0.89	1193431	0.84	1199807	0.84
chr12	1194429	1194445	1.0	1146695	1.0	NA	NA	NA	NA	NA	NA
chr12	1196498	1196497	0.88	1196497	0.67	1196497	0.87	1196497	0.89	1196497	0.93
chr12	1199780	1199786	0.67	1199786	0.93	1199786	1.0	1199786	0.87	1199786	1.0
chr12	1199914	1199913	0.75	1199933	0.84	1186349	0.5	1199913	0.5	NA	NA
chr12	1200559	1201566	0.78	1201566	0.98	1200563	1.0	1201566	0.95	1200563	1.0
chr12	1204258	1204257	0.61	1208915	0.78	1208915	0.75	1184450	0.63	1208915	0.66
chr12	1209404	1198772	0.77	1208354	0.62	1200449	0.9	1200563	0.54	1199781	0.87
chr12	1210985	1210984	0.81	1210984	0.78	1210984	0.98	1210984	0.86	1210984	0.98
chr12	1211727	1211726	0.99	1211726	0.86	1171224	0.99	1211726	1.0	1211726	0.91
chr12	1213738	1213737	0.95	1213737	0.98	1212787	0.92	1213737	0.58	1213737	0.9
chr12	1213904	1213913	0.25	NA	NA	NA	NA	NA	NA	NA	NA
chr12	1214661	1212156	0.88	1208131	0.92	1199781	0.89	1214701	0.92	1199781	0.93
chr12	1218820	1248484	0.46	1227951	0.77	1227951	0.67	1227951	0.58	1210984	0.8
chr12	1218834	1248484	0.43	1227951	0.53	1227951	0.57	1227951	0.43	1210984	0.77
chr12	1222225	1221392	0.7	1221392	0.82	1221392	0.95	1221392	0.82	1199781	0.91
chr12	1225450	1205415	0.52	1218833	0.37	1219335	0.54	1218833	0.24	1259521	0.55
chr12	1231146	1231145	0.94	1231145	0.94	1231145	0.97	1231145	0.96	1231145	1.0
chr12	1231672	1231671	0.95	1231671	0.95	1231671	0.99	1231671	0.81	1231671	0.93
chr12	1232891	1232896	0.77	NA	NA	1232896	1.0	1229497	1.0	1232906	0.25
chr12	1234564	1234563	1.0	NA	NA	NA	NA	NA	NA	NA	NA
chr12	1236128	1236127	0.93	1189572	1.0	1189572	1.0	1236127	1.0	1200775	1.0
chr12	1238162	1238161	0.57	1227735	0.71	1236661	0.84	1240901	0.71	1232159	0.68
chr12	1239106	1239105	0.66	1239128	1.0	1239105	1.0	1237786	0.67	1239128	0.89
chr12	1244497	1237360	0.73	1227735	0.75	1244497	0.79	1244463	0.74	1227735	0.72
chr12	1245932	1245931	1.0	1245931	1.0	NA	NA	NA	NA	1262071	0.05
chr12	1246330	1241170	1.0	1246334	0.65	1261736	0.03	1237786	1.0	1197812	0.14
chr12	1247229	1247236	1.0	NA	NA	1247236	1.0	NA	NA	1247236	1.0
chr12	1250031	1293453	0.05	NA	NA	NA	NA	NA	NA	NA	NA
chr12	1254944	1254943	0.8	1254943	0.58	1208003	1.0	1254943	0.86	1254943	0.83
chr12	1255800	1255811	0.96	1253200	0.76	1208003	0.53	1253200	1.0	1255811	1.0
chr12	1256278	1256277	0.6	1256277	0.86	1245179	0.61	1256277	0.62	1256277	0.57
chr12	1261658	1218632	0.45	1215528	1.0	1261666	0.76	1261666	0.43	1261657	0.96
chr12	1263990	1263989	0.98	1263989	1.0	1263989	1.0	1263989	1.0	NA	NA
chr12	1264668	1264667	0.91	1221724	1.0	NA	NA	1235064	0.5	1264667	1.0
chr12	1273726	1273735	0.85	NA	NA	NA	NA	1273735	1.0	NA	NA
chr12	1274466	1280068	0.65	1274480	0.83	1273270	0.65	1280068	0.7	1278551	0.68
chr12	1276218	1276223	0.98	1276223	1.0	1267328	0.99	1272007	0.98	1276223	0.96
chr12	1276575	1276574	0.78	1276574	0.68	1276574	0.52	1276574	0.63	1276574	1.0
chr12	1279659	1279658	0.5	1279658	0.9	1245179	0.67	1279658	0.86	1276223	0.7
chr12	1284265	1280068	0.59	1286985	0.35	1290753	0.64	1280068	0.28	1274900	0.6
chr12	1288276	1272842	0.02	NA	NA	NA	NA	NA	NA	NA	NA
chr12	1289027	1289026	0.83	1317168	0.8	1290194	0.97	1289026	0.93	1286985	0.94
chr12	1289171	1289194	0.91	1289194	0.29	1282430	1.0	1289194	0.73	1289194	0.73
chr12	1293630	1293629	0.52	1293629	0.95	1293629	0.74	1293629	0.71	1293629	0.91
chr12	1297199	1300999	0.89	1300999	0.98	1297049	0.95	1297049	0.99	1297049	0.99
chr12	1303639	1303638	1.0	1303638	1.0	1303638	1.0	1303638	1.0	NA	NA
chr12	1303956	1300999	0.88	1300999	0.93	1297049	0.97	1297049	0.93	1297049	0.91
chr12	1308206	1308210	0.79	1307426	0.95	1307426	0.92	1307426	0.92	1307426	0.99
chr12	1309715	1312573	0.85	1307426	0.96	1307426	0.94	1307426	0.97	1307426	0.92
chr12	1309923	1309931	0.31	1268693	0.49	1309931	0.3	1291964	0.45	1309931	0.26
chr12	1310208	1308536	0.61	1306355	0.82	1306355	0.9	1323335	0.75	1306355	0.78
chr12	1313692	1309960	0.98	1304869	0.56	1293695	0.9	1294733	0.79	1305017	0.91
chr12	1313999	1309960	1.0	1304419	1.0	1293695	1.0	1294733	1.0	1305017	0.89
chr12	1315342	1315716	0.98	NA	NA	NA	NA	1306028	1.0	NA	NA
chr12	1315898	1309960	0.91	1304419	1.0	1293695	1.0	1294733	0.98	1305017	1.0
chr12	1317169	1316078	0.84	1307426	0.84	1307426	0.84	1307426	0.85	1307426	0.82
chr12	1321326	1309960	0.87	1304419	0.94	1293695	0.74	1294733	0.95	1305017	0.96
chr12	1327842	1327841	0.77	1327841	0.71	1327841	0.73	1326031	0.67	1326031	0.58
chr12	1330442	1330442	0.98	1330442	0.95	1330442	0.97	1330442	0.93	1333119	0.99
chr12	1335883	1335882	0.71	1335882	0.84	1335882	0.41	1335882	0.3	1322484	0.77
chr12	1336804	1336803	0.68	1336803	0.75	1328985	0.43	1336803	1.0	1336803	0.36
chr12	1337309	1337314	0.71	1337314	0.9	1330442	0.99	1337314	0.69	1337314	0.96
chr12	1342469	1342468	0.56	1333365	0.77	1330990	0.68	1352088	0.78	1343920	0.8
chr12	1343850	1343849	0.74	1343849	0.99	1335612	0.99	1343849	0.98	1343849	0.96
chr12	1345188	1345940	0.91	1333365	0.94	1353220	0.92	1352088	0.95	1345330	0.88
chr12	1346156	1346159	0.97	1346159	0.98	1346159	0.99	1346159	0.97	1346159	0.98
chr12	1346949	1345330	0.9	1333365	0.99	1343920	0.99	1345940	0.98	1343920	0.98
chr12	1348693	1348692	0.86	1304419	0.92	1348692	0.47	1348692	0.91	1348692	0.96
chr12	1349661	1349415	0.44	1304419	0.62	1349660	0.44	1349415	0.61	1334217	0.55
chr12	1354524	1358959	0.82	1333877	0.97	1354523	0.98	1354523	0.96	1354523	0.99
chr12	1356213	1356213	0.7	1386080	0.35	1335612	0.41	1317168	0.32	1355934	0.41
chr12	1356452	1356451	1.0	NA	NA	1356451	1.0	NA	NA	NA	NA
chr12	1358239	1355858	0.89	1358238	0.89	1358238	0.76	1358238	0.86	1339649	0.9
chr12	1362430	1361313	0.68	1376807	0.41	1362448	0.59	1362460	0.47	1313707	0.22
chr12	1363722	1345187	0.03	NA	NA	NA	NA	NA	NA	NA	NA
chr12	1365328	1365327	0.56	1365327	0.65	1365327	0.36	1380376	0.38	1365327	1.0
chr12	1374825	1374182	0.63	1364839	0.53	1346283	0.65	1374746	0.55	1339649	0.6
chr12	1385283	1418615	0.06	NA	NA	1385282	0.25	1424852	0.07	NA	NA
chr12	1393607	1352914	0.24	1354523	0.66	1382833	0.69	1390350	0.61	1354523	0.51
chr12	1395408	1395407	0.87	1394828	0.9	1378912	0.89	1375898	0.9	1394828	0.83
chr12	1395935	1394985	0.95	1394828	0.99	1378912	1.0	1375898	0.98	1394828	0.99
chr12	1401749	1402892	0.27	1399813	0.42	1401426	0.45	1401748	0.63	1355019	0.45
chr12	1402528	1402545	0.95	1402522	1.0	NA	NA	1394171	0.91	NA	NA
chr12	1404385	1404384	0.64	1403923	0.99	1404384	0.98	1404384	0.94	1404384	0.95
chr12	1405147	1404040	0.23	1393607	0.31	1414193	0.25	1421571	0.44	1404040	0.39
chr12	1405294	1405293	0.67	1405293	0.81	1405293	0.79	1405293	0.87	1405293	0.84
chr12	1407278	1407277	0.97	1407277	1.0	1407277	1.0	1407277	0.88	1407277	0.99
chr12	1407293	1407277	0.94	1407277	1.0	1406221	0.98	1407277	0.98	1407277	0.95
chr12	1407819	1407818	1.0	1388979	1.0	NA	NA	1407818	1.0	NA	NA
chr12	1409705	1409702	0.33	1373592	0.25	NA	NA	1400245	0.5	NA	NA
chr12	1410135	1410134	1.0	NA	NA	1410134	1.0	NA	NA	NA	NA
chr12	1410645	1410644	0.67	1410644	0.77	1407115	0.43	1410644	0.57	1410644	0.79
chr12	1414845	1373578	0.27	NA	NA	NA	NA	NA	NA	NA	NA
chr12	1417436	1417435	0.94	1417435	0.96	1415987	0.94	1417435	0.95	1417300	0.82
chr12	1417781	1417780	0.5	1417780	0.79	1417780	0.72	1437508	0.63	1417780	0.64
chr12	1419865	1419864	0.48	1437508	0.45	1419864	0.72	1417780	0.51	1419864	0.56
chr12	1420441	1420030	0.77	1406216	0.63	1415987	0.94	1421942	0.7	1410174	0.87
chr12	1421862	1421861	0.52	1421861	0.69	1421861	0.92	1421861	0.63	1410174	0.6
chr12	1422532	1422531	0.95	1422531	0.96	1422531	0.99	1422531	0.92	1423289	0.96
chr12	1424022	1424035	0.94	NA	NA	NA	NA	1424035	1.0	1424035	1.0
chr12	1426103	1426102	0.56	1437508	0.7	1426102	0.71	1437508	0.76	1437508	0.65
chr12	1430382	1430381	0.52	1430381	0.44	1425546	0.01	1430381	0.4	1430381	1.0
chr12	1434946	1416644	0.59	NA	NA	NA	NA	NA	NA	NA	NA
chr12	1436155	1436155	0.39	1439000	0.91	1431513	0.54	1439000	0.77	1439000	0.68
chr12	1436972	1436988	0.86	1425328	0.98	1425328	1.0	1440199	0.56	1436971	0.86
chr12	1440500	1439980	0.56	1440505	0.32	1478520	0.2	1441641	0.44	1415556	0.67
chr12	1442904	1442903	1.0	1424833	0.25	1442903	1.0	NA	NA	1442910	1.0
chr12	1447030	1446413	0.71	NA	NA	1485256	0.25	1446413	0.86	1447029	1.0
chr12	1447545	1446578	0.68	1445136	1.0	1468991	0.24	1401226	0.4	1443717	0.71
chr12	1447618	1447627	0.66	1447627	0.5	1447627	0.69	1447627	0.53	1447627	0.64
chr12	1451006	1451005	1.0	NA	NA	NA	NA	NA	NA	NA	NA
chr12	1451451	1451474	0.93	1441172	1.0	NA	NA	1465164	0.84	NA	NA
chr12	1457895	1410134	1.0	NA	NA	1473629	0.1	NA	NA	NA	NA
chr12	1459465	1459464	0.93	1459464	0.6	1459464	0.87	1459464	0.78	1459464	0.89
chr12	1463697	1463759	0.45	1463307	0.89	1463307	0.83	1463759	0.77	1463759	0.88
chr12	1468645	1468662	1.0	NA	NA	NA	NA	NA	NA	NA	NA
chr12	1469853	1469852	0.99	NA	NA	NA	NA	1454734	1.0	NA	NA
chr12	1470121	1470120	0.86	1470120	1.0	1468676	1.0	1470120	0.83	1470120	1.0
chr12	1470442	1470441	0.49	1470450	1.0	1470450	0.8	1451428	0.75	NA	NA
chr12	1472650	1472167	0.88	1471641	0.99	1471641	0.97	1471641	0.96	1471641	1.0
chr12	1475968	1475967	0.98	1475967	0.98	1475967	0.99	1475967	0.97	1475967	0.98
chr12	1476256	1476255	0.59	1476255	0.73	1476255	1.0	1476255	0.73	1476255	1.0
chr12	1480093	1480092	0.91	1480092	1.0	1480092	0.97	1480092	0.93	1480092	0.97
chr12	1484304	1484363	0.97	1484303	1.0	1484303	0.67	1482956	1.0	1484303	1.0
chr12	1486353	1486363	0.98	1444816	1.0	1486363	1.0	1486363	1.0	1486363	1.0
chr12	1486412	1486417	0.83	1486417	0.97	1486417	0.98	1486417	0.93	1486417	0.95
chr12	1487541	1486686	0.65	1486417	0.99	1488464	0.99	1486417	0.98	1486417	0.97
chr12	1487760	1487769	0.89	1487757	0.97	1487757	0.97	1487769	0.97	1486417	0.98
chr12	1487810	1487822	0.77	1487809	0.97	1487809	0.96	1486417	0.98	1487809	0.98
chr12	1501241	1498947	0.81	1501241	1.0	1501241	1.0	1501241	1.0	1501241	1.0
chr12	1501242	1498947	0.83	1501241	0.98	1501241	0.99	1501241	0.99	1501241	0.99
chr12	1502634	1502680	0.81	1502680	0.8	1522184	0.47	1502680	0.76	1502680	0.67
chr12	1504107	1504007	0.38	1506536	0.41	1503757	0.91	1509224	0.47	1504106	0.61
chr12	1505890	1505889	0.99	1505889	1.0	1505889	0.96	1505889	0.97	1505889	0.98
chr12	1506193	1506192	0.4	1506034	0.67	1504091	0.9	1504091	0.68	1506034	0.5
chr12	1507319	1507338	0.89	1507338	0.97	1507318	0.97	1507318	1.0	1507318	0.98
chr12	1507845	1507844	0.84	1507263	0.97	1507606	0.99	1510211	0.98	1507844	0.98
chr12	1512012	1511176	0.85	1509952	1.0	1510134	0.99	1511176	0.95	1511176	1.0
chr12	1513144	1530666	0.02	NA	NA	NA	NA	NA	NA	NA	NA
chr12	1514203	1514202	0.72	1514202	0.63	1514202	0.82	1514202	0.69	1514202	0.77
chr12	1518459	1497974	0.67	NA	NA	NA	NA	NA	NA	NA	NA
chr12	1519467	1519466	0.92	NA	NA	NA	NA	1498054	1.0	NA	NA
chr12	1521234	1521233	1.0	NA	NA	1521233	0.75	NA	NA	NA	NA
chr12	1522165	1521286	0.99	1520682	0.99	1520682	0.99	1520682	0.99	1520682	0.99
chr12	1522681	1521389	0.9	1520682	0.96	1522598	0.98	1520682	0.97	1520682	0.97
chr12	1524755	1524754	0.7	1525002	0.67	1524754	0.68	1524404	0.71	1524754	0.66
chr12	1530983	1530982	0.95	1530982	1.0	1530982	0.79	1530982	0.92	1530982	0.67
chr12	1541526	1541525	0.62	1541525	0.84	1541525	0.98	1541525	0.81	1541525	0.87
chr12	1542441	1542440	0.76	1541511	0.54	1542440	0.84	1541022	0.49	1537765	0.42
chr12	1543577	1543600	0.79	1543576	0.92	1543576	0.99	1543576	0.72	1543576	0.97
chr12	1544716	1544715	0.88	1543982	1.0	1543982	0.91	1544363	0.94	1544715	0.99
chr12	1555013	1555766	0.4	1557720	0.53	1554847	0.63	1557720	0.41	1557720	0.63
chr12	1556196	1556195	0.83	NA	NA	1556195	1.0	NA	NA	NA	NA
chr12	1559476	1554926	1.0	1559475	0.73	1586315	0.12	1559475	1.0	1559475	0.71
chr12	1561002	1539928	0.17	NA	NA	1561023	1.0	NA	NA	1548896	0.67
chr12	1562328	1562328	0.68	1562328	0.87	1562328	0.76	1562328	0.67	1562328	0.81
chr12	1562746	1562184	0.6	1565073	0.34	1561787	0.46	1562091	0.23	1557650	0.4
chr12	1569398	1569397	0.66	1569397	0.56	1569397	0.8	1568595	0.61	1568595	0.54
chr12	1574006	1574014	0.99	1574014	1.0	1574014	0.93	1574014	0.94	1574014	0.99
chr12	1574909	1575488	0.8	1575488	0.88	1575488	0.98	1575488	0.94	1575488	0.94
chr12	1577428	1577427	0.34	1577427	0.57	1577427	0.94	1577649	0.72	1577649	0.85
chr12	1579612	1579611	0.95	1579611	0.89	1579611	1.0	1579611	0.96	1579611	0.46
chr12	1582129	1580675	0.97	1582128	0.71	1580675	0.59	1582128	0.66	1582128	0.41
chr12	1583384	1583383	0.85	1583383	0.98	1583383	0.94	1583383	0.9	1583383	0.75
chr12	1585398	1581105	0.49	1584826	0.86	1585397	0.97	1585397	0.82	1585397	0.96
chr12	1586183	1578991	0.38	1586182	0.44	1586198	0.4	1580229	0.55	1586182	0.89
chr12	1589225	1587106	0.58	1588844	0.77	1588844	0.75	1602652	0.64	1588844	0.84
chr12	1590143	1590142	0.68	1590142	0.79	1590142	0.98	1590142	0.67	1590142	0.91
chr12	1592182	1589571	0.31	1592190	0.88	1592190	0.94	1597255	0.66	1592211	0.4
chr12	1594156	1594156	0.36	1593395	0.2	1597639	0.54	1594156	0.58	1594156	0.52
chr12	1594258	1578919	1.0	1594248	1.0	1594248	1.0	NA	NA	1589565	1.0
chr12	1594369	1578919	0.67	1594248	1.0	1589565	1.0	NA	NA	1594353	1.0
chr12	1597908	1597907	1.0	1597907	1.0	1597907	0.8	1584944	0.86	1597907	0.95
chr12	1599685	1599684	1.0	NA	NA	NA	NA	1588771	1.0	NA	NA
chr12	1601961	1601966	0.55	1601966	0.94	1601966	0.99	1601966	0.86	1601966	0.98
chr12	1606932	1607344	0.89	1595189	0.57	1606931	0.67	1607344	0.91	1606931	0.94
chr12	1607314	1607333	0.33	NA	NA	1562724	0.11	1637481	0.07	1607333	0.28
chr12	1607835	1607834	0.98	1607834	0.67	NA	NA	1607834	0.85	1607834	0.89
chr12	1609091	1609090	1.0	NA	NA	NA	NA	NA	NA	NA	NA
chr12	1609586	1609586	0.83	1609586	0.97	1609586	0.98	1609586	0.93	1609586	0.95
chr12	1610636	1596285	0.67	1610635	1.0	1610635	1.0	1610635	1.0	1610635	1.0
chr12	1611871	1611870	0.97	1611870	0.86	1611870	0.9	1611870	0.93	1611870	0.86
chr12	1614989	1614989	0.96	1614989	0.97	1614989	0.98	1614989	0.95	1614989	0.98
chr12	1617295	1617245	0.96	1617235	0.99	1617245	1.0	1617245	0.99	1617235	0.99
chr12	1620545	1620544	0.95	1605138	0.33	1662316	0.35	1620544	0.62	1620544	0.8
chr12	1620704	1622400	0.54	1621276	0.61	1620538	0.74	1622400	0.66	1620172	0.65
chr12	1621708	1621902	0.6	1619422	0.67	1621707	0.76	1619422	0.62	1619422	0.67
chr12	1625980	1625979	0.7	1625979	0.82	1625979	0.25	1625979	0.82	1625979	0.78
chr12	1626268	1626267	0.54	1626267	0.82	1626267	0.92	1626143	0.76	1626267	0.9
chr12	1626570	1626569	0.89	1626569	0.51	1626569	1.0	1626569	0.92	1626569	0.67
chr12	1628161	1628160	0.96	1628160	1.0	1628160	0.94	1628160	0.93	1628154	0.95
chr12	1628910	1628920	0.52	1628093	0.92	1649894	0.1	1628919	1.0	1628919	0.75
chr12	1636703	1636702	0.93	1636702	0.75	1636702	0.78	1636702	0.97	1636702	0.81
chr12	1637582	1637581	0.69	1635610	0.83	1637581	0.82	1637581	0.66	1637581	0.76
chr12	1637750	1637749	0.75	1637749	0.67	1637749	0.76	1637749	0.49	1632116	0.81
chr12	1638248	1638247	0.86	1646096	0.33	1638247	1.0	1601061	1.0	NA	NA
chr12	1639128	1639137	0.64	1639137	1.0	1656673	0.07	NA	NA	1639137	1.0
chr12	1640178	1619095	0.33	NA	NA	NA	NA	NA	NA	NA	NA
chr12	1641386	1641385	0.65	1644021	0.81	1643613	0.81	1644021	0.69	1641385	0.87
chr12	1643769	1643769	0.92	1643769	0.59	1643769	0.96	1643769	0.58	1644124	0.74
chr12	1650102	1648577	0.45	1648577	0.76	1649632	0.67	1648577	0.53	1648577	0.71
chr12	1651604	1652357	0.48	1648004	0.79	1652357	0.85	1648004	0.67	1652588	0.71
chr12	1652691	1652694	0.56	1652694	0.98	1653337	0.81	1652694	0.98	1652694	0.89
chr12	1656672	1656673	0.8	1656673	0.85	1656673	0.88	1656673	0.86	1656673	0.92
chr12	1657641	1657640	0.86	1657640	0.87	1657640	0.95	1657640	0.88	1657640	0.89
chr12	1658203	1658201	0.83	1658214	0.98	1659714	0.93	1658214	0.95	1658214	0.95
chr12	1659365	1659364	0.89	1659364	0.79	1659364	0.93	1659364	0.74	1659364	0.28
chr12	1664549	1664548	1.0	NA	NA	NA	NA	NA	NA	NA	NA
chr12	1665723	1665722	0.86	NA	NA	1665722	1.0	1643688	0.5	1674952	0.5
chr12	1666645	1666652	0.89	NA	NA	1658202	0.5	1666652	1.0	NA	NA
chr12	1668055	1682751	0.14	NA	NA	NA	NA	NA	NA	NA	NA
chr12	1669702	1669701	0.99	1668968	1.0	1669701	0.98	1669701	0.9	1669701	0.95
chr12	1671216	1671215	0.93	1671215	1.0	NA	NA	1671215	1.0	NA	NA
chr12	1671433	1671432	1.0	1658857	0.5	NA	NA	NA	NA	NA	NA
chr12	1671931	1671936	1.0	1671936	1.0	NA	NA	1671936	1.0	NA	NA
chr12	1672278	1677626	0.5	1701324	0.5	1664159	0.17	1654643	0.05	1661506	0.4
chr12	1672989	1672999	0.51	1672988	0.17	NA	NA	1672999	0.8	1672988	0.67
chr12	1673427	1673426	0.93	1714016	0.52	1673426	0.2	1673426	0.78	1642639	0.39
chr12	1674413	1674412	0.94	1674412	0.67	NA	NA	1674412	1.0	1674412	1.0
chr12	1675891	1675899	0.62	1675899	1.0	1675899	0.71	1672999	0.68	1653490	0.33
chr12	1677048	1677068	0.6	1677047	0.71	1677047	0.72	1677047	0.78	1677047	0.72
chr12	1679608	1679600	0.99	1679600	1.0	NA	NA	1640743	1.0	1679600	1.0
chr12	1681238	1681237	0.44	NA	NA	1681237	0.74	1640185	1.0	1681237	0.86
chr12	1682550	1682549	0.98	NA	NA	1682549	0.64	1673924	1.0	1725440	0.05
chr12	1682752	1678378	0.79	1676131	0.56	1682751	0.61	1678378	0.47	1677068	0.7
chr12	1683451	1683450	1.0	NA	NA	1683450	1.0	NA	NA	1683450	0.17
chr12	1687787	1687786	1.0	1687786	0.94	1688197	0.96	1687786	1.0	1687786	1.0
chr12	1688130	1688129	0.57	1688197	0.73	1685155	0.7	1685155	0.82	1688129	0.76
chr12	1688198	1688197	0.6	1674085	0.78	1689552	0.75	1674085	0.8	1674085	0.75
chr12	1692087	1694355	0.79	1693150	0.91	1693150	0.93	1693150	0.89	1693150	0.9
chr12	1692730	1702141	0.65	1702141	0.88	1692729	0.99	1692729	0.97	1692729	0.97
chr12	1693521	1693520	0.98	1693459	0.99	1693520	0.99	1693520	0.97	1693520	0.99
chr12	1694873	1694443	1.0	1693862	1.0	1694872	0.98	1693862	1.0	1694872	0.95
chr12	1695012	1693150	0.84	1693150	0.95	1693150	0.95	1693150	0.96	1693495	0.94
chr12	1695844	1695857	1.0	NA	NA	1653287	0.08	NA	NA	1729646	0.2
chr12	1696399	1696398	0.83	1696398	0.97	1696398	0.98	1696398	0.99	1696398	0.94
chr12	1698206	1698206	0.8	1693862	0.8	1693862	0.97	1693862	0.72	1683938	0.89
chr12	1698869	1678378	1.0	1652403	1.0	1698868	1.0	1678378	0.93	NA	NA
chr12	1700798	1678378	0.55	1693862	0.91	1700797	0.95	1693862	0.6	1700797	0.97
chr12	1703720	1694443	0.68	1693862	0.98	1683938	0.98	1693862	0.96	1683938	0.89
chr12	1704016	1704015	0.56	1692382	0.88	1704015	0.52	1682274	0.65	1674017	0.79
chr12	1707413	1707412	0.94	1707412	0.5	NA	NA	1682626	0.93	NA	NA
chr12	1708187	1708186	0.9	1726668	0.96	1708186	0.97	1743294	0.93	1734244	0.88
chr12	1708724	1708742	0.46	1708742	0.9	1672028	1.0	1708742	0.92	1708742	0.75
chr12	1711597	1678378	0.61	1693822	0.67	1711613	0.99	1726668	0.49	1711613	0.68
chr12	1717710	1717709	0.97	1693862	1.0	1741182	0.89	1717709	1.0	1683938	1.0
chr12	1718456	1718455	0.8	1692382	0.92	NA	NA	1678106	0.94	1674017	0.87
chr12	1719681	1719680	0.53	1719680	0.65	1719680	0.47	1680267	0.54	1719680	0.91
chr12	1723641	1723640	0.99	1723640	0.94	1693862	0.92	1723640	1.0	1723640	0.75
chr12	1725126	1725125	0.85	1725125	0.82	1725125	0.81	1725125	0.77	1725125	0.77
chr12	1727859	1727309	0.88	1693862	0.95	1693862	0.84	1693862	0.95	1683938	0.95
chr12	1728116	1727386	0.79	NA	NA	1728115	1.0	NA	NA	NA	NA
chr12	1730223	1730222	0.68	1730222	0.5	1730222	0.5	1705892	1.0	1730222	0.72
chr12	1730617	1732000	0.53	1730627	0.59	1732158	0.61	1730627	0.58	1701896	0.51
chr12	1740103	1740102	0.97	1740102	1.0	1740102	1.0	1740102	1.0	NA	NA
chr12	1742006	1742005	0.97	1742005	1.0	1742005	0.98	1742005	0.87	1742005	0.97
chr12	1744099	1744113	0.59	1701208	0.96	1735484	0.97	1744098	0.97	1744098	0.99
chr12	1746486	1705892	1.0	NA	NA	NA	NA	1705892	1.0	1752523	1.0
chr12	1747705	1747704	1.0	1747704	0.44	1747704	1.0	1747704	1.0	1747704	0.56
chr12	1750404	1750403	0.98	1754562	0.98	1754562	0.83	1773306	0.94	1754562	0.97
chr12	1751019	1709205	0.5	1751018	0.33	NA	NA	1751018	1.0	1751018	1.0
chr12	1751690	1762565	1.0	1776274	0.03	1760640	0.25	1728958	0.07	NA	NA
chr12	1756453	1774523	0.46	1757038	0.82	1783399	0.71	1759361	0.77	1774523	0.62
chr12	1760030	1760039	0.56	NA	NA	NA	NA	1714667	0.99	NA	NA
chr12	1769921	1769920	0.83	1751827	0.69	1769920	0.69	1767240	0.67	1752001	0.62
chr12	1780744	1733893	1.0	1748611	1.0	NA	NA	1733893	1.0	1748611	0.92
chr12	1783400	1783650	0.74	1783650	0.81	1751375	0.94	1766464	0.74	1783650	0.77
chr12	1789421	1789420	0.69	1789420	1.0	1777548	0.67	1789430	0.89	1789420	0.27
chr12	1789757	1789756	0.68	1789756	0.52	1789756	0.96	1789756	0.48	1789756	0.64
chr12	1790287	1790286	0.43	1790051	0.57	1790051	0.59	1790051	0.66	1790051	0.65
chr12	1795736	1746485	1.0	NA	NA	NA	NA	1746485	1.0	NA	NA
chr12	1801000	1790062	0.08	NA	NA	1782960	1.0	NA	NA	NA	NA
chr12	1802015	1805107	0.24	1807604	0.62	1803026	0.61	1799107	0.67	1807604	0.38
chr12	1804121	1804121	0.18	1805504	0.42	1804121	0.37	1805504	0.28	1800813	0.3
chr12	1819002	1817181	0.79	1819001	0.97	1818135	0.95	1819001	0.85	1819001	0.98
chr12	1835423	1835422	0.82	1835422	0.76	1834898	0.96	1835422	0.89	1834898	0.57
chr12	1848763	1851071	0.7	1851071	0.98	1849783	0.91	1851071	0.9	1849783	0.95
chr12	1850591	1835853	0.04	NA	NA	NA	NA	NA	NA	1863908	1.0
chr12	1850882	1850881	0.58	1853826	0.54	1848422	0.77	1847145	0.55	1850881	0.59
chr12	1851651	1858360	0.6	1849783	0.83	1855375	0.93	1847609	0.83	1855250	0.86
chr12	1855293	1813682	1.0	NA	NA	NA	NA	NA	NA	1855292	1.0
chr12	1861447	1863846	0.53	1861446	1.0	1861446	0.8	1862352	0.6	1862352	0.85
chr12	1862432	1842608	0.01	NA	NA	1829344	0.01	NA	NA	1813445	0.07
chr12	1863898	1863897	0.77	1864182	0.79	1864182	0.85	1864182	0.79	1864182	0.81
chr12	1865655	1865654	1.0	1855999	0.08	NA	NA	NA	NA	NA	NA
chr12	1866788	1866787	0.38	1866787	0.82	1866787	0.73	1866787	0.69	1866787	0.81
chr12	1871553	1823543	0.8	NA	NA	NA	NA	NA	NA	NA	NA
chr12	1895624	1848444	1.0	NA	NA	NA	NA	1866618	1.0	NA	NA
chr12	1896606	1907275	0.49	1889305	0.7	1866044	0.63	1889305	0.51	1889305	0.55
chr12	1898374	1898373	0.99	1893196	1.0	1889103	0.98	1893196	0.95	1889103	0.96
chr12	1898677	1898578	0.91	1893196	0.93	1889103	0.92	1893196	0.87	1889103	0.84
chr12	1907227	1891013	1.0	NA	NA	NA	NA	1924847	0.01	NA	NA
chr12	1909179	1909174	1.0	1867783	1.0	1867783	0.98	1909174	0.99	1867783	1.0
chr12	1916574	1915150	1.0	1915150	1.0	1872985	1.0	1915150	1.0	1916038	1.0
chr12	1922403	1922097	0.33	NA	NA	1901999	0.01	NA	NA	NA	NA
chr12	1922846	1922845	0.95	1922845	0.69	1922845	0.76	1922845	1.0	1922845	1.0
chr12	1924057	1923844	0.79	1896606	0.01	NA	NA	NA	NA	1928553	1.0
chr12	1924226	1924208	0.39	1925721	0.93	1924225	0.97	1925721	0.77	1924225	0.95
chr12	1933146	1933158	0.88	1933158	0.79	1932853	0.88	1933158	0.77	1932853	0.81
chr12	1940590	1940589	0.98	1940589	1.0	1941063	1.0	1940589	0.99	1940589	0.99
chr12	1952341	1952340	0.8	1951414	0.95	1952340	0.99	1951414	0.91	1952340	0.99
chr12	1953158	1953157	0.67	1943910	0.95	1943910	0.88	1943910	0.92	1953157	0.95
chr12	1954182	1954181	1.0	NA	NA	NA	NA	1923967	1.0	NA	NA
chr12	1954536	1954536	0.89	1951414	0.99	1954536	0.97	1951414	0.98	1954536	0.95
chr12	1959960	1953157	0.57	1959959	0.84	1951414	0.87	1970159	0.86	1959959	0.79
chr12	1968353	1968352	0.52	1968352	0.98	1968352	0.4	1968352	0.68	1968352	0.89
chr12	1969546	1969545	0.43	1977879	0.95	1969545	0.93	1977879	0.77	1977879	0.95
chr12	1979316	1979315	1.0	NA	NA	1979315	1.0	NA	NA	NA	NA
chr12	1983126	1983125	0.31	NA	NA	NA	NA	1983125	0.67	1958760	0.04
chr12	1983844	1983843	1.0	1983843	1.0	1983843	1.0	1983843	1.0	1983843	1.0
chr12	1985036	1985035	0.49	1985035	0.43	1985035	0.43	1985035	0.71	1985035	0.16
chr12	1989342	1989346	0.73	1989346	1.0	NA	NA	1989346	1.0	1989346	0.33
chr12	1990985	1990984	0.7	1997483	0.67	1988550	0.92	1990984	0.63	1997483	0.66
chr12	1993624	1990857	0.51	1966486	0.88	1990857	0.84	1946100	0.78	1966486	0.85
chr12	1999722	1999727	0.89	NA	NA	NA	NA	NA	NA	NA	NA
chr12	2000471	1994094	0.73	1991158	0.99	1975506	0.94	1989269	0.94	2000470	0.99
chr12	2001038	2001037	0.39	2001037	0.93	2001037	0.94	2001037	0.91	2001037	0.96
chr12	2002901	1982295	1.0	NA	NA	2002900	1.0	1965996	0.92	2002914	0.67
chr12	2004963	2004973	0.78	2007203	0.74	2005611	0.79	2007203	0.73	2007203	0.68
chr12	2005142	1989441	0.54	2005146	0.9	2005146	0.94	1996950	0.72	2005146	0.79
chr12	2008102	2008106	0.94	2008106	0.95	2008106	1.0	2008106	1.0	2008106	1.0
chr12	2014275	1999551	0.48	2014274	0.99	2014274	0.98	2014274	0.9	2014274	0.99
chr12	2017661	2016672	0.82	2016672	0.97	2016672	0.98	2016672	0.96	2007454	0.99
chr12	2019619	2019618	0.98	2019618	0.97	2019618	0.98	2019585	0.89	2019618	0.94
chr12	2021680	2021679	0.5	2021048	0.2	1993658	0.5	NA	NA	NA	NA
chr12	2022464	2022710	0.93	2022997	0.77	2021273	0.93	2022710	0.85	2022710	0.76
chr12	2030389	2030388	0.76	2030388	0.71	2032009	0.91	2030388	0.85	2030388	0.78
chr12	2031968	2032009	0.62	2032009	0.74	2032009	0.63	2032009	0.75	2032009	0.71
chr12	2048853	2027658	0.5	2059825	0.01	2041664	0.03	NA	NA	2048852	1.0
chr12	2052894	2052893	0.34	2052893	0.57	2043696	0.82	2052893	0.58	2052893	0.62
chr12	2054039	2054038	1.0	NA	NA	2054038	1.0	2054038	1.0	2054038	0.25
chr12	2056180	2052395	0.37	2050390	0.61	2052395	0.78	2050390	0.73	2050390	0.8
chr12	2061131	2061130	0.54	2061267	0.66	2061267	0.86	2061267	0.73	2061267	0.81
chr12	2063154	2063153	0.94	2063153	0.87	2063125	0.94	2063125	0.95	2063125	0.83
chr12	2067449	2067477	0.14	2088869	0.06	2090310	0.05	2069801	0.05	2069349	0.11
chr12	2070836	2053223	0.45	NA	NA	NA	NA	NA	NA	NA	NA
chr12	2070871	2070882	0.93	2070882	0.45	2070882	1.0	2070882	0.5	2070882	1.0
chr12	2072170	2072201	0.96	2068598	1.0	2070824	0.42	2072201	0.95	2070824	0.53
chr12	2080262	2052651	0.48	2080272	0.96	2080272	1.0	2080272	0.9	2080600	0.65
chr12	2080601	2079297	0.94	2080605	0.99	2077312	0.99	2080605	1.0	2080605	0.96
chr12	2081571	2081570	0.85	2081570	0.96	2081570	0.95	2081570	0.97	2081570	0.99
chr12	2100467	2100480	0.47	2100521	0.81	2100480	0.94	2100480	0.8	2100480	0.83
chr12	2117271	2116524	0.99	2077878	0.97	2125602	0.14	2094455	0.97	NA	NA
chr12	2120656	2093980	0.31	2097440	0.41	2114574	0.49	2111566	0.26	2097003	0.46
chr12	2124109	2101480	0.23	2126462	0.66	2125279	0.84	2126462	0.7	2125279	0.77
chr12	2130194	2130193	0.59	2130193	0.69	2130292	0.85	2126462	0.66	2130193	0.82
chr12	2130293	2130292	0.87	2130292	0.86	2124763	0.75	2130292	0.56	2130292	0.48
chr12	2142976	2142975	0.79	NA	NA	2142975	1.0	2137306	0.78	NA	NA
chr12	2151263	2146857	0.78	2151262	0.8	2151262	0.85	2146857	0.61	2151262	0.97
chr12	2151363	2149546	0.6	2151362	0.56	2151362	0.91	2149546	0.54	2151362	0.84
chr12	2155402	2155406	0.97	NA	NA	NA	NA	2140737	1.0	2105719	0.25
chr12	2159492	2159497	0.6	2159491	1.0	NA	NA	2158433	0.71	2159491	1.0
chr12	2163204	2163223	0.63	2163203	0.47	2163203	0.88	2161776	0.37	2163203	0.46
chr12	2174957	2174961	1.0	NA	NA	NA	NA	2174961	1.0	NA	NA
chr12	2179063	2176604	1.0	2176604	1.0	2177797	0.98	2179062	1.0	2176604	1.0
chr12	2183247	2183174	0.62	2183246	0.98	2183246	0.97	2183246	0.75	2183246	0.98
chr12	2192045	2192045	0.57	NA	NA	NA	NA	NA	NA	2187286	0.5
chr12	2192115	2191130	1.0	NA	NA	NA	NA	2225462	0.05	NA	NA
chr12	2193455	2193454	1.0	2193454	0.58	2193454	0.99	2193454	0.81	2188830	0.88
chr12	2195078	2195077	1.0	NA	NA	2195077	0.76	NA	NA	NA	NA
chr12	2226125	2226125	0.24	2226125	0.39	2226125	0.4	2226125	0.38	2226125	0.22
chr12	2228937	2228936	0.98	2228204	0.95	2228204	1.0	2228936	0.86	2228936	0.69
chr12	2231913	2279574	0.18	2231918	1.0	NA	NA	2231918	1.0	NA	NA
chr12	2234659	2234658	1.0	2234658	1.0	2197286	0.06	2234658	1.0	2234658	1.0
chr12	2249773	2249772	0.86	2249772	0.99	2249772	0.9	2249772	0.94	2249772	0.93
chr12	2252865	2252864	0.74	2252864	0.67	2252864	0.59	2252864	0.57	2252864	0.89
chr12	2261744	2261744	0.86	2243669	1.0	2214680	0.9	2244241	0.99	2244241	1.0
chr12	2283021	2279533	0.47	2244870	0.96	2234385	0.31	2275057	0.81	2277463	0.83
chr12	2284294	2280966	0.68	2243669	0.96	2284293	0.41	2274876	0.81	2277463	0.86
chr12	2287975	2284859	0.61	2287974	0.6	2287974	0.79	2287974	0.62	2277606	0.56
chr12	2292934	2292926	0.77	2255063	0.82	2292933	0.36	2244870	0.89	2277606	0.95
chr12	2297877	2297611	1.0	NA	NA	NA	NA	NA	NA	NA	NA
chr12	2300459	2300464	0.83	2309917	0.06	2300464	0.69	NA	NA	2300464	0.6
chr12	2309474	2309492	0.75	2309492	0.74	2309492	0.31	2309477	0.85	2304246	0.5
chr12	2326177	2326176	1.0	2326176	1.0	NA	NA	2326176	1.0	2326176	1.0
chr12	2335439	2338167	0.74	2329099	0.9	2331534	0.95	2333145	0.81	2331534	0.97
chr12	2339619	2365024	0.25	NA	NA	NA	NA	NA	NA	2310354	0.03
chr12	2340957	2340956	0.85	2340956	1.0	2328347	0.88	2340956	0.9	2340956	0.92
chr12	2357665	2357040	0.44	2357664	0.45	2358188	0.76	2357664	0.69	2357664	0.68
chr12	2357971	2357903	0.57	2357664	0.62	2358188	0.86	2357664	0.8	2357970	0.81
chr12	2358251	2359131	0.74	2358307	0.61	2358188	0.87	2358307	0.72	2358241	0.79
chr12	2359539	2359538	0.67	2359538	0.72	2358188	0.8	2361329	0.71	2360516	0.89
chr12	2361170	2361169	0.89	2361169	0.67	NA	NA	2359268	0.4	2361169	0.39
chr12	2369404	2368307	0.8	2377835	0.98	2367883	0.99	2377835	0.98	2377835	0.96
chr12	2371725	2371458	0.58	2366181	0.89	2373164	0.85	2368307	0.87	2366181	0.87
chr12	2372626	2372625	0.53	2372625	0.53	2372625	1.0	2362023	0.67	2372625	0.44
chr12	2378779	2377834	0.43	2378779	0.57	2378779	0.36	2378779	0.61	2378779	0.6
chr12	2385374	2385373	0.73	2385373	0.86	NA	NA	NA	NA	2385373	1.0
chr12	2387486	2387486	0.98	2387486	0.96	NA	NA	2387486	1.0	2387486	0.96
chr12	2387537	2387536	0.53	2387536	0.78	2383570	0.61	2347537	0.35	2357970	0.46
chr12	2394110	2395870	0.62	2393706	0.61	2391595	0.69	2403438	0.61	2394543	0.62
chr12	2395210	2395209	0.61	2395209	0.74	2390399	0.76	2395209	0.82	2387667	0.63
chr12	2408495	2408494	0.75	2408494	0.74	2408494	0.93	2408494	0.96	2408494	0.92
chr12	2410699	2410698	0.81	2410698	0.79	2410698	1.0	2385608	1.0	2381113	0.89
chr12	2410725	2410727	0.58	NA	NA	NA	NA	2410727	0.91	NA	NA
chr12	2416367	2369062	0.11	NA	NA	NA	NA	NA	NA	NA	NA
chr12	2419321	2468740	0.5	NA	NA	NA	NA	NA	NA	NA	NA
chr12	2420102	2421726	0.36	2421726	0.13	2420362	0.26	2421726	0.19	2419238	0.37
chr12	2421913	2421912	0.99	2421912	0.98	2421912	1.0	2421912	0.97	2421912	0.97
chr12	2439715	2439714	0.76	2439714	0.75	2439714	0.82	2439714	0.71	2439714	1.0
chr12	2443860	2443875	1.0	NA	NA	NA	NA	2402978	1.0	NA	NA
chr12	2446124	2494019	0.02	NA	NA	NA	NA	NA	NA	NA	NA
chr12	2448764	2448763	0.81	2448763	0.79	2448763	0.84	2448763	0.79	2448763	0.76
chr12	2451011	2451026	0.89	2483139	1.0	NA	NA	NA	NA	2426592	0.08
chr12	2455337	2455348	1.0	2455348	0.97	2455348	0.98	2455348	1.0	2455348	1.0
chr12	2470844	2470843	0.44	2470843	0.94	2470843	1.0	2470843	0.95	2470843	0.96
chr12	2471684	2471683	0.99	2471683	0.98	2464744	0.58	2471683	1.0	2471683	0.97
chr12	2472601	2473539	0.89	2472600	0.97	2472600	1.0	2472600	0.86	2472600	0.93
chr12	2474757	2475325	0.41	2473231	0.9	2473231	0.83	2466775	0.9	2475325	0.88
chr12	2484910	2484909	0.88	2484909	0.73	2484909	0.84	2484909	0.71	2484909	0.8
chr12	2489101	2489120	0.53	2482278	0.5	2489100	1.0	2489236	0.64	2489100	1.0
chr12	2491420	2446123	1.0	2451055	0.03	2459176	0.02	NA	NA	2447650	1.0
chr12	2491619	2491633	0.46	2491633	0.99	2491633	0.91	2491633	0.82	2491633	0.94
chr12	2491962	2492197	0.48	2491962	0.52	2491962	0.47	2491962	0.6	2491962	0.5
chr12	2497969	2497117	0.31	2491633	0.66	2497054	0.86	2497054	0.44	2492513	0.5
chr12	2499805	2499804	0.87	2499804	0.71	2499804	0.64	2499804	0.77	2499804	0.62
chr12	2501044	2501044	0.82	2501044	0.93	2501044	0.94	2501044	1.0	2501044	0.98
chr12	2511571	2510577	0.6	2512026	0.76	2512026	0.62	2510577	0.69	2512026	0.82
chr12	2518608	2518607	0.72	2518607	0.74	2468618	0.95	2518607	0.77	2518607	0.64
chr12	2535537	2535536	0.97	2535536	0.99	2535801	0.97	2535536	0.99	2535536	0.94
chr12	2544149	2544148	0.92	2497428	0.08	2515449	0.29	2494821	1.0	2544148	0.85
chr12	2545213	2541098	0.7	2540468	0.89	2540468	0.94	2548109	0.86	2540468	0.9
chr12	2547656	2540113	0.84	2565379	0.1	2525897	0.8	NA	NA	NA	NA
chr12	2558943	2558942	1.0	2558942	0.66	2558942	0.5	2558942	0.59	2558942	0.84
chr12	2560849	2559404	0.24	2558788	0.56	2559404	0.81	2558788	0.7	2557293	0.63
chr12	2564135	2563453	1.0	NA	NA	NA	NA	2589610	0.03	2569122	0.12
chr12	2572038	2572964	0.55	2572037	0.77	2572037	0.87	2572037	0.68	2572037	0.74
chr12	2577188	2577187	0.92	2577187	1.0	NA	NA	2531065	1.0	2537302	0.09
chr12	2577871	2577870	0.75	2577870	0.92	2577870	0.93	2577870	0.91	2577870	0.98
chr12	2582142	2582141	0.76	2582141	0.47	2582141	0.42	2582141	0.39	2582141	0.37
chr12	2591641	2591640	0.6	2591640	1.0	NA	NA	NA	NA	NA	NA
chr12	2592704	2592703	0.68	2606283	0.77	2592703	0.93	2587051	0.65	2592703	0.87
chr12	2602448	2588615	0.58	2596594	0.1	NA	NA	2641455	0.22	NA	NA
chr12	2602630	2595081	0.38	2604177	0.62	2597746	0.7	2597746	0.45	2597746	0.55
chr12	2625960	2625415	0.64	NA	NA	2625959	1.0	2625959	1.0	NA	NA
chr12	2633775	2614321	0.1	NA	NA	NA	NA	NA	NA	NA	NA
chr12	2634485	2634484	0.77	2634484	0.98	2634484	0.99	2634484	0.86	2634484	0.97
chr12	2634557	2634556	0.82	2634556	0.8	2634556	0.97	2634556	0.61	2634556	0.87
chr12	2646259	2646268	1.0	2639736	0.5	NA	NA	2646268	1.0	NA	NA
chr12	2646752	2646768	0.52	2639434	0.87	2645031	0.87	2639434	0.77	2649975	0.86
chr12	2657998	2657997	0.63	2657997	0.79	2657997	1.0	2654835	0.67	2657997	0.79
chr12	2660526	2639460	1.0	NA	NA	2660525	1.0	2660525	1.0	NA	NA
chr12	2661265	2660358	0.59	2657534	0.45	2661280	0.38	2662640	0.29	2657534	0.53
chr12	2662242	2662268	0.89	2663937	0.59	2664696	0.68	2662268	0.61	2659806	0.45
chr12	2667538	2667537	0.78	NA	NA	2650515	0.25	2664267	1.0	NA	NA
chr12	2668128	2668128	0.99	2668128	0.98	2668128	1.0	2668128	0.96	2668128	0.96
chr12	2670903	2670902	0.43	2670902	1.0	2670902	1.0	2670902	0.52	2663539	0.29
chr12	2671020	2671019	0.96	2671019	0.56	2671019	0.91	2671019	0.96	2671019	0.67
chr12	2673466	2673465	0.42	2673465	0.66	2673465	0.93	2673465	0.73	2673465	0.67
chr12	2676731	2676730	0.85	2676730	0.96	2673871	0.96	2676730	0.98	2673871	0.8
chr12	2687539	2687538	0.66	2687538	0.82	2687538	0.82	2687538	0.77	2687538	0.66
chr12	2696604	2696603	0.92	2696603	0.82	2695289	0.62	2696603	0.9	2696603	0.76
chr12	2699483	2699482	0.95	2672147	1.0	NA	NA	NA	NA	2699482	0.64
chr12	2707925	2707924	0.91	2695810	1.0	2695289	0.98	2707924	0.97	2695101	0.9
chr12	2714839	2714838	0.95	2714838	0.94	2714829	0.98	2714838	0.92	2714829	1.0
chr12	2714905	2714904	0.92	2714904	1.0	2714904	0.99	2714904	0.94	2714904	0.94
chr12	2718553	2718571	0.7	NA	NA	NA	NA	2718050	0.71	NA	NA
chr12	2731468	2731467	0.71	2731467	0.59	2779361	0.25	2708755	0.5	2731467	0.5
chr12	2733446	2739097	1.0	NA	NA	NA	NA	NA	NA	NA	NA
chr12	2745719	2745718	0.64	2745718	0.5	2750408	0.48	2745718	0.38	2734719	0.42
chr12	2745995	2746016	0.48	2746013	0.56	2746016	0.54	2724102	0.53	2746013	0.78
chr12	2755680	2755679	0.23	2754158	0.5	2755772	0.4	2755679	0.33	2755679	0.28
chr12	2756133	2754158	0.71	2754158	0.94	2750450	0.76	2754158	0.9	2754158	0.65
chr12	2757317	2757316	0.7	2757316	0.8	2757316	0.79	2757316	0.75	2745534	0.32
chr12	2759017	2759644	0.7	2759139	0.98	2759016	1.0	2759644	0.87	2759139	0.82
chr12	2761540	2761550	0.74	2761550	1.0	2761550	0.97	2761550	0.97	2761550	0.84
chr12	2763130	2763133	0.96	2763105	0.98	2757310	0.92	2763105	0.95	2763105	0.98
chr12	2767069	2767068	0.26	2767068	0.26	2767068	0.26	2767068	0.39	2767068	0.17
chr12	2769157	2777133	0.39	2773378	0.48	2777133	0.45	2773378	0.36	2769180	0.42
chr12	2769768	2769767	0.85	2769767	0.91	2769767	0.89	2769767	0.82	2769767	0.92
chr12	2784834	2784833	1.0	NA	NA	NA	NA	2810907	1.0	NA	NA
chr12	2787641	2787640	0.37	2787640	0.56	2787640	0.43	2787640	0.47	2787640	0.25
chr12	2787745	2785195	0.62	2785195	0.7	2785195	0.96	2779301	0.73	2785195	0.91
chr12	2792059	2792058	0.54	2792058	0.5	2792058	0.89	2792058	0.64	2792058	0.56
chr12	2793897	2788698	0.75	2793896	0.96	2794710	0.98	2788698	0.9	2793896	0.92
chr12	2794792	2787729	0.6	2793952	1.0	2794791	0.94	2794791	0.99	2794791	0.99
chr12	2797414	2787183	0.96	2814382	0.25	NA	NA	2781327	0.99	2797413	1.0
chr12	2806444	2806448	0.97	2793952	0.96	2806448	0.94	2789440	0.95	2806448	0.89
chr12	2806936	2806935	0.98	2806935	0.95	2806935	0.94	2806935	0.98	2807453	0.99
chr12	2808335	2808346	0.73	2808334	1.0	2768368	0.11	2808334	1.0	2808346	0.57
chr12	2811495	2766676	0.54	2811516	0.55	2811516	1.0	2763133	0.67	2793630	1.0
chr12	2811578	2811577	0.5	2811577	0.89	2811577	0.88	2811577	0.84	2783897	0.86
chr12	2812024	2812023	0.81	2806996	1.0	2812023	0.96	2812023	0.96	2812023	0.93
chr12	2814977	2814976	0.51	2814976	0.44	2814976	1.0	2766258	1.0	NA	NA
chr12	2816032	2816031	0.92	2814095	0.85	2816031	0.98	2816031	0.85	2816031	0.94
chr12	2819013	2836121	0.01	NA	NA	2847530	0.0	NA	NA	2839994	1.0
chr12	2819468	2807011	0.5	2790657	0.12	2819467	0.2	2819467	0.83	2784304	0.5
chr12	2819627	2823294	0.5	2814095	0.97	2814383	0.97	2814095	0.82	2814383	0.91
chr12	2819758	2819757	0.96	NA	NA	2819757	1.0	2867661	0.33	NA	NA
chr12	2826205	2826204	0.68	2826204	0.64	2826204	1.0	2826204	0.74	2826204	0.95
chr12	2826445	2787674	0.05	NA	NA	NA	NA	NA	NA	2812337	1.0
chr12	2831584	2813517	0.92	NA	NA	2851114	0.02	2834759	1.0	2831583	1.0
chr12	2838992	2838991	0.84	NA	NA	NA	NA	2838991	0.5	2828815	0.25
chr12	2840105	2840104	0.89	NA	NA	2840104	0.4	2840104	0.37	2840104	0.11
chr12	2840456	2841986	0.5	2837345	0.76	2840455	0.7	2837345	0.57	2839902	0.86
chr12	2840826	2840825	0.97	2819234	0.87	2840825	0.79	2840825	0.81	NA	NA
chr12	2841720	2841719	0.88	2841638	0.99	2837345	0.96	2841719	0.94	2839902	0.98
chr12	2842050	2841986	0.96	NA	NA	NA	NA	2840476	0.84	NA	NA
chr12	2848867	2841719	0.17	2841338	0.4	2848877	0.43	2841338	0.26	2848877	0.42
chr12	2850649	2850682	0.61	2850682	0.72	2842373	0.67	2847280	0.81	2850682	0.9
chr12	2851164	2851163	0.89	2851163	0.51	NA	NA	2851163	1.0	2851163	0.9
chr12	2851241	2898643	0.04	NA	NA	NA	NA	NA	NA	NA	NA
chr12	2851653	2851652	0.4	2819994	0.05	NA	NA	2851671	0.9	NA	NA
chr12	2852370	2852369	0.66	2852369	0.95	2852369	0.96	2852369	0.96	2852369	1.0
chr12	2853000	2853010	0.95	2853010	0.92	2853010	0.97	2853010	0.98	2853010	0.99
chr12	2853578	2853568	0.68	2853607	0.52	2853568	0.85	2853568	0.63	2853592	0.68
chr12	2860865	2859582	0.7	2860864	1.0	2860923	0.8	2860652	0.77	2857374	0.98
chr12	2861168	2859582	0.83	2811577	0.5	2861167	0.46	2860652	0.8	2857374	0.56
chr12	2862707	2862707	0.53	2862807	0.94	2862807	0.95	2871035	0.91	2862807	0.96
chr12	2863555	2863276	0.67	NA	NA	2863554	0.25	2863554	1.0	2863554	0.94
chr12	2863712	2863716	0.97	NA	NA	2824246	0.41	2870912	1.0	NA	NA
chr12	2867662	2867661	0.82	2875965	1.0	2867661	0.67	2867661	1.0	2867661	1.0
chr12	2869437	2869436	0.75	2841844	1.0	2869436	1.0	2869436	0.82	2869436	0.95
chr12	2869738	2869737	0.55	2869737	0.75	2869737	0.5	2869737	0.7	2869737	1.0
chr12	2869993	2863249	0.61	NA	NA	2869992	0.25	2870912	0.56	2857374	0.59
chr12	2871652	2871730	0.9	2871651	0.34	2888737	0.12	2871384	0.65	2883375	0.2
chr12	2873581	2873924	0.98	2873586	1.0	2824246	0.5	2873924	0.7	2857374	0.86
chr12	2875928	2872736	0.43	2869088	0.93	2878114	0.85	2869088	0.84	2869088	0.91
chr12	2878688	2878687	1.0	NA	NA	NA	NA	2828774	1.0	2878687	1.0
chr12	2878970	2878969	0.94	2878408	0.94	2878114	0.95	2878969	0.96	2878969	0.97
chr12	2879328	2878408	0.99	2878408	0.99	2878114	1.0	2883665	1.0	2879327	0.98
chr12	2880615	2880637	0.94	NA	NA	NA	NA	2880637	0.44	2857374	1.0
chr12	2880638	2880637	0.95	NA	NA	NA	NA	2880637	0.44	2857374	1.0
chr12	2881903	2881913	0.7	2881902	0.16	2881902	0.67	2861907	0.84	2881902	0.44
chr12	2882278	2884393	0.68	2883908	0.78	2882278	0.89	2882278	0.77	2876798	0.73
chr12	2884233	2884232	0.95	2884232	0.25	2862181	1.0	2884232	1.0	2884232	1.0
chr12	2884673	2884672	0.69	NA	NA	NA	NA	2884672	0.67	2842832	0.54
chr12	2887479	2887432	0.47	2883665	0.7	2878114	0.96	2883717	0.86	2887478	0.93
chr12	2887893	2887892	0.54	2884232	0.5	2883508	0.14	2865668	0.33	2887892	0.79
chr12	2888528	2885537	0.14	NA	NA	NA	NA	NA	NA	NA	NA
chr12	2891895	2861167	0.25	NA	NA	NA	NA	NA	NA	NA	NA
chr12	2892874	2893372	0.59	2892873	0.93	2891714	0.86	2893372	0.84	2892327	0.96
chr12	2893717	2893856	0.74	2892745	0.89	2891714	0.81	2903562	0.89	2892102	0.81
chr12	2894538	2891146	0.83	2894845	0.67	2894538	0.85	2894538	0.5	2894538	0.58
chr12	2894896	2865668	1.0	NA	NA	NA	NA	2865668	1.0	2857374	1.0
chr12	2895944	2892109	0.75	2892745	0.96	2894295	0.96	2893476	0.95	2892102	0.98
chr12	2897772	2892109	0.92	2892745	0.99	2894440	0.95	2893476	0.99	2892102	0.99
chr12	2898080	2896791	0.69	2892745	0.91	2894440	0.95	2893476	0.92	2892102	0.96
chr12	2900061	2898977	0.99	2900060	0.97	2894440	0.99	2900060	1.0	2900060	0.96
chr12	2900698	2900697	0.99	2892745	1.0	2900373	1.0	2903562	0.98	2892102	0.98
chr12	2900877	2899992	0.97	2892745	0.98	2900373	0.93	2898928	1.0	2892102	0.98
chr12	2902865	2901832	0.91	2892745	0.94	2900373	0.97	2898928	0.98	2892102	0.97
chr12	2903563	2902507	0.97	2892745	0.91	2900373	1.0	2903562	0.99	2892102	1.0
chr12	2905188	2902507	0.97	2900602	1.0	2904166	1.0	2903562	1.0	2892102	0.98
chr12	2906021	2914197	0.55	2903869	0.91	2894845	0.84	2903869	0.84	2894845	0.83
chr12	2907476	2925884	0.9	2892745	0.98	2907429	0.93	2900602	0.98	2913223	0.96
chr12	2907648	2899992	0.96	2892745	1.0	2907429	0.99	2898928	0.98	2892102	0.81
chr12	2908437	2902507	0.96	2892745	0.95	2907429	1.0	2898928	1.0	2892102	0.99
chr12	2909510	2909509	0.83	2892745	0.99	2909509	0.94	2909509	0.97	2909509	0.91
chr12	2910280	2902507	0.98	2892745	0.99	2900373	0.96	2903562	0.97	2910279	0.98
chr12	2910798	2867634	1.0	NA	NA	2868855	1.0	NA	NA	NA	NA
chr12	2911092	2911091	0.74	2911091	1.0	2911091	0.43	2911091	0.71	NA	NA
chr12	2911357	2911356	0.93	2911356	1.0	2937969	1.0	NA	NA	2911356	0.82
chr12	2911522	2911519	1.0	2911519	0.98	2900373	1.0	2898928	0.98	2892102	0.99
chr12	2911967	2911966	0.89	NA	NA	NA	NA	2899202	0.83	2911966	0.25
chr12	2912970	2900602	0.77	2892745	0.84	2900373	0.78	2902864	0.79	2892327	0.85
chr12	2914126	2897647	0.88	2900602	0.98	2900373	0.98	2893476	0.96	2922666	0.96
chr12	2915533	2915545	0.74	2915545	0.64	2915545	1.0	2915545	0.8	2915545	0.61
chr12	2917472	2902864	0.42	2953909	0.25	2885561	0.12	2954176	0.6	2867603	0.75
chr12	2917877	2908612	0.84	2892745	1.0	2900373	0.98	2918246	0.99	2892102	0.99
chr12	2918890	2946810	0.5	2945170	0.03	2880591	0.75	2914691	0.5	2968894	1.0
chr12	2920034	2920033	0.87	2920033	0.75	2894677	0.05	2920033	0.35	2870556	0.55
chr12	2920502	2925879	0.89	NA	NA	2920516	0.71	2906592	0.67	2911192	1.0
chr12	2922856	2922955	0.9	2892745	0.98	2922666	0.99	2900181	0.96	2922666	0.97
chr12	2923818	2923817	0.97	2923817	1.0	2895215	0.56	2923817	0.6	2923817	1.0
chr12	2923980	2923979	1.0	2923979	1.0	NA	NA	2895943	1.0	2964580	0.5
chr12	2924688	2899954	0.91	2876886	0.26	NA	NA	2874898	0.17	2876886	0.61
chr12	2925172	2886655	0.02	NA	NA	2875230	0.01	NA	NA	NA	NA
chr12	2926765	2926764	0.98	2892745	1.0	2922666	1.0	2893115	1.0	2926764	0.99
chr12	2929055	2929054	0.95	2892745	0.96	2922666	0.98	2929054	1.0	2926764	0.99
chr12	2929317	2890217	0.71	2897771	0.05	2977020	0.33	2887207	1.0	2879829	1.0
chr12	2932933	2932950	0.79	2932943	0.89	2932943	0.7	2932943	0.79	2932943	0.32
chr12	2936580	2936579	0.93	2936579	0.97	2936579	0.99	2936579	0.96	2925318	0.88
chr12	2937105	2937104	0.99	2891294	0.03	NA	NA	2937104	1.0	2902273	0.25
chr12	2937799	2942557	0.62	2908710	0.72	2925318	1.0	2936343	0.67	2925318	0.79
chr12	2940322	2940321	0.8	2940321	0.96	2940532	0.93	2940532	0.86	2935989	0.93
chr12	2942891	2942890	0.89	2942890	1.0	2942890	1.0	2942890	0.77	2942890	1.0
chr12	2943745	2942642	0.62	2893817	0.8	2943743	0.76	2914125	0.7	2922666	0.72
chr12	2945525	2945524	0.85	2945524	1.0	2945524	0.61	2945524	0.7	2945524	0.89
chr12	2947406	2947405	0.99	2947405	0.99	2940532	1.0	2940532	0.99	2947405	0.97
chr12	2948310	2948309	0.96	2948309	0.95	2950012	0.97	2948309	0.96	2948628	0.82
chr12	2948612	2948616	0.93	2948610	0.98	2910093	0.75	2948610	0.53	2948616	1.0
chr12	2948969	2998077	0.0	2965037	0.67	NA	NA	2948968	1.0	2956640	0.67
chr12	2949736	2949737	0.53	2949737	0.95	2949737	0.97	2949737	0.63	2949737	0.91
chr12	2951127	2948970	0.79	2951058	0.99	2951058	0.93	2951058	0.97	2951058	0.94
chr12	2951512	2951608	0.98	2951608	0.99	2951608	0.98	2951608	0.98	2951608	0.95
chr12	2952378	2952412	0.96	2951511	0.94	2952412	0.94	2952412	0.82	2952412	0.99
chr12	2953075	2906797	1.0	2933468	0.08	2983514	0.5	2985299	0.03	2941244	0.33
chr12	2953444	2953443	0.96	2953443	0.67	2953443	0.69	2953443	0.92	2954626	0.84
chr12	2953635	2953634	0.97	2953634	0.99	2953634	1.0	2953634	0.96	2953634	0.99
chr12	2954223	2954222	0.3	2953925	0.69	2953925	0.57	2953925	0.51	2953925	0.61
chr12	2954764	2975792	0.33	2956380	0.5	NA	NA	NA	NA	NA	NA
chr12	2954937	2955301	0.74	2954940	1.0	2954940	0.73	2955301	0.85	2954940	0.13
chr12	2962092	2962113	0.92	2954658	0.85	2985501	0.05	2962113	0.85	2962113	0.09
chr12	2962264	2957281	0.81	2961076	0.91	2960273	0.91	2962346	0.84	2961708	0.92
chr12	2964625	2964624	0.83	2964624	0.94	2965407	0.9	2964624	0.87	2965407	0.88
chr12	2965487	2965486	1.0	NA	NA	2964217	1.0	2965486	0.95	NA	NA
chr12	2966408	2966417	0.66	2966417	0.73	2966417	0.86	2966417	0.81	2966417	1.0
chr12	2971448	2970297	1.0	NA	NA	NA	NA	NA	NA	NA	NA
chr12	2975172	2975143	0.94	2973318	0.55	2975178	0.9	2975178	0.77	2975143	0.73
chr12	2975351	2975143	0.77	2975143	0.83	2975143	0.9	2975537	0.77	2975143	0.85
chr12	2976009	2976313	0.96	2975143	0.99	2975143	0.96	2975537	0.97	2976008	0.95
chr12	2977287	2977286	0.91	NA	NA	NA	NA	2977309	0.99	NA	NA
chr12	2980737	2980736	0.89	NA	NA	NA	NA	2980736	1.0	2961892	0.17
chr12	2985385	2985386	0.94	2985386	1.0	NA	NA	NA	NA	3010519	0.5
chr12	2985387	2985386	0.92	2985386	1.0	NA	NA	NA	NA	NA	NA
chr12	2986087	2986101	0.78	NA	NA	NA	NA	2986101	0.6	2996652	0.09
chr12	2986643	2986732	0.88	2986732	0.72	2986646	0.69	2986732	0.69	2986732	0.86
chr12	2987405	2987416	0.92	2987416	1.0	2990959	0.86	2986363	0.72	2974473	1.0
chr12	2988509	2988508	0.68	2988508	0.86	2988508	0.93	2988508	0.92	2988508	0.96
chr12	2992016	2991922	0.74	2995224	0.87	2991767	0.98	2991922	0.89	2993280	0.92
chr12	2996008	2996007	0.85	2994114	0.84	2986646	0.92	2996007	0.94	2996007	0.98
chr12	2996413	2996412	0.64	2996412	1.0	2990959	0.98	2996412	0.73	2996412	0.73
chr12	3001777	3001776	0.91	2999605	0.98	2990959	0.93	3001776	0.95	3001776	0.91
chr12	3005462	3005505	0.78	NA	NA	3005505	0.93	2985653	0.61	2974473	1.0
chr12	3009433	3009452	1.0	NA	NA	3005505	1.0	3009452	1.0	2974473	1.0
chr12	3013260	3013140	1.0	3006040	1.0	3013140	0.95	3011239	0.97	3011239	0.98
chr12	3023791	3022072	0.55	3022072	0.7	3023481	0.84	3022072	0.67	3023481	0.89
chr12	3024948	3024947	0.82	3024947	0.97	3024947	1.0	3024947	0.93	3024947	0.96
chr12	3025525	3025524	0.66	3072871	0.5	3025524	0.5	3025524	0.75	3025524	0.67
chr12	3029234	3028140	0.94	3028140	0.88	3028140	0.99	3027188	0.87	3029233	0.95
chr12	3034932	3034931	0.75	3034931	0.75	3034931	0.89	3034931	0.6	3034931	0.88
chr12	3035824	3035484	0.37	3043426	0.52	3039498	0.28	3045764	0.3	3043426	0.37
chr12	3044512	3044472	0.89	3044511	1.0	NA	NA	3015200	0.67	NA	NA
chr12	3047532	3046817	0.59	3047531	0.96	3047531	0.79	3046817	0.72	3047531	0.95
chr12	3050423	3053401	0.91	3053401	0.9	3051299	0.73	3053401	0.94	3049631	0.92
chr12	3052102	3052101	0.96	NA	NA	3052101	1.0	3003826	1.0	3052101	1.0
chr12	3052519	3035318	0.33	3052518	0.33	3052518	1.0	3045811	0.89	3052518	0.67
chr12	3053400	3053400	0.98	3051246	1.0	3021011	1.0	3053121	1.0	3051092	1.0
chr12	3058691	3058695	0.88	3018486	0.6	3058695	1.0	3058643	0.65	3058695	0.75
chr12	3059222	3058890	0.6	3059100	0.95	3059233	0.83	3059327	0.43	3059100	0.55
chr12	3059949	3059948	0.97	3059948	1.0	NA	NA	3059948	1.0	3059948	1.0
chr12	3060429	3060428	0.87	3060428	0.94	3060428	0.87	3060428	0.96	3060428	0.94
chr12	3063849	3061272	0.8	3062344	0.65	3060652	0.58	3061272	0.76	3062344	0.71
chr12	3066635	3066712	0.7	3066712	0.87	3066712	0.94	3066634	0.44	3066634	0.77
chr12	3068415	3068787	0.77	3033357	0.29	3109798	0.5	3068414	0.25	NA	NA
chr12	3069885	3069884	0.93	3068710	0.67	3069884	0.33	3079504	0.75	3069884	1.0
chr12	3070873	3070872	0.89	3070872	0.97	3071047	0.88	3071047	0.95	3070872	0.97
chr12	3072493	3072709	0.62	3072217	0.89	3072362	0.87	3072569	0.83	3072217	0.86
chr12	3076640	3076644	0.96	3076644	0.98	3076644	0.99	3076199	0.95	3076644	1.0
chr12	3077281	3077323	0.32	3077323	0.59	3077278	0.4	3077278	0.32	3077278	0.83
chr12	3077388	3077387	0.85	3077387	0.99	3077387	0.99	3077387	1.0	3077387	1.0
chr12	3078783	3078782	0.5	3078782	0.5	3078782	0.67	NA	NA	NA	NA
chr12	3078982	3078981	0.84	3078981	0.97	3078981	1.0	3078981	0.81	3078981	0.96
chr12	3079772	3078746	0.56	3081470	0.96	3079771	0.95	3079771	0.94	3079771	0.96
chr12	3079946	3079250	0.91	3079250	1.0	3079250	0.98	3079250	0.98	3079250	0.98
chr12	3081809	3083861	0.48	3081842	0.52	3073861	0.42	3085398	0.48	3081834	0.47
chr12	3085202	3085201	0.67	3085201	1.0	3085201	1.0	3054267	0.33	3085201	0.86
chr12	3086330	3086329	0.71	3086606	0.5	3086329	0.99	3082098	0.5	3086329	0.87
chr12	3089300	3089299	0.62	3089299	0.95	3089299	0.93	3089299	0.94	3089299	0.92
chr12	3094539	3094538	0.56	3094538	1.0	3094538	0.96	3094026	1.0	3094538	1.0
chr12	3096532	3096531	0.84	3096531	0.99	3096531	0.96	3096531	0.96	3096531	0.98
chr12	3098050	3100142	0.64	NA	NA	3078463	0.5	3100142	1.0	NA	NA
chr12	3099841	3099840	0.58	3104383	0.93	3104383	0.83	3099840	0.95	3104383	0.92
chr12	3102121	3102125	1.0	NA	NA	NA	NA	3102125	1.0	NA	NA
chr12	3102436	3102321	0.9	3097691	0.84	3102023	0.88	3097691	0.62	3102435	0.86
chr12	3104341	3104340	0.95	3094605	0.99	3104142	0.98	3104340	0.97	3098940	0.98
chr12	3105432	3104752	0.71	3105431	0.96	3105832	0.91	3102975	0.66	3102975	0.95
chr12	3108944	3108943	0.76	NA	NA	NA	NA	NA	NA	3059265	1.0
chr12	3112178	3112177	0.88	3114640	0.97	3112177	0.92	3112177	0.92	3112177	0.93
chr12	3120751	3105793	1.0	NA	NA	NA	NA	NA	NA	NA	NA
chr12	3122321	3122320	1.0	3121039	1.0	3121039	1.0	3122281	0.98	3121039	0.93
chr12	3123624	3120765	0.8	3120765	0.82	3122981	0.98	3130036	0.8	3122981	0.96
chr12	3125212	3125211	0.72	3121039	0.99	3123493	0.93	3125211	0.96	3125211	0.99
chr12	3127359	3127359	0.59	3127359	1.0	3123625	1.0	3118506	1.0	3127355	1.0
chr12	3131128	3131129	0.75	3132290	0.9	3130641	0.96	3132290	0.92	3131254	0.95
chr12	3138466	3138473	1.0	3138473	0.97	3138473	1.0	3138473	1.0	3138473	0.89
chr12	3138633	3138632	0.84	3138632	0.91	3138645	1.0	3138632	1.0	NA	NA
chr12	3139571	3139578	1.0	3139578	0.97	3139578	0.98	3139578	1.0	3139578	0.99
chr12	3144082	3144081	0.97	3144081	1.0	NA	NA	3180393	1.0	NA	NA
chr12	3151923	3151922	0.57	3151922	0.71	3145238	0.5	3151922	0.72	3146255	0.74
chr12	3152581	3158143	0.19	3152597	0.15	NA	NA	3158143	0.44	3123941	0.33
chr12	3153847	3155470	0.78	3153846	1.0	3153846	1.0	3198064	1.0	3153863	0.51
chr12	3153989	3155340	0.79	3155340	0.89	3155340	0.98	3155340	0.93	3155340	0.76
chr12	3155597	3155596	0.55	3155596	0.57	3155596	0.78	3155596	0.65	3155596	0.94
chr12	3156499	3126973	0.25	3156510	0.5	3202043	0.33	NA	NA	3194237	0.11
chr12	3157103	3157102	0.99	3157102	0.57	3157102	0.77	3157102	1.0	3157102	0.22
chr12	3161222	3162646	0.86	3161221	0.86	3161221	0.99	3161221	0.86	3161221	0.84
chr12	3161773	3161772	0.26	3161772	0.65	3161772	0.76	3161772	0.59	3161772	0.64
chr12	3162623	3158547	0.98	3140468	0.9	3162631	0.5	3162841	1.0	3142223	1.0
chr12	3173812	3142577	0.33	NA	NA	NA	NA	NA	NA	NA	NA
chr12	3173835	3206383	0.11	NA	NA	NA	NA	3218264	0.17	NA	NA
chr12	3177102	3177101	0.93	NA	NA	3177101	1.0	3174788	0.5	3177101	0.87
chr12	3178286	3177219	0.99	3151946	0.81	3178291	0.5	3180393	0.9	3178291	1.0
chr12	3180478	3180482	0.86	3180482	1.0	3181263	0.59	3180482	0.98	3180482	0.95
chr12	3182533	3204429	0.14	NA	NA	NA	NA	NA	NA	NA	NA
chr12	3186542	3186542	0.77	3186542	0.65	3186542	0.81	3186542	0.76	3186542	0.76
chr12	3188231	3188230	0.83	3188230	1.0	3188252	1.0	3188230	0.64	3188230	0.96
chr12	3195429	3193698	1.0	3195428	1.0	3156005	0.08	3195439	1.0	3195428	1.0
chr12	3200689	3200688	0.44	NA	NA	NA	NA	3164949	1.0	NA	NA
chr12	3205719	3204891	0.43	3204374	0.83	3206267	0.73	3204374	0.81	3206267	0.77
chr12	3206580	3206592	0.76	3206594	0.91	3206594	0.95	3208775	0.46	3205945	0.91
chr12	3209235	3209234	0.7	3212034	0.97	3209234	0.89	3212034	0.89	3209234	0.93
chr12	3210128	3210133	0.72	3210247	0.98	3210247	0.99	3210133	0.96	3209149	0.98
chr12	3211593	3211592	0.73	3211592	0.73	3212516	0.79	3212516	0.64	3211592	0.74
chr12	3217702	3216018	1.0	NA	NA	NA	NA	3194857	1.0	3217701	0.5
chr12	3218977	3218976	1.0	NA	NA	NA	NA	3219484	1.0	NA	NA
chr12	3219849	3219848	0.69	3219848	0.91	3219848	0.95	3219848	0.89	3219848	0.93
chr12	3224080	3224079	0.74	3224079	0.99	3224079	1.0	3224079	0.93	3224079	0.96
chr12	3225742	3225741	0.87	3225741	0.86	3260150	0.04	3225741	0.7	3225741	1.0
chr12	3232272	3232271	0.63	3232271	0.92	3232271	0.96	3232271	0.95	3232271	0.98
chr12	3234997	3235006	0.95	3235006	0.98	3235006	1.0	3235006	0.53	3235006	0.96
chr12	3244953	3263603	0.08	NA	NA	3232271	0.04	NA	NA	NA	NA
chr12	3248640	3247969	0.92	3248619	0.99	3248619	0.98	3247969	0.95	3248619	0.99
chr12	3258611	3258594	0.98	3258594	1.0	3258610	0.97	3258594	1.0	3258594	1.0
chr12	3262373	3262372	0.97	3262372	0.97	3262372	0.98	3262372	0.95	3262372	0.99
chr12	3271545	3271556	0.69	3276253	0.58	3271544	0.84	3276253	0.35	3270807	0.67
chr12	3272498	3272497	0.75	3272498	0.76	3268269	0.2	3249124	0.57	3272497	0.64
chr12	3287984	3287983	0.46	3290677	0.53	3287983	0.54	3287983	0.4	3287983	0.55
chr12	3290404	3290403	1.0	3290403	1.0	NA	NA	3290403	1.0	3290403	0.85
chr12	3291251	3291250	0.58	3291250	0.87	3291250	0.63	3291117	0.47	3293293	0.76
chr12	3293634	3269017	0.33	3246783	0.25	3293633	1.0	NA	NA	3327534	0.05
chr12	3302433	3302445	0.92	3304241	0.82	3304192	0.96	3304241	0.89	3302445	0.83
chr12	3302780	3303145	0.44	3302445	0.82	3302445	0.83	3302445	0.64	3302445	0.79
chr12	3318891	3318887	1.0	NA	NA	NA	NA	NA	NA	NA	NA
chr12	3322969	3322968	0.77	3322968	0.93	3322968	0.71	3322968	0.78	3322468	0.8
chr12	3337573	3337985	0.79	3339484	0.97	3337577	0.97	3337577	0.98	3338442	0.97
chr12	3340371	3337657	1.0	NA	NA	NA	NA	NA	NA	3294424	0.07
chr12	3344852	3344851	0.82	3344983	0.96	3328139	1.0	3344682	0.96	3344851	1.0
chr12	3347503	3347502	1.0	3347502	1.0	3347502	0.62	3347502	0.82	3347502	0.67
chr12	3351652	3351651	1.0	NA	NA	NA	NA	NA	NA	NA	NA
chr12	3360504	3323390	0.06	3360503	1.0	3360503	0.25	NA	NA	NA	NA
chr12	3362649	3362648	0.45	3362648	0.91	3362648	0.97	3362648	0.78	3362648	0.94
chr12	3364234	3364233	0.64	3364233	0.57	3364233	0.9	3364233	0.88	3364233	0.92
chr12	3372067	3371153	0.85	NA	NA	3370088	1.0	3339049	1.0	3371153	0.99
chr12	3374344	3374358	1.0	NA	NA	3340382	0.0	NA	NA	NA	NA
chr12	3375273	3375272	0.89	3379747	0.91	3375272	0.91	3375272	0.86	3377416	0.85
chr12	3384254	3384253	0.87	3384253	1.0	3384253	1.0	3384253	0.56	3384253	0.93
chr12	3385912	3385917	0.87	3385917	0.91	3385442	0.92	3385917	0.9	3385917	0.78
chr12	3386702	3386704	0.83	NA	NA	3366130	0.25	3376608	0.28	3386704	0.07
chr12	3403484	3403483	0.95	3403483	0.25	3403483	0.56	3403483	0.67	3403483	1.0
chr12	3407368	3407367	1.0	3397933	0.99	3407367	1.0	3407367	0.99	3400265	1.0
chr12	3408154	3403653	0.63	3403415	1.0	3408153	1.0	3419246	0.47	3408153	0.7
chr12	3410506	3377577	1.0	NA	NA	3448893	0.07	NA	NA	NA	NA
chr12	3420035	3420092	0.78	3420035	0.42	3419471	0.68	3420035	0.4	3420035	0.59
chr12	3420202	3437693	0.04	NA	NA	NA	NA	NA	NA	NA	NA
chr12	3428644	3428643	0.71	3428643	0.99	3428643	0.98	3428643	0.87	3428643	0.95
chr12	3431300	3431299	0.67	3431299	1.0	3431299	1.0	3431299	0.97	3431299	1.0
chr12	3433618	3433617	0.99	3433617	0.75	3433617	0.5	3433617	0.77	3433617	0.25
chr12	3434749	3434160	0.89	3434160	1.0	3434748	0.97	3434748	0.93	3434160	0.99
chr12	3434969	3434880	0.68	3432267	0.81	3434968	0.61	3434880	0.72	3412948	0.53
chr12	3435502	3435501	0.91	3435501	0.92	3435501	0.71	3435501	0.92	3435501	0.86
chr12	3436469	3419236	0.5	NA	NA	NA	NA	NA	NA	NA	NA
chr12	3437622	3440464	0.2	3422576	0.78	3441110	0.62	3422576	0.6	3436794	0.64
chr12	3440459	3440464	0.48	3441110	0.85	3441110	0.35	3441110	0.79	3441110	0.93
chr12	3452316	3452316	0.63	3452316	0.91	3452316	0.95	3452316	0.89	3452316	1.0
chr12	3457065	3463190	0.5	3483715	0.33	NA	NA	3457064	0.5	NA	NA
chr12	3464271	3464969	0.39	3464270	0.87	3464270	0.71	3464270	0.62	3464270	0.81
chr12	3478263	3478307	0.17	3478307	0.24	3478307	0.2	3478307	0.22	3478307	0.25
chr12	3479854	3479853	0.98	3479853	0.93	3475934	0.96	3479853	0.97	3479853	0.96
chr12	3486279	3485774	1.0	NA	NA	3483657	1.0	3485774	1.0	NA	NA
chr12	3490675	3505911	0.17	3505389	0.55	3513231	0.42	3513231	0.55	3513231	0.52
chr12	3491526	3522782	0.17	3485508	0.01	3526919	0.01	NA	NA	3505255	0.04
chr12	3491758	3529052	0.33	NA	NA	NA	NA	NA	NA	NA	NA
chr12	3496915	3499159	0.73	3510580	0.73	3510580	0.74	3505601	0.56	3510580	0.67
chr12	3499154	3496659	0.71	3499177	0.42	3508683	0.53	3499177	0.31	3508683	0.54
chr12	3507759	3507758	0.61	3507758	0.73	3507758	0.53	3507758	0.47	3507758	0.84
chr12	3514212	3513993	0.95	3514211	0.94	3509519	0.98	3509519	0.92	3513993	0.98
chr12	3516316	3516315	0.79	3468770	0.57	3505403	0.69	3505403	0.73	3468770	0.92
chr12	3518042	3518041	0.23	3518041	1.0	NA	NA	3518041	1.0	3518041	0.5
chr12	3518398	3518427	0.94	3518285	0.94	3518427	0.9	3518285	0.9	3518285	0.95
chr12	3522649	3522648	0.36	3522648	1.0	3522648	0.73	3505403	0.53	3544823	0.4
chr12	3549498	3545285	0.53	3521780	0.5	3549497	0.55	3558225	0.42	3513558	0.33
chr12	3558226	3551226	0.92	NA	NA	NA	NA	3558225	0.64	NA	NA
chr12	3558949	3543592	0.37	3551813	0.4	3556674	0.29	3551813	0.45	3551813	0.37
chr12	3568073	3568028	0.2	3568072	0.93	3568072	0.33	3568072	0.68	3568072	0.72
chr12	3568348	3568347	0.82	3568347	0.94	3568347	0.96	3568347	0.84	3568347	0.78
chr12	3572242	3553305	1.0	3572241	1.0	3572241	1.0	3572241	0.25	3572241	1.0
chr12	3578392	3578391	0.9	3578391	0.85	3578391	1.0	3578391	0.87	3578391	0.93
chr12	3580332	3580337	0.26	3580337	0.49	3580337	0.48	3580337	0.44	3580379	0.3
chr12	3585533	3585532	0.73	3585532	0.97	3585532	0.97	3585532	0.91	3585532	1.0
chr12	3590633	3590645	0.51	3590632	0.76	3590632	0.91	3581388	0.66	3590632	0.75
chr12	3603643	3604103	0.23	3602822	0.47	3599161	0.46	3602822	0.35	3602818	0.4
chr12	3610054	3610053	0.9	3610053	0.97	3610340	0.84	3610340	0.95	3610053	0.89
chr12	3611221	3611220	0.97	3611220	0.93	3607686	0.97	3611220	1.0	3611779	0.96
chr12	3612847	3612847	0.31	3612847	0.53	3618344	0.61	3612847	0.45	3612847	0.25
chr12	3613407	3608079	0.48	3607800	0.73	3613907	0.9	3607800	0.81	3613907	0.78
chr12	3618171	3614356	0.81	3614356	0.83	3618170	0.73	3614356	0.78	3618170	0.78
chr12	3621397	3621396	1.0	3621396	1.0	3621396	0.96	3621396	0.82	3613907	0.59
chr12	3622631	3622630	0.88	3622630	1.0	3622630	1.0	3622630	0.97	3622630	0.88
chr12	3628166	3634162	0.44	3630617	0.86	3628352	0.97	3628227	0.98	3628227	0.93
chr12	3637671	3637670	0.97	NA	NA	3637670	1.0	3637670	0.84	3652418	0.25
chr12	3638679	3615597	0.5	NA	NA	NA	NA	NA	NA	NA	NA
chr12	3639458	3639943	0.46	3642500	0.65	3643764	0.58	3641222	0.73	3643764	0.67
chr12	3639659	3653216	0.12	NA	NA	3628011	0.12	3608659	0.25	NA	NA
chr12	3649234	3649868	0.86	3650118	0.91	3648087	0.8	3648087	0.88	3648757	0.89
chr12	3652449	3628200	1.0	NA	NA	NA	NA	NA	NA	NA	NA
chr12	3652778	3652770	0.98	3652782	0.98	3649868	0.99	3652770	1.0	3652770	0.99
chr12	3652987	3652986	0.46	3652986	1.0	3652986	1.0	3629757	0.4	3652986	0.79
chr12	3658821	3653602	0.59	3658554	1.0	3658820	1.0	3658820	0.97	3658554	0.74
chr12	3659209	3659232	1.0	3659232	1.0	NA	NA	3659232	1.0	3659232	0.81
chr12	3660830	3667636	0.19	3676099	0.34	3676481	0.51	3656772	0.34	3676481	0.47
chr12	3676100	3666661	0.44	3676099	1.0	3676099	0.87	3676099	0.89	3676099	0.92
chr12	3680933	3680932	0.98	3634600	1.0	NA	NA	3680932	0.88	3653073	0.01
chr12	3687183	3690699	0.92	3687187	0.99	3687202	0.28	3687187	0.88	3687187	0.95
chr12	3689775	3689779	0.89	3680981	0.75	3680385	0.36	3680981	0.71	3680981	0.84
chr12	3706985	3688827	0.94	NA	NA	NA	NA	NA	NA	NA	NA
chr12	3708416	3669952	0.25	NA	NA	NA	NA	NA	NA	NA	NA
chr12	3712224	3712223	0.79	3712223	1.0	3712223	0.99	3712223	0.97	3712223	0.99
chr12	3716060	3716059	0.96	3716059	0.8	3716059	0.64	3716059	1.0	3716059	0.9
chr12	3721586	3721392	0.51	3721585	0.71	3721370	0.79	3709499	0.52	3714093	0.58
chr12	3725912	3725911	0.87	3725911	1.0	3725911	1.0	NA	NA	3743884	0.06
chr12	3726219	3724676	0.92	3726372	0.94	3721994	0.95	3726372	0.91	3726372	0.94
chr12	3727151	3727490	0.87	3726372	0.92	3727490	0.79	3727490	0.87	3727490	0.87
chr12	3733872	3733439	0.61	3733872	0.62	3732177	0.25	3733872	0.55	3733872	0.28
chr12	3733974	3734103	0.85	3734103	0.84	3732529	0.88	3732529	0.82	3732529	0.91
chr12	3739931	3734700	0.5	3739351	0.88	3735430	0.76	3739351	0.73	3739351	0.87
chr12	3745781	3745317	0.07	3745177	0.18	3734273	0.27	3730799	0.16	3737133	0.23
chr12	3746353	3746352	0.5	3746352	1.0	3746352	0.6	3746352	1.0	3746352	1.0
chr12	3749771	3752555	0.24	3747817	0.4	3751638	0.28	3759434	0.18	3751746	0.26
chr12	3749795	3750232	0.32	3749908	0.65	3751638	0.65	3750610	0.46	3750610	0.44
chr12	3759435	3759434	1.0	3759434	1.0	3759434	0.93	3759434	0.98	3759434	0.97
chr12	3762035	3761758	0.78	3761758	0.73	3761154	0.94	3760829	0.85	3761438	0.86
chr12	3762599	3761758	0.89	3762093	0.99	3761154	0.99	3760829	0.97	3761438	0.98
chr12	3764316	3764315	0.9	3764315	0.67	3746352	0.31	3764315	0.28	3764315	0.57
chr12	3765966	3765255	0.62	3764238	0.79	3764238	0.83	3764238	0.71	3765965	0.76
chr12	3766435	3767056	0.5	3769493	0.68	3768027	0.68	3767404	0.77	3767404	0.68
chr12	3766520	3774484	0.73	3766504	0.92	3766504	0.79	3766504	0.71	3766504	0.88
chr12	3768692	3768027	0.65	3768027	0.67	3768691	0.9	3768691	0.64	3770651	0.7
chr12	3770824	3770823	0.97	3770823	0.98	3770823	0.98	3771112	0.95	3770976	0.96
chr12	3771568	3735084	0.33	NA	NA	NA	NA	3786354	1.0	3798270	0.68
chr12	3774485	3774484	0.61	3774931	0.78	3774484	0.81	3774484	0.76	3774484	0.69
chr12	3774932	3770976	0.7	3770823	0.8	3767056	0.71	3767056	0.85	3770976	0.87
chr12	3777204	3777237	0.7	3775880	0.74	3777237	0.56	3765965	0.78	3777237	0.72
chr12	3777238	3777237	0.68	3775880	0.71	3777237	0.56	3765965	0.78	3777237	0.7
chr12	3780358	3780357	0.51	3780357	0.98	3780357	0.97	3780357	0.7	3780357	0.97
chr12	3783453	3783081	0.94	3736351	1.0	3783444	1.0	3783081	1.0	NA	NA
chr12	3789299	3781713	1.0	NA	NA	3787428	1.0	3781713	0.86	3809317	1.0
chr12	3791036	3791035	0.84	3783985	0.98	3791035	0.98	3791035	0.94	3791035	1.0
chr12	3792651	3792650	0.79	3793174	0.7	3792650	0.93	3792650	0.87	3792650	0.58
chr12	3793675	3793174	0.55	3801418	0.73	3783985	0.84	3793674	0.61	3786377	0.52
chr12	3800415	3800375	0.91	3801026	0.94	3801026	0.69	3800375	0.93	3801026	0.77
chr12	3817191	3809309	0.6	3814791	0.82	3814791	0.78	3809309	0.79	3814791	0.71
chr12	3823916	3823915	0.61	3823915	0.96	3823915	0.62	3823915	0.95	3823512	0.8
chr12	3825110	3825109	1.0	3825109	0.72	3825109	0.91	3825109	0.96	3804780	0.89
chr12	3831246	3831245	1.0	3831245	1.0	3831245	1.0	3799251	1.0	NA	NA
chr12	3833605	3833604	0.44	NA	NA	NA	NA	NA	NA	NA	NA
chr12	3836014	3836034	0.79	3836034	1.0	NA	NA	3836034	1.0	3851676	0.02
chr12	3836326	3836336	0.89	3822773	1.0	3836336	0.62	3836325	0.7	3804780	0.73
chr12	3837661	3837666	0.98	3822773	1.0	3836336	1.0	3837666	1.0	3837666	0.99
chr12	3838048	3838047	0.69	NA	NA	NA	NA	NA	NA	3829481	0.1
chr12	3838610	3810012	1.0	NA	NA	NA	NA	NA	NA	NA	NA
chr12	3846275	3817451	0.69	3817117	1.0	3846274	1.0	3801322	0.78	3798611	0.25
chr12	3846757	3846779	0.97	3846779	0.98	3846779	0.97	3845367	0.99	3846779	1.0
chr12	3848957	3848961	0.93	3848961	0.67	3848961	0.92	3848961	0.93	3848961	1.0
chr12	3857638	3857637	0.93	3857637	0.94	3857637	0.99	3857637	1.0	3857637	0.77
chr12	3858929	3858928	0.56	3858928	0.25	NA	NA	NA	NA	3858928	0.56
chr12	3859098	3853763	0.5	3890765	0.19	3875509	0.67	3880501	0.02	NA	NA
chr12	3859560	3859559	0.81	3883642	0.48	3859559	0.81	3859559	0.59	3859077	0.56
chr12	3862593	3888716	0.02	3835609	0.12	NA	NA	NA	NA	3886138	0.5
chr12	3865890	3865889	0.99	3865889	0.97	3865889	0.98	3865889	0.96	3822900	0.97
chr12	3866108	3866107	1.0	NA	NA	NA	NA	3835284	1.0	3854603	0.1
chr12	3872929	3846537	0.5	3890769	0.01	3854824	1.0	NA	NA	NA	NA
chr12	3873296	3873295	0.68	3873295	1.0	NA	NA	3889055	1.0	NA	NA
chr12	3875136	3875135	0.52	3883642	0.67	3876058	0.53	3876058	0.7	3883642	0.61
chr12	3875510	3875509	0.56	3875509	0.67	3875171	0.69	3859391	0.6	3875509	0.64
chr12	3878957	3875688	0.61	3883642	0.98	3878307	0.67	3875688	0.86	3883642	0.81
chr12	3880027	3880026	0.76	3874562	0.89	3874562	0.46	3874562	0.69	3874562	0.76
chr12	3881863	3881862	0.98	3881862	0.99	3882992	0.95	3881862	0.96	3884058	0.93
chr12	3883099	3883098	0.65	3883098	1.0	3883098	0.8	3868415	0.25	3883098	1.0
chr12	3890572	3890571	0.49	3890571	0.97	3892858	0.68	3890571	0.63	3890571	0.8
chr12	3892825	3892757	0.36	3892858	0.73	3890891	0.53	3890891	0.76	3890891	0.73
chr12	3893072	3893071	0.26	3892757	0.64	3893071	0.47	3859559	0.59	3891450	0.55
chr12	3893786	3893785	0.98	3893785	0.87	3893785	0.89	3893785	0.94	3893785	0.88
chr12	3896669	3896667	1.0	NA	NA	NA	NA	NA	NA	NA	NA
chr12	3898008	3904049	0.71	3898007	0.85	3898007	0.96	3899160	0.75	3898007	0.97
chr12	3902437	3916541	1.0	NA	NA	NA	NA	NA	NA	NA	NA
chr12	3904050	3905192	0.58	3904049	0.85	3904049	0.67	3905192	0.85	3904415	0.59
chr12	3906177	3906427	0.48	3906471	0.52	3898158	0.64	3906471	0.53	3906343	0.57
chr12	3910497	3910496	0.64	3910496	0.95	3910496	0.83	3910496	0.84	3910496	0.96
chr12	3913214	3870723	0.03	NA	NA	3913215	1.0	3882744	0.5	3913215	1.0
chr12	3915686	3915702	0.96	3911258	0.97	3868415	0.04	3915702	1.0	3909412	0.89
chr12	3919518	3919524	1.0	NA	NA	NA	NA	3873494	0.5	NA	NA
chr12	3919731	3919730	0.94	NA	NA	NA	NA	NA	NA	NA	NA
chr12	3922214	3922213	0.47	3923398	0.7	3922213	0.23	3923398	0.66	3922213	0.5
chr12	3923687	3909331	0.03	NA	NA	NA	NA	NA	NA	NA	NA
chr12	3935815	3935814	0.49	3935814	0.64	3935814	0.74	3935814	0.36	3935814	0.57
chr12	3937025	3937024	0.29	3937024	0.52	3937024	0.49	3937024	0.59	3937024	0.36
chr12	3937951	3937950	0.82	3937950	0.69	3937950	1.0	3937950	0.5	3937950	1.0
chr12	3938723	3906174	0.25	NA	NA	NA	NA	NA	NA	NA	NA
chr12	3945520	3945519	0.98	3945113	1.0	3940036	1.0	3945519	1.0	3945113	1.0
chr12	3945758	3945757	1.0	NA	NA	NA	NA	NA	NA	NA	NA
chr12	3954138	3954137	0.56	3921529	0.46	3954137	0.75	3954137	0.51	3954137	0.73
chr12	3955595	3954584	0.9	3954584	0.91	3954584	0.87	3954584	0.87	3956503	0.76
chr12	3956342	3957086	0.32	3956503	0.62	3956341	0.67	3956341	0.6	3956341	0.68
chr12	3959474	3959473	0.92	3959485	0.86	3959473	0.94	3959473	0.93	3959473	0.92
chr12	3963832	3963798	0.92	3963798	0.93	3963798	0.89	3963798	0.89	3963798	0.91
chr12	3963855	3963798	0.9	3963798	0.9	3963798	0.97	3963798	0.9	3963798	0.9
chr12	3967258	3967257	0.79	3967257	0.92	3967257	0.92	3967257	0.93	3967257	0.91
chr12	3967411	3967047	0.87	3965992	1.0	3965992	1.0	3965992	0.98	3967415	1.0
chr12	3969662	3969667	0.77	3969667	0.58	3969667	0.93	3969667	0.61	3969667	0.87
chr12	3971679	3971678	0.71	3971678	0.61	3971678	0.69	3977619	0.68	3971678	0.71
chr12	3972466	3972600	0.82	3972600	0.82	3972129	0.79	3972600	0.81	3972129	0.6
chr12	3975008	3975007	0.74	3975191	0.58	3975007	0.82	3975191	0.44	3975191	0.75
chr12	3978172	3978203	0.53	3973702	0.63	3978182	0.65	3978182	0.56	3978182	0.59
chr12	3979525	3979533	0.93	3979533	0.98	3979533	1.0	3979533	0.99	3979533	1.0
chr12	3981525	3981529	0.72	NA	NA	3981525	0.33	3981529	0.93	NA	NA
chr12	3981752	3981752	0.97	3981752	1.0	3983813	1.0	3981752	1.0	3981752	0.99
chr12	3984983	3984982	0.99	3984982	1.0	3984639	1.0	3984982	1.0	3984982	0.92
chr12	3987517	3987516	0.9	NA	NA	3978167	0.5	3950851	0.67	3987516	1.0
chr12	3988020	4008788	0.22	NA	NA	3988025	1.0	NA	NA	NA	NA
chr12	3995254	3995253	0.92	3995253	0.96	3995253	0.97	3995253	0.98	3995253	0.97
chr12	4003907	4003906	0.99	3972467	0.17	NA	NA	4003906	0.84	3974985	0.11
chr12	4004156	4002384	0.76	NA	NA	4017484	0.25	4018085	1.0	3973877	1.0
chr12	4004337	4004336	0.78	4004336	0.94	4004336	0.86	4004336	0.79	4004336	0.85
chr12	4006412	4006411	0.72	4009294	0.67	3966438	0.04	4006427	0.67	4051133	0.17
chr12	4007894	4007893	0.52	4007893	0.67	4007893	0.92	4007893	0.8	4007893	0.71
chr12	4009918	4009925	0.99	4009925	0.99	4009925	1.0	4009925	0.98	4009925	0.99
chr12	4011175	4011174	0.64	4011174	0.79	4011174	0.86	4011174	0.76	4013980	0.63
chr12	4022664	4022663	0.87	4023478	0.84	4022663	0.84	4022663	0.9	4022663	0.85
chr12	4024023	4024022	0.74	4024022	0.52	4024022	0.66	4024022	0.68	4024801	0.57
chr12	4024701	4024711	0.55	4024711	0.91	4024711	0.99	4024711	0.71	4024801	0.97
chr12	4031253	4031252	1.0	4031252	1.0	4062682	0.17	4029634	1.0	4057500	1.0
chr12	4031587	4031586	0.51	4032681	0.73	4032681	0.57	4039352	0.63	4030513	0.55
chr12	4036288	4026510	0.66	4036287	0.88	4036287	0.97	4036287	0.85	4036287	0.76
chr12	4047943	4047942	0.97	4047942	0.25	4047942	1.0	4047942	1.0	4047942	0.91
chr12	4057501	4057500	0.63	4057500	0.8	NA	NA	4057500	0.57	4036147	0.41
chr12	4057734	4104484	0.41	4048860	0.62	4057733	0.47	4048860	0.68	4048860	0.53
chr12	4059119	4059118	0.92	4059118	0.98	4062054	0.77	4059118	0.89	4062054	0.96
chr12	4073352	4031078	0.5	NA	NA	NA	NA	4073608	0.14	NA	NA
chr12	4073761	4107078	0.47	4041586	0.89	4084964	0.85	4070548	0.64	4052521	0.87
chr12	4077104	4072053	0.71	4077103	0.89	4066140	0.87	4077103	0.84	4066140	0.88
chr12	4077267	4064838	0.27	4078608	0.37	4046017	0.39	4064793	0.44	4057296	0.29
chr12	4077304	4051098	0.04	4057500	0.04	4105959	0.03	NA	NA	4038841	0.2
chr12	4088138	4064902	1.0	4064902	0.48	NA	NA	4064902	0.56	4064902	0.03
chr12	4093319	4093318	0.79	4093318	0.67	4044422	0.67	4093318	1.0	4093318	1.0
chr12	4094882	4098372	0.66	4070747	0.99	4090510	0.98	4112782	0.95	4090510	0.97
chr12	4095132	4095131	0.98	4095131	0.44	4095131	0.92	4091968	1.0	4095131	0.87
chr12	4096182	4101081	0.54	4101728	0.32	4101728	0.51	4064772	0.3	4080024	0.49
chr12	4101298	4082826	0.86	NA	NA	NA	NA	NA	NA	NA	NA
chr12	4104231	4101081	0.86	4057733	0.58	4101081	0.79	4082115	0.82	4058797	0.67
chr12	4104540	4101081	0.95	4054592	1.0	4058797	0.91	4110635	0.86	4058797	1.0
chr12	4105546	4078608	0.55	4105545	0.94	4117589	0.69	4105545	0.81	4105545	0.86
chr12	4105938	4078608	0.87	4105959	0.97	4117589	0.91	4105959	0.94	4105959	0.96
chr12	4107913	4096374	0.58	4107917	0.62	4101081	0.59	4107917	0.59	4066140	0.62
chr12	4109481	4140236	0.01	NA	NA	NA	NA	NA	NA	NA	NA
chr12	4109506	4109505	0.67	4109505	0.59	4109505	0.91	4072091	0.67	4059535	0.92
chr12	4110636	4106203	0.77	4110635	0.44	4110635	0.91	4082115	0.82	4110635	0.76
chr12	4112886	4112885	0.68	4112885	0.52	4112885	0.78	4112885	0.77	4112885	0.74
chr12	4114288	4114770	0.72	4114287	0.85	4112782	0.73	4065342	0.76	4112782	0.79
chr12	4118308	4124144	0.59	4116051	0.58	4118307	0.67	4125112	0.58	4118307	0.58
chr12	4122647	4122646	0.96	4122646	0.98	4117722	0.97	4122646	0.99	4122646	0.97
chr12	4123121	4125257	0.46	4104230	0.91	4123120	0.75	4123120	0.88	4123120	0.93
chr12	4124285	4124284	0.96	NA	NA	4124284	0.87	4124284	1.0	NA	NA
chr12	4128326	4128324	1.0	4128324	1.0	4128324	1.0	4128324	1.0	4128324	1.0
chr12	4128493	4133654	1.0	NA	NA	NA	NA	NA	NA	NA	NA
chr12	4129055	4126255	0.94	4125036	0.98	4128127	0.91	4125112	1.0	4125283	0.94
chr12	4129940	4097914	0.17	NA	NA	NA	NA	NA	NA	NA	NA
chr12	4130799	4130798	0.94	4130798	1.0	4130798	1.0	4130798	1.0	4130798	0.99
chr12	4135536	4135535	1.0	NA	NA	4135535	0.5	NA	NA	NA	NA
chr12	4136400	4104230	0.85	4136431	1.0	4136117	1.0	4104230	0.41	4133010	0.57
chr12	4138388	4138387	0.77	4138387	0.93	4138387	0.87	4137725	0.89	4137136	0.91
chr12	4144078	4143705	0.67	4143705	1.0	4137725	0.99	4143705	0.9	4143705	0.97
chr12	4145201	4145200	1.0	4108250	1.0	4145200	0.25	4145200	0.5	4145200	0.67
chr12	4152882	4150097	0.7	NA	NA	NA	NA	NA	NA	NA	NA
chr12	4154166	4149534	0.64	4154167	0.76	4154179	0.25	4154167	0.67	4154167	0.89
chr12	4154544	4187686	0.5	NA	NA	NA	NA	NA	NA	NA	NA
chr12	4157984	4156108	0.96	4153696	1.0	4153696	0.93	4154295	0.99	4153696	0.9
chr12	4158285	4151739	0.87	4158284	0.83	4152457	0.77	4144060	0.33	4158284	0.82
chr12	4161155	4161182	1.0	NA	NA	NA	NA	NA	NA	4171408	0.47
chr12	4162589	4162920	0.96	4162920	0.98	4161595	0.96	4162587	0.96	4161595	0.97
chr12	4163465	4163464	0.92	4163464	1.0	NA	NA	4163464	1.0	4163464	1.0
chr12	4163694	4164170	0.67	4164170	0.81	4164170	0.68	4164170	0.76	4161595	0.71
chr12	4168939	4168938	1.0	4168938	0.54	4127700	0.5	4168938	1.0	4168938	1.0
chr12	4171913	4171912	0.39	4166813	0.68	4171912	0.61	4171140	0.53	4166813	0.63
chr12	4176351	4165872	0.76	4176372	0.82	4176355	0.6	4176372	0.46	4176372	0.52
chr12	4176849	4165218	0.73	4176954	0.37	4176848	0.13	4161639	0.66	4176848	0.3
chr12	4178352	4157772	0.89	NA	NA	NA	NA	4182825	1.0	4224405	0.25
chr12	4178904	4150789	0.01	NA	NA	NA	NA	NA	NA	NA	NA
chr12	4178911	4150789	0.01	NA	NA	NA	NA	NA	NA	NA	NA
chr12	4179157	4179167	0.94	4178840	0.93	4178840	0.95	4179167	0.98	4179167	0.9
chr12	4185624	4218726	0.5	NA	NA	4192087	0.02	NA	NA	NA	NA
chr12	4187192	4187191	0.76	4187191	0.73	4188268	0.82	4187191	0.72	4188268	0.72
chr12	4188535	4188534	0.99	4188268	1.0	4188534	1.0	4188534	1.0	4188268	0.98
chr12	4188917	4188916	1.0	NA	NA	NA	NA	4188916	1.0	NA	NA
chr12	4192686	4192086	0.53	4192086	0.87	4192710	0.87	4192086	0.82	4191711	0.85
chr12	4196262	4196268	0.9	4221436	0.05	4196268	0.5	4196268	0.8	4196268	0.6
chr12	4205668	4214713	0.5	NA	NA	NA	NA	NA	NA	4198061	0.08
chr12	4210729	4210728	0.62	4210728	0.76	4210728	0.72	4210728	0.78	4210728	0.74
chr12	4217773	4217923	0.86	4217923	0.74	4217923	0.82	4215989	0.8	4217923	0.79
chr12	4220903	4220902	1.0	4220902	1.0	4220902	0.99	4220902	0.97	4220902	1.0
chr12	4221903	4221902	0.95	4221341	1.0	4221341	1.0	4222038	0.97	4221341	1.0
chr12	4223598	4223597	0.54	4223597	0.52	4221341	0.64	4220902	0.49	4223597	0.41
chr12	4227840	4227843	0.99	4227843	1.0	NA	NA	4227843	1.0	NA	NA
chr12	4231558	4231558	0.91	4231558	1.0	4231558	0.99	4231558	0.95	4231558	0.99
chr12	4238421	4238422	0.8	4235576	0.8	4238422	0.97	4235576	0.72	4233711	1.0
chr12	4238864	4238863	0.54	4238863	0.72	4238863	0.92	4238863	0.55	4238863	0.83
chr12	4246229	4246574	0.74	4244314	1.0	4246574	0.97	4246574	0.95	4246228	0.98
chr12	4246554	4246553	0.92	4244490	0.98	4246553	0.97	4246553	0.97	4244490	1.0
chr12	4247504	4249219	0.66	4244314	0.86	4246574	0.78	4248095	0.7	4246228	0.85
chr12	4251550	4251549	0.99	4251549	0.95	4251549	0.99	4251549	0.99	4251549	1.0
chr12	4255044	4255043	0.93	4255043	1.0	4253743	0.91	4255043	0.89	4255043	0.87
chr12	4255806	4255805	0.72	4255805	0.77	4255805	0.97	4255805	0.89	4255805	0.96
chr12	4266729	4266728	1.0	4266728	0.64	4266728	0.5	4266728	1.0	4266728	0.87
chr12	4266856	4266855	1.0	4266855	1.0	NA	NA	4247668	0.05	4238863	0.1
chr12	4269716	4269715	1.0	NA	NA	4229300	1.0	NA	NA	NA	NA
chr12	4270585	4270584	0.82	4242413	0.08	4270584	1.0	4270584	1.0	NA	NA
chr12	4273630	4273629	1.0	NA	NA	NA	NA	NA	NA	NA	NA
chr12	4279395	4279394	0.77	4279394	0.87	4279394	0.97	4279394	0.61	4279394	0.93
chr12	4279717	4316224	0.5	NA	NA	4280312	0.2	NA	NA	NA	NA
chr12	4284722	4284739	0.47	4284744	0.79	4284721	0.78	4284744	0.7	4284744	0.78
chr12	4288238	4288237	0.62	4288237	0.75	4284308	0.73	4288237	0.62	4284308	0.64
chr12	4291208	4291642	0.18	4293651	0.43	4296520	0.56	4291642	0.58	4293651	0.59
chr12	4296704	4296638	0.41	4296705	0.9	4296705	0.69	4296705	0.85	4296705	0.8
chr12	4296816	4296815	1.0	NA	NA	4289408	0.14	NA	NA	NA	NA
chr12	4299059	4299058	0.93	4299058	0.99	4297585	0.7	4299058	1.0	4299058	0.92
chr12	4301354	4301353	0.65	4301353	0.96	4299507	0.84	4301353	0.88	4301353	0.94
chr12	4301473	4301472	0.66	4301472	1.0	4306270	0.69	4251527	0.89	4301472	0.67
chr12	4301917	4301944	0.48	4301944	1.0	4301663	0.88	4264995	0.5	4297585	0.17
chr12	4304978	4304978	0.87	4305000	0.81	4304978	0.78	4304978	0.58	4305000	0.81
chr12	4314692	4314691	0.92	4314691	0.94	4314691	0.83	4314691	0.9	4313968	0.88
chr12	4316648	4313968	0.6	4316647	0.64	4316647	0.69	4316647	0.59	4316647	0.67
chr12	4316866	4314792	0.8	4316869	0.83	4316461	0.8	4316869	0.66	4314792	0.69
chr12	4317530	4284774	0.67	NA	NA	NA	NA	NA	NA	NA	NA
chr12	4318866	4318865	0.68	4318865	0.78	4318865	0.95	4318865	0.94	4318865	1.0
chr12	4320190	4318840	0.33	4316469	0.37	4316469	0.48	4314792	0.24	4314792	0.36
chr12	4323103	4323102	0.94	4323102	0.79	4323102	1.0	4323102	0.76	4323102	0.8
chr12	4324324	4324323	0.49	4322995	0.76	4324323	0.52	4339984	0.53	4324323	0.77
chr12	4324928	4328213	0.77	4324942	0.87	4324942	0.94	4324942	0.8	4324942	0.9
chr12	4325742	4329590	0.63	4325741	0.61	4325741	0.75	4325741	0.69	4325741	0.7
chr12	4328579	4328578	0.79	4328578	0.75	4328578	1.0	4328578	0.99	4328578	0.92
chr12	4333295	4331739	0.66	4333294	0.98	4332311	1.0	4333294	0.7	4333294	0.99
chr12	4333966	4322274	1.0	NA	NA	NA	NA	NA	NA	NA	NA
chr12	4335338	4335337	0.89	4335337	1.0	4335337	0.5	4335337	0.52	4335337	0.55
chr12	4336446	4336871	0.45	4338977	0.53	4336466	0.54	4336446	0.48	4338977	0.52
chr12	4349419	4309661	0.5	4349423	1.0	4349423	0.5	NA	NA	4349423	1.0
chr12	4350777	4327728	0.64	4350776	1.0	4335285	0.33	4324551	0.23	4350776	0.64
chr12	4354726	4354733	0.82	4354733	0.62	4354733	0.88	4354733	0.56	4354733	0.8
chr12	4354897	4357237	0.98	4354896	0.98	4357237	0.95	4354896	0.99	4354896	1.0
chr12	4358104	4358103	0.58	4358103	0.74	4358103	0.83	4358103	0.78	4358103	0.71
chr12	4358288	4358287	0.43	4358287	0.94	4358287	0.77	4358287	0.9	4358287	0.93
chr12	4358726	4358725	0.46	4359287	0.87	4358725	0.99	4359287	0.93	4358725	0.92
chr12	4360100	4360117	0.42	4360111	0.77	4360143	0.52	4360143	0.71	4360143	0.55
chr12	4361003	4361003	0.99	4361003	0.96	4361003	1.0	4361003	0.95	4361003	0.99
chr12	4363262	4362469	0.65	4354896	0.61	4364163	0.65	4362469	0.54	4354896	0.51
chr12	4364201	4364200	0.95	4364200	0.8	NA	NA	4364200	0.46	4364200	1.0
chr12	4368185	4365438	0.81	4368184	0.6	4368184	0.25	4368184	0.59	4368184	0.4
chr12	4372330	4372329	0.84	4371978	0.97	4372329	0.98	4372329	0.98	4372329	1.0
chr12	4374650	4374649	0.61	4374649	0.94	4374649	0.75	4374649	0.89	4374649	0.94
chr12	4378722	4378722	0.61	4378722	0.71	4378722	0.74	4378722	0.58	4378722	0.66
chr12	4379195	4390808	0.74	4379201	1.0	4379201	1.0	4336743	0.49	4372800	0.94
chr12	4382449	4382448	0.9	4379201	0.7	4382448	0.7	4382448	0.2	4372800	0.6
chr12	4384106	4384105	0.56	4377720	0.91	4384105	0.99	4384604	0.87	4384105	0.95
chr12	4384554	4384105	0.94	4377720	0.96	4378699	1.0	4377725	0.97	4388518	0.97
chr12	4385326	4384314	0.98	NA	NA	NA	NA	4382148	1.0	NA	NA
chr12	4386381	4386380	1.0	4386380	0.99	4386380	0.99	4386380	1.0	4386380	1.0
chr12	4387438	4387442	0.53	4387881	0.65	4387114	0.78	4387114	0.72	4387114	0.72
chr12	4388049	4388048	0.99	4388849	0.99	4378699	1.0	4386566	0.99	4388048	0.98
chr12	4392184	4397584	0.27	4389241	0.51	4392183	0.8	4377631	0.56	4377727	0.62
chr12	4393102	4393101	1.0	NA	NA	NA	NA	NA	NA	NA	NA
chr12	4393624	4388948	0.29	4396422	0.35	4396957	0.67	4388948	0.57	4396422	0.68
chr12	4397585	4395344	0.42	4391093	0.97	4397590	0.83	4397584	0.45	4372800	1.0
chr12	4400544	4400543	1.0	4400543	0.98	4400543	1.0	4400543	0.98	4400543	1.0
chr12	4401294	4401293	1.0	NA	NA	NA	NA	4355352	0.5	NA	NA
chr12	4404709	4404708	1.0	NA	NA	NA	NA	NA	NA	NA	NA
chr12	4404876	4404875	0.91	4404875	0.98	4404875	1.0	4404875	0.99	4404875	1.0
chr12	4408461	4448479	0.02	NA	NA	NA	NA	NA	NA	NA	NA
chr12	4413710	4415624	0.58	NA	NA	NA	NA	NA	NA	NA	NA
chr12	4424898	4425204	0.41	4423697	0.99	4424439	0.86	4426930	0.93	4424910	0.72
chr12	4425386	4425494	0.89	4423697	0.95	4424439	0.98	4427904	0.95	4425387	0.98
chr12	4429822	4429821	0.62	4429821	0.98	4429821	0.95	4429821	0.92	4429821	0.99
chr12	4436465	4436464	0.93	4436464	0.99	4435898	0.83	4430704	0.87	4435721	0.94
chr12	4439660	4439659	0.97	4401939	0.02	4439659	1.0	4439659	0.71	NA	NA
chr12	4444576	4412196	0.64	NA	NA	NA	NA	NA	NA	4455993	0.04
chr12	4453224	4453240	0.86	4434279	1.0	NA	NA	4453223	1.0	4453223	0.91
chr12	4456151	4456151	0.95	NA	NA	4456159	1.0	4408513	1.0	4456159	0.89
chr12	4456175	4456151	0.88	NA	NA	4456159	1.0	4408513	1.0	4467610	0.5
chr12	4456271	4456270	0.87	4456270	0.98	4456270	0.87	4456270	1.0	4456270	0.77
chr12	4457672	4455447	0.86	4454889	0.7	4454889	0.96	4455447	0.78	4456901	0.83
chr12	4460620	4460619	0.98	4455951	1.0	4460619	1.0	4460619	0.99	4457257	0.98
chr12	4463918	4467412	0.44	4463917	0.99	4463917	0.97	4463917	0.86	4463917	1.0
chr12	4465441	4465452	0.92	4465452	0.95	4456270	0.98	4456270	0.8	4456270	0.98
chr12	4465560	4465568	0.98	4417369	0.33	NA	NA	4465568	1.0	NA	NA
chr12	4466083	4460443	0.45	4466082	0.63	4468302	0.85	4466082	0.67	4455447	0.62
chr12	4468069	4459060	0.67	NA	NA	NA	NA	NA	NA	NA	NA
chr12	4469120	4469119	0.6	4469119	1.0	4439534	0.5	4454761	0.76	4469119	0.58
chr12	4472052	4472062	0.45	4471322	0.88	4472062	0.68	4472062	0.82	4471491	1.0
chr12	4496069	4454170	0.01	NA	NA	NA	NA	NA	NA	NA	NA
chr12	4500646	4546556	0.78	NA	NA	4550377	0.5	4455877	0.67	4504520	0.09
chr12	4508744	4495172	0.93	4548952	0.0	4508743	1.0	4495172	1.0	4508743	0.6
chr12	4515081	4515080	1.0	4522570	0.56	4515080	0.44	4515080	0.65	4515080	0.57
chr12	4521698	4521697	0.95	NA	NA	NA	NA	4489005	1.0	NA	NA
chr12	4524034	4524033	0.56	4512048	0.25	4524033	0.59	4492865	0.33	4524033	1.0
chr12	4524515	4552524	0.82	4493152	0.01	4524514	0.67	NA	NA	4524514	1.0
chr12	4526842	4523801	0.85	4488579	0.95	4478744	0.96	4528998	0.9	4512944	0.97
chr12	4528896	4512978	0.67	4481666	0.29	4481666	0.21	4537802	0.34	4514811	0.14
chr12	4530971	4530970	1.0	NA	NA	4530970	0.25	4530970	1.0	NA	NA
chr12	4532086	4532085	0.41	4532085	0.88	4532085	1.0	4532085	0.77	4512944	0.88
chr12	4533285	4517710	0.07	NA	NA	NA	NA	NA	NA	NA	NA
chr12	4535996	4511356	0.98	4535995	1.0	4535995	1.0	4492865	1.0	4535995	1.0
chr12	4536399	4525170	0.73	4511691	0.33	4536398	0.35	4536398	1.0	4536398	1.0
chr12	4540554	4540553	0.89	4540553	0.78	4540553	0.76	4540553	0.87	4540553	0.95
chr12	4542573	4542572	0.83	4542572	0.99	4542572	0.86	4542572	0.98	4542572	0.99
chr12	4547068	4547067	0.99	4539444	1.0	4516965	1.0	4547067	0.99	4539444	0.95
chr12	4553639	4553638	0.99	4540899	0.97	4540899	1.0	4542328	0.99	4553638	1.0
chr12	4565628	4565627	0.77	4565627	0.98	4565627	0.97	4565627	0.95	4565627	1.0
chr12	4568379	4568386	0.89	4568386	1.0	4559058	0.03	4568386	0.8	NA	NA
chr12	4570041	4570255	0.65	4568089	0.59	4570040	0.42	4570255	0.74	4570040	0.55
chr12	4571600	4571599	1.0	NA	NA	NA	NA	NA	NA	NA	NA
chr12	4572452	4566527	1.0	4572451	1.0	NA	NA	4572451	1.0	NA	NA
chr12	4574225	4574224	0.76	4574329	0.75	4574224	0.63	4574329	0.74	4574329	0.58
chr12	4575298	4575299	0.85	4575299	0.94	4575299	0.94	4575299	0.94	4575299	0.95
chr12	4580798	4580797	0.93	4580797	0.25	4580797	0.65	4577104	0.46	4580797	0.33
chr12	4586705	4582776	0.32	4586729	0.79	4586729	0.72	4586729	0.75	4586729	0.86
chr12	4594710	4594709	0.85	4595824	0.87	4593656	0.86	4595824	0.95	4595824	0.92
chr12	4605186	4605185	1.0	4605185	1.0	NA	NA	4605185	1.0	4605185	1.0
chr12	4606281	4606293	0.31	4606681	0.64	4610003	0.39	4629580	0.59	4622220	0.52
chr12	4606294	4606293	0.31	4606681	0.64	4610003	0.4	4629580	0.59	4622220	0.52
chr12	4610004	4610003	0.93	4610003	0.98	4610003	0.99	4610003	0.99	4610003	0.99
chr12	4611481	4593045	0.69	4611480	0.84	NA	NA	4611480	0.92	4611480	1.0
chr12	4617752	4617324	0.62	4617324	0.78	4617324	0.74	4617751	0.8	4617324	0.67
chr12	4619560	4624689	0.86	4616459	0.71	4607782	0.7	4616459	0.82	4616459	0.64
chr12	4624315	4625804	0.75	4621578	0.87	4625804	0.73	4623950	0.86	4621578	0.8
chr12	4624810	4624159	0.84	4623890	0.9	4623670	0.7	4623670	0.88	4626799	0.8
chr12	4625692	4626568	0.62	4627876	0.72	4625692	0.76	4625804	0.65	4625692	0.62
chr12	4631588	4631524	1.0	4630472	0.99	4630472	1.0	4632785	0.99	4630472	0.97
chr12	4632623	4632632	0.59	4588030	1.0	4630816	0.96	4608388	0.75	4632632	0.99
chr12	4633117	4632320	0.8	4630472	0.84	4629160	0.67	4632785	0.89	4633281	0.8
chr12	4637819	4686712	0.04	4617488	1.0	NA	NA	NA	NA	NA	NA
chr12	4646667	4690990	0.5	4661239	0.06	NA	NA	4597436	1.0	NA	NA
chr12	4647509	4647508	0.8	4628734	1.0	NA	NA	4647508	1.0	4647508	0.81
chr12	4650242	4650241	0.95	4604218	1.0	NA	NA	4650241	0.73	NA	NA
chr12	4652324	4650443	1.0	NA	NA	NA	NA	NA	NA	NA	NA
chr12	4653706	4653559	0.96	4653705	1.0	4653705	0.8	4612403	1.0	4653705	0.77
chr12	4665747	4670771	0.57	4667832	0.71	4667832	0.8	4667832	0.67	4669297	0.74
chr12	4667513	4667512	0.88	4667512	0.82	4684538	0.82	4667512	0.85	4671070	0.82
chr12	4667833	4667832	0.87	4667832	0.8	4667832	0.98	4667832	0.84	4667832	0.97
chr12	4669617	4669629	1.0	4667512	0.25	4669629	1.0	NA	NA	NA	NA
chr12	4683181	4683180	0.85	4683180	0.96	4683180	0.91	4683180	0.95	4683180	0.95
chr12	4684809	4684808	1.0	4684298	1.0	4682507	1.0	4684808	1.0	4684298	0.99
chr12	4685136	4676197	0.92	4685135	1.0	4641419	0.43	4679935	0.67	NA	NA
chr12	4686425	4686424	0.89	4686424	0.87	4686424	0.94	4686424	0.97	4686424	0.99
chr12	4689288	4689287	0.98	4700235	0.99	4689287	0.91	4689287	1.0	4669962	0.97
chr12	4690715	4690714	1.0	4684919	1.0	4690714	0.89	4684919	0.64	4690714	1.0
chr12	4694539	4694538	0.63	4694538	0.96	4694538	0.99	4664187	0.76	4694538	0.93
chr12	4695024	4695023	0.97	4695023	0.96	4670147	0.97	4695023	0.99	4695023	0.95
chr12	4697754	4695023	0.5	4697712	0.34	4670147	0.46	4699174	0.38	4697753	0.25
chr12	4699482	4699481	0.9	NA	NA	NA	NA	4699481	1.0	NA	NA
chr12	4702455	4702454	0.5	NA	NA	4702454	0.5	NA	NA	NA	NA
chr12	4706599	4708498	0.86	4706598	0.66	4708498	0.95	4708498	0.79	4706598	0.89
chr12	4713264	4713394	0.56	4685679	0.68	4709009	0.81	4715038	0.68	4709009	0.72
chr12	4713462	4713394	0.93	4713364	0.92	4709009	0.96	4713394	0.93	4709009	0.9
chr12	4716499	4716543	0.94	4715972	0.99	4715822	0.99	4716847	1.0	4716516	0.94
chr12	4728215	4728214	0.98	4729859	0.97	4728214	0.97	4728214	0.99	4728214	0.97
chr12	4736591	4736595	0.63	4736595	0.75	4736595	0.28	4736595	0.69	4736595	0.81
chr12	4741580	4740193	0.96	4741579	0.99	4741579	1.0	4741579	0.98	4718087	0.87
chr12	4749612	4701144	0.5	4749621	0.64	NA	NA	4749621	1.0	4749621	0.79
chr12	4752535	4752534	0.92	4752534	0.81	4752534	0.75	4752534	0.8	4752534	0.9
chr12	4758777	4756988	1.0	4758073	0.99	4750790	1.0	4756249	1.0	4756249	1.0
chr12	4764720	4764719	0.58	4737454	0.92	4764719	0.97	4737454	0.94	4764742	0.91
chr12	4764858	4774654	0.94	4764857	0.67	NA	NA	4774654	1.0	4764857	1.0
chr12	4765577	4765576	0.82	NA	NA	4765576	0.79	4765576	0.67	4765576	1.0
chr12	4774353	4774352	0.97	4774352	0.95	4774009	0.98	4766449	1.0	4774009	0.99
chr12	4775651	4775650	1.0	NA	NA	NA	NA	NA	NA	NA	NA
chr12	4775695	4775708	0.75	4775712	1.0	4775708	1.0	NA	NA	4775708	1.0
chr12	4775706	4775708	0.75	4776092	0.01	4775708	1.0	NA	NA	4775708	1.0
chr12	4775714	4775708	0.75	4775712	1.0	4775708	1.0	NA	NA	4775708	0.92
chr12	4777391	4777390	0.62	4777390	0.96	4762289	0.81	4777390	0.9	4761617	0.93
chr12	4782401	4782157	0.82	4782400	0.94	4782400	0.75	4782400	0.79	4782400	0.7
chr12	4789574	4790249	0.72	4789573	0.56	4789573	0.34	4789573	0.69	4789573	0.82
chr12	4790943	4789866	0.51	4790942	0.93	4790942	0.81	4790942	0.85	4790942	0.85
chr12	4791181	4791180	0.95	4791180	0.75	4791180	0.84	4791180	1.0	4791180	0.75
chr12	4795181	4795200	0.99	4764719	1.0	4795180	1.0	4795180	0.83	4795180	1.0
chr12	4795201	4795200	1.0	NA	NA	NA	NA	4788767	1.0	4764145	0.33
chr12	4795651	4795652	0.95	4795626	0.5	NA	NA	4828338	0.75	NA	NA
chr12	4798595	4798642	0.96	4798642	0.98	4798642	1.0	4798642	0.9	4798605	1.0
chr12	4799872	4799871	0.62	4799871	0.61	4799871	0.86	4799871	0.57	4799871	0.75
chr12	4803804	4801646	0.58	4803803	0.61	4803803	0.83	4803803	0.71	4803803	0.83
chr12	4804431	4804431	0.34	4804431	0.83	4804431	0.65	4804431	0.8	4804431	0.7
chr12	4816249	4815135	0.17	4810101	0.69	4810101	0.56	4810101	0.57	4810101	0.52
chr12	4818839	4818861	0.53	4820621	0.83	4810101	0.68	4810101	0.71	4810101	0.69
chr12	4821418	4820376	0.78	4827800	0.8	4813883	0.67	4812864	0.57	4827800	0.69
chr12	4823417	4825423	0.5	4821069	0.52	4823416	0.99	4825423	0.37	4821589	0.47
chr12	4826221	4826229	0.91	4826221	0.56	NA	NA	4826229	1.0	NA	NA
chr12	4829703	4805618	0.57	4824238	0.92	4832454	0.07	4824238	0.96	4824238	0.9
chr12	4833880	4833787	1.0	4831088	0.99	4831062	1.0	4833787	0.99	4832927	1.0
chr12	4833931	4833931	0.56	4833931	0.65	4831344	0.63	4833931	0.68	4827800	0.5
chr12	4835135	4832967	0.45	4835134	0.83	4829764	0.42	4827530	0.67	4835025	0.88
chr12	4836106	4836140	0.58	4834364	0.66	4836105	0.55	4834364	0.5	4836105	0.65
chr12	4840195	4840235	0.45	4840227	0.44	4839949	0.53	4840227	0.38	4840227	0.45
chr12	4843186	4842307	0.98	4842730	0.87	4843185	0.99	4842730	0.92	4842730	0.95
chr12	4848515	4848250	0.78	4844735	0.89	4848250	0.98	4844735	0.91	4844735	0.94
chr12	4849490	4848536	0.66	4848986	0.91	4850459	0.81	4848986	0.87	4849041	0.84
chr12	4852416	4852468	0.92	4850012	0.81	4850012	0.9	4852468	0.83	4854868	0.76
chr12	4859216	4857048	0.18	4858333	0.65	4858333	0.51	4858333	0.39	4858333	0.43
chr12	4873493	4873492	0.6	4873492	0.88	4873492	0.93	4873492	0.77	4873492	0.75
chr12	4874354	4873746	0.84	NA	NA	NA	NA	4825230	1.0	NA	NA
chr12	4877025	4877024	0.94	4877024	0.98	4877024	0.74	4877024	0.93	4877024	0.89
chr12	4882308	4882307	0.93	4882307	1.0	4882307	0.79	4882307	0.99	4882307	0.95
chr12	4882476	4882475	0.41	4882475	0.9	4882475	0.86	4882475	0.85	4882475	0.63
chr12	4884267	4884266	0.92	4884266	0.5	4840562	1.0	4884266	0.8	4884266	1.0
chr12	4884431	4886947	0.53	4886947	0.7	4883026	0.72	4886947	0.72	4884430	0.62
chr12	4885135	4885134	0.86	4885134	0.93	4885134	0.94	4885134	0.95	4885134	0.91
chr12	4894707	4894706	0.65	4894706	0.71	4895252	0.84	4893811	0.75	4895252	0.88
chr12	4895525	4895524	0.79	NA	NA	NA	NA	NA	NA	NA	NA
chr12	4896259	4896258	0.81	4896258	0.84	4896258	0.58	4896258	0.48	4896258	0.84
chr12	4904248	4904250	0.66	4904250	0.95	4904250	0.99	4904250	0.97	4904250	0.78
chr12	4907959	4860108	0.9	NA	NA	NA	NA	NA	NA	NA	NA
chr12	4907976	4860108	1.0	NA	NA	NA	NA	NA	NA	NA	NA
chr12	4914286	4914309	1.0	NA	NA	4914309	0.97	4866953	0.17	4921984	0.89
chr12	4918867	4918867	0.75	4922424	0.9	4918867	0.98	4922424	0.93	4930664	0.9
chr12	4922099	4921333	0.87	4922098	0.97	4922098	0.93	4920801	0.96	4922098	0.98
chr12	4925953	4925952	0.96	NA	NA	NA	NA	NA	NA	4925952	0.67
chr12	4932024	4932023	0.64	4940403	0.77	4946272	0.75	4940403	0.71	4940403	0.75
chr12	4933721	4982756	1.0	NA	NA	NA	NA	NA	NA	NA	NA
chr12	4935592	4935591	0.92	4918007	0.72	4935591	0.92	4935591	1.0	4935591	0.91
chr12	4935750	4935759	1.0	4967677	0.09	4935749	1.0	4935749	1.0	4935749	1.0
chr12	4945071	4945070	0.94	NA	NA	NA	NA	4902176	0.67	4945070	1.0
chr12	4948292	4948299	0.53	NA	NA	4966299	0.5	4948299	0.79	NA	NA
chr12	4950444	4950443	0.91	4950443	0.96	4948832	1.0	4948832	1.0	4950443	0.98
chr12	4954574	4954573	0.54	4961561	0.65	4952735	0.5	4954573	0.51	4961561	0.58
chr12	4957662	4957661	0.62	4957661	1.0	4956427	1.0	4957661	0.95	4957661	1.0
chr12	4969623	4969622	0.42	4965440	0.64	4965440	0.69	4969622	0.46	4965440	0.51
chr12	4975337	4975336	0.55	4975336	0.96	4975336	0.93	4975336	0.56	4975336	0.86
chr12	4983116	4980693	0.7	4983115	0.88	4983115	0.81	4983115	0.74	4983115	0.9
chr12	4985826	4985825	0.34	4985825	0.96	4985825	0.96	4985825	0.76	4985825	0.94
chr12	4991908	5012005	0.9	NA	NA	NA	NA	NA	NA	NA	NA
chr12	4992105	4991702	0.8	4992104	0.4	4992104	0.89	4990758	0.72	4992104	0.37
chr12	4996129	4996149	0.58	4996128	0.92	4996872	0.91	4996128	0.89	4996128	0.75
chr12	4997217	4997233	0.99	4989471	0.99	4994375	1.0	4989767	1.0	4994375	0.97
chr12	5006545	5006613	1.0	5006613	1.0	5006613	0.82	5006613	0.95	5006613	1.0
chr12	5007066	5007065	0.75	5004554	0.76	5006725	0.78	5004376	0.83	5004554	0.74
chr12	5009786	5009785	0.94	5009785	0.91	5009785	0.92	5009785	0.97	5009785	0.99
chr12	5013277	5012622	0.55	5012622	0.74	5012622	0.67	5012622	0.73	5012622	0.7
chr12	5014320	5014319	0.72	5014319	0.96	5014319	0.72	5014319	0.88	5014319	0.95
chr12	5023387	5024774	0.43	5023386	0.59	5023386	0.6	5031552	0.61	5023386	0.6
chr12	5027958	5027957	0.81	5027957	0.99	5027957	0.86	5027957	0.85	5027957	0.89
chr12	5032391	5032390	0.69	5032390	1.0	5032390	0.68	5032390	1.0	5032390	0.97
chr12	5033374	5033373	0.79	NA	NA	NA	NA	NA	NA	5033373	1.0
chr12	5035659	5035658	0.71	5031552	0.72	5033888	0.78	5031552	0.63	5031552	0.63
chr12	5036004	5036003	0.62	5034578	0.87	5033811	0.6	5036018	0.9	5034578	0.9
chr12	5040797	5040796	0.5	NA	NA	NA	NA	5013743	1.0	NA	NA
chr12	5040906	5040905	1.0	NA	NA	NA	NA	NA	NA	5040905	1.0
chr12	5054453	5054495	0.31	5054495	0.83	5054586	0.84	5054586	0.85	5054495	0.79
chr12	5055609	5059325	0.33	5056832	0.86	5056832	0.83	5056832	0.82	5056832	0.8
chr12	5058147	5058141	1.0	5018136	1.0	5034829	1.0	5053306	1.0	5058146	1.0
chr12	5062991	5062990	1.0	NA	NA	NA	NA	5024264	1.0	NA	NA
chr12	5064889	5064888	0.98	NA	NA	NA	NA	5034277	1.0	NA	NA
chr12	5067012	5067011	0.85	5067011	0.5	5067011	0.63	5067011	0.92	5067011	0.6
chr12	5082495	5082529	0.86	5082494	0.68	5082529	0.74	5082529	0.67	5082529	0.46
chr12	5084306	5082905	0.96	5056679	0.97	5084319	0.98	5081916	0.99	5081916	0.94
chr12	5087348	5082025	0.39	5078288	0.34	5078288	0.47	5078288	0.41	5078288	0.3
chr12	5105413	5105452	0.68	5105452	0.76	5105452	0.96	5105452	0.8	5105452	0.98
chr12	5109783	5109782	0.75	5109782	0.98	5109782	0.96	5109771	0.98	5109782	0.98
chr12	5116417	5116430	0.88	NA	NA	NA	NA	NA	NA	5116430	0.5
chr12	5122680	5123556	0.84	5122849	0.96	5122679	0.94	5122849	0.89	5122849	0.97
chr12	5129175	5129174	0.94	5129174	0.33	5128047	0.89	5112710	0.05	5129174	0.75
chr12	5129422	5126299	1.0	NA	NA	NA	NA	5097640	1.0	NA	NA
chr12	5136465	5130494	0.83	5135617	0.82	5136464	0.78	5130494	0.59	5136464	0.85
chr12	5137798	5137805	0.98	5137805	0.97	5137805	0.99	5137805	0.97	5137805	1.0
chr12	5141769	5141768	0.45	5137805	0.69	5139433	0.8	5143544	0.66	5140943	0.66
chr12	5142678	5142682	0.96	5142682	0.96	5146023	0.77	5142682	0.99	5142682	0.96
chr12	5146552	5160161	0.53	5143544	0.97	5146551	0.96	5146551	0.78	5146551	0.98
chr12	5146672	5146671	0.96	5146671	0.81	5146671	0.94	5146671	0.98	5146799	0.94
chr12	5146798	5146792	0.93	5143945	0.98	5143945	0.99	5143964	0.97	5146792	0.96
chr12	5151882	5151881	0.77	5151881	0.99	5151881	0.86	5151881	0.8	5151881	0.96
chr12	5170478	5170491	0.97	5120553	1.0	NA	NA	5174426	0.99	NA	NA
chr12	5181177	5186267	0.7	5181176	0.97	5181176	0.9	5180947	0.92	5180004	0.82
chr12	5182619	5182618	0.95	5223000	0.17	5182618	0.89	5170335	0.97	NA	NA
chr12	5185418	5185640	0.59	5185181	0.85	5185181	0.83	5185640	0.79	5180004	0.79
chr12	5193269	5193268	0.73	5199640	0.8	5193268	0.8	5187360	0.76	5193268	0.81
chr12	5197490	5199084	0.62	5199640	0.89	5198419	0.72	5187360	0.81	5183779	0.87
chr12	5200569	5196368	0.46	5200568	0.75	5202463	0.77	5200568	0.76	5200568	0.74
chr12	5200586	5196368	0.45	5200568	0.74	5202463	0.72	5200568	0.75	5200568	0.75
chr12	5204648	5204647	0.62	5201805	0.96	5204647	0.82	5204732	0.84	5204837	0.9
chr12	5210548	5210547	0.85	5210547	0.98	5210547	0.95	5210547	0.9	5210547	0.94
chr12	5217784	5217794	1.0	5217794	1.0	NA	NA	5217794	0.91	5217794	1.0
chr12	5221842	5234312	0.55	5248420	0.31	5217937	0.48	5239031	0.27	5222422	0.41
chr12	5235156	5239031	0.42	5223868	0.84	5230327	0.96	5223868	0.73	5230327	0.84
chr12	5242140	5242139	0.64	5242139	0.66	5242139	0.75	5242139	0.47	5242139	0.62
chr12	5245687	5238017	1.0	5245686	0.57	5245686	1.0	5217821	1.0	5245686	1.0
chr12	5250712	5236321	0.67	5250711	0.67	5250711	0.5	NA	NA	NA	NA
chr12	5263978	5263977	0.52	NA	NA	NA	NA	5263977	1.0	NA	NA
chr12	5266886	5266885	1.0	NA	NA	NA	NA	NA	NA	NA	NA
chr12	5267754	5267771	0.62	5267771	0.55	5267528	0.87	5267771	0.62	5267743	0.6
chr12	5269664	5268631	0.38	5269663	0.75	5269663	0.97	5269663	0.78	5269663	0.9
chr12	5277660	5277659	0.96	5277659	0.97	5277659	0.93	5277659	0.97	5277659	0.97
chr12	5280793	5289705	1.0	NA	NA	NA	NA	NA	NA	NA	NA
chr12	5284468	5288090	0.87	5284467	0.34	5284467	0.5	5284467	0.7	5321133	1.0
chr12	5296948	5296555	0.98	5247962	0.2	NA	NA	5282706	0.71	NA	NA
chr12	5313888	5313887	0.88	5313887	0.83	5313887	0.44	5313887	0.78	5313887	0.4
chr12	5315798	5315797	0.93	NA	NA	5315797	1.0	5319122	0.73	NA	NA
chr12	5319744	5319743	0.99	5319743	0.99	5319743	0.8	5319743	1.0	5319743	0.97
chr12	5322690	5322689	0.57	5322689	0.32	5322689	1.0	NA	NA	5322689	0.67
chr12	5326490	5326489	0.76	5326489	0.95	5324967	0.95	5326489	0.99	5326489	0.97
chr12	5327466	5327482	0.73	5323425	0.94	5323425	0.97	5330629	0.88	5329535	0.96
chr12	5327816	5329454	0.83	5323425	0.99	5330544	0.94	5329454	0.94	5327815	0.95
chr12	5328230	5296374	0.17	5327403	0.84	5312992	0.64	5327403	1.0	5328227	0.71
chr12	5328661	5328660	1.0	NA	NA	5328660	1.0	NA	NA	5322352	1.0
chr12	5334079	5333552	0.98	NA	NA	NA	NA	5333552	1.0	NA	NA
chr12	5337998	5337997	0.53	5337997	0.91	5337997	0.75	5337997	0.84	5337997	0.8
chr12	5343734	5342886	0.86	5343733	0.85	5337238	0.92	5339345	0.84	5343733	0.8
chr12	5345364	5346067	0.72	5345363	0.74	5345363	0.66	5346067	0.62	5345363	0.73
chr12	5346068	5346067	0.87	5346067	0.93	5346067	0.87	5346067	0.96	5357481	0.94
chr12	5348011	5348010	0.45	5348010	0.9	5348010	0.4	5348010	0.76	5348010	0.76
chr12	5350213	5350212	0.83	5350212	0.91	5339345	0.91	5350212	0.93	5337238	0.75
chr12	5351177	5351176	1.0	NA	NA	5332806	0.2	5307752	1.0	NA	NA
chr12	5354233	5354232	0.99	5342886	0.98	5339345	0.95	5349072	0.91	5339345	0.94
chr12	5362294	5362253	0.97	5362293	0.91	5362253	0.99	5362253	0.95	5362293	1.0
chr12	5369690	5369689	0.62	5369689	0.77	5368982	0.6	5369689	0.67	5378766	0.75
chr12	5371731	5371730	0.76	5373589	0.81	5378766	0.83	5368982	0.76	5368982	0.8
chr12	5371966	5371965	0.85	5371965	0.99	5371965	0.96	5371965	0.93	5371965	0.91
chr12	5381693	5377710	0.46	5381692	0.68	5372803	0.8	5371730	0.48	5367864	0.76
chr12	5386389	5386388	0.6	5386388	0.56	5377715	0.25	5386388	0.61	NA	NA
chr12	5392472	5392301	0.2	5383669	0.65	5388028	0.52	5383669	0.57	5383669	0.72
chr12	5401734	5371965	0.11	NA	NA	NA	NA	NA	NA	NA	NA
chr12	5402995	5427213	0.29	5402994	0.56	5398083	0.8	5402994	0.63	5402994	0.71
chr12	5410168	5410167	0.86	5403801	0.95	5410167	0.97	5410167	0.98	5410167	1.0
chr12	5411049	5413333	0.59	5413376	0.84	5413376	0.87	5413333	0.66	5404257	0.68
chr12	5413261	5408921	0.55	5411118	0.86	5408921	0.96	5405770	0.84	5405770	0.89
chr12	5418590	5418550	0.35	5418550	0.63	5413390	0.6	5418550	0.6	5413390	0.57
chr12	5422042	5421758	0.95	5421758	0.97	5421758	0.98	5422022	0.99	5422022	0.94
chr12	5423473	5424361	0.45	NA	NA	5423472	0.6	5374056	0.89	5423472	1.0
chr12	5432556	5439502	0.26	5437404	0.12	5422846	0.32	5437404	0.19	5422008	0.23
chr12	5434472	5432725	0.43	5441821	0.46	5439135	0.41	5439135	0.57	5433141	0.44
chr12	5438158	5438157	0.71	5438157	1.0	5438157	1.0	5438157	0.93	5438157	0.8
chr12	5452086	5452096	0.61	5452096	0.97	5452096	0.95	5452096	0.94	5452096	0.97
chr12	5455533	5455585	0.55	5455585	0.6	5455585	0.64	5455585	0.61	5455585	0.53
chr12	5462196	5462196	0.96	5459005	0.99	5461089	0.99	5461089	1.0	5461089	0.99
chr12	5469121	5467545	1.0	5469120	1.0	5443472	1.0	5419478	0.96	NA	NA
chr12	5481949	5481955	0.81	NA	NA	NA	NA	NA	NA	NA	NA
chr12	5486880	5481860	0.64	5481860	0.82	5484937	0.79	5485159	0.82	5484937	0.84
chr12	5503440	5501586	0.88	5508766	0.92	5503439	1.0	5501586	0.96	5503439	0.96
chr12	5533777	5535784	0.52	5533776	0.54	5533776	0.64	5535784	0.29	5533776	0.49
chr12	5536061	5536062	0.93	5536179	0.83	5531947	0.83	5535399	0.84	5531947	0.89
chr12	5541799	5573789	0.5	NA	NA	NA	NA	NA	NA	NA	NA
chr12	5543034	5539192	1.0	5529107	1.0	NA	NA	5543033	1.0	NA	NA
chr12	5559039	5559038	0.94	5559051	0.5	5559038	0.77	5559038	0.54	5559038	1.0
chr12	5561698	5561697	0.85	NA	NA	5540188	0.05	5559891	0.8	5561697	0.5
chr12	5570460	5570459	0.96	5570442	1.0	5570459	0.97	5570459	1.0	5570442	0.99
chr12	5571690	5568829	0.86	NA	NA	5559976	0.14	NA	NA	5574957	1.0
chr12	5586461	5607063	0.5	NA	NA	NA	NA	NA	NA	NA	NA
chr12	5590273	5544089	0.06	NA	NA	NA	NA	NA	NA	NA	NA
chr12	5594840	5583470	0.44	NA	NA	NA	NA	NA	NA	NA	NA
chr12	5595367	5595371	0.55	5595366	0.97	5595002	0.95	5595366	0.63	5595002	0.95
chr12	5602257	5603667	0.58	5602256	0.67	5600194	0.73	5602256	0.74	5595638	0.66
chr12	5604903	5604907	0.91	5604907	0.98	5602320	0.95	5604907	1.0	5604907	1.0
chr12	5606769	5606768	0.62	NA	NA	NA	NA	NA	NA	NA	NA
chr12	5607064	5607063	0.87	5607063	0.97	5607063	0.96	5607063	0.92	5607063	0.97
chr12	5607425	5607424	0.78	5607424	0.98	5607424	0.95	5607424	0.9	5607424	0.97
chr12	5609870	5611306	0.85	5583885	0.73	5609869	1.0	5611306	0.94	5609869	1.0
chr12	5610572	5610607	1.0	5610568	0.94	5610568	0.77	5610607	0.47	5610577	0.53
chr12	5610716	5611096	0.89	5605542	0.87	5605542	0.96	5611096	0.91	5605542	0.86
chr12	5610820	5607063	0.31	5607063	0.55	5607063	0.76	5607063	0.48	5607063	0.71
chr12	5625367	5625367	0.97	5623315	0.99	5623315	1.0	5623315	1.0	5625021	1.0
chr12	5627939	5627938	0.92	5627938	0.82	5626643	0.92	5627938	0.76	5626979	0.88
chr12	5633579	5633588	0.81	5633588	0.95	5633588	1.0	5633588	0.99	5633588	0.96
chr12	5635599	5633415	0.57	5633415	0.81	5636564	0.73	5637896	0.75	5631180	0.69
chr12	5637339	5637339	0.73	5636275	0.66	5637339	0.86	5636275	0.59	5638128	0.79
chr12	5643063	5641907	0.55	5641625	0.74	5641625	0.53	5643063	0.4	5641625	0.7
chr12	5645415	5645415	0.85	5640743	0.05	5645427	1.0	5684797	0.62	5645427	0.56
chr12	5649790	5649790	0.72	5649790	0.63	5652924	0.64	5652924	0.67	5652924	0.69
chr12	5651407	5651420	0.98	5647426	1.0	5651420	1.0	5651420	0.99	5651420	0.98
chr12	5657493	5657492	0.66	5669156	0.64	5656620	0.7	5656620	0.66	5656655	0.51
chr12	5682322	5682337	0.61	5682337	0.93	5682337	0.93	5682337	0.94	5682337	0.91
chr12	5685780	5685796	1.0	5684444	1.0	5682729	0.99	5684444	1.0	5685796	0.98
chr12	5687866	5686285	0.98	5685947	1.0	5685947	0.97	5685947	1.0	5685947	1.0
chr12	5688811	5688810	0.61	5688810	0.71	5704368	0.7	5688810	0.69	5688810	0.77
chr12	5691902	5691901	0.95	5736464	0.59	5691901	0.3	5691901	1.0	5691901	0.5
chr12	5694246	5705327	0.49	5687581	0.5	5687581	0.61	5687581	0.56	5687581	0.58
chr12	5694730	5694734	1.0	NA	NA	5694734	0.76	NA	NA	5694734	1.0
chr12	5695376	5695375	0.83	5695375	0.85	5695375	0.96	5695375	0.74	5695375	0.64
chr12	5702574	5702573	0.99	5702573	1.0	5702573	0.97	5702573	0.98	5702573	0.94
chr12	5704689	5719952	0.61	5710887	0.9	5704697	0.3	5719153	0.84	5686768	0.62
chr12	5707204	5707203	0.99	5707203	1.0	5707203	0.99	5707203	0.99	5707203	0.99
chr12	5711158	5711157	0.94	5709740	0.88	5711226	0.97	5709740	0.91	5711157	0.98
chr12	5712287	5712286	0.2	5712286	0.25	5664127	0.25	5712286	0.44	5712286	0.44
chr12	5719295	5719297	0.78	5719297	0.7	5719297	1.0	5719297	0.81	5719297	0.78
chr12	5721500	5719952	0.77	5721508	0.88	5716267	0.77	5719952	0.88	5716234	0.73
chr12	5725097	5732675	0.49	5721555	0.9	5719461	0.94	5725097	0.89	5719461	0.86
chr12	5727513	5727512	0.86	5727512	1.0	5727512	0.75	5727512	0.9	5719185	0.76
chr12	5727805	5727811	1.0	NA	NA	NA	NA	NA	NA	5700259	0.08
chr12	5729689	5729688	0.98	5729688	1.0	5729688	0.99	5729688	0.96	5731633	0.93
chr12	5731363	5731362	0.79	5731362	0.54	5711396	0.9	5731362	0.71	5731362	0.8
chr12	5731586	5689589	1.0	5731590	1.0	NA	NA	5731590	0.99	5713782	0.9
chr12	5734639	5734651	0.97	5734651	0.8	5706934	0.38	5734651	1.0	5734651	1.0
chr12	5739596	5737636	0.65	5721616	0.62	5759152	0.65	5721616	0.62	5721616	0.74
chr12	5743472	5752670	0.55	5742899	0.7	5742899	0.72	5752670	0.79	5742899	0.72
chr12	5749933	5749932	0.75	5749932	1.0	5749932	0.82	5749932	0.5	5749932	0.83
chr12	5750104	5739905	0.62	5731808	0.33	5769314	1.0	5750103	1.0	5750103	1.0
chr12	5759153	5759152	0.64	5755192	0.84	5751013	0.87	5759152	0.83	5751013	0.83
chr12	5761059	5762832	0.78	5762832	0.82	5762832	0.88	5762832	0.83	5768487	0.87
chr12	5769457	5769456	0.99	5769456	1.0	5769456	1.0	5769456	1.0	5769456	0.99
chr12	5775278	5775280	0.43	5749829	0.5	5787906	0.13	5775893	1.0	NA	NA
chr12	5785656	5781717	0.61	5790431	0.8	5785656	0.91	5776154	0.68	5775586	0.92
chr12	5796126	5817746	0.14	NA	NA	5757736	0.09	NA	NA	NA	NA
chr12	5796401	5796400	0.96	5817571	1.0	5845451	0.03	5791982	0.98	5804082	0.8
chr12	5812372	5811968	0.51	5811968	0.82	5811968	0.84	5813522	0.78	5814982	0.81
chr12	5812604	5764776	0.04	NA	NA	5812099	0.08	NA	NA	NA	NA
chr12	5812776	5814189	0.94	5815869	1.0	NA	NA	5814155	0.92	5812786	0.67
chr12	5816151	5816150	0.96	5816150	0.94	5816324	0.95	5816150	0.93	5816150	0.98
chr12	5818509	5813063	0.9	5813386	0.86	5819548	0.97	5813063	0.96	5814982	0.92
chr12	5826438	5818225	0.9	5813757	0.91	5813757	0.77	5818225	0.86	5822277	0.96
chr12	5837325	5836080	0.66	5846006	0.7	5836567	0.95	5835123	0.23	5829410	0.6
chr12	5844834	5844839	0.46	5844839	0.49	5844839	0.57	5844839	0.32	5844839	0.34
chr12	5844954	5844953	0.89	5844953	0.79	5795769	0.33	5850330	0.65	5803214	0.37
chr12	5845268	5834938	0.96	5795715	0.5	5845274	1.0	5834938	0.82	NA	NA
chr12	5845567	5845566	0.59	5845566	0.81	5845566	0.33	5845566	0.9	5845566	0.8
chr12	5847445	5847445	0.42	5846320	0.71	5847445	0.57	5840636	0.54	5847445	0.49
chr12	5853167	5861381	0.68	5853166	0.85	5853166	0.77	5853166	0.8	5853356	0.75
chr12	5853343	5854962	0.81	5853342	0.94	5853355	0.58	5853342	0.57	5853342	0.81
chr12	5854936	5854935	0.56	5852135	0.73	5854935	0.69	5853166	0.6	5854935	0.89
chr12	5857772	5869467	0.26	5857772	0.44	5857772	0.39	5857772	0.31	5857772	0.47
chr12	5859541	5859540	0.95	5859540	0.95	NA	NA	5859540	1.0	5859540	1.0
chr12	5862783	5858224	0.95	5862782	1.0	5862782	1.0	5852512	0.73	5862782	1.0
chr12	5873197	5874731	0.53	5877654	0.86	5874731	0.91	5877988	0.88	5874731	0.87
chr12	5883502	5906347	0.34	5883502	0.4	5883502	0.49	5885434	0.36	5883502	0.3
chr12	5887829	5887839	0.79	5887828	0.92	5887828	0.38	5887828	0.72	5886232	0.85
chr12	5890046	5893148	0.79	5890045	0.7	5890045	0.45	5900429	0.72	5886232	0.88
chr12	5893482	5893489	0.5	5893489	0.83	5866860	1.0	5893486	0.86	5893489	0.62
chr12	5895797	5895796	0.55	NA	NA	5895796	1.0	5895796	0.64	NA	NA
chr12	5897738	5897737	0.68	5903972	0.93	5897737	0.93	5897737	0.87	5889179	0.89
chr12	5900562	5900561	0.65	5940214	0.33	NA	NA	5922197	0.2	NA	NA
chr12	5903647	5905047	0.55	5899548	0.43	5903654	0.56	5877074	0.34	5899548	0.56
chr12	5906348	5909384	0.5	5906347	0.4	5890716	0.8	5906347	0.45	5906347	0.61
chr12	5914200	5914206	0.76	5914206	0.77	5914206	0.89	5914206	0.78	5914206	0.76
chr12	5916725	5915594	0.94	5915594	0.96	5915097	0.98	5915594	0.95	5915594	0.96
chr12	5919700	5919699	0.97	5919699	1.0	5919699	0.96	5919699	0.98	5919699	1.0
chr12	5928148	5928147	0.95	5928147	1.0	5928147	0.96	5928147	1.0	5928147	0.98
chr12	5937645	5937644	0.6	NA	NA	NA	NA	5937644	1.0	NA	NA
chr12	5940063	5935715	0.96	5934071	0.95	5926142	0.78	5934071	0.97	5934071	0.98
chr12	5941669	5941668	0.78	5941668	0.99	5941668	1.0	5941668	0.99	5938554	0.99
chr12	5943269	5943277	0.27	5943277	0.69	5962845	0.5	5943277	0.49	5943277	0.73
chr12	5950663	5950553	0.98	5950662	0.99	5950662	0.93	5950553	1.0	5950662	0.99
chr12	5956642	5956641	0.99	5946958	1.0	5956641	1.0	5954808	0.97	5947910	0.95
chr12	5960048	5960081	1.0	NA	NA	5928336	0.07	NA	NA	5980091	0.02
chr12	5961590	5953976	0.76	5961589	0.77	5961589	0.93	5961589	0.66	5961589	0.68
chr12	5961963	5961962	0.92	5953181	0.99	5958330	0.94	5961962	0.93	5961962	0.94
chr12	5964052	5964051	0.59	5964051	0.73	NA	NA	5935441	1.0	5964051	0.25
chr12	5966277	5966276	0.55	5966276	0.99	5966276	1.0	5966276	0.62	5966276	0.97
chr12	5977874	5977873	0.67	5977873	0.82	5977873	1.0	5977895	0.6	5977875	0.5
chr12	5980041	5980069	0.46	5981726	0.98	5979711	0.98	5975780	0.92	5975780	0.62
chr12	5981688	5964254	0.5	NA	NA	NA	NA	NA	NA	NA	NA
chr12	5983795	6005117	0.51	5996852	0.84	5989286	0.76	5996852	0.85	5996852	0.8
chr12	5983969	5984021	0.37	5984021	0.62	5984021	0.72	5984021	0.52	5984021	0.55
chr12	5986887	5987090	0.97	5986591	1.0	5986917	0.97	5986641	1.0	5986641	1.0
chr12	5991167	5993906	0.55	5976347	0.5	5994832	0.45	5976347	0.39	5976347	0.37
chr12	5996751	5996750	0.49	5996750	0.87	5996750	0.56	5996750	0.9	5970742	0.57
chr12	5999464	5992149	0.58	5995388	0.55	5996852	0.65	5999937	0.49	5999347	0.51
chr12	6000643	5979147	0.87	6000642	1.0	6000642	1.0	NA	NA	6000642	1.0
chr12	6027844	6027936	0.68	6024853	0.82	6032283	0.15	6032875	0.78	6024853	0.58
chr12	6029088	6028100	0.87	6029087	0.95	6029087	1.0	6027936	0.87	6029087	1.0
chr12	6031103	6031102	0.67	6024853	0.97	6024853	0.6	6031102	0.69	6024853	0.8
chr12	6032327	6032326	0.97	6032326	0.99	6032326	0.68	6032326	0.98	6032326	0.99
chr12	6032876	6033182	0.95	6032893	0.87	6032875	0.88	6030330	0.93	6032893	0.79
chr12	6038640	5989448	0.67	NA	NA	NA	NA	NA	NA	NA	NA
chr12	6050956	6050955	0.74	6050955	0.99	6050955	0.92	6050955	0.95	6050955	0.98
chr12	6057481	6057331	0.42	6062336	0.37	6062336	0.25	6060053	0.32	6060053	0.38
chr12	6057609	6057543	0.79	6057543	0.91	6057543	0.94	6057543	0.9	6057331	0.88
chr12	6058126	6058125	0.86	NA	NA	6058125	1.0	6085715	0.67	6058125	0.43
chr12	6061472	6062431	0.84	6060356	0.92	6060356	0.96	6060356	0.81	6060356	0.95
chr12	6068476	6051018	0.01	NA	NA	NA	NA	NA	NA	6068475	1.0
chr12	6072871	6072870	0.86	6072870	0.96	6072870	0.51	6072870	0.78	6072870	0.81
chr12	6074485	6073662	0.43	6074487	0.42	6074487	0.32	6073662	0.59	6074487	0.87
chr12	6078041	6078040	0.76	NA	NA	NA	NA	6078040	0.73	NA	NA
chr12	6079611	6079610	0.98	6079610	1.0	6079610	0.75	6079610	0.88	6079610	0.64
chr12	6081335	6088494	0.49	6042038	0.25	6074845	0.27	6088494	0.72	NA	NA
chr12	6081974	6081973	0.95	6081973	0.83	NA	NA	6081973	1.0	6081972	0.81
chr12	6087526	6087419	0.96	6083721	0.97	6086142	0.99	6085603	1.0	6086509	0.98
chr12	6088478	6088494	0.72	6050776	0.8	6088494	0.5	6088494	0.84	6082438	0.64
chr12	6088495	6088494	0.71	6050776	1.0	6088494	1.0	6088494	0.85	6082438	1.0
chr12	6089956	6090588	0.97	6089962	0.98	6080758	1.0	6089962	1.0	6090588	0.92
chr12	6090603	6092883	0.46	6090602	0.55	6090602	0.7	6090602	0.49	6090602	0.68
chr12	6090649	6090633	0.51	6090645	0.63	6090645	0.26	6090645	0.75	6090645	0.48
chr12	6092345	6088157	0.82	NA	NA	6092344	1.0	6070682	0.83	6092344	1.0
chr12	6092510	6092519	0.78	6092519	0.68	6092519	0.77	6089912	0.65	6092519	0.8
chr12	6094710	6094717	1.0	NA	NA	6094717	1.0	NA	NA	NA	NA
chr12	6096095	6095938	0.45	6096107	0.4	6096107	0.35	6096107	0.33	6096107	0.4
chr12	6101437	6101436	0.79	6101436	1.0	6101436	0.98	6101436	0.84	6101436	0.87
chr12	6102734	6102276	0.7	6102733	1.0	6102276	0.98	6102276	0.88	6102733	0.96
chr12	6104386	6104385	0.94	6104385	0.86	6104385	0.88	6104385	0.92	6104385	0.93
chr12	6105881	6105880	0.91	NA	NA	6105880	0.75	6105880	0.81	6105880	0.8
chr12	6107654	6107668	0.9	6066566	0.67	6134588	0.41	6107668	0.89	6134588	0.67
chr12	6108334	6108348	0.58	6111609	0.8	6108937	0.9	6111609	0.82	6112921	0.9
chr12	6109654	6105804	0.75	6061035	1.0	6109658	1.0	6060412	1.0	6109658	1.0
chr12	6112827	6112827	0.65	6112827	0.56	6109483	0.35	6112827	0.61	6128492	0.39
chr12	6113298	6113297	0.54	6113297	0.82	6113297	0.98	6113297	0.7	6113297	0.79
chr12	6120329	6120324	0.58	NA	NA	6120328	1.0	6120328	1.0	NA	NA
chr12	6125300	6125524	0.27	6125300	0.4	6125300	0.27	6114748	0.39	6118683	0.46
chr12	6126505	6126267	0.88	6106062	0.8	6086951	0.2	6126267	0.93	6118376	0.5
chr12	6127371	6127383	0.94	6106062	0.95	NA	NA	6127383	0.98	6112827	0.86
chr12	6127708	6127707	0.83	6106062	0.9	6128492	0.65	6127575	0.86	6106062	0.63
chr12	6131544	6129699	0.91	6081838	0.89	6131549	1.0	6129699	0.82	6131549	1.0
chr12	6132155	6132154	0.65	6132154	1.0	6132154	0.97	6132154	0.94	6132154	0.96
chr12	6135777	6135776	1.0	NA	NA	6135776	0.97	NA	NA	6158230	1.0
chr12	6139268	6139374	0.52	6139334	0.45	6138398	0.43	6127707	0.4	6140020	0.59
chr12	6139576	6139423	0.98	6092630	0.0	6092631	0.2	NA	NA	NA	NA
chr12	6144112	6144111	0.87	6144111	1.0	6144111	0.74	6144111	0.89	6144111	0.9
chr12	6144386	6144385	0.88	6143795	0.91	6139419	0.92	6144385	0.87	6144385	0.87
chr12	6144987	6144998	0.97	6144986	0.79	6144986	0.69	6161100	0.65	6144986	1.0
chr12	6146225	6146220	0.99	6146220	0.98	6146220	1.0	6146220	0.96	6146220	0.96
chr12	6147226	6147225	0.79	6148023	0.94	6147225	0.95	6147225	0.95	6147225	0.87
chr12	6149126	6149139	1.0	NA	NA	6149139	1.0	NA	NA	6122118	1.0
chr12	6151056	6151085	0.94	6149472	0.89	6146259	0.9	6151085	0.8	6151085	0.9
chr12	6151924	6150528	0.97	NA	NA	6150528	1.0	6115854	1.0	6151923	1.0
chr12	6152867	6152866	0.97	6152866	1.0	6152866	0.78	6152866	0.85	6152866	0.95
chr12	6152951	6152956	1.0	6134110	1.0	NA	NA	6143426	1.0	NA	NA
chr12	6153338	6153337	0.72	6153337	0.99	6153337	0.96	6129171	0.75	6151417	0.41
chr12	6154328	6153081	0.47	6156900	0.93	6150386	0.81	6161937	0.6	6146220	0.68
chr12	6162323	6162322	0.95	6162142	0.99	6162322	0.96	6160496	0.96	6164426	0.87
[truncated: 47,324 more rows]
