# Supplementary material for: A deep population reference panel of tandem repeat variation
Source: Nat Commun. 2023 Oct 23;14:6711. doi: 10.1038/s41467-023-42278-3 (PMC10593948; doi:10.1038/s41467-023-42278-3)
Supplement: Supplementary file 5 — Supplementary Data 18 [file 41467_2023_42278_MOESM5_ESM.zip › tag_tables/tag_snp_info_chr13_hg38.csv]

CHROM	TR_POS	AFR_TAG_SNP_POS	LD_AFR	EUR_TAG_SNP_POS	LD_EUR	EAS_TAG_SNP_POS	LD_EAS	AMR_TAG_SNP_POS	LD_AMR	SAS_TAG_SNP_POS	LD_SAS
chr13	18934446	18934445	0.98	18936288	0.98	18904671	1.0	18904607	0.96	18910708	0.98
chr13	18936047	18919316	0.47	18936483	0.32	18918998	0.43	18928367	0.28	18919316	0.34
chr13	18936412	18940885	0.99	18936421	0.36	NA	NA	18887149	1.0	NA	NA
chr13	18937589	18921361	0.46	18921443	0.73	18926124	0.69	18921443	0.68	18921443	0.74
chr13	18945868	18945975	0.87	18945975	0.71	18945867	0.96	18945975	0.77	18939690	1.0
chr13	18971681	18971680	0.95	18980110	1.0	18971680	1.0	18971680	0.93	18964052	0.6
chr13	18973608	18970897	0.03	NA	NA	NA	NA	NA	NA	18982125	0.5
chr13	18976112	18950658	1.0	NA	NA	NA	NA	NA	NA	NA	NA
chr13	18980924	18980928	0.99	18980928	1.0	NA	NA	18980928	1.0	18978905	1.0
chr13	19059856	19059856	1.0	NA	NA	NA	NA	19036148	1.0	NA	NA
chr13	19063758	19055706	0.46	19063757	0.71	19063757	0.83	19063165	0.43	19063757	0.97
chr13	19066592	19066597	0.93	19062840	0.82	19066597	0.93	19066597	0.95	19066597	0.96
chr13	19103104	19100934	0.96	19101184	0.99	19096186	0.99	19101184	0.99	19101184	0.99
chr13	19112715	19112714	0.82	19112714	0.87	19112714	1.0	19112714	0.84	19114909	0.94
chr13	19114748	19111960	0.91	19114767	0.78	19114644	0.7	19114767	0.64	19114767	1.0
chr13	19116721	19116729	1.0	19113965	1.0	19108768	1.0	19113965	1.0	19108168	1.0
chr13	19122199	19122198	0.66	19121015	0.84	19122198	0.96	19121015	0.84	19122198	0.87
chr13	19123666	19123665	0.28	19123665	0.55	19123665	0.3	19123665	0.58	19123665	0.42
chr13	19124316	19124315	0.98	19097291	1.0	19121245	1.0	19124315	0.95	19124315	0.96
chr13	19125245	19122435	0.98	19120590	0.98	19122435	0.98	19121256	0.91	19125244	0.95
chr13	19133744	19129517	0.94	19121154	0.82	19092553	0.96	19125156	0.88	19121154	0.85
chr13	19134345	19134191	0.95	19120059	0.16	19134344	0.83	19134191	0.9	19134344	0.33
chr13	19138463	19138462	0.68	19138595	0.62	19138462	0.94	19125156	0.58	19138595	0.78
chr13	19138810	19136445	0.93	19121154	0.96	19101607	0.73	19125156	0.98	19138595	0.97
chr13	19141700	19140082	0.98	19139064	1.0	19139064	0.98	19139064	0.96	19141387	1.0
chr13	19142038	19138800	0.83	19139064	0.9	19139064	1.0	19139064	0.9	19141387	0.89
chr13	19143620	19142447	0.68	19121154	0.96	19114770	0.49	19138809	0.8	19138595	0.95
chr13	19144111	19144110	0.7	19144110	0.94	19144110	0.76	19144110	0.92	19144110	0.86
chr13	19145166	19145413	0.98	19145181	1.0	19145413	0.99	19145413	0.98	19145181	0.99
chr13	19147610	19099705	0.71	NA	NA	NA	NA	NA	NA	NA	NA
chr13	19165596	19173538	0.49	19165529	0.5	19165529	0.77	19165619	0.54	19165619	0.4
chr13	19166748	19166899	0.81	19169856	0.56	19166747	0.64	19168220	0.63	19166899	0.63
chr13	19168933	19168181	0.66	19168932	0.95	19168932	0.96	19168932	0.84	19168932	0.9
chr13	19174434	19174433	0.73	19174569	0.82	19174569	0.91	19171686	0.76	19171686	0.79
chr13	19175253	19160737	0.42	19169930	0.98	19160737	1.0	19163140	0.84	19160737	1.0
chr13	19181057	19181056	0.48	19181056	0.75	19181056	0.91	19181056	0.5	19181056	0.76
chr13	19182652	19182661	0.42	19182656	0.54	19182656	0.41	19182656	0.55	19196876	0.44
chr13	19183017	19183031	0.98	19181923	0.98	19183031	1.0	19183031	0.9	19182372	0.96
chr13	19186697	19191549	0.31	19192802	0.56	19182656	0.6	19192802	0.46	19191193	0.53
chr13	19236098	19236097	0.95	19236097	0.96	19236097	0.99	19236097	1.0	19236097	1.0
chr13	19247396	19216034	1.0	NA	NA	NA	NA	NA	NA	NA	NA
chr13	19249791	19241307	0.53	19249791	0.53	19249791	0.55	19249791	0.51	19240107	0.48
chr13	19254005	19266547	0.75	19297642	0.93	19242162	0.81	19266547	0.93	19251214	0.84
chr13	19263036	19250489	0.84	19238390	0.88	19263050	0.84	19240107	0.82	19263035	0.86
chr13	19269910	19269909	0.91	NA	NA	NA	NA	19238441	0.9	19269909	0.6
chr13	19283587	19284287	0.74	19283586	0.65	19262552	0.87	19240107	0.79	19283586	0.58
chr13	19290201	19290200	0.74	19290200	0.96	19280294	0.9	19290200	0.96	19290200	0.88
chr13	19310835	19289533	1.0	NA	NA	NA	NA	19269536	1.0	NA	NA
chr13	19318320	19318319	0.96	19318319	0.91	19274013	0.94	19318319	0.9	19318319	0.95
chr13	19328377	19328376	0.99	19322786	0.98	19322432	0.98	19322786	1.0	19297642	0.99
chr13	19535224	19534884	0.5	19485268	0.5	19505941	0.25	19498622	0.66	19566342	0.06
chr13	19535612	19487645	0.32	19534358	0.56	19489759	0.61	19559589	0.43	19534358	0.53
chr13	19537234	19537233	0.93	19537233	1.0	19537233	0.55	19537233	0.73	19537233	0.92
chr13	19537555	19537555	0.73	19537555	0.93	19537555	0.93	19537555	0.89	19537555	0.86
chr13	19538520	19526445	0.06	NA	NA	19538519	1.0	NA	NA	NA	NA
chr13	19540280	19540525	0.76	19540310	0.78	19540310	0.83	19540525	0.79	19540310	0.73
chr13	19540698	19500543	1.0	19520440	0.92	NA	NA	19520440	1.0	19520440	1.0
chr13	19543054	19542945	0.99	19542945	1.0	NA	NA	19542945	1.0	19542945	0.76
chr13	19543359	19540525	0.79	19539953	0.98	19543358	0.88	19540525	0.96	19543358	0.93
chr13	19571845	19561692	0.95	NA	NA	19571844	1.0	19571844	1.0	NA	NA
chr13	19572016	19572015	0.95	19572015	1.0	19572015	0.75	19572015	0.39	NA	NA
chr13	19573982	19538265	0.01	NA	NA	NA	NA	NA	NA	19620585	0.33
chr13	19584291	19584290	0.73	19577967	0.81	19584290	0.87	19584290	0.81	19584290	0.88
chr13	19585596	19585620	0.65	19585620	0.69	19585595	1.0	19585620	0.68	19585620	1.0
chr13	19599873	19599872	0.83	19591616	0.76	19599872	0.59	19622956	0.79	19597668	0.83
chr13	19600179	19576839	1.0	19600178	1.0	19600178	0.2	NA	NA	19600178	0.02
chr13	19601238	19599519	0.8	19592687	0.86	19601237	0.97	19599519	0.84	19611753	0.84
chr13	19604929	19558226	0.62	19646073	0.25	19580876	0.08	NA	NA	NA	NA
chr13	19607183	19607182	0.99	19607182	0.93	19592687	0.98	19607182	1.0	19607182	0.98
chr13	19607361	19607360	0.92	19607360	0.98	19607360	0.36	19607360	1.0	19607360	0.98
chr13	19609028	19602273	0.98	19592687	1.0	19592687	1.0	19592687	1.0	19609027	0.98
chr13	19611226	19606907	0.92	19608877	0.98	19604530	0.97	19606907	0.98	19604530	0.88
chr13	19611754	19599519	0.74	19611753	0.96	19611753	0.99	19611753	0.71	19611753	0.99
chr13	19622128	19622127	0.5	19622127	0.25	19622127	1.0	19594315	0.67	19622127	0.84
chr13	19623378	19670820	0.14	NA	NA	NA	NA	NA	NA	NA	NA
chr13	19625666	19625665	0.94	19625665	0.59	19625665	0.79	19625665	0.72	19610711	0.62
chr13	19625822	19623799	0.79	19618869	0.99	19604530	1.0	19618869	0.97	19604530	0.98
chr13	19631462	19631626	0.76	19631626	0.95	19592687	0.63	19631626	0.8	19631626	0.93
chr13	19632753	19632752	0.93	19632752	1.0	19632752	0.5	19632752	0.53	19604879	0.54
chr13	19636489	19639891	0.96	19636488	0.69	NA	NA	19636488	1.0	19609086	0.79
chr13	19638099	19638100	0.91	19638100	1.0	19638100	0.82	19638100	0.99	19638100	0.92
chr13	19639083	19639082	0.72	19592687	0.91	19639082	0.87	19639082	0.7	19639082	0.71
chr13	19639312	19633086	1.0	19591616	1.0	19641429	1.0	19633086	1.0	19633086	0.99
chr13	19640096	19640095	0.97	19592687	1.0	19592687	1.0	19637613	1.0	19635089	0.93
chr13	19640543	19601173	0.5	19640542	1.0	NA	NA	19601173	1.0	19640542	0.82
chr13	19641322	19641321	0.79	19641321	0.89	19641321	0.84	19641321	0.82	19641321	0.85
chr13	19642686	19642685	0.67	19677182	0.02	19642685	0.44	19642685	0.51	19625844	1.0
chr13	19651528	19651527	0.55	19654468	1.0	19610406	0.25	19651527	1.0	19601681	0.32
chr13	19654949	19654948	0.98	NA	NA	19671540	0.67	19632049	1.0	19654948	1.0
chr13	19655473	19655472	0.6	19635481	0.86	19607371	0.8	19655472	0.59	19655472	0.69
chr13	19656113	19656112	0.51	19656112	1.0	19656112	0.39	19610061	1.0	19631162	0.8
chr13	19657409	19658472	0.82	19632895	0.5	NA	NA	19647238	1.0	NA	NA
chr13	19657567	19657566	1.0	19657579	1.0	19679715	0.5	19657566	1.0	19633754	1.0
chr13	19659665	19659664	0.98	19618542	1.0	19659664	0.54	19659664	0.9	19659664	0.92
chr13	19660137	19660136	0.98	19660136	0.97	19660136	0.98	19660136	1.0	19660136	0.98
chr13	19661942	19661945	0.97	19661945	1.0	19658373	0.95	19661945	0.97	19644478	0.95
chr13	19669514	19667508	0.82	19688951	0.6	19669513	0.9	19686660	0.77	19647376	0.65
chr13	19670821	19663587	0.66	19663587	0.81	19666603	0.89	19670472	0.81	19670472	0.87
chr13	19672499	19672498	0.48	19672498	0.57	19667147	0.57	19672498	0.52	19672498	0.56
chr13	19673053	19673086	0.6	19673086	0.59	19677651	0.3	19673086	0.39	19673086	0.47
chr13	19674538	19674537	0.98	19674537	0.93	19674537	1.0	19674537	1.0	19674537	0.91
chr13	19677233	19677232	0.57	19663587	0.95	19677651	0.99	19677651	0.91	19677651	0.95
chr13	19682903	19682902	0.85	19682902	0.67	NA	NA	19682902	1.0	19667313	0.67
chr13	19683069	19683082	1.0	NA	NA	NA	NA	NA	NA	NA	NA
chr13	19687203	19687220	1.0	19687220	0.77	NA	NA	19687220	0.85	19687220	0.89
chr13	19688960	19713618	0.61	19652223	0.75	19700542	0.76	19688645	0.74	19688645	0.79
chr13	19693539	19654863	0.17	NA	NA	NA	NA	NA	NA	NA	NA
chr13	19694153	19694178	0.51	19651134	0.89	19694178	0.29	19651134	0.28	19694152	0.45
chr13	19695905	19695904	0.8	19695904	0.47	19695849	1.0	19676085	0.53	19695904	0.7
chr13	19696488	19696519	0.52	19696499	0.61	19659327	0.3	19696491	0.91	19691984	0.58
chr13	19711845	19673174	0.65	19702383	0.29	19678258	0.15	19696499	0.54	19676155	0.43
chr13	19714496	19714495	0.5	19714495	0.8	19714495	0.77	19714495	0.57	19739112	0.48
chr13	19716014	19691965	0.5	NA	NA	19716014	1.0	19668946	0.5	NA	NA
chr13	19716015	19716014	0.52	NA	NA	19716014	1.0	19668946	0.5	NA	NA
chr13	19724320	19691836	0.43	19690542	1.0	19724319	1.0	NA	NA	19683618	0.96
chr13	19724998	19693290	0.83	19680404	0.5	19724997	0.44	19693290	1.0	NA	NA
chr13	19725605	19725604	0.72	19726820	0.35	19725604	0.59	19704380	0.41	19760267	0.68
chr13	19727406	19727405	0.96	19739884	0.11	NA	NA	19727405	1.0	19737487	0.33
chr13	19728439	19683563	0.75	19722413	0.85	19728834	0.87	19743482	0.87	19759114	0.86
chr13	19729537	19729536	0.73	19735290	0.82	19729536	1.0	19735290	0.79	19685205	0.72
chr13	19729639	19729638	0.56	19729638	1.0	NA	NA	19729638	0.59	19765346	0.92
chr13	19731409	19731408	0.96	19731408	1.0	19743482	0.98	19731408	1.0	19731408	0.99
chr13	19732927	19732666	0.97	19683410	0.63	19732078	0.55	19732926	0.77	19732926	0.86
chr13	19734985	19729389	0.85	19743482	0.94	19735001	0.99	19729389	0.98	19759114	0.89
chr13	19738906	19738905	0.53	19738905	0.57	19738905	0.9	19738905	0.71	19738905	0.59
chr13	19740344	19740343	0.5	NA	NA	NA	NA	19704328	0.75	19740343	0.67
chr13	19740879	19755031	0.97	19740878	0.99	19740878	0.98	19740878	1.0	19740878	1.0
chr13	19756509	19756508	0.85	19756508	1.0	NA	NA	19756508	0.76	NA	NA
chr13	19758313	19758312	0.99	19729335	0.96	19733632	1.0	19758312	0.94	19729335	1.0
chr13	19758836	19758841	0.84	19758841	0.9	19758841	0.67	19758841	0.77	19758841	0.9
chr13	19759862	19759861	0.84	19745619	0.87	19759861	1.0	19759861	0.8	19759861	0.96
chr13	19760529	19760528	0.97	19711639	1.0	19760528	0.56	19719442	1.0	19760528	1.0
chr13	19760993	19727197	1.0	19754689	1.0	19724460	0.17	NA	NA	19788500	0.47
chr13	19763105	19763104	0.71	19763104	0.95	NA	NA	19763104	0.96	19763104	0.92
chr13	19764683	19752234	0.8	19737596	0.5	19736167	0.5	19764503	0.51	19776633	0.31
chr13	19765326	19773249	0.4	19729335	0.88	19733632	0.92	19732197	0.87	19729335	0.72
chr13	19765498	19765497	0.63	19765497	0.95	19765497	0.67	19764503	0.79	19737596	0.46
chr13	19766374	19766382	1.0	19766382	1.0	NA	NA	19766382	1.0	NA	NA
chr13	19766859	19766868	0.75	19766868	0.9	19779318	0.01	19766868	0.98	19732055	0.75
chr13	19767146	19722021	0.12	19768463	0.05	NA	NA	NA	NA	NA	NA
chr13	19768975	19768974	0.66	19768974	1.0	19768974	0.98	19768974	0.94	19768974	0.9
chr13	19770897	19770904	0.53	NA	NA	NA	NA	19764527	0.55	19770896	1.0
chr13	19770952	19770959	1.0	NA	NA	19738679	0.17	NA	NA	NA	NA
chr13	19771128	19802823	0.75	NA	NA	NA	NA	NA	NA	NA	NA
chr13	19771629	19771633	0.47	19735055	1.0	19731852	0.92	19744989	0.93	19735055	0.99
chr13	19773250	19773249	0.65	19735001	0.71	19735001	0.76	19734997	0.69	19749637	0.78
chr13	19775368	19775367	0.98	19775367	0.99	19775367	0.87	19775367	1.0	19775367	1.0
chr13	19776051	19817334	0.18	19779993	0.2	19776050	1.0	NA	NA	NA	NA
chr13	19776057	19817334	0.18	NA	NA	NA	NA	NA	NA	NA	NA
chr13	19776518	19776517	0.96	19776517	0.93	19776517	1.0	19729150	1.0	19727561	1.0
chr13	19777117	19777106	0.86	19777106	0.89	19743482	0.98	19778135	0.93	19777106	0.79
chr13	19778241	19778240	0.86	19778240	0.91	19769732	0.05	19778240	0.83	19749205	1.0
chr13	19781146	19792244	0.55	19732197	0.88	19782858	0.96	19732197	0.73	19732197	0.56
chr13	19783255	19783255	0.51	19782801	0.62	19746968	0.38	19782801	0.56	19746968	0.55
chr13	19786440	19786439	0.95	19786439	0.91	19786439	0.92	19786439	0.99	19763387	0.78
chr13	19787018	19792244	0.58	19741817	0.61	19787041	0.82	19742725	0.52	19787041	0.52
chr13	19787369	19787368	0.98	19783080	0.99	19783080	0.88	19787368	1.0	19783080	1.0
chr13	19788738	19815092	0.92	19795869	0.94	19788737	0.96	19742958	0.97	19788737	0.93
chr13	19789129	19818549	0.73	19789128	0.93	19789128	0.95	19789128	0.93	19775367	0.87
chr13	19790900	19788602	0.33	19790899	0.42	19796703	0.47	19790899	0.31	19790899	0.43
chr13	19792426	19792425	0.99	19783080	0.99	19792425	0.96	19783080	0.99	19783080	0.95
chr13	19794557	19753795	0.67	19760482	0.49	19792168	0.24	19781145	0.35	19763387	0.4
chr13	19794967	19792425	1.0	19783080	1.0	19783080	1.0	19787368	0.99	19783080	0.98
chr13	19796941	19769478	0.9	19784476	1.0	19750636	0.57	19785559	0.7	19785559	0.99
chr13	19797845	19818920	0.36	19802175	0.77	19774819	0.74	19802175	0.66	19818065	0.44
chr13	19797910	19797909	1.0	19797909	0.6	19753895	0.43	19797909	0.86	19780303	0.72
chr13	19798946	19798945	0.75	19808946	0.59	19814621	0.68	19810054	0.47	19798945	0.55
chr13	19800071	19800070	0.76	19800934	0.87	19782858	0.84	19806992	0.8	19800934	0.66
chr13	19800673	19800672	0.69	NA	NA	NA	NA	NA	NA	19796776	1.0
chr13	19804410	19831987	0.33	19780380	0.03	19804408	0.9	NA	NA	NA	NA
chr13	19805506	19805505	0.88	19805505	1.0	19805505	0.66	19805505	0.88	19809522	0.27
chr13	19805975	19805974	0.94	19786610	0.5	19792168	1.0	19786610	0.75	19780303	0.79
chr13	19807237	19807236	0.41	19807227	0.91	19807236	0.96	19807227	0.83	19807227	0.95
chr13	19809147	19818549	0.54	19802472	0.56	19809165	0.65	19809530	0.62	19802472	0.6
chr13	19809529	19809527	0.93	19800934	0.92	19803501	0.97	19809527	0.91	19800934	0.94
chr13	19809965	19809969	0.8	19809969	0.66	19809969	0.67	19809969	0.89	19809969	1.0
chr13	19810613	19810612	0.5	19810612	0.78	NA	NA	19810612	0.91	19810612	0.84
chr13	19812204	19813393	0.03	19812226	1.0	19777525	1.0	19812226	1.0	NA	NA
chr13	19812227	19802439	0.25	19812226	1.0	NA	NA	19812226	1.0	NA	NA
chr13	19812409	19812408	0.78	19812408	0.9	19803501	0.76	19808407	0.84	19785559	0.58
chr13	19814622	19814621	1.0	19814621	0.98	19814621	1.0	19814621	1.0	19814621	0.98
chr13	19816323	19816337	0.14	NA	NA	19780030	0.17	19816337	1.0	NA	NA
chr13	19817159	19817158	0.99	19817158	0.98	19856645	1.0	19817158	0.98	19817158	0.98
chr13	19819342	19805335	0.86	19819246	0.92	19817883	0.96	19835826	0.88	19819246	0.89
chr13	19821341	19835188	0.03	19821340	1.0	19821340	1.0	NA	NA	NA	NA
chr13	19823109	19805068	0.9	19823108	1.0	19817883	0.98	19823108	1.0	19819493	1.0
chr13	19826047	19811876	0.69	19826046	0.77	19809003	0.48	19776140	0.48	19826046	0.84
chr13	19826352	19795434	0.25	NA	NA	NA	NA	NA	NA	NA	NA
chr13	19831129	19831128	0.73	19847628	0.88	19831128	0.85	19847628	0.86	19847628	0.87
chr13	19832331	19832330	1.0	19832330	0.64	NA	NA	19832330	0.76	19832330	1.0
chr13	19834456	19834455	1.0	19833938	1.0	19817883	1.0	19834455	1.0	19817194	0.81
chr13	19834995	19834994	0.77	19833213	0.85	19833213	0.88	19833213	0.88	19818097	0.86
chr13	19835827	19835826	0.86	19835826	1.0	19817883	0.97	19835826	0.98	19835826	1.0
chr13	19836270	19836269	0.92	19836269	0.98	19836269	0.96	19836269	0.88	19836269	0.92
chr13	19837018	19837024	0.93	19833938	0.97	19856645	0.94	19819671	0.96	19856645	0.87
chr13	19839394	19860885	0.5	19839393	0.8	NA	NA	19839393	1.0	19839393	0.64
chr13	19840676	19840675	1.0	19795516	0.11	19840675	1.0	19840675	1.0	NA	NA
chr13	19840995	19837561	0.72	19834101	0.83	19817883	0.93	19834101	0.79	19819493	0.76
chr13	19841696	19841695	0.9	19833938	1.0	19841695	0.98	19805335	1.0	19817194	1.0
chr13	19842641	19822754	0.87	19842655	0.7	19812913	0.07	19798626	0.84	19870643	0.59
chr13	19843126	19829307	0.6	19833938	0.96	19817883	1.0	19847642	0.69	19843125	1.0
chr13	19847637	19847642	0.62	19833938	0.99	19837095	0.62	19847642	0.85	19816746	0.92
chr13	19849977	19848887	0.99	19800112	1.0	19802964	0.5	19849976	1.0	NA	NA
chr13	19850602	19850601	1.0	19850601	0.93	19850601	0.83	19850601	1.0	19850601	0.67
chr13	19851223	19851222	1.0	19851222	1.0	NA	NA	NA	NA	NA	NA
chr13	19853458	19853457	1.0	19853457	0.73	NA	NA	19853457	0.67	19804711	1.0
chr13	19853602	19819905	0.96	19804041	0.97	19853608	0.62	19804041	0.91	19892489	0.33
chr13	19856646	19856645	0.58	19847803	0.98	19856645	1.0	19856645	0.73	19856645	0.98
chr13	19857106	19857111	0.79	NA	NA	19857111	1.0	NA	NA	NA	NA
chr13	19858014	19846767	0.98	19833938	0.98	19817883	1.0	19808742	1.0	19817194	1.0
chr13	19858204	19858203	0.87	19858203	0.56	19858203	0.7	19858203	0.67	19860935	0.33
chr13	19858580	19824602	0.55	19844714	0.33	19853284	0.61	19824529	0.43	19867350	0.54
chr13	19859133	19859132	1.0	19859132	1.0	19859132	1.0	19902135	0.11	NA	NA
chr13	19859388	19859391	0.75	19818490	0.86	19859391	1.0	19859391	0.37	19859391	0.8
chr13	19859570	19859569	0.69	19879599	0.03	19826773	0.5	19811614	0.75	NA	NA
chr13	19860293	19870874	0.62	19884831	0.48	19860292	0.52	19884831	0.65	19810905	0.95
chr13	19861850	19846767	0.66	19838471	0.62	19861849	0.65	19823768	0.65	19818549	0.64
chr13	19866047	19853284	0.7	19864743	0.72	19833213	0.73	19864743	0.78	19867350	0.82
chr13	19867351	19867350	0.73	19867350	0.77	19824529	0.8	19867350	0.78	19867350	0.65
chr13	19869797	19884413	0.25	19869817	0.81	NA	NA	19869817	0.46	19869817	1.0
chr13	19871399	19871409	1.0	19871409	1.0	NA	NA	19921429	0.8	NA	NA
chr13	19872141	19872140	0.96	19860932	0.97	19872140	0.98	19872140	0.94	19872140	0.92
chr13	19873381	19853591	0.21	19873380	0.31	19865323	0.34	19828040	0.26	19883418	0.4
chr13	19874387	19833195	1.0	NA	NA	19879960	1.0	NA	NA	19874398	0.95
chr13	19876030	19876029	0.82	19876029	1.0	19876029	0.96	19876029	1.0	19896732	0.88
chr13	19878057	19878056	0.9	19878056	1.0	19877678	0.86	19878056	0.88	19878056	0.94
chr13	19880431	19870845	0.91	NA	NA	19856029	1.0	19857971	0.75	19838333	1.0
chr13	19880873	19873935	0.83	19880895	0.95	19834994	0.89	19873935	0.93	19831128	0.96
chr13	19881622	19881621	0.99	19881621	0.99	19881621	1.0	19881621	0.96	19881621	0.93
chr13	19881625	19881621	0.8	19881621	0.95	19881621	0.99	19881621	0.8	19881621	0.93
chr13	19881981	19884166	0.76	19879865	0.37	19889130	0.77	19889049	0.59	19872882	0.75
chr13	19884574	19855771	1.0	19884579	1.0	19920736	0.17	NA	NA	19884579	1.0
chr13	19887528	19887527	0.75	19887527	1.0	19887527	0.9	19887527	0.92	19887527	0.95
chr13	19887884	19887883	0.92	19887883	0.98	NA	NA	19887883	0.85	19887883	0.6
chr13	19890872	19895175	0.85	19873935	0.93	19890871	0.85	19895175	0.91	19890871	0.93
chr13	19891456	19891455	0.92	19891455	0.61	19891455	0.6	19891455	0.75	19870643	0.94
chr13	19891611	19891610	0.93	19891610	0.93	19891610	0.86	19891610	0.9	19891610	0.83
chr13	19892723	19892722	1.0	19892722	0.75	19850301	1.0	NA	NA	19890222	0.5
chr13	19893746	19893962	0.79	19893757	1.0	NA	NA	19893757	0.94	19893757	0.99
chr13	19894101	19893162	0.96	19894108	0.64	NA	NA	19894108	0.77	19894108	1.0
chr13	19894349	19896863	0.69	19894348	0.96	19894348	1.0	19894348	0.9	19894348	0.98
chr13	19896034	19896033	0.86	19895931	0.93	19895931	0.95	19897291	0.94	19895931	0.96
chr13	19897073	19897623	0.92	19896732	0.86	19847329	0.91	19896732	0.84	19896732	0.8
chr13	19897557	19897576	0.95	19860932	1.0	19847596	0.99	19892477	1.0	19866689	1.0
chr13	19898763	19897623	0.97	19898768	1.0	19849182	0.99	19897746	1.0	19898112	1.0
chr13	19899267	19881998	1.0	NA	NA	19899266	1.0	NA	NA	NA	NA
chr13	19901498	19901502	0.67	19901502	0.67	NA	NA	19901502	1.0	19901502	1.0
chr13	19903847	19900804	0.96	19901129	1.0	19903846	0.94	19892477	1.0	19898287	0.98
chr13	19905007	19905006	0.59	19905006	0.99	19905006	0.94	19905006	0.83	19905006	0.93
chr13	19908287	19866128	0.28	NA	NA	19908286	1.0	NA	NA	NA	NA
chr13	19910053	19909528	0.96	19910052	0.91	19903081	0.93	19910052	0.9	19911339	0.98
chr13	19910227	19910226	0.95	NA	NA	19866557	0.6	19863435	0.75	19947438	0.0
chr13	19910535	19910532	0.62	19910532	0.85	19910532	0.94	19910532	0.91	19880958	0.8
chr13	19915394	19908026	0.43	19876119	0.33	19903410	0.25	19901140	0.51	19875626	0.84
chr13	19915865	19915864	0.57	19914072	0.94	19914072	0.78	19915864	0.75	19914072	0.97
chr13	19917597	19917596	0.95	19917596	0.86	19917596	0.77	19917596	0.96	19917596	0.79
chr13	19919134	19919133	0.91	19919133	0.86	19919133	0.46	19919133	0.82	19919133	0.55
chr13	19919666	19919680	0.77	19919680	0.78	19919665	0.78	19919665	0.58	19919680	0.83
chr13	19920731	19920736	0.64	19921020	0.8	19922569	0.76	19921020	0.7	19922569	0.81
chr13	19923023	19923022	0.94	19923504	0.87	19922389	0.93	19923527	0.94	19922389	0.89
chr13	19923192	19923527	0.54	19923504	0.74	19923527	0.86	19923527	0.81	19923191	0.67
chr13	19923528	19923527	0.74	19923527	0.81	19923527	0.86	19923527	0.83	19923527	0.77
chr13	19925871	19925870	0.92	19925870	0.93	19925870	0.98	19925870	0.96	19925870	0.92
chr13	19927998	19883289	0.33	NA	NA	NA	NA	NA	NA	NA	NA
chr13	19928797	19928796	0.85	19928126	0.99	19928796	0.99	19928796	0.93	19928126	0.95
chr13	19932647	19932646	0.94	NA	NA	19932646	1.0	NA	NA	19932646	0.75
chr13	19932858	19932857	0.69	19932857	1.0	19928130	0.81	19912565	0.5	19919848	0.33
chr13	19935563	19935562	1.0	NA	NA	NA	NA	19935562	1.0	NA	NA
chr13	19936723	19936722	1.0	NA	NA	19966115	0.25	19912426	1.0	NA	NA
chr13	19937153	19937152	0.67	NA	NA	19937152	0.93	19937152	0.98	19937152	1.0
chr13	19937457	19937456	0.62	19937832	0.77	19942979	0.64	19937456	0.84	19937456	0.8
chr13	19937585	19937584	0.82	19937584	0.5	19937584	1.0	NA	NA	19917362	0.5
chr13	19938498	19934768	0.33	NA	NA	NA	NA	NA	NA	NA	NA
chr13	19938724	19938723	0.59	19938723	0.62	19938723	0.33	19938723	0.72	19938723	0.64
chr13	19939021	19944266	0.72	19938582	0.83	19946767	0.81	19939303	0.88	19939020	0.73
chr13	19941721	19991624	0.53	19954168	0.26	19954168	0.26	19954168	0.34	19954168	0.27
chr13	19941913	19930877	1.0	NA	NA	19939020	0.85	NA	NA	NA	NA
chr13	19942540	19942539	0.45	19942539	0.92	19942382	0.97	19927802	0.81	19927802	0.97
chr13	19947452	19949175	0.85	19941765	0.85	19947451	0.75	19941765	0.84	19947451	0.93
chr13	19948001	19947264	0.57	19948016	0.8	19948016	0.89	19948016	0.8	19948016	0.71
chr13	19948961	19899956	0.03	NA	NA	NA	NA	NA	NA	NA	NA
chr13	19949104	19948918	0.71	19949103	0.86	19949103	0.94	19949103	0.79	19949103	0.72
chr13	19949932	19948031	0.95	19991196	0.12	19949933	0.9	19902442	0.33	NA	NA
chr13	19954814	19954813	0.9	19991046	0.04	NA	NA	19909322	0.5	NA	NA
chr13	19955138	19955138	0.65	19955138	0.59	19955138	0.37	19950565	0.64	19955138	0.83
chr13	19963513	19963512	1.0	19934135	0.09	NA	NA	NA	NA	19963512	1.0
chr13	19964376	19938582	0.55	19964381	0.94	19981314	0.77	19964381	0.83	19964381	0.97
chr13	19964718	19954833	0.73	NA	NA	NA	NA	NA	NA	NA	NA
chr13	19965087	19966639	0.78	19966639	0.76	19965086	0.95	19976196	0.66	19983907	0.9
chr13	19966458	19966457	0.77	20000759	0.87	19966457	1.0	19966457	0.9	19966457	0.99
chr13	19969809	19969808	0.92	19969808	1.0	19969808	1.0	19969808	0.77	19969808	0.6
chr13	19974479	19974478	0.64	19971517	0.73	19974478	0.29	19926568	0.8	19941531	0.57
chr13	19975177	19991624	0.55	19975176	0.73	19956467	0.69	19975176	0.71	19964438	0.64
chr13	19975861	19975861	0.81	19955419	0.72	19955419	0.36	19955138	0.74	19965089	0.91
chr13	19976391	19932255	0.5	19973393	1.0	NA	NA	19962824	0.04	19976390	1.0
chr13	19977497	19977496	0.89	19977496	0.99	19977496	1.0	19977496	0.96	19977496	0.96
chr13	19977881	19977880	0.38	19977880	0.86	19956467	0.73	19977880	0.71	19983219	0.88
chr13	19979429	19955419	0.83	19955419	0.5	19981672	0.65	19955138	0.58	19960692	0.75
chr13	19981284	20016258	0.77	20030398	0.71	19962033	0.56	19999383	0.7	20030398	0.72
chr13	19983148	19983147	0.61	19981672	0.75	19976196	0.92	19981672	0.74	19983907	0.8
chr13	19985709	19973723	1.0	19985708	0.76	19968406	0.5	19941720	0.47	19936287	0.75
chr13	19986194	19991596	0.84	19954797	0.49	19954797	0.95	19986198	0.33	19986227	0.55
chr13	19986355	19987567	0.95	19986371	0.96	19986371	0.53	19986371	0.86	19986371	0.93
chr13	19987621	19950565	0.47	19987620	0.4	19981672	0.56	19981672	0.37	19997310	0.42
chr13	19991049	20001994	0.76	19985533	0.89	19992189	0.9	19992189	0.87	19992189	0.8
chr13	19992398	19992397	0.93	NA	NA	NA	NA	19945453	1.0	NA	NA
chr13	19992678	19992677	0.96	20004681	0.99	19991596	1.0	19986585	0.87	19978469	1.0
chr13	19995003	19997310	0.83	20004681	0.82	19995002	0.89	19997310	0.87	19995002	0.9
chr13	19996038	19996037	0.64	NA	NA	NA	NA	NA	NA	NA	NA
chr13	19996073	19996072	0.99	NA	NA	NA	NA	19986385	0.95	19996072	1.0
chr13	19996717	19996728	1.0	19947663	1.0	NA	NA	19947663	1.0	NA	NA
chr13	19997507	19960224	1.0	NA	NA	NA	NA	NA	NA	NA	NA
chr13	20003616	20021622	0.01	19962743	1.0	20003615	0.42	NA	NA	20003615	1.0
chr13	20004248	20004263	1.0	NA	NA	NA	NA	19965325	1.0	NA	NA
chr13	20006233	20012829	0.94	20012829	0.95	20050510	0.94	19997310	0.94	19997310	0.97
chr13	20007621	20007620	0.95	20007620	0.9	20006247	0.88	20007620	0.91	20007620	0.94
chr13	20010619	19991596	0.98	20001602	0.59	19964080	1.0	19969457	0.67	20010635	0.97
chr13	20014071	20061596	0.5	NA	NA	20038791	0.09	NA	NA	NA	NA
chr13	20017616	20017615	0.97	20017615	1.0	20017615	1.0	20017615	1.0	20017615	0.99
chr13	20020235	20020234	0.85	20020234	0.97	20020234	0.96	20020234	0.97	20020234	0.96
chr13	20020625	20020624	1.0	20020624	1.0	20000163	0.16	20020624	1.0	20020624	0.69
chr13	20020628	20020624	0.5	20020624	0.88	20000163	0.16	20020624	1.0	20020624	0.69
chr13	20020981	20020980	0.58	20020980	0.94	20020980	1.0	20020980	0.78	20020980	0.96
chr13	20021368	20021367	0.91	20059694	0.81	20050510	0.92	20045479	0.78	20034598	0.91
chr13	20023924	19991596	0.94	20023940	0.59	20023940	1.0	19987892	0.86	19977212	0.96
chr13	20025643	20025642	0.85	20024092	1.0	19979005	1.0	20025642	1.0	19979027	0.94
chr13	20028809	20028808	0.36	19991624	0.59	20028808	1.0	20028808	0.55	20015063	0.67
chr13	20029802	20029801	0.89	19991624	0.8	20029801	0.81	20029801	1.0	20015063	0.75
chr13	20030233	20030232	0.1	20030232	0.38	20030232	0.5	20030232	0.45	20030232	0.5
chr13	20030399	20030398	0.77	20074235	0.81	20074235	0.57	20074235	0.78	20074235	0.82
chr13	20038792	20038791	0.95	20048677	0.94	20038791	0.2	20038791	1.0	20038791	1.0
chr13	20042723	19996674	0.91	20032586	0.99	20002464	0.97	20001602	0.83	20031817	1.0
chr13	20046079	20046078	0.99	19996674	0.92	20046078	0.91	20046078	0.98	20046078	0.95
chr13	20048805	20048804	0.7	20051737	0.8	20048804	0.9	20029638	0.87	20026864	0.85
chr13	20054997	20051973	0.82	20054996	0.65	20009011	0.53	20012466	0.56	20054743	0.64
chr13	20055798	20048342	0.95	20055797	1.0	20009011	0.94	20055797	1.0	20048342	0.97
chr13	20059219	20009565	0.89	20021678	0.8	20059218	1.0	20009565	0.62	20015063	1.0
chr13	20059331	20059330	0.97	20021678	0.8	20059330	0.67	20072381	0.53	20015063	1.0
chr13	20059684	20048342	0.99	20009920	0.62	20010382	0.86	20010398	0.78	20084413	0.76
chr13	20060679	20048677	1.0	20067122	1.0	20077029	0.67	NA	NA	20011573	0.01
chr13	20072524	20052358	1.0	NA	NA	NA	NA	NA	NA	NA	NA
chr13	20072915	20049756	0.52	20072914	1.0	20028691	0.33	20072914	0.76	20072914	0.8
chr13	20074197	20042724	0.26	20029810	0.23	20074239	0.31	20025642	0.15	20056945	0.33
chr13	20074544	20074543	0.97	20074543	0.88	20120321	0.02	20074543	1.0	20074543	0.73
chr13	20077840	20077847	0.89	20077847	0.99	20029021	0.74	20078331	0.88	20078331	0.94
chr13	20079015	20079014	0.54	20048976	0.33	20046607	0.17	20032411	0.67	20090620	0.5
chr13	20080492	20080491	0.83	20080491	0.5	20072852	0.11	20097170	0.14	20068257	0.67
chr13	20081999	20084413	0.99	20034178	0.87	20084413	0.83	20034178	0.93	20054743	1.0
chr13	20086735	20086771	0.64	20086771	0.4	20074235	0.24	20086771	0.42	20086771	0.65
chr13	20087272	20087271	0.83	20087271	0.58	20087271	1.0	20087271	0.8	20048580	0.8
chr13	20101026	20101033	0.5	20101033	1.0	20057395	0.64	NA	NA	20149844	0.33
chr13	20106430	20106200	0.76	20110630	0.51	20106429	0.68	20105553	0.55	20101667	0.67
chr13	20107869	20107868	0.98	20107868	1.0	20107868	0.95	20107868	0.9	20107868	0.98
chr13	20108117	20111514	0.43	20074237	0.38	20108135	0.42	20074235	0.27	20110630	0.59
chr13	20109834	20109833	0.99	20109833	0.95	20109833	1.0	20109833	0.95	20109833	0.98
chr13	20110132	20110131	0.85	20102476	0.97	20110131	0.78	20110878	0.91	20110131	0.99
chr13	20111498	20108165	0.56	20108165	0.83	20108165	0.81	20108165	0.79	20108165	0.71
chr13	20111761	20111760	0.76	20111760	0.81	20111760	0.94	20111760	0.82	20111760	0.73
chr13	20112181	20112180	1.0	NA	NA	NA	NA	NA	NA	20112180	1.0
chr13	20114534	20114533	0.71	20114533	0.97	20114533	0.87	20114533	0.82	20114533	0.91
chr13	20114993	20115014	0.88	20114602	0.89	20114420	0.96	20114839	0.87	20115014	0.89
chr13	20115032	20068239	0.5	NA	NA	20115081	1.0	20115081	1.0	NA	NA
chr13	20116060	20117222	0.83	20116059	1.0	20115908	0.97	20117222	0.98	20116059	0.98
chr13	20117811	20097197	0.17	20127286	0.24	20114533	0.36	20094856	0.29	20114533	0.44
chr13	20122516	20122531	0.98	20122531	0.99	20121076	1.0	20122531	0.97	20122531	0.95
chr13	20123989	20123988	0.62	20123119	0.74	20121076	0.61	20125103	0.63	20123119	0.74
chr13	20125074	20125103	1.0	20125103	0.99	20125103	0.97	20125103	1.0	20125103	1.0
chr13	20126311	20126310	1.0	20126310	1.0	NA	NA	20126310	0.98	20126310	1.0
chr13	20126483	20126825	0.64	20123119	0.57	20122747	0.42	20124598	0.34	20120898	0.54
chr13	20127250	20127200	0.42	20127278	0.89	20127278	0.94	20127278	0.55	20127278	0.91
chr13	20129637	20118534	0.25	20085586	1.0	20080895	0.1	20107445	0.12	NA	NA
chr13	20130083	20130080	0.89	20130080	0.97	20130080	0.93	20130080	0.95	20130080	0.95
chr13	20130693	20130730	0.13	20130730	0.5	20130730	0.87	NA	NA	20130730	1.0
chr13	20130937	20130952	0.5	20130952	0.97	20130964	0.9	20130952	0.68	20118168	0.67
chr13	20131830	20132522	0.66	20132726	0.77	20131829	1.0	20132255	0.8	20132726	0.83
chr13	20132711	20132710	0.58	20132710	0.57	20132710	0.93	20132710	0.64	20132608	0.81
chr13	20134655	20134654	0.54	20134654	0.77	20134654	0.69	20134654	0.51	20134654	0.9
chr13	20135556	20135557	0.65	20135557	0.64	20135557	0.91	20135557	0.56	20135557	0.82
chr13	20135708	20135707	0.95	NA	NA	20101792	0.25	20135707	0.56	NA	NA
chr13	20137131	20137130	0.54	20137130	0.72	20137130	0.66	20137130	0.49	20137130	0.69
chr13	20137183	20137182	0.96	20137182	0.96	20137182	0.92	20137182	0.96	20137182	0.96
chr13	20137354	20137353	0.44	20139750	0.66	20139379	0.66	20137353	0.46	20136796	0.72
chr13	20142950	20136492	0.02	NA	NA	NA	NA	NA	NA	NA	NA
chr13	20150372	20150372	0.44	20150372	0.68	20150433	0.6	20150372	0.78	20150372	0.48
chr13	20153802	20153801	0.87	20153801	0.75	20153801	0.78	20153801	0.75	20153801	0.66
chr13	20156301	20155720	0.65	NA	NA	NA	NA	20156300	1.0	20156300	1.0
chr13	20157877	20157876	0.72	20157876	0.97	20157876	0.98	20157876	0.97	20157876	0.97
chr13	20159151	20159150	1.0	NA	NA	NA	NA	20109772	0.5	NA	NA
chr13	20162504	20158719	0.29	20161098	0.47	20132149	0.01	20161098	0.33	20162505	0.78
chr13	20166295	20159574	0.84	20166294	1.0	NA	NA	20159574	0.89	NA	NA
chr13	20169068	20169067	0.41	20169722	0.91	20169067	1.0	20169722	0.77	20169722	1.0
chr13	20169742	20169741	0.87	20169741	0.61	20169741	0.64	20169741	0.87	20169741	0.46
chr13	20178359	20178358	0.9	20178358	0.69	20178358	0.78	20178358	0.54	20178358	0.88
chr13	20178727	20178726	1.0	20178726	0.96	20178250	1.0	20178726	1.0	20178726	1.0
chr13	20182611	20183995	0.89	20183766	0.99	20182610	0.56	20183766	0.98	20183475	0.96
chr13	20183502	20183520	1.0	NA	NA	NA	NA	NA	NA	NA	NA
chr13	20196217	20213473	0.19	NA	NA	NA	NA	20169067	0.67	NA	NA
chr13	20200317	20200316	0.76	20200316	0.85	20200316	0.97	20200316	0.86	20200316	0.95
chr13	20205474	20231768	1.0	NA	NA	NA	NA	NA	NA	20248153	0.83
chr13	20205601	20205600	0.75	20205600	0.94	20205600	0.67	20205600	0.81	20205600	1.0
chr13	20207440	20228506	1.0	NA	NA	NA	NA	NA	NA	NA	NA
chr13	20207451	20207466	0.75	20184376	1.0	NA	NA	20207466	1.0	NA	NA
chr13	20208399	20208443	0.99	20207372	0.96	20208352	0.96	20208352	0.97	20207372	0.99
chr13	20208778	20197693	1.0	NA	NA	NA	NA	NA	NA	20208779	1.0
chr13	20211155	20211153	0.56	20211153	0.57	20211154	0.83	20211153	0.84	20211154	0.64
chr13	20211780	20214356	0.92	20214157	1.0	NA	NA	20214157	1.0	NA	NA
chr13	20219358	20217173	0.97	20216760	0.87	20216354	0.98	20217173	0.57	20219357	0.94
chr13	20223970	20223969	0.89	20223969	0.75	20223969	0.6	20223969	0.73	20228784	0.92
chr13	20226290	20228009	0.76	20226289	0.95	20227219	0.95	20225684	0.89	20227219	0.89
chr13	20228464	20228486	0.52	20228486	0.38	20228483	0.9	20228486	0.45	20228463	0.7
chr13	20233436	20233689	0.73	20233689	0.72	20233689	0.77	20233689	0.7	20232684	0.75
chr13	20234683	20234683	0.99	20234683	1.0	20233539	1.0	20234683	0.96	20234683	1.0
chr13	20235439	20235438	0.7	20235323	0.92	20235323	0.97	20235438	0.92	20235323	0.92
chr13	20235613	20235622	0.98	20231017	1.0	NA	NA	20235622	1.0	NA	NA
chr13	20238062	20233104	0.5	20233689	0.83	20237681	0.77	20237768	0.69	20232306	0.79
chr13	20239852	20239854	1.0	NA	NA	20239854	1.0	20239854	1.0	20239891	1.0
chr13	20240860	20240859	0.88	NA	NA	NA	NA	20211938	1.0	20240859	0.25
chr13	20249316	20249315	1.0	20249315	1.0	NA	NA	20249315	1.0	NA	NA
chr13	20250585	20251097	0.54	20249668	0.98	20249572	0.98	20249668	0.86	20249572	0.94
chr13	20250738	20250742	0.61	20250742	0.73	20250257	0.68	20250742	0.5	20250257	0.57
chr13	20251575	20251574	0.99	20251574	0.18	NA	NA	20251574	0.9	20251574	1.0
chr13	20251664	20251673	0.56	20251673	0.71	20251673	0.79	20251673	0.74	20251673	0.73
chr13	20255741	20255625	0.59	20257856	0.89	20255443	0.87	20257856	0.79	20251097	0.85
chr13	20265653	20265824	0.66	20265652	0.87	20265652	0.88	20265652	0.81	20265824	0.86
chr13	20265862	20265861	0.83	NA	NA	NA	NA	20265861	1.0	NA	NA
chr13	20268743	20268454	0.92	20268733	0.95	20268742	0.97	20268742	0.4	20268733	0.77
chr13	20270346	20298710	0.67	NA	NA	NA	NA	NA	NA	NA	NA
chr13	20274412	20293461	0.46	20273463	0.67	20274178	0.37	20273955	0.46	20273463	0.66
chr13	20278782	20278793	0.94	20273981	0.99	20278515	0.87	20280771	0.96	20276732	0.99
chr13	20279039	20281289	0.7	20293053	0.63	20293053	0.65	20293053	0.6	20293053	0.72
chr13	20280645	20274250	0.58	20279737	0.64	20281981	0.84	20273955	0.62	20281981	0.67
chr13	20287330	20289110	0.54	20279912	0.93	20281941	0.9	20288744	0.87	20281941	0.88
chr13	20294122	20294151	0.92	20292455	0.99	20294151	0.96	20294151	0.99	20293921	1.0
chr13	20295072	20295071	0.65	20292579	0.37	20292579	0.81	20295071	0.51	20270990	0.48
chr13	20296814	20296813	1.0	20296813	0.92	20296901	0.9	20296813	0.92	20296813	0.93
chr13	20304503	20304502	0.73	20304502	0.33	20304502	0.93	20304502	0.46	20321400	0.1
chr13	20305475	20305474	0.88	20305474	0.81	20305474	0.6	20305474	0.83	20305474	0.98
chr13	20311886	20346310	1.0	NA	NA	20295574	0.01	NA	NA	20352284	0.02
chr13	20331785	20331784	0.81	20331784	0.77	20331784	0.92	20331784	0.69	20331784	0.89
chr13	20335262	20335615	0.33	20335909	0.57	20335615	0.63	20334489	0.58	20334530	0.55
chr13	20335616	20335615	0.96	20335909	0.98	20335615	1.0	20335615	0.98	20335909	0.94
chr13	20335781	20335780	0.92	20335780	0.45	20335780	0.4	20335780	0.9	20350016	0.5
chr13	20338952	20338388	0.85	20338388	0.93	20338863	0.97	20338388	0.95	20338863	0.93
chr13	20341803	20341802	0.98	20341802	0.96	20341122	1.0	20341802	0.98	20341802	0.99
chr13	20344423	20344436	0.73	20334530	0.78	20344422	0.86	20334530	0.73	20344422	0.64
chr13	20348892	20348902	0.49	20348902	0.73	20348902	0.7	20348902	0.74	20348902	0.88
chr13	20356049	20356048	0.64	20358333	0.92	20356048	1.0	20356048	0.76	20358333	0.8
chr13	20357067	20357066	1.0	20323521	1.0	NA	NA	NA	NA	NA	NA
chr13	20359065	20359066	0.96	20359066	0.99	20359066	0.99	20359066	0.99	20359066	0.93
chr13	20360303	20360302	0.89	20360302	0.87	20360302	0.99	20360302	0.91	20360098	0.95
chr13	20362075	20362074	0.99	20362074	0.98	20362069	0.99	20362074	1.0	20362074	0.98
chr13	20365839	20359679	0.44	20365838	0.53	20365838	0.9	20365838	0.45	20365838	0.81
chr13	20369370	20369369	0.98	20369369	1.0	20369369	0.89	20369369	0.98	20369369	0.98
chr13	20370754	20370753	0.69	20370753	0.68	20370753	0.5	20370699	0.41	20370699	0.66
chr13	20374327	20374326	0.66	20374326	0.95	20374326	0.95	20374326	0.9	20374326	0.95
chr13	20382982	20382993	1.0	20378749	1.0	20378333	0.91	20378749	1.0	20382993	1.0
chr13	20383913	20383912	0.74	20383912	0.96	20384033	0.88	20383912	0.94	20383912	0.99
chr13	20384701	20384700	0.83	NA	NA	NA	NA	NA	NA	20384700	1.0
chr13	20385092	20385101	0.5	20385101	1.0	20385101	1.0	20385096	0.98	20384959	0.79
chr13	20389161	20389160	0.57	20389160	0.89	20389160	0.93	20390159	0.76	20389480	0.9
chr13	20393810	20380641	1.0	20393809	0.56	20393850	0.91	20393850	1.0	NA	NA
chr13	20397925	20397924	0.9	20397924	1.0	20397924	0.64	20367259	1.0	20397924	1.0
chr13	20405271	20405270	0.97	20401054	0.33	20405270	1.0	20403705	1.0	20405270	1.0
chr13	20410537	20410555	1.0	20428278	0.03	NA	NA	NA	NA	20384442	0.16
chr13	20414206	20402814	0.68	20411309	0.96	20412736	0.97	20414206	0.89	20408206	0.98
chr13	20414256	20414254	0.44	20404556	0.38	20414254	0.6	20414254	0.69	20414255	0.58
chr13	20420519	20420523	0.81	20420803	0.98	20418692	0.96	20420803	0.91	20420523	0.97
chr13	20421785	20421785	0.44	20421785	0.64	20421785	0.92	20421785	0.41	20421785	0.57
chr13	20422361	20422360	0.93	20421592	0.96	20422360	0.97	20422360	0.96	20421592	0.93
chr13	20426282	20426281	0.78	20426281	0.98	20426281	0.96	20426281	0.89	20421592	0.94
chr13	20427668	20397772	0.33	NA	NA	NA	NA	NA	NA	NA	NA
chr13	20427740	20427739	0.42	20427739	0.91	20427739	0.88	20418112	0.62	20427739	0.68
chr13	20437169	20437168	0.9	20437168	1.0	20437168	1.0	20437168	0.98	20436194	0.98
chr13	20437310	20437309	0.67	20437309	0.72	20437309	0.66	20437309	0.78	20437309	0.76
chr13	20446713	20444194	0.87	20444194	1.0	20444194	1.0	20444194	0.95	20436194	1.0
chr13	20452243	20449287	0.64	20454698	0.76	20450888	0.84	20452242	0.76	20452242	0.87
chr13	20454375	20456605	0.29	20454374	0.93	20414250	0.12	20454374	0.75	20454374	1.0
chr13	20454420	20454419	0.47	20454419	0.97	20452658	0.91	20454419	0.88	20454419	0.94
chr13	20465947	20465946	0.56	20465946	0.97	20465946	0.64	20465946	0.94	20465946	0.96
chr13	20466682	20469474	0.59	20463469	0.34	20466145	0.48	20465934	0.25	20465378	0.3
chr13	20466953	20465498	0.96	NA	NA	NA	NA	20466859	0.87	20514081	0.17
chr13	20467115	20467114	0.96	20467114	0.4	20507742	0.5	20467114	0.92	20467114	0.33
chr13	20471792	20471791	0.94	20427205	1.0	NA	NA	20470556	0.89	NA	NA
chr13	20476355	20474739	0.71	20476354	0.46	20476354	0.91	20469474	0.58	20465934	0.74
chr13	20477350	20477349	1.0	20477349	1.0	20474724	1.0	20477349	0.93	20477349	1.0
chr13	20478922	20478921	0.89	20478921	1.0	20477163	0.98	20478921	0.95	20478921	0.97
chr13	20480383	20480382	0.76	20479724	0.71	20479076	0.98	20480395	0.79	20480382	0.69
chr13	20482739	20482739	0.68	20482739	0.99	20482739	0.85	20482739	0.96	20482739	0.87
chr13	20485686	20484470	0.61	20485913	0.6	20484105	0.74	20486072	0.76	20486694	0.57
chr13	20485914	20485913	1.0	20485913	1.0	20485913	0.97	20485913	0.98	20485913	0.94
chr13	20487246	20487830	0.81	20487813	1.0	20486803	1.0	20487813	0.96	20487462	0.94
chr13	20487779	20487778	0.98	20487778	1.0	NA	NA	20487778	0.9	NA	NA
chr13	20493658	20532289	0.04	NA	NA	NA	NA	NA	NA	NA	NA
chr13	20496845	20496179	0.65	20496844	0.54	20496844	0.5	20492841	0.47	20496844	0.55
chr13	20498248	20529791	1.0	NA	NA	NA	NA	NA	NA	NA	NA
chr13	20499346	20501369	0.8	20502976	0.61	20503359	0.89	20502976	0.66	20503364	0.63
chr13	20507920	20507919	0.75	20507919	0.83	NA	NA	NA	NA	20507919	1.0
chr13	20509251	20507647	0.62	20461682	1.0	20509250	0.07	20530678	0.75	NA	NA
chr13	20513913	20513912	0.81	20513912	0.58	20513912	0.84	20513912	0.57	20514912	0.54
chr13	20516191	20514758	0.24	20517697	0.67	20516228	0.61	20514758	0.35	20516190	0.48
chr13	20516487	20516486	0.95	20516486	0.91	NA	NA	20516486	0.88	20516486	1.0
chr13	20522352	20522351	0.99	20522351	1.0	20522351	1.0	20522351	0.99	20522351	0.99
chr13	20524231	20498117	1.0	20508860	0.96	NA	NA	20490912	0.33	NA	NA
chr13	20524384	20520335	0.78	20519488	1.0	NA	NA	20524383	1.0	NA	NA
chr13	20526598	20526597	0.44	NA	NA	20526597	1.0	20526597	1.0	20526597	1.0
chr13	20527325	20527733	0.52	20527708	0.38	20525979	0.77	20522220	0.53	20527295	0.62
chr13	20527362	20527352	1.0	NA	NA	NA	NA	NA	NA	NA	NA
chr13	20527864	20530032	0.57	20522551	0.98	20525979	0.99	20527595	0.92	20527595	0.88
chr13	20529792	20530809	0.8	20530032	0.99	20529921	1.0	20528584	0.95	20529921	0.91
chr13	20531457	20531456	0.98	20527415	0.93	20531456	1.0	20527415	0.99	20531456	0.97
chr13	20533118	20533136	0.82	20533136	1.0	20533136	1.0	20533136	0.96	20533136	1.0
chr13	20535556	20535555	0.98	20531633	1.0	20534710	1.0	20535555	1.0	20531633	1.0
chr13	20538372	20538379	0.7	20545455	0.74	NA	NA	20538379	0.82	20538379	0.56
chr13	20540405	20540405	0.51	20539947	0.88	20539574	0.85	20540405	0.77	20531922	0.75
chr13	20540838	20540837	0.69	20576178	0.06	20540837	0.64	20540837	0.67	20540837	0.92
chr13	20541003	20541002	0.87	20541002	0.79	20541002	0.79	20541002	1.0	20541002	0.97
chr13	20542915	20539577	1.0	NA	NA	NA	NA	NA	NA	NA	NA
chr13	20550172	20550172	0.64	20550216	0.94	20550216	0.91	20550216	0.93	20550172	0.96
chr13	20550541	20550173	0.75	20550173	0.79	20550327	0.95	20550173	0.85	20550327	0.93
chr13	20552354	20552353	0.3	20576908	0.74	20552353	0.67	20576908	0.67	20576908	0.59
chr13	20554089	20561216	0.94	20549941	0.93	20554088	0.89	20554088	0.87	20549941	1.0
chr13	20554539	20554547	0.55	20554547	0.96	20554572	0.98	20554547	0.92	20554547	0.97
chr13	20555177	20555176	0.97	20531543	1.0	NA	NA	20555176	0.84	NA	NA
chr13	20556592	20556591	0.37	20556591	0.72	20556591	0.25	20556591	0.75	20556591	0.75
chr13	20557791	20557790	0.98	20557790	1.0	20557072	1.0	20557790	0.97	20557790	1.0
chr13	20558634	20555135	0.66	20558633	1.0	20558633	1.0	20558633	0.5	20558633	0.67
chr13	20558910	20555373	0.83	20558668	0.97	20558909	1.0	20558668	0.84	20558909	0.59
chr13	20561177	20559340	0.9	20557790	0.73	20559155	0.96	20559340	0.79	20559340	0.92
chr13	20562229	20609289	0.5	NA	NA	20562237	0.25	NA	NA	NA	NA
chr13	20567856	20567860	0.76	20567868	0.54	20567868	0.54	20567868	0.58	20567868	0.89
chr13	20568180	20567707	0.51	NA	NA	20604383	0.13	NA	NA	NA	NA
chr13	20569567	20569586	0.97	20573277	0.96	20569391	0.97	20573277	0.99	20572093	0.99
chr13	20569864	20569863	0.6	20569863	0.75	NA	NA	NA	NA	NA	NA
chr13	20570039	20570038	0.96	20570038	0.97	20570038	0.64	20570038	0.95	20570038	1.0
chr13	20570969	20555787	0.62	NA	NA	NA	NA	NA	NA	NA	NA
chr13	20575060	20575065	0.87	20582860	0.96	20568566	1.0	20575065	0.95	20575065	0.95
chr13	20578359	20578358	0.61	20578358	0.46	20578358	0.8	20578358	0.83	20578358	0.62
chr13	20581853	20583240	0.68	20581852	0.7	20584861	0.96	20581852	0.8	20584861	0.84
chr13	20584157	20584971	0.9	20582860	0.94	20568566	0.56	20584971	0.87	20586564	0.95
chr13	20587255	20587254	0.97	20577672	1.0	NA	NA	20578094	1.0	20541116	0.5
chr13	20587997	20563947	0.73	20587996	0.96	20587996	0.15	20587996	0.88	20583240	0.98
chr13	20592477	20592476	0.98	20555632	0.5	20592476	1.0	20554615	0.5	20592476	1.0
chr13	20593522	20571744	0.97	20593521	0.82	20593521	1.0	20548725	0.56	20547837	1.0
chr13	20594063	20594062	0.65	20594062	0.78	20568566	0.75	20594062	0.96	20594062	0.83
chr13	20596055	20596054	0.41	20577672	0.66	20596054	0.88	20596054	0.35	20596054	0.76
chr13	20597755	20597733	0.8	20597733	0.9	20549885	0.74	20597733	0.88	20555848	0.71
chr13	20601366	20601298	0.98	20597788	0.98	20587933	0.73	20567359	0.98	20597788	1.0
chr13	20602884	20581105	1.0	20602883	1.0	20602883	0.5	20554615	0.5	20650466	0.2
chr13	20603387	20603386	0.6	20599687	0.91	20603386	0.98	20598273	0.85	20598273	0.8
chr13	20608883	20561727	1.0	20617874	0.04	NA	NA	NA	NA	NA	NA
chr13	20609746	20609765	0.97	20599687	0.98	20598273	1.0	20609765	0.93	20629968	0.94
chr13	20609766	20609765	1.0	20582860	1.0	20598273	1.0	20609765	1.0	20608677	1.0
chr13	20610105	20610104	0.54	20610104	0.9	20610104	1.0	20578358	0.63	20610104	0.43
chr13	20610581	20610580	0.76	20610580	0.5	20561071	0.89	20561124	0.86	20568567	1.0
chr13	20610680	20610679	0.96	20610679	1.0	20611587	0.32	20610679	0.88	20610679	0.9
chr13	20611602	20568629	0.06	NA	NA	NA	NA	NA	NA	NA	NA
chr13	20618862	20618861	1.0	20597788	1.0	20618861	0.87	20597788	1.0	20597788	1.0
chr13	20620199	20620197	1.0	NA	NA	NA	NA	NA	NA	20614817	0.0
chr13	20629855	20585276	1.0	NA	NA	NA	NA	NA	NA	NA	NA
chr13	20632140	20632139	0.74	20583118	0.78	20598273	0.62	20606201	0.81	20630985	0.66
chr13	20634736	20608677	0.85	20599687	0.86	20634735	0.67	20586564	0.84	20626132	0.93
chr13	20634803	20625126	0.88	20625126	0.95	20634802	1.0	20634802	1.0	20634802	0.97
chr13	20635897	20589571	0.67	NA	NA	NA	NA	NA	NA	NA	NA
chr13	20640571	20642711	0.66	20599787	0.85	20625126	0.97	20601078	0.92	20631995	0.92
chr13	20642776	20620847	1.0	NA	NA	NA	NA	NA	NA	20642780	1.0
chr13	20643020	20658253	0.78	20625126	0.65	20625126	0.92	20625126	0.72	20627337	0.75
chr13	20645085	20624868	0.97	NA	NA	NA	NA	20596890	1.0	NA	NA
chr13	20646297	20646296	0.56	20646296	0.42	20646296	0.45	20646296	0.35	20646296	0.59
chr13	20646470	20647611	1.0	20597788	1.0	NA	NA	20624326	1.0	20597788	1.0
chr13	20651689	20651700	1.0	20651700	1.0	20626121	1.0	20651700	1.0	20651700	0.95
chr13	20652470	20652469	0.89	20682447	1.0	NA	NA	20606650	1.0	NA	NA
chr13	20652616	20610755	1.0	20604698	0.5	20652615	0.44	20604698	1.0	20652615	0.95
chr13	20657763	20657762	0.67	20657762	0.52	20657762	0.7	20657762	0.49	20657762	0.37
chr13	20658099	20658098	1.0	NA	NA	20658098	0.44	NA	NA	20658098	0.56
chr13	20659488	20659487	0.25	NA	NA	20659487	0.81	20659487	0.67	20659487	1.0
chr13	20659649	20612866	0.64	20612866	1.0	20659648	0.33	20612866	1.0	20612866	1.0
chr13	20661735	20626121	0.6	20672876	0.88	20651428	1.0	20633875	0.84	20661549	0.89
chr13	20664389	20664388	0.6	NA	NA	NA	NA	NA	NA	NA	NA
chr13	20665079	20667868	0.98	20667868	0.95	20665078	0.63	20665078	0.96	20658253	0.97
chr13	20667583	20618184	0.83	20667609	0.64	20659888	0.2	20618184	0.5	20667609	1.0
chr13	20668365	20668364	0.99	20668364	1.0	20668364	0.99	20655441	0.86	20668364	0.99
chr13	20669425	20669312	0.72	20663274	0.79	20668364	0.98	20633875	0.69	20645214	0.63
chr13	20670821	20670820	0.61	NA	NA	20651287	1.0	20649209	0.67	20670820	0.56
chr13	20687725	20678833	0.87	20663274	0.98	20669424	0.5	20637727	1.0	20661549	0.98
chr13	20692227	20692226	0.92	20692226	0.93	20672876	1.0	20692226	0.9	20692226	0.99
chr13	20693705	20675387	0.25	20658844	0.65	20658245	0.59	20658844	0.59	20694691	0.56
chr13	20696719	20697637	0.96	20695993	0.98	20670883	0.8	20695993	1.0	20693626	0.9
chr13	20707911	20707910	0.67	NA	NA	20658840	1.0	NA	NA	20707910	1.0
chr13	20708844	20710689	0.93	20705895	0.93	20708046	0.98	20710689	0.97	20709699	0.98
chr13	20709141	20709140	0.73	20709140	0.91	20711767	0.94	20709140	0.78	20709140	0.82
chr13	20710452	20710689	0.93	20705895	0.94	20711829	0.99	20710689	0.96	20709699	0.95
chr13	20711265	20710689	0.91	20711270	0.98	20711829	0.96	20710689	0.86	20709699	0.99
chr13	20712674	20712673	0.71	20712673	0.95	20712673	0.36	20712673	0.95	20712673	0.94
chr13	20715741	20715740	1.0	NA	NA	NA	NA	NA	NA	NA	NA
chr13	20718451	20718458	0.93	NA	NA	NA	NA	20718458	0.81	20718506	0.2
chr13	20724999	20724998	0.43	20723887	0.57	20724998	0.68	20724998	0.48	20724998	0.62
chr13	20725519	20724773	0.51	20725518	0.33	20725518	0.17	20715160	0.71	20726537	0.44
chr13	20726924	20726923	1.0	20727268	0.99	20726923	0.92	20726923	1.0	20726923	0.9
chr13	20727676	20727268	0.77	20727268	0.69	20726923	0.64	20727939	0.6	20727675	0.8
chr13	20729488	20729487	0.83	20726966	0.81	20726770	0.87	20740586	0.62	20727268	0.82
chr13	20732332	20707083	0.27	NA	NA	NA	NA	NA	NA	NA	NA
chr13	20734569	20737556	0.71	20737556	0.79	20726770	0.95	20737556	0.89	20765245	0.88
chr13	20742248	20725018	1.0	20742247	1.0	NA	NA	20742247	1.0	NA	NA
chr13	20748434	20748433	0.96	20748433	0.99	20743659	0.5	20748433	0.91	20748433	0.96
chr13	20754263	20739143	0.68	20734577	0.6	20739143	0.99	20740070	0.78	20756637	0.83
chr13	20754742	20755116	0.78	20765245	0.67	20739143	0.97	20742909	0.85	20765245	0.78
chr13	20754906	20754905	0.99	20754905	1.0	NA	NA	20746605	1.0	20735326	1.0
chr13	20756274	20756273	0.6	20756273	1.0	20726537	1.0	NA	NA	20749843	0.84
chr13	20762176	20763250	0.69	20737556	0.89	20757765	0.99	20742909	0.96	20761677	0.92
chr13	20763452	20766766	0.83	20763457	1.0	20763457	0.11	20763457	0.91	20763457	0.68
chr13	20764880	20764880	0.32	20759641	0.65	20769476	0.28	20804339	0.52	20792723	0.44
chr13	20765768	20761968	1.0	NA	NA	20765767	1.0	20765767	1.0	NA	NA
chr13	20769794	20769793	0.79	20769793	0.25	NA	NA	NA	NA	20769793	1.0
chr13	20770883	20770882	0.35	20724728	0.07	20741819	0.21	20800524	0.14	20749843	0.91
chr13	20772012	20774396	0.94	20772921	0.97	20796259	0.13	20772011	1.0	20792938	0.63
chr13	20772153	20764170	0.5	NA	NA	NA	NA	NA	NA	NA	NA
chr13	20774454	20772921	0.59	20778179	0.59	20773245	0.59	20778179	0.78	20782401	0.78
chr13	20776585	20774369	0.72	20774369	0.6	20775528	0.99	20774369	0.86	20774369	0.8
chr13	20785670	20785669	0.96	20785669	0.86	20785669	0.25	20776621	1.0	20785669	1.0
chr13	20785804	20776662	1.0	NA	NA	NA	NA	20831804	0.12	NA	NA
chr13	20785977	20786027	0.51	20785976	0.41	20785976	0.54	20785976	0.44	20786307	0.47
chr13	20786307	20793295	0.57	20792556	0.75	20830830	0.95	20783313	0.81	20793295	0.82
chr13	20788043	20766631	0.62	20788057	0.95	20788057	0.92	20792418	0.92	20793295	0.97
chr13	20789396	20789395	0.88	20789395	0.97	20830830	0.85	20793295	0.99	20789395	0.97
chr13	20789567	20772197	0.93	20789566	0.79	20764880	0.01	20789566	1.0	20789566	1.0
chr13	20789768	20769457	1.0	20787324	1.0	NA	NA	20787324	1.0	20748976	1.0
chr13	20791112	20791111	1.0	NA	NA	NA	NA	NA	NA	NA	NA
chr13	20792571	20782716	0.88	NA	NA	NA	NA	20789704	1.0	NA	NA
chr13	20793549	20761968	1.0	NA	NA	NA	NA	NA	NA	20781688	0.5
chr13	20795008	20795007	0.61	20792556	0.97	20791582	0.95	20795007	0.92	20795007	0.99
chr13	20796260	20796259	0.9	20796259	0.8	20796259	0.65	20796259	0.91	20796259	0.88
chr13	20804236	20784418	0.56	20804235	1.0	NA	NA	20804235	0.83	20804235	0.95
chr13	20804947	20804140	0.97	20791582	0.93	20791582	1.0	20791582	0.93	20795772	0.94
chr13	20805924	20756008	1.0	20758496	0.01	20762193	0.02	NA	NA	NA	NA
chr13	20811282	20811288	0.5	20811288	0.95	20811288	0.56	20765535	0.53	20811288	0.8
chr13	20814193	20814192	0.66	20814192	0.49	20791222	0.95	20814192	0.73	20806335	0.76
chr13	20819660	20851727	0.08	20819659	1.0	20819659	1.0	20819659	1.0	NA	NA
chr13	20821311	20821310	0.74	20821310	0.63	20791582	0.91	20821310	0.85	20821310	0.77
chr13	20828241	20851711	0.25	20786592	0.33	NA	NA	20848956	0.28	NA	NA
chr13	20832917	20865231	0.13	NA	NA	NA	NA	NA	NA	20804149	0.2
chr13	20834646	20823948	0.78	20791582	0.9	20830830	0.89	20823948	0.92	20826162	0.87
chr13	20840198	20840197	0.93	20840197	1.0	NA	NA	20797609	0.8	NA	NA
chr13	20841365	20823948	1.0	20791582	1.0	20830830	1.0	20823948	1.0	20841364	1.0
chr13	20847756	20847755	1.0	NA	NA	NA	NA	20896783	1.0	NA	NA
chr13	20853337	20854850	0.9	20830645	0.93	20830830	0.55	20830645	0.95	20830645	0.87
chr13	20855462	20848866	0.82	20814585	0.97	20855461	0.98	20823948	0.97	20855461	0.97
chr13	20857564	20857563	0.25	20902215	0.2	20857563	1.0	NA	NA	20857563	0.9
chr13	20858922	20835628	0.87	20834392	0.93	20862127	0.43	20834392	0.92	20830645	0.92
chr13	20859776	20859785	0.69	20859785	0.91	20859785	0.25	20859785	0.73	20859785	0.96
chr13	20860925	20860924	0.85	20860924	0.76	20860924	0.86	20860924	0.61	20860924	0.78
chr13	20861298	20834998	0.72	20864732	0.78	20817962	0.94	20864732	0.89	20864732	0.9
chr13	20864874	20860722	0.55	20857617	0.08	NA	NA	20849056	1.0	20914402	0.03
chr13	20865140	20865139	0.57	20876093	0.75	20817962	0.97	20865139	0.88	20865139	0.84
chr13	20866238	20866241	0.91	20818283	1.0	NA	NA	20819172	0.75	20866241	1.0
chr13	20868169	20819642	0.5	20868168	0.96	20868181	0.5	20833408	0.78	20821310	0.84
chr13	20870436	20870435	0.65	20870377	0.97	20823118	0.6	20870377	0.79	20868806	0.9
chr13	20870730	20885663	0.83	20870729	0.99	20870729	0.97	20885663	0.95	20868806	0.61
chr13	20873102	20889164	0.57	20884542	0.92	20823118	0.96	20889164	0.85	20834856	0.83
chr13	20876094	20876093	0.67	20876093	0.41	20887866	0.78	20873139	0.58	20876093	0.61
chr13	20877629	20877628	1.0	NA	NA	20877628	1.0	20876265	1.0	NA	NA
chr13	20880959	20897916	0.64	20880958	0.83	20875553	0.96	20873914	0.82	20873139	0.9
chr13	20882887	20882886	0.76	20882886	0.67	20882886	0.87	20874127	0.52	20859692	0.33
chr13	20884396	20884401	0.86	NA	NA	20884401	1.0	20843173	0.8	NA	NA
chr13	20884950	20844103	0.86	20884958	1.0	NA	NA	NA	NA	NA	NA
chr13	20887870	20932310	0.04	NA	NA	NA	NA	NA	NA	NA	NA
chr13	20888808	20888807	0.81	20888807	0.25	20888807	0.74	20888807	0.75	20904017	0.5
chr13	20890449	20846088	1.0	NA	NA	NA	NA	NA	NA	20920485	0.09
chr13	20891864	20885097	0.88	20866357	0.96	20845086	0.97	20877146	0.98	20887321	0.99
chr13	20892883	20892889	0.92	20884542	0.99	20845086	0.94	20877146	0.96	20887321	0.96
chr13	20894849	20894848	0.96	20894848	0.93	20894948	0.88	20894848	0.97	20894848	0.97
chr13	20895632	20895631	0.99	20902858	0.99	20895631	0.5	20902858	0.99	20895631	1.0
chr13	20899347	20899346	0.74	20899346	1.0	20899346	0.25	20899346	0.85	20849525	0.94
chr13	20900618	20900617	0.99	20900617	1.0	20880527	1.0	20900617	0.98	20900617	0.95
chr13	20903999	20903998	0.48	20877079	0.78	20903998	0.85	20903998	0.77	20900617	0.62
chr13	20904159	20904158	0.73	20904158	0.56	20904158	0.23	20904158	0.6	20862085	0.86
chr13	20905451	20905450	0.72	20905450	0.96	20905450	0.33	20905450	0.86	20905450	0.9
chr13	20906237	20891863	0.5	NA	NA	NA	NA	NA	NA	NA	NA
chr13	20907638	20859747	0.92	20859747	1.0	20918970	0.5	20859747	1.0	20859692	1.0
chr13	20910073	20910080	0.5	NA	NA	20910080	1.0	NA	NA	20910080	0.64
chr13	20910514	20910523	0.97	20910523	1.0	20891060	0.67	20910523	1.0	20910523	0.6
chr13	20913632	20913460	0.98	20913460	0.98	20913614	0.99	20913460	0.98	20913460	0.99
chr13	20914845	20913460	0.75	20914428	0.91	20914428	0.93	20913460	0.85	20914428	0.9
chr13	20916470	20912680	0.83	NA	NA	20916479	0.5	NA	NA	NA	NA
chr13	20918468	20918467	0.64	20918467	0.68	20965900	0.25	20918467	0.47	20879967	1.0
chr13	20919754	20919758	0.8	20919840	0.93	20919792	0.99	20919840	0.89	20919840	0.92
chr13	20920490	20928808	0.33	NA	NA	NA	NA	NA	NA	NA	NA
chr13	20921221	20920035	1.0	20888682	1.0	20936354	1.0	NA	NA	20902785	0.33
chr13	20921420	20921419	0.93	20921419	0.97	20921045	0.98	20921419	0.91	20921045	0.81
chr13	20922539	20923036	0.92	20922005	0.96	20907624	0.35	20922397	0.96	20922397	0.9
chr13	20924455	20924465	0.97	20911915	1.0	NA	NA	20909492	1.0	20924465	1.0
chr13	20924688	20895726	0.33	20895153	0.5	NA	NA	NA	NA	NA	NA
chr13	20927035	20925631	0.73	20926444	0.82	20927327	0.99	20926444	0.82	20927327	0.92
chr13	20927256	20927255	1.0	20927255	1.0	NA	NA	20927255	0.92	20927255	0.88
chr13	20927565	20926770	0.64	20926770	0.6	20927593	0.96	20926770	0.75	20926770	0.8
chr13	20928642	20928641	0.8	20933817	0.03	NA	NA	20890798	0.5	20928641	1.0
chr13	20931171	20928462	1.0	NA	NA	NA	NA	NA	NA	NA	NA
chr13	20932306	20932305	0.38	20932122	0.47	20932305	0.98	20932122	0.39	20932305	0.52
chr13	20932674	20932217	0.37	20932673	0.9	20932673	0.89	20932122	0.95	20932761	0.88
chr13	20933608	20933607	1.0	NA	NA	20900984	0.5	20933607	1.0	NA	NA
chr13	20933961	20934104	0.62	20932122	0.62	20933807	0.97	20934393	0.8	20933551	0.9
chr13	20934266	20934275	0.95	20932772	0.85	20934275	0.97	20935822	0.8	20926770	0.53
chr13	20935242	20935241	0.93	20935241	0.9	20935241	0.98	20935778	0.88	20935402	0.84
chr13	20937933	20937945	0.51	20937945	0.57	20937945	0.89	20937945	0.75	20937945	0.8
chr13	20938710	20903759	0.4	NA	NA	NA	NA	NA	NA	NA	NA
chr13	20940762	20940761	0.85	20940761	0.95	20940761	0.94	20940761	0.94	20940761	0.87
chr13	20941602	20939868	0.86	NA	NA	NA	NA	20937713	1.0	NA	NA
chr13	20942808	20892836	0.5	20942807	1.0	NA	NA	NA	NA	NA	NA
chr13	20943040	20943039	0.7	20943039	0.63	20943039	0.27	20943039	0.5	20943039	0.3
chr13	20944494	20944572	0.93	20944572	0.97	20944572	0.96	20944572	0.98	20944572	0.95
chr13	20951155	20951154	0.68	20951154	0.99	20951154	0.96	20951154	0.83	20950662	0.99
chr13	20951608	20951259	0.74	20946824	0.98	NA	NA	20951259	0.78	20944221	1.0
chr13	20952548	20952547	0.91	20952516	0.83	20952547	0.98	20952516	0.88	20952547	0.89
chr13	20953474	20912447	0.17	20933913	1.0	NA	NA	NA	NA	NA	NA
chr13	20953993	20954004	0.98	20954004	1.0	20954004	0.95	20954004	0.98	20954004	0.93
chr13	20954968	20954969	0.59	20954967	1.0	NA	NA	20954969	0.99	NA	NA
chr13	20954970	20954969	0.62	NA	NA	NA	NA	20954969	1.0	NA	NA
chr13	20955207	20955206	1.0	NA	NA	NA	NA	20939772	1.0	NA	NA
chr13	20956167	20956166	0.65	20956166	0.93	20955500	0.95	20956166	0.87	20956166	0.95
chr13	20956548	20956547	0.96	20956547	0.58	20955500	0.94	20956547	0.93	20956547	0.93
chr13	20956940	20957991	0.54	20957991	0.98	20955500	0.96	20957991	0.89	20956939	0.95
chr13	20957707	20957033	0.93	20955993	0.98	20957991	0.99	20957033	0.96	20957386	0.99
chr13	20963787	20963802	0.75	20959752	0.68	20963791	0.92	20963802	0.76	20963802	0.84
chr13	20965338	20965347	0.95	20982658	0.11	20964558	0.25	20965347	1.0	20953017	0.25
chr13	20967126	20967125	0.88	20967125	0.48	20967125	0.65	20967125	0.65	20967125	0.86
chr13	20969987	20969986	0.75	20969986	0.93	20970272	0.95	20969986	0.87	20973845	0.96
chr13	20972052	20970679	0.97	20972051	1.0	20972051	0.99	20971683	0.99	20972051	0.96
chr13	20973515	20972090	0.63	20968043	0.72	20972957	0.9	20973845	0.87	20973845	0.87
chr13	20974424	20974423	0.79	20974423	0.89	20972957	0.97	20974423	0.98	20973845	0.78
chr13	20977386	20977385	0.82	20977385	0.93	20970679	0.97	20973514	0.9	20977385	0.95
chr13	20987193	20987212	0.99	20987212	0.99	20987212	0.99	20987212	0.99	20987212	1.0
chr13	20991176	21003494	0.11	NA	NA	NA	NA	NA	NA	NA	NA
chr13	20994855	20995450	0.78	20980921	0.83	20980921	0.8	20982948	0.74	20982948	0.8
chr13	20996378	20996377	0.54	20996377	0.67	20995764	0.69	20996377	0.61	20987224	0.69
chr13	20998740	20998745	0.65	20998745	0.92	20998745	0.94	20998745	0.85	20998745	0.94
chr13	20999864	20999863	0.62	21005805	0.5	20999863	0.47	20999863	0.49	20999863	0.49
chr13	21000379	21000378	0.57	21000378	0.9	21000378	1.0	21000378	0.88	21000378	0.86
chr13	21002375	21002374	0.7	21002374	0.86	21002374	0.92	21002374	0.67	21002374	0.8
chr13	21003435	21003444	0.96	21003444	0.86	21003444	1.0	21003444	0.97	21000253	1.0
chr13	21004435	21004434	0.82	21001990	0.96	21000862	0.96	21004478	0.9	21000862	0.92
chr13	21006208	21006207	0.91	21006207	0.84	21006207	0.99	21006207	0.91	21006207	0.98
chr13	21010196	21002074	0.49	21010201	0.77	20982992	0.44	21010201	0.57	21010201	0.7
chr13	21013980	20982861	0.9	21006540	1.0	21004488	1.0	21004488	0.91	20997305	1.0
chr13	21014065	20995546	0.5	NA	NA	NA	NA	NA	NA	NA	NA
chr13	21017329	21009534	0.87	NA	NA	NA	NA	20980854	1.0	NA	NA
chr13	21017626	21017625	0.52	21017625	0.3	21017625	0.56	21000993	0.46	21019298	0.16
chr13	21019298	21030869	0.59	21019840	0.46	21015950	0.41	21000770	0.4	21000770	0.38
chr13	21019494	21019912	0.78	21018389	0.88	21017457	0.75	21018389	0.83	21000862	0.85
chr13	21019669	21022236	0.33	21019668	0.8	21019668	0.85	21019668	0.56	21019668	0.71
chr13	21019974	21032022	0.61	21022236	0.9	21004488	0.87	21004488	0.82	20997305	0.96
chr13	21023264	21023263	0.94	20990484	0.33	21023263	1.0	NA	NA	21023263	1.0
chr13	21023979	21023990	1.0	NA	NA	NA	NA	NA	NA	NA	NA
chr13	21024690	21027649	0.77	21024689	0.97	21023934	0.99	21025763	0.83	21017652	0.89
chr13	21025218	21025217	0.92	21019840	0.97	21023934	0.94	21025217	0.89	21025217	0.98
chr13	21025394	21012785	0.57	21017652	0.8	21023934	0.87	21006069	0.76	21017652	0.76
chr13	21029791	21029797	1.0	20985518	1.0	NA	NA	20993689	0.83	21029797	1.0
chr13	21036775	21036774	1.0	21035010	0.98	21036774	1.0	21036774	0.98	21032919	0.94
chr13	21040978	21042058	0.98	21039864	1.0	NA	NA	21040977	0.85	NA	NA
chr13	21042984	20996986	0.44	21042993	0.68	21048706	0.99	21042993	0.9	21042993	0.99
chr13	21043336	21043343	0.97	20994294	1.0	NA	NA	21067272	0.73	21043335	1.0
chr13	21044690	21045331	0.22	21045331	0.66	21042994	0.42	21045331	0.61	21045331	0.64
chr13	21046084	21046083	0.97	21046083	0.96	21040598	0.92	21046083	1.0	21042340	0.93
chr13	21048839	21047222	1.0	21001473	1.0	NA	NA	21035143	1.0	NA	NA
chr13	21057635	21057635	0.96	21057635	0.9	21057635	0.99	21057635	0.98	21057635	0.91
chr13	21057800	21057805	0.72	21020269	0.05	21079593	0.04	21057805	0.18	21019325	0.05
chr13	21058942	21058941	0.86	21058941	0.47	21032678	0.5	21058941	0.54	21058941	0.62
chr13	21059599	21059598	1.0	21047024	0.67	NA	NA	21053220	1.0	NA	NA
chr13	21062309	21062308	0.47	21062308	0.96	21062308	0.78	21062308	0.93	21062308	0.86
chr13	21062925	21068593	0.95	21061897	0.96	21066390	0.98	21061897	1.0	21061897	0.98
chr13	21064027	21017616	1.0	21050012	0.25	NA	NA	21064026	1.0	NA	NA
chr13	21064271	21053184	0.38	NA	NA	21082669	0.09	NA	NA	NA	NA
chr13	21064774	21064796	0.89	21051739	0.57	21032678	0.33	21064796	0.71	21064796	0.25
chr13	21065781	21083787	0.33	NA	NA	NA	NA	NA	NA	NA	NA
chr13	21066857	21066390	0.79	21061897	0.95	21066390	0.97	21061897	0.94	21061897	0.95
chr13	21070368	21070367	0.68	21070367	0.75	21070367	0.83	21070367	0.77	21070367	0.8
chr13	21070819	21070818	1.0	21070818	1.0	NA	NA	NA	NA	21070818	1.0
chr13	21070979	21070978	0.98	21070978	0.97	21070978	0.98	21070978	1.0	21070462	0.89
chr13	21073800	21073799	1.0	21061903	1.0	21073799	1.0	21073799	1.0	21073799	1.0
chr13	21074243	21074256	0.87	21074256	0.93	21074256	0.98	21074256	0.89	21074256	0.94
chr13	21077176	21077195	0.41	21077195	0.93	21077195	0.95	21076823	0.93	21072370	0.96
chr13	21078363	21078359	0.87	21078359	0.96	21078359	0.99	21076823	1.0	21078359	0.94
chr13	21079760	21079496	0.97	21077700	1.0	21079496	0.99	21077700	0.97	21079496	0.97
chr13	21081102	21081101	0.83	NA	NA	NA	NA	NA	NA	NA	NA
chr13	21081797	21081961	0.36	21076362	0.5	21078180	0.56	21067034	0.43	21078119	0.43
chr13	21081859	21051382	0.26	21081858	0.54	21081858	0.61	21081858	0.39	21081858	0.53
chr13	21083721	21083724	0.97	21083724	0.94	21083724	0.94	21083724	0.98	21083724	0.98
chr13	21085363	21088279	0.24	21088279	0.54	21085296	0.32	21088279	0.47	21088279	0.48
chr13	21085940	21085939	0.49	21040373	1.0	NA	NA	21085939	1.0	21085939	1.0
chr13	21088713	21088716	0.57	21088716	0.8	21088716	0.75	21089593	0.71	21088716	0.85
chr13	21089938	21090317	0.98	21040373	0.99	21105353	0.17	21087988	0.88	21089937	0.73
chr13	21090232	21090231	0.87	21090231	1.0	NA	NA	21042652	1.0	NA	NA
chr13	21092150	21092149	0.71	21092149	0.97	21092149	0.99	21092149	0.94	21092149	1.0
chr13	21092605	21092614	0.61	NA	NA	NA	NA	21069409	0.55	NA	NA
chr13	21092955	21093249	0.97	21092954	0.99	21092954	0.98	21093249	0.96	21092275	0.99
chr13	21094280	21094270	0.99	21094270	1.0	21092755	1.0	21094270	0.93	21092755	1.0
chr13	21096041	21096040	0.64	21095440	0.84	21096040	0.91	21092717	0.81	21095440	0.85
chr13	21096673	21096672	0.71	21096672	0.78	21096672	0.93	21096672	0.79	21096672	0.8
chr13	21097131	21097130	0.62	21097130	0.66	21097130	0.4	21097130	0.72	21097130	0.48
chr13	21099703	21099707	0.99	21099707	1.0	21099707	1.0	21099707	0.96	21099707	0.99
chr13	21105733	21058786	1.0	NA	NA	NA	NA	NA	NA	NA	NA
chr13	21105962	21105961	0.84	21105961	0.87	21105961	0.66	21105961	0.61	21105961	0.5
chr13	21107530	21107529	0.98	21107482	0.94	21107529	0.98	21107482	0.89	21107482	0.92
chr13	21108377	21108376	0.97	21108376	1.0	21108376	1.0	21108376	0.8	21108376	1.0
chr13	21109913	21109922	0.71	21109922	0.88	21109922	0.98	21109922	0.57	21109922	0.93
chr13	21111072	21110840	0.97	21111071	0.25	21111071	1.0	21110840	1.0	21111071	0.5
chr13	21112111	21111922	0.69	21111922	0.97	21112110	0.99	21111922	0.9	21112225	0.97
chr13	21112299	21112298	1.0	21112594	0.95	21112594	0.99	21112878	0.92	21112805	0.93
chr13	21112601	21112625	0.98	21112468	0.99	21112468	1.0	21112468	0.98	21112468	1.0
chr13	21113440	21113428	0.53	21113460	0.91	21113428	0.97	21113460	0.88	21113460	0.88
chr13	21114349	21114357	0.67	21114357	0.97	21114357	0.9	21114357	0.89	21114357	0.68
chr13	21115145	21127147	0.78	21067272	1.0	NA	NA	21065711	1.0	21105334	0.43
chr13	21115372	21115381	0.53	21115119	0.42	21115399	0.75	21115381	0.77	21115119	0.48
chr13	21115400	21115399	0.41	21115399	0.88	21115399	0.68	21115399	0.44	21115299	0.5
chr13	21116674	21094139	0.05	NA	NA	21087549	0.04	NA	NA	NA	NA
chr13	21117690	21117689	0.59	21117689	0.98	21117689	0.51	21117689	0.59	21117689	0.78
chr13	21119635	21118021	0.66	21119634	0.97	21119634	0.94	21119634	0.56	21119634	0.91
chr13	21121387	21121404	0.88	21121404	0.95	21121404	0.96	21121404	0.95	21121404	0.98
chr13	21124661	21124660	0.52	NA	NA	NA	NA	21116799	0.5	NA	NA
chr13	21125698	21125697	0.76	21125697	0.99	21125697	0.95	21125697	0.89	21125473	0.95
chr13	21127166	21127165	0.73	21127165	0.25	21127165	1.0	21133546	0.75	21127165	0.94
chr13	21127625	21127624	0.97	21127624	0.97	21127422	0.98	21127624	0.98	21127624	0.97
chr13	21128146	21128145	0.94	21128145	0.88	21152899	0.62	21128145	0.86	21128145	0.87
chr13	21129107	21128462	0.83	21128892	0.77	21127800	0.73	21128462	0.78	21127800	0.78
chr13	21131302	21109996	1.0	NA	NA	21172966	0.01	NA	NA	21114209	0.1
chr13	21131924	21116986	0.8	21127451	0.58	21127147	0.99	21130558	0.72	21128145	0.68
chr13	21132490	21132489	0.4	21132489	0.33	21132489	0.93	21085399	0.03	21132489	1.0
chr13	21134322	21134321	0.61	21134321	0.61	21134321	0.57	21134321	0.69	21134321	0.71
chr13	21137308	21162453	0.28	NA	NA	NA	NA	NA	NA	NA	NA
chr13	21138293	21137609	0.81	21130217	0.99	21129106	0.93	21137609	0.92	21138292	0.95
chr13	21139435	21139434	0.56	21130177	0.96	21139434	0.67	21139434	0.73	21139434	0.91
chr13	21155409	21155408	0.46	21155408	0.98	21155408	0.97	21155408	0.93	21155408	0.88
chr13	21155814	21158293	0.64	21158602	0.75	21157792	0.84	21160810	0.73	21158602	0.66
chr13	21156186	21158293	0.69	21157616	0.81	21152899	0.78	21157616	0.78	21157616	0.6
chr13	21157890	21184555	0.46	21162368	0.88	21157792	0.93	21162368	0.79	21157889	0.78
chr13	21158621	21146865	0.25	NA	NA	NA	NA	NA	NA	NA	NA
chr13	21162369	21162368	0.85	21162368	1.0	21162368	0.95	21162368	0.96	21162368	0.95
chr13	21162878	21117701	0.5	NA	NA	NA	NA	21162884	1.0	21162884	1.0
chr13	21163206	21163205	0.66	21158602	0.83	21158602	0.84	21158602	0.71	21163205	0.76
chr13	21165255	21165254	0.99	NA	NA	21175546	0.08	21138569	0.66	21165254	1.0
chr13	21165425	21165452	0.58	21119013	0.5	21165424	1.0	21165424	0.51	21165424	1.0
chr13	21166026	21148422	1.0	NA	NA	21157889	0.08	21184437	1.0	NA	NA
chr13	21170180	21170179	0.62	21170179	0.69	21170179	0.48	21170179	0.73	21170179	0.6
chr13	21170885	21167594	0.94	21170909	0.86	21170909	0.75	21170909	0.64	21170909	1.0
chr13	21170909	21157792	0.81	21170751	0.84	21157792	0.87	21170751	0.89	21157792	0.86
chr13	21171565	21171564	0.94	21171564	0.92	21171564	1.0	21171564	0.33	21171564	1.0
chr13	21174767	21174302	0.88	21174767	0.66	21174767	0.95	21174302	0.57	21174767	0.83
chr13	21180206	21181704	0.9	21180400	0.98	21180205	0.98	21181461	0.98	21180400	1.0
chr13	21180546	21180545	0.43	21180545	0.72	21131290	0.66	21134162	0.5	21180545	0.31
chr13	21183834	21183833	0.78	21183833	0.9	21183833	0.8	21183833	0.62	21176866	0.63
chr13	21185294	21161289	0.69	21185293	0.26	21185293	0.4	21185293	0.76	21185293	0.83
chr13	21185697	21185696	0.64	21185696	1.0	NA	NA	21185696	1.0	NA	NA
chr13	21280759	21275268	0.69	21275268	0.9	21278371	0.89	21275268	0.9	21296473	0.94
chr13	21288235	21288236	0.64	21288236	0.75	21288236	0.9	21288236	0.77	21288236	0.7
chr13	21295560	21295559	0.52	21336420	0.33	21295559	1.0	NA	NA	21328804	0.25
chr13	21314472	21314472	0.3	21298459	0.67	21321435	0.82	21308242	0.58	21308242	0.67
chr13	21367417	21367430	0.94	NA	NA	21343946	0.0	21356863	1.0	NA	NA
chr13	21367949	21366515	1.0	21367948	0.98	21367948	0.84	21367948	0.92	21367948	0.96
chr13	21370364	21370384	0.92	21370384	1.0	21370384	1.0	21370384	0.98	21370384	0.97
chr13	21371790	21370348	0.56	21371789	0.98	21371789	0.94	21371789	0.9	21371789	0.98
chr13	21378769	21399300	0.54	21378768	0.62	21378768	0.52	21378768	0.49	21378768	0.58
chr13	21379289	21395496	1.0	21338339	0.01	21427834	0.56	NA	NA	21358474	0.17
chr13	21379810	21427608	0.89	21378101	0.96	21370384	0.57	21368563	0.92	21368563	0.96
chr13	21380791	21380790	0.97	21380790	0.82	21380790	0.64	21380790	1.0	21362453	0.67
chr13	21384458	21384457	0.35	21384457	0.55	21383795	0.87	21370796	0.6	21384457	0.5
chr13	21390898	21390906	0.87	21362453	0.76	21417972	0.67	21380219	0.8	21382431	0.89
chr13	21391049	21391048	0.59	NA	NA	21397196	0.1	21391048	1.0	21391048	1.0
chr13	21393178	21399300	0.94	21388982	0.96	21433534	0.3	21399300	0.94	21388982	0.91
chr13	21395070	21395069	0.7	21395069	0.83	21381076	0.97	21395069	0.77	21395069	0.81
chr13	21397327	21397326	0.89	21397326	0.67	21397326	0.44	21397326	1.0	21397326	1.0
chr13	21398464	21394094	0.81	21398463	1.0	21398463	0.27	21387769	0.71	21354251	0.67
chr13	21403295	21403294	0.98	21403294	0.98	21400260	0.94	21403294	0.99	21405534	0.97
chr13	21404754	21392356	0.91	21404753	0.97	21421909	0.33	21392356	0.91	21404753	1.0
chr13	21405135	21405134	1.0	21405134	1.0	NA	NA	21405134	1.0	21405134	1.0
chr13	21412968	21414228	0.35	21395069	0.73	21414262	0.92	21395069	0.61	21395069	0.85
chr13	21414229	21414228	0.48	21414228	0.8	21414262	0.88	21413568	0.74	21388982	0.75
chr13	21414528	21379746	0.44	21418599	0.89	21423146	0.92	21411149	0.87	21396590	0.89
chr13	21422625	21415246	1.0	21415246	0.99	21415246	1.0	21415246	0.93	21405534	1.0
chr13	21424711	21424710	0.53	21415246	0.76	21415246	0.97	21415246	0.82	21405534	0.85
chr13	21426603	21415354	0.4	21403294	0.9	21415246	0.94	21415354	0.9	21405534	0.98
chr13	21427142	21462675	1.0	NA	NA	NA	NA	NA	NA	NA	NA
chr13	21427832	21423852	0.78	21418599	0.77	21423146	0.85	21418599	0.49	21388982	0.42
chr13	21428911	21406305	0.98	21428910	1.0	NA	NA	21428910	1.0	21428910	1.0
chr13	21432332	21432331	0.81	21432331	0.98	21432331	0.98	21432331	0.95	21432807	0.97
chr13	21433661	21431423	1.0	NA	NA	NA	NA	NA	NA	NA	NA
chr13	21434088	21432331	0.57	21432807	0.91	21432807	0.91	21432807	0.84	21432807	0.82
chr13	21434778	21445004	0.86	21434777	0.74	21434777	0.98	21434777	0.76	21434777	0.79
chr13	21437696	21437695	0.85	21433927	0.97	21433751	0.99	21437695	0.97	21437695	0.98
chr13	21440186	21419348	0.99	NA	NA	NA	NA	21408430	1.0	NA	NA
chr13	21440613	21440612	0.95	21440612	1.0	NA	NA	21440612	1.0	21440612	0.93
chr13	21440630	21436245	0.93	21432469	0.97	21416203	0.95	21434637	0.87	21432469	0.97
chr13	21441392	21441391	0.97	21427834	0.17	NA	NA	21441391	1.0	NA	NA
chr13	21442755	21432584	1.0	21442754	1.0	21412048	0.56	21392943	1.0	21442754	0.88
chr13	21445060	21445077	0.93	21448235	0.12	NA	NA	21395501	1.0	NA	NA
chr13	21445101	21429957	1.0	NA	NA	21412525	1.0	21414892	1.0	NA	NA
chr13	21449648	21449647	0.75	21449647	0.71	21449647	0.64	21449647	1.0	21449647	0.18
chr13	21450758	21450757	0.5	21450757	0.56	21450757	0.31	21472491	0.43	21450757	0.86
chr13	21454326	21454325	0.92	NA	NA	NA	NA	21408564	1.0	NA	NA
chr13	21454902	21454912	0.92	21454916	1.0	NA	NA	21454912	0.83	21462825	0.4
chr13	21455633	21440493	0.74	21433751	0.9	21449610	0.85	21449475	0.84	21449475	0.86
chr13	21461957	21461956	0.57	21461956	0.99	21414485	1.0	21461956	0.91	21461956	0.98
chr13	21462468	21462482	0.6	21462482	1.0	21462482	0.52	NA	NA	21462482	0.5
chr13	21463296	21463295	0.64	21463295	0.48	21463295	0.46	21463295	0.63	21463295	0.49
chr13	21464998	21464997	0.8	21464997	1.0	21464997	0.44	21464997	0.89	21464997	0.78
chr13	21474862	21474861	0.97	21474861	1.0	NA	NA	21474861	0.95	21474861	0.69
chr13	21476175	21476009	0.95	21473989	0.17	NA	NA	21481972	0.87	NA	NA
chr13	21476731	21476009	1.0	21478294	0.11	NA	NA	21481972	0.87	21476743	0.67
chr13	21477052	21477210	0.65	21526113	0.2	21477066	1.0	21476611	0.38	21477066	0.46
chr13	21478293	21477210	0.95	21478294	0.82	21478294	0.51	21469313	0.81	21478294	0.25
chr13	21480825	21480399	0.92	21431415	0.58	21480824	0.41	21478881	0.84	21480824	0.38
chr13	21481999	21481998	0.77	21481998	0.85	21481998	1.0	21481998	1.0	21481998	0.45
chr13	21484861	21484860	0.94	21484860	0.98	21482528	1.0	21484860	0.99	21484860	0.98
chr13	21484952	21484962	0.93	21484962	1.0	NA	NA	21484962	1.0	NA	NA
chr13	21486102	21481586	0.41	21439364	1.0	21486101	1.0	21486101	0.7	21441819	0.5
chr13	21487201	21466156	1.0	21462015	0.5	NA	NA	NA	NA	NA	NA
chr13	21490828	21490827	0.94	21490827	0.66	21488120	0.89	21490827	0.75	21490421	0.81
chr13	21491036	21489815	0.89	21474156	1.0	NA	NA	21446778	1.0	NA	NA
chr13	21491866	21491865	1.0	NA	NA	NA	NA	NA	NA	NA	NA
chr13	21493785	21495144	0.94	21474156	1.0	21480060	0.25	21493686	0.92	21493784	0.75
chr13	21497073	21497072	0.52	21497072	1.0	NA	NA	21465576	0.67	NA	NA
chr13	21497195	21497200	0.85	21474156	0.67	21497200	0.78	21497200	0.72	21497200	0.63
chr13	21499417	21522531	0.75	21499416	1.0	21499416	0.46	NA	NA	NA	NA
chr13	21501269	21501268	0.94	21501268	0.17	NA	NA	21501268	0.91	21501268	1.0
chr13	21504831	21467624	0.33	NA	NA	NA	NA	NA	NA	NA	NA
chr13	21506028	21506027	1.0	21456279	1.0	21506027	0.87	21506027	0.67	21506027	0.57
chr13	21507607	21507606	0.99	21474156	0.67	21507606	0.44	21493512	0.92	21507605	0.72
chr13	21507917	21485981	0.31	21525181	0.04	NA	NA	21538581	0.5	NA	NA
chr13	21508129	21508128	0.85	21508128	1.0	21508128	0.76	21508128	0.97	21498366	0.67
chr13	21510208	21467513	0.07	21461320	0.33	NA	NA	NA	NA	NA	NA
chr13	21510827	21498920	1.0	NA	NA	NA	NA	NA	NA	NA	NA
chr13	21511814	21511813	0.5	21511813	1.0	21511813	0.27	21511813	0.69	21511813	0.69
chr13	21514541	21514388	0.95	21491523	1.0	21511220	0.9	21501268	1.0	NA	NA
chr13	21514699	21514698	0.66	21514698	0.99	21514062	0.99	21514698	0.97	21514222	1.0
chr13	21515086	21515105	0.95	21515830	0.98	NA	NA	21515105	0.99	21511718	0.99
chr13	21520653	21520660	0.94	21526810	0.98	21511826	0.93	21533995	0.98	21526810	0.96
chr13	21525589	21477256	1.0	NA	NA	NA	NA	21478294	0.33	NA	NA
chr13	21525914	21525913	0.66	21517014	0.67	21525913	0.9	21525913	0.58	21525913	0.79
chr13	21526114	21526113	0.4	21526113	0.88	21526113	0.83	21526113	0.66	21526113	0.88
chr13	21526811	21526810	0.97	21526810	1.0	21511826	0.99	21526810	1.0	21526810	0.99
chr13	21530469	21530468	0.61	21530468	0.64	21530468	0.34	21530468	0.34	21530468	0.71
chr13	21533325	21533324	0.8	21533324	0.99	21532421	0.98	21533324	0.98	21533324	1.0
chr13	21534079	21534078	0.76	21534078	0.94	21534078	0.5	21534078	0.82	21534078	0.77
chr13	21534213	21534212	0.54	21534212	0.98	21531995	1.0	21532104	0.85	21549680	0.98
chr13	21541253	21541252	0.91	NA	NA	NA	NA	21492370	1.0	NA	NA
chr13	21545673	21502543	0.83	NA	NA	21511220	0.05	21502543	1.0	21545496	1.0
chr13	21546296	21548338	0.92	21545840	0.86	21540304	0.94	21554264	0.88	21536326	0.87
chr13	21559525	21559529	0.94	21559529	0.96	21559529	1.0	21559529	0.97	21559529	0.92
chr13	21560622	21571469	0.56	21571469	0.91	21571398	0.89	21571469	0.92	21537556	0.87
chr13	21561538	21561537	1.0	21561537	1.0	21581274	0.47	21561537	0.91	NA	NA
chr13	21561691	21554484	0.55	21557021	0.74	21544662	0.88	21558276	0.78	21544662	0.87
chr13	21563455	21563454	0.64	21563454	0.98	21544662	0.98	21563454	0.93	21544662	0.95
chr13	21563814	21554264	0.96	21545840	0.91	21540304	0.98	21554264	0.91	21549680	0.92
chr13	21566501	21566500	0.93	21569294	1.0	21566500	1.0	21551804	0.84	21566500	1.0
chr13	21566773	21566772	0.98	21545549	1.0	NA	NA	21566772	0.98	21566772	0.88
chr13	21569819	21545787	0.86	21572943	0.01	21569818	0.51	21569818	1.0	21569818	0.68
chr13	21573273	21571469	0.99	21571469	1.0	21568961	1.0	21571469	1.0	21573272	0.97
chr13	21573738	21573737	0.83	21573737	0.63	21573737	0.69	21573737	0.89	21573737	0.82
chr13	21575159	21575158	1.0	21558276	1.0	21575158	1.0	21558276	0.88	21575158	0.99
chr13	21575422	21573374	0.98	21575421	0.99	21574294	0.95	21571802	1.0	21576070	0.98
chr13	21577987	21575197	0.94	21562441	0.98	21571469	1.0	21575197	1.0	21577986	0.98
chr13	21578597	21578596	0.81	21613257	0.03	21578609	0.4	21578609	0.25	21572253	0.4
chr13	21579344	21606439	0.48	21582754	0.9	21579343	0.54	21586355	0.76	21582754	0.93
chr13	21584389	21584388	0.78	21568844	0.96	21584388	0.73	21584388	0.89	21584388	0.98
chr13	21591201	21591202	1.0	21591202	0.33	21623114	0.67	21596067	0.55	21596067	0.4
chr13	21592052	21592051	0.78	21592051	0.96	21569378	0.96	21592051	0.92	21592051	0.95
chr13	21596430	21596429	0.54	21596429	0.99	21549272	1.0	21596429	0.84	21596429	0.98
chr13	21598185	21602000	0.03	NA	NA	NA	NA	NA	NA	NA	NA
chr13	21600794	21599043	0.98	21588517	1.0	21600925	0.96	21600925	0.99	21599398	0.96
chr13	21601633	21602110	0.57	NA	NA	21601632	1.0	21551766	1.0	21601632	0.67
chr13	21602524	21602520	0.91	21602520	0.99	NA	NA	21602520	0.96	21552995	0.81
chr13	21602970	21599043	0.65	21602969	0.99	21603271	0.96	21602969	0.91	21602969	0.97
chr13	21608863	21608877	0.86	21608877	1.0	21608877	1.0	21608877	0.97	21608877	0.99
chr13	21613258	21613345	0.26	21613935	0.78	21613935	0.9	21615296	0.67	21613257	0.52
chr13	21616118	21613252	1.0	NA	NA	21583126	0.5	NA	NA	21579343	0.33
chr13	21624784	21624793	0.92	21624793	0.45	21624793	1.0	21669617	0.55	21624793	0.67
chr13	21626976	21624890	0.33	21631303	0.85	21597289	0.17	21631303	0.83	21623243	0.77
chr13	21630338	21630337	0.75	21624643	0.71	21630337	0.85	21624643	0.64	21624643	0.65
chr13	21633101	21633100	0.74	21633100	0.91	21633100	0.65	21633100	0.87	21633100	0.68
chr13	21633964	21584388	0.1	NA	NA	NA	NA	NA	NA	21594655	0.03
chr13	21634111	21634110	0.95	21632742	0.67	21634128	0.46	21632742	0.92	21634128	0.57
chr13	21635507	21632645	0.3	21635499	0.57	21635518	0.2	21635518	1.0	21635499	0.67
chr13	21640924	21640945	0.56	21640947	0.67	21640923	0.81	21640947	0.53	21640947	0.58
chr13	21640948	21640945	0.88	21640947	0.84	21593932	0.97	21640947	0.82	21640947	0.72
chr13	21644385	21644384	0.93	21644384	1.0	21644384	1.0	21644384	0.5	21644384	0.81
chr13	21645962	21646028	1.0	NA	NA	NA	NA	NA	NA	NA	NA
chr13	21649640	21649416	0.86	21649416	0.86	21649416	0.94	21649416	0.9	21649006	0.88
chr13	21650872	21651403	0.84	21651098	0.83	21651403	0.91	21651098	0.86	21651098	0.8
chr13	21651672	21651671	0.96	21651671	1.0	21651663	1.0	21651671	0.99	21651671	0.99
chr13	21651939	21651949	0.56	21651292	0.61	21656241	0.95	21651292	0.53	21651292	0.71
chr13	21652834	21652815	0.97	21652833	1.0	NA	NA	21652815	1.0	21652833	1.0
chr13	21665205	21665225	1.0	NA	NA	NA	NA	NA	NA	21665225	0.25
chr13	21665903	21665902	0.77	21664638	0.74	21665902	0.97	21665902	0.8	21665902	0.8
chr13	21666866	21666865	0.91	NA	NA	21666865	0.65	21666865	0.64	21666865	0.93
chr13	21667043	21667055	0.94	21667055	0.77	21667042	0.45	21667055	0.93	21667055	0.78
chr13	21669870	21669277	0.14	21671788	0.7	21672650	0.73	21671788	0.74	21671788	0.76
chr13	21670548	21670547	0.87	21670547	0.91	21670547	0.85	21670547	0.95	21670547	0.74
chr13	21671308	21628656	0.17	21668781	0.25	NA	NA	NA	NA	21630337	0.0
chr13	21672313	21672318	1.0	NA	NA	NA	NA	21633126	0.75	NA	NA
chr13	21673154	21673153	0.4	21673153	0.86	21673153	0.5	21673153	0.39	21673153	0.69
chr13	21674708	21674707	0.77	21674707	0.85	21674707	0.62	21674707	0.66	21674707	0.93
chr13	21675925	21675924	0.57	21675924	0.5	21675924	0.75	21675924	0.36	21675924	0.71
chr13	21680453	21680452	0.9	21680452	0.92	21680452	0.72	21680452	0.9	21680452	0.97
chr13	21684332	21684331	1.0	21684331	1.0	21684331	0.91	21684331	0.56	21684331	0.8
chr13	21688753	21688964	0.34	21688554	0.96	21688092	0.96	21689448	0.86	21686621	0.9
chr13	21689449	21689448	0.53	21689448	0.97	21689736	0.95	21689448	0.97	21689736	0.98
chr13	21691980	21691979	0.8	21691979	0.84	21691979	0.82	21691979	0.84	21691979	0.75
chr13	21695063	21699765	0.73	21647117	0.16	21692998	0.15	21701444	0.27	21699993	0.2
chr13	21697809	21697808	0.83	21708092	0.25	21697808	0.74	21697808	0.85	21692632	0.17
chr13	21700012	21700015	0.55	21701255	0.77	21700015	0.74	21700015	0.69	21695316	0.63
chr13	21701701	21712193	0.19	21701709	0.74	21701709	0.24	21701709	0.34	21712635	0.53
chr13	21705829	21705828	0.42	21705377	0.53	21705828	0.59	21707873	0.54	21705377	0.54
chr13	21709198	21709197	1.0	NA	NA	21709197	0.88	NA	NA	NA	NA
chr13	21712194	21710787	0.86	21712193	0.99	21712929	0.97	21712193	0.98	21712193	0.99
chr13	21719812	21719811	0.63	21719811	1.0	21719811	0.33	21719811	0.46	21719811	0.53
chr13	21723720	21723745	0.75	21723745	0.9	21723745	0.94	21723745	0.87	21723745	0.87
chr13	21727941	21726513	0.84	NA	NA	21719656	0.33	NA	NA	NA	NA
chr13	21729957	21729967	0.82	21724936	0.76	21729969	0.95	21724936	0.75	21724936	0.68
chr13	21731285	21719063	0.33	NA	NA	NA	NA	21719811	0.4	NA	NA
chr13	21735242	21735241	0.73	21735241	0.79	21735241	0.71	21689083	0.34	21778934	0.03
chr13	21735651	21726486	0.59	21726486	0.78	21735650	0.97	21726486	0.82	21726486	0.74
chr13	21736530	21736529	1.0	NA	NA	21736529	0.27	21736529	1.0	21736529	0.44
chr13	21740155	21740154	1.0	21740154	1.0	NA	NA	21740154	1.0	NA	NA
chr13	21746127	21746417	0.74	21745790	0.9	21745790	0.92	21746417	0.88	21745790	0.92
chr13	21746227	21746417	0.91	21746417	0.97	21745809	0.95	21746417	0.97	21745790	0.98
chr13	21750552	21750551	0.49	21750551	0.62	21747551	0.71	21750551	0.61	21750551	0.5
chr13	21767541	21767540	0.46	21765935	0.74	21767540	0.95	21769786	0.65	21765935	0.68
chr13	21772916	21772915	0.68	21772915	1.0	21772915	0.44	21772915	1.0	21772915	0.9
chr13	21773331	21773330	0.62	21780820	0.86	21772802	0.98	21767172	0.48	21772802	0.89
chr13	21773690	21773245	0.9	21741670	0.98	NA	NA	21773444	0.95	NA	NA
chr13	21774045	21767964	1.0	NA	NA	NA	NA	21766572	1.0	21740645	0.05
chr13	21774337	21774336	0.95	21774336	1.0	21774336	1.0	21774336	0.88	NA	NA
chr13	21778214	21778213	0.52	21778213	0.43	21778213	1.0	21778213	0.48	21778213	0.6
chr13	21778841	21778840	0.67	21778840	0.74	21778840	0.78	21778840	0.77	21779211	0.71
chr13	21779103	21779102	0.97	21779102	1.0	21779102	0.38	21779102	0.97	21779102	0.93
chr13	21784954	21745304	1.0	NA	NA	NA	NA	NA	NA	NA	NA
chr13	21787981	21788047	0.93	21789768	0.83	21778840	0.62	21788047	0.91	21778840	0.7
chr13	21788005	21740226	0.25	21786226	1.0	21786133	1.0	21780820	0.89	21786133	1.0
chr13	21788515	21789248	0.96	21789248	0.99	21789248	0.97	21789248	0.98	21789248	0.98
chr13	21789229	21789228	0.9	21789228	0.99	21789248	0.95	21789228	0.98	21789248	0.91
chr13	21793421	21793420	0.49	NA	NA	NA	NA	21793420	1.0	NA	NA
chr13	21797102	21797101	0.3	NA	NA	NA	NA	21773830	1.0	21770290	0.06
chr13	21798346	21798345	0.7	21798345	0.95	21798345	1.0	21798345	0.66	21798345	0.98
chr13	21798501	21798345	0.86	21798345	0.97	21798345	0.99	21798345	0.78	21798345	0.98
chr13	21798756	21798755	0.78	21798755	0.78	21798345	0.77	21798755	0.78	21798755	0.79
chr13	21799371	21787395	0.08	NA	NA	NA	NA	NA	NA	NA	NA
chr13	21803415	21813742	0.25	NA	NA	NA	NA	NA	NA	NA	NA
chr13	21803810	21782204	0.14	NA	NA	NA	NA	NA	NA	21812999	0.17
chr13	21805199	21805198	0.85	21805198	0.55	21807065	0.72	21807065	0.47	21805198	0.68
chr13	21808926	21804319	0.44	21805192	0.39	21807065	0.44	21807065	0.26	21808925	0.39
chr13	21810135	21810134	0.98	21810134	1.0	21810031	1.0	21810134	0.93	21810134	0.93
chr13	21813743	21822525	0.23	21819798	0.51	21813442	0.72	21819798	0.39	21833701	0.59
chr13	21815362	21815361	0.95	21815361	0.94	21817241	0.97	21815361	0.97	21815361	0.99
chr13	21824654	21824653	0.68	21824622	0.73	21824622	0.93	21824622	0.7	21824622	0.86
chr13	21832127	21831296	0.63	NA	NA	NA	NA	21832132	1.0	NA	NA
chr13	21838966	21823004	1.0	21828437	1.0	21836855	1.0	21823004	0.98	21828437	1.0
chr13	21842746	21842745	0.98	21842513	1.0	21842513	0.98	21841298	0.99	21842745	0.97
chr13	21842837	21891182	0.01	NA	NA	NA	NA	NA	NA	NA	NA
chr13	21843402	21843106	0.81	21843406	0.98	21843106	0.99	21838723	0.99	21843106	0.96
chr13	21844021	21844022	0.47	21844024	0.93	21844024	0.95	21844024	0.94	21844024	0.96
chr13	21844541	21844568	0.86	21844568	1.0	21844568	0.5	21844568	0.59	21844568	1.0
chr13	21845464	21845461	1.0	NA	NA	21861489	0.5	21845461	1.0	NA	NA
chr13	21862151	21863736	0.5	21863767	0.74	21861483	0.82	21863736	0.75	21863736	0.71
chr13	21864512	21864511	0.87	21864511	0.94	21864511	0.94	21857769	0.94	21857046	0.97
chr13	21868933	21918049	0.08	NA	NA	NA	NA	NA	NA	NA	NA
chr13	21870733	21870732	0.8	21852043	1.0	NA	NA	21885644	0.8	21844023	0.5
chr13	21883990	21878948	0.47	21883989	0.91	21883989	0.92	21885109	0.82	21885109	0.92
chr13	21887869	21887868	0.31	21887868	0.7	21887477	0.73	21887477	0.62	21878948	0.66
chr13	21888099	21888098	0.34	21881723	0.32	21886666	0.77	21886354	0.34	21886666	0.36
chr13	21889501	21887477	0.34	21890653	0.77	21886666	0.73	21890922	0.63	21890653	0.68
chr13	21889977	21889976	0.47	21890653	0.77	21887477	0.67	21879146	0.58	21890653	0.65
chr13	21890299	21871490	0.18	21932260	0.06	NA	NA	21850419	0.16	21856971	0.67
chr13	21891113	21891108	1.0	21891108	1.0	21844592	1.0	21891108	1.0	21891108	0.99
chr13	21893190	21894008	0.58	21893189	0.9	21893189	0.97	21893189	0.7	21893189	0.93
chr13	21911975	21911379	0.17	NA	NA	21908495	0.07	NA	NA	21902616	0.5
chr13	21915707	21915729	0.59	21915729	0.84	21915729	0.99	21910367	0.57	21915729	0.99
chr13	21916275	21916275	0.49	21916275	0.4	21916275	1.0	21916275	0.34	21916275	0.89
chr13	21918091	21917771	0.83	21917589	0.99	21917694	0.98	21917694	0.95	21917589	0.97
chr13	21929252	21929251	0.52	21929996	0.58	21929251	0.8	21929251	0.81	21928920	0.72
chr13	21930039	21927308	0.58	21929996	0.99	21930038	0.99	21930038	0.93	21930038	0.97
chr13	21936306	21936305	0.95	21936305	0.98	21936305	0.99	21936305	0.96	21936305	0.96
chr13	21936678	21936677	0.8	21937828	0.91	21937828	0.94	21936677	0.88	21937828	0.92
chr13	21936765	21936746	1.0	21936746	0.43	NA	NA	21936746	1.0	21936746	1.0
chr13	21936896	21936873	0.97	NA	NA	21946632	0.0	NA	NA	NA	NA
chr13	21938631	21938635	0.49	21934988	0.52	21939507	0.41	21938635	0.41	21937336	0.55
chr13	21941416	21941415	0.6	21941415	0.27	21941415	0.89	21941415	0.72	21941415	0.92
chr13	21946633	21946632	0.41	21942355	0.72	21942355	0.73	21942355	0.71	21942355	0.81
chr13	21957177	21957176	0.92	21921607	0.5	NA	NA	21957176	1.0	NA	NA
chr13	21959330	21959327	0.64	21948348	0.12	21959327	0.85	21959327	0.79	21957435	0.53
chr13	21962424	21962423	0.74	21962423	0.76	21962423	0.91	21962423	0.77	21962423	0.93
chr13	21962588	21962587	0.91	21962587	0.94	21964420	0.95	21962587	0.91	21962587	0.92
chr13	21963791	21963790	0.62	21958616	0.98	21958616	1.0	21934930	0.93	21952455	1.0
chr13	21966891	21966111	0.77	21965988	0.88	21966922	0.96	21965988	0.86	21965988	0.82
chr13	21970296	21969078	0.49	21966458	0.75	21956086	0.99	21965962	0.52	21965962	0.61
chr13	21970773	21968576	0.4	NA	NA	21970772	1.0	NA	NA	NA	NA
chr13	21971973	21971972	0.62	21940035	0.57	21971972	0.43	21971972	0.66	21971972	0.77
chr13	21972660	21972659	0.56	21972659	0.81	21972659	0.57	21972659	0.7	21972659	0.71
chr13	21975068	21975067	0.94	21975067	0.93	21975067	0.91	21975067	0.87	21975067	0.97
chr13	21977034	21977047	1.0	NA	NA	NA	NA	NA	NA	NA	NA
chr13	21979937	21981373	0.73	21978757	0.75	21980738	0.86	21978757	0.78	21978757	0.81
chr13	21982614	21982543	0.57	21981373	0.84	21982543	0.79	21982543	0.72	21982543	0.85
chr13	21985331	21985371	0.65	21997380	0.02	21985396	0.5	21985359	0.24	21951928	0.28
chr13	21985711	21985710	0.53	21985710	0.56	21985710	0.81	21985710	0.71	21985710	0.71
chr13	21989589	21989588	0.79	21989588	1.0	21989588	1.0	21989588	0.95	21989588	0.96
chr13	21991647	21991646	0.85	21991646	0.97	21991646	0.7	21991646	0.81	21991646	0.94
chr13	21992861	21992862	0.67	21992862	0.83	21992862	0.77	21992862	0.86	21992862	0.83
chr13	21997081	21997080	0.72	21997080	0.98	21997080	0.77	21997080	0.91	21997080	0.94
chr13	22007026	22007126	0.51	22007128	0.92	22007025	0.76	22007126	0.77	22007128	0.86
chr13	22007127	22007126	0.33	22007128	0.88	22007128	0.59	22010089	0.62	22007126	0.6
chr13	22008496	22008515	0.94	NA	NA	NA	NA	22005728	0.69	NA	NA
chr13	22010967	22010989	0.99	22010989	0.97	22010989	1.0	22010989	0.97	22010989	0.98
chr13	22015241	22015249	0.83	NA	NA	NA	NA	21967041	1.0	NA	NA
chr13	22019520	22019519	0.98	22015372	0.5	NA	NA	21978090	1.0	22019519	0.8
chr13	22023553	22023552	1.0	22023552	1.0	22023552	1.0	22023552	1.0	22023552	0.8
chr13	22025854	22025854	0.87	22022875	0.88	22026633	0.94	22022875	0.88	22025854	0.84
chr13	22036835	22036834	0.93	22036834	0.83	22036834	0.95	22031605	0.78	22036834	1.0
chr13	22037480	22034187	0.51	22037479	0.77	22005497	0.53	22037479	0.59	22035516	0.88
chr13	22039429	22039428	0.69	22039428	0.79	22030310	0.84	22039825	0.75	22039825	0.79
chr13	22045242	22045241	0.76	22044446	0.79	22045241	1.0	22044446	1.0	22044446	1.0
chr13	22053056	22053055	0.47	22053055	0.7	22053055	0.48	22053055	0.38	22053055	0.26
chr13	22057104	22057103	0.4	22056153	0.98	22056153	0.99	22056153	0.99	22054849	0.97
chr13	22075402	22078108	0.56	22075401	0.52	22069427	0.62	22075401	0.53	22075401	0.41
chr13	22075970	22075969	0.74	22075969	0.97	22075969	0.99	22075969	0.98	22075969	1.0
chr13	22076825	22056153	1.0	22072232	0.95	22072232	1.0	22072232	1.0	22067355	1.0
chr13	22077307	22077566	0.85	22078296	0.54	22063222	0.61	22078108	0.6	22077323	0.92
chr13	22078297	22078296	0.98	22078296	0.96	22078296	0.96	22078296	0.99	22078296	1.0
chr13	22085424	22079198	0.01	NA	NA	NA	NA	NA	NA	NA	NA
chr13	22093644	22093643	0.76	22093643	0.8	22099306	0.66	22093643	0.87	22093643	0.55
chr13	22104334	22104344	0.6	22086114	1.0	22104344	0.75	22104344	0.84	22104344	0.79
chr13	22105047	22105067	0.54	22105067	0.67	22105067	1.0	22105067	1.0	22081975	0.48
chr13	22124898	22124897	0.72	22124897	0.89	22124897	0.97	22124897	0.88	22124897	0.89
chr13	22127417	22127416	0.59	22127416	0.8	22127416	0.92	22127416	0.73	22127416	0.74
chr13	22127657	22127656	1.0	NA	NA	NA	NA	22095522	1.0	NA	NA
chr13	22130877	22122904	0.89	22130876	0.98	22130876	0.83	22127667	0.75	22130876	0.75
chr13	22148032	22148039	1.0	22150447	0.91	22148039	0.97	22148039	0.95	22148039	0.97
chr13	22148539	22148538	0.89	22119566	0.75	22148538	1.0	22144347	0.75	22118540	0.5
chr13	22150120	22147639	0.91	NA	NA	NA	NA	NA	NA	22106887	0.5
chr13	22152193	22152192	0.64	22152192	0.66	22152192	0.5	22152192	0.57	22152192	0.53
chr13	22153104	22153103	0.79	22146824	1.0	22153103	1.0	22153103	0.84	22153103	1.0
chr13	22160741	22161230	0.6	22166106	0.58	22166106	0.31	22166106	0.6	22166106	0.38
chr13	22161397	22161230	0.5	22163460	0.64	22163460	0.69	22163460	0.77	22164217	0.67
chr13	22166328	22166326	0.71	22166106	0.44	22166155	0.55	22166155	0.35	22166106	0.32
chr13	22178088	22178106	0.47	22178687	0.49	22177669	0.62	22178687	0.53	22178687	0.73
chr13	22179634	22179633	0.55	22179633	0.58	22184625	0.6	22179633	0.6	22179995	0.49
chr13	22181736	22181735	0.62	22181735	0.62	22181980	0.82	22181735	0.61	22181980	0.61
chr13	22181782	22181793	0.99	22181793	1.0	22178114	1.0	22181793	1.0	22181793	0.98
chr13	22184367	22184582	0.87	22184582	0.95	22184582	0.93	22184582	0.95	22184347	0.94
chr13	22184626	22184625	0.96	22184625	0.99	22184625	0.97	22184625	0.97	22184625	1.0
chr13	22188730	22188729	0.69	22188729	0.97	22188729	0.95	22188729	0.96	22188729	0.97
chr13	22190320	22190319	0.78	22190319	0.95	22190106	0.91	22190319	0.99	22190319	0.94
chr13	22193085	22193084	0.98	22193084	0.96	22192892	0.98	22193084	0.99	22193084	0.89
chr13	22198602	22204266	1.0	NA	NA	NA	NA	NA	NA	NA	NA
chr13	22201039	22201038	0.79	22201038	1.0	22201038	1.0	22185787	0.76	NA	NA
chr13	22201707	22201706	0.43	22201706	0.52	22201706	1.0	22171537	0.56	22201706	0.4
chr13	22201808	22201807	0.97	22201807	1.0	22201807	0.95	22201807	1.0	22201807	0.96
chr13	22206046	22206045	0.46	22206045	0.75	22205796	0.89	22206045	0.66	22206045	0.57
chr13	22208897	22203455	0.3	22208896	0.57	22208770	0.8	22208896	0.47	22205796	0.39
chr13	22209076	22209080	1.0	22215941	0.14	22226976	0.5	NA	NA	NA	NA
chr13	22209555	22209555	0.92	22204750	0.06	22209554	0.96	NA	NA	22209554	0.56
chr13	22222848	22222847	0.99	22176321	1.0	NA	NA	22216941	0.89	22222847	1.0
chr13	22228606	22228853	0.89	22228634	0.93	22227963	0.97	22227818	0.96	22228853	0.93
chr13	22235572	22235571	0.81	22235571	0.86	22235571	0.73	22235571	0.41	22235571	0.9
chr13	22236338	22235558	0.15	22236700	0.61	22237801	0.17	22236700	0.34	22236476	0.25
chr13	22241547	22241546	1.0	22241546	1.0	22241546	1.0	22241546	1.0	22241546	0.94
chr13	22245615	22245488	0.78	22247131	0.83	22247131	0.88	22245566	0.75	22245613	0.84
chr13	22245669	22241618	0.64	22245060	0.78	22245060	0.86	22244244	0.73	22242123	0.88
chr13	22245763	22245788	1.0	22245788	0.95	22198992	0.33	22245788	0.74	22245788	0.97
chr13	22254496	22254495	0.73	22254495	0.79	22254495	0.92	22254495	0.87	22258033	0.89
chr13	22255315	22255314	0.4	22255309	0.61	22255309	0.38	22255309	0.61	22255309	0.38
chr13	22255865	22255879	1.0	22255885	1.0	NA	NA	22255885	1.0	22290677	0.03
chr13	22257269	22257268	1.0	22257268	0.98	22254573	1.0	22257268	1.0	22257268	1.0
chr13	22261894	22261893	0.92	22261893	0.7	22261893	0.89	22261893	0.72	22261893	0.93
chr13	22265088	22268422	0.7	22264643	0.66	22255309	0.35	22263995	0.59	22264643	0.38
chr13	22268460	22259241	0.42	22258033	0.48	22269480	0.7	22261261	0.49	22262406	0.53
chr13	22272865	22272864	0.85	22272864	0.87	22272864	0.93	22272864	0.93	22272864	0.88
chr13	22275212	22275220	0.7	22274816	0.35	22275214	0.43	22274816	0.37	22274816	0.34
chr13	22282426	22282425	0.85	22281519	0.98	22282411	0.92	22282425	0.98	22282411	1.0
chr13	22289394	22284069	1.0	NA	NA	22289401	1.0	NA	NA	22289399	0.61
chr13	22301393	22301392	0.98	22301392	0.98	22301392	0.92	22300667	0.56	22301392	0.9
chr13	22304832	22304831	0.73	22300410	0.99	22304831	0.97	22300410	0.95	22308022	0.96
chr13	22305580	22301988	1.0	22300664	1.0	22305579	1.0	22300667	1.0	22300664	1.0
chr13	22308660	22307211	0.91	22307211	0.86	22307767	0.89	22299684	0.94	22307211	0.91
chr13	22311092	22311091	0.98	22311091	0.64	22311091	0.82	22311091	0.73	22310702	0.75
chr13	22323703	22323702	0.97	22331410	0.03	22366694	0.01	22323702	0.87	22333678	0.01
chr13	22326968	22326943	0.97	22326943	0.99	22326943	0.96	22326943	0.98	22326943	0.78
chr13	22333340	22333339	0.5	22333341	0.92	22333341	0.16	22333341	0.97	22333341	0.75
chr13	22337404	22337403	0.68	22335949	0.99	22337403	0.99	22337403	0.93	22335949	0.78
chr13	22340756	22327436	0.97	22376863	0.0	22340755	0.97	22331146	0.12	22340755	1.0
chr13	22352744	22352510	0.85	22351873	0.85	22348483	0.96	22352510	0.9	22338305	0.75
chr13	22355681	22318042	1.0	22355698	1.0	NA	NA	NA	NA	NA	NA
chr13	22361904	22361888	0.53	22358171	0.96	22359485	0.91	22359688	0.91	22359485	0.91
chr13	22364762	22364761	0.98	22364761	0.92	22364761	0.33	22364761	0.96	22364761	0.97
chr13	22365138	22371209	0.69	22358171	0.98	22365137	0.98	22365137	0.95	22365137	0.92
chr13	22367896	22367895	0.46	22358171	0.77	22359485	0.56	22359688	0.78	22367140	0.55
chr13	22368786	22355505	0.01	NA	NA	NA	NA	NA	NA	NA	NA
chr13	22375799	22362115	1.0	22375805	0.98	22359485	1.0	22359485	1.0	22359485	1.0
chr13	22376864	22362369	0.34	22384221	0.6	22384221	0.78	22367140	0.66	22371261	0.43
chr13	22379749	22385499	0.29	22384933	0.6	22384198	0.7	22384933	0.51	22379756	0.76
chr13	22384589	22384588	0.77	22384588	0.85	22384588	0.93	22384588	0.82	22384588	0.84
chr13	22385275	22385296	1.0	NA	NA	NA	NA	NA	NA	NA	NA
chr13	22385348	22356425	0.91	NA	NA	NA	NA	22356230	0.8	NA	NA
chr13	22386629	22386024	1.0	22386596	0.99	22385687	0.99	22386628	1.0	22385782	0.99
chr13	22387871	22386377	0.95	22387936	0.53	22387936	0.44	22387936	0.69	22387936	0.83
chr13	22418606	22406622	0.71	NA	NA	NA	NA	NA	NA	22412248	1.0
chr13	22419200	22421138	0.99	NA	NA	22419199	0.03	22369413	1.0	22419199	0.75
chr13	22419341	22409849	1.0	22419340	0.88	22419340	1.0	22419340	0.79	22419340	0.92
chr13	22433202	22433201	0.69	22405488	1.0	22419495	0.89	22433201	0.86	22431658	1.0
chr13	22436031	22437119	0.61	22437119	0.89	22437119	0.81	22437119	0.84	22437119	0.8
chr13	22437039	22437038	0.87	22437038	0.95	22437038	0.95	22437038	0.94	22438341	0.94
chr13	22437661	22437660	1.0	NA	NA	NA	NA	NA	NA	NA	NA
chr13	22443342	22441858	0.58	22443551	0.94	22443341	0.96	22443551	0.94	22443341	0.92
chr13	22443413	22443429	0.68	22443551	0.98	22445340	0.98	22443551	0.94	22443551	0.92
chr13	22448840	22448839	1.0	22448839	1.0	NA	NA	22448839	1.0	22440775	1.0
chr13	22454494	22454493	0.69	22454493	0.55	22454493	0.61	22454493	0.4	22454493	0.4
chr13	22455830	22448466	0.07	22455829	0.2	22455518	0.32	22455829	0.19	22455829	0.38
chr13	22460993	22460992	0.95	NA	NA	NA	NA	NA	NA	22460992	1.0
chr13	22461846	22461845	0.29	22482619	0.47	22461845	0.42	22467456	0.33	22461845	0.43
chr13	22464769	22464768	0.68	22464768	0.64	22464768	0.63	22464768	0.65	22464768	0.9
chr13	22465359	22465358	0.55	22465358	0.94	22466212	0.95	22465358	0.93	22465358	0.98
chr13	22479987	22479150	1.0	NA	NA	NA	NA	22474622	1.0	NA	NA
chr13	22480735	22480734	0.94	22475476	1.0	22480734	1.0	22480734	1.0	22480734	0.96
chr13	22481906	22481905	0.95	22481905	1.0	22476794	0.95	22481905	1.0	22481905	0.89
chr13	22484799	22484798	0.75	22484798	0.17	22484798	0.48	22484798	1.0	22484798	1.0
chr13	22485307	22485290	1.0	NA	NA	NA	NA	NA	NA	NA	NA
chr13	22489257	22483729	0.52	22489256	0.96	22489256	0.99	22483729	0.69	22489256	0.86
chr13	22494536	22494540	0.92	22494540	1.0	22456026	0.02	22489256	0.87	NA	NA
chr13	22507070	22507069	0.83	22506327	0.78	22506327	0.91	22507069	0.82	22506652	0.56
chr13	22508999	22556452	1.0	NA	NA	NA	NA	NA	NA	NA	NA
chr13	22512022	22512021	0.49	22512021	0.95	22512021	0.76	22512021	0.92	22512021	0.97
chr13	22513020	22548092	0.5	NA	NA	NA	NA	NA	NA	22478853	0.25
chr13	22514018	22479321	1.0	NA	NA	NA	NA	22479321	1.0	NA	NA
chr13	22514815	22514814	0.77	22468262	0.57	22514814	0.42	22508292	0.84	22499883	0.69
chr13	22519853	22515844	0.83	22515844	0.98	22513379	1.0	22533606	0.8	22519863	0.96
chr13	22525587	22552611	0.35	22499658	0.83	22557902	0.42	22537568	0.61	22520936	0.76
chr13	22531008	22525666	0.55	22531010	0.83	22531010	0.38	22531010	0.66	22531010	0.71
chr13	22532743	22520575	0.95	22532768	0.87	22532768	0.85	22532768	0.89	22528006	0.91
chr13	22537576	22538322	0.52	22571236	0.86	22535430	0.8	22541422	0.65	22537900	0.58
chr13	22538287	22538332	1.0	22538332	0.97	22538332	0.98	22538332	1.0	22538332	0.97
chr13	22539361	22539360	1.0	NA	NA	NA	NA	22578537	1.0	NA	NA
chr13	22544490	22571199	0.5	22548302	0.71	22559492	0.67	22556421	0.64	22559492	0.7
chr13	22548941	22545554	1.0	22545554	1.0	22539702	0.98	22536309	1.0	22545554	1.0
chr13	22550528	22546080	0.6	22544174	0.9	22550421	0.75	22547541	1.0	22546080	0.99
chr13	22557903	22556421	0.76	22556421	0.99	22552768	0.96	22556421	0.93	22546080	0.97
chr13	22558537	22551671	0.81	22524107	0.64	22530713	0.38	22558536	0.88	22509455	0.5
chr13	22561179	22561178	0.99	22561178	0.99	22561178	1.0	22561178	1.0	22561178	0.93
chr13	22569481	22569205	0.73	22591510	0.68	22569480	0.71	22568829	0.56	22591510	0.57
chr13	22570654	22570653	0.87	22570653	0.93	22570653	1.0	22570653	0.97	22570653	1.0
chr13	22574364	22552110	0.5	22574363	0.25	22574363	1.0	22552110	0.5	22574363	0.56
chr13	22580815	22580810	0.99	22575335	0.99	22581119	1.0	22568829	0.99	22580810	0.96
chr13	22587941	22561756	1.0	22550825	1.0	NA	NA	22550825	1.0	22561756	1.0
chr13	22604713	22604624	0.89	22604624	0.92	22604624	0.94	22612526	0.95	22604624	0.96
chr13	22606537	22606536	0.73	22606536	0.94	22606547	0.51	22608217	0.48	22606536	0.44
chr13	22607619	22607618	0.98	22607618	1.0	22608701	0.98	22607618	0.99	22612896	0.96
chr13	22610077	22618989	0.43	22618989	0.62	22575527	0.72	22600091	0.56	22607951	0.54
chr13	22614798	22612526	0.8	22612526	0.91	22612956	0.84	22612526	0.88	22612896	0.89
chr13	22619077	22618989	0.71	22627817	0.92	22618989	0.92	22618989	0.9	22618989	0.9
chr13	22621792	22621791	0.79	22621791	1.0	22615540	1.0	22617095	0.71	22621791	1.0
chr13	22623342	22617095	0.62	22612270	0.5	22615540	0.72	22606950	0.61	22621791	0.58
chr13	22628067	22624341	0.68	22637920	0.81	22625870	0.94	22619863	0.8	22617141	0.84
chr13	22638659	22638658	0.99	22638658	1.0	22638658	1.0	22638658	0.99	22638658	0.97
chr13	22645558	22645557	0.68	22647209	0.96	22645557	0.5	22645557	0.78	22645557	0.97
chr13	22648869	22654251	0.63	22651118	0.48	22648951	0.7	22651552	0.45	22649240	0.83
chr13	22650889	22689896	0.57	NA	NA	NA	NA	NA	NA	NA	NA
chr13	22651553	22651580	0.87	22651552	1.0	22651552	1.0	22649240	0.9	22651552	0.99
chr13	22652311	22652337	0.96	NA	NA	NA	NA	22652337	0.96	22615963	1.0
chr13	22656565	22634494	0.5	NA	NA	NA	NA	NA	NA	NA	NA
chr13	22659586	22660004	0.83	22660004	0.86	22660004	0.84	22660004	0.84	22659585	0.86
chr13	22663636	22648715	0.37	22674276	0.71	22663635	0.7	22674276	0.5	22663635	0.47
chr13	22664780	22664789	0.91	22664789	0.94	22664789	1.0	22664789	0.92	22664789	0.86
chr13	22666831	22666830	0.59	22666830	0.96	22666830	0.96	22666830	0.89	22666830	0.96
chr13	22669852	22669867	0.37	22676464	0.51	22669867	0.24	22669867	0.52	22669867	0.46
chr13	22670927	22666991	0.86	22670927	0.95	22670927	0.86	22670927	1.0	22670927	0.92
chr13	22673166	22696081	0.33	22673165	1.0	22650023	1.0	NA	NA	NA	NA
chr13	22675336	22668833	0.37	22671236	0.71	22664452	0.34	22675335	0.6	22671236	0.41
chr13	22677122	22677121	0.42	22677121	0.85	22677121	0.69	22677121	0.82	22677156	0.47
chr13	22683757	22683756	0.36	22683756	0.46	22683756	0.67	22683756	0.56	22683756	0.53
chr13	22684188	22684187	0.95	22684187	0.97	22684187	0.82	22684187	0.9	22684187	0.98
chr13	22689897	22689896	0.65	22689896	0.85	22689896	0.87	22689896	0.73	22689896	0.83
chr13	22690856	22690888	0.93	22690888	0.98	22685417	0.55	22685417	0.87	22691407	0.97
chr13	22691799	22691798	0.8	22691762	0.76	22691762	0.61	22691762	0.68	22691762	0.56
chr13	22693363	22693362	0.71	22693362	0.78	22693362	0.86	22693362	0.78	22693362	0.79
chr13	22695057	22695056	0.62	22694360	1.0	NA	NA	22646001	1.0	NA	NA
chr13	22697356	22697355	0.96	22697355	0.83	22697355	0.97	22697355	0.75	22697355	0.96
chr13	22700539	22700538	0.67	22698105	0.65	22686492	0.97	22698105	0.74	22686492	0.88
chr13	22708448	22708447	0.96	22665490	1.0	NA	NA	22708447	1.0	22708447	1.0
chr13	22710302	22710301	0.76	22710301	0.63	22710301	0.69	22712589	0.57	22710301	0.57
chr13	22713288	22713294	0.83	22715791	0.67	22713301	0.53	22713294	0.72	22713286	0.6
chr13	22714780	22714779	1.0	22714779	0.96	22714779	0.96	22714779	0.99	22714662	0.98
chr13	22716041	22716040	1.0	22716040	1.0	NA	NA	22681649	1.0	NA	NA
chr13	22719080	22717803	0.97	22718434	0.97	22718988	1.0	22718988	0.97	22718434	0.99
chr13	22719857	22719293	0.82	22719575	0.94	22719894	0.99	22719575	0.95	22718434	0.99
chr13	22721374	22721373	0.94	22721373	1.0	22721373	0.98	22721373	0.98	22721373	0.99
chr13	22721720	22721719	0.56	22721719	0.74	22719091	0.53	22721719	0.6	22719730	0.54
chr13	22723989	22723988	0.85	NA	NA	NA	NA	22706447	0.92	22705896	0.67
chr13	22725437	22725436	0.73	22725436	0.63	22725436	0.62	22725436	0.54	22725736	0.71
chr13	22725658	22725657	0.81	22725657	0.96	22725657	0.9	22725657	0.93	22725657	0.98
chr13	22726150	22726164	0.88	22726568	0.96	22726164	0.84	22726164	0.9	22726164	0.95
chr13	22727351	22728085	0.27	22727350	0.31	22726616	0.38	22726616	0.51	22727561	0.34
chr13	22727562	22726242	0.82	22726242	0.86	22726151	0.84	22726242	0.86	22726151	0.88
chr13	22727862	22728134	0.33	22727861	0.39	22731476	0.4	22727561	0.28	22736474	0.4
chr13	22729192	22729515	0.54	22729240	0.7	22728998	0.95	22729240	0.74	22729240	0.95
chr13	22733958	22733957	0.61	22733957	0.72	22733957	1.0	22733957	0.5	22733957	1.0
chr13	22744512	22744514	0.56	22745623	0.9	22740573	0.97	22740573	0.86	22745623	0.83
chr13	22746745	22746747	0.46	22746747	0.78	22746746	0.73	22744561	0.63	22745572	0.58
chr13	22749602	22749610	0.77	22749610	0.73	22749610	0.86	22749610	0.83	22746746	0.88
chr13	22758312	22758311	0.66	22758311	0.99	22757153	0.88	22758311	0.98	22757153	0.71
chr13	22760283	22760282	0.93	22760282	0.97	22760282	0.87	22760282	0.96	22757153	0.67
chr13	22762630	22762676	0.33	22762676	0.49	22762650	0.24	22762661	0.43	22761739	0.61
chr13	22763434	22757081	0.34	22763048	0.27	22763048	0.31	22754463	0.25	22766987	0.23
chr13	22770498	22770497	0.99	22770497	0.97	22770497	0.98	22770497	0.98	22770497	0.95
chr13	22778832	22777776	0.56	22782661	0.67	22781106	0.68	22778831	0.5	22792608	0.69
chr13	22781846	22762121	1.0	22777645	0.12	NA	NA	NA	NA	22781845	1.0
chr13	22782423	22782422	0.7	22785502	0.77	22782422	0.85	22774205	0.64	22782422	0.69
chr13	22783929	22783928	0.54	22782482	0.72	22783229	0.8	22783229	0.71	22782329	0.74
chr13	22784408	22786472	0.98	22784407	1.0	22779633	0.88	22782997	1.0	22782329	0.9
chr13	22784880	22792764	0.47	NA	NA	22784879	0.5	22776447	1.0	22784879	0.25
chr13	22786010	22770626	0.65	22787162	0.01	22736471	0.03	22804385	0.03	22779652	0.5
chr13	22786516	22786428	0.54	22786428	0.65	22783525	0.61	22783821	0.65	22783525	0.69
chr13	22786675	22785386	0.65	22782661	0.68	22779633	0.59	22786515	0.72	22779633	0.7
chr13	22796125	22796124	0.87	22796124	0.99	22796124	1.0	22796124	0.95	22796124	0.95
chr13	22807650	22807649	0.8	22813878	0.92	22811046	0.91	22807649	0.92	22811046	0.97
chr13	22812307	22812316	1.0	22787328	0.14	NA	NA	NA	NA	NA	NA
chr13	22815206	22815205	0.82	22814212	0.84	22815205	0.79	22814212	0.73	22814212	0.92
chr13	22815966	22815965	0.81	22815965	0.91	22815965	0.87	22815965	0.85	22815965	0.5
chr13	22816954	22816958	0.85	22816958	0.98	22816958	1.0	22816958	0.97	22816958	0.99
chr13	22819439	22818655	0.77	NA	NA	NA	NA	22799367	0.67	22795176	1.0
chr13	22821389	22821388	0.55	22821388	0.58	22821388	0.7	22821388	0.45	22814212	0.49
chr13	22821598	22821609	0.93	22821846	0.98	22821846	0.99	22821846	0.98	22821846	0.95
chr13	22822585	22821217	0.78	22821217	0.82	22821901	0.84	22821846	0.79	22821901	0.79
chr13	22830247	22830263	0.69	22830246	0.89	22830246	1.0	22830246	0.83	22830246	0.77
chr13	22844603	22844604	0.53	22827746	0.76	22835870	0.64	22844604	0.68	22844604	0.64
chr13	22844804	22844830	0.64	22844830	0.95	22844833	0.97	22841865	0.87	22844833	0.77
chr13	22845915	22845741	0.8	22845741	0.84	22845087	0.75	22845741	0.86	22845741	0.79
chr13	22857644	22857660	0.98	22857660	1.0	22857660	0.99	22857660	0.98	22857660	0.99
chr13	22858406	22858405	1.0	22858405	0.69	NA	NA	22814263	1.0	22858405	1.0
chr13	22859896	22858221	0.65	22859935	0.83	22853035	0.79	22858221	0.73	22853035	0.64
chr13	22860549	22860548	0.99	22860548	1.0	22860278	0.99	22860548	0.98	22860278	1.0
chr13	22861754	22861758	0.49	22861758	1.0	22861758	1.0	22815903	1.0	22861758	0.59
chr13	22865438	22865437	0.58	22861622	0.67	22865437	0.33	22865437	0.5	22865437	0.25
chr13	22875851	22875850	0.35	22875850	0.54	22883242	0.63	22875850	0.55	22883242	0.49
chr13	22878256	22878255	0.93	22878255	0.89	22878255	0.6	22878255	0.86	22872443	0.92
chr13	22879039	22875598	0.88	22874819	0.98	22874429	0.9	22874429	0.98	22874429	0.97
chr13	22879108	22879118	0.75	NA	NA	NA	NA	NA	NA	NA	NA
chr13	22882465	22882479	0.58	22882479	0.97	22882479	0.82	22882479	0.65	22882479	0.96
chr13	22883439	22882353	0.9	22882353	0.85	22883438	0.8	22881223	0.79	22872443	0.76
chr13	22887760	22887759	0.97	22887759	1.0	22887759	0.99	22887759	1.0	22887759	1.0
chr13	22888340	22888339	0.78	22888339	0.68	22887759	0.72	22888339	0.58	22887759	0.61
chr13	22889900	22859236	0.67	22889899	0.5	22889899	1.0	NA	NA	22889899	0.81
chr13	22890631	22886930	0.92	22886930	1.0	22888991	0.99	22889074	0.99	22886283	0.99
chr13	22894463	22887196	1.0	22887196	0.99	22892076	0.99	22886336	0.99	22886336	0.99
chr13	22895392	22890379	0.4	22887196	0.66	22892076	0.81	22886336	0.75	22886336	0.78
chr13	22896505	22896504	0.84	22896504	0.75	22888991	0.81	22896504	0.71	22896504	0.75
chr13	22897193	22897250	0.9	22897250	1.0	22885178	0.99	22897250	1.0	22897250	1.0
chr13	22898515	22898514	0.96	22898514	0.99	22898514	0.99	22898514	0.98	22898514	0.96
chr13	22899078	22899077	0.99	NA	NA	NA	NA	22899077	1.0	NA	NA
chr13	22899382	22899392	0.9	22899392	0.96	22899392	0.99	22899392	1.0	22899392	0.94
chr13	22906751	22906750	0.48	22906750	0.64	22906750	1.0	22906750	1.0	22906750	1.0
chr13	22907481	22907480	0.71	22907480	0.44	22907480	1.0	22907480	0.83	22951097	0.43
chr13	22910497	22910769	0.82	22909577	0.84	22907688	0.87	22907838	0.89	22907688	0.78
chr13	22976735	22976734	0.56	NA	NA	NA	NA	NA	NA	NA	NA
chr13	22978655	22978129	0.53	22978654	0.4	22978654	1.0	22978129	0.41	22978654	0.94
chr13	22979254	22998896	0.45	22975976	0.65	22975976	0.61	22975976	0.47	22977802	0.73
chr13	22985183	22985182	0.9	22985182	0.93	22985182	0.96	22985182	0.98	22985182	1.0
chr13	22988949	22988952	0.82	22950493	0.25	22988952	1.0	22988051	1.0	23010942	0.5
chr13	22991274	22991278	1.0	NA	NA	22991278	1.0	22991278	1.0	22991278	1.0
chr13	22991681	22992060	0.59	22992060	0.8	22986580	0.66	22992060	0.54	22992060	0.8
chr13	22993844	22993843	0.99	22993843	0.98	22993843	0.96	22993843	1.0	22993843	0.97
chr13	22994910	22993547	0.72	22994933	0.93	22994933	1.0	22992394	0.72	22994933	0.9
chr13	22995333	22995332	0.97	NA	NA	22995332	0.43	22995332	1.0	NA	NA
chr13	22996096	22996095	1.0	22993913	1.0	NA	NA	22985369	1.0	NA	NA
chr13	22998146	22991128	1.0	NA	NA	NA	NA	NA	NA	NA	NA
chr13	22998215	23001442	0.99	NA	NA	NA	NA	22966121	0.93	NA	NA
chr13	23000835	22999630	0.82	22999018	0.62	23001205	0.71	22999122	0.75	22999122	0.78
chr13	23002280	23003067	0.77	23003067	0.75	23003067	0.68	23003067	0.8	23003067	0.73
chr13	23005143	23005135	0.48	23005130	0.65	23005130	0.95	23004717	0.84	23004717	0.74
chr13	23006102	23006084	1.0	NA	NA	NA	NA	NA	NA	NA	NA
chr13	23012029	23012028	0.88	23012028	0.87	23012028	0.79	23012028	0.79	23008392	0.88
chr13	23017187	22973700	0.25	NA	NA	NA	NA	NA	NA	NA	NA
chr13	23021653	23021657	1.0	23021652	0.06	23065012	0.14	NA	NA	NA	NA
chr13	23022745	23022757	1.0	NA	NA	NA	NA	NA	NA	23019915	0.01
chr13	23030875	23030874	0.86	23030874	0.98	23030874	0.97	23030874	0.95	23030874	0.98
chr13	23038292	23041272	0.6	23039815	0.4	23039815	0.26	23038469	0.22	23030062	0.29
chr13	23041501	23035038	0.55	23040854	0.48	23041500	0.41	23041500	0.38	23041500	0.58
chr13	23043801	23043800	0.41	23043800	0.33	23043800	0.73	23042719	0.35	23043800	0.29
chr13	23045300	23045305	1.0	23045305	1.0	23045305	0.98	23045305	0.99	23045516	0.99
chr13	23048213	23048212	1.0	23048212	1.0	NA	NA	NA	NA	NA	NA
chr13	23049996	23049995	1.0	23049995	0.64	23049995	0.93	NA	NA	23047028	1.0
chr13	23055102	23052694	0.61	23052694	0.9	23050790	0.91	23052694	0.86	23052694	0.87
chr13	23055859	23056121	0.76	23055858	0.51	23055858	0.73	23053601	0.65	23055858	0.67
chr13	23056943	23056942	0.25	NA	NA	23056942	0.64	23056942	1.0	23056942	1.0
chr13	23057017	23057016	0.39	23056875	0.91	23056875	0.8	23056875	0.95	23056875	0.93
chr13	23059655	23015612	0.19	NA	NA	NA	NA	23059699	1.0	NA	NA
chr13	23071542	23071541	0.9	23071541	0.67	23071541	0.32	23052264	0.4	23071541	1.0
chr13	23075607	23075606	0.59	23075606	0.58	23077091	0.62	23077091	0.59	23075606	0.43
chr13	23079341	23079381	0.5	23079379	0.34	23079379	0.56	23079379	0.74	23079379	0.32
chr13	23082755	23082754	0.66	23082754	0.88	23082754	0.97	23082754	0.87	23082754	0.97
chr13	23084547	23084574	0.8	23084574	0.79	23084134	0.87	23084428	0.81	23084428	0.79
chr13	23085564	23085563	0.88	23085563	0.99	23085563	0.97	23085563	0.95	23085563	0.98
chr13	23086074	23086099	0.42	23086090	0.86	23086099	0.7	23086090	0.79	23086090	0.47
chr13	23089684	23089683	0.86	23089683	0.67	23089683	0.75	23089683	0.77	23088303	0.53
chr13	23090319	23090318	0.76	23090318	0.75	NA	NA	23090318	1.0	23090318	0.64
chr13	23092469	23092486	0.55	23092486	0.57	23092486	0.82	23092481	0.69	23092486	0.72
chr13	23094589	23094588	0.99	23094588	0.96	23094542	0.91	23094588	0.92	23094542	0.97
chr13	23099507	23100547	0.75	23100547	0.61	23099732	0.83	23100547	0.74	23100547	0.7
chr13	23103205	23103204	0.5	23103204	0.61	23103204	0.71	23103204	0.53	23065457	0.2
chr13	23103514	23103294	0.95	23091923	0.53	23100829	0.86	23101935	0.82	23100829	0.92
chr13	23104283	23103294	0.98	23097312	0.52	23100829	1.0	23104294	0.54	23100829	0.89
chr13	23111334	23111333	0.71	23111333	0.74	23111333	0.82	23111333	0.71	23111333	0.69
chr13	23112613	23112612	0.91	NA	NA	NA	NA	23112612	1.0	23112612	1.0
chr13	23113559	23117801	0.63	23113558	0.48	23113558	0.78	23113558	0.48	23114753	0.64
chr13	23122397	23122489	0.64	23122243	0.86	23115779	0.75	23122489	0.5	23122243	0.76
chr13	23123332	23165992	0.11	23115355	0.88	23120283	1.0	23120283	0.96	23123103	1.0
chr13	23123377	23122489	0.99	23122489	0.9	23122415	0.99	23122489	0.98	23101485	0.98
chr13	23126437	23126436	0.95	23114232	1.0	23156480	0.11	23108885	1.0	NA	NA
chr13	23131590	23132061	0.9	23132061	0.93	23133559	0.94	23132061	0.93	23132061	0.98
chr13	23132140	23128717	0.56	23130745	0.77	23131771	0.63	23134284	0.58	23128717	0.59
chr13	23138339	23138346	0.91	23138346	0.94	23138346	0.59	23138346	0.94	23138346	0.9
chr13	23141407	23141407	0.66	23144464	0.78	23141407	0.95	23141407	0.84	23141407	0.92
chr13	23143581	23142474	0.85	NA	NA	NA	NA	23099169	1.0	NA	NA
chr13	23143770	23143769	0.45	23140121	0.67	23140121	0.97	23140121	0.9	23142927	0.83
chr13	23144206	23144205	0.56	23140121	1.0	23144205	1.0	23140121	0.99	23144205	0.97
chr13	23145448	23145447	0.52	23145447	0.84	23145447	0.5	23145447	0.45	23145447	0.5
chr13	23148409	23148408	0.85	23150858	0.99	23150603	0.98	23148408	0.99	23150603	0.98
chr13	23148832	23148831	0.87	23148831	1.0	23148831	1.0	23148831	0.97	23148831	0.89
chr13	23153740	23153652	0.51	23151078	0.71	23151078	0.63	23153652	0.61	23151078	0.82
chr13	23157579	23157079	0.78	23157079	0.87	23158060	0.62	23157079	0.76	23158060	0.9
chr13	23165528	23165527	0.91	23165527	0.97	23165527	0.95	23165527	0.97	23165527	1.0
chr13	23166226	23166225	0.96	23166225	0.99	23166225	0.44	23166225	1.0	23166225	0.94
chr13	23167732	23167731	0.95	23167731	1.0	23167731	1.0	23167731	0.99	23167731	1.0
chr13	23169384	23169383	0.52	23169383	0.96	23169383	0.64	23169383	0.97	23169383	0.91
chr13	23177738	23172982	0.69	23176269	0.71	23176246	0.74	23178257	0.69	23177737	0.78
chr13	23183672	23183677	0.99	23182895	1.0	23183677	1.0	23183677	0.93	23183677	1.0
chr13	23184373	23184372	0.5	23191907	0.25	23184372	1.0	23137781	0.5	23184372	0.25
chr13	23188481	23187883	0.59	23188480	0.77	23188502	0.58	23188480	0.51	23188480	0.8
chr13	23190222	23190221	0.88	NA	NA	NA	NA	NA	NA	NA	NA
chr13	23192347	23192406	0.94	23176283	1.0	23192406	1.0	23178395	1.0	NA	NA
chr13	23193527	23193527	0.99	23193527	1.0	23193527	0.99	23193527	1.0	23193527	1.0
chr13	23195444	23195449	0.98	23195449	0.87	23195449	0.97	23195449	0.94	23195449	0.99
chr13	23195494	23237283	1.0	NA	NA	23182749	1.0	23195493	1.0	23195493	1.0
chr13	23195679	23195678	0.82	23195678	0.99	23195678	0.98	23195678	0.99	23195678	0.99
chr13	23198846	23198309	0.92	23197979	0.91	23198445	0.82	23197979	0.96	23198204	0.91
chr13	23199108	23199107	0.73	23199107	0.83	23199358	0.86	23199107	0.82	23199107	0.86
chr13	23200422	23196810	0.48	NA	NA	NA	NA	23196810	1.0	NA	NA
chr13	23202951	23203283	0.06	NA	NA	NA	NA	NA	NA	NA	NA
chr13	23215800	23215800	0.96	23212392	0.89	23207597	0.74	23215800	0.92	23215800	0.78
chr13	23219752	23219751	0.6	23219751	0.77	23219751	0.84	23219751	0.75	23219751	0.78
chr13	23220450	23220476	1.0	NA	NA	NA	NA	NA	NA	NA	NA
chr13	23223275	23223241	0.96	23223414	0.94	23223241	0.78	23223330	0.96	23223241	0.95
chr13	23224657	23224292	0.9	23223414	0.96	23223330	0.84	23223330	0.95	23223330	0.93
chr13	23225780	23234330	0.56	23247784	0.72	23251595	0.5	23247784	0.49	23226533	0.45
chr13	23227316	23231488	0.8	23228896	0.93	23228896	0.98	23228896	0.92	23228896	0.96
chr13	23231330	23231329	0.93	23231329	0.92	23231329	0.91	23231329	0.94	23231329	0.92
chr13	23232120	23232119	0.96	23232119	0.98	23232119	0.99	23232119	1.0	23232119	1.0
chr13	23234594	23234593	0.99	23188897	0.33	23234593	1.0	23210008	1.0	23234593	1.0
chr13	23235360	23232319	0.76	23235377	0.93	23233474	0.83	23235377	0.87	23225988	0.87
chr13	23236682	23232319	1.0	23236690	1.0	23235377	1.0	23226093	1.0	23225988	1.0
chr13	23237800	23239818	0.72	23226516	0.76	23237799	0.91	23226516	0.76	23239711	0.65
chr13	23238376	23199319	1.0	23238375	1.0	NA	NA	NA	NA	23199319	1.0
chr13	23252690	23252705	0.96	23252705	0.92	23252705	1.0	23252705	1.0	23252705	1.0
chr13	23254502	23254501	1.0	23254501	0.8	23254501	0.67	23254501	0.71	23205347	0.09
chr13	23266272	23262802	0.77	23262802	0.76	23260212	0.71	23262802	0.79	23260829	0.66
chr13	23266297	23262802	0.75	23262802	0.68	23260212	0.56	23262802	0.73	23260829	0.6
chr13	23266729	23261246	1.0	23227199	1.0	23293504	0.2	23252945	1.0	NA	NA
chr13	23267957	23267956	0.96	NA	NA	NA	NA	NA	NA	NA	NA
chr13	23268900	23268899	0.77	23268899	0.78	23268899	0.98	23268899	0.89	23268899	0.96
chr13	23269834	23261725	0.34	23274717	0.48	23270283	0.39	23270283	0.3	23274717	0.6
chr13	23273187	23273186	0.98	23273186	1.0	23271425	0.98	23273186	1.0	23273186	0.98
chr13	23275121	23270813	0.48	23269754	0.33	23286374	0.49	23271452	0.3	23280292	0.36
chr13	23275504	23271425	0.83	23273186	0.77	23271425	0.74	23273186	0.74	23274524	0.75
chr13	23277414	23277413	0.99	23277413	1.0	23271425	0.96	23277413	0.93	23277413	0.97
chr13	23278444	23271425	0.92	23278311	0.91	23271425	0.79	23273186	0.85	23278311	0.88
chr13	23279709	23280700	0.91	23279627	0.77	23276584	0.89	23276584	0.83	23278443	0.92
chr13	23281342	23285017	0.83	23278311	0.83	23276766	0.89	23281341	0.85	23281581	0.89
chr13	23286738	23278311	0.98	23278311	1.0	23271425	1.0	23281341	1.0	23281581	0.97
chr13	23287737	23287638	0.85	23287740	0.81	23271425	0.86	23281341	0.88	23287740	0.88
chr13	23290148	23312540	0.5	NA	NA	NA	NA	23243875	1.0	NA	NA
chr13	23293831	23294131	0.37	23307173	0.75	23307173	0.87	23307173	0.75	23307173	0.78
chr13	23297226	23296785	0.96	23296366	0.96	23295768	0.97	23295768	0.98	23295768	0.93
chr13	23299290	23298515	0.94	23299289	0.98	23298956	0.99	23295768	1.0	23295768	0.98
chr13	23301892	23301892	0.95	23301647	0.97	23300897	0.96	23300642	1.0	23300642	1.0
chr13	23304780	23304779	0.82	NA	NA	23304779	1.0	23294407	1.0	23272824	0.03
chr13	23304997	23295065	0.76	23301610	0.96	23304997	1.0	23293230	0.96	23293418	0.98
chr13	23306026	23306025	0.8	23299435	0.11	NA	NA	NA	NA	NA	NA
chr13	23309248	23306011	1.0	NA	NA	NA	NA	NA	NA	NA	NA
chr13	23314177	23314125	0.88	23312551	0.86	23312650	0.77	23314125	0.91	23312551	0.94
chr13	23319300	23319299	0.99	23317521	0.99	23317674	0.93	23319299	0.97	23319299	0.99
chr13	23321908	23321907	0.97	23319911	0.78	23318416	0.92	23321907	0.86	23321907	0.84
chr13	23328741	23346024	1.0	NA	NA	NA	NA	NA	NA	NA	NA
chr13	23344389	23344388	1.0	23344388	0.95	23343142	0.74	23343142	0.95	23344388	1.0
chr13	23359182	23359181	0.92	NA	NA	NA	NA	23354773	0.75	NA	NA
chr13	23360755	23363296	0.58	23360754	0.87	23360754	0.28	23372393	0.61	23360754	0.96
chr13	23361789	23361788	1.0	23374874	0.5	23330837	0.25	23361788	0.91	23342488	0.29
chr13	23368053	23369053	0.42	23355703	0.99	23355703	0.99	23369053	0.96	23318565	1.0
chr13	23368688	23368687	0.63	NA	NA	23368687	1.0	23368687	1.0	23370712	0.11
chr13	23371002	23371001	1.0	NA	NA	NA	NA	NA	NA	NA	NA
chr13	23373798	23373797	0.39	23356106	0.51	23381734	0.76	23373797	0.56	23356106	0.49
chr13	23376388	23376387	0.97	23376387	1.0	NA	NA	23376387	0.71	23376387	0.6
chr13	23381355	23380150	0.36	23381432	0.79	23385463	0.72	23381432	0.65	23381432	0.81
chr13	23382957	23390020	0.57	23390020	0.78	23382956	0.8	23390020	0.67	23369387	0.78
chr13	23385142	23385141	1.0	23385141	0.97	23384930	0.99	23385141	0.97	23385141	0.96
chr13	23385361	23385360	0.8	23385360	0.44	23385360	0.62	23385360	0.78	23385360	0.46
chr13	23388423	23388413	0.73	23388413	0.86	23388422	0.83	23388413	0.86	23388413	0.82
chr13	23388486	23391435	0.53	23388422	0.47	23388487	0.5	23388422	0.42	23388487	0.52
chr13	23396324	23403941	0.42	23396323	0.97	23396323	0.97	23396323	0.78	23396323	0.97
chr13	23398535	23398534	0.81	23398534	0.86	23398534	0.96	23398534	0.97	23398534	0.92
chr13	23400101	23400100	0.66	23399434	1.0	23399434	1.0	23397399	0.95	23397399	1.0
chr13	23403178	23403177	0.96	23403177	0.5	NA	NA	23403177	0.83	23403177	0.17
chr13	23410809	23368854	0.1	NA	NA	NA	NA	NA	NA	NA	NA
chr13	23416754	23416753	0.69	23416753	1.0	23415599	0.73	23416753	0.54	23416753	0.95
chr13	23418061	23398131	0.54	23418060	0.73	23418060	0.8	23418060	0.59	23418060	0.76
chr13	23422663	23422662	0.55	23426369	0.87	23426369	0.97	23426369	0.82	23426369	0.93
chr13	23424526	23424525	0.9	23424525	0.94	23400742	0.5	23424525	0.91	23424541	0.96
chr13	23430208	23430228	0.93	23430207	1.0	23430207	1.0	23430207	0.97	23430207	0.6
chr13	23432661	23433526	0.49	NA	NA	NA	NA	23430207	0.7	23432665	1.0
chr13	23438083	23420552	1.0	23438083	1.0	23430605	0.97	23438681	1.0	23438083	0.74
chr13	23447509	23447508	0.89	23447508	0.84	23447508	0.83	23447508	0.83	23447508	0.87
chr13	23447665	23427840	0.02	NA	NA	23476757	0.49	NA	NA	23476757	0.17
chr13	23447742	23447741	0.88	23447741	1.0	23448224	0.9	23447741	1.0	23448224	0.94
chr13	23448737	23448736	0.78	23451774	0.77	23448736	0.87	23448736	0.68	23452299	0.73
chr13	23449344	23446631	0.84	23449375	0.96	23460182	0.05	23473590	0.59	23447498	0.66
chr13	23451899	23451774	0.88	23453804	0.96	23451905	0.95	23453804	0.95	23453804	0.97
chr13	23456115	23456114	0.64	23456114	0.96	23456114	0.84	23456114	0.8	23456114	0.93
chr13	23460143	23462338	0.38	23453074	0.57	23456114	0.32	23462338	0.49	23456114	0.33
chr13	23464278	23464277	0.77	23460770	0.59	23460770	0.85	23460770	0.7	23460770	0.74
chr13	23469389	23470407	0.78	23468215	0.82	23469388	0.96	23470407	0.78	23470407	0.87
chr13	23472207	23472206	0.94	NA	NA	NA	NA	23438024	0.37	NA	NA
chr13	23473187	23473811	0.38	23473811	0.69	23473811	0.7	23466159	0.6	23473811	0.73
chr13	23473752	23473751	0.79	23465312	0.8	23473086	0.97	23473590	0.88	23474454	0.69
chr13	23474762	23473769	0.83	23474761	0.98	23474761	0.67	23474761	0.6	23474761	0.91
chr13	23476758	23476757	0.56	23476757	1.0	23476757	0.91	23476757	0.5	23476757	1.0
chr13	23478543	23478542	0.91	23478542	0.85	23480234	0.72	23478542	0.69	23478542	0.81
chr13	23479736	23480119	0.62	23480119	0.76	23479735	0.98	23480119	0.8	23480119	0.74
chr13	23485037	23485036	0.81	23480119	0.89	23485036	0.84	23485036	0.81	23480119	0.8
chr13	23485156	23485155	0.96	NA	NA	23485155	0.43	23485155	0.71	23485155	1.0
chr13	23488024	23487985	0.5	23487985	0.97	23487479	0.99	23487985	0.87	23487985	0.88
chr13	23489145	23493088	0.56	23489151	0.49	23490523	0.68	23489870	0.44	23489151	0.46
chr13	23491165	23491164	0.84	23489098	0.76	23490402	0.94	23491164	0.79	23487479	0.81
chr13	23491508	23491507	0.97	23491507	0.98	23489717	0.98	23491507	0.72	23491507	0.93
chr13	23492730	23491072	0.78	23491507	0.88	23488596	0.87	23488596	0.88	23488596	0.78
chr13	23494130	23494129	0.83	23494129	0.96	23494129	0.64	23494129	0.91	23494129	0.99
chr13	23494190	23494189	0.76	23494189	0.99	23494189	0.91	23494189	0.94	23494189	0.97
chr13	23494283	23493351	0.98	NA	NA	NA	NA	NA	NA	NA	NA
chr13	23495928	23495927	0.88	23495927	1.0	23495927	0.97	23495927	0.82	23495927	0.92
chr13	23498103	23498102	0.34	23502999	0.46	23500182	0.62	23498102	0.39	23502999	0.49
chr13	23499078	23502257	0.54	NA	NA	23499082	0.91	NA	NA	23499082	0.75
chr13	23502344	23502661	0.95	23502343	0.86	23502343	1.0	23502343	0.98	23502343	0.9
chr13	23509385	23464378	0.17	23471474	0.2	23509409	1.0	NA	NA	23509409	0.94
chr13	23513271	23513270	0.36	23513270	0.71	23513270	0.84	23513270	0.75	23514371	0.6
chr13	23521656	23521655	0.82	23521655	0.81	23549777	0.71	23518095	0.53	23521655	0.74
chr13	23522224	23523654	0.97	23520865	0.98	23523654	0.99	23518289	0.99	23520865	0.96
chr13	23523591	23523611	0.64	23523590	0.68	23523590	0.67	23523590	0.63	23523590	0.63
chr13	23533694	23484656	0.5	23533698	1.0	23533698	0.89	23533698	1.0	NA	NA
chr13	23533716	23533715	1.0	23537539	0.14	23533698	0.78	23533698	1.0	NA	NA
chr13	23537448	23535574	0.83	23537447	0.63	23537447	0.74	23537640	0.52	23537447	0.79
chr13	23537768	23538849	0.56	23516442	0.79	23537772	0.89	23537772	0.77	23537772	0.92
chr13	23537934	23537933	0.84	23502751	0.8	23537933	1.0	23537640	0.78	23537933	0.25
chr13	23538108	23489789	1.0	23513503	1.0	23538107	1.0	23538107	1.0	23559994	0.96
chr13	23539234	23539233	1.0	23520735	1.0	23539233	0.99	23539233	1.0	23539233	0.95
chr13	23540232	23540231	0.91	23540231	0.96	23540231	0.96	23540231	0.97	23540231	1.0
chr13	23540372	23540371	0.98	23511309	0.5	23540371	0.5	23537640	0.87	NA	NA
chr13	23542163	23542162	0.63	23546665	0.65	23538061	0.61	23542162	0.5	23538320	0.61
chr13	23543993	23543992	0.62	23534329	0.67	23543992	0.6	23543992	0.74	23543992	0.59
chr13	23546216	23546483	0.6	23546483	0.62	23546224	0.64	23546224	0.67	23546224	0.71
chr13	23548829	23548470	0.55	23550893	0.88	23548934	0.68	23548470	0.83	23550893	0.83
chr13	23549778	23549800	0.81	23548739	0.85	23549777	0.91	23549800	0.71	23549378	0.6
chr13	23551580	23551579	0.98	23551579	0.98	23551579	0.99	23551579	0.97	23551579	0.97
chr13	23554891	23554889	0.81	23554467	0.81	23554073	0.78	23554963	0.81	23554467	0.83
chr13	23555924	23555941	1.0	NA	NA	23603694	0.01	NA	NA	23586846	0.75
chr13	23556041	23560484	0.69	23558003	0.83	23556067	0.88	23564483	0.75	23554467	0.8
chr13	23557067	23557088	1.0	23519692	0.33	NA	NA	23582395	0.5	NA	NA
chr13	23557162	23582224	0.14	23557195	0.76	23518874	0.12	23549718	1.0	23509384	0.56
chr13	23557466	23557465	0.97	23556067	1.0	23557465	0.99	23557465	1.0	23557911	1.0
chr13	23558650	23558114	0.71	NA	NA	23509047	0.12	23558642	0.93	23558649	1.0
chr13	23565367	23577017	0.97	23575617	1.0	23562335	0.96	23572747	0.99	23572747	0.99
chr13	23571873	23571872	0.99	23571871	1.0	23571872	0.55	23525330	0.8	23571872	0.25
chr13	23573483	23569774	0.98	23569774	0.99	23573481	1.0	23569774	0.99	23569774	1.0
chr13	23574463	23570139	0.82	23574462	0.88	23574462	0.81	23570139	0.9	23574462	0.89
chr13	23576137	23576136	0.62	23576136	0.82	23576136	1.0	23576136	0.9	23576136	0.81
chr13	23581115	23582305	0.78	23574462	0.81	23584132	0.91	23574462	0.61	23574462	0.9
chr13	23582225	23580320	0.67	23580320	0.94	23579770	0.85	23580320	0.92	23581776	0.9
chr13	23582401	23582400	1.0	23546706	0.03	23582400	0.69	23582400	1.0	NA	NA
chr13	23584628	23584132	0.78	23584132	0.75	23584132	0.8	23584132	0.67	23584132	0.76
chr13	23598380	23613110	0.04	NA	NA	NA	NA	NA	NA	NA	NA
chr13	23601670	23597740	0.99	23580320	0.98	23601669	0.99	23601669	1.0	23601669	0.99
chr13	23611110	23611126	0.3	23574462	0.57	23606359	0.77	23611126	0.45	23574462	0.68
chr13	23616561	23616588	0.32	23616581	0.9	23616581	0.9	23616581	0.81	23616581	0.9
chr13	23621779	23621778	0.91	23622264	0.98	23621538	1.0	23621778	0.98	23621778	0.99
chr13	23624330	23624329	1.0	NA	NA	23624329	0.44	23624329	0.67	23624329	1.0
chr13	23626187	23621538	0.72	23625485	0.75	23622264	0.81	23625485	0.81	23625485	0.77
chr13	23628768	23588809	1.0	23628767	1.0	23628767	0.94	NA	NA	23628767	1.0
chr13	23629087	23625485	0.83	23629086	0.98	23629086	0.99	23625485	0.97	23625485	0.89
chr13	23633112	23616390	0.6	23629086	0.69	23621538	0.76	23622264	0.73	23635097	0.79
chr13	23644832	23644831	0.87	NA	NA	23644831	1.0	23644831	1.0	NA	NA
chr13	23655769	23655763	1.0	23655763	1.0	23655763	0.5	NA	NA	23655763	0.83
chr13	23657681	23657697	0.98	23650349	0.83	23657680	0.75	23657697	0.7	NA	NA
chr13	23667051	23667068	0.97	23667068	0.83	23667068	1.0	23667068	1.0	23667068	0.5
chr13	23667120	23667141	0.64	23666012	0.61	23667141	0.68	23667077	0.69	23667077	0.68
chr13	23671508	23671507	0.85	23671507	1.0	23671507	0.99	23671507	0.95	23671507	0.99
chr13	23678631	23694659	0.42	23687931	0.85	23687931	0.64	23694659	0.72	23660378	0.74
chr13	23687932	23687931	0.8	23687931	0.77	23687931	0.77	23687931	0.75	23687931	0.75
chr13	23688352	23683995	0.85	23688351	0.83	23688351	0.6	23661162	0.7	23688351	0.51
chr13	23691974	23691973	0.93	23691973	0.96	23689435	0.99	23691973	0.99	23691973	0.95
chr13	23694616	23694615	0.71	23694615	0.86	23694615	0.93	23694615	0.79	23694615	0.8
chr13	23699706	23699705	0.81	23699705	1.0	23699705	0.67	23673190	1.0	23735899	0.5
chr13	23700050	23668003	0.1	NA	NA	NA	NA	NA	NA	NA	NA
chr13	23703980	23703979	0.52	23703852	0.86	23703979	0.44	23703197	0.67	23703197	0.75
chr13	23705726	23705725	0.88	23705449	0.94	23705725	0.94	23705725	1.0	23705449	0.96
chr13	23707739	23707842	0.74	23707738	0.88	23707738	0.94	23707738	0.66	23707738	0.72
chr13	23708368	23710233	0.55	23707751	0.7	23707377	0.68	23710233	0.61	23708374	0.68
chr13	23709981	23708390	0.69	23709980	0.28	23709980	0.75	23708388	0.65	23709980	0.29
chr13	23713106	23714104	1.0	NA	NA	NA	NA	NA	NA	NA	NA
chr13	23715660	23715665	0.9	23715665	0.08	23715665	0.59	23715665	1.0	23699705	0.5
chr13	23721051	23720982	0.98	23721050	0.99	23720982	0.98	23720982	0.97	23721050	1.0
chr13	23722664	23722663	0.88	23722663	1.0	23720764	0.82	23722663	0.99	23722663	0.96
chr13	23728306	23728317	0.98	23728317	0.99	23731910	0.97	23728317	1.0	23728317	0.97
chr13	23735903	23735913	0.67	NA	NA	23736973	0.33	23732621	0.54	23698462	1.0
chr13	23738449	23738448	0.98	23738448	1.0	23738448	0.87	23738448	0.96	23738448	1.0
chr13	23738614	23738614	0.68	23705234	0.79	23758032	0.02	23736738	0.83	23728912	0.01
chr13	23740432	23738604	0.85	23736455	0.99	23740431	0.91	23738604	0.97	23736455	0.83
chr13	23741824	23741837	0.41	23741825	0.99	23741822	0.62	23741825	0.99	23741825	0.62
chr13	23746016	23746015	0.47	23746015	0.9	23736955	0.63	23746015	0.7	23748241	0.91
chr13	23746613	23746633	0.53	23746633	0.83	23746633	0.27	23746633	0.94	23746633	0.87
chr13	23751925	23751924	0.9	23741694	0.99	23751924	0.97	23751924	1.0	23751924	0.96
chr13	23761128	23761127	0.85	23731392	0.63	23761127	0.44	23761127	0.55	23761127	0.46
chr13	23767456	23767455	0.99	23767455	0.98	23772922	0.97	23767455	0.98	23772308	0.96
chr13	23768557	23742280	0.32	NA	NA	NA	NA	NA	NA	NA	NA
chr13	23771530	23809350	0.49	23771530	0.76	23771530	0.83	23771530	0.76	23744784	0.42
chr13	23774785	23779264	0.55	23768313	0.85	23767704	0.77	23761991	0.84	23782591	0.78
chr13	23775109	23776153	0.62	23768313	0.78	23787742	0.88	23776770	0.83	23782591	0.77
chr13	23776820	23776819	0.94	23776819	0.84	23776819	0.99	23776819	0.87	23775954	0.87
chr13	23778713	23778635	0.68	23779106	0.81	23787742	0.92	23779106	0.84	23779106	0.87
chr13	23785625	23785624	0.96	23785624	0.75	23785624	0.94	23785624	0.88	23785624	0.96
chr13	23786640	23786655	0.98	23776153	0.96	23781406	1.0	23786655	1.0	23782591	1.0
chr13	23787400	23787914	0.66	23787742	0.99	23787742	0.98	23787742	0.81	23787998	0.97
chr13	23795210	23791398	0.96	23791311	0.99	23795209	1.0	23791311	1.0	23792907	1.0
chr13	23795828	23795827	0.91	23806400	0.95	23791311	0.86	23795827	0.99	23804999	0.96
chr13	23796427	23792091	1.0	NA	NA	NA	NA	NA	NA	NA	NA
chr13	23796583	23795332	0.92	23796582	0.99	23796582	0.96	23796582	1.0	23795332	1.0
chr13	23798725	23767598	1.0	23749729	1.0	NA	NA	NA	NA	NA	NA
chr13	23799171	23799170	0.96	23799170	0.97	23760076	0.67	23799170	0.96	23797387	0.96
chr13	23803365	23803364	0.75	23803364	1.0	23803364	0.6	23803364	0.44	23756647	0.04
chr13	23806716	23806716	0.18	23806716	0.32	23806716	0.23	23806716	0.25	23806716	0.22
chr13	23808096	23808093	0.75	23822464	0.01	23808106	0.02	23812215	1.0	23808106	1.0
chr13	23809351	23809350	0.98	23809283	1.0	23809350	0.96	23809350	0.98	23809350	1.0
chr13	23814264	23768420	0.2	NA	NA	NA	NA	NA	NA	NA	NA
chr13	23815318	23818143	0.79	23807240	0.99	23808331	0.99	23816526	0.96	23806400	0.98
chr13	23817214	23770821	0.12	NA	NA	NA	NA	NA	NA	NA	NA
chr13	23818256	23827670	0.66	23818143	0.86	23806400	0.97	23818143	0.87	23806400	0.85
chr13	23818438	23818450	0.95	23818450	1.0	23806400	1.0	23818450	1.0	23806400	1.0
chr13	23819707	23819706	0.88	23819706	0.57	23819706	0.5	23819706	0.75	23819706	0.63
chr13	23820013	23820026	0.97	23815528	0.97	23771707	1.0	23820026	0.97	23818255	0.94
chr13	23822797	23822796	0.98	23822796	0.13	23822796	1.0	23822796	0.67	23800477	0.07
chr13	23822893	23822892	1.0	23857351	0.05	23822892	1.0	23822892	1.0	23822892	1.0
chr13	23835025	23835024	0.68	23835918	0.94	23835606	0.92	23839061	0.89	23835918	0.91
chr13	23835356	23835355	0.65	23803773	1.0	NA	NA	23835355	1.0	23817538	1.0
chr13	23836360	23795388	0.71	23836359	1.0	NA	NA	NA	NA	NA	NA
chr13	23838145	23803349	1.0	NA	NA	NA	NA	23793349	1.0	NA	NA
chr13	23845923	23845922	0.51	23845922	0.5	23845922	0.7	23845922	0.59	23799028	0.73
chr13	23846827	23840302	0.73	23799000	0.6	NA	NA	23837633	0.57	23799573	0.47
chr13	23847465	23845860	0.66	23847464	0.78	23848348	0.61	23842733	0.67	23847464	0.8
chr13	23851686	23840302	0.85	23805039	0.75	23851700	1.0	23837633	0.67	23803132	1.0
chr13	23853563	23853562	0.54	23853562	1.0	23838437	0.5	23846487	0.4	23853562	0.69
chr13	23854189	23854188	0.63	23854188	0.75	23854188	0.8	23854188	0.75	23854188	0.75
chr13	23860667	23859105	1.0	23857829	1.0	NA	NA	23857829	1.0	23857829	1.0
chr13	23865673	23859105	0.49	23862623	0.76	23862623	0.97	23865996	0.81	23862623	0.65
chr13	23870805	23870821	1.0	NA	NA	NA	NA	23856575	0.22	NA	NA
chr13	23872466	23872103	1.0	NA	NA	NA	NA	NA	NA	23921960	0.12
chr13	23875027	23882183	0.6	23868226	0.9	23872321	0.71	23868650	0.79	23879817	0.75
chr13	23875531	23875530	0.9	23875170	0.99	23875530	1.0	23875530	0.95	23875530	1.0
chr13	23908372	23908391	0.92	23908391	1.0	23905094	0.5	NA	NA	23930283	1.0
chr13	23914707	23914342	0.84	23914342	1.0	23914342	0.99	23914706	0.94	23914706	1.0
chr13	23916105	23916104	0.94	23916104	0.98	23916104	0.98	23916104	0.88	23916104	0.95
chr13	23925376	23925381	1.0	NA	NA	NA	NA	23925381	1.0	NA	NA
chr13	23928415	23925323	0.48	23928414	0.7	23928432	0.98	23925323	0.51	23924193	0.96
chr13	23929363	23929362	0.98	23929362	0.97	23929362	0.98	23929362	0.96	23929362	1.0
chr13	23929531	23925323	0.44	23926609	0.59	23939246	0.53	23930979	0.55	23939246	0.51
chr13	23933638	23933637	0.88	23933621	0.95	23933637	0.82	23933637	0.97	23933637	1.0
chr13	23937864	23937863	0.7	23933570	0.92	23937864	0.98	23933570	0.95	23937864	0.99
chr13	23961143	23961142	0.95	NA	NA	23922835	0.25	NA	NA	NA	NA
chr13	23964362	23964361	1.0	NA	NA	NA	NA	NA	NA	NA	NA
chr13	23965011	23965727	0.32	23965727	0.71	23969275	0.92	23965727	0.69	23969275	0.78
chr13	23967452	23967457	0.79	23962521	0.98	23962521	0.98	23966017	0.94	23962521	0.94
chr13	23970999	23970998	0.97	23970998	0.97	23970998	0.99	23970998	1.0	23970998	0.97
chr13	23971924	23971923	0.77	23971923	0.77	23971923	1.0	23971923	0.81	23971923	0.95
chr13	23973799	23973798	0.93	23974213	0.9	23973798	0.94	23974213	0.86	23973798	0.82
chr13	23974431	23933512	1.0	NA	NA	NA	NA	NA	NA	NA	NA
chr13	23978870	23978870	0.54	23979482	0.98	23978870	0.5	23979482	0.92	23972127	1.0
chr13	23979273	23977166	0.89	23979284	0.71	23979284	0.9	23976681	0.55	23979243	0.67
chr13	23983646	23985205	0.94	23985205	0.98	23985205	0.9	23985205	0.98	23985205	0.99
chr13	23987001	23987702	0.4	23974260	0.45	23986868	0.58	23974260	0.45	23995224	0.47
chr13	23987947	23987946	0.97	23987946	1.0	23987946	0.75	23987946	0.98	23987946	0.56
chr13	23989422	23989421	0.53	23989421	0.56	23968422	0.14	23962421	1.0	23980620	0.67
chr13	23993971	23995352	0.57	23995352	0.77	23986659	0.45	23995352	0.54	23996409	0.51
chr13	23998927	23998928	0.69	23999483	0.71	23998928	0.79	23998928	0.79	23999483	0.73
chr13	24008568	24012505	0.94	23980951	0.25	24026183	0.45	NA	NA	24008567	0.47
chr13	24010459	24010458	0.83	24010458	0.97	24010496	0.89	24010458	0.93	24010458	0.92
chr13	24013707	24013706	0.72	24013706	0.84	24013706	0.97	24013706	0.87	24013706	0.87
chr13	24021717	24021716	0.94	24021716	1.0	24021716	0.99	24021716	0.96	24021716	1.0
chr13	24024332	24024356	0.81	24024356	0.98	24015796	0.97	24024356	1.0	24024356	1.0
chr13	24024934	24023753	0.99	24024933	0.99	24024933	0.98	24021750	1.0	24023753	0.97
chr13	24034510	24033986	1.0	24031661	1.0	24031661	0.98	24033261	1.0	24031661	0.99
chr13	24037400	24037399	0.99	24037399	0.99	24037399	0.94	24037399	1.0	24037399	1.0
chr13	24037919	24037918	1.0	NA	NA	NA	NA	24037918	1.0	24037918	1.0
chr13	24043480	24043479	0.86	24041850	1.0	24042568	0.98	24041850	0.87	24041488	1.0
chr13	24044887	24048681	0.9	24045014	0.81	24047042	0.9	24047042	0.89	24042666	0.95
chr13	24046299	24047422	0.73	24046298	0.6	24046298	1.0	24042773	0.67	24046298	1.0
chr13	24048954	24008667	0.33	NA	NA	NA	NA	NA	NA	NA	NA
chr13	24052378	24052377	0.93	24052491	0.93	24052134	0.92	24052377	0.96	24052377	0.99
chr13	24052492	24052491	0.75	24052491	0.79	24052491	0.82	24052491	0.83	24052491	0.83
chr13	24056908	24056907	0.95	24056907	1.0	24056907	0.97	24056907	0.96	24055864	0.99
chr13	24057005	24052491	0.23	24061205	0.34	24044233	0.2	24056770	0.16	24064058	0.31
chr13	24058966	24058963	0.65	24058966	0.87	24058963	0.73	24058966	0.76	24058963	0.6
chr13	24061889	24061888	0.96	24061888	1.0	24061888	0.78	24061888	1.0	24061888	0.99
chr13	24072826	24074698	0.86	24074698	0.9	24072825	0.87	24074698	0.9	24074698	0.88
chr13	24079669	24079668	1.0	NA	NA	NA	NA	24079668	1.0	NA	NA
chr13	24098926	24098925	0.72	24098925	0.9	24098925	1.0	24098925	0.93	24098925	0.98
chr13	24100143	24100142	0.73	24100130	0.89	24100142	0.95	24100130	0.81	24100130	0.84
chr13	24102476	24102804	0.73	24102804	0.66	24102635	0.55	24102804	0.65	24102804	0.68
chr13	24104240	24104239	0.47	24104234	1.0	24104239	0.33	24104239	0.49	24104239	0.85
chr13	24105113	24105112	0.99	24105112	0.99	24105112	1.0	24105112	1.0	24105112	1.0
chr13	24105445	24105112	0.67	24105112	0.98	24109731	0.6	24105112	0.95	24105112	0.81
chr13	24108952	24108951	1.0	24140068	0.2	24108951	1.0	NA	NA	24108951	1.0
chr13	24112554	24112553	0.93	24112553	0.89	24112553	0.94	24112553	0.87	24112553	0.96
chr13	24116770	24116769	0.89	24116586	0.64	24113747	0.71	24120391	0.82	24116586	0.87
chr13	24128736	24129291	0.59	24128735	0.92	24128735	0.85	24128599	0.83	24128599	0.81
chr13	24138138	24138137	0.77	24138137	0.58	24138137	0.98	24138137	0.53	24136081	0.86
chr13	24138306	24138043	0.53	24138266	0.96	24138266	1.0	24138266	0.92	24138266	0.99
chr13	24138751	24138750	0.68	24138750	0.83	24138750	0.76	24138750	0.86	24138750	0.66
chr13	24141174	24141003	0.81	24141003	0.99	24141235	0.98	24141003	0.89	24141235	1.0
chr13	24142111	24142110	0.63	24142110	0.99	24141235	0.76	24142110	0.88	24141235	0.8
chr13	24148353	24148367	0.83	24148154	0.98	24148367	1.0	24148154	1.0	24148367	1.0
chr13	24150552	24150551	0.85	24150551	0.13	24150551	0.57	NA	NA	24150551	0.8
chr13	24152834	24152833	0.92	24152833	1.0	NA	NA	24122884	1.0	NA	NA
chr13	24157284	24157289	0.96	24157289	0.52	24157289	1.0	24157289	0.42	24154306	0.57
chr13	24158681	24158680	1.0	24118662	0.05	NA	NA	NA	NA	24158680	1.0
chr13	24167671	24167681	1.0	24167681	1.0	NA	NA	NA	NA	24167681	0.89
chr13	24173362	24173362	0.27	24173511	0.1	24173441	0.04	24204210	0.08	24173511	0.09
chr13	24173508	24173511	0.39	24173511	0.53	24173511	0.84	24173511	0.58	24173511	0.66
chr13	24181762	24181850	0.9	24181761	0.72	24182494	0.7	24181761	0.71	24181139	0.79
chr13	24182472	24182494	0.94	24182494	0.99	24182494	0.99	24182494	1.0	24181761	0.68
chr13	24183606	24183605	0.55	24183418	0.71	24183605	0.69	24183785	0.73	24184659	0.56
chr13	24185725	24186281	0.62	24185580	0.88	24185549	0.77	24186281	0.83	24185580	0.82
chr13	24185813	24185818	1.0	24185818	0.99	24185580	1.0	24185818	1.0	24185580	1.0
chr13	24188333	24189243	0.94	24188344	1.0	24188105	0.98	24188344	0.99	24188105	0.99
chr13	24189470	24188808	0.68	24188499	1.0	24188105	0.97	24189493	0.84	24189493	0.98
chr13	24197993	24197991	0.99	24197991	1.0	NA	NA	24197991	1.0	24197991	1.0
chr13	24198952	24198783	0.62	24198951	0.68	24199015	0.85	24203330	0.51	24198951	0.79
chr13	24201031	24201031	0.88	24200509	0.98	24200509	0.97	24201031	0.94	24201031	0.99
chr13	24202070	24202058	0.95	24201696	0.99	24202058	0.98	24202058	0.88	24201696	1.0
chr13	24202590	24202589	0.49	24202589	0.92	24202589	0.95	24202070	0.58	24201696	0.94
chr13	24212073	24194619	0.45	NA	NA	NA	NA	NA	NA	NA	NA
chr13	24212297	24210177	0.55	24211322	0.97	24209075	0.99	24212247	0.78	24212247	0.98
chr13	24217052	24214059	1.0	24217081	0.52	NA	NA	24191790	1.0	NA	NA
chr13	24218709	24218723	0.92	24220247	0.82	24188509	0.19	24218723	0.86	24218723	0.92
chr13	24219004	24225925	0.32	24219678	0.84	24219118	0.85	24219678	0.74	24219118	0.91
chr13	24233886	24228083	0.38	24231341	0.59	24234079	0.38	24234079	0.45	24231341	0.51
chr13	24236596	24236041	0.46	24236041	0.74	24241602	0.61	24236041	0.55	24241602	0.69
chr13	24237363	24237377	0.76	NA	NA	24269344	0.12	24190808	1.0	24269344	0.44
chr13	24237833	24237880	0.83	NA	NA	NA	NA	NA	NA	NA	NA
chr13	24237988	24237991	0.91	24237991	0.98	24237991	0.89	24237991	0.88	24237991	0.77
chr13	24240260	24240259	0.6	24243242	0.97	24238659	1.0	24240259	0.94	24240259	1.0
chr13	24242050	24242049	0.97	24242049	1.0	24242049	1.0	24242049	0.88	24242049	1.0
chr13	24245284	24245283	0.99	24198615	1.0	24277264	0.04	24245283	0.91	24245283	1.0
chr13	24245758	24230884	0.07	NA	NA	NA	NA	NA	NA	NA	NA
chr13	24248879	24248883	0.92	24248883	0.97	24250596	0.95	24248883	0.93	24248883	0.9
chr13	24254819	24254818	0.56	24256192	0.83	24254818	0.81	24254818	0.82	24254818	0.79
chr13	24256565	24256564	0.86	24256564	1.0	24256564	1.0	24256564	0.8	24256564	1.0
chr13	24257612	24257611	0.6	24257611	0.94	24255593	0.72	24262959	0.67	24255432	0.45
chr13	24258236	24258235	0.69	24258235	0.62	24258235	0.81	24258235	0.58	24258235	0.59
chr13	24258365	24258310	0.43	24258364	0.78	24256192	0.79	24258364	0.59	24258364	0.65
chr13	24259791	24222247	0.5	NA	NA	NA	NA	NA	NA	NA	NA
chr13	24259805	24222247	0.5	NA	NA	NA	NA	NA	NA	NA	NA
chr13	24262301	24262309	0.59	24262309	0.48	24262309	0.27	24262309	0.56	24262309	0.52
chr13	24269358	24269358	0.98	24269358	0.99	24269358	0.97	24269358	0.94	24269358	0.97
chr13	24269893	24269892	0.9	NA	NA	24272683	0.98	24265184	1.0	24269892	1.0
chr13	24276635	24276635	0.99	24276635	0.98	24276635	0.98	24276635	0.97	24276635	0.99
chr13	24277444	24277462	0.38	24277443	0.89	24277443	0.62	24277443	0.77	24277443	0.86
chr13	24280492	24280491	0.59	24280491	0.86	24280491	0.82	24280491	0.8	24280491	0.74
chr13	24285493	24285475	0.96	24280240	0.1	24284429	1.0	24285475	1.0	24277114	0.75
chr13	24291741	24291773	0.89	24291773	0.98	24256564	0.44	24291773	0.96	24290891	0.92
chr13	24293231	24293230	0.76	24293230	0.98	24293230	1.0	24293230	0.82	24292332	1.0
chr13	24295666	24295670	0.43	24295670	0.38	24295670	0.73	24295670	0.36	24295670	0.4
chr13	24296807	24302459	0.1	NA	NA	NA	NA	NA	NA	NA	NA
chr13	24297007	24297036	0.88	24297012	0.81	24297012	0.5	24271173	0.91	24297015	0.97
chr13	24304460	24304459	0.9	24304459	0.92	24304459	0.98	24304459	0.78	24304459	0.67
chr13	24458110	24458109	0.63	24454347	0.8	24449798	0.88	24454975	0.72	24449798	0.86
chr13	24458412	24458411	0.79	24454347	0.98	24458411	0.95	24454975	0.96	24449798	1.0
chr13	24459533	24455694	0.56	24454945	0.72	24454945	0.82	24454945	0.72	24454945	0.75
chr13	24465773	24465772	0.99	24465772	0.99	24461677	0.99	24465772	0.97	24465772	1.0
chr13	24505004	24505332	0.81	24499564	0.57	24505003	0.54	24485950	0.53	24505003	0.54
chr13	24505139	24504227	0.95	24488781	0.99	24455473	1.0	24466027	0.96	24502678	0.98
chr13	24509504	24509503	0.75	24509503	1.0	24505463	0.09	24509503	0.87	24509503	1.0
chr13	24519666	24519665	0.79	24519665	0.96	24519665	0.95	24519665	0.96	24519665	0.96
chr13	24521860	24521374	1.0	24521374	1.0	24521540	0.99	24521374	1.0	24521374	0.98
chr13	24523042	24523040	0.71	24524255	0.95	24523040	0.92	24523040	0.86	24528188	0.9
chr13	24528187	24528180	1.0	24528180	1.0	24522583	1.0	24528180	1.0	24528180	1.0
chr13	24533895	24524275	0.92	24526744	0.94	24522412	0.95	24524275	0.95	24522412	0.94
chr13	24534938	24515051	0.04	NA	NA	NA	NA	NA	NA	NA	NA
chr13	24535175	24535170	0.99	24535189	0.98	24535189	0.99	24535170	1.0	24535170	0.96
chr13	24578824	24550083	0.81	24550083	0.89	24547615	0.9	24550083	0.83	24547615	0.81
chr13	24604524	24604554	0.71	24599582	0.98	24599582	0.96	24602278	0.91	24602278	0.94
chr13	24608139	24573332	0.64	NA	NA	NA	NA	NA	NA	24578823	0.14
chr13	24615702	24615144	0.67	24615701	0.87	24609586	0.81	24615701	0.77	24615144	0.8
chr13	24619417	24619416	0.98	24619416	0.98	24619416	0.98	24619416	0.97	24619416	0.93
chr13	24621512	24589901	0.5	NA	NA	NA	NA	NA	NA	NA	NA
chr13	24629069	24629087	0.98	NA	NA	24629087	0.6	24629087	1.0	NA	NA
chr13	24631746	24631745	0.9	24631683	0.95	24629708	0.95	24631745	0.93	24630019	0.93
chr13	24634411	24635144	0.7	24634300	0.95	24634410	0.86	24634300	0.92	24634300	0.95
chr13	24636261	24636260	0.9	24636260	0.92	24636260	0.94	24636260	0.96	24636260	0.98
chr13	24637589	24637597	0.98	NA	NA	24637610	0.99	24604289	1.0	24620831	0.5
chr13	24638851	24638850	0.77	24638850	1.0	24638850	0.97	24638850	0.97	24638850	0.92
chr13	24639276	24639282	0.98	24639282	0.99	24639282	0.97	24639282	1.0	24639282	0.96
chr13	24640174	24640173	0.46	24640173	1.0	24640003	1.0	24659611	0.92	24640173	0.94
chr13	24640610	24641019	1.0	24640619	1.0	24640619	0.97	24640619	1.0	24640619	0.99
chr13	24641412	24641411	1.0	24641411	0.99	24641411	0.97	24641411	1.0	24641411	0.98
chr13	24641625	24641624	0.8	24641624	1.0	24641624	0.99	24641624	0.91	24641624	0.96
chr13	24641833	24641769	0.84	24641769	0.91	24641769	0.93	24641769	0.93	24641769	0.9
chr13	24646102	24646101	0.6	24646101	0.96	24641751	0.95	24646101	0.76	24646101	0.99
chr13	24646238	24646237	0.32	24646237	0.56	24650437	0.62	24651272	0.52	24642685	0.54
chr13	24648459	24653634	0.49	24648458	0.7	24649370	0.71	24650108	0.64	24648743	0.71
chr13	24648996	24648995	0.96	24646923	0.78	24648995	1.0	24648995	0.91	24648995	0.99
chr13	24649566	24649565	1.0	NA	NA	NA	NA	24649565	1.0	NA	NA
chr13	24651660	24656701	0.71	24657062	0.81	24651659	0.7	24651659	0.77	24643257	0.7
chr13	24654152	24654117	0.85	24654151	0.86	24654151	0.97	24641832	0.49	24654151	0.83
chr13	24656134	24656133	0.46	24653380	0.57	24656133	0.77	24656133	0.5	24656133	0.62
chr13	24659137	24659136	0.71	24650616	0.93	24658837	0.83	24650616	0.82	24658841	0.81
chr13	24661147	24661155	0.42	24661155	0.67	24661155	0.77	24668388	0.64	24656222	0.65
chr13	24664443	24664442	0.59	24664442	0.6	24664442	0.67	24664442	0.5	24664442	0.5
chr13	24666055	24666054	0.9	24666054	0.79	24666054	0.97	24666054	0.71	24666054	0.79
chr13	24669869	24670078	0.72	24670078	0.88	24670965	0.88	24670078	0.84	24670078	0.92
chr13	24672097	24670046	0.46	24664808	0.77	24672096	1.0	24672096	0.64	24672127	0.94
chr13	24675073	24675072	0.63	24675072	0.68	24675072	0.97	24675072	0.81	24675072	0.87
chr13	24677799	24677798	0.54	24677798	0.44	24677798	0.64	24675922	0.44	24678758	0.66
chr13	24682960	24682598	0.89	24682598	0.97	24683582	0.92	24682598	0.98	24682742	0.97
chr13	24686737	24686777	0.98	24686655	1.0	24686777	0.99	24686655	1.0	24686777	0.98
chr13	24689088	24688866	1.0	24687839	1.0	24687690	1.0	24687690	1.0	24687690	1.0
chr13	24691635	24691637	0.85	24691637	1.0	24691637	0.98	24691637	1.0	24691637	1.0
chr13	24693462	24643554	0.03	NA	NA	NA	NA	NA	NA	NA	NA
chr13	24703235	24703234	0.98	24703234	0.98	24703234	1.0	24703234	0.99	24703234	0.99
chr13	24703844	24703843	0.75	24703843	0.86	24703843	0.96	24703843	0.98	24703843	0.96
chr13	24704001	24703843	0.86	24703234	0.95	24703234	0.89	24703234	0.93	24703234	0.95
chr13	24704999	24704998	0.99	24704998	0.94	24704998	0.7	24704998	1.0	24704998	0.76
chr13	24707986	24707985	0.88	24707985	0.93	24707985	0.93	24707985	0.96	24707985	0.99
chr13	24716938	24716571	0.36	24716937	0.74	24722382	0.6	24716937	0.58	24722382	0.62
chr13	24717023	24716875	0.71	24716875	0.91	24709356	0.94	24716875	0.7	24716875	0.89
chr13	24721020	24722681	0.92	24722681	0.92	24722681	0.94	24722681	0.96	24722681	0.87
chr13	24721882	24721889	0.99	24721889	1.0	24721274	0.99	24721889	0.95	24721889	0.99
chr13	24722492	24722491	1.0	24722491	1.0	24722491	1.0	24722491	1.0	24722491	1.0
chr13	24729069	24739892	1.0	NA	NA	NA	NA	NA	NA	NA	NA
chr13	24729689	24729117	0.47	24731308	0.36	24730820	0.56	24738019	0.42	24738019	0.46
chr13	24730506	24700037	0.13	NA	NA	NA	NA	24726589	0.5	NA	NA
chr13	24735808	24735807	0.78	24735807	1.0	24735807	0.79	24735807	0.96	24735807	0.75
chr13	24739197	24739196	0.98	24739196	1.0	24739196	1.0	24739196	0.98	24739196	0.95
chr13	24749739	24749738	1.0	NA	NA	NA	NA	NA	NA	NA	NA
chr13	24751299	24747845	0.47	24750142	0.55	24750142	0.74	24748315	0.57	24748315	0.53
chr13	24754168	24754167	0.65	24754167	1.0	24754167	0.97	24754167	0.99	24754167	0.96
chr13	24754896	24754895	0.61	24754895	0.75	24755387	0.94	24754895	0.98	24729029	0.73
chr13	24757322	24757321	0.86	24757321	0.69	24757525	0.76	24757321	0.73	24757321	0.54
chr13	24763205	24760930	0.83	24763994	0.75	24763204	0.9	24760930	0.74	24763994	0.87
chr13	24763370	24763369	0.4	24760953	0.58	24795424	0.54	24760953	0.57	24765936	0.65
chr13	24764889	24760930	0.55	24771638	0.76	24767008	0.73	24771638	0.72	24771638	0.59
chr13	24767228	24767227	1.0	24767227	0.99	24767227	0.99	24767227	1.0	24767227	1.0
chr13	24768992	24775572	0.43	24775572	0.87	24775572	0.68	24775572	0.77	24777854	0.6
chr13	24769189	24782509	1.0	24760643	1.0	NA	NA	24769188	0.75	NA	NA
chr13	24771639	24771638	0.78	24771638	1.0	24771638	0.97	24771638	0.91	24771638	0.9
chr13	24771683	24771682	1.0	NA	NA	NA	NA	NA	NA	NA	NA
chr13	24779195	24815445	0.08	24760643	1.0	NA	NA	24779194	0.69	24779207	0.93
chr13	24780883	24780888	0.97	NA	NA	24780882	0.5	24734879	0.96	NA	NA
chr13	24781828	24781827	0.76	24782958	0.5	24781827	0.95	24795424	0.25	24768392	0.71
chr13	24795425	24795424	0.74	24843517	0.87	24843517	0.86	24795424	0.77	24843517	0.81
chr13	24797680	24767227	0.64	24780717	0.71	24771739	0.58	24780717	0.57	24772404	0.75
chr13	24805864	24792110	0.72	24764195	1.0	NA	NA	NA	NA	NA	NA
chr13	24815428	24788462	0.44	24791632	0.76	24862246	0.82	24803563	0.72	24803563	0.77
chr13	24817717	24817716	0.73	24817716	1.0	24817716	0.98	24811804	0.96	24817716	0.94
chr13	24820108	24806722	0.76	24800888	0.91	24771786	0.94	24782291	0.88	24771786	0.92
chr13	24820423	24820422	1.0	NA	NA	NA	NA	NA	NA	NA	NA
chr13	24828792	24828791	0.76	24828791	0.9	24828791	0.67	24828791	0.83	24828791	0.4
chr13	24834420	24834434	0.62	24786052	0.97	24796117	0.92	24787438	0.89	24787438	0.96
chr13	24840530	24840520	0.68	24806056	0.58	24840529	0.55	24840529	0.59	24840529	0.45
chr13	24841967	24841966	1.0	NA	NA	NA	NA	NA	NA	24841966	1.0
chr13	24842986	24842985	0.98	24842985	0.98	NA	NA	24812464	1.0	24842984	1.0
chr13	24843516	24800700	1.0	24800700	1.0	24800700	1.0	24843516	1.0	24843539	0.52
chr13	24843973	24843976	1.0	NA	NA	24831401	0.5	NA	NA	24816809	0.33
chr13	24847025	24862119	0.91	24857428	1.0	24862008	0.92	24862119	0.92	24862008	0.99
chr13	24852137	24852136	0.94	24852136	0.93	24852136	0.79	24852136	0.84	24852136	0.93
chr13	24852909	24852908	0.97	24802998	0.99	24806772	1.0	24852908	1.0	24803931	0.99
chr13	24854468	24811734	0.95	24807296	0.98	24842813	0.88	24854467	0.75	24807296	0.97
chr13	24855630	24855629	0.5	24817716	0.5	24855629	0.7	24855629	0.61	24855629	1.0
chr13	24856420	24840294	0.58	24858415	0.68	24807404	0.64	24856419	0.61	24856419	0.76
chr13	24858575	24866381	0.51	24859423	0.55	24830226	0.73	24820485	0.67	24820485	0.79
chr13	24860882	24811734	0.77	24830807	0.87	24842813	0.88	24868783	0.8	24811734	0.91
chr13	24862459	24862458	0.99	24862458	0.5	24862458	1.0	24862458	1.0	24812942	1.0
chr13	24869761	24860432	0.55	NA	NA	NA	NA	24849999	0.92	NA	NA
chr13	24871338	24834477	1.0	NA	NA	NA	NA	NA	NA	NA	NA
chr13	24871634	24857639	0.94	24824571	0.94	24873982	0.73	24824571	0.9	24824571	0.97
chr13	24874415	24874414	0.83	24827256	0.97	24873184	0.95	24864332	1.0	24866180	0.99
chr13	24881155	24881154	0.72	24907572	0.0	24881154	1.0	24842985	1.0	24881154	0.56
chr13	24882419	24882418	1.0	NA	NA	NA	NA	NA	NA	24882418	0.84
chr13	24892873	24882866	0.86	24889571	0.97	24882866	0.87	24890091	0.91	24882866	0.98
chr13	24895555	24882554	1.0	24881932	0.33	NA	NA	24876360	1.0	NA	NA
chr13	24899962	24899961	0.85	24899961	0.69	24900678	0.79	24899961	0.7	24887669	0.73
chr13	24902237	24900302	0.99	24902236	1.0	24902236	0.95	24900302	1.0	24902236	0.81
chr13	24908594	24900302	0.98	24900302	1.0	24894604	1.0	24900302	1.0	24898466	1.0
chr13	24909526	24909525	0.96	24909525	0.81	24863231	0.77	24909525	0.79	24909525	0.38
chr13	24911704	24911703	0.83	24895419	0.83	24863231	0.73	24911703	0.63	24911703	0.85
chr13	24913395	24913394	1.0	24913394	1.0	NA	NA	24922458	0.7	24910158	0.33
chr13	24914042	24895739	1.0	NA	NA	24914054	0.44	NA	NA	24909525	1.0
chr13	24915081	24915080	0.99	24915080	1.0	24915080	1.0	24915080	0.97	24915080	0.99
chr13	24915803	24904730	0.62	24915802	1.0	24912236	0.99	24915802	0.93	24915802	0.99
chr13	24919425	24919424	0.95	24919424	1.0	NA	NA	24878730	1.0	NA	NA
chr13	24920785	24920784	0.55	24920784	0.74	24920784	0.71	24904700	0.66	24904700	0.66
chr13	24921627	24921626	0.98	24921626	0.94	24921626	0.78	24921626	0.87	24921626	0.99
chr13	24923240	24934511	0.61	24934511	0.89	24934511	0.84	24934511	0.88	24934511	0.88
chr13	25016115	25017704	0.57	25017704	0.78	25017056	0.6	25017704	0.57	25016114	0.76
chr13	25016892	25016891	0.87	25016891	0.94	25016196	0.96	25016891	0.93	25016891	0.96
chr13	25017057	25017167	0.93	25017167	0.94	25014833	0.81	25016597	0.96	25014836	0.94
chr13	25025253	25025748	0.61	25025254	0.92	25025254	0.91	25025254	0.91	25025254	0.94
chr13	25033650	25033649	0.61	25031004	0.96	25033649	0.98	25033469	0.8	25033469	0.9
chr13	25034143	25034150	0.86	25034150	0.81	25034150	0.75	25034150	0.83	25034150	0.75
chr13	25034465	25034466	0.67	25034466	0.98	25034466	0.99	25034466	0.9	25034466	1.0
chr13	25039170	25039169	0.59	25039169	0.92	25042456	0.93	25044783	0.7	25039169	0.83
chr13	25039335	25039334	0.8	25039334	0.98	25039334	0.96	25039334	0.96	25039334	0.98
chr13	25043822	25043821	0.38	25043821	0.5	25043821	0.67	25043821	0.5	25043821	0.33
chr13	25044772	25044783	0.67	25044771	0.67	25042456	0.79	25044783	0.72	25044783	0.66
chr13	25047466	25047465	0.89	25047465	0.96	25042456	0.78	25047465	0.93	25047465	0.85
chr13	25047794	25040674	1.0	NA	NA	NA	NA	25040674	1.0	NA	NA
chr13	25052274	25052273	0.68	25053007	0.89	25052273	0.91	25052273	0.71	25052273	0.66
chr13	25053755	25050099	0.95	NA	NA	NA	NA	25019922	1.0	NA	NA
chr13	25054671	25035916	0.5	25035916	0.86	25052963	0.96	25052963	0.8	25051101	0.91
chr13	25055158	25055157	1.0	25055157	1.0	25032001	0.08	NA	NA	NA	NA
chr13	25055532	25055531	0.43	25055531	0.48	25055531	0.99	25052963	0.76	25055531	0.43
chr13	25056743	25053007	0.68	25053007	0.72	25053007	0.92	25053007	0.73	25053007	0.83
chr13	25057537	25037304	0.5	25042864	0.5	NA	NA	25022421	0.19	NA	NA
chr13	25062555	25062567	0.44	25066256	0.42	25061514	0.78	25066256	0.56	25063324	0.66
chr13	25062993	25062992	1.0	25062992	1.0	25062992	0.99	25062992	0.97	25062992	0.99
chr13	25068623	25068622	1.0	NA	NA	NA	NA	25020843	1.0	NA	NA
chr13	25068666	25091872	0.5	NA	NA	NA	NA	NA	NA	NA	NA
chr13	25068696	25068708	0.86	25068708	0.97	25068708	0.97	25068708	1.0	25068708	0.99
chr13	25072239	25073193	0.47	25073193	0.86	25073193	0.93	25073193	0.81	25082805	0.25
chr13	25073524	25044936	0.17	NA	NA	NA	NA	NA	NA	NA	NA
chr13	25075388	25075387	0.43	25075387	0.94	25099354	0.65	25075387	0.89	25075387	0.93
chr13	25075755	25075765	0.97	NA	NA	NA	NA	25075765	0.99	NA	NA
chr13	25078388	25077958	0.61	NA	NA	NA	NA	25068777	0.4	25078392	0.5
chr13	25081830	25081829	0.5	25070562	0.82	25086320	0.75	25081829	0.79	25081829	0.78
chr13	25088291	25088290	0.68	25088290	0.71	25078573	0.62	25088290	0.67	25088290	0.74
chr13	25095412	25120847	1.0	NA	NA	NA	NA	NA	NA	NA	NA
chr13	25095510	25095513	1.0	25095513	1.0	25095513	0.69	25049138	1.0	25095513	1.0
chr13	25099286	25099305	1.0	NA	NA	25126038	0.33	25068777	1.0	25101139	0.33
chr13	25099354	25099354	0.68	25099354	0.64	25099354	0.8	25099354	0.75	25099354	0.78
chr13	25099355	25099354	0.69	25099354	0.63	25099354	0.8	25099354	0.74	25099354	0.78
chr13	25100203	25100202	0.62	25110351	0.7	25100202	0.74	25100202	0.72	25099354	0.77
chr13	25102176	25102175	1.0	25102175	1.0	NA	NA	25102175	1.0	25102175	1.0
chr13	25102955	25102954	0.91	25102954	0.97	25102954	0.97	25100180	0.96	25102847	0.9
chr13	25110462	25110461	0.86	NA	NA	NA	NA	NA	NA	NA	NA
chr13	25119462	25109306	0.72	25116428	0.9	25119482	0.97	25109306	0.92	25120344	0.9
chr13	25119484	25109306	0.65	25116428	0.84	25119482	0.93	25109306	0.88	25120344	0.87
chr13	25124102	25119482	0.49	25117543	0.68	25119482	0.69	25124125	0.56	25124129	0.67
chr13	25128585	25135225	0.8	25135225	0.82	25135225	0.77	25135225	0.79	25120809	0.8
chr13	25128874	25131171	0.77	25130555	0.97	25130555	0.99	25130555	0.88	25126679	0.99
chr13	25130176	25130175	0.84	25130175	1.0	25130175	0.91	25130175	0.92	25130175	0.98
chr13	25130911	25128818	0.72	NA	NA	NA	NA	NA	NA	NA	NA
chr13	25134869	25130792	0.65	NA	NA	NA	NA	NA	NA	25134868	1.0
chr13	25134895	25134894	1.0	25095989	1.0	NA	NA	25095989	1.0	NA	NA
chr13	25135644	25135643	0.83	25135643	0.98	25131712	0.68	25128873	0.6	25136494	0.84
chr13	25138488	25138487	0.99	25138300	0.99	25138487	1.0	25138300	1.0	25138300	1.0
chr13	25139860	25138430	0.65	25138230	0.74	25136958	0.71	25136958	0.54	25138853	0.58
chr13	25140876	25140875	0.31	25140875	0.86	25140854	0.81	25140875	0.8	25140875	0.7
chr13	25143998	25143997	0.99	25143997	0.94	25143997	0.98	25143997	0.98	25143997	0.92
chr13	25145873	25145872	0.5	25145872	1.0	25145872	1.0	25145872	0.6	25145872	0.86
chr13	25148172	25148182	0.95	NA	NA	25148182	1.0	25145497	1.0	25105471	1.0
chr13	25151650	25151444	0.39	25151649	0.52	25151649	0.73	25151444	0.62	25151649	0.75
chr13	25159663	25159586	1.0	NA	NA	NA	NA	NA	NA	25157958	0.67
chr13	25168522	25168521	0.8	25168521	0.86	25168521	0.76	25168521	0.79	25168521	0.84
chr13	25168851	25167895	0.64	NA	NA	NA	NA	NA	NA	NA	NA
chr13	25169091	25169643	0.83	25169107	0.76	25169107	0.98	25159785	0.97	25169107	0.79
chr13	25171588	25151994	1.0	NA	NA	NA	NA	NA	NA	NA	NA
chr13	25173392	25173399	0.92	25173399	0.96	25173399	0.98	25173399	0.98	25173399	0.96
chr13	25174422	25174421	0.97	25174421	0.99	25174421	0.95	25174421	0.83	25174421	0.88
chr13	25174477	25173883	0.19	25177718	0.34	25175630	0.2	25179487	0.53	25174477	0.55
chr13	25174589	25174588	1.0	NA	NA	NA	NA	25159379	1.0	NA	NA
chr13	25175074	25175073	0.87	25174861	0.05	25213380	0.12	25175073	1.0	25175073	0.75
chr13	25180646	25191328	0.5	25180645	0.95	25177819	0.8	25180645	0.82	25177819	0.82
chr13	25180947	25180946	0.6	25180946	0.68	25180946	0.55	25180946	0.57	25181148	0.6
chr13	25182564	25176594	0.6	25182573	0.58	25182573	0.58	25182573	0.56	25182573	0.63
chr13	25187074	25187073	0.39	25187073	0.97	25187073	0.77	25187073	0.95	25187073	0.91
chr13	25187242	25187538	0.85	25179487	0.93	25176001	0.85	25183687	0.94	25179487	0.49
chr13	25189735	25189734	0.78	25189734	0.93	25188903	0.87	25189734	0.92	25189344	0.86
chr13	25191329	25191328	0.79	25187837	0.89	25188903	0.97	25186370	0.89	25189344	0.94
chr13	25193953	25193967	1.0	NA	NA	NA	NA	NA	NA	25178792	0.04
chr13	25200229	25198493	0.43	25193982	0.52	25200228	0.74	25200228	0.53	25200228	0.59
chr13	25209573	25209586	0.59	25209572	0.83	25210009	0.71	25209572	0.75	25209572	0.5
chr13	25210782	25210781	0.57	25210781	0.97	25210781	0.94	25210781	0.94	25210781	0.89
chr13	25213179	25213178	0.62	25213249	0.9	25213193	0.85	25213178	0.87	25213249	0.86
chr13	25213352	25213351	0.61	25213351	0.8	25213351	0.95	25213351	0.86	25213351	0.86
chr13	25214400	25214399	0.98	25214399	1.0	25211713	0.44	25214579	0.97	25214399	1.0
chr13	25215982	25217009	0.53	25211486	0.93	25216070	0.99	25216070	0.58	25216070	0.98
chr13	25219076	25219088	0.79	NA	NA	NA	NA	NA	NA	NA	NA
chr13	25220419	25220398	0.79	25214399	0.53	25220136	0.62	25212412	0.52	25223116	0.42
chr13	25224956	25224957	1.0	NA	NA	NA	NA	NA	NA	NA	NA
chr13	25224958	25224957	1.0	NA	NA	NA	NA	NA	NA	NA	NA
chr13	25225311	25212890	0.27	25220422	0.54	25220422	0.62	25220422	0.65	25220422	0.65
chr13	25232422	25232421	0.67	25187824	0.08	25232421	1.0	NA	NA	25232421	1.0
[truncated: 29,614 more rows]
