# Supplementary material for: A deep population reference panel of tandem repeat variation
Source: Nat Commun. 2023 Oct 23;14:6711. doi: 10.1038/s41467-023-42278-3 (PMC10593948; doi:10.1038/s41467-023-42278-3)
Supplement: Supplementary file 5 — Supplementary Data 18 [file 41467_2023_42278_MOESM5_ESM.zip › tag_tables/tag_snp_info_chr21_hg38.csv]

CHROM	TR_POS	AFR_TAG_SNP_POS	LD_AFR	EUR_TAG_SNP_POS	LD_EUR	EAS_TAG_SNP_POS	LD_EAS	AMR_TAG_SNP_POS	LD_AMR	SAS_TAG_SNP_POS	LD_SAS
chr21	8993667	8988889	0.04	NA	NA	NA	NA	NA	NA	NA	NA
chr21	10273835	10273180	0.0	NA	NA	NA	NA	NA	NA	NA	NA
chr21	10770277	10724018	0.5	NA	NA	NA	NA	NA	NA	NA	NA
chr21	13998484	13998483	0.74	13998483	0.9	13999931	0.98	13998483	0.87	13998483	0.81
chr21	14069678	14062827	1.0	14064466	0.8	NA	NA	14027289	1.0	14064466	1.0
chr21	14070063	14043718	1.0	14081528	0.08	14070066	0.81	NA	NA	NA	NA
chr21	14070130	14070129	0.88	14070129	0.98	14020822	1.0	14070129	0.95	14070129	0.96
chr21	14077443	14077454	0.85	14077368	0.97	14077368	1.0	14076482	0.97	14077454	0.98
chr21	14079985	14079984	0.64	14079984	0.75	14079984	0.98	14079984	0.79	14079984	0.96
chr21	14081508	14083322	0.2	14100419	0.46	14094083	0.44	14083146	0.37	14082522	0.37
chr21	14081510	14083322	0.17	14121854	0.39	14094083	0.41	14083146	0.35	14082522	0.29
chr21	14082833	14082841	1.0	14082841	0.54	NA	NA	14082841	1.0	14082841	0.33
chr21	14106743	14106743	0.47	14106743	0.51	14108555	0.86	14112617	0.64	14108555	0.69
chr21	14110338	14110822	0.65	14108555	0.99	14110350	1.0	14110822	0.91	14110350	0.98
chr21	14110852	14110166	0.99	14110166	1.0	14110166	0.96	14110166	1.0	14110166	1.0
chr21	14110917	14065633	0.05	NA	NA	NA	NA	NA	NA	NA	NA
chr21	14114178	14112978	0.54	14114177	0.68	14110985	0.82	14114177	0.61	14114177	0.74
chr21	14116010	14115660	0.99	14115660	0.98	14116004	0.99	14115660	1.0	14116004	0.99
chr21	14116434	14104751	0.07	NA	NA	NA	NA	NA	NA	NA	NA
chr21	14124994	14124994	0.93	14119239	0.97	14124698	0.99	14117078	0.99	14117078	0.97
chr21	14125540	14125539	0.98	14081142	1.0	14119497	1.0	14125539	1.0	14119497	1.0
chr21	14129799	14119497	0.84	14126486	0.83	14122460	0.47	14119497	0.44	14126486	0.66
chr21	14133013	14132688	0.81	14101486	1.0	14129816	0.64	14119497	1.0	14130011	1.0
chr21	14138258	14138260	0.37	14138260	0.92	14134338	1.0	14138260	0.94	14138260	0.73
chr21	14138825	14091111	1.0	NA	NA	NA	NA	NA	NA	NA	NA
chr21	14141387	14141386	0.86	14140469	0.82	14140469	0.83	14142718	0.61	14142718	0.86
chr21	14141628	14141638	0.98	14141638	1.0	14140469	1.0	14141638	1.0	14140469	0.99
chr21	14146287	14146286	0.58	14146286	0.81	14146286	0.46	14146286	1.0	14146286	0.45
chr21	14152072	14152071	0.46	14152071	0.29	14152375	0.84	14150336	0.65	14152600	0.67
chr21	14152752	14152751	0.74	14200495	0.01	14110878	0.02	14152751	0.5	NA	NA
chr21	14158582	14170967	0.91	NA	NA	NA	NA	NA	NA	14129189	1.0
chr21	14162066	14162065	1.0	NA	NA	14162065	1.0	NA	NA	NA	NA
chr21	14163093	14163092	0.94	14163850	0.99	14163092	1.0	14163092	0.94	14163092	0.99
chr21	14164854	14164853	1.0	NA	NA	NA	NA	NA	NA	NA	NA
chr21	14174541	14174540	0.98	14175194	0.9	14175194	0.89	14175194	0.95	14175194	0.95
chr21	14176176	14176175	0.81	14176175	0.95	14176175	0.88	14176175	0.89	14176175	0.91
chr21	14176722	14167053	0.79	14170929	0.98	14158871	0.96	14202828	0.71	14176547	0.94
chr21	14185883	14185882	0.68	14176349	1.0	14175194	1.0	14177861	0.98	14176349	0.99
chr21	14197026	14171446	0.55	14197026	0.62	14201872	0.87	14197026	0.69	14197851	0.6
chr21	14197841	14197851	0.95	14176693	0.97	14201872	0.99	14197851	1.0	14197851	1.0
chr21	14199607	14199606	0.64	14199606	0.92	14175004	0.08	14199606	0.88	14199606	1.0
chr21	14202992	14197805	1.0	14165623	0.99	14197919	1.0	14161205	1.0	14198581	0.99
chr21	14203854	14202824	0.89	14202058	0.99	14203850	1.0	14202824	0.98	14202058	1.0
chr21	14213002	14212974	0.72	14208730	0.88	14197919	0.99	14208730	0.74	14211011	0.93
chr21	14213291	14211516	0.23	14208966	0.46	14182860	0.4	14185591	0.33	14208966	0.55
chr21	14213971	14213970	0.96	NA	NA	14213970	0.2	14207425	1.0	NA	NA
chr21	14225109	14225113	1.0	NA	NA	NA	NA	NA	NA	NA	NA
chr21	14226620	14226823	0.75	14226823	0.72	14226823	0.72	14226823	0.71	14226823	0.74
chr21	14232691	14225660	0.69	14226823	0.74	14226823	0.88	14225660	0.75	14230178	0.58
chr21	14237826	14237825	0.68	14237825	0.94	14237825	0.04	14218211	0.82	14209018	1.0
chr21	14243225	14241047	0.57	14242438	0.65	14236532	0.66	14241047	0.61	14242438	0.67
chr21	14250797	14250796	0.51	14247373	0.6	14247373	0.85	14247373	0.65	14247373	0.66
chr21	14254070	14252654	0.5	14258256	0.37	14250796	0.25	14258256	0.34	14250796	0.27
chr21	14254572	14254676	0.85	14254281	0.94	14254281	0.97	14254281	0.88	14245926	0.97
chr21	14256497	14256498	0.95	14255063	0.93	14256702	0.87	14256719	0.9	14255147	0.9
chr21	14258965	14236187	0.05	14220503	0.33	NA	NA	NA	NA	NA	NA
chr21	14268035	14268040	0.35	14218211	0.39	14268040	0.7	14251210	0.34	14268040	0.45
chr21	14276725	14276724	0.44	14276724	0.84	14276724	0.38	14276724	0.86	14276724	0.83
chr21	14277463	14277462	0.41	14277165	0.74	14277165	0.75	14279748	0.66	14277165	0.75
chr21	14286385	14286416	0.67	14288218	0.56	14285806	0.61	14288218	0.59	14286416	0.4
chr21	14291382	14291383	0.76	14291383	0.92	14291383	0.96	14291383	0.91	14291383	0.86
chr21	14291456	14291456	0.87	14295721	0.7	14293162	0.73	14291456	0.58	14291456	0.65
chr21	14292535	14292534	0.97	14292534	0.98	14292534	0.98	14292534	0.96	14292534	0.98
chr21	14295225	14295445	0.97	14295224	0.99	14295270	0.91	14295224	1.0	14291930	0.91
chr21	14295591	14295596	0.37	14295596	0.98	14295596	0.97	14295596	0.96	14295596	0.97
chr21	14296463	14304910	0.42	14303623	0.94	14295445	0.94	14304910	0.94	14306403	0.95
chr21	14297077	14303473	0.76	14297080	0.74	14297084	1.0	14297080	0.81	14303473	0.72
chr21	14298130	14298129	0.81	14298129	0.67	14280177	0.5	14298129	0.71	14298129	0.76
chr21	14303560	14303574	0.25	14290064	0.55	14309250	0.51	14321512	0.45	14299523	0.43
chr21	14312435	14311507	0.76	14311507	0.89	14311507	0.86	14311507	0.89	14311507	0.82
chr21	14321642	14321677	0.92	14321641	0.72	14321521	0.73	14309370	0.51	14321641	0.64
chr21	14324677	14324676	1.0	14277537	1.0	14324676	1.0	14324676	0.87	NA	NA
chr21	14326763	14326793	1.0	14326793	0.97	14326793	0.99	14327456	0.94	14327456	0.96
chr21	14327264	14327265	0.82	14327056	0.78	14329765	0.85	14327265	0.76	14324922	0.82
chr21	14329479	14324922	0.84	14329478	0.89	14329491	0.9	14329491	0.85	14329491	0.88
chr21	14335755	14324941	1.0	NA	NA	NA	NA	14321339	1.0	14335768	0.94
chr21	14340482	14340481	0.84	14340481	0.97	14340481	0.96	14340481	0.92	14340481	0.91
chr21	14341669	14341669	0.74	14346742	0.84	14338884	0.91	14340357	0.65	14329491	0.69
chr21	14343529	14343542	0.99	14323944	0.97	14343542	0.97	14334705	1.0	14329471	0.85
chr21	14347404	14347403	0.69	14347403	1.0	14387089	0.06	14306939	1.0	14347403	0.43
chr21	14351353	14351352	0.86	14352473	0.68	14351352	0.59	14351352	0.63	14351352	0.74
chr21	14351781	14351780	0.99	14351780	1.0	14351780	1.0	14351780	0.97	14351780	0.97
chr21	14351997	14351996	0.67	14353547	0.85	14353547	0.82	14353547	0.85	14353547	0.72
chr21	14354566	14354547	0.84	14354547	0.88	14354547	0.89	14354547	0.98	14354547	0.97
chr21	14362918	14332842	0.17	NA	NA	NA	NA	NA	NA	NA	NA
chr21	14366385	14366384	0.9	14366599	0.74	14366384	0.96	14366384	0.93	14366384	0.99
chr21	14366685	14365184	0.81	14365111	0.97	14366684	0.88	14365111	0.81	14366684	0.97
chr21	14375492	14375491	0.51	14374736	0.79	14379194	0.65	14379194	0.6	14375409	0.68
chr21	14378625	14378624	0.59	14378624	0.93	14365111	0.85	14366679	0.9	14379785	0.92
chr21	14380011	14380010	0.46	14380010	1.0	14380010	1.0	NA	NA	14380010	0.96
chr21	14382320	14382319	0.6	14429453	0.5	14382319	1.0	NA	NA	14382319	1.0
chr21	14389551	14386937	1.0	NA	NA	NA	NA	14341516	1.0	14389550	1.0
chr21	14389997	14395058	0.62	14389004	0.85	14395058	0.64	14395058	0.7	14389004	0.85
chr21	14391124	14385509	1.0	14385509	0.99	14391123	0.97	14385509	0.99	14385509	0.98
chr21	14394492	14394491	0.84	14393581	0.98	14390887	0.98	14393813	0.97	14393581	0.94
chr21	14394574	14393594	1.0	14393594	0.99	14391990	0.98	14393594	0.98	14393594	0.99
chr21	14395059	14395058	0.83	14395058	0.99	14395058	0.77	14395058	0.96	14395058	0.96
chr21	14396299	14396298	0.85	14396298	0.48	14364790	0.48	14396298	0.58	14396298	0.64
chr21	14403219	14403218	0.78	14403218	0.82	14406270	0.92	14403218	0.78	14403218	0.9
chr21	14403381	14403395	0.64	14403395	0.88	14413145	0.73	14403395	0.82	14403395	0.67
chr21	14413589	14413588	0.97	NA	NA	NA	NA	NA	NA	NA	NA
chr21	14425316	14410846	0.57	14420595	0.75	14396742	0.79	14416588	0.76	14428641	0.84
chr21	14429566	14429565	1.0	14423730	1.0	14419176	1.0	14423730	1.0	14423730	1.0
chr21	14429727	14429418	0.69	14429726	0.92	14429726	0.97	14419452	0.88	14419452	0.95
chr21	14430555	14430558	0.47	14430558	0.83	14430558	0.97	14430558	0.84	14430558	1.0
chr21	14433765	14433778	0.97	14433778	0.99	14433778	1.0	14433778	0.99	14433778	1.0
chr21	14435747	14434879	0.27	14405808	0.55	14436703	0.59	14405808	0.53	14435812	0.67
chr21	14440448	14440447	0.96	NA	NA	NA	NA	14435979	1.0	NA	NA
chr21	14452766	14452765	0.34	14452765	0.48	14452765	0.49	14452765	0.46	14452765	0.57
chr21	14462011	14462010	0.69	14462010	0.8	14452411	0.57	14462010	0.71	14456489	0.6
chr21	14467238	14457672	0.65	14467237	0.96	14467237	0.94	14457672	0.9	14467237	0.99
chr21	14478799	14478798	0.97	14476973	1.0	14478798	0.9	14478798	0.95	14478798	0.98
chr21	14479226	14479225	0.66	14479225	0.92	14435554	0.11	14479225	0.67	14479225	0.93
chr21	14479930	14503237	0.14	NA	NA	14485475	0.08	NA	NA	NA	NA
chr21	14480303	14480302	0.91	14480302	0.98	14479779	0.97	14479779	0.93	14480302	0.98
chr21	14491269	14491268	0.84	14491268	0.87	NA	NA	14491268	0.61	14491268	0.93
chr21	14493113	14493112	0.5	14449136	0.5	NA	NA	NA	NA	14482748	1.0
chr21	14494709	14494142	0.73	14494708	0.59	14494708	1.0	14494708	0.73	14494708	0.9
chr21	14495886	14495894	0.5	NA	NA	14495894	1.0	14495894	0.37	NA	NA
chr21	14499492	14499491	0.35	14499491	0.64	14499491	0.68	14517747	0.6	14498317	0.46
chr21	14507449	14506480	1.0	14502247	1.0	NA	NA	14506480	1.0	NA	NA
chr21	14507839	14507838	0.56	14507838	0.83	14507838	0.59	14507838	0.55	14507838	0.53
chr21	14509115	14509139	0.79	14509139	0.83	14509139	0.55	14509139	0.6	14509139	0.93
chr21	14510137	14510032	0.8	14502787	0.48	14509139	0.92	14510070	0.93	14510144	0.36
chr21	14513497	14513520	0.97	14513520	1.0	14513520	1.0	14513520	1.0	14512953	1.0
chr21	14516390	14516389	0.68	14471947	0.05	14516389	1.0	14476021	0.5	NA	NA
chr21	14519481	14499143	0.2	NA	NA	14529240	0.33	NA	NA	NA	NA
chr21	14520878	14520877	1.0	14520877	0.25	14520877	1.0	14481872	0.17	14520877	0.8
chr21	14521901	14521900	0.87	14522052	0.86	14518938	0.96	14521900	0.75	14521900	0.87
chr21	14527761	14527877	0.9	14527399	0.92	14527877	0.92	14527877	0.94	14527399	0.94
chr21	14531474	14493613	1.0	NA	NA	NA	NA	14531473	1.0	14531473	1.0
chr21	14532898	14532901	0.96	14532901	0.89	14532901	1.0	14503173	0.36	14538193	0.62
chr21	14533081	14533094	1.0	NA	NA	NA	NA	14533094	1.0	NA	NA
chr21	14534445	14528939	0.12	14534444	1.0	NA	NA	14521088	1.0	14534444	1.0
chr21	14534517	14534524	0.48	14534524	0.91	14534524	0.93	14534524	0.96	14534524	0.89
chr21	14536686	14536685	1.0	14536685	1.0	NA	NA	14536685	1.0	NA	NA
chr21	14541324	14541448	0.84	14539463	1.0	14539463	0.98	14541448	0.99	14539463	0.97
chr21	14541519	14509966	1.0	14541520	1.0	NA	NA	NA	NA	NA	NA
chr21	14541988	14543402	0.58	14539463	0.96	14539463	0.89	14541448	0.93	14539463	0.94
chr21	14545537	14544270	0.71	14543278	0.82	14545536	0.8	14545536	0.83	14543278	0.74
chr21	14546670	14546669	0.84	14546669	0.99	14540743	0.99	14546669	0.96	14546669	0.96
chr21	14549929	14553271	0.82	14549644	1.0	14550802	0.96	14549644	0.81	14549644	1.0
chr21	14554683	14554698	0.58	14552408	0.65	14551393	0.78	14551393	0.75	14554698	0.71
chr21	14559667	14559666	0.8	14559666	1.0	14559666	0.93	14559666	1.0	14559666	0.96
chr21	14565287	14565286	0.79	14563788	0.83	14565763	0.96	14565763	0.85	14565286	0.96
chr21	14567297	14567299	0.79	14567299	0.71	14565763	0.82	14565763	0.79	14565763	0.69
chr21	14569129	14569129	0.73	14573312	0.99	14569129	0.93	14569129	0.99	14569895	0.9
chr21	14584000	14584635	0.82	14583999	0.84	14584635	0.9	14584635	0.66	14583999	0.75
chr21	14602250	14602264	0.48	14602255	0.62	NA	NA	14599055	0.42	14601830	0.95
chr21	14605808	14604198	0.32	14605807	0.33	14605807	0.45	14605807	0.39	14606135	0.63
chr21	14611093	14611092	0.83	14611092	0.56	14611092	0.5	14611083	0.9	14561574	0.3
chr21	14615314	14601472	0.54	14615301	0.95	14615301	1.0	14615301	0.85	14606041	0.79
chr21	14630386	14627827	0.84	14630385	0.57	14630385	0.71	14626352	0.8	14630385	0.88
chr21	14631946	14631945	0.82	NA	NA	14631945	0.63	NA	NA	14631945	0.6
chr21	14635823	14635193	0.87	14635822	0.56	14635822	0.51	14591277	0.88	14634267	0.86
chr21	14636864	14636863	0.97	NA	NA	14636875	0.44	14636863	1.0	NA	NA
chr21	14649773	14644060	0.32	14642500	0.88	14642500	0.89	14642500	0.77	14642500	0.65
chr21	14653851	14653850	0.99	14653850	0.99	14640655	1.0	14653850	1.0	14653850	0.95
chr21	14659971	14659812	0.86	14659970	1.0	14659970	0.5	14629836	0.82	14634267	0.8
chr21	14660177	14660304	0.87	14660176	0.72	14660176	0.71	14660176	0.73	14660304	0.69
chr21	14660801	14660800	0.82	14660811	0.82	14660800	0.71	14629836	0.63	14660800	0.69
chr21	14671988	14673093	0.62	14671987	0.91	14671987	0.45	14671987	0.61	14671987	0.83
chr21	14672151	14653945	0.59	14670555	0.82	14662190	0.86	14646523	0.66	14646523	0.8
chr21	14677087	14674605	0.86	14677086	0.84	14647801	0.5	14677086	0.6	14677086	0.54
chr21	14690445	14665034	0.27	NA	NA	NA	NA	NA	NA	NA	NA
chr21	14691730	14691729	0.67	14691729	0.95	NA	NA	14691729	0.67	14691729	0.89
chr21	14693109	14693108	0.54	14691749	0.98	14691423	0.97	14691423	0.91	14691749	0.94
chr21	14693958	14704695	0.53	14706423	0.8	14706532	0.79	14706423	0.71	14706423	0.68
chr21	14694621	14694625	0.97	14694625	0.96	14694625	0.95	14694625	0.88	14694625	0.96
chr21	14701224	14697283	1.0	NA	NA	NA	NA	14651642	1.0	NA	NA
chr21	14701868	14701617	0.43	14701867	0.43	14697706	0.81	14701867	0.32	14701867	0.5
chr21	14702524	14702538	0.89	14694546	1.0	14700538	0.99	14702538	1.0	14700538	0.98
chr21	14702868	14702867	1.0	14702867	0.92	NA	NA	14702867	0.87	14702867	0.5
chr21	14703802	14698179	1.0	NA	NA	14686707	0.01	NA	NA	NA	NA
chr21	14706667	14706532	1.0	14706423	0.99	14706629	1.0	14706423	0.97	14706629	0.97
chr21	14718249	14717777	0.82	14707876	0.98	14718248	0.98	14717777	0.94	14717777	0.96
chr21	14732360	14737984	0.24	14731253	0.57	14732374	0.43	14731253	0.4	14731253	0.6
chr21	14734369	14734368	0.98	14734368	1.0	14734368	0.96	14731253	0.6	14734368	0.82
chr21	14740792	14730971	0.8	14730971	0.72	NA	NA	14730971	0.88	14730971	0.69
chr21	14744413	14744412	1.0	14744412	0.98	14744412	1.0	14744412	1.0	14744412	1.0
chr21	14757273	14757272	1.0	14757284	1.0	NA	NA	NA	NA	14785447	0.09
chr21	14757527	14755922	0.95	14755922	0.97	14755922	0.99	14758112	0.99	14753691	0.99
chr21	14760041	14757517	0.55	NA	NA	NA	NA	14712733	1.0	NA	NA
chr21	14765576	14765768	0.61	14764915	0.5	14765886	0.38	14764915	0.55	14764915	0.66
chr21	14768444	14768443	0.44	14768461	0.54	14768461	0.42	14768463	0.48	14768461	0.58
chr21	14768493	14768492	0.94	14768492	0.94	14768510	0.91	14768492	0.96	14768510	0.9
chr21	14777707	14777706	0.54	14771722	0.97	14772090	0.8	14776253	0.73	14771722	0.67
chr21	14785064	14783402	0.17	NA	NA	NA	NA	NA	NA	NA	NA
chr21	14785448	14785447	0.8	14790826	0.67	14772090	0.91	14771359	0.67	14786481	0.51
chr21	14788176	14788175	0.3	14788175	0.68	14772090	0.61	14788175	0.56	14784742	0.44
chr21	14789344	14797769	0.64	14789343	0.88	14789343	1.0	14789343	0.75	14789343	0.81
chr21	14789973	14803139	0.47	14782017	0.85	14783402	0.58	14778805	0.6	14832141	0.56
chr21	14790818	14794190	0.89	14790826	1.0	14790826	1.0	14801025	0.95	14790826	0.99
chr21	14795164	14790373	0.4	14796393	0.42	14795163	0.3	14796393	0.32	14801836	0.37
chr21	14797770	14796396	0.67	14784742	0.75	14801993	0.97	14803139	0.71	14784742	0.8
chr21	14806287	14784119	1.0	NA	NA	NA	NA	14806298	1.0	NA	NA
chr21	14807617	14807616	0.89	14807616	1.0	14807616	0.99	14807616	0.94	14783719	0.97
chr21	14808187	14808186	0.91	14769622	0.5	14808186	0.65	14808186	0.92	14808186	0.52
chr21	14812773	14782553	0.33	NA	NA	14779432	0.5	NA	NA	14774661	1.0
chr21	14819716	14819717	0.69	14784878	1.0	NA	NA	14780968	0.68	14784878	0.95
chr21	14820938	14820938	0.63	14790220	0.72	14820938	0.65	14825490	0.47	14820124	0.65
chr21	14824022	14824021	0.7	14824021	0.5	14824021	0.84	14824021	0.37	14824021	0.71
chr21	14825456	14825490	0.61	14822179	0.59	14825455	0.44	14831875	0.55	14822813	0.65
chr21	14827813	14827835	1.0	NA	NA	NA	NA	NA	NA	NA	NA
chr21	14836431	14836430	0.92	14836430	0.83	14845243	0.22	14836430	0.85	14836430	0.78
chr21	14837614	14837625	1.0	NA	NA	14837613	1.0	14789984	1.0	14792267	0.88
chr21	14863042	14863038	1.0	14863038	0.91	14863038	0.97	14863038	0.89	14863038	0.86
chr21	14868291	14887308	0.33	NA	NA	NA	NA	14842653	1.0	NA	NA
chr21	14871742	14872622	0.41	14872622	0.82	14872622	0.54	14872622	0.79	14872622	0.84
chr21	14872982	14872981	0.72	14872981	0.62	14872981	0.95	14872981	0.56	14872981	0.81
chr21	14877059	14877073	0.62	14877073	0.81	14873878	0.84	14881104	0.69	14873878	0.69
chr21	14878687	14878686	0.91	14878686	0.63	14878686	0.9	14870355	0.61	14872548	0.53
chr21	14889755	14868214	1.0	NA	NA	NA	NA	NA	NA	NA	NA
chr21	14892086	14883172	0.01	NA	NA	NA	NA	NA	NA	NA	NA
chr21	14893828	14894340	0.46	14893844	0.88	14899040	0.98	14893844	0.89	14893844	0.86
chr21	14897623	14897622	1.0	14897622	1.0	14897622	0.99	14886899	0.97	14897622	0.97
chr21	14898052	14898051	0.86	14898051	0.6	14900172	0.89	14898051	1.0	14898051	0.75
chr21	14899220	14899219	0.73	14899271	0.98	14899271	0.89	14899219	0.9	14899271	0.98
chr21	14906117	14899494	0.91	14906124	1.0	14906124	1.0	14878801	0.8	NA	NA
chr21	14908954	14908953	0.79	14908953	0.8	14908953	0.82	14908953	0.8	14908953	0.67
chr21	14918903	14918902	0.72	14918902	1.0	14918902	0.99	14938460	0.64	14918902	0.95
chr21	14933104	14933103	0.7	14933103	0.46	14933103	1.0	14933103	0.75	14933103	1.0
chr21	14946845	14946844	0.42	14945905	0.69	14955036	0.65	14945905	0.64	14955036	0.67
chr21	14947398	14947397	0.92	14947397	0.94	14947397	0.33	14947397	0.85	14947397	1.0
chr21	14948325	14948329	0.77	14948327	0.53	14948327	0.62	14948327	0.51	14948327	0.4
chr21	14955230	14955229	1.0	14955229	0.8	14955229	0.97	14955229	0.46	14955229	0.98
chr21	14960673	14960672	0.99	14958768	1.0	14960672	1.0	14960672	0.89	14960672	0.64
chr21	14961996	14962015	0.59	14961085	0.76	14961085	0.61	14959449	0.69	14959202	0.76
chr21	14964174	14964173	0.65	14961085	0.99	14964173	1.0	14959449	0.98	14959202	0.91
chr21	14973261	14973266	1.0	14973266	1.0	14973266	0.97	14973266	0.73	14973266	0.98
chr21	14973679	14973678	0.64	14971491	0.83	14971491	0.83	14973678	0.87	14973678	0.73
chr21	14973844	14973843	0.35	14975139	0.7	14974933	0.88	14973709	0.53	14973266	0.68
chr21	14975627	14975658	0.46	14975658	0.79	14975658	0.55	14975658	0.77	14975658	0.87
chr21	14980473	14968654	0.11	NA	NA	14940251	0.5	NA	NA	NA	NA
chr21	14981853	14981226	0.66	14977586	0.67	14978708	0.78	14978708	0.69	14978708	0.68
chr21	14982697	14982708	0.57	14971491	0.86	14978708	0.99	14973678	0.75	14978708	0.92
chr21	14983213	14983212	0.89	14973310	1.0	14983212	1.0	14983212	1.0	14978433	0.94
chr21	14984368	14984367	0.57	14984367	0.96	14978708	0.98	14978708	0.9	14984367	0.98
chr21	14988421	14987139	0.6	14988454	0.57	14978708	0.83	14988499	0.61	14990535	0.53
chr21	14988500	14989990	0.51	14988521	0.76	14981537	0.77	14980497	0.85	14988521	0.78
chr21	14988518	14981626	0.56	14988517	0.71	14988517	0.6	14988517	0.76	14988517	0.68
chr21	14988933	14988932	1.0	NA	NA	14988932	0.83	14988932	1.0	14988932	1.0
chr21	14993236	14992726	0.55	14993235	0.59	14993235	0.75	14993235	0.47	14993235	0.75
chr21	14993784	14993783	0.64	14962837	1.0	14993783	0.99	14993783	0.83	14993783	0.96
chr21	14995758	14995766	0.82	14995766	0.89	14995766	0.95	14995766	0.76	14995766	0.79
chr21	14999012	14973465	0.03	NA	NA	NA	NA	NA	NA	NA	NA
chr21	15002474	15002473	1.0	15002473	1.0	15001617	1.0	14988458	1.0	15001617	0.31
chr21	15014828	15014827	0.76	15014827	0.94	15014827	0.74	15014827	0.95	15014827	0.68
chr21	15017010	15017009	0.97	NA	NA	15017009	0.5	15017009	0.67	15017009	0.25
chr21	15020879	15020878	0.71	NA	NA	15020878	0.83	NA	NA	NA	NA
chr21	15024568	15023058	0.33	15019313	0.78	15026574	0.74	15023058	0.72	15026005	0.71
chr21	15026667	15011372	0.5	15026666	1.0	15026666	1.0	NA	NA	15026666	1.0
chr21	15029826	15029825	0.94	15029825	0.97	15029825	0.95	15029825	0.95	15029825	0.96
chr21	15032498	15032497	0.93	15032497	1.0	15077439	0.1	15032497	1.0	15038902	0.94
chr21	15034795	15032018	1.0	NA	NA	NA	NA	NA	NA	NA	NA
chr21	15043812	15043818	1.0	15035216	1.0	NA	NA	15001617	1.0	15012837	1.0
chr21	15048968	15048979	1.0	15048979	0.98	15048979	0.92	15038639	1.0	15048979	0.99
chr21	15051273	15050317	0.89	15050317	0.99	15051275	0.94	15050317	1.0	15050317	0.99
chr21	15056292	15056291	0.94	NA	NA	15056291	0.91	15056291	0.87	15056291	0.89
chr21	15064946	15064945	0.96	15016201	1.0	15022564	1.0	NA	NA	NA	NA
chr21	15070305	15069621	0.86	15068278	0.91	15068278	0.94	15069621	0.91	15068641	0.92
chr21	15072949	15072974	0.56	15072214	0.81	15068278	0.7	15072965	0.7	15073105	0.77
chr21	15074088	15067674	0.59	15067562	0.91	15068968	0.7	15067674	0.95	15068968	0.94
chr21	15078864	15078863	0.73	15078863	0.69	15078863	0.9	15078863	0.69	15078863	0.71
chr21	15084466	15084466	0.49	15088438	0.87	15085596	0.74	15085596	0.86	15085596	0.85
chr21	15087819	15087818	0.69	15088438	0.91	15087818	0.92	15087818	0.94	15085596	0.94
chr21	15097717	15092792	1.0	NA	NA	NA	NA	NA	NA	NA	NA
chr21	15098083	15098095	0.59	15098095	0.97	15098095	0.92	15098095	0.91	15098095	0.96
chr21	15099198	15099203	1.0	15099203	1.0	15099203	1.0	15099203	1.0	15099203	1.0
chr21	15100303	15101837	0.84	15100302	0.95	15100302	0.83	15100302	0.87	15100302	0.9
chr21	15102383	15101837	0.97	15101837	1.0	15101837	0.98	15102417	0.98	15101837	0.96
chr21	15103752	15103751	0.51	15103751	0.52	15103751	0.95	15103751	0.86	15103751	0.97
chr21	15108169	15108168	0.27	15108168	0.26	15103414	0.74	15108168	0.57	15108168	0.56
chr21	15108319	15108318	0.9	15108318	1.0	15108318	0.96	15108318	1.0	15108318	0.97
chr21	15115128	15115144	0.52	15114565	0.53	15115144	0.48	15109344	0.32	15113994	0.58
chr21	15115145	15115144	0.51	15114565	0.52	15115144	0.45	15109344	0.31	15113994	0.57
chr21	15116601	15116600	0.99	15116588	0.99	15116588	0.99	15116588	0.99	15116600	0.99
chr21	15117962	15134302	1.0	NA	NA	NA	NA	NA	NA	NA	NA
chr21	15120250	15126458	0.18	15116026	0.74	15129420	0.83	15127471	0.49	15123952	0.55
chr21	15123953	15123952	0.72	15123952	0.55	15123952	0.71	15125354	0.5	15125354	0.79
chr21	15125355	15127471	0.83	15125354	0.95	15125354	1.0	15135550	0.86	15125354	0.97
chr21	15128288	15128287	0.9	15128287	1.0	15128287	0.99	15128287	1.0	15125922	0.97
chr21	15130794	15130793	0.82	15124739	0.92	15130793	1.0	15130793	0.96	15130793	0.98
chr21	15133966	15145866	0.12	NA	NA	NA	NA	NA	NA	NA	NA
chr21	15136635	15136634	0.97	15136634	0.99	15136634	0.97	15136634	1.0	15136634	0.99
chr21	15138122	15130143	0.44	15122951	0.54	15130904	0.95	15124894	0.85	15131640	0.94
chr21	15141951	15141950	0.71	15141950	0.88	15144055	0.86	15141950	0.48	15141950	0.71
chr21	15146923	15146937	0.86	15145684	0.91	15145684	0.51	15146937	0.93	15146937	0.95
chr21	15149898	15149897	0.73	15150823	0.89	15149897	0.78	15150823	0.79	15150823	0.84
chr21	15155800	15156713	0.18	15156713	0.74	15148855	0.5	15163214	0.57	15156713	0.76
chr21	15163985	15163984	0.98	15163836	1.0	15163836	1.0	15163836	1.0	15163836	1.0
chr21	15167946	15167653	0.71	15171789	0.5	15167945	0.85	15167945	0.91	15167945	1.0
chr21	15176666	15177149	0.81	15177149	0.92	15177149	0.95	15177149	0.86	15177149	0.9
chr21	15180531	15211953	0.12	NA	NA	NA	NA	NA	NA	NA	NA
chr21	15192447	15177345	1.0	NA	NA	NA	NA	NA	NA	NA	NA
chr21	15192747	15180036	0.72	15190989	0.55	15192746	0.64	15192746	0.5	15192746	0.56
chr21	15195361	15196743	0.89	15195408	0.97	15190989	0.92	15196536	0.96	15195408	0.92
chr21	15201140	15202992	1.0	NA	NA	NA	NA	NA	NA	15182432	0.06
chr21	15202438	15202437	0.97	15192918	0.77	15202437	0.51	15202437	0.97	15195602	0.77
chr21	15213460	15214452	0.66	15214452	0.96	15214452	0.94	15214452	0.87	15213459	0.96
chr21	15219706	15219705	0.42	15223438	0.7	15219705	0.37	15219705	0.84	15219705	0.78
chr21	15220733	15220458	0.55	15220458	0.92	15222779	0.89	15220458	0.88	15222357	0.93
chr21	15225602	15230883	1.0	NA	NA	NA	NA	NA	NA	15204995	1.0
chr21	15227373	15252019	0.08	NA	NA	15179621	0.09	NA	NA	15221417	0.03
chr21	15228415	15228414	0.39	15223783	0.71	15226847	0.53	15228414	0.63	15228414	0.55
chr21	15229863	15229862	0.65	15229862	0.97	15229862	0.97	15229862	0.91	15229862	0.94
chr21	15229909	15230039	0.94	15230039	0.94	15229908	0.99	15230039	0.97	15234465	0.98
chr21	15230324	15230328	0.88	15230328	1.0	NA	NA	15195894	0.5	15230328	1.0
chr21	15230472	15193500	0.02	NA	NA	NA	NA	NA	NA	NA	NA
chr21	15232493	15232492	0.93	15232492	0.99	15231725	0.97	15232492	0.98	15230039	0.99
chr21	15237230	15235073	0.54	15237229	0.94	15233189	0.86	15235073	0.75	15233189	0.9
chr21	15239059	15239058	0.78	15225320	0.5	15239058	0.5	15239058	0.61	15230522	0.49
chr21	15239758	15235073	0.65	15238983	0.85	15238983	0.86	15229862	0.76	15235122	0.79
chr21	15244443	15244451	0.72	15244451	0.76	15244442	0.94	15244451	0.69	15244451	0.51
chr21	15247202	15247201	0.83	15206620	1.0	15247201	1.0	NA	NA	15247201	0.67
chr21	15249320	15249319	0.6	15248987	0.86	15248987	0.96	15248987	0.83	15249319	0.89
chr21	15255371	15232992	0.5	NA	NA	NA	NA	15215267	1.0	NA	NA
chr21	15258331	15249515	1.0	15258360	1.0	15308125	0.5	15239057	1.0	NA	NA
chr21	15264222	15264221	0.52	15264221	0.65	15264221	0.89	15264221	0.37	15264221	0.48
chr21	15266149	15275285	0.22	15267357	0.33	15266148	0.54	NA	NA	NA	NA
chr21	15267376	15267384	0.9	15245326	0.98	15245537	0.94	15267384	1.0	15263338	0.71
chr21	15269928	15269989	1.0	15224831	0.33	15272023	0.01	15269947	0.54	15271008	1.0
chr21	15270876	15270875	0.55	15226578	0.5	NA	NA	15277999	0.5	NA	NA
chr21	15272022	15272257	0.73	15287586	0.66	15273270	0.77	15284785	0.68	15273270	0.78
chr21	15281673	15249653	0.17	NA	NA	NA	NA	NA	NA	NA	NA
chr21	15282043	15282042	0.66	15235099	0.11	NA	NA	15282042	1.0	NA	NA
chr21	15283480	15283495	0.99	15283495	1.0	15283500	0.78	15283495	0.99	15283495	0.71
chr21	15284786	15287586	0.63	15287586	0.92	15273270	0.88	15287586	0.91	15287586	0.9
chr21	15288954	15288953	0.99	15288953	1.0	15284449	1.0	15288953	0.94	15288953	1.0
chr21	15297578	15297577	0.52	15297577	0.99	15297577	1.0	15297577	0.93	15297577	1.0
chr21	15298922	15298921	0.31	15291731	0.4	15298921	0.46	15317881	0.36	15299463	0.44
chr21	15299858	15299756	0.36	15299756	0.47	15299756	0.63	15301042	0.56	15299756	0.67
chr21	15304739	15304738	0.8	15304738	0.92	15299463	0.98	15304738	0.94	15304738	0.98
chr21	15310952	15299808	1.0	NA	NA	NA	NA	NA	NA	NA	NA
chr21	15314986	15315424	0.88	15313279	0.92	15313279	0.96	15314610	0.97	15314985	0.99
chr21	15316309	15316308	0.92	15316308	1.0	15345058	0.33	15287675	1.0	15345582	0.1
chr21	15316699	15316698	0.64	15316865	0.94	15316865	0.91	15313839	0.89	15313839	0.91
chr21	15318905	15318904	0.95	15317881	0.95	15318904	0.45	15318904	1.0	15318904	0.93
chr21	15323545	15323544	0.47	15323544	0.69	15323544	0.56	15323544	0.69	15323544	0.67
chr21	15331799	15293491	0.2	NA	NA	NA	NA	NA	NA	NA	NA
chr21	15332333	15327073	0.75	15332332	1.0	15332332	0.25	15332332	0.46	15332332	1.0
chr21	15338119	15316753	0.09	15338118	0.5	15335693	0.15	15331187	0.67	15338118	1.0
chr21	15345747	15345746	0.68	15344840	0.91	15344840	0.95	15344840	0.86	15350714	0.93
chr21	15346890	15346889	0.63	15346889	0.5	15346889	0.6	15346889	0.78	15346889	1.0
chr21	15350679	15350678	0.41	15350678	0.92	15336823	0.94	15350678	0.85	15350678	0.77
chr21	15354416	15354415	0.86	15354415	0.63	15354415	0.96	15354415	0.98	15354415	0.73
chr21	15357325	15357324	1.0	15357324	1.0	15357324	1.0	15357324	1.0	15357324	1.0
chr21	15363332	15363331	0.25	15363331	0.28	15351820	0.4	15362065	0.2	15363331	0.48
chr21	15370500	15371990	0.72	15370499	0.68	15370499	0.89	15370499	0.93	15336187	1.0
chr21	15392501	15392500	0.8	15392500	0.5	15392500	0.83	15392500	1.0	15392500	0.67
chr21	15396486	15402656	0.67	NA	NA	NA	NA	NA	NA	NA	NA
chr21	15399504	15399503	0.62	15399503	0.83	15400663	0.8	15393794	0.69	15398081	0.87
chr21	15412255	15417180	0.55	15411849	0.86	15411883	0.74	15412387	0.87	15411849	0.84
chr21	15436700	15436699	0.95	NA	NA	NA	NA	15431823	1.0	15436699	1.0
chr21	15436754	15436753	0.73	15436753	0.8	15437592	0.59	15436753	0.84	15437592	0.77
chr21	15445742	15445741	0.57	15445741	0.69	15445741	0.9	15445741	0.75	15443698	0.69
chr21	15446945	15404002	0.5	NA	NA	NA	NA	NA	NA	NA	NA
chr21	15448396	15400275	1.0	NA	NA	NA	NA	NA	NA	15448395	0.81
chr21	15455149	15447630	0.85	15444992	0.97	15450522	0.99	15447630	0.98	15454047	0.95
chr21	15457480	15457479	0.96	15457479	0.79	15457479	0.95	15457479	0.87	15457479	0.96
chr21	15459295	15453897	0.32	15459294	0.86	15462957	0.65	15459294	0.6	15462957	0.61
chr21	15470779	15492979	0.36	15470840	0.4	15471714	0.46	15482107	0.3	15471714	0.44
chr21	15471646	15473888	0.39	15473888	0.67	15471645	0.84	15471157	0.8	15471645	0.85
chr21	15472424	15476960	1.0	NA	NA	NA	NA	NA	NA	15444089	1.0
chr21	15482108	15482552	0.62	15482107	0.64	15482107	0.51	15479046	0.81	15480218	0.95
chr21	15482551	15482551	0.97	15482551	0.64	15485679	0.93	15482551	0.51	15482551	0.85
chr21	15486570	15486580	0.81	NA	NA	NA	NA	NA	NA	NA	NA
chr21	15486673	15486672	1.0	NA	NA	NA	NA	NA	NA	15517112	0.2
chr21	15489289	15489300	1.0	15489300	0.9	15489300	0.95	15488827	0.78	15489300	0.94
chr21	15489832	15474241	0.03	NA	NA	NA	NA	NA	NA	NA	NA
chr21	15492732	15492731	0.88	15492731	1.0	15492731	1.0	15492731	0.79	15492731	1.0
chr21	15493735	15493734	1.0	15450542	1.0	15493734	0.34	NA	NA	NA	NA
chr21	15495553	15495232	0.66	15490776	0.89	15495563	0.82	15494757	0.71	15495563	0.92
chr21	15519444	15509117	0.48	15511835	0.46	15519528	0.73	15513502	0.51	15519528	0.62
chr21	15520130	15520584	0.83	15520444	0.92	15520129	0.95	15514669	0.95	15510256	0.91
chr21	15526728	15526825	0.88	15531192	1.0	15526488	0.96	15526825	0.95	15526736	0.94
chr21	15534095	15504686	0.54	15534715	0.6	15534094	0.65	15534094	0.46	15534094	0.46
chr21	15543856	15543855	0.97	15543855	0.96	15544564	0.71	15543855	0.8	15544564	0.74
chr21	15552166	15552165	0.52	15551285	0.9	15551809	0.9	15551285	0.79	15551809	0.91
chr21	15566192	15568018	0.21	15566233	0.54	15566233	0.4	15567662	0.28	15566233	0.56
chr21	15567654	15567658	0.83	15567658	0.89	15567658	1.0	15567658	0.51	15567658	0.57
chr21	15569064	15569063	1.0	NA	NA	NA	NA	15563902	1.0	NA	NA
chr21	15570044	15570043	0.74	15570043	0.77	15570043	0.74	15570043	0.72	15570043	0.78
chr21	15572314	15572313	0.79	15572320	0.61	NA	NA	15572320	1.0	15572320	1.0
chr21	15574441	15574440	0.98	15574440	0.99	15574440	1.0	15574440	1.0	15574440	0.98
chr21	15575687	15575686	0.63	15575686	0.95	15575686	0.98	15575686	0.9	15575686	0.97
chr21	15583008	15582694	0.79	15579742	0.93	15574440	1.0	15581366	0.89	15579622	1.0
chr21	15587478	15587733	0.97	15583526	0.99	15574440	1.0	15586954	0.99	15579622	0.91
chr21	15588696	15588696	0.98	15583526	1.0	NA	NA	15588271	1.0	15579860	1.0
chr21	15590892	15576850	1.0	NA	NA	NA	NA	15566230	1.0	15590886	0.16
chr21	15591664	15591663	1.0	15567902	1.0	NA	NA	NA	NA	NA	NA
chr21	15596470	15596469	0.72	15596469	0.61	15596469	0.27	15596469	0.47	15596469	0.56
chr21	15597540	15606585	0.34	15596255	0.73	15598299	0.98	15606585	0.53	15598299	0.82
chr21	15606237	15606236	0.95	15606615	0.96	15606236	0.99	15606615	0.91	15606236	0.95
chr21	15606728	15606727	0.79	15606727	0.44	NA	NA	15606727	0.84	15606727	0.75
chr21	15613840	15608139	0.25	15613862	0.25	15613862	0.21	15613862	0.26	15613862	0.15
chr21	15617328	15617327	0.94	15617327	0.79	NA	NA	15617327	0.9	15617327	0.67
chr21	15625607	15625597	0.55	15625630	0.78	15625630	0.8	15625630	0.81	15625630	0.71
chr21	15628596	15629487	0.99	15628595	1.0	15629317	0.97	15629317	0.99	15625692	0.98
chr21	15629254	15629253	0.25	15627049	0.77	15626174	0.54	15629895	0.82	15626174	0.57
chr21	15629909	15629919	0.93	15629919	1.0	15629919	0.99	15629919	0.95	15625692	0.99
chr21	15632312	15632311	0.98	15628735	0.99	15628735	0.99	15632311	0.96	15632311	1.0
chr21	15636905	15635782	0.74	15635782	0.9	15638460	0.9	15635782	0.86	15628735	0.85
chr21	15640293	15655844	0.23	15640482	0.33	15641881	0.58	15655558	0.17	15640292	0.28
chr21	15645363	15645362	0.93	15645362	0.98	15649918	1.0	15645362	0.96	15643136	0.98
chr21	15645873	15647531	0.88	15645872	0.82	NA	NA	15653237	0.71	15681679	0.25
chr21	15646710	15646709	0.99	15646709	0.8	NA	NA	15646709	0.84	15646709	1.0
chr21	15648417	15648416	1.0	15648414	1.0	15648416	0.64	NA	NA	NA	NA
chr21	15652757	15652756	1.0	15652756	0.63	15652756	0.7	15642389	1.0	15652756	1.0
chr21	15655205	15628489	0.12	NA	NA	NA	NA	NA	NA	NA	NA
chr21	15659543	15661139	0.57	15659269	0.76	15659269	0.87	15659542	0.58	15659269	0.75
chr21	15664869	15664857	0.67	15662034	0.56	15661304	0.53	15662034	0.54	15662034	0.53
chr21	15667565	15667569	0.54	15669379	0.7	15667569	0.77	15667569	0.67	15665662	0.51
chr21	15669218	15669412	0.66	15669412	0.91	15669217	0.99	15669412	0.76	15665733	0.79
chr21	15670158	15670134	0.99	15661139	1.0	NA	NA	15669872	1.0	15641498	1.0
chr21	15672189	15672188	0.76	15671422	0.81	15672890	0.95	15671422	0.79	15669438	0.9
chr21	15678835	15678834	0.55	15678006	0.66	15678006	0.72	15678006	0.59	15676677	0.66
chr21	15681758	15648062	1.0	NA	NA	15704676	0.03	NA	NA	NA	NA
chr21	15687704	15687709	0.44	15676626	0.17	15687709	0.44	15687709	1.0	15676047	1.0
chr21	15690713	15690736	0.97	15690744	0.83	15690744	0.95	15690744	0.94	15690744	0.95
chr21	15704675	15701194	0.63	15701194	0.53	15704652	0.49	15704235	0.67	15698196	0.7
chr21	15704677	15701194	0.65	15701194	0.53	15704652	0.49	15704235	0.67	15698196	0.67
chr21	15706445	15732741	0.5	NA	NA	15706446	1.0	NA	NA	NA	NA
chr21	15708622	15687332	0.06	NA	NA	NA	NA	NA	NA	NA	NA
chr21	15708937	15708936	0.21	15720181	0.68	15727956	0.77	15695563	0.72	15706524	0.62
chr21	15712340	15755219	0.02	NA	NA	NA	NA	NA	NA	NA	NA
chr21	15712933	15712945	0.99	15675565	0.5	15712945	1.0	15712883	1.0	NA	NA
chr21	15714379	15727779	0.46	15713936	0.32	15714437	0.51	15706182	0.31	15713936	0.51
chr21	15715288	15715287	0.6	15715287	0.87	15715287	1.0	15715287	0.88	15713936	0.99
chr21	15730357	15730356	0.61	15730361	0.85	15719675	0.89	15730361	0.69	15730361	0.46
chr21	15735965	15735982	0.44	15735982	0.46	15736088	0.49	15735968	0.45	15736088	0.59
chr21	15736915	15736914	0.28	15729759	0.67	15736914	0.25	15736914	1.0	15736914	0.81
chr21	15737833	15736561	0.91	15737832	1.0	15737832	0.44	NA	NA	15737832	1.0
chr21	15741130	15741132	1.0	15737845	1.0	15741132	0.99	15741132	1.0	15741132	0.99
chr21	15741289	15741288	0.89	15741288	0.62	15741288	0.57	15741288	0.68	15741288	0.6
chr21	15742108	15742107	0.47	15742107	0.87	15742107	0.97	15742107	0.76	15741132	0.88
chr21	15744323	15735737	1.0	15735737	1.0	15746497	0.99	15736945	1.0	15744323	1.0
chr21	15744586	15746069	0.98	15737845	0.97	15745130	0.97	15742177	0.97	15744997	0.98
chr21	15745031	15736493	0.5	NA	NA	NA	NA	NA	NA	NA	NA
chr21	15749013	15749012	0.8	15749012	0.58	15731775	0.01	15749012	0.73	15751518	0.25
chr21	15750614	15744540	0.85	15735737	0.98	15744540	1.0	15736945	1.0	15744323	0.93
chr21	15750853	15750852	0.98	15750852	1.0	15741715	1.0	15750852	1.0	15741131	1.0
chr21	15753705	15753704	0.61	15753704	0.97	15753704	0.87	15753704	0.81	15753704	0.78
chr21	15755153	15713892	0.71	15712459	1.0	15735964	0.07	15706507	0.75	15778067	0.5
chr21	15764317	15764316	0.93	15764316	0.97	15744540	0.93	15764316	0.97	15744323	0.99
chr21	15771672	15771125	0.8	15769862	0.91	15769265	0.99	15769862	0.91	15769265	1.0
chr21	15773474	15753226	0.1	NA	NA	NA	NA	NA	NA	NA	NA
chr21	15783203	15771682	0.51	15753935	0.65	15769265	0.61	15749569	0.57	15771125	0.61
chr21	15783794	15775920	0.84	15740095	0.97	15769265	0.97	15775920	0.94	15771125	0.68
chr21	15784573	15814562	0.06	NA	NA	15807854	0.33	NA	NA	NA	NA
chr21	15784973	15784972	0.94	15784972	0.93	15782437	0.96	15784972	0.91	15744323	0.83
chr21	15785920	15809554	0.85	15785919	0.4	15785919	0.77	15785919	1.0	15785919	0.12
chr21	15790651	15790650	0.61	15753935	0.63	15790650	0.85	15749161	0.5	15790650	0.86
chr21	15794806	15809554	0.04	NA	NA	NA	NA	NA	NA	NA	NA
chr21	15800527	15800536	0.71	15809002	0.95	15800536	0.93	15800536	0.89	15800536	0.97
chr21	15808546	15808366	0.5	15808546	0.56	15805485	0.75	15808366	0.61	15845135	0.68
chr21	15812651	15812650	0.81	15812650	0.27	15797764	0.99	15812650	0.78	15797764	0.96
chr21	15817174	15817173	0.94	15817173	0.91	15817173	0.6	15817173	0.53	15817173	0.56
chr21	15827753	15806078	0.69	15828108	0.6	15825851	0.82	15831466	0.69	15831466	0.76
chr21	15827862	15827868	0.84	15827866	0.79	NA	NA	15827866	0.78	15827866	1.0
chr21	15832725	15832724	0.99	15832724	0.97	15832724	1.0	15832724	1.0	15832724	1.0
chr21	15834437	15834436	0.87	15834436	0.75	NA	NA	15834436	0.37	15831955	0.33
chr21	15837942	15815879	1.0	15837941	0.73	NA	NA	15837941	0.29	15837941	1.0
chr21	15850554	15850553	0.87	NA	NA	15850553	0.5	15812699	1.0	15850553	0.67
chr21	15851503	15851503	0.79	15851503	0.8	15851503	0.97	15851503	0.9	15852286	0.67
chr21	15854137	15876539	0.58	15830197	0.96	15848530	0.98	15807837	1.0	15807837	1.0
chr21	15854447	15854452	1.0	15854452	1.0	NA	NA	15854452	0.67	NA	NA
chr21	15856469	15856478	1.0	15856478	1.0	15856478	0.5	15856478	0.66	15856468	1.0
chr21	15859200	15851191	0.96	15859199	0.97	15848530	1.0	15810990	1.0	15859199	1.0
chr21	15859992	15859992	0.23	15857642	0.76	15859991	0.88	15859991	0.74	15859991	0.9
chr21	15860954	15873780	0.48	15873780	0.54	15858670	0.68	15828108	0.54	15873914	0.47
chr21	15862749	15862465	0.71	15862748	0.58	15848176	0.74	15862748	0.61	15858087	0.62
chr21	15864159	15864485	0.69	15864158	0.49	15864158	0.68	15864158	0.44	15864158	0.69
chr21	15864486	15846475	0.5	15817923	1.0	NA	NA	15864485	0.46	15864485	0.93
chr21	15866202	15873780	0.44	15866202	0.81	15854072	0.93	15866202	0.85	15866202	0.87
chr21	15869249	15869248	0.97	15869248	0.96	15869248	0.75	15869248	0.95	15869248	0.96
chr21	15873278	15873277	0.93	NA	NA	15873277	1.0	15827868	1.0	15859971	0.99
chr21	15880357	15880356	0.55	15880356	0.71	15919596	0.03	15880356	0.5	15880356	0.8
chr21	15882848	15882847	0.44	15882847	1.0	NA	NA	NA	NA	NA	NA
chr21	15883423	15890152	0.7	15851503	0.5	15883422	0.92	15851503	0.56	15883422	0.68
chr21	15883591	15883590	0.74	15862854	0.84	15895889	0.95	15883590	0.85	15883590	0.89
chr21	15884470	15884469	0.48	15884469	0.52	15839434	0.71	15884469	0.55	15884469	0.54
chr21	15887298	15848187	0.98	15850407	0.5	15887297	1.0	15850407	0.75	15887297	0.64
chr21	15891364	15891363	0.24	15891363	0.15	15914295	0.54	15895544	0.22	15889554	0.26
chr21	15891808	15891807	0.87	15891807	0.96	15891807	0.88	15891807	0.62	15891807	0.94
chr21	15893479	15893478	0.98	15893696	0.92	15893478	0.98	15893478	0.86	15893478	0.97
chr21	15893869	15893868	0.44	15893868	0.78	15874894	0.72	15904103	0.6	15893868	0.73
chr21	15895048	15895047	0.93	15867412	0.89	15895889	0.96	15895047	0.93	15906095	0.96
chr21	15902408	15902407	0.85	15919933	0.21	15899659	0.45	15899659	0.48	15902407	0.39
chr21	15905522	15905521	0.78	15905521	0.81	15905521	0.97	15905521	0.77	15905521	0.69
chr21	15905809	15905808	0.99	NA	NA	NA	NA	15905808	0.73	NA	NA
chr21	15907325	15907324	0.8	15907324	0.47	15928031	0.21	15907324	0.72	15907324	0.42
chr21	15921344	15919093	1.0	15921343	0.91	15873868	1.0	15908556	0.98	15921343	1.0
chr21	15922164	15922163	0.87	15922163	0.9	15922163	0.67	15922163	0.87	15873655	0.64
chr21	15931058	15931057	0.88	15883422	0.2	NA	NA	NA	NA	15950367	0.05
chr21	15933791	15924904	0.64	15904633	0.67	15933800	0.28	15933800	0.75	15888279	0.05
chr21	15942759	15942758	0.62	15948703	0.73	15942758	0.88	15948703	0.77	15942758	0.79
chr21	15955329	15955328	0.71	15955328	0.92	15955328	1.0	15955328	0.76	15955328	0.5
chr21	15956506	15956505	0.5	15956505	0.86	15956701	0.69	15957033	0.69	15956505	0.88
chr21	15959006	15952754	0.22	15960161	0.91	15950438	0.93	15967562	0.84	15965086	0.89
chr21	15963134	15963133	0.8	15963133	0.51	15963133	0.53	15965861	0.32	15963133	0.82
chr21	15963429	15963428	0.99	15963428	0.97	15963428	1.0	15963428	0.98	15963428	0.99
chr21	15971195	15971191	0.28	15971191	0.26	15945631	0.33	15971191	0.21	15971191	0.27
chr21	15972894	15972893	0.92	15972893	0.93	15975944	0.51	15972893	0.97	15972893	1.0
chr21	15974081	15974080	0.52	15974080	0.65	15974080	1.0	15975165	0.38	15974080	0.89
chr21	15974836	15973928	0.37	15976953	0.62	15980562	0.47	15975729	0.65	15976953	0.62
chr21	15985762	15985761	0.58	15991034	0.86	15983548	0.88	15999530	0.79	15991034	0.87
chr21	15987744	15987772	0.76	15987772	0.93	15987772	0.94	15987772	0.84	15987772	0.9
chr21	15988227	16000762	0.47	15988226	0.99	15983548	0.96	15988226	0.86	15988226	0.93
chr21	15992099	15949555	1.0	NA	NA	NA	NA	NA	NA	NA	NA
chr21	15993247	15996532	0.84	15990329	0.91	15999530	0.87	15996532	0.9	15997519	0.93
chr21	15998974	15981284	0.63	15981284	0.78	15982604	0.25	15981284	0.52	15976065	0.12
chr21	16002985	16002984	0.97	16002984	1.0	16002984	1.0	16002984	1.0	NA	NA
chr21	16003384	16003397	0.99	16003397	0.98	16000633	1.0	16003397	1.0	16003397	1.0
chr21	16004709	16004708	0.91	15968224	0.67	16004708	0.16	16004708	0.79	16004708	1.0
chr21	16007692	16007691	0.5	16007691	0.25	16007691	1.0	16007691	1.0	15974446	0.25
chr21	16008278	16022583	0.65	16010596	0.83	16008229	0.84	16018157	0.78	16012318	0.89
chr21	16011788	16012318	0.52	16008975	0.79	16014456	0.91	16014456	0.8	16014456	0.77
chr21	16012632	16012631	0.74	16012830	0.99	16012038	0.99	16012318	0.88	16012038	0.99
chr21	16014721	15965996	0.1	16021774	1.0	16014720	0.5	NA	NA	16012528	0.41
chr21	16026280	16027130	0.66	16026302	0.75	16026279	0.64	16012742	0.7	16026279	0.6
chr21	16029418	16029417	0.51	16029417	1.0	16029417	0.25	16029417	0.5	16029429	0.48
chr21	16033977	16033962	0.86	16033962	0.96	16033976	0.46	16033962	0.92	16033976	0.97
chr21	16036689	16035436	1.0	16030755	0.97	16009568	1.0	16030755	1.0	16036688	1.0
chr21	16046535	16046534	0.82	16046534	0.98	16046534	0.3	16046534	0.9	16046534	0.47
chr21	16052752	16052761	0.57	16053858	0.57	16052751	1.0	16053858	0.34	16053858	0.91
chr21	16057473	16057395	0.97	16057395	0.99	16057472	1.0	16057395	1.0	16057395	1.0
chr21	16060042	16060059	0.97	16060059	1.0	NA	NA	16060059	1.0	16060059	0.62
chr21	16063690	16063733	0.46	16063733	0.72	16063733	0.12	16063733	0.5	16063733	0.78
chr21	16068525	16068550	1.0	NA	NA	NA	NA	NA	NA	16068550	1.0
chr21	16081823	16075591	0.5	16081822	0.33	16100104	0.12	16081822	0.64	16081822	0.89
chr21	16088537	16088536	0.73	16088536	0.33	16088536	1.0	16088536	1.0	16088536	0.22
chr21	16091623	16097944	0.76	16095989	0.92	16097944	1.0	16097944	0.9	16108486	0.96
chr21	16093975	16093974	0.88	NA	NA	NA	NA	NA	NA	16093974	0.32
chr21	16095631	16095267	0.43	16100369	0.56	16101623	0.45	16095824	0.49	16095824	0.64
chr21	16095995	16097361	0.74	16095994	0.47	16072534	0.28	16136389	0.51	16076227	0.64
chr21	16097598	16092495	0.7	16100046	0.73	16097613	0.91	16100046	0.87	16097613	0.95
chr21	16105074	16101499	0.74	16137156	0.76	16114232	0.65	16079956	0.46	16108486	0.9
chr21	16114233	16114232	0.87	16115799	0.9	16114232	0.82	16101623	0.93	16114232	0.94
chr21	16114869	16114868	1.0	NA	NA	NA	NA	NA	NA	NA	NA
chr21	16115155	16080553	1.0	NA	NA	NA	NA	NA	NA	16156663	0.03
chr21	16116725	16108486	0.67	16116724	0.92	16116724	0.88	16116724	0.85	16116724	0.99
chr21	16121915	16121914	0.97	16121914	0.67	16133148	0.25	16121914	0.37	16121914	0.29
chr21	16138681	16138680	0.5	16138680	1.0	16138680	0.44	16146116	0.1	NA	NA
chr21	16139463	16135326	1.0	NA	NA	16142932	0.02	16119549	1.0	NA	NA
chr21	16142026	16142025	0.61	16142025	0.5	16142025	0.33	16142025	1.0	16114269	0.67
chr21	16154217	16153476	0.99	NA	NA	NA	NA	16153476	1.0	NA	NA
chr21	16154947	16154877	0.87	16155164	0.97	16154877	0.78	16155164	0.94	16155164	0.93
chr21	16157677	16157921	0.66	16157701	0.97	16154877	0.81	16156855	0.95	16157778	0.92
chr21	16161147	16161151	0.62	16161151	0.85	16161151	0.88	16161151	0.83	16161151	0.89
chr21	16167143	16157676	0.28	16174907	0.68	16163927	0.83	16163927	0.7	16162881	0.72
chr21	16170253	16172610	0.7	16170252	0.9	16170252	1.0	16170252	0.72	16170252	1.0
chr21	16174535	16174534	1.0	16174534	1.0	16174534	1.0	16182616	0.5	16174964	0.12
chr21	16175190	16175205	1.0	NA	NA	NA	NA	NA	NA	16187570	0.01
chr21	16178921	16176453	0.48	16178918	0.9	16162045	0.54	16176788	0.45	16178918	0.67
chr21	16179351	16150583	0.17	16179350	1.0	16206365	0.22	16179350	1.0	16179350	1.0
chr21	16183299	16183295	0.95	16183336	1.0	NA	NA	16183336	0.33	NA	NA
chr21	16184812	16184811	0.54	16184811	1.0	16184811	1.0	16184811	0.42	16184811	0.56
chr21	16187568	16187562	0.97	16187356	0.68	16187562	0.54	16187562	0.92	16187570	0.78
chr21	16187807	16187854	0.94	16178962	1.0	16187844	1.0	16187854	0.82	NA	NA
chr21	16192978	16192977	0.8	16193921	0.73	16192977	0.34	16189450	0.73	16194754	0.68
chr21	16197310	16189334	0.23	16189133	0.72	16197310	0.5	16192390	0.57	16189334	0.56
chr21	16198589	16203921	0.01	NA	NA	NA	NA	NA	NA	NA	NA
chr21	16205191	16205190	0.63	16205190	0.86	16205190	0.95	16205190	0.86	16205190	0.87
chr21	16207977	16209488	0.62	16209488	0.96	16206128	0.6	16207969	0.91	16206128	0.97
chr21	16213875	16214729	0.67	16214729	0.84	16210818	0.71	16214729	0.88	16213658	0.8
chr21	16221759	16221762	0.9	NA	NA	NA	NA	NA	NA	16218099	0.67
chr21	16233472	16229805	0.35	16193304	0.5	NA	NA	16202875	1.0	16233479	0.5
chr21	16233499	16233498	1.0	NA	NA	NA	NA	NA	NA	NA	NA
chr21	16236739	16236738	0.82	16230550	0.97	16236738	0.99	16236738	0.9	16235336	1.0
chr21	16237704	16237703	0.9	16237703	0.81	16237703	0.8	16237703	0.97	16237703	0.75
chr21	16238049	16237941	0.38	16230550	0.77	16236413	0.87	16230550	0.59	16234787	0.76
chr21	16244462	16244461	0.95	16244461	0.75	16244461	0.51	16223781	1.0	16244461	0.8
chr21	16244621	16244620	0.84	16244620	0.82	16245021	0.88	16244620	0.88	16242356	0.75
chr21	16247684	16247683	0.58	16247683	0.85	16247683	0.84	16247683	0.75	16247683	0.73
chr21	16248031	16249007	0.42	16242356	0.59	16245021	0.91	16243365	0.57	16242356	0.76
chr21	16249006	16249010	0.26	16249010	0.5	16249010	0.45	16249010	0.66	16206344	0.2
chr21	16251227	16251396	0.68	16250766	0.94	16251227	0.84	16251227	0.91	16251227	0.97
chr21	16251371	16251396	0.94	16245514	1.0	16292915	0.06	16251396	0.96	NA	NA
chr21	16252782	16252781	0.98	16252781	1.0	16252781	0.99	16252781	1.0	16250837	1.0
chr21	16254112	16254111	0.73	16254111	0.79	16254111	0.97	16254111	0.65	16254111	0.79
chr21	16260029	16260028	0.99	16258892	0.99	16255682	0.71	16259107	1.0	16260043	1.0
chr21	16261362	16259480	0.94	16261204	1.0	16256368	1.0	16259107	0.98	16256368	1.0
chr21	16263846	16263879	1.0	16218757	1.0	16263879	0.5	16215719	1.0	16263860	0.75
chr21	16265716	16265175	0.78	16265715	0.88	16266108	0.56	16265715	0.69	16265715	0.81
chr21	16268390	16268389	0.75	16268389	0.97	16268389	0.87	16268389	0.98	16268389	0.9
chr21	16269921	16269920	1.0	16269920	1.0	16269920	1.0	NA	NA	16269920	1.0
chr21	16273814	16271231	0.63	16241232	0.22	16273813	0.33	16273813	0.5	16273813	0.25
chr21	16274638	16274637	0.57	16275172	0.85	16274637	0.94	16275172	0.86	16274637	0.87
chr21	16283159	16282518	0.48	NA	NA	NA	NA	NA	NA	NA	NA
chr21	16284658	16296135	0.16	16286559	0.51	16285831	0.35	16287469	0.47	16284658	0.52
chr21	16284769	16284773	0.57	16251559	1.0	NA	NA	NA	NA	16284773	0.99
chr21	16286560	16287339	0.71	16286559	0.98	16286559	0.52	16286559	0.91	16286559	0.98
chr21	16290312	16290311	0.82	16290311	0.71	16290311	1.0	16290311	0.83	16290311	0.67
chr21	16296728	16278752	0.25	NA	NA	16322372	0.33	NA	NA	NA	NA
chr21	16305603	16305602	0.95	16305602	0.96	16305602	0.98	16305602	0.92	16305602	0.99
chr21	16310009	16310008	0.9	16310008	0.5	16310008	0.64	16310008	0.3	16310008	1.0
chr21	16311491	16298013	1.0	16311490	0.79	NA	NA	16311490	1.0	16311490	1.0
chr21	16315876	16315875	0.5	16315875	1.0	16315875	0.5	16315875	1.0	16315875	0.82
chr21	16316041	16316078	0.97	16290437	1.0	16303715	0.08	16314811	1.0	16340026	0.03
chr21	16319639	16319638	1.0	NA	NA	16324492	1.0	NA	NA	NA	NA
chr21	16320707	16320706	0.64	16320706	0.57	16320706	0.5	16320706	0.82	16320706	0.75
chr21	16320845	16320844	0.23	16320844	0.94	16320844	0.89	16320844	0.89	16321344	0.93
chr21	16324595	16370156	0.12	16314010	1.0	16374122	0.02	16324594	1.0	16324594	1.0
chr21	16325630	16325629	0.98	16327318	0.9	16325629	0.93	16325629	0.95	16325629	0.83
chr21	16325924	16325934	0.54	16327318	0.54	16325629	0.75	16325629	0.73	16325629	0.71
chr21	16334137	16330695	0.49	16334153	0.36	16330695	0.69	16330695	0.82	16330695	0.93
chr21	16339960	16350884	0.7	16339959	1.0	16339980	1.0	16339959	1.0	16339959	0.97
chr21	16342011	16342010	0.59	16342010	0.6	16342010	0.92	16342010	0.71	16342010	0.75
chr21	16343728	16343727	0.86	16346302	0.26	16343727	0.81	16343727	0.66	16336478	0.83
chr21	16349644	16343672	0.84	16336045	0.43	16352508	0.91	16349643	0.72	16349643	0.33
chr21	16357493	16357476	0.62	16357476	0.65	16356380	0.38	16357476	0.64	16357476	0.7
chr21	16364596	16319999	0.33	NA	NA	NA	NA	NA	NA	NA	NA
chr21	16364638	16364637	0.46	16364637	0.93	16364637	0.25	16364637	0.73	16364637	0.72
chr21	16366571	16366584	0.87	16384057	0.11	NA	NA	16320426	1.0	NA	NA
chr21	16368734	16368735	0.52	16368735	0.89	16368735	0.96	16368735	0.77	16368735	0.83
chr21	16372864	16372671	0.82	16371111	0.95	16371447	0.99	16371778	0.91	16372762	0.95
chr21	16373579	16373578	0.8	16373578	0.93	16373261	0.8	16373578	0.76	16373578	0.59
chr21	16387373	16385802	0.6	16385802	0.76	16385802	0.61	16385802	0.72	16385802	0.81
chr21	16388154	16388153	0.82	16388166	0.75	16353945	0.67	16388153	0.67	16388153	0.67
chr21	16389399	16384805	0.54	16385920	0.95	16389398	0.86	16385920	0.81	16385920	0.7
chr21	16393298	16393532	0.58	16380560	0.45	16393299	0.88	16393299	0.47	16393532	0.59
chr21	16399731	16397215	0.53	16397420	0.89	16400432	0.97	16397420	0.88	16400432	0.94
chr21	16400737	16400748	0.96	16363376	1.0	NA	NA	16392111	1.0	NA	NA
chr21	16405786	16405799	1.0	NA	NA	16375678	0.11	NA	NA	NA	NA
chr21	16407333	16407332	0.59	16403291	0.77	16405707	0.91	16403291	0.84	16403291	0.67
chr21	16407531	16424690	0.5	16413138	0.03	NA	NA	16396846	1.0	NA	NA
chr21	16413069	16413068	0.66	16405301	1.0	16413068	1.0	16405301	1.0	16400432	0.5
chr21	16414148	16414147	0.76	16414147	0.63	16414147	0.98	16414147	0.88	16414147	0.6
chr21	16415006	16415005	0.85	16415005	0.99	16415005	0.99	16415005	1.0	16415005	0.98
chr21	16419489	16419488	0.57	16419488	0.89	16419488	0.82	16419488	0.85	16419488	0.81
chr21	16420341	16427371	0.65	16420340	0.89	16420340	0.39	16420340	0.41	16420340	0.39
chr21	16431758	16431757	0.61	16431757	0.92	16431757	0.76	16431757	0.9	16431757	0.89
chr21	16435810	16435809	0.51	16435809	0.76	16435809	0.96	16435809	0.59	16435809	0.77
chr21	16437303	16437310	0.72	16434292	0.73	16437310	0.64	16437310	0.7	16437310	0.71
chr21	16441385	16441390	1.0	16441390	1.0	16441390	1.0	16441390	0.96	16441390	1.0
chr21	16448713	16443854	0.91	16447276	0.97	16443064	0.97	16443064	0.96	16447792	0.96
chr21	16448774	16441562	0.46	16442589	0.42	16442589	0.26	16442589	0.54	16445622	0.42
chr21	16458554	16458556	1.0	NA	NA	NA	NA	NA	NA	NA	NA
chr21	16462413	16460060	0.49	16462417	0.29	16462417	0.48	16485634	0.22	16459710	0.59
chr21	16466325	16466330	0.97	16462415	1.0	NA	NA	16462415	0.91	NA	NA
chr21	16478618	16472819	0.87	16478617	0.79	16478617	0.53	16470218	0.42	16466773	0.65
chr21	16480611	16480610	0.95	16463262	1.0	16480610	1.0	16480610	0.92	16466449	0.94
chr21	16481755	16475039	0.42	16481754	0.17	16460060	0.28	16481754	0.23	16466773	0.36
chr21	16481866	16483008	0.82	16463262	0.8	16460371	0.98	16483008	0.94	16466773	0.99
chr21	16483051	16475039	0.72	16483050	0.35	16475039	0.92	16484029	0.77	16466773	0.42
chr21	16491401	16488336	0.58	NA	NA	NA	NA	16488336	0.6	NA	NA
chr21	16491747	16448771	0.4	NA	NA	NA	NA	NA	NA	NA	NA
chr21	16492074	16492099	0.25	NA	NA	16492099	0.69	NA	NA	16519488	0.25
chr21	16494115	16494114	0.56	16494114	0.6	16494114	0.32	16494114	0.29	16494114	0.5
chr21	16496717	16484482	0.17	NA	NA	NA	NA	NA	NA	NA	NA
chr21	16502877	16498984	0.84	16498984	1.0	16493940	0.86	16498984	0.75	16502876	0.97
chr21	16503580	16500938	0.6	16503579	0.29	16503579	0.44	16500938	0.3	16503579	0.55
chr21	16513877	16513876	0.79	16524762	0.03	16513876	0.25	16513876	0.64	16513876	1.0
chr21	16518497	16518537	1.0	NA	NA	NA	NA	16488320	1.0	NA	NA
chr21	16520902	16521090	0.23	16503047	0.22	16525112	0.15	16499860	0.04	16527087	0.22
chr21	16525113	16525112	0.71	16525112	0.57	16525112	0.4	16525112	0.61	16525112	0.32
chr21	16527224	16526483	0.67	16500388	0.75	16526483	0.97	16523121	0.8	16526483	0.97
chr21	16527406	16527405	0.5	16527405	0.25	16527405	0.36	16527405	0.25	16527405	0.59
chr21	16529721	16529806	0.98	16481254	1.0	16492453	1.0	16524104	0.96	16527087	1.0
chr21	16534883	16534882	0.85	16534882	0.36	16567865	0.18	16534882	0.55	16534882	0.48
chr21	16534952	16534957	0.62	16534957	0.27	16534970	0.37	16526483	0.46	16534957	0.44
chr21	16535077	16520352	0.77	16489403	0.99	16530237	0.92	16520930	0.58	16513706	0.45
chr21	16544226	16526483	0.56	16544225	0.17	16495968	0.71	16542894	0.49	16545346	0.81
chr21	16550154	16550153	0.9	16550153	1.0	16550153	0.85	16550153	0.77	16550153	1.0
chr21	16552750	16552934	0.86	16552749	0.56	16546773	0.75	16549183	0.85	16552934	0.86
chr21	16553245	16553244	0.96	16553244	0.68	16553203	0.94	16553203	0.92	16553244	0.97
chr21	16555773	16555772	0.75	16555695	0.6	16555772	0.86	16555772	0.87	16552749	0.84
chr21	16555926	16555925	1.0	NA	NA	NA	NA	NA	NA	NA	NA
chr21	16564386	16564389	1.0	NA	NA	16552913	1.0	NA	NA	16564389	1.0
chr21	16574892	16574899	0.86	NA	NA	NA	NA	16574899	1.0	16564389	1.0
chr21	16574957	16574981	0.97	16549861	1.0	16574981	0.63	16549861	0.67	16574981	0.4
chr21	16575586	16575585	0.75	16576733	0.86	16575585	0.95	16576568	0.69	16576733	0.93
chr21	16581343	16575190	0.55	16581348	0.61	16581348	0.87	16575190	0.49	16578220	0.91
chr21	16584312	16584312	0.38	16584312	0.43	16584312	0.41	16584312	0.37	16584312	0.48
chr21	16584794	16584804	0.71	16584804	0.47	16584793	0.65	16584804	0.59	16584793	0.2
chr21	16584886	16584885	0.96	16584885	0.56	16584885	0.32	16584885	0.49	16536339	0.5
chr21	16586599	16586605	0.88	16586605	0.52	16586605	0.49	16586605	0.81	16586605	0.69
chr21	16587737	16587746	0.59	16587736	0.37	16565059	0.6	16543970	0.33	16578220	0.8
chr21	16588407	16550343	1.0	16588422	1.0	16615661	0.44	NA	NA	16588422	1.0
chr21	16589319	16589318	0.63	16589318	0.89	16589318	0.62	16589318	0.55	16589318	0.82
chr21	16593573	16593572	0.91	16592900	0.76	16593572	0.79	16593572	0.66	16593572	1.0
chr21	16595357	16598355	0.55	16595356	0.41	16595356	0.96	16615587	0.52	16595356	0.32
chr21	16599612	16596273	0.94	16610499	0.5	NA	NA	16595390	0.58	16601569	0.66
chr21	16606890	16565141	0.49	NA	NA	NA	NA	NA	NA	NA	NA
chr21	16612529	16598554	0.64	16596222	0.64	16600710	0.56	16598554	0.46	16618651	0.74
chr21	16613030	16613029	0.96	16613029	0.63	16613029	0.25	16592270	0.75	16613029	1.0
chr21	16613832	16613831	0.94	16613831	0.94	16596222	0.86	16613831	0.8	16613831	0.72
chr21	16615525	16615524	0.53	16615524	0.49	16615524	0.38	16615524	0.4	16608140	0.35
chr21	16616238	16616237	0.98	16616237	0.74	16616237	0.65	16616237	0.93	16616237	0.77
chr21	16616401	16616400	0.81	16616400	0.42	16615524	0.5	16616400	0.82	NA	NA
chr21	16616585	16616584	0.92	16616584	0.97	16616584	0.58	16616584	0.67	16616584	0.68
chr21	16619903	16619902	0.62	16619468	0.62	16619902	0.75	16626525	0.69	16619902	0.86
chr21	16622244	16580102	0.33	16583212	1.0	16616876	0.04	NA	NA	16622243	0.79
chr21	16628235	16632012	0.08	NA	NA	NA	NA	NA	NA	NA	NA
chr21	16629084	16627510	0.04	NA	NA	NA	NA	NA	NA	NA	NA
chr21	16633687	16633686	0.74	16633686	0.96	16633686	0.98	16633686	0.85	16633686	0.98
chr21	16634217	16634657	0.87	16633125	0.77	16633125	0.75	16631193	0.58	16634731	0.81
chr21	16638712	16638711	0.74	16638711	0.37	16638711	0.96	16638711	0.8	16638711	1.0
chr21	16640784	16640522	0.73	16640111	0.55	16640111	0.93	16640111	0.75	16640111	0.89
chr21	16649237	16649236	0.95	16649236	0.98	16649236	0.99	16649236	0.95	16649236	0.99
chr21	16652488	16652487	0.98	16640413	1.0	NA	NA	16652487	1.0	NA	NA
chr21	16658293	16655071	0.5	16652303	0.73	16658584	0.64	16655071	0.65	16661680	0.79
chr21	16659712	16655320	0.65	16652303	0.97	16647784	0.95	16659711	0.88	16659711	0.98
chr21	16660603	16660602	0.85	16660602	0.79	16648668	0.99	16660602	0.4	16660602	0.86
chr21	16663247	16663246	0.5	16663246	0.98	16663246	0.98	16666159	0.88	16663246	0.96
chr21	16673104	16671757	0.69	16673741	0.96	16671032	0.89	16673741	0.9	16673220	0.95
chr21	16679770	16679769	0.98	16679769	0.95	16679769	1.0	16679769	1.0	16679769	1.0
chr21	16680052	16680051	0.76	16680051	1.0	16680051	0.99	16680051	0.79	16680051	0.92
chr21	16683234	16683250	0.98	NA	NA	NA	NA	16688154	0.87	NA	NA
chr21	16687644	16687643	0.99	16689595	0.98	16687643	0.98	16687643	0.95	16687643	0.97
chr21	16687754	16687751	0.97	16687751	1.0	16687751	1.0	16687751	0.98	16687751	0.97
chr21	16697257	16682469	1.0	NA	NA	NA	NA	NA	NA	NA	NA
chr21	16701451	16701450	0.97	16678812	0.5	NA	NA	16684085	1.0	NA	NA
chr21	16701533	16708468	1.0	NA	NA	NA	NA	NA	NA	NA	NA
chr21	16704013	16704012	0.98	16676328	1.0	16704012	1.0	NA	NA	16704012	0.37
chr21	16710054	16710053	0.44	16710273	0.83	16710053	0.95	16704234	0.72	16710273	0.81
chr21	16714249	16714248	0.31	16711036	0.46	16718142	0.8	16718142	0.42	16711036	0.36
chr21	16721263	16714067	0.89	NA	NA	NA	NA	16693144	0.63	16721262	1.0
chr21	16730365	16744069	0.55	16732380	0.49	16730528	0.46	16747652	0.35	16747668	0.41
chr21	16743187	16743186	0.9	16739898	0.97	16743186	1.0	16743186	0.99	16743186	1.0
chr21	16743301	16742153	0.84	16742153	0.84	16743300	0.81	16742153	0.82	16742153	0.78
chr21	16745914	16740907	0.97	16745942	0.91	NA	NA	16734840	1.0	16745942	1.0
chr21	16751556	16773458	0.44	16748387	0.73	16751555	0.81	16751555	0.62	16773458	0.73
chr21	16752425	16752424	0.94	16752430	0.51	16752430	0.89	16752430	0.81	16752430	1.0
chr21	16752589	16752588	0.71	16752588	0.83	16752588	0.94	16752588	0.74	16752588	0.69
chr21	16755248	16758353	0.53	16733196	0.14	16757084	0.7	16758353	0.3	16768371	0.61
chr21	16755805	16758041	1.0	NA	NA	NA	NA	NA	NA	16764387	0.27
chr21	16761205	16761204	0.96	16761204	0.57	16761204	0.25	16759215	0.36	16805784	0.33
chr21	16764388	16757987	0.52	16763409	0.85	16764406	0.86	16757987	0.84	16767849	0.78
chr21	16764523	16764548	0.9	16764548	0.81	16764548	0.96	16764765	0.85	16764548	0.83
chr21	16768441	16768440	0.84	16768440	0.44	16768440	0.45	16768440	0.53	16768440	0.26
chr21	16770558	16770562	0.99	16758353	0.82	16770562	0.95	16770562	0.95	16771399	0.94
chr21	16779239	16779249	0.75	NA	NA	NA	NA	16779238	0.5	NA	NA
chr21	16786754	16786753	0.56	16786771	0.6	16786753	0.39	16786771	0.61	16786771	0.73
chr21	16791465	16791471	1.0	16754147	1.0	NA	NA	16768759	1.0	NA	NA
chr21	16804138	16814345	0.62	16804144	0.94	16804144	1.0	16808539	0.81	16804144	0.99
chr21	16810910	16810909	0.78	16810909	0.97	16810909	0.67	16810909	0.84	16810909	0.98
chr21	16816036	16816035	0.99	NA	NA	NA	NA	16816035	0.69	NA	NA
chr21	16817741	16817740	0.54	NA	NA	NA	NA	16817740	0.75	NA	NA
chr21	16818070	16818102	0.65	16820664	0.7	16818929	0.87	16814266	0.71	16818102	0.73
chr21	16819511	16804639	1.0	NA	NA	16830418	0.17	NA	NA	16823258	0.02
chr21	16821142	16821212	0.94	16796400	1.0	16821141	0.4	16820816	0.89	16821141	0.92
chr21	16824975	16835765	0.94	16824973	0.99	16824987	0.97	16824973	1.0	16824973	0.99
chr21	16825838	16825856	1.0	16825856	0.86	NA	NA	16825856	0.86	16825856	1.0
chr21	16833893	16833892	1.0	16833892	1.0	NA	NA	16823238	1.0	NA	NA
chr21	16846661	16846470	0.79	16846470	0.74	16846470	0.88	16846470	0.73	16847186	0.78
chr21	16853140	16847191	0.05	NA	NA	NA	NA	NA	NA	16853162	1.0
chr21	16856678	16857497	0.68	16857497	0.83	16857492	0.64	16857497	0.81	16857492	0.63
chr21	16860273	16853771	0.73	NA	NA	16860272	0.66	16853771	0.76	16825856	0.04
chr21	16860874	16859315	0.6	16859315	0.92	16859315	0.8	16859315	0.92	16863267	0.85
chr21	16862791	16862790	0.94	16862790	1.0	NA	NA	NA	NA	NA	NA
chr21	16866229	16866242	0.89	16863267	0.98	16866242	0.99	16866242	0.97	16866242	0.97
chr21	16880537	16880838	0.64	16880536	0.68	16873846	0.7	16880536	0.5	16873846	0.62
chr21	16884928	16884028	1.0	NA	NA	NA	NA	16869379	1.0	NA	NA
chr21	16892165	16892164	1.0	16861064	1.0	16879580	1.0	16892164	1.0	16874756	0.99
chr21	16901246	16901245	1.0	16901245	1.0	16901245	1.0	16915176	0.67	16901245	0.77
chr21	16902092	16885739	0.77	NA	NA	16902097	1.0	16902097	1.0	NA	NA
chr21	16907243	16905626	0.64	16892676	0.25	16898047	0.17	16870027	0.33	16884875	0.49
chr21	16907529	16907878	0.83	16907528	0.97	16907528	0.83	16907528	0.8	16901773	0.74
chr21	16929294	16929317	0.92	16929317	0.97	16926994	0.95	16929317	0.96	16929317	0.94
chr21	16930625	16929887	0.68	16925709	0.81	16929887	0.81	16928498	0.83	16929887	0.78
chr21	16930715	16929442	0.77	16930714	0.7	16925273	0.74	16929442	0.68	16930714	0.66
chr21	16931315	16943116	0.57	16930951	0.77	16931715	0.75	16930951	0.75	16930951	0.66
chr21	16931643	16931642	0.96	16912101	0.05	16921685	0.25	16931642	1.0	NA	NA
chr21	16933229	16933233	0.69	16933233	0.71	16933233	0.95	16933233	0.9	16933233	0.98
chr21	16941387	16941386	0.99	16941386	0.56	16941386	0.98	16939961	0.92	16939232	1.0
chr21	16942693	16953207	0.56	16942992	0.97	16942992	0.93	16942992	0.88	16942992	0.93
chr21	16964264	16964274	0.98	16964274	1.0	16963491	1.0	16964274	0.99	16964274	0.94
chr21	16965460	16961954	0.83	NA	NA	NA	NA	16932558	1.0	NA	NA
chr21	16973540	16960696	0.83	NA	NA	NA	NA	16978991	0.92	NA	NA
chr21	16975449	16975448	0.41	16975448	0.91	16975448	0.77	16975448	0.77	16975448	0.76
chr21	16975636	16999811	0.33	NA	NA	NA	NA	NA	NA	NA	NA
chr21	16975649	16975650	0.5	17019018	0.5	16975719	0.5	16941633	1.0	NA	NA
chr21	16977305	16977340	0.72	16977304	0.59	16977304	0.56	16977340	0.8	16977304	0.74
chr21	16996759	16996806	0.76	16990100	0.51	16996758	0.98	16990100	0.72	16990100	0.83
chr21	17002608	16968270	0.11	NA	NA	NA	NA	NA	NA	NA	NA
chr21	17003640	17003639	0.91	16978701	0.33	17003639	0.5	17002691	1.0	NA	NA
chr21	17004191	17004190	0.65	17005022	0.98	17004190	0.98	17004190	0.98	17010434	0.92
chr21	17004910	17004909	0.58	17004909	0.43	17004909	0.75	17004909	0.5	17004909	0.79
chr21	17009448	17009447	0.75	17009447	0.92	16972094	0.04	16995212	1.0	17036586	0.84
chr21	17021336	17021343	0.51	17021343	0.98	17018760	1.0	17017747	0.95	17021343	0.98
chr21	17022773	17022772	0.38	17022800	0.46	17022772	0.55	17022772	0.54	17022772	0.7
chr21	17031911	17031910	0.21	17031910	0.22	17031910	0.15	17031910	0.24	17031910	0.2
chr21	17033674	17033673	0.73	17001493	1.0	17033673	0.5	17033673	0.88	17036249	0.84
chr21	17040240	17062712	0.5	NA	NA	17074721	0.03	NA	NA	NA	NA
chr21	17040295	17029706	0.63	17022213	0.91	17037638	0.9	17037638	0.84	17028960	0.88
chr21	17043335	17043334	0.5	17043334	0.64	17043334	0.86	17002691	0.63	17043334	0.85
chr21	17050037	17050036	0.49	17050036	0.59	17050036	0.71	17050036	0.5	17050036	0.82
chr21	17072404	17072421	1.0	NA	NA	17076104	0.33	17031203	0.8	NA	NA
chr21	17082939	17082976	0.87	17082976	0.89	17079067	0.82	17068376	0.95	17082976	0.99
chr21	17085319	17082135	0.43	17084893	0.58	17069859	0.94	17079067	0.55	17082976	0.53
chr21	17086951	17093513	0.12	NA	NA	NA	NA	NA	NA	NA	NA
chr21	17087709	17065340	0.12	17087708	1.0	NA	NA	17087708	1.0	17087708	0.17
chr21	17096524	17096523	0.63	17093369	0.89	17092035	0.81	17090899	0.85	17092035	0.81
chr21	17099339	17096602	1.0	NA	NA	NA	NA	NA	NA	NA	NA
chr21	17100773	17089228	0.55	17129914	0.14	17078368	0.05	17100783	0.43	17105590	0.05
chr21	17103615	17103614	0.77	17103614	0.79	17103614	0.89	17103614	0.81	17103614	0.94
chr21	17108167	17122502	0.07	NA	NA	17071418	0.11	NA	NA	17143615	0.06
chr21	17111406	17111405	0.6	17111405	0.61	17111405	0.78	17111405	0.75	17111405	0.3
chr21	17116180	17116179	0.44	17118549	0.81	17117793	0.67	17115271	0.74	17117793	0.68
chr21	17118409	17118436	0.64	17118549	0.92	17117793	0.89	17118549	0.92	17118549	0.92
chr21	17120247	17120231	0.93	17120246	0.59	17120246	0.76	17120246	0.39	17120246	0.8
chr21	17120854	17090681	1.0	NA	NA	17120853	0.79	17071639	1.0	17079519	0.5
chr21	17127850	17127849	0.91	17127849	0.98	17127463	0.94	17130388	0.97	17128007	0.97
chr21	17130693	17130692	0.8	17129642	0.96	17130692	0.99	17130692	0.87	17130407	0.99
chr21	17135064	17135063	1.0	NA	NA	NA	NA	17142206	0.8	NA	NA
chr21	17135247	17135258	0.96	17130407	0.99	17135258	0.99	17135258	0.98	17135258	0.95
chr21	17137591	17137590	0.82	17157778	0.44	17137590	0.62	17137590	0.88	17137590	0.75
chr21	17138814	17130407	0.82	17130407	0.94	17137904	0.95	17135024	0.91	17133555	0.94
chr21	17139296	17139295	1.0	17139295	0.5	NA	NA	NA	NA	17136365	1.0
chr21	17143208	17143207	0.68	17141566	0.84	17155595	0.63	17145164	0.84	17141566	0.81
chr21	17144737	17144736	1.0	17144736	0.97	17144736	0.85	17144736	0.95	17144736	0.97
chr21	17145268	17145267	0.78	17145267	0.89	17145267	0.95	17145267	0.94	17145267	0.95
chr21	17163452	17163451	1.0	NA	NA	NA	NA	NA	NA	NA	NA
chr21	17170900	17170899	1.0	17170899	0.99	17168113	0.98	17170899	0.96	17170899	0.91
chr21	17173944	17173943	0.95	17166904	0.67	17156717	0.67	17173943	0.96	17139416	0.72
chr21	17175314	17174748	0.8	17174748	0.85	17168113	0.88	17165337	0.78	17174748	0.83
chr21	17178669	17178668	0.85	17178668	0.62	17178668	0.46	17178668	0.57	17178668	0.5
chr21	17178914	17167550	0.82	17169706	0.86	17167905	0.87	17169706	0.82	17179940	0.91
chr21	17179939	17176190	1.0	NA	NA	NA	NA	NA	NA	NA	NA
chr21	17186567	17186862	0.54	17186284	0.77	17186284	0.86	17186284	0.68	17186284	0.91
chr21	17197324	17197323	0.59	17197323	0.98	17191429	0.93	17197323	0.95	17197323	0.87
chr21	17199969	17199978	0.96	17199978	0.99	17199978	0.98	17199978	0.98	17189306	0.86
chr21	17213577	17213615	0.81	17213615	0.98	17213038	0.88	17213615	0.83	17213038	0.95
chr21	17220541	17251827	0.25	NA	NA	NA	NA	NA	NA	NA	NA
chr21	17221953	17213038	0.85	17213038	0.97	17213038	0.96	17215464	0.94	17215464	0.98
chr21	17224810	17224809	0.94	17273525	0.1	17222867	0.48	17221944	1.0	NA	NA
chr21	17230395	17230394	0.6	17206378	0.89	17230394	0.63	17212600	0.79	17230394	0.72
chr21	17230581	17269403	0.25	NA	NA	NA	NA	NA	NA	17230599	1.0
chr21	17235566	17233094	0.4	17227180	0.8	17230995	0.68	17234536	0.7	17233094	0.76
chr21	17237590	17237589	0.84	17237589	0.89	17237589	0.55	17234484	0.65	17237589	0.88
chr21	17246630	17213038	0.74	17246629	0.95	17243425	0.86	17246629	0.9	17237726	0.86
chr21	17246671	17246670	0.97	17246670	0.98	17246670	0.93	17246670	1.0	17246670	0.94
chr21	17253986	17252526	1.0	17253985	0.67	NA	NA	NA	NA	NA	NA
chr21	17254229	17254228	0.68	17254228	0.97	17254228	0.88	17254228	0.97	17254228	0.97
chr21	17260976	17261348	0.5	17261521	0.77	17261521	0.92	17263843	0.6	17261016	0.7
chr21	17262071	17262070	0.57	17262070	0.95	17262070	0.77	17262070	0.68	17262070	0.91
chr21	17266847	17270558	0.69	17267499	0.9	17291308	0.96	17267499	0.9	17267646	0.96
chr21	17278372	17266846	0.56	17294110	0.96	17272013	0.57	17282909	0.84	17272013	0.81
chr21	17284947	17284946	0.6	17284946	0.94	17284946	0.83	17284946	0.77	17284946	0.94
chr21	17287030	17271553	1.0	17287044	0.94	17266978	1.0	17272455	0.75	17266978	0.67
chr21	17289361	17289374	1.0	NA	NA	NA	NA	NA	NA	NA	NA
chr21	17289553	17281122	0.55	17289552	0.65	17289552	0.43	17289552	0.36	17279809	0.55
chr21	17291500	17283195	0.66	17277583	0.81	17308252	0.88	17267296	0.71	17291499	0.82
chr21	17293073	17290620	0.98	17274348	1.0	17290620	1.0	17290620	1.0	17281122	1.0
chr21	17294547	17266038	0.05	17294560	0.75	17294579	0.37	17294571	0.95	17294579	0.53
chr21	17305413	17300266	0.72	17300786	0.98	17303998	0.96	17288931	0.96	17300786	0.96
chr21	17308703	17301176	0.54	17269220	1.0	17308702	0.56	17259645	0.8	17308702	1.0
chr21	17311811	17295420	0.96	NA	NA	NA	NA	17360486	0.33	17311810	1.0
chr21	17317037	17319400	0.72	17303655	0.86	17271818	0.96	17317040	0.77	17317040	0.46
chr21	17320673	17279432	0.75	NA	NA	NA	NA	NA	NA	NA	NA
chr21	17321418	17311357	0.84	17309549	0.88	17321434	0.96	17288013	0.84	17277583	0.96
chr21	17322572	17318885	0.45	17305885	0.7	17273575	0.63	17274443	0.46	17273674	0.48
chr21	17323856	17276978	1.0	17323867	0.75	NA	NA	17323867	1.0	17323867	0.79
chr21	17326063	17333078	0.29	17301574	0.15	17326236	0.4	17336678	0.14	17330757	0.21
chr21	17333501	17333507	1.0	NA	NA	NA	NA	NA	NA	17333507	0.25
chr21	17333813	17333812	0.43	17328534	0.69	17333812	0.57	17331694	0.61	17328197	0.62
chr21	17336679	17336678	0.68	17336678	0.61	17336678	0.71	17336678	0.46	17336593	0.7
chr21	17337857	17337893	0.44	17337891	0.92	17337891	0.96	17344016	0.81	17337891	0.94
chr21	17349582	17348726	0.19	17349581	0.3	17348521	0.24	17349581	0.29	17349581	0.28
chr21	17352726	17350817	0.83	17339103	0.96	17350817	0.98	17346944	0.96	17350817	0.97
chr21	17354984	17356687	0.75	17355264	0.94	17354983	0.9	17355264	0.84	17354983	0.96
chr21	17356351	17371391	0.13	17346460	0.02	NA	NA	NA	NA	NA	NA
chr21	17357069	17357069	0.64	NA	NA	NA	NA	17357069	1.0	17312680	0.5
chr21	17358482	17358491	0.81	17358481	0.85	17358481	0.94	17358481	0.94	17358481	0.77
chr21	17358528	17360273	0.44	17358537	0.94	17358537	0.98	17358537	0.72	17358537	0.85
chr21	17361803	17361840	0.83	17362674	0.79	17339052	0.59	17361775	0.75	17362674	0.46
chr21	17362107	17361973	0.3	17376560	0.65	17362111	0.76	17362854	0.64	17362030	0.63
chr21	17363744	17338717	0.5	NA	NA	NA	NA	NA	NA	NA	NA
chr21	17364310	17364309	0.49	17366086	0.57	17364309	0.58	17362107	0.48	17367146	0.56
chr21	17366267	17366272	0.96	17366272	0.97	17366272	1.0	17366272	0.96	17366272	1.0
chr21	17366432	17366439	0.94	17366439	1.0	17366439	1.0	NA	NA	17363525	0.36
chr21	17371642	17371645	0.85	17371643	0.94	17373379	0.98	17371645	0.97	17373379	0.94
chr21	17372825	17371536	0.78	17372824	0.71	17382531	0.68	17372824	0.66	17372824	0.74
chr21	17384974	17384973	0.7	17384973	0.82	17384973	0.95	17384973	0.77	17384973	0.78
chr21	17387683	17387682	0.42	17387988	0.97	17387682	0.99	17387988	0.88	17387988	0.97
chr21	17387803	17379471	0.03	17366887	0.7	NA	NA	17366887	1.0	17360229	0.5
chr21	17387964	17387963	0.91	17387963	0.93	17387963	0.7	17387963	0.91	17387963	0.99
chr21	17391508	17393600	0.38	17382575	0.6	17391507	0.19	17376780	0.45	17382575	0.5
chr21	17393122	17393121	0.36	17393121	0.92	17393121	0.73	17372584	0.69	17393121	0.76
chr21	17395477	17399047	0.9	17395475	0.37	17394119	0.57	17395476	0.71	17367914	0.4
chr21	17396021	17396032	0.92	17396032	0.96	17396032	0.92	17396032	0.96	17396032	0.97
chr21	17396232	17396236	0.9	17396236	1.0	NA	NA	17396236	1.0	17396236	0.44
chr21	17396633	17396639	0.67	17396639	0.53	17432479	0.5	NA	NA	17358563	0.11
chr21	17397955	17397954	0.97	17397954	0.99	17397954	0.99	17397954	0.97	17397954	0.98
chr21	17401499	17401498	0.94	17401498	0.98	17401498	0.85	17401498	0.99	17401498	0.96
chr21	17404699	17404698	0.44	17404698	0.98	17404698	0.97	17403899	0.89	17404698	0.99
chr21	17406091	17406113	0.98	17365759	1.0	NA	NA	17404570	1.0	NA	NA
chr21	17407281	17407280	0.94	17407299	0.9	17407299	0.63	17407280	0.94	17407280	0.95
chr21	17411233	17410829	0.42	17411232	0.6	17411232	0.52	17409363	0.52	17411232	0.53
chr21	17412900	17412899	0.97	17412899	0.89	17422642	0.79	17412899	1.0	17412899	0.97
chr21	17422802	17422801	0.76	17422801	0.96	17422801	0.95	17422801	0.88	17423583	0.81
chr21	17423414	17422801	0.56	17414870	0.5	17423414	0.6	17417963	0.43	17414870	0.58
chr21	17423597	17423596	0.79	17423596	0.5	17425377	0.95	17423596	0.42	17422642	0.85
chr21	17425955	17425954	0.98	17425687	0.93	17425239	0.89	17425954	0.87	17425954	0.95
chr21	17426908	17426907	0.39	17426907	0.52	17426907	0.52	17426907	0.53	17426907	0.46
chr21	17428199	17429113	0.68	17425687	0.92	17425239	0.65	17423088	0.43	17425687	0.7
chr21	17428257	17428256	0.82	17411063	0.41	NA	NA	17440199	0.29	17440199	0.34
chr21	17428572	17404350	0.5	NA	NA	17391507	1.0	NA	NA	NA	NA
chr21	17428635	17428631	0.94	17428631	0.87	17425622	0.84	17428631	0.89	17428400	0.94
chr21	17429806	17429722	0.73	17429722	0.65	17429825	0.52	17429722	0.7	17429722	0.69
chr21	17433559	17437525	0.5	17433571	0.84	17433558	0.96	17433558	0.83	17433620	0.88
chr21	17434971	17434980	0.4	17434980	1.0	17434980	0.75	17434980	1.0	17434980	1.0
chr21	17435885	17435884	0.85	17435884	1.0	17435884	1.0	17435884	0.93	17435884	1.0
chr21	17439342	17439743	0.98	17439743	0.89	17439341	0.95	17439743	0.96	17439743	0.93
chr21	17440352	17440351	0.99	17439743	0.97	17440176	0.99	17439743	0.98	17439743	1.0
chr21	17441924	17441928	0.94	17439743	0.98	17441366	0.98	17441928	0.99	17439743	0.99
chr21	17445881	17445881	0.89	17397280	0.5	17445498	0.95	17438745	0.78	17445498	0.75
chr21	17452323	17452322	0.99	17452322	0.99	17452322	1.0	17452322	1.0	17452322	0.99
chr21	17452645	17452644	1.0	NA	NA	NA	NA	NA	NA	17486555	0.25
chr21	17455092	17446403	0.5	17428231	0.01	NA	NA	NA	NA	17465852	0.12
chr21	17456115	17477897	0.25	NA	NA	17456126	0.97	NA	NA	NA	NA
chr21	17456517	17456516	0.7	17456516	0.92	17453487	0.96	17456516	0.84	17456516	0.89
chr21	17456963	17456962	0.58	17457525	0.66	17457262	0.76	17457262	0.66	17457525	0.59
chr21	17457248	17457262	0.94	17457262	0.99	17457262	0.98	17457262	0.99	17457262	1.0
chr21	17459928	17459927	0.99	17459927	0.5	17460679	0.9	17460679	0.88	17459927	0.9
chr21	17462148	17462153	1.0	17431361	1.0	NA	NA	17425954	0.67	NA	NA
chr21	17462831	17462830	0.55	17462830	1.0	NA	NA	17465754	0.43	NA	NA
chr21	17464192	17464210	0.83	17464210	0.97	17464210	0.94	17464210	0.94	17464210	0.72
chr21	17465277	17465276	0.78	17466223	0.97	17465276	0.78	17466223	0.83	17465276	0.96
chr21	17465699	17465698	0.94	17464103	0.89	17465001	1.0	17454815	1.0	17465698	0.97
chr21	17466224	17466223	0.93	17466223	0.97	17466223	0.97	17466223	0.99	17466223	1.0
chr21	17466614	17466613	0.75	17464103	1.0	17466613	0.98	17454815	1.0	17465001	0.69
chr21	17469739	17467695	0.48	17464103	0.92	17470030	0.97	17454815	0.71	17465001	0.9
chr21	17470030	17470030	0.79	17467762	0.93	17464636	0.8	17470749	0.83	17465243	0.96
chr21	17471285	17471284	1.0	17471284	1.0	17500169	0.08	NA	NA	17471284	1.0
chr21	17473488	17473501	0.73	17473487	0.54	17473487	0.99	17473487	0.91	17473487	0.96
chr21	17473992	17473991	0.96	NA	NA	NA	NA	17473991	1.0	NA	NA
chr21	17476109	17476108	0.78	17476108	0.71	17476108	0.82	17476108	0.77	17476108	0.82
chr21	17476921	17476926	0.91	NA	NA	NA	NA	17457441	1.0	17476926	0.8
chr21	17477132	17477137	1.0	NA	NA	17477137	1.0	17447426	0.1	17477137	1.0
chr21	17477581	17477580	0.61	17477580	1.0	17477580	0.97	17477580	0.89	17477580	0.94
chr21	17478343	17478354	0.69	17478358	0.73	17478358	0.88	17478358	0.6	17478358	0.68
chr21	17480699	17480698	0.98	17479694	1.0	17480218	1.0	17480698	1.0	17480698	0.97
chr21	17481629	17495220	1.0	NA	NA	17436252	0.05	17465588	1.0	NA	NA
chr21	17482556	17482555	0.58	17482555	0.39	17482555	0.54	17482555	0.42	17478223	0.42
chr21	17483315	17483379	0.57	17479306	0.82	17480106	0.69	17479306	0.77	17479306	0.82
chr21	17485034	17485647	0.86	17484802	0.77	17485043	0.69	17514447	0.66	17485043	0.61
chr21	17485435	17485434	0.64	17485434	0.82	17485434	0.92	17485434	0.73	17485434	0.53
chr21	17486649	17486648	0.56	17486648	0.89	17486648	0.92	17486648	0.91	17486648	0.87
chr21	17487433	17487432	0.25	17500132	0.74	17486957	0.51	17486957	0.53	17500132	0.64
chr21	17487622	17487621	0.99	17487621	0.98	17487621	0.98	17487621	1.0	17487621	0.99
chr21	17490074	17489203	1.0	17490101	0.97	17486496	1.0	17490101	1.0	17486496	1.0
chr21	17493228	17493227	0.94	NA	NA	17493227	0.9	17493227	0.88	17493227	0.84
chr21	17497702	17497701	1.0	17477224	1.0	NA	NA	17485832	1.0	NA	NA
chr21	17500028	17500027	0.99	17500027	0.83	17500027	1.0	17500027	1.0	17500027	0.92
chr21	17505810	17514733	0.58	17505809	0.95	17505809	0.92	17505809	0.75	17505809	0.78
chr21	17506009	17506008	0.94	17501078	0.75	17506008	0.67	17502162	0.82	NA	NA
chr21	17506599	17500750	0.61	17518264	0.05	17542499	0.4	NA	NA	NA	NA
chr21	17511372	17511373	0.49	17511371	0.75	17511371	0.72	17506593	0.45	17511371	0.8
chr21	17514566	17514565	0.75	17514565	0.96	17514565	0.98	17515360	0.7	17514565	0.95
chr21	17514638	17514637	0.88	17514637	0.93	17503504	0.5	17477872	1.0	17514637	1.0
chr21	17514931	17514930	1.0	17514930	1.0	NA	NA	17469011	1.0	NA	NA
chr21	17514974	17514973	0.98	17514973	0.51	17514973	1.0	17514973	0.75	17514973	0.69
chr21	17515448	17515447	0.99	17515447	1.0	17552245	0.05	17515408	0.84	17565163	0.02
chr21	17519977	17519976	0.74	17519976	1.0	17482194	0.5	17519976	0.43	17519976	0.18
chr21	17524029	17524043	0.35	17524043	0.63	17529651	0.93	17524043	0.69	17529651	0.64
chr21	17526832	17526831	0.74	NA	NA	NA	NA	17526831	1.0	NA	NA
chr21	17527787	17527800	0.99	NA	NA	NA	NA	17527800	1.0	NA	NA
chr21	17529932	17506497	1.0	NA	NA	17528265	0.98	17506497	1.0	17529931	1.0
chr21	17531299	17531312	0.46	17529651	0.94	17531298	0.96	17531312	0.75	17531298	0.8
chr21	17531938	17531937	0.5	17531937	0.51	17531937	0.89	17530114	0.33	17531937	0.43
chr21	17534790	17572576	0.67	17534211	0.93	17536503	0.9	17536186	0.88	17542900	0.92
chr21	17538003	17538285	0.02	17568557	0.25	17567511	0.1	NA	NA	17564194	0.1
chr21	17541397	17541396	1.0	17541396	1.0	NA	NA	17536232	1.0	NA	NA
chr21	17541618	17541617	0.82	17556432	0.8	17539930	0.93	17541617	0.77	17541617	0.74
chr21	17543073	17539656	1.0	NA	NA	NA	NA	17581861	0.07	NA	NA
chr21	17545771	17544865	0.81	17533080	0.87	17547937	0.9	17533080	0.88	17544714	0.82
chr21	17548486	17546026	1.0	NA	NA	NA	NA	NA	NA	NA	NA
chr21	17550352	17550351	0.7	17556778	0.71	17550351	0.93	17565942	0.61	17558115	0.65
chr21	17551394	17549944	0.99	NA	NA	NA	NA	17547434	1.0	NA	NA
chr21	17558082	17557426	0.81	17557016	0.84	17558094	0.98	17558115	0.83	17558115	0.84
chr21	17559972	17559971	1.0	17559971	1.0	17559971	0.97	17559971	1.0	17564536	0.98
chr21	17564018	17564017	1.0	17564017	0.93	NA	NA	17564017	0.73	17564017	0.79
chr21	17564322	17564321	0.68	17563664	0.97	17564321	0.95	17556468	0.95	17564321	0.86
chr21	17565282	17563801	0.84	17564536	0.95	17557016	0.95	17566359	0.93	17559641	0.93
chr21	17567863	17560125	0.64	17559747	0.94	17567862	0.79	17567862	0.97	17554335	0.92
chr21	17568558	17568557	0.59	17565858	0.92	17568557	0.9	17568557	0.82	17568557	0.83
chr21	17569360	17569366	0.89	17569366	0.9	17567128	0.68	17569366	0.9	17569366	0.83
chr21	17572208	17572207	0.7	17572242	0.84	17565282	0.48	17572207	0.72	17552481	0.71
chr21	17572372	17578368	0.8	NA	NA	NA	NA	NA	NA	17572384	0.25
chr21	17575171	17526054	1.0	NA	NA	17575174	0.99	17575174	1.0	17573191	1.0
chr21	17575493	17575543	0.92	17575714	0.98	17575543	0.99	17575714	0.93	17575667	0.91
chr21	17576088	17576087	0.45	17575667	0.86	17576087	0.84	17578173	0.53	17572554	0.37
chr21	17577152	17577151	0.94	17577151	0.75	17577151	0.73	17577151	0.77	17577151	0.82
chr21	17579264	17579283	0.98	17579283	0.99	17579283	0.88	17579283	0.95	17579283	0.98
chr21	17579885	17580257	0.61	17579884	0.74	17579884	0.74	17579884	0.71	17579884	0.7
chr21	17584823	17584826	1.0	17560344	1.0	17586382	0.5	17619107	0.01	17584826	1.0
chr21	17586383	17586401	0.8	17586378	0.51	17586401	0.56	17586378	0.75	17586401	0.9
chr21	17589583	17589582	0.96	17589582	0.96	17585998	0.75	17585998	0.84	17589582	0.91
chr21	17590229	17590228	0.68	17590228	0.65	17586357	0.72	17590228	0.45	17590228	0.57
chr21	17595004	17595003	0.87	17595003	0.58	17595003	1.0	17595003	0.87	17595003	1.0
chr21	17597627	17597642	0.5	17597642	0.86	NA	NA	17597642	0.77	17597642	0.78
chr21	17599476	17607950	0.31	17599475	0.94	17610311	0.93	17599559	0.81	17599475	0.76
chr21	17601163	17601162	0.97	17601162	0.78	17601162	0.96	17601162	1.0	17601162	0.87
chr21	17602159	17566500	0.67	NA	NA	NA	NA	17602158	1.0	17600791	1.0
chr21	17608374	17608373	0.99	17608373	0.99	17608373	0.81	17608373	1.0	17608373	0.94
chr21	17608557	17608556	0.75	17590024	0.93	17650014	1.0	17590024	0.72	17608556	0.6
chr21	17613851	17613850	1.0	NA	NA	NA	NA	17613850	1.0	NA	NA
chr21	17614103	17614102	0.56	17614102	0.8	17614102	0.81	17614102	0.82	17614102	0.8
chr21	17614742	17614749	1.0	17569481	0.5	NA	NA	17662564	0.11	NA	NA
chr21	17617300	17617300	0.93	17617300	1.0	17617831	1.0	17617300	0.98	17618066	0.98
chr21	17618529	17619331	0.95	NA	NA	NA	NA	17615071	1.0	NA	NA
chr21	17619597	17628363	0.57	17619596	0.86	17619596	0.94	17619596	0.9	17619596	0.83
chr21	17620798	17618995	1.0	NA	NA	NA	NA	17595247	1.0	NA	NA
chr21	17625226	17626219	0.8	17622546	0.98	17625447	0.99	17626219	0.97	17626219	0.97
chr21	17628507	17628506	0.99	17628506	1.0	17580920	0.67	17628506	0.96	17628506	1.0
chr21	17629564	17629563	1.0	NA	NA	17621966	0.08	17610915	1.0	NA	NA
chr21	17629809	17629828	0.98	17628363	1.0	17629828	1.0	17628363	0.99	17628363	0.99
chr21	17638054	17638053	0.48	17638053	0.81	17627569	0.9	17653580	0.5	17638053	0.76
chr21	17643020	17636186	0.98	17685279	0.67	17593183	0.2	17643021	1.0	NA	NA
chr21	17645004	17645003	1.0	NA	NA	NA	NA	NA	NA	NA	NA
chr21	17646886	17624162	1.0	NA	NA	NA	NA	17626465	1.0	NA	NA
chr21	17653581	17653580	0.56	17653580	0.85	17653580	0.88	17653580	0.82	17653580	0.75
chr21	17657038	17657044	0.83	17657044	0.76	NA	NA	17657044	0.73	17657044	0.53
chr21	17670334	17670333	0.97	17670333	0.98	17670333	0.98	17670333	0.94	17670333	0.97
chr21	17677712	17677711	0.46	17677711	0.22	17677711	0.67	17677711	0.73	17677711	0.89
chr21	17677876	17677875	0.96	17703519	0.01	NA	NA	17677875	1.0	17677875	0.97
chr21	17677912	17677911	0.57	17677911	0.44	17677911	0.98	17677911	0.45	17677911	0.68
chr21	17680619	17671626	0.69	17677547	0.86	17677547	0.84	17684144	0.65	17671737	0.52
chr21	17682132	17682141	0.64	17682142	0.97	17669265	1.0	17682141	0.95	17682142	0.91
chr21	17683821	17686174	0.49	17683820	0.5	17684451	0.88	17686698	0.82	17684451	0.53
chr21	17692266	17685310	0.65	17690876	0.91	17684350	0.79	17685310	0.78	17685310	0.74
chr21	17693618	17693617	0.71	17693617	0.69	17693617	1.0	17693617	0.59	17693617	0.71
chr21	17695717	17695906	0.9	17694361	0.84	17695065	0.94	17694361	0.92	17695716	0.96
chr21	17697829	17697863	0.98	NA	NA	17697848	1.0	17697863	1.0	NA	NA
chr21	17698738	17698737	1.0	NA	NA	NA	NA	17698737	1.0	NA	NA
chr21	17703520	17703457	0.44	17704989	0.53	17701422	0.52	17703519	0.36	17690567	0.38
chr21	17704274	17743731	0.5	NA	NA	NA	NA	NA	NA	NA	NA
chr21	17710731	17673719	0.03	NA	NA	NA	NA	NA	NA	NA	NA
chr21	17711021	17711020	0.62	17702607	0.87	17710447	0.97	17702607	0.64	17702607	0.73
chr21	17716851	17716850	1.0	17716850	1.0	17716850	0.95	17716850	0.95	17716850	0.99
chr21	17718102	17722363	0.65	17721381	0.73	17715393	0.7	17716227	0.61	17718101	0.68
chr21	17722760	17722759	0.47	17722759	0.33	17722759	0.47	17722759	0.67	17694886	0.5
chr21	17722924	17716850	0.96	17721347	0.99	17722923	0.96	17722923	0.98	17722923	0.99
chr21	17723595	17721347	0.7	17722923	0.77	17718400	0.73	17716850	0.75	17721347	0.74
chr21	17725088	17725087	0.51	17725087	0.75	17725087	0.92	17725087	0.65	17725087	0.9
chr21	17735217	17735235	1.0	NA	NA	NA	NA	17691513	1.0	NA	NA
chr21	17736699	17715139	0.09	NA	NA	NA	NA	NA	NA	NA	NA
chr21	17744780	17744779	0.97	17744779	1.0	17744779	0.94	17744779	0.91	17744779	1.0
chr21	17748064	17748063	1.0	NA	NA	NA	NA	17728372	1.0	NA	NA
chr21	17756642	17756641	0.88	17756389	0.99	17756389	1.0	17756641	0.99	17756389	1.0
chr21	17762270	17762269	0.93	17762269	1.0	17764868	0.61	17723266	0.5	17754384	0.25
chr21	17764534	17764533	0.54	17764533	0.74	17764533	0.85	17764533	0.84	17764533	0.88
chr21	17767776	17767778	0.96	17767793	0.99	17767778	0.96	17767778	0.99	17767778	0.94
chr21	17769753	17769752	1.0	17769752	1.0	17769752	0.47	17769752	1.0	17769752	0.83
chr21	17776987	17776986	0.44	NA	NA	17777400	0.99	NA	NA	17731755	1.0
chr21	17778412	17778411	0.97	17778411	0.98	17778411	0.77	17778411	0.94	17778411	0.92
chr21	17788586	17785058	0.77	17787102	0.7	17781426	0.64	17787102	0.88	17787102	0.7
chr21	17789253	17795162	0.76	17795162	0.74	17786771	0.85	17783803	0.68	17783803	0.65
chr21	17795005	17795162	0.9	17795162	0.91	17786771	0.98	17795162	0.91	17783803	0.91
chr21	17797583	17797565	0.52	17797582	1.0	17797582	0.83	17797582	1.0	17797582	0.3
chr21	17801275	17782824	0.61	17780476	0.5	17802288	0.98	17755670	0.92	17768831	0.89
chr21	17801842	17801841	1.0	17776667	0.25	17801841	1.0	17755670	1.0	17801841	1.0
chr21	17812811	17812818	0.97	17812818	0.96	17812818	0.99	17791486	0.97	17795695	0.98
chr21	17815665	17814858	0.99	17815682	0.58	17815664	0.33	17815682	0.97	NA	NA
chr21	17821434	17837958	0.05	17821437	1.0	17802246	0.02	NA	NA	NA	NA
chr21	17821900	17821899	0.98	17821899	0.85	17820031	0.74	17821899	0.98	17821899	0.93
chr21	17826778	17826777	0.69	17826777	0.98	17826777	0.81	17826777	1.0	17832194	0.86
chr21	17827511	17827510	0.51	NA	NA	NA	NA	NA	NA	17827510	1.0
chr21	17828370	17825148	0.52	17824106	0.97	17824106	0.96	17828369	1.0	17825148	0.88
chr21	17828779	17828788	1.0	17828788	0.86	NA	NA	NA	NA	17828783	0.64
chr21	17832609	17832609	0.93	17831935	0.99	17832609	0.68	17832609	0.78	17832194	0.97
chr21	17833430	17833768	0.86	17833768	0.97	17833429	0.93	17833429	0.97	17833768	0.84
chr21	17836980	17836979	0.75	17836979	0.69	17836979	0.88	17836979	0.55	17836979	0.47
chr21	17854771	17858514	0.73	17857692	0.94	17854770	0.64	17857692	0.78	17841742	0.92
chr21	17857493	17857493	0.98	17850154	0.5	NA	NA	17856057	0.89	NA	NA
chr21	17858731	17858730	0.97	17857692	0.98	17841742	1.0	17858730	1.0	17841742	0.97
chr21	17859355	17863208	0.83	17866043	0.97	17859354	0.93	17863208	0.93	17854134	0.98
chr21	17860199	17860206	1.0	17851944	1.0	17843498	1.0	17851944	1.0	17857067	0.98
chr21	17863072	17879834	0.48	17852165	0.49	17863208	0.31	17859238	0.42	17863208	0.41
chr21	17863624	17863208	0.86	17863208	0.72	17866043	0.8	17863208	0.74	17863208	0.75
chr21	17873962	17873961	0.92	17873961	1.0	17873961	0.61	17873961	0.88	17873961	1.0
chr21	17877287	17877305	1.0	NA	NA	NA	NA	17856057	1.0	NA	NA
chr21	17877378	17873781	0.83	17877377	0.61	17877377	1.0	17876065	0.92	17877377	0.56
chr21	17881357	17882933	0.04	NA	NA	NA	NA	NA	NA	NA	NA
chr21	17882185	17882184	0.91	17882184	0.92	17882184	0.89	17882184	0.83	17882184	0.98
chr21	17884241	17884240	0.46	17887486	0.94	17887156	0.92	17884240	0.86	17887486	0.64
chr21	17891086	17891085	0.93	17891085	0.98	17891085	0.97	17891085	0.96	17891085	0.98
chr21	17892824	17882477	1.0	NA	NA	NA	NA	NA	NA	NA	NA
chr21	17895330	17895329	0.63	17895329	0.5	17880254	0.45	17891603	0.7	17895329	0.95
chr21	17896552	17899674	0.88	17896551	1.0	17896551	0.99	17893651	0.96	17901309	0.96
chr21	17902139	17906395	0.95	17902138	0.52	17902148	0.76	17902148	0.51	17902148	0.76
chr21	17905587	17905586	0.83	17905586	0.91	17905586	0.98	17903714	0.85	17905586	0.9
chr21	17906724	17906723	0.54	17906723	0.58	17906723	0.5	17895201	0.45	17906723	0.49
chr21	17906937	17906936	0.75	17906936	0.69	17906936	0.65	17906936	0.65	17906936	0.76
chr21	17907913	17907924	1.0	NA	NA	NA	NA	NA	NA	17900332	0.5
chr21	17914895	17914894	0.97	17914894	0.73	17914894	0.64	17914894	1.0	17914894	1.0
chr21	17917877	17922913	0.8	17917891	0.94	17917891	0.87	17916390	0.97	17917891	0.91
chr21	17922209	17922208	0.7	17922208	0.17	17922208	0.5	17902882	0.67	17922208	0.94
chr21	17923276	17923275	0.73	17908068	0.8	17923275	0.86	17923275	0.65	17923275	1.0
chr21	17926375	17926246	0.68	17923400	0.79	17926373	0.83	17915875	0.58	17917112	0.46
chr21	17927207	17927208	0.79	17927208	0.89	17927206	1.0	17927208	0.82	17927208	0.64
chr21	17934038	17933807	0.75	17929750	0.72	17934044	1.0	17928813	0.77	17912297	0.8
chr21	17934229	17933334	0.7	17934234	0.9	17934234	0.99	17934234	0.73	17934234	0.88
chr21	17934430	17934246	0.95	17934430	0.98	17934430	0.98	17934430	0.97	17933669	1.0
chr21	17936465	17936464	0.69	17936464	0.97	17936464	0.97	17934430	0.91	17936357	0.86
chr21	17937082	17936464	0.53	17934430	0.96	17936499	0.91	17934430	0.93	17933807	0.7
chr21	17938384	17939585	0.9	17940464	0.88	17939585	0.95	17939585	0.94	17939585	0.91
chr21	17945210	17945209	0.74	17944972	0.86	17945209	0.77	17948886	0.77	17948886	0.73
chr21	17947533	17947544	0.64	17947544	0.75	17947262	0.91	17947544	0.76	17947490	0.64
chr21	17948311	17948317	0.98	17947699	1.0	17947262	0.99	17948125	1.0	17948317	0.98
chr21	17951107	17950545	0.75	17949978	0.7	17951551	0.89	17950673	0.77	17950545	0.69
chr21	17963064	17967437	0.35	17964750	0.53	17967437	0.86	17960526	0.67	17964750	0.68
chr21	17963727	17963726	0.78	17963726	0.33	17963726	0.86	17963726	0.5	17963726	0.66
chr21	17965442	17944774	0.67	NA	NA	NA	NA	NA	NA	17917145	0.5
chr21	17965912	17964870	0.81	17964870	0.74	17965720	0.79	17964870	0.79	17964944	0.86
chr21	17966892	17966891	0.56	17966891	0.88	17966585	0.91	17966891	0.88	17966585	0.69
chr21	17970584	17970598	1.0	NA	NA	17931167	1.0	NA	NA	NA	NA
chr21	17973803	17969565	0.48	17973802	0.93	17973802	0.57	17973802	0.68	17973802	0.9
chr21	17977365	17977456	0.93	17977364	0.86	17977364	0.78	17977364	0.55	17977456	0.97
chr21	17978422	17978421	0.79	17978421	0.95	17978421	0.69	17978421	0.9	17978421	0.8
chr21	17978717	17978742	0.48	17978590	0.59	17978791	0.71	17977458	0.59	17977458	0.29
chr21	17991659	17991658	0.6	17991658	0.85	17991658	0.71	17991658	0.77	17991658	0.81
chr21	17996078	17981844	0.98	17977694	1.0	17996077	1.0	17961610	1.0	17977694	0.99
chr21	18001774	18001773	0.89	18002384	0.92	18001773	0.97	18002384	0.97	18003650	0.9
chr21	18003122	18003136	0.52	18003136	0.97	18003136	0.96	18003136	0.98	17997778	0.91
chr21	18003387	18003386	0.95	18003386	1.0	18003386	0.99	18003386	1.0	18003386	1.0
chr21	18004833	18004832	0.45	18004832	0.9	18004832	0.96	18004832	0.87	18004832	0.88
chr21	18006347	18006356	0.78	18006356	0.29	18006356	0.58	18003529	0.71	17988384	0.98
chr21	18008313	18008312	0.82	18009613	0.62	18009613	0.84	18008308	0.51	18009613	0.69
chr21	18009888	18009842	0.79	18009812	0.96	18009842	0.99	18009842	0.92	18009812	0.99
chr21	18010119	18009812	0.82	18009812	0.66	18009842	0.88	18009812	0.81	18009812	0.78
chr21	18048553	18019414	0.02	NA	NA	NA	NA	NA	NA	NA	NA
chr21	18050927	18051253	0.64	18050926	0.88	18048025	0.46	18050926	0.83	18050926	0.93
chr21	18051404	18051403	0.88	18051403	1.0	18051403	0.89	18051403	0.88	18044022	0.45
chr21	18056477	18056476	0.78	18056476	0.97	18056476	0.94	18056476	0.9	18056476	0.95
chr21	18059494	18059493	0.91	18059493	0.95	18059363	0.92	18059493	0.93	18059640	0.94
chr21	18060450	18071068	0.63	18058504	0.45	18089294	0.25	18060449	0.47	18060447	1.0
chr21	18060710	18061036	0.95	18061036	0.99	18061872	0.94	18061036	0.97	18061036	0.95
chr21	18068190	18068203	0.59	NA	NA	18068203	0.25	18051418	1.0	18057408	0.64
chr21	18068781	18068780	0.75	18068780	0.39	18068780	0.38	18068780	0.7	18068780	0.53
chr21	18069522	18078539	0.41	18069367	0.81	18069367	0.51	18071069	0.8	18069367	0.9
chr21	18069540	18078539	0.41	18069367	0.82	18069367	0.55	18069367	0.77	18069367	0.87
chr21	18070889	18070888	0.85	18070888	0.56	18070888	0.64	18070888	0.53	18061761	1.0
chr21	18071147	18071146	0.6	18100107	0.91	18069367	0.67	18071146	0.78	18071069	0.87
chr21	18071704	18071713	1.0	18052316	1.0	18071713	0.44	18052316	1.0	NA	NA
chr21	18081682	18081687	0.68	18081687	0.16	18081687	0.39	18062883	0.55	18081687	0.42
chr21	18082919	18082918	0.82	18082918	0.64	18082918	0.28	18082918	0.71	18082918	0.5
chr21	18084919	18085410	0.6	18082192	0.81	18096425	0.7	18085410	0.6	18077959	0.57
chr21	18093802	18085286	1.0	NA	NA	NA	NA	NA	NA	NA	NA
chr21	18094743	18094742	0.46	18082192	0.86	18069367	0.57	18094089	0.87	18077959	0.94
chr21	18095124	18095123	0.93	18095123	0.93	18069367	0.92	18094089	0.98	18077959	0.99
chr21	18101715	18102297	0.92	18101693	0.97	18106717	0.54	18101714	0.93	18101693	0.96
chr21	18106476	18106099	0.95	18106501	0.64	18106501	0.47	18105544	0.82	18106501	0.99
chr21	18108148	18108147	0.78	18108147	0.83	18108147	0.87	18108147	0.83	18108147	0.86
chr21	18108836	18108979	0.48	18115486	0.34	18108775	0.55	18108979	0.23	18109036	0.42
chr21	18115951	18115950	0.84	18108147	1.0	NA	NA	18112206	1.0	NA	NA
chr21	18117692	18117730	0.94	18117750	0.95	18117730	0.98	18117730	0.97	18117730	0.95
chr21	18122549	18122548	0.98	18122548	0.92	18122203	0.86	18122548	0.94	18122548	0.96
chr21	18125566	18125588	0.85	18125588	1.0	18125588	1.0	18125588	0.42	18125588	1.0
chr21	18126596	18126595	0.92	18126595	0.78	18126595	0.73	18126595	0.96	18126595	0.96
chr21	18129270	18129269	0.94	18129269	0.95	18129269	0.96	18129269	0.99	18129539	0.97
chr21	18129873	18128344	0.36	18128041	0.9	18129853	0.86	18129269	0.58	18129539	0.77
chr21	18131099	18130903	0.84	18093637	0.25	18111424	0.5	18123671	1.0	18129620	0.62
chr21	18136719	18136350	0.83	18138471	0.64	18138471	0.57	18138471	0.56	18138471	0.64
chr21	18138155	18138154	0.74	18138154	0.87	18138154	0.95	18138154	0.56	18138154	0.98
chr21	18141724	18138471	0.66	18138471	0.89	18141723	0.97	18138471	0.86	18141723	0.99
chr21	18142220	18140295	0.99	18141809	1.0	18141809	1.0	18141809	1.0	18141809	1.0
chr21	18145963	18145319	0.88	18097322	1.0	NA	NA	18144087	0.85	NA	NA
chr21	18146135	18145883	0.67	18145750	0.78	18146134	0.9	18145750	0.63	18146379	0.65
chr21	18148885	18148884	0.96	18148884	0.85	18148884	1.0	18148884	0.78	18148884	0.91
chr21	18151083	18149633	0.86	18149633	0.93	18148553	0.96	18149633	0.94	18148553	0.95
chr21	18151988	18150574	0.59	18147973	0.59	18151988	0.79	18151988	0.55	18151988	0.65
chr21	18153747	18155832	0.94	18153748	0.94	18153748	1.0	18153748	0.85	18153748	1.0
chr21	18158072	18158071	0.78	18158071	0.94	18156879	0.93	18158071	0.9	18158071	0.96
chr21	18158839	18158838	0.58	18158838	0.39	18158838	0.44	18158838	0.5	18158838	0.49
chr21	18162412	18162411	0.58	18163515	0.92	18161618	0.71	18163515	0.84	18163515	0.87
chr21	18167210	18173604	0.3	18167225	0.51	18168527	0.9	18167225	0.55	18168527	0.61
chr21	18171113	18171051	0.41	18171051	0.72	18171267	0.57	18168454	0.64	18171051	0.72
chr21	18171737	18171736	0.76	18171736	0.8	18171736	0.8	18171736	0.74	18171736	0.79
chr21	18175594	18175593	0.98	NA	NA	NA	NA	18175593	0.44	18166080	1.0
chr21	18186398	18186410	0.96	18186397	0.46	18186344	0.91	18186410	0.65	18186410	0.97
chr21	18189630	18189629	0.85	18188627	0.94	18189012	0.94	18189505	0.55	18188627	0.71
chr21	18194604	18194603	0.57	18194603	0.86	18194603	0.87	18194603	0.61	18194603	0.68
chr21	18195029	18195028	0.42	18195028	0.7	18195028	0.8	18195028	0.6	18195028	0.6
chr21	18205738	18205469	0.88	18205469	0.82	18205469	0.73	18205469	0.89	18205789	0.89
chr21	18206863	18209226	0.43	18206863	0.57	18205576	0.82	18206863	0.65	18206863	0.63
chr21	18208172	18209226	0.7	18212391	0.87	18208171	0.72	18204879	0.83	18208171	0.9
chr21	18211141	18214346	0.39	18216294	0.43	18211141	0.28	18220754	0.6	18213467	0.64
chr21	18215200	18207047	0.83	18211803	0.88	18215199	0.6	18211803	0.89	18209923	0.92
chr21	18219779	18219778	0.71	18211818	0.78	18219778	0.67	18204216	0.88	18219778	0.74
chr21	18220696	18220695	0.72	18220695	0.92	18220695	0.5	18220695	0.87	18220695	0.93
chr21	18232941	18232567	0.27	18224029	0.57	18232230	0.23	18233127	0.51	18234142	0.65
chr21	18241250	18240955	0.85	18240955	0.9	18239522	0.97	18240955	0.86	18241249	0.94
chr21	18241997	18241996	0.63	18241996	0.44	18241996	0.8	18241996	0.86	18241996	0.81
chr21	18243548	18243547	0.61	18243547	0.55	18243547	0.84	18243461	0.5	18243547	0.74
chr21	18248010	18249935	0.79	18248009	0.98	18248009	0.56	18246591	0.86	18248009	1.0
chr21	18251726	18251207	0.92	18208547	0.03	NA	NA	18249157	1.0	NA	NA
chr21	18254135	18254134	0.8	18254134	0.96	18254134	0.94	18252527	0.6	18254134	0.97
chr21	18254719	18254718	0.96	18251923	0.98	18254718	0.97	18252362	1.0	18254718	1.0
chr21	18256493	18256490	0.83	18256492	0.88	18256492	0.93	18249157	0.61	18256492	0.93
chr21	18260821	18260844	0.84	18260844	1.0	18260844	0.96	18260844	0.9	18260036	0.95
chr21	18261361	18260881	0.62	18265261	0.44	18235748	0.25	18260881	0.57	18258770	0.39
chr21	18263902	18260881	0.74	18264912	0.76	18263703	0.37	18260881	0.53	18258770	0.41
chr21	18271586	18271585	0.94	18271585	0.44	18271600	1.0	NA	NA	NA	NA
chr21	18279173	18279172	0.84	18279172	1.0	NA	NA	18279172	1.0	18279172	1.0
chr21	18279493	18279502	0.84	NA	NA	18279502	0.81	NA	NA	18279502	0.33
chr21	18281026	18281025	0.93	18281025	1.0	18281025	0.97	18281025	0.98	18281025	0.94
chr21	18285001	18285000	0.49	18285000	0.99	18285000	0.82	18285000	0.87	18285000	0.94
chr21	18290502	18290501	0.97	18290501	0.75	18290501	0.71	18290501	1.0	18290501	0.5
chr21	18296325	18255032	1.0	NA	NA	NA	NA	NA	NA	NA	NA
chr21	18300317	18337928	0.07	NA	NA	NA	NA	NA	NA	NA	NA
chr21	18300357	18300354	0.82	18300891	0.87	18300116	0.99	18300891	0.84	18297356	0.93
chr21	18302909	18302908	0.25	NA	NA	18265671	0.89	NA	NA	NA	NA
chr21	18307658	18307657	1.0	NA	NA	18307657	1.0	18304550	1.0	18266305	1.0
chr21	18308376	18297801	0.37	18306919	0.76	18306919	0.86	18306919	0.75	18308598	0.6
chr21	18308599	18308598	0.85	18308598	0.76	18308476	0.8	18308598	0.66	18308598	0.75
chr21	18310934	18310939	0.54	18310933	0.61	18310933	0.81	18310933	0.61	18310933	0.69
chr21	18313336	18313088	0.55	18313088	0.95	18313088	0.93	18312735	0.94	18313088	0.88
chr21	18313350	18313088	0.55	18313088	0.95	18313088	0.93	18312735	0.94	18313088	0.88
chr21	18313894	18313893	0.68	18313351	0.81	18313893	0.91	18313893	0.72	18313893	0.83
chr21	18316025	18316024	0.94	18321514	0.78	18316024	0.87	18316024	0.83	18316024	0.91
chr21	18317693	18319396	1.0	18317702	1.0	NA	NA	NA	NA	18317702	0.86
chr21	18319423	18319833	0.65	18319409	0.92	18319833	0.93	18319833	0.86	18319409	0.88
chr21	18325073	18325091	0.45	18325072	0.93	18324798	0.88	18325091	0.61	18325072	0.51
chr21	18335940	18335939	0.59	18335939	0.65	18335939	0.92	18335939	0.72	18335939	0.76
chr21	18338695	18338740	0.95	18338740	1.0	18338740	0.89	18338740	0.99	18338740	0.97
chr21	18369636	18355036	0.75	NA	NA	NA	NA	NA	NA	NA	NA
chr21	18369653	18369652	0.56	18322430	1.0	NA	NA	18369652	1.0	NA	NA
chr21	18369973	18370081	0.48	18369973	0.55	18369973	0.78	18366837	0.58	18369973	0.69
chr21	18372098	18372098	0.22	18370081	0.43	18360394	0.46	18373541	0.34	18370081	0.41
chr21	18373096	18396804	0.1	NA	NA	18373095	1.0	18396791	0.5	18351858	1.0
chr21	18376201	18376200	0.81	18376200	0.87	18376200	0.9	18376200	0.86	18387606	0.74
chr21	18380257	18380256	1.0	18420748	1.0	18372098	0.33	NA	NA	18380256	0.64
chr21	18385752	18385751	0.99	NA	NA	NA	NA	18385751	1.0	NA	NA
chr21	18387597	18382189	0.81	18382189	0.95	18382103	0.91	18382189	0.96	18389479	0.93
chr21	18389259	18389258	0.94	18389258	0.61	NA	NA	18380973	0.72	18380973	0.8
chr21	18394516	18394533	0.67	18394533	0.67	18394533	0.81	18394533	0.84	18403358	0.74
chr21	18402564	18440845	1.0	NA	NA	NA	NA	NA	NA	18402563	0.88
chr21	18407430	18407448	0.92	18407448	0.97	18407448	0.96	18407448	0.98	18407448	0.96
chr21	18410117	18410116	0.75	18410116	0.64	18410116	0.59	18410116	0.67	18410116	0.57
chr21	18410599	18410598	0.79	18410598	0.99	18414648	0.68	18410598	0.95	18410598	1.0
chr21	18411340	18411339	0.82	18411339	0.5	18411339	0.28	NA	NA	18411339	0.58
chr21	18413198	18413218	0.95	NA	NA	NA	NA	NA	NA	NA	NA
chr21	18413585	18413017	0.59	18412408	0.91	18413584	0.87	18414494	0.9	18413584	0.93
chr21	18414336	18432297	0.5	NA	NA	18377402	0.1	NA	NA	NA	NA
chr21	18417849	18425712	1.0	NA	NA	18425673	0.1	NA	NA	18436120	0.02
chr21	18422371	18422370	1.0	18422370	1.0	18422370	1.0	18422370	0.96	18422370	0.7
chr21	18423585	18423584	0.73	18423584	0.7	18423584	1.0	18394841	0.71	18423584	0.5
chr21	18438480	18416095	0.05	NA	NA	NA	NA	NA	NA	NA	NA
chr21	18441282	18435967	0.47	18436461	0.97	18433705	0.98	18441281	0.85	18440075	0.98
chr21	18441607	18441606	0.72	18441606	0.96	18441606	0.93	18441606	0.93	18441606	0.94
chr21	18441662	18441661	0.31	18443204	0.86	18441661	0.64	18443204	0.69	18443204	0.8
chr21	18445151	18445150	0.9	18445150	0.56	18445150	1.0	18445150	0.64	18445150	1.0
chr21	18445207	18445206	0.53	18446229	0.89	18445206	0.65	18445206	0.79	18446229	0.85
chr21	18449859	18450266	0.74	18449877	0.79	18448699	0.48	18452178	0.66	18452178	0.9
chr21	18451882	18451872	0.98	18451872	1.0	18451872	1.0	18451872	1.0	18451872	1.0
chr21	18462551	18462550	0.17	NA	NA	NA	NA	18414444	0.96	NA	NA
chr21	18467401	18467400	0.82	18462060	0.73	18460364	0.84	18463701	0.79	18451342	0.94
chr21	18467917	18474795	1.0	NA	NA	NA	NA	NA	NA	NA	NA
chr21	18470316	18470320	0.97	18470320	0.87	18460364	0.46	18470320	0.98	18470320	0.99
chr21	18471477	18471476	0.95	18471476	0.98	18471670	0.98	18471670	0.99	18471476	0.96
chr21	18472456	18474580	0.58	18472427	0.55	18475340	0.71	18471309	0.49	18474580	0.72
chr21	18474116	18474133	0.67	18474132	1.0	NA	NA	18474132	0.67	18474133	0.69
chr21	18474296	18474295	0.86	18474295	0.53	18434856	0.28	18474295	0.44	18474295	0.55
chr21	18476906	18476905	0.99	18476905	0.82	18441971	1.0	18476905	0.94	18476905	0.73
chr21	18484536	18533707	1.0	NA	NA	NA	NA	NA	NA	NA	NA
chr21	18486945	18486944	0.87	18486944	0.71	18486944	0.56	18486944	0.74	18486944	0.52
chr21	18487644	18487647	0.64	18487647	1.0	NA	NA	18487647	0.91	18487647	0.6
chr21	18494091	18493812	0.73	18493812	0.81	18493812	0.86	18493812	0.82	18493812	0.8
chr21	18494530	18493812	0.63	18494545	0.95	18492744	0.61	18494545	0.83	18494545	0.98
chr21	18496963	18496962	0.84	18496962	0.97	18496962	0.99	18496962	0.98	18496962	0.99
chr21	18497382	18497381	0.67	NA	NA	18491517	0.57	18497381	1.0	18482133	1.0
chr21	18506583	18504794	0.92	18502973	0.95	18505198	0.95	18505198	0.97	18502973	0.88
chr21	18506891	18505359	0.67	18506890	0.97	18505359	0.96	18505359	0.9	18505359	0.98
chr21	18506936	18505359	0.77	18502973	0.82	18505198	0.85	18505198	0.75	18502973	0.7
chr21	18512847	18504794	0.97	18504794	0.98	18505198	0.91	18505198	0.95	18502973	0.99
chr21	18513853	18513852	0.94	18513330	0.96	18513852	0.8	18513852	0.93	18513852	0.9
chr21	18516435	18516422	0.98	18515435	1.0	18516422	1.0	18515435	0.98	18516422	1.0
chr21	18519127	18518344	0.99	18519126	1.0	18519126	0.97	18518859	1.0	18519126	0.98
chr21	18519164	18518344	0.81	18515435	0.98	18518367	0.99	18518859	0.98	18517266	0.95
chr21	18523874	18523883	1.0	NA	NA	NA	NA	18498349	1.0	18523887	1.0
chr21	18526168	18553734	0.5	NA	NA	NA	NA	NA	NA	NA	NA
chr21	18527500	18525618	0.45	18512822	0.55	18527499	0.55	18512822	0.53	18549779	0.63
chr21	18528541	18528540	0.36	18530636	0.82	18530636	0.73	18530848	0.64	18530636	0.78
chr21	18531478	18534451	0.5	NA	NA	NA	NA	NA	NA	18531473	0.98
chr21	18542278	18542277	0.5	NA	NA	18533237	0.04	NA	NA	18542277	1.0
chr21	18543627	18543626	0.91	18543626	0.86	18543626	0.56	18543626	0.44	18543626	0.6
chr21	18548101	18548100	0.51	18548100	0.88	18548100	0.79	18548100	0.86	18548100	0.83
chr21	18548750	18499539	1.0	18548749	1.0	NA	NA	NA	NA	18548749	0.44
chr21	18549919	18549918	1.0	18549918	1.0	18540809	1.0	18545399	1.0	18546821	1.0
chr21	18557939	18544157	0.1	18557946	1.0	18512846	0.2	18557946	1.0	18557946	1.0
chr21	18570664	18570663	0.92	18574085	0.98	18560339	0.97	18570663	0.97	18573415	0.93
chr21	18572171	18572203	1.0	NA	NA	18545315	0.5	NA	NA	18572203	1.0
chr21	18575185	18563378	0.8	18575184	0.64	18575184	0.72	18561776	0.77	18575184	0.9
chr21	18576345	18576344	1.0	18576344	0.8	18576344	0.73	18576344	0.53	18576344	0.76
chr21	18576964	18576963	1.0	NA	NA	18576963	1.0	NA	NA	NA	NA
chr21	18578082	18575090	0.92	18548619	1.0	18578081	0.56	18559057	0.56	NA	NA
chr21	18590039	18572322	1.0	18590038	1.0	18558373	0.95	18590038	1.0	18590038	0.97
chr21	18596083	18566889	1.0	18559206	1.0	NA	NA	NA	NA	18558815	0.86
chr21	18597484	18596962	0.93	18582663	0.97	18590166	1.0	18592520	0.97	18582663	1.0
chr21	18598487	18572322	0.6	18590143	0.93	18558373	0.91	18558373	0.89	18586900	0.99
chr21	18603910	18581083	1.0	NA	NA	NA	NA	18565428	1.0	NA	NA
chr21	18609138	18577823	0.17	NA	NA	18609137	1.0	NA	NA	18609137	1.0
chr21	18613195	18609247	0.44	18609247	0.68	18599455	0.76	18609247	0.67	18604987	0.43
chr21	18618605	18597907	0.6	NA	NA	18634341	0.1	18577251	1.0	18618604	0.67
chr21	18620049	18576276	0.89	18573021	1.0	NA	NA	18620048	1.0	NA	NA
chr21	18623206	18623210	0.98	18593388	1.0	18623210	0.94	18623210	0.91	18614918	0.99
chr21	18623881	18620524	0.71	18581083	1.0	18575245	0.87	18583983	1.0	18623880	0.44
chr21	18628028	18628027	0.84	18628027	0.79	18628027	0.87	18628027	0.52	18579693	0.75
chr21	18628155	18596918	1.0	NA	NA	NA	NA	NA	NA	NA	NA
chr21	18630038	18630037	0.71	18626339	0.97	18630037	0.94	18630037	0.9	18626339	0.99
chr21	18630146	18630149	0.73	NA	NA	18625253	1.0	NA	NA	NA	NA
chr21	18632516	18632521	0.43	18632521	0.53	18636953	0.81	18636953	0.64	18632521	0.7
chr21	18635482	18635991	0.54	18588425	0.85	18634032	0.91	18634032	0.86	18636953	0.81
chr21	18638775	18638786	0.66	18638786	0.98	18592385	0.86	18638786	0.95	18638478	0.94
chr21	18647021	18647020	1.0	18631768	1.0	18601154	1.0	18647020	1.0	18647020	0.6
chr21	18648171	18648188	0.23	18648188	0.33	18648188	0.28	18648188	0.31	18648188	0.27
chr21	18648690	18648689	0.97	18648689	1.0	18645728	0.98	18651338	0.91	18648689	1.0
chr21	18651219	18651232	1.0	NA	NA	NA	NA	18610163	1.0	NA	NA
chr21	18652262	18636582	0.2	NA	NA	18652261	1.0	NA	NA	18695529	0.01
chr21	18654307	18653056	0.95	18619306	1.0	NA	NA	NA	NA	NA	NA
chr21	18658665	18658664	0.98	18658664	0.72	18658664	0.91	18658664	0.51	18658664	0.72
chr21	18661275	18661295	0.84	NA	NA	NA	NA	NA	NA	NA	NA
chr21	18661751	18662079	0.92	18665731	0.95	18619452	0.95	18661818	0.97	18661818	0.97
chr21	18666452	18666441	1.0	18620876	1.0	NA	NA	NA	NA	18620876	0.66
chr21	18668457	18668477	0.81	18668410	0.99	18661750	0.73	18666529	0.98	18661818	0.99
chr21	18669773	18670719	0.56	18669772	0.92	18661750	0.41	18669772	0.9	18661818	0.86
chr21	18671277	18650876	0.17	NA	NA	NA	NA	NA	NA	NA	NA
chr21	18682771	18682770	0.96	18682770	0.99	18682770	0.92	18682770	0.96	18682770	1.0
chr21	18683495	18683527	0.79	18682610	0.86	18678369	0.94	18675406	0.85	18674116	0.87
chr21	18695530	18695529	0.21	18698248	0.72	18698248	0.76	18698248	0.66	18698248	0.66
chr21	18697021	18702306	0.74	18716757	0.8	18697397	0.72	18719620	0.67	18697397	0.83
chr21	18705810	18705813	0.79	18705813	0.97	18705813	0.99	18705813	0.88	18705813	0.94
chr21	18714813	18714812	1.0	18741729	0.04	NA	NA	18714812	0.46	18714812	1.0
chr21	18716677	18708716	0.96	18710734	0.96	18714191	1.0	18708716	1.0	18709841	0.98
chr21	18720537	18720536	1.0	18693970	1.0	18720536	0.17	18720536	1.0	NA	NA
chr21	18722628	18757987	0.5	NA	NA	NA	NA	NA	NA	NA	NA
chr21	18725598	18719310	0.63	18713064	1.0	NA	NA	18690523	0.5	NA	NA
chr21	18727579	18727736	0.98	18722348	0.97	18722607	1.0	18722607	0.99	18723169	1.0
chr21	18729144	18729143	1.0	NA	NA	18729143	0.25	NA	NA	NA	NA
chr21	18736210	18736492	0.99	18736209	0.98	18736209	1.0	18736209	0.96	18736209	1.0
chr21	18741702	18739982	0.43	18739982	0.87	18738711	0.81	18733919	0.74	18742253	0.85
chr21	18741865	18741864	0.79	18741864	0.9	18741864	0.75	18741864	0.92	18741864	0.95
chr21	18746530	18746537	0.91	18699026	1.0	NA	NA	18746537	1.0	18746548	1.0
chr21	18766361	18766327	0.84	18766327	0.97	18766360	0.96	18766360	0.97	18766360	0.93
chr21	18769926	18769925	1.0	18720279	0.4	18769925	0.82	NA	NA	18769925	1.0
chr21	18784936	18784935	0.88	18784935	0.97	18784935	0.98	18784935	0.98	18784935	0.95
chr21	18790419	18775368	0.73	18784470	0.94	18787884	0.94	18779307	0.92	18784470	0.9
chr21	18791797	18791796	0.55	18792393	0.9	18791796	0.96	18792393	0.77	18791796	0.83
chr21	18792722	18792730	0.99	NA	NA	NA	NA	18744660	0.5	NA	NA
chr21	18793540	18793539	0.94	18791776	0.91	18793553	0.56	18805352	0.93	18791776	0.97
chr21	18796472	18796410	0.62	18799467	0.87	18799467	0.9	18800545	0.72	18799467	0.74
chr21	18802832	18802831	0.89	18802831	0.94	18802831	0.99	18802831	0.89	18802831	0.89
chr21	18807399	18805624	0.77	18807398	0.84	18807398	1.0	18807398	0.61	18804493	0.57
chr21	18807812	18805624	0.95	18757855	1.0	NA	NA	18804094	0.77	18806849	0.4
chr21	18816512	18816511	0.79	18816619	0.96	18816511	0.98	18816511	0.98	18816511	0.98
chr21	18818510	18779024	0.03	NA	NA	NA	NA	NA	NA	NA	NA
chr21	18826584	18826590	0.96	18777555	1.0	NA	NA	18826590	0.96	NA	NA
chr21	18827412	18827431	0.88	18827431	0.87	18827119	0.75	18827431	0.94	18827119	0.65
chr21	18827960	18827994	0.24	18827990	0.58	18827738	0.47	18827990	0.48	18827990	0.72
chr21	18831803	18855932	0.8	18855932	0.93	18831802	0.97	18855932	0.92	18831802	1.0
chr21	18846158	18835088	0.99	18832538	0.99	18833990	1.0	18834562	1.0	18830550	1.0
chr21	18848036	18848434	0.85	18847997	0.95	18847997	0.99	18848434	0.92	18847997	0.96
chr21	18853228	18892062	0.06	18853227	1.0	18853227	1.0	18853227	0.8	18853227	0.5
chr21	18856185	18856984	0.36	18856984	0.57	18856183	0.46	18856984	0.46	18830550	0.59
chr21	18869048	18824500	0.25	18826609	0.02	NA	NA	NA	NA	18847282	0.12
chr21	18870047	18870051	0.89	18870051	0.97	18870051	0.96	18870051	0.98	18875297	0.96
chr21	18883093	18883092	1.0	18847988	1.0	18854181	0.08	18883092	1.0	18839880	1.0
chr21	18884525	18882529	0.53	18885383	0.49	18882166	0.46	18878969	0.47	18878969	0.43
chr21	18885273	18887326	0.45	18887787	0.9	18887787	0.85	18887787	0.81	18887787	0.82
chr21	18901690	18900072	0.77	18901689	0.92	18904199	0.97	18901689	0.77	18901689	0.88
chr21	18908717	18908488	0.69	18908716	0.84	18899698	0.94	18908716	0.89	18909856	0.9
chr21	18912184	18912192	0.71	18912192	0.92	18912192	1.0	18912192	0.85	18912192	0.92
chr21	18915208	18915207	0.43	18915207	0.54	18915207	0.13	18898857	0.75	18915207	0.63
chr21	18920917	18920735	0.97	18920735	0.97	18918465	0.99	18920735	0.99	18912628	0.94
chr21	18923133	18923507	0.77	18923507	0.88	18922984	0.77	18923507	0.84	18923507	0.72
chr21	18927353	18927594	0.82	18927352	0.78	18927352	0.95	18927824	0.65	18927352	0.8
chr21	18932862	18932861	1.0	18932861	0.88	18932861	0.72	18932861	0.64	18932861	0.58
chr21	18942345	18932587	0.97	18928520	1.0	18931385	0.95	18927810	1.0	18927810	1.0
chr21	18944354	18944855	0.62	18927656	0.59	18945287	0.6	18927078	0.41	18944353	0.58
chr21	18945814	18946283	0.85	18946283	0.91	18946453	0.94	18946283	0.88	18946283	0.91
chr21	18946786	18946785	0.98	18945287	1.0	18945287	0.94	18945287	0.97	18945287	1.0
chr21	18955877	18960840	0.17	NA	NA	18979895	0.03	NA	NA	18975677	0.17
chr21	18957953	18957952	0.76	18958531	0.97	18957952	0.55	18957952	0.95	18959187	0.91
chr21	18960845	18960840	0.86	NA	NA	NA	NA	NA	NA	NA	NA
chr21	18964657	18964656	0.4	18965343	0.71	18964656	0.77	18964656	0.58	18964656	0.5
chr21	18965344	18965343	0.91	18965343	1.0	18965343	0.99	18965343	1.0	18965343	1.0
chr21	18967671	18967670	0.76	18967670	0.97	18967609	0.98	18967670	0.95	18967670	0.97
chr21	18972110	18972115	0.91	18956618	0.94	18932659	1.0	18956618	0.86	18972115	0.75
chr21	18981079	18979735	0.72	18981078	0.87	18981078	0.94	18981078	0.52	18981587	0.9
chr21	18985024	18985023	0.96	18985006	0.32	18985023	0.86	18985023	0.72	18985023	0.6
chr21	18989649	18989648	0.91	18989648	0.96	18989648	0.99	18989648	0.96	18989648	0.96
chr21	18994401	19042137	0.25	18960552	0.08	NA	NA	NA	NA	19021687	0.73
chr21	18995688	19009468	0.1	NA	NA	NA	NA	NA	NA	NA	NA
chr21	18996349	18993985	1.0	NA	NA	NA	NA	18954347	1.0	19031881	0.01
chr21	18997226	19007577	0.33	NA	NA	NA	NA	19021632	1.0	NA	NA
chr21	19006412	19009138	0.49	19006425	0.73	19021665	0.65	19006425	0.47	19006425	0.53
chr21	19009436	19006318	0.79	19005679	0.94	19005679	0.68	19006318	0.91	19009444	0.86
chr21	19022611	19023200	0.72	19021912	0.77	19023489	0.88	19023200	0.79	19023200	0.79
chr21	19023140	19022960	0.76	19022960	0.99	19022960	0.98	19022960	0.97	19022960	0.97
chr21	19025137	19025136	0.57	19025136	0.98	19025136	0.97	19025136	0.95	19025136	0.96
chr21	19029003	19029002	1.0	NA	NA	NA	NA	NA	NA	NA	NA
chr21	19033762	19018038	1.0	NA	NA	19013719	1.0	19033785	1.0	19017498	0.33
chr21	19034828	19049151	0.2	19027069	0.33	19003453	0.06	19010183	0.02	NA	NA
chr21	19035472	19035489	0.63	NA	NA	NA	NA	19035489	0.67	NA	NA
chr21	19038996	18992687	0.2	18995825	0.33	NA	NA	NA	NA	NA	NA
chr21	19044757	19044756	0.72	19042488	0.97	19044756	1.0	19045640	0.85	19042488	0.97
chr21	19051598	19051597	0.9	19050998	1.0	19051597	1.0	19050998	0.99	19051597	0.99
chr21	19051808	19051470	0.75	19051807	0.74	19052049	1.0	19052049	0.86	19051108	1.0
chr21	19054866	19054856	0.99	19054877	0.89	19043915	0.04	19048781	0.97	19054877	1.0
chr21	19065980	19065979	0.75	NA	NA	19065979	1.0	19065979	0.67	19065979	1.0
chr21	19066979	19064403	0.84	19066978	0.98	19066978	0.48	19062201	0.98	19066978	0.94
chr21	19068847	19045327	0.12	NA	NA	19035762	0.06	NA	NA	NA	NA
chr21	19069366	19067442	0.63	19062844	0.64	19067874	0.59	19062201	0.57	19062201	0.69
chr21	19069552	19069551	0.78	19069551	0.75	19069551	0.67	19069551	0.89	19069551	0.63
chr21	19071741	19069237	0.57	19062519	0.65	19062519	0.5	19075887	0.49	19071740	0.49
chr21	19080558	19071740	1.0	NA	NA	NA	NA	NA	NA	NA	NA
chr21	19081923	19081922	0.89	19081922	0.91	19074451	0.95	19081922	0.95	19074451	0.93
chr21	19084259	19080717	0.96	19075887	1.0	19075887	1.0	19082154	0.99	19057689	1.0
chr21	19093476	19094379	0.58	19093475	0.93	19075887	0.93	19087266	0.72	19057689	0.65
chr21	19094377	19094379	0.69	19094379	0.83	19094379	0.83	19094379	0.74	19094379	0.76
chr21	19095624	19095623	1.0	NA	NA	NA	NA	19059614	1.0	NA	NA
chr21	19095797	19095806	0.65	19096488	0.77	19095796	0.6	19096488	0.84	19096488	0.88
chr21	19095833	19058435	1.0	NA	NA	NA	NA	NA	NA	NA	NA
chr21	19099925	19099924	1.0	19123229	1.0	19099924	0.5	NA	NA	19091892	0.04
chr21	19102891	19102890	0.8	19098884	0.9	19102890	0.74	19100432	0.89	19102890	0.99
chr21	19111470	19111471	0.73	19110285	0.96	19104708	0.85	19124657	0.91	19108972	0.96
chr21	19111549	19111548	0.88	19111548	0.85	19111548	0.99	19111548	0.96	19111548	1.0
chr21	19115801	19084891	0.17	NA	NA	NA	NA	NA	NA	19115800	0.91
chr21	19127056	19127053	0.83	19108511	0.04	19078946	0.01	NA	NA	NA	NA
chr21	19136553	19123984	0.86	NA	NA	NA	NA	19132588	0.75	NA	NA
chr21	19140475	19140474	0.83	19140474	0.67	19126384	0.6	19140474	0.56	19140474	0.88
chr21	19153216	19151923	0.85	19154299	0.95	19144443	1.0	19144462	0.93	19150139	0.95
chr21	19154977	19152394	0.74	19152394	0.93	19144443	0.3	19143107	0.94	19156819	0.79
chr21	19157299	19152394	0.94	19152394	0.99	19157298	1.0	19143107	1.0	19156819	0.95
chr21	19158838	19158837	0.81	19158837	0.97	19158837	1.0	19150935	0.95	19149379	1.0
chr21	19159493	19159493	0.25	NA	NA	NA	NA	19125392	0.39	NA	NA
chr21	19165953	19165959	0.28	19165959	0.26	19165959	0.39	19165959	0.29	19165959	0.33
chr21	19168797	19165314	0.99	19168796	0.98	19165314	1.0	19168796	0.98	19165314	1.0
chr21	19169192	19119726	0.5	19171408	0.33	19128478	1.0	NA	NA	NA	NA
chr21	19173721	19173319	0.77	19173319	0.73	19169093	0.87	19173319	0.74	19173319	0.76
chr21	19175582	19177443	0.37	19190263	0.52	19167807	0.32	19176967	0.47	19164519	0.39
chr21	19175740	19174828	0.89	19174756	0.99	19174796	1.0	19172488	1.0	19174796	0.95
chr21	19183991	19186753	0.66	19186753	0.7	19186753	0.67	19186753	0.7	19186753	0.72
chr21	19185264	19185263	0.96	19185263	0.5	19185263	0.56	19185263	0.91	19185263	0.17
chr21	19186895	19191971	0.38	19183728	0.45	19186932	0.59	19186932	0.4	19186932	0.51
chr21	19190255	19189622	0.59	19146717	0.83	19189622	0.87	19156819	0.77	19189622	0.63
chr21	19190294	19190293	1.0	19142713	0.56	NA	NA	NA	NA	NA	NA
chr21	19192714	19192714	0.92	NA	NA	NA	NA	19157635	1.0	NA	NA
chr21	19195354	19195387	0.81	19195387	0.78	19194036	0.83	19195387	0.75	19195387	0.73
chr21	19203510	19198107	0.97	19203509	1.0	19203509	0.99	19203509	0.99	19198527	1.0
chr21	19204326	19204325	0.77	19204325	0.99	19193719	0.68	19204325	0.88	19204325	0.97
chr21	19216242	19215409	0.65	19232161	0.75	19205777	0.61	19217915	0.84	19232161	0.85
chr21	19223273	19223272	0.67	19223272	0.71	19223272	0.7	19223272	0.86	19223272	0.79
chr21	19225155	19223648	0.73	19225556	0.87	19223648	0.8	19223648	0.84	19223648	0.85
chr21	19227216	19227217	0.68	19227217	0.94	19227227	0.96	19227227	0.9	19227227	0.96
chr21	19228193	19262801	0.25	NA	NA	NA	NA	NA	NA	19218920	0.04
chr21	19232571	19232161	0.69	19232161	0.72	19232161	0.72	19232161	0.75	19232161	0.58
chr21	19233746	19233754	0.82	19233224	0.92	19229214	0.94	19233754	0.94	19233754	0.92
chr21	19237480	19237479	1.0	NA	NA	19250685	0.25	19237479	1.0	NA	NA
chr21	19242184	19242183	0.91	19232494	0.77	19242183	0.96	19242183	0.48	19242183	0.66
chr21	19242801	19220099	0.04	NA	NA	NA	NA	NA	NA	NA	NA
chr21	19248635	19248634	0.93	19248634	0.47	19248634	0.25	19248634	0.93	19248634	0.87
chr21	19254773	19249956	0.83	19257027	0.7	19249956	0.8	19266664	0.75	19254896	0.74
chr21	19264425	19250669	0.5	19235251	1.0	19264424	0.81	19264449	0.73	19264445	1.0
chr21	19264435	19250669	0.94	NA	NA	19264424	0.35	19264449	1.0	19264445	1.0
chr21	19266518	19266517	0.5	19250295	0.26	19233632	0.24	19254774	0.2	19266541	0.62
chr21	19266542	19266541	0.61	19250295	0.42	19233632	0.39	19266541	0.29	19266541	0.77
chr21	19267499	19267498	0.48	19260405	0.59	19271732	0.71	19260405	0.59	19271732	0.71
chr21	19271087	19266896	0.94	19267848	0.98	19266896	0.99	19275453	0.98	19266896	0.98
chr21	19271733	19266896	0.98	19267848	0.95	19266896	0.91	19266896	0.95	19266896	0.96
chr21	19274181	19274211	0.88	19267848	0.97	19266896	0.94	19266896	0.93	19274211	0.95
chr21	19278409	19278412	0.67	19278412	0.99	19277303	0.98	19278412	0.95	19278412	0.99
chr21	19283563	19282206	0.91	19281964	0.88	19284613	0.96	19283570	0.97	19282206	0.86
chr21	19284359	19293137	0.09	19324324	0.09	NA	NA	NA	NA	NA	NA
chr21	19288031	19295327	0.74	19288030	0.75	19288030	1.0	19286708	0.68	19288030	0.75
chr21	19288908	19288907	0.42	19288907	0.43	19288907	0.59	19288907	0.47	19288907	0.44
chr21	19292919	19267498	0.52	19293258	0.58	19292918	0.66	19292918	0.77	19292918	0.54
chr21	19295856	19272428	0.56	19295855	0.98	19289714	0.85	19293258	0.84	19299009	0.9
chr21	19302631	19302679	0.99	19302679	0.98	19302679	1.0	19302679	0.91	19302679	0.97
chr21	19311523	19311557	0.27	19311522	0.67	19311555	0.57	19311555	0.47	19311522	0.84
chr21	19312251	19312250	0.88	19312250	1.0	19312250	1.0	19312250	0.83	19312250	1.0
chr21	19315401	19315400	0.44	19315400	0.93	19315400	0.77	19315400	0.81	19313359	0.83
chr21	19315472	19315596	0.31	19315482	0.57	19315482	0.77	19315482	0.58	19315482	0.78
chr21	19324621	19324642	0.72	19324642	0.39	19323499	0.72	19324642	0.5	19324454	0.7
chr21	19327024	19327023	0.46	19327023	0.73	19327023	0.77	19327023	0.62	19326091	0.75
chr21	19327209	19324265	0.73	19326091	0.96	19327023	0.93	19317823	0.92	19326091	0.9
chr21	19329744	19329743	0.91	19329743	0.96	19329743	0.8	19325402	0.89	19317828	0.81
chr21	19331481	19331480	0.65	19331293	0.68	19336525	0.65	19333713	0.64	19338453	0.67
chr21	19333302	19331338	1.0	NA	NA	NA	NA	NA	NA	NA	NA
chr21	19335986	19335985	0.68	19330872	0.53	19335969	0.98	19335985	0.74	19335969	0.8
chr21	19342056	19342061	0.67	NA	NA	NA	NA	NA	NA	19342061	1.0
chr21	19345434	19345440	0.97	19345440	0.99	19339030	1.0	19345440	0.85	19345440	0.97
chr21	19345531	19338202	0.92	19345030	0.97	19337405	1.0	19338319	0.95	19345030	0.99
chr21	19347729	19345604	0.96	NA	NA	NA	NA	19345604	1.0	NA	NA
chr21	19349676	19348577	0.72	19348577	0.68	19349675	0.68	19348577	0.61	19348577	0.6
chr21	19350077	19350076	0.93	19332533	1.0	19350076	0.25	19350076	1.0	NA	NA
chr21	19357467	19348080	0.01	NA	NA	NA	NA	19309204	0.33	NA	NA
chr21	19361519	19361518	0.61	19361518	0.69	19361518	0.84	19361518	0.73	19361518	0.96
chr21	19365282	19355708	0.7	19365281	0.96	19365281	0.95	19365281	0.94	19365281	0.91
chr21	19366888	19366887	0.97	19352985	1.0	19366887	0.76	19360532	1.0	19353340	1.0
chr21	19367520	19371736	0.73	19374142	0.34	19374142	0.23	19399807	0.29	19380928	0.49
chr21	19372104	19372103	0.5	19372103	0.98	NA	NA	19372103	0.96	19372103	0.67
chr21	19372547	19372546	0.92	19371736	0.88	19372546	0.96	19376251	0.93	19376251	0.88
chr21	19375359	19375358	0.97	19375358	1.0	19375358	1.0	19374618	1.0	19374618	0.97
chr21	19389182	19369439	1.0	19389181	0.76	NA	NA	19367098	0.25	NA	NA
chr21	19394532	19394531	0.59	19394531	0.7	19394531	0.79	19394531	0.83	19394531	0.28
chr21	19400235	19400234	0.57	19400234	0.96	19400234	0.9	19400234	0.93	19400234	0.9
chr21	19403198	19403202	0.97	19357803	1.0	19366538	0.59	19403215	1.0	19403215	1.0
chr21	19403322	19403321	0.91	19400659	0.91	19403321	0.99	19403321	0.9	19403321	0.98
chr21	19405249	19405304	0.89	NA	NA	19415753	0.07	NA	NA	NA	NA
chr21	19408203	19408202	0.81	19408202	0.92	19408202	0.91	19408202	0.91	19408202	0.9
chr21	19408262	19408261	0.91	19408261	0.82	19408261	0.95	19408261	0.87	19408261	0.93
chr21	19409697	19409696	0.57	19409696	1.0	19409197	1.0	19409696	0.92	19409696	0.93
chr21	19412358	19399807	0.73	19395033	0.51	19395033	0.59	19399807	0.63	19412377	0.66
chr21	19419082	19415775	0.33	19370042	1.0	NA	NA	19375015	0.53	NA	NA
chr21	19420216	19399029	1.0	19372600	1.0	NA	NA	19374329	1.0	NA	NA
chr21	19455460	19455459	0.57	19455459	0.97	19455459	0.89	19455459	0.92	19455459	0.91
chr21	19459035	19459034	0.39	19459034	0.96	19459034	0.69	19459034	0.68	19459034	0.91
chr21	19459199	19459198	0.75	19459198	0.89	19459198	0.85	19459198	0.81	19459198	0.86
chr21	19460276	19458696	0.58	NA	NA	NA	NA	19458696	1.0	NA	NA
chr21	19460873	19462097	0.68	19459034	0.61	19460878	0.62	19459265	0.64	19459034	0.66
chr21	19461588	19461601	0.49	19477460	0.75	19462756	0.93	19477460	0.67	19457812	0.69
chr21	19463455	19476992	0.94	19471009	0.8	19465554	0.92	19471009	0.83	19471009	0.86
chr21	19473227	19475251	0.37	19471246	0.72	19463611	0.75	19471246	0.64	19463611	0.74
chr21	19475926	19453475	0.25	19475925	1.0	NA	NA	19475925	0.75	19475925	0.33
chr21	19481844	19481843	1.0	19481843	1.0	19481843	0.67	19483050	0.02	19481843	1.0
chr21	19482641	19482640	1.0	NA	NA	NA	NA	19482640	0.89	NA	NA
chr21	19486175	19486182	0.53	19486182	0.95	19483904	0.82	19486182	0.85	19486182	0.9
chr21	19488879	19488883	0.3	19490370	0.68	19484097	0.82	19482632	0.71	19486176	0.8
chr21	19491193	19491192	0.9	19491192	1.0	19491297	0.98	19491192	0.98	19483908	0.96
chr21	19501492	19501491	0.98	19501491	0.93	19501509	0.81	19501491	0.99	19496290	0.96
chr21	19501912	19500355	0.99	19500355	1.0	19453893	1.0	19500355	1.0	19501918	0.73
chr21	19503371	19503370	0.88	19503370	1.0	19501011	0.76	19503370	0.97	19503370	0.82
chr21	19503569	19503568	0.92	19503568	0.8	19503568	0.79	19503568	0.79	19503568	0.81
chr21	19504846	19504908	0.57	19501509	0.93	19501509	0.94	19498392	0.88	19496290	0.83
chr21	19507373	19504517	0.01	NA	NA	NA	NA	NA	NA	NA	NA
chr21	19509772	19509771	0.84	19509771	0.74	19509771	0.99	19509771	0.86	19509771	0.74
chr21	19518955	19519645	0.96	19518954	0.87	19519366	0.98	19518954	0.9	19518954	0.9
chr21	19520794	19520793	0.67	19520793	0.91	19520793	0.96	19520793	0.99	19520793	0.96
chr21	19524780	19525342	0.87	19525342	0.93	19522080	0.96	19525342	0.93	19525342	0.97
chr21	19531621	19531620	0.7	19531620	0.98	19531620	0.44	19531620	0.93	19531620	0.96
chr21	19532195	19497545	1.0	NA	NA	NA	NA	NA	NA	NA	NA
chr21	19533104	19539707	0.65	19533115	0.96	19533115	0.93	19533115	0.79	19533115	0.88
chr21	19533450	19513411	0.67	19533449	0.44	NA	NA	NA	NA	NA	NA
chr21	19534762	19534758	0.96	19486580	0.66	19529228	0.94	19534758	0.84	19529228	0.94
chr21	19535855	19533595	0.44	19582293	0.33	NA	NA	19489926	0.44	19501918	0.05
chr21	19536416	19537596	0.95	19511032	0.73	19536415	0.97	19533782	0.9	19536415	0.51
chr21	19543538	19543537	1.0	19543537	1.0	NA	NA	19543537	1.0	19498080	1.0
chr21	19546004	19546003	0.95	19546003	1.0	19545460	0.96	19546003	0.92	19546003	1.0
chr21	19549185	19549238	0.38	19549238	0.79	19549033	0.77	19549033	0.7	19549033	0.59
chr21	19550358	19550400	0.69	19550400	0.87	19550356	0.8	19550400	0.88	19550400	0.77
chr21	19551108	19551170	0.18	19551133	0.47	19551170	0.19	19551038	0.43	19551133	0.36
chr21	19553279	19553278	0.66	19553290	0.76	19553290	0.65	19553290	0.75	19553290	0.68
chr21	19556560	19551788	0.93	19555570	0.77	19556559	0.75	19551788	0.88	19551179	0.64
chr21	19557121	19557120	1.0	19557120	1.0	19557120	1.0	19557120	1.0	19557120	1.0
chr21	19563350	19563349	0.83	19561133	0.7	19562939	0.81	19561133	0.71	19563349	0.48
chr21	19564041	19564040	1.0	NA	NA	NA	NA	NA	NA	NA	NA
chr21	19565964	19565963	1.0	NA	NA	NA	NA	NA	NA	NA	NA
chr21	19574283	19574282	0.9	19574282	0.99	19574282	0.88	19574282	0.97	19574282	0.97
chr21	19575394	19575394	1.0	19575394	1.0	19575394	0.92	19575394	0.93	19575394	0.97
chr21	19577467	19579857	0.7	19584481	0.77	19576527	0.62	19579857	0.76	19581118	0.56
chr21	19579405	19579404	0.86	19591775	0.01	19579404	1.0	19578762	0.45	19579404	1.0
chr21	19579446	19579467	0.46	19579462	0.55	19588149	0.58	19579467	0.46	19579462	0.41
chr21	19582403	19582402	0.96	19582402	0.99	19582402	0.96	19582402	0.99	19582402	0.93
chr21	19596699	19596698	0.59	19596698	0.83	19596698	0.92	19590509	0.54	19596698	0.84
chr21	19597900	19597913	0.87	19597913	0.93	19597913	0.91	19597913	0.9	19597913	0.95
chr21	19612907	19612924	0.94	NA	NA	19593439	0.94	19592703	1.0	19592703	0.87
chr21	19620188	19620187	1.0	19620187	1.0	19620187	0.8	NA	NA	19620187	1.0
chr21	19622821	19622824	0.78	NA	NA	19622824	0.84	19622869	1.0	19622824	0.74
chr21	19625265	19625264	0.99	19625264	0.92	19625264	0.99	19625264	1.0	19610525	0.89
chr21	19628117	19632819	0.57	19619674	0.92	19628605	0.81	19628605	0.82	19622844	0.77
chr21	19630647	19633608	0.98	19630646	0.98	19633608	1.0	19630646	1.0	19629415	1.0
chr21	19630682	19625049	0.9	19630405	0.05	19599197	0.07	NA	NA	19652612	0.02
chr21	19631594	19631593	0.94	19631593	1.0	19631593	0.75	19631593	0.44	19631593	1.0
chr21	19632074	19632819	0.82	19632073	0.96	19628605	0.98	19632073	0.95	19621639	0.97
chr21	19634033	19633130	0.81	19624216	0.78	19633130	0.75	19633130	0.76	19634032	0.83
chr21	19634255	19634254	0.44	19634472	0.86	19638875	0.59	19621495	0.83	19638875	0.85
chr21	19635376	19625282	0.66	19619674	0.95	19628605	0.78	19630346	0.8	19622844	0.88
chr21	19640047	19640762	0.69	19640287	0.86	19634254	0.57	19634032	0.58	19640088	0.65
chr21	19640091	19640762	0.63	19640287	0.79	19634254	0.57	19634032	0.56	19640088	0.55
chr21	19642719	19631875	0.44	19650526	0.67	19642329	0.81	19642329	0.75	19642329	0.8
chr21	19644065	19644064	0.96	19644064	0.98	19642867	0.99	19644064	0.98	19642867	0.84
chr21	19652890	19659765	0.56	19652502	0.92	19652900	0.76	19652502	0.9	19652815	0.84
chr21	19655125	19655124	0.72	19655124	0.98	19656604	0.95	19655124	0.89	19655124	0.97
chr21	19655176	19653814	1.0	NA	NA	NA	NA	19653814	1.0	NA	NA
chr21	19655495	19655494	0.96	19635355	0.78	19655494	0.97	19655494	0.83	19653267	1.0
chr21	19658418	19658417	1.0	19658417	0.93	19658417	0.73	19658417	1.0	19658417	0.91
chr21	19661574	19661573	0.69	19659986	0.95	19661573	0.86	19656517	0.9	19656517	0.89
chr21	19662417	19648906	0.11	NA	NA	NA	NA	NA	NA	NA	NA
chr21	19664497	19664496	0.88	19664496	0.93	19664496	0.95	19664496	0.96	19664496	0.92
chr21	19672721	19672033	0.55	19672720	0.94	19675514	0.98	19667357	0.89	19675514	0.97
chr21	19672790	19672789	0.63	19672789	0.76	19672789	0.66	19672789	0.73	19667317	0.73
chr21	19674852	19674851	0.98	19674851	0.97	19675767	0.97	19674851	1.0	19675767	0.99
chr21	19681937	19681860	0.94	19680122	0.96	19681266	0.96	19680015	0.96	19681938	0.91
chr21	19685332	19637206	0.02	NA	NA	NA	NA	NA	NA	NA	NA
chr21	19689054	19689058	0.83	19689058	1.0	19689058	0.86	19689058	1.0	19689058	0.82
chr21	19689222	19691475	0.82	19691475	0.85	19691475	0.9	19691475	0.83	19691475	0.79
chr21	19689469	19701022	0.08	NA	NA	NA	NA	19731209	0.5	NA	NA
chr21	19692886	19692892	1.0	19692892	0.98	19692892	0.99	19692892	1.0	19692892	0.99
chr21	19694543	19694544	1.0	19694544	0.44	NA	NA	NA	NA	NA	NA
chr21	19696700	19696701	1.0	NA	NA	NA	NA	NA	NA	NA	NA
chr21	19699269	19699068	0.95	19699068	0.93	19699068	0.89	19699068	0.95	19699068	0.95
chr21	19703633	19703632	0.37	19703211	0.42	19703632	0.55	19703632	0.61	19703632	0.58
chr21	19712525	19760589	0.5	NA	NA	NA	NA	NA	NA	NA	NA
chr21	19716775	19718253	0.62	19716792	0.97	19716792	0.96	19718253	0.96	19718253	0.99
chr21	19723548	19727774	0.47	NA	NA	19715913	1.0	19723547	1.0	19728338	0.5
chr21	19723976	19723976	1.0	19723976	1.0	19723976	0.95	19723976	0.95	19723976	0.93
chr21	19732108	19732140	0.29	19732116	0.85	19738548	0.48	19716905	0.57	19704156	0.52
chr21	19732498	19729621	0.83	19732519	1.0	19728750	1.0	19729621	0.57	19732520	0.67
chr21	19737378	19737377	0.26	19725093	0.67	19723976	0.29	19725093	0.47	19737377	0.26
chr21	19747111	19768632	0.08	NA	NA	19753484	0.75	NA	NA	NA	NA
chr21	19753579	19753046	0.67	19753578	0.88	19753046	0.77	19753046	0.8	19753578	0.84
chr21	19753740	19750316	1.0	NA	NA	NA	NA	NA	NA	NA	NA
chr21	19755380	19784982	0.91	NA	NA	NA	NA	NA	NA	NA	NA
chr21	19758802	19756573	0.92	19758801	0.81	19761666	0.89	19758801	0.87	19758801	0.92
chr21	19761215	19761214	0.95	19761214	1.0	19761214	0.95	19761214	0.99	19761214	0.96
chr21	19761608	19761649	0.71	19761649	0.91	19762253	0.9	19761649	0.88	19761649	0.94
chr21	19767479	19767478	0.65	19767478	0.79	19780662	0.73	19767478	0.74	19767478	0.73
chr21	19772465	19772464	0.81	19772464	0.96	19772464	0.57	19772464	0.93	19772464	0.96
chr21	19774104	19774103	0.61	19774103	0.3	19774103	0.9	19774103	0.28	19774103	0.5
chr21	19776415	19755299	0.69	NA	NA	19726943	0.0	NA	NA	NA	NA
chr21	19779788	19779787	0.54	19779787	0.25	19779787	0.5	19779787	0.8	19779787	0.94
chr21	19785647	19783801	0.42	19829226	0.75	19785646	0.45	19785646	0.8	19785646	0.54
chr21	19787180	19786182	0.95	19787179	1.0	NA	NA	19741207	0.89	19740092	0.5
chr21	19801794	19801788	0.75	19809750	0.75	19802071	0.88	19818012	0.64	19797906	0.84
chr21	19802365	19764852	0.01	19767959	0.2	NA	NA	NA	NA	NA	NA
chr21	19804942	19812773	0.64	19809750	0.91	19802071	0.86	19818012	0.88	19802415	0.94
chr21	19806519	19805573	0.75	19805573	0.74	19810075	0.68	19804946	0.62	19806518	0.68
chr21	19807245	19807244	0.72	19807244	0.69	19806518	0.82	19807244	0.76	19809787	0.78
chr21	19808112	19807408	0.98	NA	NA	NA	NA	19775146	1.0	NA	NA
chr21	19816728	19816139	0.68	19816727	0.84	19816727	0.79	19816727	0.84	19816727	0.8
chr21	19819680	19819679	0.59	19819679	0.25	19819679	0.73	19819679	0.48	19805969	0.46
chr21	19821718	19831919	1.0	NA	NA	NA	NA	NA	NA	NA	NA
chr21	19829448	19829447	0.87	19829447	0.79	19829447	0.98	19829447	0.89	19829447	0.85
chr21	19831920	19831919	1.0	19817402	0.02	19786778	1.0	NA	NA	NA	NA
chr21	19831963	19831965	0.67	19831965	0.44	19831965	0.71	19831965	1.0	NA	NA
chr21	19832180	19832179	0.86	19830873	0.99	19832179	0.96	19830873	0.9	19832179	0.99
chr21	19832679	19830873	0.71	19830873	0.99	19828723	1.0	19830873	0.99	19832678	0.95
chr21	19836593	19835326	0.73	19836592	0.82	19836592	0.92	19836592	0.83	19836592	0.97
chr21	19842961	19842960	0.68	19842960	0.89	19805365	0.31	19848961	0.61	19842960	0.63
chr21	19844811	19821035	0.01	NA	NA	NA	NA	NA	NA	NA	NA
chr21	19846696	19846953	0.92	19799498	0.49	19846695	0.4	19846066	0.88	19846695	0.66
chr21	19848080	19846883	0.81	19799498	0.58	19848079	0.94	19846066	0.59	19848079	0.86
chr21	19849109	19857307	0.51	19849108	0.41	19849127	0.96	19849127	0.71	19849127	0.45
chr21	19857142	19858180	0.8	19857141	0.97	19857141	0.95	19858989	0.58	19856945	0.98
chr21	19859337	19810213	0.17	19859336	1.0	NA	NA	19849939	1.0	NA	NA
chr21	19861089	19862040	0.92	19856945	0.96	19841924	0.98	19869305	0.98	19862040	0.95
chr21	19866985	19877005	0.97	19838068	0.44	19867011	0.82	19829226	0.44	19862142	0.19
chr21	19867435	19861993	0.54	19825048	0.67	19885143	0.64	19885143	0.33	19885143	0.8
chr21	19867626	19866468	0.93	19864707	1.0	19841020	1.0	19864707	1.0	19841020	1.0
chr21	19868263	19862266	0.64	19887473	0.37	19861042	0.91	19857583	0.39	19861042	0.69
chr21	19872151	19872150	0.97	19872150	0.67	19872150	0.82	19872150	0.92	19829884	0.9
chr21	19872748	19869305	0.65	19862040	0.7	19860919	0.95	19872747	0.72	19861042	0.87
chr21	19885166	19878561	0.95	19885165	0.99	19878561	0.98	19878561	0.96	19885165	0.96
chr21	19886392	19886391	0.9	19877156	0.63	19877156	0.98	19871485	0.84	19877156	0.94
chr21	19890238	19892060	0.01	NA	NA	NA	NA	NA	NA	NA	NA
chr21	19891742	19849939	0.05	NA	NA	NA	NA	NA	NA	NA	NA
chr21	19892061	19895437	0.6	19892060	0.99	19892060	0.97	19892060	0.9	19892060	1.0
chr21	19894376	19894396	0.64	NA	NA	NA	NA	19939220	0.33	19894396	1.0
chr21	19898743	19898768	1.0	19873270	0.28	19944825	0.25	19944940	0.05	NA	NA
chr21	19905858	19905856	0.99	19905856	1.0	19905856	0.99	19905856	1.0	19905856	0.93
chr21	19908336	19909221	0.71	19908335	0.96	19908335	0.67	19909221	0.78	19908335	0.89
chr21	19913097	19913096	0.7	19907165	0.96	19913096	0.96	19913096	0.93	19913096	1.0
chr21	19923167	19923166	0.67	19923166	0.99	19923166	0.95	19923166	0.96	19922310	1.0
chr21	19923229	19923259	0.78	19923259	0.87	19923259	0.49	19902818	0.9	19902818	0.81
chr21	19930365	19930364	0.63	19942133	0.6	19930364	0.76	19928656	0.58	19930364	0.61
chr21	19931017	19931016	0.92	19931016	0.94	19930428	0.96	19931016	0.85	19931016	0.96
chr21	19932508	19927430	0.77	19923109	0.88	19927125	0.77	19923109	0.52	19923109	0.86
chr21	19932524	19927430	0.77	19923109	0.87	19927125	0.77	19923109	0.49	19923109	0.81
chr21	19933857	19933455	0.79	19933455	1.0	19933879	1.0	19933455	1.0	19933879	0.95
chr21	19935396	19935395	0.55	19935395	0.92	19935395	0.71	19935395	0.94	19935395	0.94
chr21	19940551	19929718	0.98	19938581	1.0	19928656	1.0	19940561	0.96	19928656	0.99
chr21	19943184	19941708	0.1	NA	NA	19943188	1.0	19943188	1.0	19963057	1.0
chr21	19945890	19945889	0.44	NA	NA	19935787	0.73	19945889	0.97	19945889	1.0
chr21	19948926	19949060	0.66	19948925	0.52	19949060	0.7	19948925	0.56	19947197	0.8
chr21	19954852	19977965	0.36	19954860	0.37	19949060	0.75	19971015	0.31	19943338	0.75
chr21	19955308	19943128	1.0	19955331	1.0	NA	NA	19943128	0.8	NA	NA
chr21	19963608	19963607	0.92	19963607	1.0	NA	NA	19963607	0.61	19944146	0.62
chr21	19970267	19970266	0.68	19966265	0.78	19970266	0.6	19970266	0.61	19970266	0.68
chr21	19972118	19973465	0.56	19973086	0.9	19973863	0.81	19981162	0.63	19998169	0.59
chr21	19973294	19975551	0.09	NA	NA	NA	NA	NA	NA	NA	NA
chr21	19976066	19975312	0.89	19974908	0.94	19975312	0.9	19974673	0.86	19974908	0.89
chr21	19976356	19976355	0.65	19986799	0.95	19986799	0.92	19976355	0.93	19976355	0.77
chr21	19976954	19966507	1.0	NA	NA	NA	NA	NA	NA	NA	NA
chr21	19977966	19980297	0.76	19974908	0.86	19977965	0.77	19974673	0.77	19980336	0.7
chr21	19981682	19981681	0.83	19981681	1.0	19981681	1.0	19981681	1.0	19981681	1.0
chr21	19985279	19985278	0.84	19985278	0.74	19975213	0.9	19973305	0.89	19973305	0.91
chr21	19986220	19986219	0.91	19986219	0.17	19986219	0.67	19986219	1.0	19986219	0.5
chr21	19986791	19978454	0.75	19989032	0.87	19983411	0.9	19980256	0.9	19974842	0.87
chr21	19990678	19995283	0.68	19990677	0.85	19990677	0.99	19990677	0.9	19973305	0.96
chr21	19992034	19973937	0.42	19986799	0.53	19986799	0.5	19986799	0.54	19976355	0.45
chr21	20001956	20001965	0.47	20001965	0.64	20001965	0.11	20001965	1.0	20001965	1.0
chr21	20002124	20002123	0.66	19987823	1.0	20002123	0.25	20002123	1.0	20002123	0.75
chr21	20008399	20002113	0.39	20013865	0.85	20013865	0.79	20013865	0.65	20013865	0.86
chr21	20010780	20010777	0.97	20006050	1.0	20010350	0.99	20008768	0.96	20010350	0.97
chr21	20012246	20012250	1.0	NA	NA	20012250	0.76	NA	NA	NA	NA
chr21	20012563	20012562	0.8	20012562	0.98	20012562	0.98	20012562	0.95	20012562	0.99
chr21	20014821	20014820	0.68	20014820	0.76	20014820	0.93	20014820	0.93	20014820	0.92
chr21	20018873	20018872	0.44	20016876	0.97	20026531	0.6	20018872	0.93	20020947	0.7
chr21	20030344	20030343	0.97	NA	NA	NA	NA	20024806	1.0	NA	NA
chr21	20034579	20036230	0.66	20029158	0.97	20034604	0.92	20043286	0.94	20036230	0.93
chr21	20035585	20035606	0.95	20022361	0.8	20030636	1.0	20022361	0.57	NA	NA
chr21	20039938	20034399	0.63	19991815	0.34	20039937	0.5	20041513	0.8	20047227	0.5
chr21	20042414	20051476	0.02	NA	NA	NA	NA	NA	NA	NA	NA
chr21	20044416	20049769	0.69	20049769	0.86	20049769	0.88	20049769	0.84	20049769	0.89
chr21	20047228	20047227	0.94	20047227	0.97	20047227	0.94	20047227	0.98	20049769	0.99
chr21	20047917	20047916	0.86	20047916	0.96	20047916	0.98	20047916	1.0	20052318	0.97
chr21	20052105	20049408	0.77	20052318	0.96	20049408	0.9	20049408	0.95	20043286	0.93
chr21	20052179	20052178	0.94	20052178	0.97	20052178	0.95	20046351	0.93	20046351	0.95
chr21	20056199	20056202	0.46	20056202	0.6	20056202	0.83	20056165	0.79	20056202	0.8
chr21	20058076	20057693	0.5	NA	NA	20059586	0.01	NA	NA	20090094	0.25
chr21	20060660	20060669	0.92	20060669	0.98	20056736	0.97	20060669	0.91	20060669	0.96
chr21	20061799	20061816	0.5	20056222	1.0	20036529	0.83	20056222	0.75	20036529	1.0
chr21	20066949	20066955	0.87	20066955	0.65	20066955	0.73	20066955	0.9	20062504	0.98
chr21	20069438	20069222	0.83	20069222	0.95	20069222	0.77	20069222	0.97	20069222	0.93
chr21	20074854	20062504	1.0	20063286	1.0	20066159	1.0	20064088	0.93	20062504	1.0
chr21	20075680	20063701	0.53	20071618	0.88	20075679	0.71	20071618	0.72	20071618	0.54
chr21	20076564	20076570	0.94	20063286	0.96	20076570	0.92	20064088	0.98	20062504	0.92
chr21	20078916	20063701	0.44	20063286	0.96	20066159	0.85	20066159	1.0	20062504	0.54
chr21	20079385	20079384	0.96	NA	NA	NA	NA	20079384	1.0	NA	NA
chr21	20083115	20083114	0.37	20083114	0.61	20082043	0.43	20083114	0.66	20083114	0.61
chr21	20089392	20089391	0.88	20135227	0.92	20135227	0.89	20089391	0.89	20135227	0.8
chr21	20102433	20068146	0.09	20114418	1.0	NA	NA	20116109	0.4	NA	NA
chr21	20105937	20089920	0.63	20089920	0.58	20100546	0.75	20089920	0.52	20150530	0.55
chr21	20106411	20105419	1.0	20089920	1.0	20106412	1.0	20105419	1.0	20105419	1.0
chr21	20106907	20105956	0.33	NA	NA	20106906	0.8	20121671	0.17	NA	NA
chr21	20106921	20106906	0.33	NA	NA	20106906	0.8	20121671	0.17	NA	NA
chr21	20107273	20107272	0.95	20059236	0.25	NA	NA	20107272	1.0	20107272	1.0
chr21	20110479	20098104	0.9	20110478	0.79	20110478	0.88	20110478	0.91	20110478	0.95
chr21	20111612	20117710	0.31	20158569	0.57	20133761	0.7	20117710	0.42	20154838	0.64
chr21	20111726	20071946	0.23	20111761	0.75	20111748	0.5	20111748	0.43	20105956	0.06
chr21	20111780	20064221	0.67	20101449	1.0	20084454	1.0	20101449	1.0	20101449	0.97
chr21	20115343	20105419	0.82	20115342	0.88	20119580	0.76	20115342	0.77	20115342	0.71
chr21	20116311	20105419	0.84	20116310	0.87	20116310	0.81	20116310	0.86	20116310	0.86
chr21	20119173	20119172	0.92	20089920	0.85	20119172	0.57	20105419	0.97	20117701	0.9
chr21	20124114	20117710	0.66	20124113	0.93	20124113	0.88	20124113	0.9	20124113	0.94
chr21	20126647	20126646	0.88	20126646	0.98	20126646	0.87	20126646	1.0	20108535	0.96
chr21	20127279	20126993	0.87	20127278	0.68	20127276	0.87	20121000	0.5	20127278	0.35
chr21	20128895	20093388	0.61	20092403	0.52	20136751	0.53	20092403	0.7	20105436	0.49
chr21	20129453	20129452	0.99	20129452	0.99	20129452	0.99	20129452	1.0	20129452	0.99
chr21	20129924	20147110	0.03	20142811	0.02	NA	NA	NA	NA	NA	NA
chr21	20133811	20151844	0.52	20130255	0.7	20133810	0.86	20133810	0.71	20123123	0.59
chr21	20134855	20133385	0.54	20132521	0.92	20163363	0.79	20132521	0.89	20163363	0.79
chr21	20142639	20142638	0.53	20123123	0.41	20129556	0.61	20142638	0.59	20123123	0.47
chr21	20144937	20145628	0.91	20144936	0.84	20136751	0.95	20136751	0.9	20144936	0.9
chr21	20147111	20146644	0.58	20129452	0.6	20147110	0.68	20148195	0.62	20147110	0.42
chr21	20149754	20149753	1.0	20149754	1.0	20132714	0.1	20110478	1.0	20125273	0.5
chr21	20154733	20167406	0.54	20116310	0.57	20155735	0.58	20160646	0.54	20155735	0.48
chr21	20157579	20157578	0.67	NA	NA	20119037	0.94	NA	NA	20114810	0.79
chr21	20161968	20151531	0.73	20161967	0.4	20161967	0.49	20161967	0.49	20166303	0.52
chr21	20165406	20143411	0.44	20148157	0.2	20141723	0.5	NA	NA	20192953	0.25
chr21	20166347	20166361	0.59	20166361	0.91	20169825	0.17	20154800	0.92	20166361	0.9
chr21	20169964	20169961	0.36	20154458	0.51	20120709	0.55	20132568	0.32	20133457	0.36
chr21	20176004	20176003	0.98	20176003	0.94	20171310	0.84	20176003	0.99	20176003	0.97
chr21	20179834	20179841	0.91	20200791	0.25	20179841	0.67	NA	NA	20130124	1.0
chr21	20192660	20189091	0.99	20188636	1.0	20189091	0.96	20189356	1.0	20189356	0.98
chr21	20197845	20197105	0.46	20192387	0.82	20192387	0.82	20192387	0.79	20192387	0.71
chr21	20202117	20202116	0.98	20197105	1.0	20202116	0.99	20202116	0.97	20202116	0.97
chr21	20203297	20201677	0.78	20197105	0.86	20201677	0.79	20197105	0.89	20201677	0.84
chr21	20204338	20204339	0.54	20210322	0.99	20205117	0.81	20202116	0.88	20210322	0.87
chr21	20210066	20210065	0.42	20222081	0.78	20210065	0.98	20210065	0.81	20224096	0.84
chr21	20210265	20209940	0.86	20210265	0.89	20210265	0.86	20210265	1.0	20210265	1.0
chr21	20211008	20162895	0.14	20211007	1.0	NA	NA	20211007	0.84	NA	NA
chr21	20215004	20214619	0.75	20212602	1.0	20210673	1.0	20210093	0.94	20213083	0.52
chr21	20216880	20209329	1.0	NA	NA	NA	NA	NA	NA	20177350	1.0
chr21	20219109	20219428	0.95	20216067	0.99	20216552	0.97	20217029	0.99	20219500	0.99
chr21	20228203	20188799	1.0	20223484	0.98	20224096	0.98	20226180	0.99	20228202	1.0
chr21	20229545	20222851	0.26	20225386	0.6	20225386	0.66	20225386	0.72	20228547	0.64
chr21	20230494	20226684	0.51	20225386	0.33	20219312	0.58	20228547	0.47	20192387	0.23
chr21	20231397	20231396	0.5	NA	NA	NA	NA	NA	NA	NA	NA
chr21	20238854	20238853	0.75	20288646	0.12	20238853	0.5	20238853	1.0	20190554	0.8
chr21	20244049	20244048	1.0	20244048	0.67	20236770	0.94	20244048	0.8	20244048	1.0
chr21	20251007	20251006	0.88	20251006	0.89	20251006	0.65	20251006	0.76	20251006	0.53
chr21	20254488	20254529	0.9	20254529	0.98	20254529	1.0	20254529	0.98	20254529	0.57
chr21	20254672	20254671	0.98	20212134	1.0	20255273	0.9	20237733	1.0	20255265	0.93
chr21	20256071	20254529	0.35	20254912	0.71	20266810	0.57	20254529	0.7	20254529	0.62
chr21	20262640	20262639	0.3	20269700	0.28	20262639	0.39	20262639	0.38	20262639	0.35
chr21	20269082	20269099	0.94	20269099	1.0	20269099	1.0	NA	NA	20224149	1.0
chr21	20269701	20252892	0.65	20269700	1.0	20225127	1.0	20269700	0.94	20269700	1.0
chr21	20274570	20275696	0.22	20275083	0.54	20276884	0.4	20282034	0.48	20284984	0.56
chr21	20274922	20275660	0.73	20275660	0.84	20275660	0.85	20275660	0.83	20278863	0.87
chr21	20275800	20275799	0.87	20275799	0.67	20275799	0.44	20275799	0.8	20275799	0.5
chr21	20280804	20280803	0.96	20280803	1.0	20280803	0.56	20280803	1.0	NA	NA
chr21	20280907	20280906	0.95	20277955	0.5	20279835	0.98	20274931	1.0	20279835	1.0
chr21	20285537	20285536	0.78	20246874	0.02	20285536	0.97	20285536	0.75	20285536	0.99
chr21	20286018	20288847	0.61	20286608	0.9	20286233	0.76	20286017	0.84	20286017	0.77
chr21	20288924	20284332	0.89	20309761	1.0	NA	NA	20240009	0.5	20279860	0.67
chr21	20289157	20289150	0.99	20286233	1.0	20288847	0.98	20286233	0.98	20288847	1.0
chr21	20290600	20290631	0.94	20290631	0.37	20298152	0.94	20290631	0.77	20290631	0.7
chr21	20291712	20306066	0.44	20283283	1.0	20304760	0.75	20291711	0.94	20289565	0.92
chr21	20293211	20293235	0.48	20284984	0.48	20291368	0.66	20287039	0.53	20290176	0.7
chr21	20296069	20296171	0.88	20294133	0.89	20293125	0.88	20293125	0.89	20293125	0.87
chr21	20301970	20303850	0.98	20298647	0.99	20299175	0.98	20298647	0.97	20299690	0.97
chr21	20305495	20305494	0.98	20298647	1.0	20299175	1.0	20298647	0.98	20299690	0.99
chr21	20308330	20308329	0.49	20308329	0.74	20308329	0.66	20308329	0.72	20333831	0.44
chr21	20311814	20311813	0.59	20311813	0.75	20311813	0.89	20277195	1.0	20311813	1.0
chr21	20315482	20315481	0.92	20315481	1.0	20315481	1.0	20315481	0.99	20315481	1.0
chr21	20323223	20323222	0.5	20323222	1.0	20323222	0.86	20314786	1.0	20323222	0.87
chr21	20324165	20323731	0.82	20323731	0.88	20325296	0.92	20323731	0.89	20323731	0.82
chr21	20328974	20328973	1.0	NA	NA	NA	NA	20304503	1.0	NA	NA
chr21	20334554	20334569	0.87	NA	NA	20334336	0.89	NA	NA	20300405	1.0
chr21	20336857	20336872	0.4	20338741	0.79	20336872	0.75	20336872	0.6	20338741	0.67
chr21	20340932	20340931	0.91	20340931	0.98	20336414	0.52	20340931	0.98	20336414	0.74
chr21	20344577	20345830	0.63	20344581	0.44	20344581	0.63	20344581	0.5	20344581	0.82
chr21	20345787	20347490	0.71	20347490	0.9	20347490	0.76	20345786	0.78	20345786	0.78
chr21	20351847	20351846	0.56	20351846	0.83	20351846	0.77	20351846	0.75	20351846	0.85
chr21	20354607	20354610	1.0	NA	NA	20354610	1.0	NA	NA	NA	NA
chr21	20360344	20360343	0.56	20360343	0.57	20353329	0.68	20360343	0.58	20360343	0.69
chr21	20365894	20367811	0.49	20365893	0.65	20362444	0.46	20365893	0.52	20365893	0.64
chr21	20367038	20367047	0.89	20367047	1.0	20366116	0.96	20367047	0.99	20367047	0.97
chr21	20367366	20367377	0.98	20367377	0.99	20367377	1.0	20367377	1.0	20367377	1.0
chr21	20371170	20370678	0.9	20367883	0.99	20371169	0.91	20371313	0.95	20371169	0.98
chr21	20373874	20373873	0.81	20373884	0.87	20373873	0.88	20370544	0.67	20373873	0.77
chr21	20374052	20374051	0.52	20373836	0.6	20381137	0.54	20373919	0.34	20374051	0.69
chr21	20374838	20374837	0.92	20374837	0.99	20374946	0.79	20374837	0.99	20374840	0.91
chr21	20380974	20380973	0.99	20380973	1.0	20375793	0.89	20380973	0.94	20380973	0.75
chr21	20381138	20381137	0.49	20368534	0.43	20381137	0.73	20381137	0.44	20381137	0.48
chr21	20381518	20377779	0.74	20381517	0.91	20378726	0.89	20381171	0.71	20378726	0.91
chr21	20381646	20381645	0.59	20381259	0.88	20381645	0.72	20386171	0.77	20386171	0.84
chr21	20386913	20386898	0.99	20386898	1.0	20380703	0.95	20386898	1.0	20380703	1.0
chr21	20386946	20386956	0.98	20419618	1.0	NA	NA	NA	NA	NA	NA
chr21	20387222	20386845	0.92	20387221	1.0	20387221	0.47	20379660	0.55	20387221	0.75
chr21	20390208	20390210	0.62	20390204	0.5	20390208	0.36	20415382	0.55	20362141	0.25
chr21	20391009	20391008	0.88	20391008	0.98	20391008	0.9	20391008	0.98	20391008	0.92
chr21	20393078	20394806	0.77	20394806	0.84	20391324	0.9	20391324	0.77	20391324	0.86
chr21	20396019	20391324	0.33	20396826	0.51	20401667	0.73	20396031	0.51	20401667	0.45
chr21	20398635	20401667	0.35	20396826	0.67	20401667	0.75	20401667	0.51	20396729	0.43
chr21	20402917	20402916	0.57	20402916	1.0	20402916	0.71	20402916	0.77	20390724	0.45
chr21	20405735	20405734	0.47	20404766	0.43	20404766	0.49	20405734	0.59	20405734	0.75
chr21	20408313	20408312	0.9	NA	NA	NA	NA	NA	NA	20449539	0.03
chr21	20421450	20421449	0.83	20415439	0.93	20421449	0.97	20420299	0.91	20421449	0.95
chr21	20423055	20423054	0.82	20422902	0.94	20422723	0.92	20422902	0.94	20423186	0.95
chr21	20430941	20430994	1.0	NA	NA	NA	NA	NA	NA	NA	NA
chr21	20440482	20440481	0.65	20439669	0.63	20441171	0.48	20440481	0.59	20440481	0.6
chr21	20447263	20447085	0.98	20446270	1.0	20447262	1.0	20447262	0.98	20447262	0.98
chr21	20449355	20449356	0.55	20449347	0.47	20449539	0.35	20449347	0.35	20449356	0.34
chr21	20454899	20454425	0.92	20453909	0.98	20448655	0.92	20453909	0.97	20453909	0.99
chr21	20457477	20457483	0.91	20454054	0.97	20454965	0.85	20451967	0.93	20454054	0.94
chr21	20462571	20484245	1.0	NA	NA	NA	NA	NA	NA	NA	NA
chr21	20465414	20505836	0.25	NA	NA	NA	NA	NA	NA	NA	NA
chr21	20466933	20466661	0.76	20465531	0.71	20466661	0.55	20465531	0.61	20465531	0.78
chr21	20468084	20483894	0.44	NA	NA	20449990	0.33	20440697	0.5	20501470	0.33
chr21	20476341	20426696	0.07	NA	NA	NA	NA	NA	NA	NA	NA
chr21	20482530	20481916	0.9	20482544	0.59	20482527	0.58	20482544	0.51	20489183	0.44
chr21	20492746	20483063	1.0	NA	NA	NA	NA	20446107	1.0	NA	NA
chr21	20497115	20501469	0.96	20498061	0.03	NA	NA	20497114	1.0	NA	NA
chr21	20500999	20501394	0.57	20491640	0.61	20494753	0.56	20499698	0.59	20500883	0.57
chr21	20503564	20504802	0.7	20502274	0.8	20501937	0.83	20501937	0.81	20502274	0.81
chr21	20508543	20508543	0.93	20508543	1.0	20508543	0.98	20508543	0.96	20508543	0.96
chr21	20512491	20512990	0.52	20512490	0.68	20512490	0.76	20510643	0.6	20512490	0.65
chr21	20515852	20515861	0.45	20488507	0.64	20515861	0.67	20490689	0.2	NA	NA
chr21	20516183	20516182	0.92	NA	NA	NA	NA	20492073	1.0	NA	NA
chr21	20516787	20516786	0.97	20516786	0.74	20516786	1.0	20516786	0.78	20516786	0.96
chr21	20521107	20521106	0.93	20521106	1.0	20521106	0.67	20521666	0.93	20521106	1.0
chr21	20521143	20521162	0.95	20487731	1.0	20521156	1.0	20521162	0.93	NA	NA
chr21	20531832	20529840	1.0	20530411	0.9	20493671	1.0	20532663	0.62	20530411	0.97
chr21	20536063	20535706	0.73	20535706	0.6	20536241	0.59	20535555	0.58	20535555	0.77
chr21	20539643	20546794	0.53	20544427	0.78	20544427	0.77	20544427	0.67	20544427	0.6
chr21	20542740	20542679	0.89	20544427	0.77	20544427	0.83	20544427	0.82	20544427	0.89
chr21	20548657	20548656	1.0	20548656	1.0	20503977	1.0	20548656	0.92	20548656	1.0
chr21	20549615	20549270	0.91	20549427	0.98	20549614	0.95	20549270	0.99	20549614	0.96
chr21	20553029	20553028	0.97	20553028	1.0	20524545	0.5	20553028	0.75	20553028	1.0
chr21	20553094	20553824	0.3	20553093	0.46	20553093	0.66	20553093	0.44	20553093	0.66
chr21	20554292	20553641	0.38	20552847	0.58	20553824	0.6	20553560	0.56	20554064	0.65
chr21	20557592	20557470	0.98	20557612	0.5	20554614	1.0	20557382	0.73	20564397	0.04
chr21	20560947	20560953	0.64	20550896	0.79	20560953	0.65	20550896	0.64	20560953	0.58
chr21	20561687	20561681	1.0	NA	NA	NA	NA	NA	NA	NA	NA
chr21	20563377	20563379	0.96	20562103	0.99	20563379	1.0	20559563	0.95	20563379	0.98
chr21	20566063	20566062	0.93	20566062	0.98	20566062	0.96	20566062	1.0	20566062	0.98
chr21	20571452	20571457	1.0	NA	NA	20571457	1.0	NA	NA	NA	NA
chr21	20572427	20567473	0.67	20571517	0.93	20572426	0.96	20566062	0.91	20566062	0.9
chr21	20577323	20577133	0.95	20568266	0.94	20577706	0.96	20575122	0.99	20576329	0.98
chr21	20577858	20568008	0.56	20553488	1.0	NA	NA	NA	NA	NA	NA
chr21	20579932	20578467	0.89	20577706	0.97	20579743	0.96	20578467	0.97	20577706	0.97
chr21	20581354	20579992	0.87	20581713	0.97	20581504	0.95	20581504	0.94	20576228	0.94
chr21	20584235	20584234	0.51	20583907	0.68	20584234	0.77	20587265	0.65	20583907	0.62
chr21	20584774	20584773	0.89	NA	NA	NA	NA	20609286	0.17	NA	NA
chr21	20586942	20586883	0.5	20553488	1.0	NA	NA	NA	NA	NA	NA
chr21	20587266	20585027	0.67	20587265	0.96	20587265	0.96	20587265	0.93	20585027	0.95
chr21	20587455	20584793	1.0	20538851	1.0	20566316	0.07	20620938	0.03	20587454	1.0
chr21	20587539	20589545	0.93	20587443	0.96	20587284	0.94	20586315	0.99	20587559	0.93
chr21	20593902	20593901	0.63	20593901	0.25	20593901	1.0	20593901	0.33	20593901	0.59
chr21	20600172	20600171	0.8	20600171	0.97	20600192	0.68	20600171	0.92	20597282	0.77
chr21	20600593	20600592	0.9	20599664	0.93	20599664	0.92	20600592	0.99	20599664	0.76
chr21	20601979	20590357	0.57	20601999	0.95	NA	NA	20602002	1.0	20602002	1.0
chr21	20603452	20603535	0.86	20603535	0.79	20603535	0.8	20603535	0.76	20603535	0.73
chr21	20606508	20606507	0.43	20606507	0.95	20606507	0.99	20606507	0.91	20606507	0.97
chr21	20612462	20612461	0.62	20615598	0.47	20612461	0.55	20612461	0.75	20612461	0.7
chr21	20615811	20615810	1.0	20615810	1.0	NA	NA	NA	NA	20573418	0.25
chr21	20625687	20627009	0.88	NA	NA	20625686	0.67	20627009	0.67	20625686	0.73
chr21	20627052	20627051	0.96	20626513	0.83	20627051	0.95	20627051	0.96	20627051	0.97
chr21	20627825	20625070	0.03	20627829	0.75	NA	NA	20627829	1.0	20627829	0.85
chr21	20628447	20628446	0.89	20628446	0.95	20628446	0.95	20628446	0.82	20628446	0.93
chr21	20628576	20628575	0.78	20628627	0.88	20628575	0.99	20628627	0.67	20628627	0.94
chr21	20628628	20628627	0.93	20628627	1.0	20628627	0.97	20628446	0.88	20628627	0.95
chr21	20628697	20628696	0.81	20628696	0.57	20628696	0.93	20628696	0.8	20628696	0.73
chr21	20633074	20633055	0.5	NA	NA	20633073	1.0	20633055	1.0	NA	NA
chr21	20640862	20640861	0.95	20640861	0.96	20640861	0.94	20640861	0.97	20640861	0.91
chr21	20641829	20641828	0.97	20640976	0.75	20641828	0.67	20641828	1.0	20641828	1.0
chr21	20657843	20614892	0.25	20653896	0.02	20657842	1.0	20657792	0.24	NA	NA
chr21	20658158	20658157	1.0	20612990	1.0	NA	NA	NA	NA	NA	NA
chr21	20660589	20660588	0.61	20660588	0.82	20660588	0.94	20660588	0.84	20660588	0.78
chr21	20663846	20663845	0.95	20663845	0.99	20663845	0.98	20663845	0.98	20663845	1.0
chr21	20667036	20667041	0.99	20667041	0.98	20667041	0.94	20667041	1.0	20667041	0.97
chr21	20670329	20672626	0.82	20670213	0.95	20670286	0.97	20670213	0.94	20670213	0.91
chr21	20673005	20649472	1.0	20673004	1.0	NA	NA	20673004	1.0	20673004	0.67
chr21	20681652	20681657	0.97	20681657	0.99	20681657	0.98	20681657	1.0	20679998	0.96
chr21	20684110	20683953	0.94	20680008	0.99	20680218	1.0	20680218	0.96	20680774	0.98
chr21	20686947	20670213	0.47	20689753	0.66	20692193	0.59	20670340	0.62	20686864	0.77
chr21	20693620	20693619	0.78	20693619	0.96	20693619	0.98	20693619	0.87	20693619	0.9
chr21	20693746	20690562	1.0	NA	NA	NA	NA	20694974	0.71	20655679	0.5
chr21	20695181	20695493	0.95	20695493	1.0	20686864	1.0	20695493	0.95	20695493	1.0
chr21	20697064	20698625	0.42	20697063	0.42	20697063	0.71	20697063	0.38	20655679	0.5
chr21	20700747	20700746	0.75	20655679	0.93	20700746	0.37	20700700	0.69	20741776	0.17
chr21	20701368	20701367	0.17	20701367	0.25	20701367	1.0	20701367	1.0	20701367	0.68
chr21	20705630	20705629	1.0	20705629	0.64	20705629	1.0	NA	NA	NA	NA
chr21	20709415	20710906	0.9	20710582	0.9	20710582	0.96	20710582	0.8	20710582	0.95
chr21	20714301	20714326	0.22	20714326	0.64	20722837	0.71	20714326	0.67	20716390	0.79
chr21	20714327	20714345	0.29	20714326	0.19	20722837	0.13	20710637	0.36	20732374	0.29
chr21	20714955	20715176	0.98	20732032	0.0	20714954	1.0	20714337	1.0	20694745	1.0
chr21	20717391	20717391	0.87	NA	NA	20686853	0.33	NA	NA	20709247	0.04
chr21	20718969	20718968	0.74	20718968	0.5	20718968	1.0	20706773	0.6	NA	NA
chr21	20719540	20719539	0.75	20719539	0.53	20719539	0.8	20719539	0.75	20719539	0.98
chr21	20726920	20725316	0.98	20726926	1.0	20716054	0.99	20726926	1.0	20726926	0.99
chr21	20732932	20732880	0.85	20731851	0.98	20732803	0.94	20731851	0.79	20732070	0.97
chr21	20740961	20740960	0.95	20740960	1.0	20740960	0.92	20741971	0.98	20740960	0.91
chr21	20741363	20741368	0.97	20741368	0.95	20741368	1.0	20741368	0.98	20741368	0.95
chr21	20742002	20742006	1.0	NA	NA	20742006	1.0	20742006	1.0	20747787	0.33
chr21	20742184	20742183	1.0	20742183	1.0	20742183	0.93	20742183	0.93	20742183	0.97
chr21	20744350	20741130	0.98	20741130	1.0	20744349	0.97	20741130	0.99	20741130	0.72
chr21	20747431	20740895	0.32	20740040	0.45	20747430	0.34	20766382	0.34	20747430	0.42
chr21	20750916	20745522	0.41	20751144	0.71	20740040	0.56	20754026	0.65	20751144	0.63
chr21	20751794	20745173	0.42	20751793	0.64	20746550	0.83	20751793	0.72	20751793	0.45
chr21	20753226	20731192	1.0	NA	NA	20801605	0.07	NA	NA	NA	NA
chr21	20758575	20758578	0.92	20754792	0.61	20740040	0.62	20750201	0.68	20749192	0.43
chr21	20759290	20759304	1.0	NA	NA	20759298	1.0	NA	NA	20759298	0.83
chr21	20761724	20761723	0.99	NA	NA	20793089	0.01	20775991	0.86	NA	NA
chr21	20761953	20739405	0.08	NA	NA	NA	NA	NA	NA	NA	NA
chr21	20771559	20774510	0.58	20771558	0.99	20771558	0.9	20771558	0.73	20771558	0.76
chr21	20776876	20776875	0.69	20777421	0.53	20776875	0.8	20777413	0.5	20775736	0.52
chr21	20787783	20787782	0.76	20783129	0.71	20783129	0.71	20783129	0.7	20783129	0.68
chr21	20796183	20750051	0.25	NA	NA	NA	NA	NA	NA	NA	NA
chr21	20801137	20801143	0.85	20801143	1.0	20801136	1.0	20798789	1.0	20801143	1.0
chr21	20813660	20813722	0.64	20813659	0.6	20813659	0.78	20813659	0.59	20817050	0.49
chr21	20814358	20814357	0.59	20814357	0.92	20814357	0.82	20814357	0.8	20814357	0.56
chr21	20818381	20818380	0.89	20818380	0.98	20818380	1.0	20818380	0.98	20818380	0.95
chr21	20824260	20820482	0.7	20824259	0.75	20824755	0.97	20824259	0.77	20824259	0.75
chr21	20833099	20845984	0.51	20845984	0.37	20833098	0.7	20845984	0.38	20845984	0.52
chr21	20839184	20838757	1.0	20839183	1.0	20838757	0.98	20838757	0.93	20838757	0.95
chr21	20841261	20841260	0.86	20841260	1.0	20851142	0.75	20841260	0.81	20841260	1.0
chr21	20848589	20848275	0.55	20846287	0.79	20847062	0.82	20845732	0.66	20845732	0.78
chr21	20859695	20859725	0.84	20836268	1.0	20900001	0.25	NA	NA	20813266	0.67
chr21	20868827	20868826	0.91	20868826	0.94	20868826	0.95	20868826	0.8	20868826	0.97
chr21	20872700	20872699	0.35	20870209	0.47	20870209	0.57	20870209	0.39	20870209	0.55
chr21	20874812	20874811	0.55	20874811	0.98	20874811	1.0	20874811	0.99	20874811	0.94
chr21	20874947	20894623	0.2	20874946	0.94	20874946	0.58	20874946	0.94	20874946	0.87
chr21	20881548	20880327	0.74	20878530	0.47	20881547	0.69	20878530	0.41	20878530	0.47
chr21	20888429	20911308	0.52	NA	NA	NA	NA	NA	NA	NA	NA
chr21	20896785	20897105	0.45	20890802	0.63	20896784	0.37	20886100	0.34	20896814	0.44
chr21	20899471	20899470	0.17	20899823	0.64	20899823	0.49	20911107	0.51	20899823	0.67
chr21	20899615	20937997	0.05	20899614	1.0	20949180	0.49	20913137	1.0	NA	NA
chr21	20899973	20899980	0.42	20901923	0.81	20901923	0.76	20901923	0.73	20901923	0.78
chr21	20902031	20904018	0.64	20904018	0.89	20902030	1.0	20904018	0.96	20902030	0.96
chr21	20905285	20905284	0.94	NA	NA	NA	NA	20855770	0.5	20903097	1.0
chr21	20905341	20900289	1.0	20900070	1.0	NA	NA	NA	NA	NA	NA
chr21	20905429	20900071	0.27	20905428	0.45	20905428	0.79	20899980	0.73	20905428	0.83
chr21	20914534	20911778	0.71	20914549	0.62	20904018	0.71	20916336	0.55	20914549	0.7
chr21	20918816	20908611	0.55	20914261	0.73	20920923	0.38	20923729	0.69	20920923	0.75
chr21	20919124	20919131	0.88	20916021	1.0	20918646	1.0	20918646	1.0	20913786	1.0
chr21	20920216	20927373	0.39	20920215	0.52	20920215	0.37	20920215	0.47	20920215	0.48
chr21	20922188	20922200	0.97	20913361	0.06	20918833	0.08	20908507	0.4	20922196	1.0
chr21	20926550	20926549	0.32	20926549	0.76	20926549	0.78	20918646	0.78	20926549	0.59
chr21	20933245	20895428	0.44	NA	NA	NA	NA	NA	NA	NA	NA
chr21	20935319	20935318	0.91	20935318	0.5	20917951	0.05	20912165	1.0	20935318	1.0
chr21	20936267	20908691	0.5	20936272	1.0	20936272	0.74	20936272	1.0	20903097	1.0
chr21	20937991	20939228	0.42	20937199	0.74	20902136	0.47	20937199	0.68	20935275	0.73
chr21	20948460	20942979	0.34	20906546	0.28	20947038	0.53	20946089	0.24	20946089	0.36
chr21	20954199	20954198	1.0	NA	NA	NA	NA	NA	NA	NA	NA
chr21	20955178	20955361	0.53	20955361	0.7	20955361	0.87	20955177	0.52	20955361	0.85
chr21	20965836	20965835	0.57	20965835	0.77	20965835	0.68	20965835	0.84	20965835	0.73
chr21	20966944	20966954	0.92	20955361	0.99	20962900	0.95	20966954	1.0	20966954	0.98
chr21	20967147	20967146	0.81	NA	NA	NA	NA	20938860	1.0	NA	NA
chr21	20971844	20973703	0.64	20954836	0.64	20975798	0.54	20981576	0.66	20975798	0.55
chr21	20972116	20972115	0.99	20970603	0.99	20970603	0.98	20972115	0.99	20972115	0.95
chr21	20972485	20932845	0.61	20972484	0.5	20972484	0.83	20972484	1.0	NA	NA
chr21	20973319	20973966	0.52	20970435	0.78	20969566	0.83	20974722	0.79	20976056	0.79
chr21	20973967	20973966	0.85	20973966	0.99	20970435	0.87	20973966	0.94	20974346	0.97
chr21	20974674	20974673	0.33	20958775	0.83	20974673	1.0	NA	NA	NA	NA
chr21	20975221	20975220	0.32	20955653	0.38	20975220	0.67	20986468	0.54	20973596	0.46
chr21	20976561	20976839	0.84	20975995	0.94	20976839	0.88	20975995	0.93	20976839	0.9
chr21	20978900	20976839	0.96	20975995	0.99	20976839	0.96	20975995	0.98	20976839	0.98
chr21	20979446	20979445	0.72	20979445	0.93	20979445	0.45	20979445	0.71	20979445	0.73
chr21	20981661	20981660	0.72	20975995	0.84	20976839	0.83	20979008	0.82	20982207	0.85
chr21	20982060	20979008	0.92	20975995	0.99	20982059	0.98	20979008	0.98	20976839	0.97
chr21	20982238	20979008	0.56	20986402	0.64	20985440	0.52	20975220	0.57	20976839	0.49
chr21	20984522	20984521	0.97	20984521	1.0	20984521	1.0	20938860	0.63	NA	NA
chr21	20985021	20976005	0.94	20953376	0.02	20985020	0.73	20938860	0.87	20985020	0.65
chr21	20992123	20991629	0.68	20991502	0.66	20978914	0.49	20991629	0.59	20990685	0.52
chr21	20995361	20995389	0.83	20995389	1.0	20995389	0.97	20995389	0.97	20995389	1.0
chr21	20995623	20995622	0.63	20991453	0.83	20995389	0.9	20993521	0.77	20991453	0.76
chr21	20996105	20995866	0.28	20972950	0.43	20990685	0.46	20972950	0.42	20974707	0.38
chr21	20997933	20993392	1.0	NA	NA	20997938	0.25	20997938	1.0	20958715	0.67
chr21	20998315	20954064	0.07	21033401	0.5	NA	NA	NA	NA	21032853	0.43
chr21	20998459	21012435	0.01	NA	NA	NA	NA	NA	NA	NA	NA
chr21	20999353	20999352	0.76	20999174	0.97	20999352	0.98	20999352	0.86	20999174	0.87
[truncated: 9,554 more rows]
