# Supplementary material for: A deep population reference panel of tandem repeat variation
Source: Nat Commun. 2023 Oct 23;14:6711. doi: 10.1038/s41467-023-42278-3 (PMC10593948; doi:10.1038/s41467-023-42278-3)
Supplement: Supplementary file 5 — Supplementary Data 18 [file 41467_2023_42278_MOESM5_ESM.zip › tag_tables/tag_snp_info_chr20_hg38.csv]

CHROM	TR_POS	AFR_TAG_SNP_POS	LD_AFR	EUR_TAG_SNP_POS	LD_EUR	EAS_TAG_SNP_POS	LD_EAS	AMR_TAG_SNP_POS	LD_AMR	SAS_TAG_SNP_POS	LD_SAS
chr20	72766	83158	0.71	72765	0.86	72765	0.98	72765	0.9	72765	0.85
chr20	76710	76709	0.76	76709	0.49	76709	0.74	76709	0.79	68575	0.92
chr20	77737	77736	0.49	78705	0.86	77736	0.93	78705	0.78	78705	0.79
chr20	78835	78833	1.0	NA	NA	NA	NA	75325	0.69	NA	NA
chr20	80498	80497	0.68	80497	0.95	80497	0.99	80497	0.99	80497	0.96
chr20	83583	83582	0.67	83582	0.62	76709	0.15	83582	0.7	83582	0.78
chr20	88865	88865	0.27	88865	0.65	88865	0.79	88865	0.64	88865	0.53
chr20	92396	92390	0.4	92395	0.96	90868	0.88	92390	0.46	92395	0.94
chr20	92970	92969	0.71	99430	0.73	92969	0.65	91463	0.78	99430	0.76
chr20	95764	66141	0.04	NA	NA	NA	NA	NA	NA	NA	NA
chr20	97325	97324	0.85	97324	0.96	97324	0.97	97324	0.89	97324	0.96
chr20	101273	82719	1.0	NA	NA	101295	0.11	113009	0.02	90438	0.89
chr20	101930	101929	0.4	101929	1.0	101929	0.56	101929	1.0	NA	NA
chr20	102592	110447	0.18	110447	0.3	110447	0.63	102633	0.56	106471	0.41
chr20	105365	105364	0.62	105364	0.67	105364	0.75	105364	0.76	105364	0.65
chr20	120959	120958	0.5	120958	0.57	120958	0.49	120958	0.71	120958	0.35
chr20	124384	124383	0.63	124383	0.93	124383	0.88	124383	0.79	124383	0.81
chr20	125449	125448	0.52	125448	0.76	125448	0.98	125448	0.5	125448	0.6
chr20	126062	127645	0.74	126062	0.86	112799	0.88	126062	0.93	127645	0.7
chr20	126971	126973	0.89	126973	0.87	126973	1.0	126973	0.91	130383	0.55
chr20	130489	174068	0.08	NA	NA	NA	NA	NA	NA	NA	NA
chr20	135978	135983	0.96	NA	NA	135983	0.33	135983	0.64	135983	0.95
chr20	138983	138955	0.44	178206	0.41	122876	0.5	139001	0.29	138985	0.4
chr20	139177	139176	0.98	139176	1.0	139089	0.97	139089	0.92	139176	1.0
chr20	141635	141183	0.99	141634	1.0	141634	0.97	141634	0.99	141634	1.0
chr20	142166	142165	1.0	142165	0.99	112799	0.95	142165	1.0	142165	1.0
chr20	143103	127223	0.12	NA	NA	NA	NA	NA	NA	NA	NA
chr20	145605	119558	1.0	NA	NA	NA	NA	NA	NA	NA	NA
chr20	151304	151307	0.99	151307	0.97	151307	0.98	153376	0.97	151307	0.99
chr20	151664	151016	0.99	151663	1.0	130713	0.75	151663	1.0	130031	1.0
chr20	152451	153098	0.64	152792	0.94	152792	0.99	152792	0.96	152792	0.97
chr20	153175	153169	0.89	130411	0.8	151663	0.44	193175	0.57	140829	0.9
chr20	153788	153780	0.98	153780	0.99	150806	1.0	153780	0.99	153835	1.0
chr20	154129	154128	0.72	154128	0.88	154128	0.88	154128	0.83	154128	0.81
chr20	155140	155139	1.0	NA	NA	NA	NA	155139	1.0	NA	NA
chr20	156878	157292	0.78	149346	0.71	156908	0.83	154203	0.72	156652	0.93
chr20	157928	157962	0.76	155084	0.79	154201	0.84	154203	0.54	156652	0.83
chr20	159275	159104	0.59	155733	0.99	158768	0.99	157819	0.97	157914	0.99
chr20	159756	159104	0.97	148972	1.0	NA	NA	154203	1.0	NA	NA
chr20	163036	163035	0.58	163035	0.89	163035	0.86	163035	0.46	163035	0.91
chr20	164744	163910	0.88	163910	1.0	164748	0.99	163910	0.93	164748	0.82
chr20	165075	165021	0.74	165108	0.27	165108	0.59	165021	0.48	165108	0.26
chr20	167601	174884	1.0	167600	1.0	167600	0.33	NA	NA	200771	0.1
chr20	181794	181793	1.0	NA	NA	NA	NA	NA	NA	NA	NA
chr20	183100	190548	0.7	177793	0.97	176015	0.92	187825	0.94	177793	0.94
chr20	183618	178343	0.85	179892	0.66	175524	0.56	175565	0.65	170008	0.6
chr20	190670	190001	0.46	190001	0.92	189354	0.96	193110	0.83	190001	0.91
chr20	191727	190001	0.47	191726	0.7	189354	0.7	193428	0.65	182966	0.72
chr20	195746	196584	0.26	195745	0.34	195745	0.51	198921	0.39	195745	0.49
chr20	206176	206102	1.0	198433	0.94	198433	0.99	201525	0.99	198433	1.0
chr20	207203	207202	0.65	207202	0.81	211168	0.96	207202	0.82	207202	0.85
chr20	214797	214444	0.97	214796	1.0	213649	1.0	214444	0.97	214796	0.96
chr20	214963	215022	0.88	213672	0.63	214962	0.75	215208	0.81	214962	0.32
chr20	215135	215135	0.99	215135	0.71	NA	NA	215135	0.85	215135	0.96
chr20	218631	218630	0.58	218630	1.0	218630	0.77	218630	1.0	218630	0.53
chr20	232034	232033	0.53	232033	0.48	232033	0.58	232033	0.61	232033	0.45
chr20	234145	234020	0.85	234020	0.83	232468	0.92	234020	0.86	234020	0.95
chr20	236897	236888	0.9	236888	1.0	236896	0.8	236896	0.71	236888	1.0
chr20	236955	236959	0.7	236640	0.67	236640	0.77	236433	0.78	236640	0.67
chr20	238841	238845	0.95	239556	0.93	238845	0.94	238845	0.89	238845	0.9
chr20	240076	242897	0.52	239556	0.91	238845	0.93	238845	0.88	241301	0.84
chr20	244098	244104	0.99	244104	0.99	244104	1.0	244803	0.99	244104	1.0
chr20	246987	248065	0.83	239021	0.89	245512	1.0	244964	0.96	245425	0.96
chr20	248741	248815	0.74	248815	0.8	248740	0.77	243532	0.78	248740	0.76
chr20	249090	249089	0.69	249089	0.88	249089	0.83	249089	0.88	249089	0.79
chr20	249418	251466	0.76	250449	0.87	249081	0.86	250449	0.9	250449	0.86
chr20	251989	246148	0.3	251466	0.68	249875	0.67	249875	0.65	251466	0.69
chr20	252882	252881	0.94	252881	1.0	252881	0.94	252881	0.84	252881	1.0
chr20	253969	254024	0.61	253968	0.58	253968	0.64	253968	0.52	253968	0.66
chr20	255818	256928	0.5	255818	0.35	262044	0.39	255818	0.31	269844	0.3
chr20	256052	213145	0.25	245470	0.09	NA	NA	NA	NA	NA	NA
chr20	257008	257008	0.57	257008	0.72	257008	0.79	257008	0.7	257008	0.68
chr20	258365	245515	0.92	258382	1.0	NA	NA	258382	1.0	NA	NA
chr20	261185	261185	0.48	261185	0.76	262044	0.54	261185	0.68	260755	0.74
chr20	263480	262198	0.4	263776	0.85	263776	0.82	263451	0.72	263776	0.81
chr20	264347	264344	1.0	NA	NA	NA	NA	NA	NA	NA	NA
chr20	265391	265390	1.0	265390	0.99	265390	0.97	265390	0.97	265390	0.98
chr20	265843	265842	0.42	265842	1.0	265842	0.97	265842	0.87	265842	1.0
chr20	266981	266980	0.96	266980	0.99	266980	1.0	266980	0.98	266980	0.93
chr20	269687	269704	0.88	269686	0.67	270806	0.77	269686	0.71	269686	0.63
chr20	271440	272116	0.77	272116	0.82	272116	0.89	272116	0.86	272116	0.91
chr20	272107	272116	0.98	272116	0.91	272116	0.97	272116	0.89	272116	0.92
chr20	272201	272200	0.69	272200	1.0	272200	0.67	272200	0.82	272200	0.94
chr20	272362	272361	0.95	271547	0.93	270806	1.0	271479	1.0	272361	1.0
chr20	279970	279969	1.0	NA	NA	NA	NA	279969	1.0	NA	NA
chr20	281162	283815	0.44	281161	0.99	281161	1.0	281161	1.0	281161	1.0
chr20	283310	311455	0.25	NA	NA	NA	NA	278144	0.09	283309	1.0
chr20	286497	286504	0.93	NA	NA	NA	NA	NA	NA	NA	NA
chr20	288158	288365	0.85	287305	0.99	287237	0.97	285621	0.97	285621	0.91
chr20	290564	288181	0.34	289787	0.79	291169	0.79	289787	0.74	291169	0.78
chr20	292052	290954	0.8	NA	NA	292058	1.0	292058	1.0	NA	NA
chr20	292807	292806	0.79	292806	0.99	292806	1.0	292806	0.98	292806	0.96
chr20	294074	292076	0.95	NA	NA	NA	NA	291553	1.0	245443	0.01
chr20	296675	296674	1.0	NA	NA	NA	NA	NA	NA	NA	NA
chr20	297483	297482	0.36	297482	0.94	301778	0.53	297482	0.81	297482	0.87
chr20	298047	298046	0.99	298046	1.0	298046	1.0	298046	0.93	298046	0.99
chr20	304505	304504	0.59	304504	0.98	304504	0.88	304504	0.98	304504	0.92
chr20	306233	306232	0.54	305384	0.95	306232	0.95	306232	0.9	306232	0.96
chr20	306778	351791	0.07	306777	1.0	NA	NA	NA	NA	306777	0.67
chr20	307869	307868	0.92	NA	NA	NA	NA	307868	0.44	306045	0.1
chr20	310720	310719	0.79	310719	0.97	310719	0.95	310719	0.91	310719	0.96
chr20	311348	311107	0.8	311107	0.75	311107	0.98	311107	0.74	311107	0.9
chr20	312379	312573	0.47	NA	NA	266790	0.5	325229	1.0	NA	NA
chr20	312719	312718	0.33	312718	1.0	NA	NA	312718	1.0	NA	NA
chr20	313252	313264	0.91	313264	1.0	313264	0.57	313264	0.61	313137	0.98
chr20	315191	315190	1.0	NA	NA	330333	0.5	NA	NA	NA	NA
chr20	315725	315730	0.28	314595	0.91	314595	0.91	314595	0.76	314595	0.93
chr20	316725	316724	0.88	316724	0.92	316724	0.92	316724	0.91	316724	0.9
chr20	317959	317958	0.96	317958	1.0	NA	NA	317958	1.0	317958	1.0
chr20	318950	318941	0.93	318941	0.98	318941	0.98	318941	0.93	318941	0.96
chr20	319247	319246	1.0	316052	1.0	319246	0.25	319246	1.0	319246	1.0
chr20	319634	319633	0.32	319633	0.83	319669	0.32	319633	0.56	320255	0.6
chr20	320256	320255	0.45	320255	0.97	320255	1.0	320255	0.91	320255	0.77
chr20	322784	322789	0.97	274309	1.0	NA	NA	322789	0.44	322789	0.8
chr20	326558	326557	1.0	NA	NA	NA	NA	NA	NA	325751	1.0
chr20	328258	318992	0.11	NA	NA	NA	NA	NA	NA	NA	NA
chr20	331687	338371	0.33	331686	1.0	331686	0.8	331686	0.56	331686	1.0
chr20	333326	284612	1.0	NA	NA	290584	1.0	NA	NA	302024	1.0
chr20	333725	313288	0.4	NA	NA	287691	0.17	300913	0.5	333724	1.0
chr20	335457	369529	1.0	NA	NA	NA	NA	NA	NA	NA	NA
chr20	337841	338144	0.85	332495	0.79	328234	0.95	329830	0.61	336847	0.95
chr20	338578	338603	0.2	335384	0.61	338677	0.76	329090	0.49	338144	0.56
chr20	339987	338677	0.76	340236	0.8	328520	0.33	338518	0.79	335411	0.45
chr20	340196	340236	0.6	340262	0.71	338677	0.75	319980	0.37	340211	0.76
chr20	341113	340865	0.9	341112	0.99	338144	0.99	340865	0.95	340865	0.99
chr20	341506	343479	0.85	341505	0.9	338144	0.99	341505	0.89	340865	0.99
chr20	343586	342373	1.0	343610	0.44	NA	NA	335198	1.0	NA	NA
chr20	344098	343479	0.9	340865	0.97	338144	0.98	342664	0.98	343479	0.98
chr20	345633	344458	0.63	345647	0.78	338677	0.88	344458	0.74	342939	0.91
chr20	346129	346153	0.97	346153	1.0	NA	NA	346153	0.96	333224	0.88
chr20	348340	328717	0.5	NA	NA	NA	NA	NA	NA	NA	NA
chr20	348484	357467	0.13	358841	0.27	352420	0.24	356924	0.2	360424	0.09
chr20	348854	348853	0.7	348853	0.14	348853	0.79	348853	0.78	348853	0.77
chr20	350478	350477	0.63	350477	0.67	350477	0.83	350477	0.64	350477	0.87
chr20	355011	355010	0.44	NA	NA	355010	0.75	355010	1.0	NA	NA
chr20	356343	356342	0.77	356342	0.99	351821	0.68	356342	0.94	356342	0.89
chr20	359999	359998	0.56	358574	0.89	359998	0.46	359998	0.29	359998	0.91
chr20	360411	360410	0.76	360410	0.17	360410	1.0	360410	0.5	360410	0.83
chr20	361668	394620	0.5	361667	1.0	361667	1.0	NA	NA	NA	NA
chr20	362186	362185	0.61	362185	0.88	362185	1.0	362185	0.74	363113	0.89
chr20	362954	362981	0.43	362953	0.97	362953	1.0	362953	0.66	362953	0.52
chr20	364764	366107	0.66	364763	0.94	364763	0.94	364763	0.81	364763	0.94
chr20	366388	368175	0.33	365798	0.03	NA	NA	325810	1.0	NA	NA
chr20	366851	366865	0.98	NA	NA	NA	NA	366128	1.0	NA	NA
chr20	367215	367214	0.92	367246	0.96	367214	0.97	367214	0.96	367214	0.97
chr20	370104	370103	0.81	370103	0.75	370103	0.99	370103	1.0	370103	0.95
chr20	373367	353544	0.28	NA	NA	NA	NA	NA	NA	NA	NA
chr20	374018	374022	0.82	NA	NA	NA	NA	NA	NA	409246	0.2
chr20	375213	375218	0.66	375218	0.99	375218	1.0	375218	0.96	375590	0.97
chr20	376027	376031	0.83	376141	0.94	377366	0.96	377366	0.98	377366	0.94
chr20	377154	377153	0.35	377153	0.99	376988	0.99	377153	0.98	377153	0.97
chr20	377675	377503	0.93	377035	0.97	376484	0.95	377503	0.95	377503	0.89
chr20	379019	348849	0.12	375101	1.0	NA	NA	379026	1.0	NA	NA
chr20	379668	379675	0.94	378907	1.0	379675	0.99	378907	1.0	378907	1.0
chr20	380685	380684	0.68	380684	0.82	380679	0.94	380684	0.79	380684	0.84
chr20	382099	382120	0.35	382122	0.27	381764	0.7	383089	0.54	382148	0.41
chr20	382131	382120	0.4	382122	0.38	382124	0.78	382122	0.29	382148	0.58
chr20	384030	384031	1.0	384031	1.0	384036	0.83	384031	0.98	384031	1.0
chr20	385109	385108	1.0	385108	1.0	NA	NA	NA	NA	385108	1.0
chr20	385415	385414	0.59	385414	0.97	385414	0.95	385414	0.92	385414	0.59
chr20	387555	387554	0.25	389872	0.59	394563	0.71	387554	0.55	394563	0.41
chr20	392022	392021	0.91	392021	1.0	392021	0.5	392021	1.0	392021	0.74
chr20	392558	392557	0.97	392557	0.94	392557	0.98	392557	0.98	392557	0.95
chr20	393338	393337	0.8	393337	0.75	393337	0.71	393337	0.78	393337	0.73
chr20	394791	394799	0.83	394799	0.39	394799	1.0	394799	0.9	394799	0.95
chr20	395163	395162	0.45	395162	0.99	395162	0.99	395162	0.9	395162	0.99
chr20	398538	398537	0.99	389321	1.0	398537	0.67	398537	1.0	NA	NA
chr20	404728	403970	1.0	NA	NA	404752	0.98	403970	0.84	404727	1.0
chr20	405155	403859	0.57	407083	0.54	405155	0.68	403859	0.63	405345	0.49
chr20	405390	403970	1.0	NA	NA	NA	NA	405395	0.84	NA	NA
chr20	405426	389423	0.33	NA	NA	NA	NA	NA	NA	NA	NA
chr20	405932	405931	0.89	405478	1.0	405478	0.98	405931	0.99	405931	0.99
chr20	409467	409466	0.97	409466	0.98	409466	0.99	409466	1.0	409466	0.99
chr20	412326	412130	0.74	411618	0.88	412130	0.96	410381	0.87	411618	0.88
chr20	413318	441126	1.0	NA	NA	NA	NA	NA	NA	NA	NA
chr20	413918	413917	0.51	413917	0.73	413917	0.67	413917	0.69	413917	0.75
chr20	414092	414091	0.97	413941	0.96	414091	1.0	414091	0.99	413941	0.99
chr20	416323	416322	1.0	373804	0.2	416322	1.0	NA	NA	409198	1.0
chr20	417396	417395	0.73	417395	0.68	417395	0.77	417395	0.77	417395	0.58
chr20	418376	418375	0.38	418375	0.94	418375	1.0	418375	0.9	418375	0.92
chr20	422328	422327	0.97	422327	1.0	422327	0.96	422327	1.0	422327	0.99
chr20	423303	423302	1.0	423302	0.69	NA	NA	423302	1.0	423302	0.6
chr20	425008	425007	0.98	425007	1.0	425007	1.0	425007	0.94	425007	1.0
chr20	425625	425626	0.82	425626	0.83	426232	0.8	425626	0.73	425915	0.77
chr20	429227	429226	0.94	426090	0.5	429226	0.99	429226	0.88	426090	0.93
chr20	433740	433739	0.96	433739	0.98	433739	0.99	433739	0.97	433739	0.92
chr20	434000	433997	0.5	434010	0.86	407978	0.28	434010	0.73	434010	1.0
chr20	444131	444130	0.81	444130	1.0	450630	0.09	444130	0.87	444130	0.95
chr20	444551	444562	0.97	443554	1.0	443554	0.97	444562	0.96	443554	1.0
chr20	447124	447123	0.77	447123	0.73	449392	0.97	447123	0.83	447123	0.78
chr20	449154	449153	0.72	450092	0.96	450092	0.7	456337	0.91	450092	0.93
chr20	450154	450153	1.0	450153	0.71	450153	1.0	450153	1.0	450153	1.0
chr20	450316	450315	0.97	449285	0.75	450315	1.0	430911	1.0	450315	0.5
chr20	451555	451351	1.0	NA	NA	NA	NA	NA	NA	NA	NA
chr20	454237	454614	0.82	454614	0.94	454798	0.99	454295	0.96	454614	0.93
chr20	454650	450092	0.76	458331	0.99	450092	0.92	456337	0.93	458331	0.94
chr20	456245	456249	1.0	NA	NA	NA	NA	NA	NA	NA	NA
chr20	456337	444734	0.5	NA	NA	NA	NA	NA	NA	NA	NA
chr20	456342	456337	0.96	456337	0.99	450092	1.0	456337	1.0	456337	1.0
chr20	456934	456933	0.9	459799	0.99	456933	0.97	456933	0.99	456053	0.97
chr20	458315	458329	0.48	426090	0.75	458330	0.73	458330	0.35	458314	0.91
chr20	460435	459799	0.81	459799	0.96	459799	0.89	459799	0.93	459799	0.92
chr20	460769	470617	0.02	NA	NA	NA	NA	NA	NA	NA	NA
chr20	461369	415141	0.03	NA	NA	NA	NA	NA	NA	NA	NA
chr20	475461	475460	0.77	475460	0.46	475460	0.9	475460	0.54	475460	0.75
chr20	477884	477897	0.95	NA	NA	477897	0.44	472048	1.0	NA	NA
chr20	478766	478965	0.5	478765	0.87	478765	0.96	478765	0.58	478765	0.92
chr20	480235	480253	0.48	480234	0.72	470566	0.44	480234	0.56	480234	0.94
chr20	480424	480423	0.44	NA	NA	NA	NA	444815	1.0	529942	0.17
chr20	484695	484693	0.5	484694	0.82	484694	0.68	484694	0.61	484694	0.78
chr20	490035	471389	0.47	NA	NA	490034	1.0	460615	0.84	490034	0.71
chr20	490705	490704	0.92	490704	0.9	490704	0.85	490704	0.9	490704	0.94
chr20	491924	491923	1.0	NA	NA	447123	1.0	462435	1.0	491923	1.0
chr20	492183	492182	1.0	534708	0.25	NA	NA	492182	0.79	492182	1.0
chr20	499959	500669	0.57	493258	1.0	500669	0.9	500669	0.95	500669	0.93
chr20	501070	501069	1.0	501069	0.94	501069	1.0	501069	0.84	501069	1.0
chr20	505669	505668	0.84	505668	0.99	504110	0.96	505668	0.87	505668	0.96
chr20	510174	510173	0.68	510173	1.0	510173	0.74	510173	0.7	510173	0.81
chr20	512871	512870	1.0	NA	NA	NA	NA	NA	NA	NA	NA
chr20	514346	514345	0.54	NA	NA	490561	1.0	506062	0.8	NA	NA
chr20	515624	515623	1.0	NA	NA	515623	1.0	484233	1.0	NA	NA
chr20	518714	518713	0.52	518713	0.84	518713	0.62	518713	0.85	518713	0.9
chr20	518934	518933	0.68	518933	0.86	518933	0.49	522475	0.47	518933	0.7
chr20	522693	522692	0.99	522692	1.0	522692	1.0	521976	1.0	522692	0.99
chr20	524422	524421	0.48	524421	0.9	524421	0.66	524421	0.81	524421	0.83
chr20	526659	497149	0.2	497149	0.76	NA	NA	497149	0.75	497149	0.5
chr20	528588	528594	0.99	528594	0.93	526685	0.64	528594	0.95	528594	0.93
chr20	529191	529190	0.55	529190	0.96	529190	0.98	529190	0.91	529190	0.98
chr20	530469	539053	0.61	530468	0.95	530468	0.56	526685	0.88	530468	0.8
chr20	532170	530670	0.5	NA	NA	532169	1.0	530670	1.0	532169	0.5
chr20	532331	527834	0.47	531253	0.91	532330	0.72	532330	0.93	532330	0.87
chr20	534874	534873	1.0	534873	1.0	491847	1.0	534873	1.0	534873	0.78
chr20	537497	537496	0.78	528974	0.92	537496	0.25	533815	0.52	533336	0.82
chr20	537964	535629	0.63	528974	0.63	537963	0.87	535629	0.71	537963	0.58
chr20	546488	546487	0.65	546487	0.97	546487	0.91	546487	0.91	546487	0.96
chr20	549650	550900	0.31	550530	0.45	548971	0.65	548971	0.43	550530	0.47
chr20	553996	553995	0.96	553995	0.98	553995	0.87	553995	1.0	553995	1.0
chr20	558580	558579	1.0	558579	0.99	558579	1.0	558579	1.0	558374	0.99
chr20	564561	564552	0.79	564560	0.95	561419	0.75	564560	0.87	564560	1.0
chr20	565568	539414	1.0	NA	NA	NA	NA	NA	NA	NA	NA
chr20	566179	566178	0.99	566178	0.97	566178	0.98	566178	1.0	566178	1.0
chr20	566692	566694	0.36	525731	0.07	NA	NA	566703	1.0	NA	NA
chr20	570224	570144	0.89	569750	0.92	569263	0.96	569750	0.78	569450	0.76
chr20	570903	570902	0.55	570902	0.66	570902	0.94	570902	0.78	570902	0.43
chr20	571993	571992	0.83	571992	0.67	NA	NA	NA	NA	NA	NA
chr20	577958	577957	0.74	577957	0.65	580481	0.76	577957	0.7	577957	0.67
chr20	578655	578654	0.32	578654	0.52	579078	0.75	578654	0.36	575400	0.55
chr20	583889	583895	0.69	617829	0.5	583895	0.5	583895	0.4	583894	0.64
chr20	584405	577283	1.0	NA	NA	592579	1.0	NA	NA	NA	NA
chr20	585747	585739	0.64	585766	0.91	585766	0.91	585766	0.68	585766	0.93
chr20	587949	587948	1.0	NA	NA	587948	1.0	NA	NA	NA	NA
chr20	588284	588077	0.73	584249	0.72	588283	0.61	584249	0.7	588283	0.63
chr20	590302	595643	0.44	586280	0.5	590301	0.75	588283	0.6	590301	0.65
chr20	591645	591644	0.68	591644	0.85	591644	0.81	591644	0.9	591644	0.46
chr20	592945	592944	0.54	592944	1.0	601683	0.08	592944	0.56	592944	1.0
chr20	593267	593266	0.95	593266	1.0	593266	1.0	593266	1.0	593266	0.96
chr20	593896	593895	1.0	NA	NA	NA	NA	593895	1.0	NA	NA
chr20	595371	595396	0.53	594996	0.93	595396	0.57	594996	0.88	576597	0.2
chr20	595644	595643	0.83	595643	1.0	595643	1.0	595643	0.99	595643	1.0
chr20	596537	596554	0.63	596536	0.94	596554	0.92	596536	0.84	596470	0.64
chr20	596555	596554	0.94	596554	0.43	596554	0.89	596554	0.66	596554	0.93
chr20	599170	599169	0.42	599169	0.76	599169	0.82	599169	0.78	599169	0.69
chr20	599567	599566	1.0	599566	1.0	NA	NA	589665	0.44	NA	NA
chr20	601684	601683	0.61	601683	0.92	601683	0.47	601683	0.91	601683	0.91
chr20	603175	580786	0.04	NA	NA	NA	NA	NA	NA	NA	NA
chr20	616322	617892	0.83	617892	0.6	617094	0.94	617094	0.65	617094	0.86
chr20	617338	617337	0.59	NA	NA	617337	1.0	617337	0.75	NA	NA
chr20	624233	624232	1.0	624232	1.0	NA	NA	NA	NA	641876	0.06
chr20	626974	588283	1.0	626973	1.0	NA	NA	626973	1.0	626973	1.0
chr20	638469	638468	0.53	638468	0.72	638468	0.91	638468	0.78	638468	0.84
chr20	639105	639104	0.37	640049	0.66	639255	0.78	640049	0.68	640049	0.62
chr20	639584	635664	0.18	NA	NA	NA	NA	NA	NA	NA	NA
chr20	642894	642893	0.99	642893	0.99	642893	1.0	642893	0.99	642893	1.0
chr20	644265	644264	0.97	644129	0.98	644264	0.97	644264	0.96	644129	0.99
chr20	645240	643827	0.43	645281	0.55	632029	0.24	683049	0.3	645007	0.53
chr20	646615	646614	0.63	646614	0.97	646614	0.99	646614	0.9	646614	0.92
chr20	649702	649701	0.69	649701	1.0	649716	0.44	649701	0.92	649701	0.96
chr20	651684	651683	0.57	651683	0.93	651683	0.8	651683	0.61	651683	0.84
chr20	653260	653259	0.44	653265	0.65	653265	0.62	653259	0.53	653265	0.54
chr20	653539	653538	1.0	653538	0.96	653538	0.97	653538	0.99	653538	0.93
chr20	656560	656559	0.98	656559	1.0	656559	1.0	656909	0.57	656559	1.0
chr20	660451	660450	0.74	660450	0.6	660450	0.82	660450	0.53	660450	0.82
chr20	660629	660628	0.59	660346	0.88	656194	1.0	660346	0.74	660346	0.9
chr20	662614	662632	1.0	NA	NA	NA	NA	NA	NA	NA	NA
chr20	663011	663010	1.0	NA	NA	643100	0.33	NA	NA	NA	NA
chr20	672388	670000	0.79	670459	0.8	671453	0.62	670459	0.46	670459	0.52
chr20	674688	674705	0.69	674713	0.56	672539	0.81	674705	0.55	674705	0.44
chr20	675764	675763	0.82	675763	0.9	675763	0.99	675763	0.95	675763	0.97
chr20	677415	678305	0.3	683498	0.68	677414	0.92	678305	0.7	677414	0.72
chr20	677583	677582	0.69	678305	0.9	678305	0.93	680047	0.93	678305	0.95
chr20	677893	677689	0.76	677892	1.0	677892	0.73	677892	0.99	677892	0.99
chr20	683712	683711	0.89	634760	0.67	672829	0.35	683711	0.48	683711	0.76
chr20	685911	685910	1.0	NA	NA	NA	NA	685910	1.0	NA	NA
chr20	690820	691004	0.4	689613	0.54	691004	0.39	689613	0.28	689613	0.4
chr20	692671	692698	0.8	691923	0.94	691923	0.99	692698	0.79	692698	0.77
chr20	708423	708422	0.91	708422	0.87	708422	0.87	708422	0.84	708422	0.81
chr20	711121	711120	0.62	711120	0.63	711120	0.64	711120	0.48	711120	0.63
chr20	712403	712402	0.75	712402	0.96	712402	0.84	712402	0.84	712402	0.78
chr20	712712	712536	0.62	713207	0.82	712944	0.71	713207	0.78	713207	0.82
chr20	713197	713196	0.78	713195	0.9	713196	0.2	713195	0.87	713195	0.83
chr20	717159	717158	0.82	717158	0.97	717158	0.97	717158	0.95	717158	0.91
chr20	724373	724372	0.95	NA	NA	NA	NA	NA	NA	NA	NA
chr20	724661	724660	0.89	724660	0.92	724088	0.95	724660	0.93	724660	0.69
chr20	727597	726377	0.71	727560	0.77	727774	0.7	723929	0.5	727560	0.49
chr20	727787	727774	0.55	727786	0.79	727786	0.87	727786	0.77	727786	0.62
chr20	729693	729692	0.8	729692	1.0	704918	0.08	NA	NA	NA	NA
chr20	730241	730859	0.77	681191	0.67	717158	0.33	730241	0.8	NA	NA
chr20	733176	733181	0.65	733181	1.0	733181	0.46	733181	1.0	733181	0.98
chr20	733574	732786	0.58	734383	0.64	736154	0.83	733672	0.57	733672	0.68
chr20	734611	733176	0.63	734531	0.53	729893	0.67	733672	0.61	734383	0.49
chr20	735204	735203	1.0	NA	NA	NA	NA	735203	1.0	NA	NA
chr20	736737	734927	0.66	733969	0.77	736784	0.9	733969	0.74	736784	0.83
chr20	737625	737624	0.37	737624	0.48	736154	0.74	737624	0.52	737624	0.59
chr20	737809	737820	0.98	737820	1.0	737820	0.99	737820	1.0	737820	0.99
chr20	738259	728885	0.25	NA	NA	NA	NA	NA	NA	NA	NA
chr20	741600	741611	0.56	741611	0.86	741599	0.77	741611	0.45	741599	0.4
chr20	746874	746873	0.82	746873	0.85	746873	0.92	746873	0.87	746873	0.86
chr20	748438	748452	0.9	748452	0.94	748452	0.75	748452	0.98	748452	0.91
chr20	749305	736736	1.0	736736	1.0	NA	NA	NA	NA	NA	NA
chr20	749556	747998	1.0	747998	1.0	749645	0.99	747998	1.0	747998	0.97
chr20	751474	751283	0.62	751492	0.82	751283	0.93	750249	0.8	751283	0.88
chr20	755270	755269	0.79	747086	0.92	720413	0.46	755269	0.75	755269	1.0
chr20	756576	756575	0.97	756575	0.99	756478	0.89	756575	0.99	756575	0.96
chr20	758242	758391	0.85	758391	0.7	753350	0.94	758391	0.62	758241	0.83
chr20	758972	759464	0.34	756575	0.71	754091	0.52	756575	0.52	756575	0.47
chr20	759465	759464	0.87	759464	0.83	759464	0.93	759464	0.9	759464	0.92
chr20	765938	765937	0.93	765937	0.99	765937	0.92	763406	1.0	765937	0.99
chr20	767360	767359	1.0	767359	1.0	767359	0.98	767359	1.0	767359	1.0
chr20	770156	767692	0.64	768179	0.89	767692	0.8	770155	0.82	770155	0.94
chr20	771670	771669	0.37	772872	0.64	771669	0.64	772872	0.66	772872	0.73
chr20	772588	766211	0.38	772587	0.41	772587	0.81	772587	0.4	772587	0.66
chr20	775269	775268	0.94	775463	0.89	775463	0.56	775268	0.82	778880	0.87
chr20	778014	778075	0.69	778013	0.75	778075	0.97	778013	0.64	778013	0.67
chr20	778730	778729	0.83	778729	0.99	778611	0.8	778729	0.75	778729	0.56
chr20	780646	780657	1.0	780657	0.99	737765	1.0	780657	0.98	776339	1.0
chr20	781296	781295	0.55	781295	1.0	778075	0.98	781295	1.0	776856	0.97
chr20	787513	787512	0.36	787512	0.43	787077	0.9	787512	0.82	778339	0.85
chr20	793555	793560	0.59	793560	0.6	793450	0.82	793560	0.65	793560	0.65
chr20	799278	799277	0.4	799510	0.74	798717	0.62	799510	0.49	798853	0.55
chr20	801854	801488	0.16	801853	0.35	801515	0.15	801853	0.21	801853	0.27
chr20	802607	802606	0.66	802606	0.93	802606	0.85	802606	0.91	802606	0.91
chr20	804805	804804	0.56	804804	0.88	804465	0.96	804465	0.86	804804	0.9
chr20	806113	805356	0.98	803703	1.0	NA	NA	805356	1.0	803703	0.91
chr20	807228	808070	0.98	805255	0.99	805609	0.95	804087	0.98	808070	0.98
chr20	808539	808538	0.32	808538	0.92	808538	1.0	808538	1.0	808538	1.0
chr20	811363	861191	0.06	NA	NA	NA	NA	NA	NA	NA	NA
chr20	812833	812832	0.74	812832	0.97	812832	0.77	812832	0.98	812832	0.94
chr20	814506	814505	0.34	803523	0.68	812492	0.62	813792	0.6	813792	0.64
chr20	817174	817183	0.77	817183	0.79	817183	0.7	819566	0.66	817183	0.88
chr20	817851	817850	0.98	818244	0.86	817850	1.0	817850	0.81	817850	1.0
chr20	818489	817183	0.36	818049	0.46	818085	0.48	818023	0.48	818023	0.43
chr20	822154	822153	0.33	823109	0.61	828060	0.74	816693	0.5	823109	0.7
chr20	824581	824584	0.48	NA	NA	NA	NA	833023	1.0	NA	NA
chr20	827618	827787	0.35	827617	0.77	827617	0.69	827617	0.65	830864	0.79
chr20	828583	828587	1.0	828587	1.0	828587	1.0	828587	0.93	828587	1.0
chr20	830269	831648	0.44	830449	0.51	830268	0.4	830268	0.48	832756	0.45
chr20	835165	835751	0.53	835751	0.69	836269	0.46	835751	0.58	835751	0.59
chr20	837908	837907	0.57	837907	1.0	NA	NA	837907	1.0	837907	1.0
chr20	838818	838817	0.47	838817	0.75	838817	0.52	835213	0.66	838817	0.66
chr20	844676	844675	0.74	844675	0.85	844675	0.9	844675	0.8	844675	0.88
chr20	849259	849258	0.58	849258	0.92	846023	0.78	849258	0.9	849258	0.97
chr20	852053	851107	1.0	851107	1.0	851107	1.0	851107	1.0	851107	0.95
chr20	852597	852596	0.98	852596	1.0	852596	0.97	852596	0.96	852596	1.0
chr20	854841	854857	0.44	856057	0.44	854857	0.83	854857	0.34	856057	0.68
chr20	862245	862270	0.59	863364	0.66	868526	0.64	862270	0.49	860307	0.8
chr20	863799	863798	0.68	863798	0.99	869010	0.71	863798	0.96	863798	0.95
chr20	865849	866777	0.95	865868	1.0	865868	0.99	866340	0.98	865868	0.99
chr20	876144	876938	0.49	873920	0.65	876194	0.76	876194	0.58	876194	0.83
chr20	880588	880587	0.95	880587	1.0	880587	0.5	880587	0.98	880587	0.87
chr20	882789	837919	1.0	NA	NA	NA	NA	884246	1.0	NA	NA
chr20	887637	886681	0.67	886681	0.77	887996	0.84	886681	0.75	886681	0.78
chr20	887883	886099	0.62	886137	0.93	887887	1.0	886137	0.57	887887	0.92
chr20	892246	914541	1.0	NA	NA	NA	NA	NA	NA	NA	NA
chr20	892595	895134	0.63	892634	0.93	892634	0.89	892634	0.91	892594	0.93
chr20	893980	893979	0.92	893979	0.81	NA	NA	893979	1.0	893979	0.25
chr20	899251	899247	0.71	899247	0.96	899247	0.99	899247	0.89	899247	0.99
chr20	899415	876445	0.06	915224	0.25	929673	0.5	934270	0.05	899424	1.0
chr20	919099	919146	0.69	919146	0.81	919146	0.79	919146	0.83	919146	0.84
chr20	923332	923331	0.47	923331	0.65	923331	0.63	922651	0.37	923331	0.74
chr20	928251	928250	0.98	923710	0.86	934158	0.25	926402	0.97	928250	0.6
chr20	935029	935028	0.45	NA	NA	935028	1.0	NA	NA	NA	NA
chr20	941473	913708	0.5	NA	NA	NA	NA	NA	NA	NA	NA
chr20	943236	943235	0.6	943235	0.58	933013	0.5	943235	0.65	943235	0.6
chr20	947699	947698	0.78	947698	1.0	947698	0.47	947622	0.5	947698	0.67
chr20	949373	949377	0.99	949377	0.99	949377	0.99	949377	1.0	949377	1.0
chr20	950982	951023	0.63	950840	0.98	951023	0.87	950840	0.91	951023	0.93
chr20	953328	953327	0.98	953327	1.0	953327	1.0	953327	1.0	953327	0.98
chr20	956235	956234	0.9	956234	0.96	956302	0.99	956234	1.0	956234	1.0
chr20	957301	956457	0.36	957322	0.38	957320	0.69	957210	0.27	957320	0.54
chr20	964138	916110	1.0	964137	1.0	NA	NA	964137	1.0	963194	0.86
chr20	966452	966449	0.97	966449	0.92	965819	0.8	966449	0.84	966449	0.78
chr20	966853	966858	1.0	966858	1.0	966858	1.0	966858	0.96	966858	1.0
chr20	973440	973633	0.75	972407	0.79	972407	0.86	972407	0.79	973633	0.74
chr20	981538	981537	1.0	NA	NA	NA	NA	981537	1.0	NA	NA
chr20	987625	987629	0.57	987629	0.75	987629	0.25	960208	0.5	987629	0.5
chr20	996207	996227	0.99	995976	1.0	995976	1.0	993483	1.0	996227	0.96
chr20	998986	998211	0.52	998985	0.52	995313	0.93	998211	0.88	995313	0.93
chr20	999867	993031	1.0	999866	1.0	999866	0.6	999866	1.0	999866	1.0
chr20	1003532	1003548	0.93	1003549	0.91	1003549	0.79	1003548	0.8	1003549	0.86
chr20	1008789	1007071	0.87	1007071	1.0	1007071	0.99	1008788	0.99	1008788	0.97
chr20	1012545	985180	0.07	NA	NA	NA	NA	NA	NA	NA	NA
chr20	1015043	1015042	0.43	1015042	0.78	1015042	0.56	1015042	0.78	1015042	0.7
chr20	1022035	1022039	0.79	1022039	0.86	1022039	0.56	1022039	0.94	1022039	0.63
chr20	1023371	1023370	0.47	1023370	0.5	1023370	0.77	1023370	0.67	1023370	0.72
chr20	1024966	1025016	0.94	1021399	0.98	1025016	0.88	1025016	1.0	1025016	0.98
chr20	1031181	1031180	0.92	1031180	0.99	1031180	1.0	1031180	0.97	1031180	0.97
chr20	1032277	1032276	0.39	1032155	0.68	1032276	0.9	1031180	0.67	1031180	0.76
chr20	1037624	1037623	0.98	1037623	1.0	1037623	0.99	1037623	0.99	1037623	0.98
chr20	1057791	1057790	1.0	1057790	0.98	1057790	1.0	1057790	1.0	1057790	0.98
chr20	1060505	1059185	0.99	1059185	1.0	1058773	1.0	1059185	1.0	1058773	1.0
chr20	1065650	1064980	0.51	1054892	0.41	1078405	0.12	1065654	0.38	1061618	0.75
chr20	1067569	1067575	0.94	NA	NA	NA	NA	1039198	0.5	1082044	0.5
chr20	1069943	1069942	0.98	1054892	1.0	NA	NA	1067450	1.0	1061618	0.71
chr20	1070914	1080826	0.54	1098353	0.75	1098353	0.72	1098353	0.75	1098353	0.75
chr20	1074710	1074709	0.88	1054892	1.0	1074709	0.25	1067450	1.0	1061618	1.0
chr20	1075354	1068185	0.87	1054892	0.54	1093100	0.46	1068185	0.48	1061618	0.65
chr20	1079349	1068185	0.73	1054892	0.88	1079348	0.74	1079348	0.72	1061618	0.71
chr20	1083091	1083105	0.67	NA	NA	1075353	0.25	1083090	0.2	1083090	0.4
chr20	1087026	1087025	0.92	NA	NA	1087025	1.0	1076357	0.67	NA	NA
chr20	1087103	1087102	1.0	NA	NA	NA	NA	NA	NA	NA	NA
chr20	1091295	1091299	0.94	1091299	0.49	1091299	0.85	1080826	0.8	1061618	0.47
chr20	1095830	1070913	0.44	1062002	1.0	1095849	0.33	1103225	0.41	NA	NA
chr20	1098354	1098353	0.98	1098353	0.93	1098353	0.99	1098353	0.99	1098353	0.99
chr20	1103312	1064823	0.07	NA	NA	NA	NA	1103311	1.0	NA	NA
chr20	1113446	1111315	0.18	1109738	0.41	1115737	0.2	1096454	0.29	1086163	0.48
chr20	1113674	1111813	1.0	1113673	0.97	1110036	1.0	1111813	1.0	1111918	1.0
chr20	1115738	1115737	0.66	1116281	0.68	1115737	0.77	1115737	0.65	1116281	0.66
chr20	1116036	1115987	0.6	1115987	0.72	1116035	0.85	1115987	0.64	1115987	0.65
chr20	1117418	1117417	1.0	NA	NA	NA	NA	NA	NA	NA	NA
chr20	1121129	1121128	0.9	1147370	0.95	1121128	0.95	1121128	0.89	1121128	0.95
chr20	1122269	1119760	0.95	1118880	0.92	1121889	0.95	1118880	0.91	1119760	0.95
chr20	1129042	1129041	0.96	1129041	1.0	NA	NA	1129041	0.56	1129041	0.56
chr20	1132242	1132266	0.98	1132241	0.94	1168523	0.5	1122942	1.0	1099667	1.0
chr20	1132962	1132969	0.52	1118556	0.58	1121889	0.82	1118556	0.69	1119760	0.92
chr20	1138519	1139757	0.75	1138518	0.73	1118880	0.8	1138518	0.61	1138518	0.67
chr20	1138826	1138864	0.87	1137374	0.93	1137374	0.92	1137374	0.56	1123850	0.71
chr20	1139745	1139757	0.65	1137374	0.79	1118880	0.9	1137374	0.82	1123850	0.8
chr20	1146291	1146290	0.97	1146290	1.0	1146290	0.5	1128948	1.0	1146290	1.0
chr20	1147136	1147164	0.68	1147164	0.58	1147164	0.6	1147164	0.58	1147164	0.85
chr20	1152072	1152071	0.67	1152071	1.0	NA	NA	NA	NA	1152071	1.0
chr20	1159058	1159072	0.91	1159072	0.98	1159072	0.98	1159072	0.96	1159072	1.0
chr20	1167563	1167562	0.99	1156577	1.0	1158022	1.0	1167562	1.0	1167562	1.0
chr20	1173036	1172499	0.99	NA	NA	NA	NA	1150665	1.0	1123421	0.5
chr20	1176528	1176527	0.25	NA	NA	1176527	1.0	1176527	1.0	NA	NA
chr20	1179833	1179832	0.97	1179832	1.0	1179832	0.5	1179832	0.97	1179832	0.98
chr20	1181850	1181849	0.87	NA	NA	NA	NA	1147170	1.0	NA	NA
chr20	1183290	1184949	0.44	1184949	0.43	1184949	0.53	1184949	0.39	1184949	0.49
chr20	1184621	1184621	0.48	1184621	0.33	1183290	0.56	1183311	0.33	1184621	0.43
chr20	1188140	1188155	0.54	1188155	0.38	1188155	0.21	1188155	0.29	1188155	0.32
chr20	1188156	1188155	0.62	1188155	0.53	1188155	0.59	1188155	0.43	1188155	0.45
chr20	1192225	1149351	0.4	NA	NA	1160980	0.09	NA	NA	1178834	0.44
chr20	1193099	1193098	0.32	1193431	0.5	1212062	0.22	1193431	0.47	1193431	0.84
chr20	1195066	1195046	0.91	NA	NA	NA	NA	1190114	0.75	NA	NA
chr20	1195226	1199578	0.75	1195225	1.0	1195225	0.99	1199578	0.92	1195225	0.99
chr20	1203402	1203401	0.86	1203401	0.75	1204374	0.55	1203401	0.76	1203401	0.65
chr20	1205107	1205106	0.88	1205106	0.96	1205106	0.98	1205106	0.98	1205106	1.0
chr20	1223621	1223629	0.56	1223620	0.96	1223629	0.24	1223620	1.0	1223620	0.85
chr20	1225638	1225639	0.87	1225639	1.0	1225639	1.0	1225639	0.97	1225639	0.91
chr20	1232830	1232829	1.0	NA	NA	NA	NA	NA	NA	NA	NA
chr20	1235773	1235772	0.64	1235772	0.97	1235772	1.0	1235772	0.97	1235772	0.99
chr20	1236116	1226951	1.0	NA	NA	NA	NA	1189994	1.0	1236115	0.25
chr20	1237514	1251039	0.95	1234170	0.99	1237513	1.0	1234170	0.99	1237513	0.95
chr20	1242887	1242378	0.96	NA	NA	NA	NA	1221356	1.0	NA	NA
chr20	1251316	1215569	0.05	NA	NA	NA	NA	NA	NA	NA	NA
chr20	1251371	1251039	0.68	1251039	0.76	1234170	0.92	1251039	0.76	1250260	0.8
chr20	1254657	1254661	0.97	1254661	1.0	1251388	1.0	1254661	0.99	1251388	0.98
chr20	1256704	1256703	0.72	1235914	0.94	1235102	1.0	1247725	0.98	1256703	0.94
chr20	1261797	1251370	0.5	1251370	0.76	1261796	0.7	1251370	0.67	1251370	0.7
chr20	1262729	1262728	0.79	1262728	0.68	1262728	0.57	1261271	0.49	1257235	0.61
chr20	1274366	1274365	1.0	NA	NA	1274365	1.0	1274365	0.71	1254986	1.0
chr20	1278684	1275463	0.14	NA	NA	1303884	0.33	NA	NA	NA	NA
chr20	1279562	1293025	0.14	NA	NA	NA	NA	NA	NA	NA	NA
chr20	1280209	1276709	0.08	NA	NA	NA	NA	NA	NA	NA	NA
chr20	1286090	1286089	0.5	1286089	0.65	1286089	0.76	1289561	0.44	1286089	0.61
chr20	1288614	1288619	0.84	1288619	0.7	1312322	0.5	1288619	0.79	1288619	0.67
chr20	1289512	1289512	0.74	1289561	0.95	1289512	0.68	1289561	0.92	1289561	0.9
chr20	1290212	1291651	0.87	1290629	0.91	1290629	0.97	1291651	0.91	1288476	0.92
chr20	1298804	1301262	0.67	1308322	0.68	1308322	0.51	1300281	0.72	1308322	0.63
chr20	1301490	1297046	0.93	1297046	0.93	1301505	1.0	1301505	1.0	1298126	0.96
chr20	1304833	1289550	0.25	1259033	0.04	NA	NA	NA	NA	NA	NA
chr20	1311901	1311349	0.52	1311900	0.56	1311389	0.7	1311900	0.44	1311389	0.54
chr20	1314590	1314589	0.54	1314894	0.57	1314995	0.87	1315419	0.61	1314894	0.71
chr20	1323795	1323825	0.94	NA	NA	NA	NA	1323825	0.89	NA	NA
chr20	1329886	1329885	1.0	NA	NA	1329885	0.67	1360451	0.01	1329885	0.69
chr20	1330029	1330044	0.87	1330044	1.0	1330028	1.0	1330044	0.98	1330028	0.99
chr20	1332143	1332492	0.82	1330044	0.89	1332142	0.97	1330044	0.89	1330028	0.87
chr20	1340458	1340457	0.97	1340457	1.0	1340457	1.0	1340457	0.39	NA	NA
chr20	1342147	1343291	0.46	1342548	0.79	1341600	0.58	1337570	0.74	1342548	0.81
chr20	1349923	1349922	1.0	1349922	0.63	1318623	0.25	1349922	0.93	1349922	0.5
chr20	1350313	1336069	0.12	NA	NA	NA	NA	NA	NA	NA	NA
chr20	1353184	1353183	0.87	1353183	0.94	1353183	0.98	1353183	1.0	1353183	0.96
chr20	1356315	1356314	0.63	1356314	0.67	1355221	0.86	1356314	0.69	1351297	0.61
chr20	1357338	1317786	0.2	NA	NA	NA	NA	NA	NA	NA	NA
chr20	1359553	1359552	0.73	1325803	0.02	1359552	0.64	1359552	0.89	1359552	1.0
chr20	1366916	1366915	0.95	1366915	1.0	NA	NA	1366915	0.67	1366915	0.75
chr20	1367251	1367251	0.99	1367251	0.96	1367251	1.0	1367251	1.0	1350020	0.94
chr20	1380056	1365327	1.0	NA	NA	NA	NA	NA	NA	NA	NA
chr20	1383349	1361543	0.69	1383348	0.99	1383348	0.67	1383348	0.96	1383348	1.0
chr20	1383685	1385242	0.7	1385242	0.84	1383080	0.48	1377873	0.83	1379608	0.91
chr20	1383839	1375033	0.88	1385242	0.92	1383838	1.0	1371678	0.86	1379608	0.94
chr20	1393017	1359283	1.0	NA	NA	NA	NA	NA	NA	NA	NA
chr20	1394438	1394437	1.0	1359066	1.0	1394437	1.0	1368789	1.0	NA	NA
chr20	1394779	1394778	0.5	1401096	0.61	1394933	0.5	1401214	0.52	1400920	0.71
chr20	1401001	1400491	0.88	1400382	0.92	1400920	0.44	1401039	0.88	1401014	0.88
chr20	1404352	1404351	0.99	1404351	0.98	1404351	0.98	1404351	0.98	1404351	0.94
chr20	1404739	1402632	0.72	1401000	0.6	1404773	0.88	1404738	0.59	1404738	0.67
chr20	1411239	1407452	0.65	1407932	0.98	1407452	1.0	1407452	0.91	1407452	0.98
chr20	1413309	1425772	0.08	NA	NA	NA	NA	1401722	0.01	NA	NA
chr20	1413662	1410690	0.74	1413661	0.66	1413661	0.35	1413661	0.69	1413661	0.71
chr20	1428683	1415394	1.0	NA	NA	NA	NA	1415394	1.0	NA	NA
chr20	1431469	1430109	0.76	1432187	0.72	1431468	0.83	1430109	0.75	1432187	0.77
chr20	1432900	1432899	0.83	1432899	0.99	1432899	1.0	1432899	0.91	1432899	0.98
chr20	1433233	1430109	0.79	1432187	0.93	1430109	0.85	1430109	0.81	1432187	0.87
chr20	1435699	1435149	0.76	1432448	0.89	1432448	0.77	1434619	0.86	1432448	0.93
chr20	1437363	1437385	0.72	1437385	0.92	1430109	0.67	1430109	0.92	1437385	0.95
chr20	1443523	1443528	0.73	1481953	0.25	1443528	1.0	NA	NA	NA	NA
chr20	1447426	1447425	0.83	1447425	0.89	1447425	0.44	1447425	0.92	1438571	0.86
chr20	1462528	1462527	0.96	1438882	0.99	1462527	0.6	1462527	1.0	1438571	0.97
chr20	1474578	1459645	0.4	1474577	0.67	NA	NA	NA	NA	1474577	0.92
chr20	1483109	1483226	0.61	1483108	0.95	1483108	0.71	1483108	0.91	1483108	0.77
chr20	1484693	1484702	0.54	1484692	0.97	1484692	0.91	1484692	0.58	1488556	0.92
chr20	1485632	1483805	0.73	1480645	0.78	1484128	0.85	1482788	0.75	1485653	0.83
chr20	1488648	1488647	0.46	1488647	0.99	1488647	0.99	1482851	0.93	1488647	0.98
chr20	1496264	1496263	0.9	1492172	0.83	1493486	0.84	1496263	0.81	1497757	0.71
chr20	1497586	1500023	0.75	1492133	0.86	1492843	0.97	1500023	0.84	1492959	0.86
chr20	1504179	1504178	0.72	1504178	0.47	1504178	0.9	1503715	0.47	1500673	0.55
chr20	1524999	1525033	0.33	1531627	0.32	1524998	0.25	1524998	0.32	1524998	0.32
chr20	1525864	1525863	0.94	1533189	0.98	1525863	0.83	1525863	1.0	1525863	0.94
chr20	1527436	1527435	0.79	NA	NA	1527435	1.0	1523432	0.33	NA	NA
chr20	1527606	1563842	0.02	NA	NA	NA	NA	NA	NA	NA	NA
chr20	1529601	1529600	0.35	1527355	1.0	1529600	0.99	1529600	1.0	1529600	1.0
chr20	1530106	1530110	0.56	1480758	1.0	1530110	1.0	1530110	1.0	NA	NA
chr20	1533115	1533114	0.88	1533114	0.98	1531892	0.97	1533114	0.97	1531892	0.86
chr20	1534445	1491287	0.28	NA	NA	NA	NA	NA	NA	NA	NA
chr20	1535509	1535508	1.0	1535508	0.98	1511604	1.0	1535508	1.0	1535508	1.0
chr20	1536403	1535894	0.57	1536402	0.69	1536402	0.45	1536402	0.54	1536402	0.61
chr20	1544439	1540823	0.91	1539396	0.92	1541996	0.97	1540823	0.95	1541996	0.91
chr20	1549371	1533908	0.75	1549370	0.99	1549370	1.0	1549370	0.9	1541996	0.99
chr20	1559135	1535724	0.75	1541639	0.78	1535534	0.73	1535534	0.82	1535534	0.83
chr20	1560050	1560049	0.96	1560049	0.68	1560049	0.37	1560049	0.54	1560049	0.54
chr20	1563734	1563594	0.58	NA	NA	1563733	1.0	1533809	0.61	NA	NA
chr20	1617997	1617996	0.89	NA	NA	1617996	0.33	1617996	1.0	1642648	1.0
chr20	1624234	1624233	0.68	1624233	0.99	1624233	0.45	1624233	0.97	1624233	1.0
chr20	1634210	1634292	0.35	1634292	0.79	1634209	0.81	1634292	0.85	1634292	0.81
chr20	1635043	1635042	0.96	1635042	0.73	1635042	0.93	1635042	0.78	1635042	0.9
chr20	1646643	1646642	0.98	1643224	1.0	1641555	1.0	1646642	1.0	1646642	0.96
chr20	1648634	1648634	0.96	1640101	1.0	NA	NA	1648634	0.96	1645169	1.0
chr20	1654237	1654236	0.92	1640101	0.93	1654236	0.05	1642182	0.72	1640101	0.74
chr20	1663015	1648954	0.57	1663014	0.97	1663014	0.67	1663014	0.84	1663014	0.9
chr20	1663320	1663326	1.0	NA	NA	NA	NA	NA	NA	NA	NA
chr20	1666120	1666126	0.91	1666126	1.0	1666126	0.99	1666126	0.99	1666126	0.96
chr20	1672742	1672741	0.63	1672741	0.99	1672018	0.93	1672741	0.82	1665336	0.98
chr20	1674218	1674217	0.76	1678054	0.95	1674217	1.0	1674217	1.0	1674217	0.94
chr20	1683970	1683969	0.94	1683969	1.0	1683969	0.81	1683969	0.96	1683969	1.0
chr20	1684402	1683962	0.68	1684404	0.99	1674349	0.96	1679253	0.93	1683744	0.98
chr20	1691020	1691019	0.61	1688922	0.97	1691019	0.89	1688922	0.91	1691019	1.0
chr20	1692906	1679044	1.0	NA	NA	NA	NA	NA	NA	NA	NA
chr20	1698111	1689809	0.85	1689035	0.88	1705683	0.24	1689035	0.87	1689035	0.67
chr20	1699044	1693129	0.45	1689035	0.76	1697542	0.58	1689035	0.71	1693129	0.59
chr20	1700553	1700552	0.47	1700552	0.99	1700552	0.85	1700459	0.91	1700552	0.95
chr20	1705701	1705707	0.56	NA	NA	NA	NA	NA	NA	NA	NA
chr20	1705802	1705801	1.0	1705801	1.0	1705801	1.0	1705801	0.97	1705801	0.96
chr20	1707357	1706782	0.75	1707356	0.9	1706503	0.98	1710543	0.88	1707356	0.85
chr20	1719781	1705616	0.72	1706777	0.98	1713067	1.0	1719789	0.93	1713537	0.97
chr20	1720921	1720925	0.77	1720925	0.97	1720982	0.92	1720925	0.95	1720925	0.97
chr20	1735244	1735262	0.54	1733449	0.68	1730513	0.81	1723273	0.59	1735498	0.78
chr20	1735499	1735498	0.71	1735498	0.68	1730513	0.85	1735498	0.51	1735498	0.74
chr20	1736654	1736675	0.44	1735934	0.34	1736665	0.3	1736675	0.26	1741573	0.39
chr20	1742053	1742052	0.72	1742052	0.99	1742052	0.98	1742052	0.85	1742052	0.99
chr20	1750122	1750142	0.41	1750142	0.35	1750142	0.51	1750142	0.28	1750142	0.32
chr20	1750544	1750543	0.73	1750543	1.0	1750543	1.0	NA	NA	1750543	1.0
chr20	1750980	1750979	1.0	1750979	1.0	1713115	1.0	1750979	1.0	1750979	0.98
chr20	1753437	1753436	0.79	1747147	0.96	1753436	0.99	1753436	0.95	1753436	1.0
chr20	1754845	1754844	0.58	1754844	0.5	1754844	0.4	1742052	0.48	1754844	0.77
chr20	1756429	1756428	0.38	1750979	0.92	1756428	0.73	1750979	0.72	1750979	0.91
chr20	1773005	1820414	0.11	NA	NA	NA	NA	NA	NA	NA	NA
chr20	1781729	1781747	0.45	NA	NA	1781728	0.71	1781747	0.72	NA	NA
chr20	1788624	1788650	1.0	NA	NA	1788650	1.0	NA	NA	1788650	1.0
chr20	1791599	1790638	0.21	1792379	0.84	1791750	0.65	1792379	0.55	1792379	0.69
chr20	1793327	1793326	0.91	1793326	0.99	1793326	0.95	1793326	0.97	1793326	1.0
chr20	1794387	1794386	0.67	NA	NA	1787450	0.25	NA	NA	1794386	1.0
chr20	1798274	1798279	0.83	1798279	0.54	1798279	1.0	1798279	0.75	1798279	0.95
chr20	1799372	1799385	0.58	1797275	0.31	1803357	0.18	1799371	0.16	1799371	0.32
chr20	1800004	1800003	0.32	1799734	0.52	1798038	0.88	1798038	0.61	1798038	0.65
chr20	1803360	1803357	0.97	1803368	0.54	1803357	0.94	1803357	0.61	1803368	0.61
chr20	1806281	1806280	0.57	1806280	0.42	1808512	0.55	1806280	0.43	1808512	0.41
chr20	1807205	1807208	0.94	1807208	1.0	1772630	1.0	1807208	1.0	1807208	0.89
chr20	1810915	1810914	0.98	1810914	0.96	1810914	0.99	1810914	1.0	1810914	0.97
chr20	1811237	1811236	0.58	1811236	0.5	1765976	0.12	1772811	0.33	NA	NA
chr20	1812993	1812992	0.92	NA	NA	NA	NA	NA	NA	1806900	1.0
chr20	1822443	1822442	0.96	1822442	0.99	1822442	1.0	1822442	1.0	1822442	1.0
chr20	1828843	1828866	0.47	1828866	0.98	1828866	0.99	1828866	0.94	1828866	0.94
chr20	1844317	1844316	0.5	1844316	0.97	1844316	0.94	1844316	0.81	1843948	0.95
chr20	1849633	1849632	1.0	NA	NA	NA	NA	1849632	1.0	NA	NA
chr20	1849803	1868045	0.35	1852009	0.66	1852009	0.83	1849885	0.46	1852009	0.75
chr20	1850369	1868045	0.19	1853413	0.28	1853548	0.5	1864538	0.21	1853413	0.3
chr20	1850859	1850858	0.99	1850858	0.99	1850858	0.97	1850858	1.0	1850858	0.98
chr20	1854770	1901918	0.33	NA	NA	NA	NA	NA	NA	NA	NA
chr20	1864537	1864542	0.89	1854139	1.0	1864542	1.0	1864542	1.0	1864542	1.0
chr20	1871504	1871503	0.91	1871503	0.98	1871503	0.97	1871503	0.98	1871503	0.95
chr20	1874924	1874923	0.89	1874923	0.99	1874923	0.98	1874923	0.98	1874923	0.96
chr20	1875519	1875499	0.94	NA	NA	NA	NA	1875499	0.6	NA	NA
chr20	1888443	1888448	0.9	1888448	1.0	1883430	0.02	1888448	1.0	1888448	1.0
chr20	1891325	1938510	0.02	1877001	0.25	1891325	1.0	NA	NA	NA	NA
chr20	1895282	1908100	0.69	1895283	0.67	1895283	1.0	1895283	0.67	1885848	0.56
chr20	1899206	1899205	0.78	1899205	0.94	1899205	1.0	1899205	1.0	1899210	0.6
chr20	1900092	1900093	0.92	1900103	0.74	1900103	0.43	1900103	0.88	1900103	0.47
chr20	1903012	1903034	0.88	1903034	0.6	1904497	0.75	1903034	0.56	1903034	0.53
chr20	1908354	1950463	0.13	1872268	0.2	NA	NA	NA	NA	NA	NA
chr20	1911947	1890374	0.14	1907381	0.71	1912673	0.8	1907381	0.44	1902926	0.96
chr20	1923969	1923022	0.4	1923022	0.62	1923022	0.83	1923022	0.67	1923022	0.76
chr20	1930566	1975463	0.2	NA	NA	NA	NA	1930572	1.0	NA	NA
chr20	1932054	1932053	0.41	1932053	0.8	1932053	0.9	1932053	0.85	1932053	0.92
chr20	1948231	1948790	0.88	1948230	0.88	1948735	0.89	1948230	0.96	1948230	0.75
chr20	1948722	1946869	0.75	1949016	0.8	1948735	0.99	1946869	0.78	1948230	0.95
chr20	1949439	1949438	0.97	1949438	1.0	1949438	0.99	1949438	0.96	1949438	1.0
chr20	1954958	1961699	0.46	1954957	0.94	1954957	0.96	1954957	0.9	1954957	0.93
chr20	1958437	1958436	0.59	1958436	0.84	1955886	1.0	1958436	0.54	1958436	0.87
chr20	1959223	1959222	0.83	1959222	0.82	1959086	0.95	1959222	0.81	1959086	0.91
chr20	1959599	1959598	0.99	1959598	0.99	1959598	1.0	1959598	1.0	1959598	0.96
chr20	1959766	1960781	0.46	1960162	0.91	1956829	0.71	1960162	0.78	1960162	0.83
chr20	1964420	1964367	0.89	1961620	0.7	1964419	1.0	1958436	0.8	1964419	0.76
chr20	1971641	1971640	0.78	1971640	0.89	1971640	0.84	1971640	0.63	1971640	0.95
chr20	1978620	1978620	0.57	1978620	0.61	1977499	0.92	1973945	0.56	1977499	0.81
chr20	1980039	1954037	1.0	NA	NA	1980038	1.0	NA	NA	NA	NA
chr20	1981931	1986661	0.16	1968481	0.79	1987371	0.57	1968481	0.56	1981931	0.43
chr20	1984899	1984898	0.6	NA	NA	1984898	1.0	1954333	0.5	NA	NA
chr20	1987249	1987248	0.77	1987248	0.98	1987248	0.98	1992115	0.78	1987248	0.99
chr20	1993053	1993362	0.62	1993362	0.81	1992115	0.94	1990166	0.77	1989288	0.87
chr20	1994395	1994400	0.98	1994400	0.93	1994400	0.99	1994400	1.0	1994400	0.94
chr20	1996765	2002459	0.64	1996172	0.77	1996172	0.78	2001588	0.47	1996172	0.8
chr20	1998704	1996739	0.84	1995810	0.85	1998703	1.0	1998703	0.66	1997869	0.91
chr20	2000016	2000112	0.85	1997655	0.78	1997655	0.71	2000015	0.45	1997655	0.72
chr20	2004201	2004200	0.82	2000377	0.88	2004200	0.84	2004200	0.66	2004200	0.9
chr20	2010640	2009995	0.84	2009336	0.97	2009995	0.99	2009995	0.82	2009995	0.98
chr20	2011227	2012356	0.72	2008379	0.35	2010639	0.71	2007842	0.3	2011230	0.45
chr20	2013659	2013658	0.52	2013658	0.8	2013658	0.53	2013658	0.51	2013658	0.68
chr20	2013779	2013787	0.94	2013787	1.0	NA	NA	2013787	1.0	2013787	1.0
chr20	2015769	2015768	0.34	2015768	0.36	2015768	0.28	2015768	0.29	2015768	0.35
chr20	2017014	2017062	1.0	2017062	1.0	2017026	1.0	2017062	0.84	2017026	1.0
chr20	2019694	2026076	0.11	NA	NA	NA	NA	NA	NA	NA	NA
chr20	2032201	2049250	0.58	2025170	0.72	2032200	0.39	2031678	0.46	2037949	0.64
chr20	2039878	2039877	0.49	2045230	0.77	2039877	0.94	2052945	0.87	2045230	0.87
chr20	2040585	2040457	0.93	2040584	0.5	2040584	1.0	2040457	0.91	2040584	0.8
chr20	2055032	2055129	0.37	2052945	0.85	2042561	0.78	2052945	0.8	2045230	0.58
chr20	2057593	2057592	0.93	2057592	0.98	2060370	0.6	2057592	0.95	2057592	0.93
chr20	2063621	2063648	0.03	2037967	0.17	NA	NA	NA	NA	NA	NA
chr20	2064021	2062189	0.65	2064020	0.98	2064020	0.86	2064020	0.79	2061355	0.97
chr20	2065973	2061815	0.92	2061446	0.93	2065972	1.0	2062371	0.97	2059788	0.84
chr20	2071223	2071222	1.0	NA	NA	NA	NA	NA	NA	NA	NA
chr20	2072292	2069953	0.96	2068685	0.97	2072291	0.85	2072291	1.0	2072291	0.93
chr20	2072928	2070410	0.96	NA	NA	2072927	0.45	2023013	0.89	2072927	0.5
chr20	2073869	2073869	0.88	2071168	0.92	2073869	0.94	2073869	0.99	2073869	0.99
chr20	2074807	2069953	0.73	2074806	0.69	2073306	0.9	2070628	0.75	2069385	0.77
chr20	2075898	2069953	0.72	2068685	0.76	2075897	0.83	2073217	0.79	2069385	0.9
chr20	2077826	2077990	0.71	2077990	0.92	2082618	0.76	2077990	0.83	2077990	0.9
chr20	2078566	2078299	0.99	2078299	1.0	2074906	1.0	2078299	1.0	2076885	1.0
chr20	2083391	2063085	0.87	NA	NA	NA	NA	2083390	1.0	NA	NA
chr20	2092360	2092359	1.0	2092359	1.0	2092359	1.0	2092359	0.99	2092359	1.0
chr20	2092647	2082233	0.36	2078587	0.62	2092189	0.84	2079357	0.56	2092189	0.81
chr20	2096482	2096606	0.95	2096481	1.0	2096481	1.0	2096481	0.99	2096481	0.94
chr20	2098790	2098789	0.85	2098789	0.75	2142442	0.25	2098789	0.77	2098789	0.7
chr20	2105157	2105156	0.67	2125709	0.92	2105156	0.92	2105156	0.96	2113658	0.94
chr20	2118582	2118581	0.98	2117778	1.0	2118581	0.98	2118581	1.0	2118581	0.99
chr20	2127257	2127256	0.77	2127256	0.73	NA	NA	2127256	0.69	2127256	1.0
chr20	2131467	2131470	0.65	2094942	0.64	2131471	0.33	2131470	0.55	NA	NA
chr20	2134261	2134260	0.6	2134260	0.86	2134260	1.0	2134260	0.86	2134260	0.82
chr20	2134891	2172060	0.14	NA	NA	NA	NA	NA	NA	NA	NA
chr20	2143943	2143957	0.66	2144458	0.96	2135814	0.84	2143957	0.96	2140501	0.88
chr20	2150008	2150388	0.79	2150717	0.78	2150012	1.0	2150388	0.98	2153124	0.96
chr20	2157413	2157783	0.64	2157783	0.92	2157749	0.93	2157412	0.9	2157412	0.94
chr20	2161488	2161559	0.55	2161487	0.57	2161487	0.75	2161487	0.84	2161487	0.89
chr20	2162544	2162616	0.92	2161514	0.98	2160408	0.92	2162616	0.98	2162616	0.95
chr20	2169967	2169966	0.85	2169966	0.86	2168414	0.85	2169966	0.86	2169966	0.84
chr20	2171984	2172007	0.77	2172007	0.82	2172007	0.9	2172007	0.76	2172007	0.81
chr20	2172114	2168747	0.68	NA	NA	NA	NA	2170069	0.54	NA	NA
chr20	2172398	2172091	0.25	2170273	0.48	2172079	0.68	2172397	0.41	2172397	0.56
chr20	2172563	2124994	0.12	NA	NA	NA	NA	NA	NA	NA	NA
chr20	2175287	2175286	0.98	2175753	0.95	2175753	0.99	2175286	0.91	2175286	0.93
chr20	2175519	2175518	0.94	2178143	0.63	2174502	0.9	2175518	0.79	2175518	0.81
chr20	2181467	2191003	0.73	2191003	0.66	2191003	0.62	2191003	0.66	2177978	0.69
chr20	2185116	2185115	0.36	2185115	0.69	2191762	0.4	2181297	0.6	2185115	0.51
chr20	2189646	2189645	0.79	2189645	0.96	2189645	0.99	2189645	0.91	2189645	0.85
chr20	2190477	2190476	1.0	2190476	0.99	2190476	1.0	2190243	0.99	2190476	0.99
chr20	2193425	2193424	0.46	2193424	0.71	2193424	0.7	2193424	0.55	2193424	0.53
chr20	2194307	2194306	0.57	NA	NA	2237868	0.03	NA	NA	NA	NA
chr20	2194779	2212521	0.5	2194796	0.25	2194796	1.0	NA	NA	2242253	0.12
chr20	2198911	2185115	0.01	NA	NA	2174635	1.0	NA	NA	NA	NA
chr20	2199084	2199083	0.99	2199083	1.0	2199083	1.0	2199083	0.98	2199083	0.98
chr20	2210717	2210716	0.52	2210716	1.0	2213671	0.97	2210716	0.92	2210716	0.92
chr20	2213759	2213671	0.84	2211870	0.96	2213671	0.99	2211870	0.99	2212206	0.99
chr20	2214348	2196576	0.5	NA	NA	NA	NA	NA	NA	NA	NA
chr20	2215714	2215713	1.0	NA	NA	NA	NA	NA	NA	NA	NA
chr20	2216489	2208109	1.0	NA	NA	NA	NA	NA	NA	NA	NA
chr20	2216689	2216755	0.82	2211870	0.92	2216688	1.0	2212206	0.95	2216709	0.93
chr20	2216745	2213671	0.81	2216759	1.0	2216709	1.0	2216759	0.99	2216759	0.99
chr20	2217286	2218253	0.41	2211870	0.9	2216709	0.97	2211870	0.92	2217262	0.96
chr20	2220708	2220726	0.98	2220726	0.99	2220726	0.98	2220726	0.99	2220726	0.94
chr20	2221740	2221744	0.97	2221744	1.0	2221744	1.0	2221744	1.0	2221744	0.98
chr20	2222464	2222460	0.96	2271386	0.25	2222463	1.0	2222460	0.75	2222463	0.76
chr20	2224955	2224954	0.45	2225295	0.82	2224063	0.84	2225295	0.84	2224063	0.8
chr20	2227526	2221141	0.96	NA	NA	NA	NA	2227525	0.85	NA	NA
chr20	2228643	2224447	0.91	2216838	0.84	2228642	1.0	2222877	0.95	2222877	0.77
chr20	2229716	2229720	0.84	NA	NA	2229720	0.25	2229720	0.5	2229720	1.0
chr20	2232279	2220743	0.02	NA	NA	2232278	0.6	NA	NA	NA	NA
chr20	2233031	2232686	0.55	2224317	0.4	2224317	0.85	2222877	0.51	2232686	0.57
chr20	2235950	2235958	0.81	NA	NA	NA	NA	2235958	1.0	NA	NA
chr20	2240283	2240282	0.58	2240282	0.61	2240282	0.32	2243185	0.5	2240282	0.59
chr20	2241321	2201033	0.02	NA	NA	NA	NA	NA	NA	NA	NA
chr20	2243381	2243380	0.82	2239025	0.83	2243380	1.0	2243380	0.92	2241635	0.96
chr20	2247008	2246894	0.95	2245984	1.0	2245984	0.98	2246894	1.0	2245984	1.0
chr20	2248067	2248083	1.0	NA	NA	NA	NA	2207086	1.0	2222463	0.12
chr20	2253499	2235550	1.0	2253505	1.0	2207385	1.0	2253505	1.0	2253505	0.98
chr20	2254765	2254764	0.91	2254764	0.92	2254764	0.92	2254764	0.95	2254764	0.77
chr20	2256836	2260248	0.72	2258923	0.76	2257179	0.78	2260248	0.79	2257179	0.65
chr20	2257936	2257935	0.87	2257935	0.99	2257935	0.99	2257935	0.98	2257935	0.98
chr20	2260782	2260781	0.96	2260781	0.93	2260781	0.98	2260781	0.94	2260781	0.94
chr20	2262922	2297298	1.0	2262921	0.67	2262921	0.5	NA	NA	2262921	1.0
chr20	2271811	2271818	1.0	NA	NA	NA	NA	NA	NA	NA	NA
chr20	2274318	2274317	1.0	2274317	1.0	NA	NA	2274317	1.0	NA	NA
chr20	2275538	2275537	0.64	NA	NA	NA	NA	2275119	0.55	NA	NA
chr20	2275705	2319342	0.11	2275704	0.5	2317943	0.05	2275704	0.25	2275704	1.0
chr20	2281318	2278152	0.23	2302714	0.32	2305992	0.23	2302714	0.17	2300606	0.3
chr20	2286125	2287056	0.67	2287056	0.76	2286124	0.65	2287056	0.68	2287758	0.75
chr20	2287927	2282614	0.47	2287056	0.93	2286124	0.96	2281891	0.9	2287926	0.94
chr20	2289247	2287482	0.48	2287056	0.99	2286124	0.96	2281891	0.93	2290138	0.97
chr20	2291478	2291477	0.94	2291477	0.95	2241712	0.25	2265050	0.54	2291477	0.67
chr20	2292557	2292556	0.96	2292556	1.0	2292556	0.34	2300116	0.83	2292556	0.5
chr20	2293400	2293399	0.85	2293399	0.98	2293399	0.92	2293399	0.71	2294869	0.94
chr20	2301532	2301531	0.64	2301531	1.0	2296758	0.86	2301531	0.92	2301531	0.95
chr20	2301708	2292400	0.57	NA	NA	2301707	0.83	NA	NA	2301707	0.64
chr20	2303301	2284875	1.0	NA	NA	NA	NA	NA	NA	2265050	0.5
chr20	2308880	2308879	0.94	2306356	0.95	2308879	0.97	2308879	0.95	2307944	0.91
chr20	2313613	2313651	0.92	2313651	0.81	2313651	1.0	2313651	0.95	2313651	0.94
chr20	2314525	2314630	0.31	2314420	0.76	2314530	0.65	2314630	0.71	2314420	0.79
chr20	2316566	2316608	0.95	2314721	1.0	NA	NA	2314721	0.78	2316608	0.8
chr20	2316588	2316608	1.0	2314721	1.0	NA	NA	2314721	0.78	2316608	1.0
chr20	2317923	2307874	0.42	2317924	0.76	2317940	0.52	2340748	0.35	2317924	0.74
chr20	2321948	2321947	1.0	2321947	0.8	2312502	0.5	2321947	0.89	2321947	1.0
chr20	2326848	2326847	0.84	2326847	1.0	2326847	0.99	2326847	0.87	2326847	0.95
chr20	2327315	2327314	0.88	2327314	1.0	2327314	1.0	2327314	0.72	2327326	0.48
chr20	2333371	2333370	1.0	2340465	1.0	NA	NA	2333370	0.44	2333370	1.0
chr20	2337713	2356954	0.01	2334153	0.4	2342400	0.22	2334153	0.25	2295129	0.12
chr20	2342063	2342062	0.94	2342062	0.67	2342062	0.45	2342062	0.45	2342062	0.53
chr20	2343247	2343246	0.67	2343246	0.93	2343246	0.44	2343246	0.64	2343246	0.97
chr20	2343723	2343722	1.0	NA	NA	NA	NA	NA	NA	2378402	0.06
chr20	2345958	2345957	0.56	NA	NA	NA	NA	2357965	0.33	NA	NA
chr20	2347437	2347436	1.0	2312424	1.0	2366014	0.02	NA	NA	NA	NA
chr20	2350099	2313684	0.05	NA	NA	NA	NA	NA	NA	NA	NA
chr20	2352715	2352714	0.86	2353145	1.0	2352714	0.99	2352714	0.99	2353145	0.99
chr20	2361528	2361527	0.67	2361527	0.79	2361527	0.84	2361527	0.74	2361527	0.8
chr20	2363046	2358804	0.95	2358458	1.0	2358587	1.0	2358804	0.98	2358804	0.96
chr20	2363894	2363723	0.64	2363893	0.81	2364119	0.7	2363893	0.73	2363893	0.84
chr20	2364819	2364818	0.76	2358458	0.87	2364818	0.96	2364818	0.86	2364818	0.89
chr20	2366015	2359117	0.67	2359117	0.89	2364119	0.9	2363723	0.88	2365654	0.88
chr20	2366758	2366774	1.0	2366774	1.0	2366774	0.97	2366774	1.0	2366774	0.97
chr20	2372873	2372806	0.73	2372206	0.85	2372206	0.8	2372206	0.77	2372206	0.77
chr20	2373075	2373113	1.0	2369909	1.0	2372024	1.0	2373004	1.0	2372024	0.99
chr20	2373964	2373915	1.0	2373915	1.0	2373276	1.0	2373915	1.0	2373915	1.0
chr20	2375762	2375761	0.94	2375761	0.97	2375761	0.98	2373004	0.93	2377026	0.96
chr20	2377445	2373886	0.85	2369909	0.92	2377027	0.95	2377444	0.83	2377026	0.88
chr20	2378472	2378470	0.94	2378470	0.93	NA	NA	2378470	0.91	2378470	1.0
chr20	2379430	2379429	0.64	2379429	0.94	2380859	1.0	2379429	0.97	2379429	0.99
chr20	2384107	2384106	0.49	2384106	0.63	2384106	0.68	2384106	0.59	2384106	0.55
chr20	2394295	2394294	0.6	NA	NA	2394294	0.33	2394294	0.83	NA	NA
chr20	2396181	2396180	0.91	2392849	0.51	2396180	0.79	2396180	0.38	2396180	0.59
chr20	2399141	2399156	0.63	2399156	0.53	2399156	0.67	2399156	0.54	2399156	0.72
chr20	2401208	2401207	0.61	2401207	0.45	2401207	0.86	2402816	0.43	2402816	0.67
chr20	2404642	2404641	0.69	2404641	0.96	2404641	0.8	2404641	0.97	2404641	0.94
chr20	2406493	2406492	0.81	2406327	0.85	2406327	0.87	2406327	0.83	2409594	0.87
chr20	2409710	2409709	0.94	2409709	0.56	2365303	0.33	2409709	0.7	2409709	0.67
chr20	2416236	2441302	0.5	NA	NA	NA	NA	NA	NA	NA	NA
chr20	2420245	2385749	0.67	2398297	0.05	NA	NA	NA	NA	NA	NA
chr20	2422950	2429044	0.85	2422880	0.93	2422880	0.88	2422880	0.92	2422880	0.9
chr20	2425353	2425352	0.97	2421272	1.0	2425352	0.97	2425352	1.0	2425352	0.98
chr20	2428656	2421272	1.0	2421272	0.98	2421272	1.0	2421272	1.0	2425744	0.98
chr20	2429467	2429466	0.95	2429466	0.94	2429466	0.97	2429466	1.0	2429466	0.91
chr20	2433985	2434182	0.72	2437706	0.84	2421879	0.96	2423404	0.83	2426090	0.88
chr20	2434678	2432374	0.73	2434476	0.88	2422880	0.89	2431146	0.89	2434471	0.86
chr20	2437521	2437521	0.46	2425135	0.42	2437520	0.5	2437521	0.61	2417725	0.86
chr20	2438338	2438337	1.0	NA	NA	NA	NA	NA	NA	NA	NA
chr20	2441299	2441314	0.85	2441314	1.0	2441314	0.82	2441314	0.56	2408715	0.25
chr20	2442736	2424911	0.83	2465390	1.0	2402816	0.01	2427683	0.44	NA	NA
chr20	2444215	2444214	0.61	2444214	0.85	2444214	0.79	2444214	0.8	2444214	0.85
chr20	2444866	2436439	0.65	2444877	0.64	2444877	0.79	2444877	0.59	2444877	0.68
chr20	2445341	2461241	0.11	NA	NA	NA	NA	NA	NA	2409358	0.08
chr20	2448900	2436762	1.0	2403703	1.0	NA	NA	2449483	0.25	NA	NA
chr20	2449079	2448576	0.75	2448576	0.73	2442390	0.83	2448576	0.7	2442390	0.8
chr20	2450298	2450297	0.76	2450552	0.92	2451178	0.98	2450297	0.89	2450297	0.95
chr20	2452995	2452994	0.74	2452994	0.97	2452994	0.99	2452994	0.96	2452994	0.93
chr20	2454018	2454017	0.82	2454017	0.76	2454017	0.97	2454017	0.76	2454017	0.9
chr20	2455043	2455042	0.68	NA	NA	2455042	1.0	2450297	0.54	2455042	1.0
chr20	2455712	2455711	0.96	2455711	0.93	2455711	0.98	2455711	0.99	2455711	0.92
chr20	2456739	2456738	0.7	NA	NA	2456738	1.0	NA	NA	2409356	0.5
chr20	2457790	2462190	0.72	2471647	0.6	2457786	0.5	2462190	0.67	2457791	0.24
chr20	2460972	2460971	0.94	2460971	0.94	2460971	0.92	2460971	0.99	2460971	1.0
chr20	2464876	2462273	0.69	2460006	0.97	2459867	0.63	2459867	0.62	2460242	0.89
chr20	2465391	2462273	0.75	2460006	0.94	2465407	0.94	2459008	0.67	2460242	0.95
chr20	2471514	2471513	0.82	NA	NA	NA	NA	NA	NA	NA	NA
chr20	2472053	2472054	0.98	2472910	0.99	2456189	0.98	2472054	1.0	2472910	0.98
chr20	2474228	2474227	0.91	2474227	0.94	2474227	0.88	2474227	0.99	2474227	0.97
chr20	2476786	2472225	0.56	2476785	0.86	2476785	0.2	2476785	0.61	2476785	0.53
chr20	2477766	2483290	0.5	2477765	1.0	2477765	0.33	NA	NA	NA	NA
chr20	2478241	2478240	0.46	2478240	0.97	2478782	0.94	2478240	0.67	2478240	0.99
chr20	2479203	2479202	0.97	NA	NA	2465407	0.01	2479202	0.76	NA	NA
chr20	2486767	2486766	0.81	2518651	0.17	2486766	0.75	2486766	1.0	2486766	1.0
chr20	2490528	2490537	0.52	2490537	0.96	2492941	0.96	2490537	0.99	2492941	0.97
chr20	2493491	2493490	0.66	2475686	0.08	NA	NA	NA	NA	NA	NA
chr20	2494773	2494772	0.88	2494772	0.92	2494772	1.0	2494772	0.95	2494772	0.94
chr20	2495667	2495985	0.81	2495985	0.97	2495684	1.0	2495985	0.89	2495985	0.95
chr20	2497080	2497090	0.98	2496851	1.0	2496851	1.0	2496851	0.87	2497090	0.98
chr20	2504490	2502261	1.0	NA	NA	NA	NA	NA	NA	NA	NA
chr20	2506946	2506945	0.77	2500119	0.97	2506945	1.0	2503871	0.93	2500119	0.98
chr20	2512920	2512919	0.66	2517366	0.86	2512919	0.81	2512919	0.79	2517366	0.77
chr20	2515003	2515002	0.8	2515002	0.95	2515002	0.95	2515002	0.78	2516393	0.77
chr20	2517494	2490439	0.06	2523385	0.09	2530631	0.17	2473508	0.04	NA	NA
chr20	2517676	2517675	0.99	2517675	0.96	2517675	0.95	2517675	0.95	2517675	0.99
chr20	2518020	2508222	0.9	2497885	0.18	2556338	0.2	NA	NA	2525237	0.2
chr20	2523678	2523830	0.69	2523830	0.92	2523830	0.82	2523830	0.91	2523830	0.92
chr20	2523980	2523979	0.45	2521922	0.96	2523364	0.94	2522094	0.94	2523364	0.94
chr20	2529174	2529173	1.0	NA	NA	2529173	0.44	2479717	0.67	NA	NA
chr20	2529609	2529608	1.0	2529608	0.98	2529608	1.0	2529608	1.0	2529608	1.0
chr20	2530632	2530631	0.85	2530631	1.0	2530631	0.83	2509331	1.0	2530631	0.83
chr20	2531069	2531068	0.89	2531068	1.0	2531068	0.96	2531068	0.97	2524862	0.98
chr20	2531699	2499334	1.0	NA	NA	NA	NA	NA	NA	NA	NA
chr20	2531845	2531902	0.9	2530584	0.71	2531902	1.0	2531902	1.0	2531902	0.65
chr20	2535008	2535007	0.99	2534533	0.98	2534533	1.0	2535007	1.0	2535007	0.99
chr20	2542699	2542698	0.69	2543903	0.65	2539231	0.77	2545677	0.59	2545677	0.65
chr20	2543903	2544281	0.67	2544281	0.88	2544281	0.85	2544281	0.92	2544281	0.85
chr20	2544069	2545906	0.51	2543903	0.81	2546249	0.76	2543903	0.87	2545677	0.82
chr20	2545035	2544281	0.66	2544281	0.8	2546249	0.8	2544281	0.85	2545677	0.79
chr20	2548639	2548638	0.82	2548635	0.99	2548635	0.95	2548638	1.0	2548635	0.97
chr20	2550185	2550184	0.95	2550184	0.96	2550184	0.92	2550184	0.98	2550184	0.97
chr20	2551402	2551401	0.66	2551401	0.99	2551401	0.97	2551401	0.81	2551401	0.93
chr20	2556074	2556073	1.0	2556073	1.0	2556073	0.92	2552917	1.0	2556073	0.97
chr20	2556869	2556868	0.95	2556868	0.68	2556868	0.95	2556868	0.72	2556868	0.76
chr20	2560267	2560266	0.87	2560266	0.97	2560266	0.95	2560266	0.94	2560266	0.91
chr20	2560837	2560836	0.64	2561057	0.97	2560836	0.94	2560836	0.91	2561057	0.95
chr20	2564151	2564573	0.42	2564029	0.89	2560266	0.92	2564573	0.89	2564029	0.9
chr20	2571524	2571523	1.0	NA	NA	2571523	1.0	NA	NA	2571523	1.0
chr20	2572157	2572156	0.66	2581872	0.86	2581872	0.84	2582008	0.7	2581872	0.86
chr20	2574741	2574748	1.0	NA	NA	NA	NA	NA	NA	2574748	1.0
chr20	2576901	2576704	0.82	2576350	0.8	2574157	0.58	2579470	0.6	2564881	0.65
chr20	2579377	2575363	0.53	2579381	0.35	2579384	0.41	2573460	0.24	2579384	0.38
chr20	2583464	2563774	0.39	2583463	0.57	2579149	0.75	2579149	0.5	2582464	0.76
chr20	2584791	2584790	0.67	2584790	0.6	2584790	1.0	2584790	0.81	2584790	1.0
chr20	2588691	2564150	0.39	2572280	0.54	2592176	0.76	2586196	0.52	2592176	0.64
chr20	2591710	2587507	0.25	2591737	0.62	2591765	0.96	2599790	0.67	2568423	0.18
chr20	2596634	2596633	0.96	2595163	0.95	2596633	0.81	2595163	0.98	2596633	0.97
chr20	2596718	2596717	0.32	2619540	0.28	2612360	0.45	2639528	0.28	2614050	0.4
chr20	2597655	2597654	0.86	2597654	0.98	2596301	0.99	2597654	0.93	2597654	0.98
chr20	2598198	2598197	0.79	2598289	0.98	2600126	0.88	2598289	0.96	2598289	0.99
chr20	2598395	2600096	0.42	2598394	0.49	2596301	0.51	2598394	0.5	2597654	0.52
chr20	2599296	2598750	0.61	2609564	0.65	2596301	0.75	2610271	0.65	2599295	0.75
chr20	2600824	2600823	0.94	NA	NA	2600823	1.0	2600823	1.0	NA	NA
chr20	2605474	2648821	0.17	NA	NA	2605473	0.99	2605473	1.0	NA	NA
chr20	2606251	2606250	1.0	NA	NA	2606250	1.0	NA	NA	NA	NA
chr20	2608123	2608138	0.59	2608122	0.9	2607896	1.0	2608122	0.92	2603685	0.98
chr20	2608291	2609007	0.82	2601746	0.45	2608300	0.28	2601746	0.58	2608300	0.28
chr20	2612701	2648962	0.11	NA	NA	2635198	0.5	NA	NA	NA	NA
chr20	2616571	2616564	1.0	2616564	0.98	2616564	1.0	2616564	0.99	2616564	0.97
chr20	2621371	2621370	0.84	2616043	0.7	2621370	0.1	2616043	0.7	2619171	0.37
chr20	2628168	2628167	0.48	2628167	0.96	2628167	0.54	2623598	0.98	2628167	0.91
chr20	2629530	2628840	0.86	2631178	0.86	2631178	0.92	2628927	0.86	2631178	0.87
chr20	2632025	2632024	0.95	2583195	0.75	2632024	0.3	2632024	1.0	2632024	1.0
chr20	2632978	2632907	1.0	2627938	0.99	2618707	0.99	2628739	0.99	2632907	1.0
chr20	2636459	2644256	0.43	2638101	0.48	2616564	0.44	2638101	0.45	2616564	0.45
chr20	2636615	2636033	0.99	2634760	1.0	2618707	0.99	2636033	1.0	2632907	1.0
chr20	2637388	2636033	0.92	2634760	0.9	2637215	0.94	2636033	0.91	2632907	0.92
chr20	2638357	2636033	1.0	2634760	0.99	2638356	0.97	2636033	0.96	2632907	0.98
chr20	2645322	2645264	0.76	2638905	0.98	2645023	0.99	2645264	0.94	2644474	0.95
chr20	2647115	2616535	0.34	2640331	0.67	2645402	0.63	2623065	0.75	2636989	0.73
chr20	2648930	2649718	0.37	2663761	0.32	2648929	0.42	2663761	0.49	2648929	0.47
chr20	2649135	2649134	0.93	2652575	0.5	2649134	1.0	2649134	0.87	2649134	0.81
chr20	2650903	2651529	0.9	2650150	0.86	2650150	0.81	2650623	0.8	2650150	0.77
chr20	2651988	2650423	0.57	2606470	0.67	NA	NA	NA	NA	2652007	1.0
chr20	2657709	2657708	1.0	2657708	0.98	2657708	0.98	2657708	1.0	2657708	1.0
chr20	2658535	2647872	1.0	2625208	1.0	NA	NA	NA	NA	2682362	0.01
chr20	2661177	2661177	0.37	2648929	0.52	2649433	0.82	2648929	0.65	2661177	0.58
chr20	2663145	2663144	0.98	2663144	0.57	2663144	0.94	2663144	0.98	2653690	0.44
chr20	2669362	2669416	0.91	2669416	0.98	2667367	0.91	2669416	0.97	2669589	0.95
chr20	2671057	2671056	0.99	2671056	0.92	2671056	1.0	2671056	0.95	2671056	0.97
chr20	2672911	2641455	0.5	NA	NA	NA	NA	NA	NA	2648973	1.0
chr20	2675160	2674764	0.34	2674764	0.69	2675242	0.82	2674764	0.79	2674764	0.7
chr20	2676223	2675849	0.98	2675566	1.0	2675566	1.0	2675566	1.0	2676240	0.98
chr20	2680282	2680281	0.7	2677157	0.86	2680281	0.58	2674373	0.66	2669589	0.55
chr20	2684945	2666632	0.44	2684944	0.83	2684529	0.93	2684944	0.69	2684944	0.78
chr20	2686327	2686326	0.87	2686326	0.9	2686326	0.99	2686326	0.85	2686326	0.92
chr20	2686981	2686980	0.67	2686980	0.95	2686980	0.96	2686980	0.66	2686980	0.59
chr20	2687491	2687083	0.59	2687083	0.64	2687083	0.75	2686980	0.62	2687083	0.66
chr20	2688290	2688289	0.79	2688299	0.43	2688289	1.0	2688299	0.46	2688289	0.77
chr20	2689046	2689054	0.54	2689045	0.5	2689056	0.5	2652744	0.33	2689045	0.6
chr20	2690688	2690700	0.68	2690689	0.67	2690704	0.93	2690704	0.74	2690689	0.7
chr20	2692805	2692804	0.71	2692804	0.85	2692804	0.95	2692804	0.93	2692804	0.99
chr20	2693011	2692998	0.63	2692998	0.94	NA	NA	2692998	0.87	2692998	1.0
chr20	2697545	2697552	0.94	2697552	0.99	2697438	0.99	2697552	0.99	2697552	0.99
chr20	2702428	2702427	0.63	2701511	0.88	2699423	0.97	2702427	0.74	2708563	0.53
chr20	2703257	2700166	0.67	2703720	0.85	2704613	0.9	2703720	0.79	2703720	0.83
chr20	2705786	2704733	0.48	2708503	0.53	2709001	0.52	2708503	0.44	2708503	0.43
chr20	2710564	2710563	0.66	2710563	0.79	2720424	0.71	2710563	0.72	2710563	0.7
chr20	2711148	2714324	0.63	2724332	0.64	2711148	0.84	2711148	0.62	2711148	0.32
chr20	2715743	2737041	0.33	2696338	1.0	NA	NA	NA	NA	NA	NA
chr20	2716221	2723046	0.56	2723046	0.76	2716220	0.91	2723046	0.7	2709737	0.72
chr20	2716530	2716253	0.74	2728465	0.76	2715300	0.95	2721246	0.67	2715300	0.82
chr20	2717814	2721601	0.89	2717813	0.73	2701071	0.75	2717813	0.64	2717813	0.78
chr20	2721247	2721246	0.67	2728465	0.76	2715300	0.93	2721246	0.7	2720823	0.82
chr20	2722323	2722322	0.95	2722322	1.0	2722322	0.83	2722322	0.93	2722322	0.94
chr20	2723339	2723338	0.6	NA	NA	NA	NA	2675322	1.0	2771192	0.5
chr20	2726581	2723343	0.84	2723342	0.93	2720424	0.98	2723343	0.93	2722975	0.89
chr20	2733304	2733303	0.8	NA	NA	NA	NA	NA	NA	NA	NA
chr20	2733816	2733815	0.77	2733815	0.14	2733815	0.8	2733815	0.69	2733815	0.9
chr20	2737818	2737817	0.63	2750224	0.72	2750224	0.74	2737817	0.79	2737817	0.78
chr20	2737965	2737964	0.99	2737964	0.94	2737964	0.99	2737964	0.99	2737964	0.92
chr20	2744066	2744084	0.78	2742207	0.72	2742207	0.82	2743317	0.71	2745032	0.75
chr20	2747297	2744492	0.7	2745032	0.97	2745032	0.94	2744492	0.89	2745032	0.91
chr20	2748679	2748678	1.0	NA	NA	NA	NA	NA	NA	NA	NA
chr20	2751796	2751797	0.95	2731602	0.25	NA	NA	2726945	1.0	NA	NA
chr20	2764300	2764200	0.42	2774842	0.72	2764619	0.71	2770408	0.56	2770408	0.53
chr20	2764599	2764431	0.79	2764431	0.9	2764431	0.92	2764431	0.81	2766835	0.87
chr20	2767063	2767086	0.5	2768993	0.72	2767086	0.69	2770966	0.69	2767086	0.62
chr20	2768952	2768951	0.79	2768951	0.34	2768951	0.57	2768951	0.86	2751894	0.67
chr20	2770522	2787373	0.37	2785760	0.27	2724734	0.28	2795505	0.19	2723562	0.25
chr20	2772697	2772696	1.0	2771791	1.0	2772696	1.0	2771791	1.0	2773314	0.99
chr20	2773110	2773109	0.98	2773109	0.98	2773109	0.98	2773109	0.98	2773109	0.95
chr20	2773933	2773932	0.69	2778367	0.61	2773314	0.69	2773610	0.71	2778367	0.52
chr20	2776297	2773689	0.57	2774842	0.62	2774221	0.78	2773689	0.62	2771962	0.77
chr20	2776655	2776654	0.45	2776654	0.94	2773932	0.93	2776654	0.94	2776654	0.79
chr20	2778179	2778178	0.62	2774842	0.86	2778178	0.8	2774842	0.54	2773732	0.69
chr20	2779714	2776250	0.68	2776891	0.83	2777731	0.64	2776891	0.8	2776891	0.71
chr20	2780359	2780358	1.0	NA	NA	NA	NA	2780358	1.0	NA	NA
chr20	2783562	2783561	0.52	2783561	1.0	2783561	0.75	2783561	0.45	2783561	0.86
chr20	2783862	2783861	0.5	2809633	0.33	2754979	0.04	NA	NA	2783861	0.5
chr20	2784966	2784982	0.61	2784982	0.64	2742341	0.57	2784982	0.63	2784965	1.0
chr20	2786304	2786303	0.99	2786303	1.0	2786303	0.96	2786303	0.99	2786303	0.99
chr20	2787017	2787016	0.77	2787016	0.85	2787016	0.82	2786303	0.81	2787054	0.89
chr20	2787442	2797045	0.84	2829643	0.1	2787441	0.33	NA	NA	2751913	1.0
chr20	2788758	2788939	0.56	2789212	0.66	2788756	0.85	2788770	0.7	2788756	0.93
chr20	2790976	2790975	0.8	2790975	0.67	2790975	1.0	2790975	0.67	2790975	0.8
chr20	2791635	2791634	1.0	NA	NA	NA	NA	2791634	1.0	NA	NA
chr20	2794780	2794779	0.97	2794779	1.0	2794779	0.99	2794779	0.87	2794779	0.97
chr20	2799606	2841179	1.0	NA	NA	2799605	0.75	2799605	0.5	2777972	1.0
chr20	2802114	2802113	0.51	2802113	0.93	2802113	0.94	2802113	0.85	2802113	0.88
chr20	2806748	2806762	1.0	2806762	0.96	2806762	0.94	2806762	0.98	2800116	0.85
chr20	2810392	2810801	0.72	2810391	0.88	2810181	0.64	2810391	0.64	2810391	0.61
chr20	2811120	2810391	0.59	2811349	0.4	2810181	0.61	2811349	0.46	2811349	0.58
chr20	2813921	2813920	0.63	2813920	0.88	2811349	0.69	2811349	0.81	2813920	0.74
chr20	2819577	2819576	0.4	2828016	0.27	2820155	0.74	2820155	0.29	2818394	0.31
chr20	2822072	2808730	0.32	2822076	1.0	2822084	0.94	2822076	0.25	2822084	0.27
chr20	2827132	2827131	0.94	2827131	1.0	2827131	1.0	2827131	0.59	2827131	0.75
chr20	2828285	2828284	0.95	2828284	0.73	2810915	1.0	2828284	0.74	2828284	1.0
chr20	2829710	2829709	0.87	2829709	1.0	NA	NA	2829709	0.8	2829709	0.75
chr20	2830662	2830661	0.84	2830661	0.71	2810915	0.5	2830661	0.59	2830661	0.69
chr20	2830830	2830838	1.0	2830838	1.0	2830838	0.81	2794788	1.0	2830838	0.91
chr20	2831158	2831157	0.99	2830661	0.37	2831157	0.81	2831157	0.6	2831157	0.89
chr20	2831340	2831337	0.75	2831337	1.0	2825831	0.33	2831337	0.79	2831337	0.91
chr20	2832119	2832118	0.98	NA	NA	2783561	0.5	2854795	0.5	2823935	0.02
chr20	2832329	2832328	0.79	2832328	0.88	NA	NA	2832328	1.0	2832328	1.0
chr20	2833170	2863679	0.09	2867437	0.03	2813967	1.0	2831340	0.47	2837702	0.05
chr20	2841764	2835057	0.52	2841763	0.87	2841763	0.98	2841763	0.86	2841763	0.91
chr20	2843436	2843435	0.94	NA	NA	NA	NA	2843435	0.5	NA	NA
chr20	2844477	2844476	1.0	NA	NA	NA	NA	NA	NA	2844476	1.0
chr20	2845007	2845007	0.3	2846822	0.67	2845831	0.54	2854156	0.64	2845007	0.51
chr20	2845587	2845586	0.89	2800129	1.0	2845586	1.0	2848896	1.0	2845586	0.96
chr20	2847482	2848164	0.79	2846822	0.99	2853133	0.97	2847481	0.72	2853133	0.99
chr20	2850327	2850326	1.0	2828000	1.0	NA	NA	2828000	1.0	NA	NA
chr20	2850805	2850804	0.95	2850804	0.96	2847950	0.88	2850804	1.0	2850804	0.97
chr20	2850965	2835057	0.57	2850965	0.3	2850965	0.66	2850965	0.34	2850965	0.5
chr20	2851663	2851662	0.93	2851662	1.0	2851662	0.99	2851662	0.98	2851662	1.0
chr20	2853408	2853344	0.98	2853133	1.0	2853407	0.99	2853133	1.0	2853133	0.99
chr20	2854238	2851919	0.71	2853318	0.81	2853787	0.71	2851919	0.8	2851344	0.79
chr20	2854961	2845831	0.72	2845831	0.93	2853133	0.91	2845831	0.88	2845831	0.84
chr20	2855289	2855288	0.9	2855288	0.99	2855288	0.99	2855288	0.94	2855288	0.93
chr20	2856963	2853344	1.0	2853133	1.0	2853133	0.98	2853133	0.96	2853133	0.95
chr20	2857511	2857472	0.85	2857472	0.91	2865781	0.92	2884999	0.89	2846638	0.75
chr20	2857698	2834895	1.0	NA	NA	NA	NA	NA	NA	NA	NA
chr20	2858101	2858100	0.94	2858100	1.0	2858100	0.5	2857968	0.71	2829813	0.6
chr20	2868311	2868310	0.43	2847773	0.63	2831509	0.66	2849321	0.91	2898331	0.32
chr20	2869329	2869328	0.79	2869328	1.0	2869328	0.98	2869328	0.95	2869328	0.99
chr20	2869978	2869977	0.97	2869977	0.62	2875539	0.65	2859274	0.83	2859274	0.83
chr20	2870370	2824049	0.41	2870378	1.0	NA	NA	NA	NA	NA	NA
chr20	2873523	2860849	0.4	NA	NA	NA	NA	2868310	0.01	NA	NA
chr20	2874393	2874392	0.81	2874392	0.62	2874392	0.91	2874392	0.92	2874392	0.61
chr20	2877243	2877247	0.6	2832149	0.13	2918087	0.33	2877247	0.56	NA	NA
chr20	2878150	2875614	0.67	NA	NA	2878158	1.0	NA	NA	2852616	0.5
chr20	2881010	2881009	1.0	NA	NA	2874996	0.27	NA	NA	2846886	1.0
chr20	2881312	2881311	0.75	NA	NA	NA	NA	2881311	1.0	2881311	1.0
chr20	2882003	2881997	1.0	NA	NA	NA	NA	NA	NA	NA	NA
chr20	2882452	2832881	0.5	NA	NA	NA	NA	2878356	0.1	NA	NA
chr20	2884248	2894608	0.99	2875532	1.0	2875532	0.98	2884247	1.0	2884247	1.0
chr20	2884795	2883334	0.9	2878203	0.99	2890062	0.75	2870075	0.83	2890062	0.93
chr20	2886684	2933459	0.78	2886683	1.0	2875642	0.86	2886683	0.95	2886683	0.93
chr20	2886857	2886901	0.98	2898380	1.0	2875642	0.92	2886901	0.88	2886901	0.99
chr20	2888570	2888569	0.88	2839847	0.83	2888569	1.0	2839847	0.67	2839847	0.95
chr20	2890063	2890062	0.91	2890062	1.0	2890062	0.96	2890062	0.95	2890062	0.95
chr20	2893869	2893868	1.0	2893868	1.0	2893868	1.0	NA	NA	2863332	1.0
chr20	2894609	2894608	0.88	2894608	0.71	2896739	0.75	2884247	0.63	2894608	0.75
chr20	2894989	2894988	0.88	2893783	1.0	2893783	0.95	2877208	0.98	2893783	0.96
chr20	2896378	2896377	1.0	2846399	1.0	2846399	0.83	2896377	1.0	2846399	1.0
chr20	2898088	2894802	1.0	NA	NA	NA	NA	NA	NA	NA	NA
chr20	2900858	2900857	0.72	2900857	0.91	2900857	0.97	2900857	0.89	2900206	0.64
chr20	2900962	2899408	0.67	NA	NA	NA	NA	NA	NA	NA	NA
chr20	2901884	2901890	1.0	2901890	0.49	2869981	0.4	2901890	1.0	2901883	0.27
chr20	2903913	2903912	0.73	2860849	1.0	2903912	1.0	2866819	0.5	2903912	0.97
chr20	2907307	2900500	0.99	2859274	1.0	2875539	0.95	2907311	0.99	2898489	0.98
chr20	2910481	2899547	0.71	2912530	0.47	2879577	0.89	2912040	0.86	2898331	0.82
chr20	2910921	2910920	0.97	2898380	0.99	2913666	0.88	2892960	0.89	2908589	0.92
chr20	2913380	2933435	1.0	NA	NA	NA	NA	NA	NA	NA	NA
chr20	2913810	2889920	1.0	NA	NA	NA	NA	NA	NA	NA	NA
chr20	2914445	2963996	0.36	2914445	0.48	2919645	0.83	2910655	0.54	2914445	0.71
chr20	2923486	2893735	1.0	2893735	0.56	2923485	0.68	2874044	0.67	2911782	0.93
chr20	2925819	2925818	1.0	NA	NA	NA	NA	NA	NA	NA	NA
chr20	2928120	2909836	0.06	NA	NA	NA	NA	NA	NA	NA	NA
chr20	2931718	2931718	0.65	2931718	0.79	2931718	0.88	2931718	0.73	2931718	0.7
chr20	2931939	2931938	1.0	NA	NA	NA	NA	NA	NA	NA	NA
chr20	2933436	2933435	0.38	2933435	1.0	2933435	1.0	2885818	1.0	2934770	0.15
chr20	2936020	2936019	0.55	2936019	0.44	NA	NA	2936019	0.6	2936019	0.67
chr20	2937128	2937127	0.6	2928261	0.91	2928261	0.74	2928261	0.89	2928261	0.82
chr20	2938513	2938512	0.94	NA	NA	NA	NA	2888671	1.0	2950642	0.2
chr20	2940111	2905116	1.0	NA	NA	NA	NA	NA	NA	2948939	1.0
chr20	2940308	2940322	0.88	2940322	1.0	2940322	0.9	2940322	0.99	2940322	1.0
chr20	2945582	2929999	0.83	2929999	0.95	2926249	0.91	2933429	0.9	2929999	0.87
chr20	2945949	2941460	0.2	2945948	1.0	2937127	0.02	2985884	0.25	2945948	1.0
chr20	2948952	2948951	1.0	NA	NA	2926769	0.01	NA	NA	2912554	1.0
chr20	2949303	2949307	0.95	NA	NA	2949307	0.61	2949307	0.76	2949307	0.25
chr20	2949721	2949720	0.69	2949720	0.79	2944076	0.91	2949720	0.76	2949720	0.66
chr20	2950483	2945706	0.81	NA	NA	2910589	0.03	2953890	0.67	NA	NA
chr20	2950643	2950642	1.0	2950642	0.5	2950642	1.0	2950642	0.5	2950642	1.0
chr20	2951075	2951074	0.53	2903269	0.5	2951092	0.69	2951092	0.75	2931460	0.58
chr20	2952119	2952126	0.96	2952126	0.99	2952126	1.0	2952126	0.98	2952126	0.99
chr20	2953243	2953262	1.0	2953262	1.0	2953262	1.0	2953262	0.69	2953262	0.67
chr20	2953609	2923819	0.76	2905414	0.34	2928405	0.27	2989756	0.91	2912554	0.71
chr20	2954078	2954077	0.54	2954077	0.84	2954077	0.72	2954077	0.84	2954077	0.75
chr20	2956661	2928644	0.46	2956661	0.98	2956661	0.96	2933429	0.91	2956661	0.95
chr20	2957949	2957948	0.56	2957948	0.8	2957948	0.91	2957948	0.99	2957948	0.79
chr20	2960837	2960848	1.0	3006869	0.11	NA	NA	NA	NA	2960848	0.36
chr20	2963594	2927256	0.17	NA	NA	NA	NA	NA	NA	2990325	1.0
chr20	2968498	2961358	0.84	2947150	0.97	2947150	0.98	2977765	0.94	3009853	0.99
chr20	2969213	2969212	0.67	2969212	0.67	2969212	0.48	2969212	0.78	2969212	0.83
chr20	2969253	2929999	0.94	2969252	0.98	2961268	1.0	2969252	0.98	2969252	1.0
chr20	2969970	2969978	0.86	2969978	0.97	2969978	0.89	2969978	0.93	2969978	0.88
chr20	2970806	2970805	0.87	2970805	0.83	2970805	0.87	2970805	0.87	2970805	0.7
chr20	2972724	2972723	0.5	2972723	1.0	2972723	1.0	3008728	0.5	NA	NA
chr20	2973134	2973133	0.43	2973133	0.9	2973133	0.99	2973133	0.82	2973133	0.56
chr20	2973953	2967273	0.69	2973952	0.96	2973952	0.87	2973952	0.75	2973952	0.81
chr20	2974430	2974429	0.99	2962760	0.86	2974429	1.0	2974429	1.0	2962760	0.8
chr20	2977292	2969252	0.74	2977291	0.94	2977291	0.86	2969252	0.95	2977291	0.94
chr20	2977645	2977644	1.0	NA	NA	2977644	0.86	NA	NA	2969212	0.33
chr20	2979699	2979698	0.99	2979698	0.94	2980378	0.99	2979698	1.0	2979698	0.94
chr20	2979911	3019103	0.5	NA	NA	NA	NA	NA	NA	NA	NA
chr20	2982698	2982696	0.6	2944076	0.6	2982696	0.95	2982696	1.0	2982696	0.87
chr20	2985884	2985884	0.24	2981358	0.69	2985884	0.53	2984205	0.55	2985884	0.39
chr20	2993087	2993101	1.0	2993101	1.0	2993101	0.98	2993101	1.0	2993101	0.98
chr20	2993912	2952062	0.25	NA	NA	NA	NA	NA	NA	NA	NA
chr20	3005555	3005594	1.0	3003700	0.98	3005594	1.0	3005594	1.0	3003700	0.9
chr20	3005984	3005983	0.81	3005983	1.0	3005983	1.0	NA	NA	NA	NA
chr20	3007813	3007828	0.54	3007828	0.96	3007828	0.94	3023248	0.93	3007828	0.88
chr20	3007839	3007828	0.55	3007828	0.93	3007828	0.96	3023248	0.96	3007828	0.88
chr20	3009854	3009911	0.92	3009911	0.95	3009853	0.99	3009853	1.0	3009853	1.0
chr20	3013420	3028883	0.63	3013419	0.92	3013419	0.99	3013419	0.73	3013419	0.73
chr20	3015283	3015303	0.88	3020037	0.98	3015303	0.97	3015303	0.97	3015303	0.96
chr20	3018198	3013419	0.81	2984126	0.36	3018213	1.0	3013419	0.87	2975438	0.98
chr20	3020068	3007432	0.45	NA	NA	NA	NA	3067503	0.25	NA	NA
chr20	3020109	3020088	1.0	NA	NA	NA	NA	NA	NA	NA	NA
chr20	3025453	3024895	0.91	3024767	0.99	3021786	0.95	3024895	0.95	3023248	0.95
chr20	3025941	3025953	0.89	3025953	0.99	3025953	0.98	3025953	1.0	3025953	0.99
chr20	3029136	3028883	0.67	3028863	0.97	3022243	0.95	3028863	0.83	3018578	0.82
chr20	3032765	3032764	0.95	3032764	0.7	3032764	0.95	3032764	1.0	3032764	1.0
chr20	3032912	3032911	0.63	3032911	0.87	3032911	0.94	3004208	0.89	3032911	0.54
chr20	3033901	3033900	0.98	3033900	0.96	3039311	0.87	3033900	0.88	3033900	0.79
chr20	3034269	3034275	0.92	3034275	1.0	3034275	1.0	3034275	1.0	3034275	1.0
chr20	3034553	3034552	0.69	3034552	0.97	3034552	0.98	3034552	0.92	3034552	0.99
chr20	3041491	3041490	0.98	3041490	1.0	3039311	0.92	3041490	0.91	3041490	0.93
chr20	3046535	3027108	0.25	NA	NA	3005679	0.17	NA	NA	NA	NA
chr20	3047388	3047387	0.91	3047387	0.97	3047387	0.95	3047387	0.96	3047387	0.9
chr20	3049013	3049012	0.97	NA	NA	3070517	0.2	3017664	1.0	3049018	1.0
chr20	3051553	3051552	0.96	3051552	0.18	3051552	0.67	3051552	0.86	3051552	0.99
chr20	3051714	3051626	0.75	3051720	0.99	3051626	0.99	3051626	1.0	3051720	0.94
chr20	3052834	3052833	0.91	3052833	0.98	3052833	0.99	3052833	1.0	3052833	0.98
chr20	3053578	3053577	0.9	3053577	1.0	NA	NA	3053577	1.0	3053577	1.0
chr20	3053885	3053884	0.83	3009457	0.5	NA	NA	NA	NA	NA	NA
chr20	3054112	3049042	0.5	3054111	0.98	3054111	0.95	3054111	0.83	3054111	0.89
chr20	3055416	3055811	0.92	3055552	0.85	3055552	0.94	3055552	0.85	3055552	0.89
chr20	3057698	3057648	0.95	3057648	0.98	3056961	0.99	3056961	0.97	3056961	0.98
chr20	3057894	3057893	0.72	3055552	0.8	3058711	0.86	3054867	0.74	3057893	0.87
chr20	3058545	3058469	0.74	3058572	0.99	3058572	1.0	3058572	1.0	3058572	0.95
chr20	3058879	3058878	0.83	3058469	0.92	3058878	0.99	3055387	0.94	3058469	1.0
chr20	3059983	3063992	1.0	3059982	0.98	NA	NA	3059982	0.99	3059982	1.0
chr20	3060143	3060144	1.0	3052107	1.0	3057581	0.83	3057581	1.0	3060144	1.0
chr20	3060716	3060715	0.69	3060715	0.8	3056865	0.94	3056514	0.84	3060715	0.82
chr20	3061685	3061684	0.7	3061684	0.93	3061684	0.88	3061684	0.82	3061684	0.55
chr20	3062336	3062335	0.93	3062335	1.0	3062335	1.0	3062335	1.0	3062335	1.0
chr20	3063855	3104801	0.5	NA	NA	NA	NA	NA	NA	NA	NA
chr20	3066847	3066846	0.47	3066846	0.88	3066846	0.96	3066846	0.86	3066846	0.9
chr20	3069875	3069885	0.5	3069874	0.43	3067207	0.41	3067207	0.45	3069874	0.41
chr20	3070477	3070477	0.99	3070477	0.99	3070477	0.96	3070477	0.87	3070477	0.99
chr20	3070518	3070517	0.87	3070477	0.84	3070517	0.48	3070477	0.42	3070477	0.73
chr20	3073290	3073289	0.67	3073289	1.0	3073323	0.99	3073323	0.84	3073323	0.92
chr20	3073903	3029496	0.75	NA	NA	NA	NA	NA	NA	NA	NA
chr20	3075476	3029247	0.67	3075494	1.0	NA	NA	NA	NA	NA	NA
chr20	3078793	3078792	1.0	NA	NA	NA	NA	NA	NA	NA	NA
chr20	3080169	3080168	0.47	3080168	0.59	3080168	0.65	3061493	0.86	3080168	0.89
chr20	3086359	3086358	0.49	3086358	0.68	3086358	0.75	3086358	0.58	3086358	0.67
chr20	3087001	3087000	0.86	3091161	1.0	3087000	1.0	3087000	1.0	3087000	0.64
chr20	3087453	3087452	0.95	3087452	0.98	3087452	0.98	3087452	0.98	3087452	0.98
chr20	3088825	3083751	0.46	3088824	0.34	3083172	0.27	3092371	0.31	3075808	0.2
chr20	3095997	3096011	0.96	3095996	0.55	NA	NA	3095996	0.5	3095996	1.0
chr20	3096846	3096845	0.81	3096845	0.93	3096845	0.94	3096845	0.95	3096845	0.94
chr20	3097449	3095273	0.52	3097448	0.67	3094516	0.67	3063569	0.34	3097448	0.57
chr20	3099383	3099397	1.0	3099397	1.0	3099397	0.6	3099397	1.0	3099397	1.0
chr20	3105272	3105277	0.5	NA	NA	NA	NA	3105277	1.0	NA	NA
chr20	3106038	3139383	0.44	3106037	0.94	3106037	0.79	3106037	0.78	3106037	0.59
chr20	3108937	3108936	0.97	3108936	0.98	3109102	0.86	3108936	0.98	3108936	0.95
chr20	3110835	3110841	0.91	3110841	0.99	3110841	0.71	3110841	0.79	3106659	0.96
chr20	3112429	3110624	0.65	3112428	0.87	3112428	0.55	3110624	0.7	3112428	0.27
chr20	3113120	3132817	0.52	3113119	0.98	3118394	0.62	3130333	0.82	3113119	0.95
chr20	3114948	3153456	0.2	NA	NA	NA	NA	NA	NA	NA	NA
chr20	3117096	3125340	0.1	3084101	0.5	NA	NA	3091879	0.17	3076526	0.07
chr20	3117287	3108936	0.78	3118394	0.81	3113529	0.66	3110469	0.73	3106387	0.76
chr20	3120346	3120345	0.44	3120345	0.94	3120345	1.0	3120345	0.39	3120345	1.0
chr20	3126512	3126511	0.82	3126511	0.96	3126511	0.61	3126511	0.79	3126511	0.98
chr20	3126584	3113274	1.0	3105464	1.0	3113274	1.0	3077428	0.67	3125173	0.98
chr20	3130334	3128663	0.85	3127243	0.79	3130333	0.69	3117658	0.63	3108170	0.82
chr20	3130782	3130781	0.7	3125641	1.0	3130781	0.67	3107013	1.0	NA	NA
chr20	3131229	3131228	0.42	NA	NA	3131228	0.49	3105926	0.83	3131228	1.0
chr20	3132008	3132007	0.61	3132007	0.78	3132007	0.76	3132806	0.68	3132007	0.78
chr20	3132818	3132817	0.93	3132817	0.99	3118394	0.97	3132817	1.0	3132817	0.93
chr20	3132959	3137773	0.83	3132958	0.75	3117774	0.67	3132958	0.57	3117774	0.46
chr20	3133736	3133756	0.47	3130226	0.7	3125884	0.45	3130226	0.68	3108170	0.47
chr20	3134108	3134107	1.0	3132970	1.0	3119718	1.0	3134107	1.0	3134107	0.91
chr20	3135787	3133172	0.87	3135786	1.0	3135786	0.75	3135786	1.0	3135786	0.96
chr20	3136238	3136237	0.62	3135546	0.82	3132806	0.68	3135546	0.72	3135546	0.69
chr20	3138275	3138274	0.71	3138274	0.8	3138274	0.98	3138274	0.61	3138274	0.65
chr20	3139384	3139383	0.99	3139383	0.93	3119718	1.0	3139383	1.0	3139383	1.0
chr20	3140711	3113245	0.33	NA	NA	3125189	0.5	NA	NA	3140279	0.67
chr20	3142008	3142007	0.48	3142007	0.93	3142007	0.44	3142007	0.77	3142007	1.0
chr20	3143792	3143799	0.69	3143799	1.0	NA	NA	3143799	0.53	3143799	1.0
chr20	3145161	3106430	1.0	3145160	0.73	3145160	1.0	NA	NA	3145160	0.44
chr20	3146046	3146045	0.95	3146045	0.96	3146045	1.0	3146045	0.92	3146045	1.0
chr20	3150019	3150018	0.92	3150018	1.0	3150018	0.72	3150018	0.94	3150018	1.0
chr20	3151048	3151047	0.91	3151068	0.64	3151047	0.65	3151047	0.99	3151068	1.0
chr20	3151621	3124993	0.49	NA	NA	3134816	0.25	NA	NA	NA	NA
chr20	3152904	3152903	0.4	3152903	0.56	3152903	0.33	3113728	0.58	3152903	0.55
chr20	3155053	3156572	0.41	3124869	0.57	3155052	0.64	3145492	0.29	3118394	0.41
chr20	3158126	3158125	1.0	NA	NA	3158125	1.0	3158125	1.0	3139090	1.0
chr20	3158453	3135880	0.53	NA	NA	3158461	1.0	3158461	0.64	3158461	0.25
chr20	3160669	3160668	0.62	3160668	0.81	3160668	0.67	3160668	0.85	3160668	0.88
chr20	3161089	3161088	0.72	3161088	1.0	3151234	0.55	3161088	0.94	3161088	0.95
chr20	3167430	3167430	0.78	3167430	0.89	3167430	0.42	3167430	0.85	3167430	0.84
chr20	3168344	3144878	0.33	NA	NA	NA	NA	NA	NA	NA	NA
chr20	3171663	3171662	0.43	3171662	0.8	3171662	0.37	3171662	0.68	3171662	0.55
chr20	3179044	3179043	0.45	3177425	0.64	3179043	0.85	3179043	1.0	3179043	0.69
chr20	3179315	3179314	0.81	3179314	0.39	3179314	0.5	3179314	0.53	3179314	0.81
chr20	3181580	3181584	1.0	3181584	1.0	NA	NA	NA	NA	3181584	1.0
chr20	3181899	3181898	0.94	3181914	0.95	3181914	0.5	3181914	0.8	3181914	0.93
chr20	3182576	3181711	0.99	3182575	1.0	3182575	0.25	3179456	0.9	3171002	0.91
chr20	3183202	3183201	0.86	3181137	1.0	3181137	0.97	3183201	0.99	3181947	0.95
chr20	3185011	3185010	1.0	3185010	1.0	3185010	0.64	3183337	1.0	3227922	0.5
chr20	3188355	3188354	1.0	3188276	1.0	3187299	0.98	3188276	0.92	3188723	0.92
chr20	3188724	3188723	0.8	3188723	0.69	3188723	0.66	3188723	0.51	3188723	0.69
chr20	3191972	3195048	0.29	3195048	0.62	3190345	0.43	3195048	0.56	3194910	0.55
chr20	3198980	3196538	0.64	3196549	0.82	3196542	0.75	3196549	0.88	3210818	0.74
chr20	3200615	3166037	0.03	3156379	0.25	NA	NA	NA	NA	NA	NA
chr20	3201288	3201287	0.56	3201823	0.96	3214981	0.86	3201287	0.89	3201823	0.9
chr20	3201653	3201662	1.0	3200327	1.0	3238766	0.03	3201662	1.0	3201662	0.5
chr20	3201976	3201970	1.0	NA	NA	NA	NA	3201970	0.6	NA	NA
chr20	3204861	3204860	0.81	3204667	0.97	3204860	0.66	3203873	0.92	3203873	0.74
chr20	3205349	3205347	1.0	NA	NA	NA	NA	3196997	1.0	NA	NA
chr20	3207696	3206963	0.73	3211166	0.87	3206963	0.94	3211166	0.84	3211166	0.86
chr20	3207996	3207995	0.76	3212862	0.8	3211492	0.82	3212840	0.78	3201823	0.83
chr20	3211167	3212840	0.82	3212862	0.82	3212862	0.79	3212840	0.86	3212840	0.76
chr20	3211477	3211492	0.8	3212862	0.94	3211492	0.99	3212840	0.95	3212840	0.95
chr20	3211492	3211492	0.8	3212862	0.94	3211492	0.99	3212840	0.95	3212840	0.97
chr20	3212323	3212322	0.99	3212322	0.56	3212322	0.99	3212322	0.8	3212322	0.96
chr20	3214570	3214569	1.0	NA	NA	3235280	0.1	NA	NA	3214569	1.0
chr20	3216158	3215842	0.65	3213332	0.59	3214981	0.69	3213795	0.51	3205336	0.49
chr20	3216458	3216457	0.74	3216546	0.99	3216457	0.97	3216457	0.94	3216457	0.99
chr20	3217905	3217924	0.77	3217924	0.87	3221543	0.89	3217924	0.92	3217924	0.89
chr20	3219747	3219746	0.93	3220179	0.89	3219746	0.97	3219746	0.93	3219746	0.92
chr20	3220718	3220717	0.65	3221483	0.98	3221543	0.81	3221483	0.93	3220717	0.99
chr20	3220887	3202701	1.0	NA	NA	NA	NA	NA	NA	NA	NA
chr20	3221195	3221210	0.59	3221210	0.28	3221209	0.62	3221210	0.26	3221210	0.6
chr20	3225722	3185129	1.0	NA	NA	NA	NA	3185129	1.0	3224308	0.02
chr20	3234376	3234403	1.0	NA	NA	NA	NA	3214028	1.0	NA	NA
chr20	3234404	3234403	0.51	3234403	0.96	3234902	0.9	3234403	0.91	3234403	0.99
chr20	3236581	3236581	0.86	3236581	0.9	3236581	0.86	3236581	0.88	3236581	0.92
chr20	3242049	3242048	0.87	3242048	0.91	3242048	0.88	3242048	0.95	3242048	0.93
chr20	3242241	3242240	1.0	NA	NA	NA	NA	3214028	1.0	NA	NA
chr20	3242768	3241952	0.64	3242767	0.7	3241952	0.92	3242767	0.55	3239951	0.72
chr20	3243334	3243333	0.97	3243333	0.99	3243333	0.98	3243333	0.97	3243333	0.97
chr20	3245988	3250488	0.74	3250488	0.9	3250488	0.95	3250811	0.94	3250488	0.93
chr20	3247317	3250013	0.74	3246955	0.9	3270835	0.86	3239770	0.64	3239770	0.83
chr20	3247479	3247316	0.72	3234057	0.97	3247478	0.88	3247478	0.55	3247478	1.0
chr20	3251142	3245585	0.66	3251141	1.0	3216701	0.17	3251141	0.5	3251141	0.57
chr20	3256549	3258666	0.06	NA	NA	NA	NA	NA	NA	NA	NA
chr20	3257711	3239132	1.0	NA	NA	NA	NA	NA	NA	NA	NA
chr20	3258161	3258176	1.0	3234091	0.25	NA	NA	NA	NA	3234091	1.0
chr20	3260346	3260345	0.95	NA	NA	NA	NA	NA	NA	NA	NA
chr20	3264359	3264359	0.35	3264361	0.56	3264361	0.5	3219746	0.2	3264359	0.67
chr20	3266856	3268337	0.92	3252445	0.99	3266855	0.97	3254307	0.99	3252445	0.97
chr20	3269209	3269208	0.83	3269208	0.99	3269208	0.98	3268374	0.99	3269208	0.96
chr20	3269958	3269957	0.66	3269957	0.4	3269957	0.75	3269957	1.0	3269957	0.64
chr20	3270137	3312165	0.46	3304493	0.62	3270136	0.94	3244047	0.58	3304493	0.37
chr20	3270813	3248772	0.82	3270812	0.93	3256901	0.94	3248772	0.94	3270812	0.99
chr20	3271624	3247777	0.93	3254848	1.0	3256586	0.91	3254848	0.99	3254848	0.96
chr20	3274132	3261599	1.0	NA	NA	NA	NA	3274136	1.0	NA	NA
chr20	3280570	3252496	0.99	3252445	0.99	3257028	0.94	3280569	1.0	3252445	0.97
chr20	3284860	3266914	0.96	NA	NA	3279695	0.04	3238427	1.0	3284871	1.0
chr20	3285682	3247777	0.97	3254848	0.99	3256586	0.99	3254848	0.99	3254848	0.99
chr20	3285980	3245647	0.39	3313648	0.03	NA	NA	NA	NA	3251971	0.4
chr20	3292766	3252255	0.46	3269474	1.0	3292772	0.75	3247159	0.98	3292765	0.9
chr20	3293080	3306448	0.86	3293079	0.96	3293079	0.94	3293079	0.79	3293079	1.0
chr20	3295174	3247159	1.0	3269474	1.0	NA	NA	3247159	1.0	3262700	0.7
chr20	3295479	3295478	0.78	3292792	0.77	3295478	0.72	3260967	0.77	3257721	0.8
chr20	3296385	3323424	0.85	3323424	0.97	3323424	0.96	3323424	0.93	3323424	0.92
chr20	3300679	3257974	0.44	3300678	0.3	3250811	0.42	3295478	0.33	3300678	0.17
chr20	3301019	3301018	1.0	3253397	0.98	3253397	1.0	3253397	1.0	3253397	0.86
chr20	3301937	3292369	0.33	3301936	1.0	3277412	0.07	3270412	0.5	NA	NA
chr20	3303242	3303241	0.99	3303241	0.82	3254001	0.63	3298907	0.7	3303241	0.78
chr20	3308342	3306474	0.76	3308547	0.88	3260286	0.96	3306474	0.93	3263459	0.94
chr20	3308815	3273322	0.06	3351967	0.02	3353472	0.5	NA	NA	3295111	0.25
chr20	3310333	3328869	0.2	3345791	0.17	3323274	0.29	3333237	0.13	3352209	0.08
chr20	3310688	3310687	0.98	3260692	0.99	3310687	0.96	3353520	1.0	3260692	0.99
chr20	3311308	3311307	0.94	3311307	1.0	3264694	1.0	3264694	1.0	3279585	0.97
chr20	3311980	3280033	0.86	3356330	0.9	3311995	0.99	3356330	0.91	3264694	0.94
chr20	3318235	3364940	0.51	3356330	0.68	3312488	0.94	3295478	0.73	3364940	0.81
chr20	3321745	3312207	1.0	NA	NA	NA	NA	3273613	1.0	NA	NA
chr20	3325884	3325883	0.95	3325883	1.0	3325883	0.99	3325883	0.98	3325883	0.99
chr20	3326748	3353636	0.44	3333686	0.9	3329176	0.85	3329176	0.95	3329176	0.91
chr20	3328184	3318050	0.97	3280332	1.0	3310687	1.0	3340255	0.97	3323673	0.97
chr20	3328870	3333859	0.85	3343874	0.85	3350767	0.93	3343874	0.9	3323673	0.88
chr20	3330792	3324593	0.85	3282178	0.94	3316251	0.94	3324593	0.93	3326043	0.93
chr20	3332454	3332458	0.45	3336882	0.47	3332458	0.25	3332458	1.0	3332458	1.0
chr20	3332621	3308410	0.88	3332620	0.88	3282838	0.95	3332620	1.0	3332620	0.84
chr20	3332900	3361996	0.4	3366650	0.38	3364109	0.58	3366650	0.53	3326747	0.43
chr20	3336877	3336630	0.68	3336882	0.98	3336882	0.97	3336882	0.92	3336882	0.96
chr20	3337269	3312764	0.75	3337268	1.0	3288608	1.0	3337268	0.6	3334436	1.0
chr20	3337431	3333686	0.81	3344160	0.92	3344160	0.91	3333686	0.95	3344160	0.93
chr20	3343840	3341341	0.84	3340255	0.9	3343840	0.97	3343840	0.92	3343840	0.93
chr20	3344581	3363531	0.64	3346367	0.6	3294731	0.62	3379008	0.65	3294731	0.61
chr20	3350125	3346367	0.72	3354004	0.53	3354004	0.65	3340255	0.62	3340255	0.53
chr20	3351485	3351484	0.4	3351484	0.67	3351484	1.0	3351484	1.0	NA	NA
chr20	3352842	3343031	0.49	3305521	0.66	3368582	0.72	3303258	0.55	3368582	0.64
chr20	3353093	3352274	0.97	3345494	0.98	3351415	0.95	3334966	0.97	3351513	0.99
chr20	3353200	3384200	0.09	NA	NA	NA	NA	NA	NA	NA	NA
chr20	3353635	3353520	0.8	3346367	0.83	3350767	0.73	3353520	0.82	3350767	0.84
chr20	3363229	3363228	0.86	3351415	0.95	3351415	0.93	3351415	0.94	3351513	0.85
chr20	3363270	3363269	1.0	NA	NA	NA	NA	NA	NA	NA	NA
chr20	3363532	3363531	0.94	3354784	0.95	3363531	0.83	3340255	0.99	3350767	0.94
chr20	3364941	3364940	0.74	3317691	0.75	3360224	0.62	3364940	0.65	3364940	0.8
chr20	3365373	3365373	0.79	3365373	0.94	3365373	0.9	3365373	0.98	3365373	0.93
chr20	3366932	3336766	0.74	3373437	0.07	3350152	0.07	3411507	0.12	3403082	0.25
chr20	3367914	3366650	0.9	3366650	0.95	3364971	0.96	3366650	0.99	3367760	0.99
chr20	3368688	3368687	1.0	3319578	0.5	3323274	0.5	NA	NA	3368687	0.5
chr20	3369130	3353392	0.92	3369129	0.89	3369129	0.97	3369129	0.89	3369129	0.98
chr20	3369381	3369303	0.55	3369380	0.76	3319444	0.87	3369380	0.8	3334436	0.52
chr20	3369974	3369973	0.9	3369973	1.0	3334866	1.0	3340943	1.0	3351513	0.9
chr20	3370416	3370415	0.96	3370415	1.0	3370415	1.0	3370415	0.99	3370415	0.98
chr20	3377070	3377069	0.99	3377069	1.0	NA	NA	3377069	1.0	NA	NA
chr20	3377469	3377468	0.96	3377468	1.0	3327942	0.81	3377468	0.62	3377468	0.62
chr20	3377625	3377630	0.79	NA	NA	3377640	1.0	3377630	0.25	NA	NA
chr20	3383272	3377376	0.65	3333329	0.82	3333329	0.58	3344624	0.53	3334436	0.82
chr20	3383802	3374920	0.85	3345345	0.94	3374920	0.92	3343031	0.96	3374920	0.96
chr20	3384537	3384536	0.84	3384536	0.83	3384536	0.4	3384536	0.62	3384536	0.4
chr20	3386765	3386764	0.95	3337433	0.81	3386764	0.76	3386764	0.61	3386764	0.86
chr20	3388068	3405476	0.45	3340161	0.62	3338143	0.84	3388067	0.5	3338143	0.82
chr20	3389321	3377376	0.99	3340161	0.98	3340161	1.0	3340161	0.98	3340161	0.99
chr20	3390030	3390035	0.67	3390035	0.77	3390035	0.52	3390035	0.87	3340161	0.53
chr20	3390372	3390371	0.73	3390371	0.83	3383939	0.45	3390371	0.64	3390371	0.52
chr20	3393167	3393166	1.0	3393166	1.0	3393166	1.0	3393166	0.75	3403935	1.0
chr20	3394339	3375827	0.57	3394338	0.84	3394338	0.84	3394338	0.92	3351415	0.87
chr20	3395276	3411223	0.08	3430899	0.57	3395293	0.98	3348997	0.83	3345576	1.0
chr20	3397248	3400941	0.71	3397247	0.79	3395918	0.77	3348415	0.61	3397247	0.68
chr20	3401208	3401207	0.9	NA	NA	NA	NA	3379538	1.0	3401207	1.0
chr20	3402580	3402579	0.84	3402579	1.0	3402579	0.97	3402579	1.0	3402579	0.93
chr20	3407695	3407900	1.0	3435582	0.75	3407694	0.82	3407694	1.0	NA	NA
chr20	3410340	3410836	0.84	3410544	0.77	3408365	0.8	3410544	0.81	3410544	0.91
chr20	3412900	3412899	0.94	3412899	1.0	3412899	0.45	3412899	0.93	3412899	0.23
chr20	3413925	3413924	0.63	3413924	0.65	3410544	0.92	3410544	0.72	3410544	0.82
chr20	3418001	3418000	0.71	NA	NA	3418000	1.0	3441066	1.0	3400831	0.94
chr20	3418201	3419099	0.33	3418200	0.61	3418200	0.69	3409098	0.35	3401873	0.53
chr20	3419675	3419674	0.99	3419674	0.79	3419674	1.0	3419674	0.68	3419674	0.6
chr20	3421184	3451144	0.43	NA	NA	3392489	0.01	3397247	0.04	NA	NA
chr20	3424002	3424012	0.8	3424630	0.8	3424001	0.4	3424001	0.98	3424012	0.67
chr20	3429988	3429987	0.83	3429949	0.99	3429987	1.0	3429987	0.95	3429987	0.97
chr20	3431849	3431860	0.99	NA	NA	3431860	0.98	3394738	1.0	3431860	1.0
chr20	3433671	3433670	0.99	3433670	1.0	NA	NA	3433670	0.82	3433670	1.0
chr20	3435050	3435054	0.82	3435054	0.98	3435054	1.0	3435054	1.0	3435054	0.95
chr20	3436958	3436957	0.52	3436957	0.45	3436957	0.97	3436957	0.55	3436957	0.85
chr20	3438916	3447011	0.55	3424213	0.62	3438915	0.97	3434919	0.77	3438915	0.7
chr20	3439306	3439305	0.8	NA	NA	NA	NA	3403386	1.0	3439305	0.25
chr20	3440136	3448796	0.37	3424213	0.61	3438915	0.86	3424213	0.67	3438915	0.81
chr20	3440454	3440453	0.69	3440837	0.86	3441479	0.95	3397711	0.78	3441479	0.85
chr20	3441978	3441977	0.95	3441977	0.44	NA	NA	3443392	0.64	3395822	0.6
chr20	3442143	3442142	1.0	3442142	1.0	3440969	0.1	NA	NA	3442142	1.0
chr20	3443376	3446187	0.89	3443375	0.95	3443375	0.91	3443375	0.8	3441475	0.87
chr20	3445193	3445192	0.97	3411581	1.0	3445192	0.79	3438915	1.0	3445192	1.0
chr20	3446310	3446187	1.0	NA	NA	NA	NA	3438915	1.0	NA	NA
chr20	3447006	3447011	0.68	3447011	0.91	3447011	0.63	3447011	0.89	3447011	0.98
chr20	3447911	3447910	0.93	3447910	0.92	3447910	0.63	3447910	0.89	3447910	0.87
chr20	3448287	3448286	0.99	3448286	1.0	3448286	1.0	3448286	0.99	3448286	1.0
chr20	3449277	3452511	0.33	3449617	0.84	3449617	0.87	3449617	0.84	3449617	0.86
chr20	3453849	3453848	0.94	3453848	0.98	3453848	0.99	3453848	1.0	3453848	0.95
chr20	3454558	3454557	0.48	3454557	0.61	3454557	0.77	3454557	0.43	3454557	0.64
chr20	3458292	3458293	0.91	3457240	1.0	3457240	0.95	3457240	0.78	3457240	1.0
chr20	3458481	3458481	0.87	3458481	0.91	NA	NA	3458481	0.84	3458481	0.89
chr20	3459066	3459065	0.25	3459065	0.46	3459065	0.37	3459065	0.57	3459065	0.59
chr20	3459571	3461402	0.3	3467383	0.57	3503814	0.45	3460568	0.49	3460568	0.44
chr20	3462489	3462488	0.87	3467383	0.93	3460568	0.93	3474855	0.86	3462488	0.96
chr20	3463271	3463270	0.9	3463270	0.99	3463270	0.96	3463270	0.97	3463270	0.93
chr20	3469569	3469568	0.9	3469568	0.96	3469568	1.0	3469568	0.97	3469568	1.0
chr20	3471359	3460258	1.0	NA	NA	NA	NA	3504688	0.02	3471356	0.2
chr20	3484250	3478921	0.85	3472545	0.99	3484249	0.67	3472639	1.0	3472545	1.0
chr20	3484909	3484909	0.31	3472545	0.62	3483800	0.32	3472545	0.47	3493122	0.27
chr20	3488947	3488946	0.63	3488946	0.2	3488946	0.5	3488946	1.0	3488946	0.62
chr20	3492168	3484766	0.6	3479217	0.57	3492168	0.47	3465480	0.44	3486380	0.38
chr20	3492937	3448920	0.33	3464132	0.11	NA	NA	NA	NA	NA	NA
chr20	3492953	3510717	0.31	3493957	0.14	NA	NA	NA	NA	NA	NA
chr20	3493123	3493122	0.54	3493122	0.95	3495342	0.32	3465480	0.93	3487379	0.81
chr20	3493324	3493323	0.87	3493323	1.0	3493323	0.87	3470504	0.99	3493323	0.87
chr20	3495768	3495767	1.0	3464761	0.82	3495767	1.0	3447330	1.0	3495767	1.0
chr20	3504514	3536585	0.81	3486542	0.68	3499822	0.88	3542801	0.67	3491324	0.45
chr20	3504689	3509043	0.59	3504600	0.84	3504688	0.35	3486380	0.72	3514372	0.66
chr20	3506058	3506057	0.47	3506057	0.78	3506057	1.0	3506057	0.48	3506057	0.93
chr20	3506625	3506624	0.89	3506624	0.65	3506624	0.67	3506624	0.77	3506624	0.29
chr20	3506704	3493181	0.96	3460756	0.72	3506703	0.84	3475541	0.59	3506703	0.73
chr20	3507049	3507053	0.76	NA	NA	NA	NA	NA	NA	NA	NA
chr20	3507407	3507406	0.96	3507406	0.91	3507406	0.91	3507406	0.92	3507406	0.94
chr20	3508208	3508207	0.78	NA	NA	3508207	0.78	3467256	0.5	3489101	1.0
chr20	3509498	3509497	0.9	3509259	1.0	3509497	0.82	3509497	0.94	3509497	1.0
chr20	3512036	3512035	0.9	3519764	0.78	3471865	0.87	3481660	0.79	3507144	0.67
chr20	3521949	3521948	0.79	3500434	0.7	NA	NA	3521948	0.71	3521948	0.81
chr20	3524235	3524234	0.63	3500861	0.86	3524234	0.6	3524234	0.73	3500861	0.51
chr20	3528367	3513304	0.8	3531703	0.99	3479217	1.0	3486380	0.93	3514372	0.91
chr20	3530218	3530217	0.87	3535626	0.07	3530230	0.44	3530217	1.0	3490902	1.0
chr20	3530431	3553273	0.29	NA	NA	3512108	0.01	3499096	1.0	3567535	0.05
chr20	3531797	3513364	0.94	3531797	0.62	3531797	0.57	3484766	0.7	3486278	0.74
chr20	3532770	3532769	0.86	3523464	0.99	3532769	0.75	3532769	0.96	3514372	0.93
chr20	3535588	3519660	0.36	3519660	0.53	3535588	0.38	3509210	0.54	3509210	0.45
chr20	3537480	3542076	0.85	3537517	0.48	3495342	0.9	3491324	0.86	3534715	0.87
chr20	3537895	3537923	0.73	NA	NA	3587827	0.02	NA	NA	3499050	1.0
chr20	3539731	3539735	1.0	3539735	0.44	NA	NA	NA	NA	NA	NA
chr20	3540769	3540775	1.0	NA	NA	NA	NA	NA	NA	3540775	1.0
chr20	3542474	3542473	0.94	3542473	0.94	3542473	0.94	3542473	0.95	3542473	0.94
chr20	3542802	3513304	0.92	3518780	0.96	3495342	0.87	3507144	0.96	3534715	0.97
chr20	3543728	3543727	0.96	3543727	1.0	3543727	0.5	3543727	0.99	3543727	1.0
chr20	3544497	3545613	0.95	3544496	1.0	3544496	1.0	3544496	0.73	NA	NA
chr20	3544827	3544826	0.53	3544826	0.98	3544826	0.72	3544826	0.88	3544826	0.98
chr20	3545365	3546884	0.88	3545364	0.72	3545364	0.55	3573758	0.69	3573758	0.66
chr20	3548601	3545054	0.95	3545054	0.93	3504600	0.73	3543617	0.93	3546068	0.96
chr20	3554306	3554305	0.36	3602687	0.41	3554305	0.18	3575263	0.38	3554305	0.34
chr20	3558535	3556271	0.96	3557893	0.99	3572211	1.0	3556271	1.0	3556038	0.94
chr20	3561324	3561323	0.93	NA	NA	3587724	0.05	3523926	1.0	3561323	1.0
chr20	3568290	3568289	0.84	3568303	0.64	3568289	0.43	3568303	0.4	3568304	0.16
chr20	3570071	3570070	0.99	3545364	0.88	3570070	0.59	3570085	0.5	3520230	0.83
chr20	3570514	3600761	1.0	3585823	0.12	3534534	0.12	3601867	0.08	NA	NA
chr20	3571562	3570047	0.81	3547237	0.78	3571561	0.81	3547237	0.67	3571561	0.73
chr20	3572653	3572652	0.81	3572652	0.99	3572652	0.47	3572652	1.0	3555556	0.61
chr20	3573736	3573758	0.86	3564630	0.78	3523968	1.0	3564630	0.72	3564630	0.84
chr20	3574964	3535453	0.83	3553693	0.99	3572211	1.0	3581884	0.99	3555556	0.96
chr20	3576670	3568718	0.43	3556199	0.18	3554937	0.19	3543727	0.16	3556038	0.24
chr20	3587478	3587477	0.9	3564630	0.99	3537488	1.0	3587477	1.0	3587477	1.0
chr20	3587828	3587827	0.58	3591424	0.34	3587827	0.56	3587827	0.5	3587827	0.66
chr20	3589434	3543448	0.7	3589433	0.98	3584345	0.5	3589433	0.98	3589433	0.92
chr20	3589940	3589939	1.0	NA	NA	NA	NA	NA	NA	NA	NA
chr20	3597059	3594245	0.65	3557893	0.95	3594401	0.5	3583669	0.9	3556038	0.89
chr20	3601868	3601867	0.72	3601867	0.69	3601867	0.38	3601867	0.54	3601867	0.73
chr20	3602330	3602329	0.94	NA	NA	3602329	1.0	NA	NA	3602329	1.0
chr20	3609714	3567125	0.45	3574918	0.49	3565159	0.65	3591678	0.36	3609714	0.53
chr20	3612714	3612713	1.0	NA	NA	NA	NA	NA	NA	NA	NA
chr20	3615431	3644289	0.27	3616236	1.0	3588586	0.6	NA	NA	NA	NA
chr20	3616045	3616044	0.98	3616999	0.99	NA	NA	3616999	0.98	3616044	0.98
chr20	3618829	3618842	0.98	3618842	1.0	3618842	1.0	3618842	0.97	3618842	1.0
chr20	3620154	3598572	0.33	3620153	1.0	3627963	0.25	3620153	1.0	3616198	0.91
chr20	3620219	3620219	0.47	3620219	0.89	3620219	0.99	3620219	0.92	3617804	0.92
chr20	3620972	3620984	0.67	NA	NA	NA	NA	NA	NA	NA	NA
chr20	3621012	3609710	0.07	3621141	0.5	NA	NA	NA	NA	NA	NA
chr20	3633158	3633158	0.98	3629942	1.0	3622494	1.0	3633158	0.97	3622494	0.98
chr20	3635032	3621482	1.0	NA	NA	NA	NA	3621482	1.0	NA	NA
chr20	3635360	3636097	0.48	3621336	0.96	3614414	0.87	3621336	0.87	3632698	0.86
chr20	3639247	3629314	0.94	3621518	1.0	3639253	0.84	3627697	0.92	3639253	0.9
chr20	3643508	3643507	1.0	3643507	1.0	3643507	0.96	3643507	1.0	3643507	0.95
chr20	3647600	3684012	0.2	3627508	1.0	NA	NA	3627508	0.25	NA	NA
chr20	3656055	3656055	0.63	3655883	0.73	3655707	0.89	3655883	0.72	3655707	0.72
chr20	3657188	3657190	0.85	3657190	0.77	3658621	0.75	3658621	0.8	3657190	0.8
chr20	3664473	3664845	0.6	3663006	0.5	3662665	0.6	3664845	0.67	3663006	0.58
chr20	3667849	3667878	0.71	3624873	0.7	3667874	0.5	3639878	0.47	3624873	0.5
chr20	3676397	3676418	0.39	3676418	0.92	3676418	0.65	3676418	0.77	3676418	0.88
chr20	3683698	3684229	0.61	3683702	0.63	3683702	0.94	3684229	0.61	3683702	0.8
chr20	3694174	3694174	0.37	3694174	0.42	3701502	0.28	3694174	0.35	3692000	0.4
chr20	3695820	3695819	0.8	3695819	0.9	3695819	0.86	3695819	0.94	3695819	0.94
chr20	3696128	3693992	0.23	3693168	0.47	3696448	0.4	3693168	0.42	3696448	0.39
chr20	3699817	3699816	0.99	3699816	0.98	3699816	0.99	3699816	1.0	3702114	0.86
chr20	3700680	3701061	0.94	3700752	0.95	3700752	0.98	3700752	0.96	3700752	0.98
chr20	3702588	3702587	0.99	3702587	0.96	3702587	1.0	3702587	0.97	3702587	0.99
chr20	3704991	3705964	0.96	NA	NA	NA	NA	NA	NA	NA	NA
chr20	3708439	3708438	0.98	3708438	0.67	3704658	0.67	3708438	0.89	3708438	1.0
chr20	3709200	3709199	1.0	NA	NA	NA	NA	3709199	1.0	NA	NA
chr20	3713979	3713978	0.99	3713978	0.99	3713978	1.0	3713978	0.97	3713978	0.98
chr20	3715277	3715494	0.52	3715494	0.78	3719484	0.48	3721816	0.64	3715494	0.76
chr20	3717353	3723423	0.4	3717352	0.69	3719662	0.86	3717352	0.78	3717352	0.51
chr20	3717648	3678468	0.03	NA	NA	NA	NA	NA	NA	NA	NA
chr20	3718723	3718729	0.58	3718729	0.93	3718729	0.95	3718729	0.92	3718729	0.9
chr20	3719359	3719377	0.93	3719377	1.0	3719377	0.97	3719377	0.98	3719377	0.96
chr20	3719663	3719662	1.0	3719662	0.99	3719662	1.0	3719662	0.95	3719662	0.96
chr20	3721783	3722726	0.49	3719662	0.9	3719662	0.86	3719662	0.81	3721816	0.97
chr20	3722453	3715058	0.46	3722452	0.95	3722452	0.95	3722452	0.79	3722452	0.81
chr20	3722727	3722726	0.99	3722726	0.94	3722726	0.98	3719484	0.91	3722726	0.94
chr20	3723046	3723045	1.0	NA	NA	NA	NA	3714084	1.0	NA	NA
chr20	3723489	3723488	0.76	3723488	0.97	3723488	0.99	3723488	0.96	3725044	0.93
chr20	3723934	3723933	1.0	3718325	0.44	3770213	0.33	3688220	1.0	3723933	1.0
chr20	3725366	3725365	0.67	3725365	0.58	3725365	0.95	3725365	0.77	3725365	0.87
chr20	3734738	3734713	0.76	3735810	0.92	3735810	0.96	3735810	0.93	3734737	0.91
chr20	3735464	3735463	0.6	3735463	0.87	3735463	0.67	3742701	0.56	3735463	0.86
chr20	3737058	3734713	0.79	3743367	0.42	3743367	0.52	3743367	0.62	3743367	0.78
chr20	3738842	3738841	0.49	3739145	0.94	3738841	0.97	3738841	0.91	3738841	0.95
chr20	3740140	3740159	0.92	NA	NA	NA	NA	3730198	1.0	NA	NA
chr20	3741313	3741312	0.8	3741312	0.97	3741312	1.0	3741312	0.99	3741312	0.98
chr20	3742702	3742701	0.66	3740809	0.88	3742701	0.97	3743221	0.87	3742882	0.95
chr20	3742876	3742882	0.97	3742882	0.99	3740809	0.98	3742882	0.99	3742882	0.99
chr20	3743041	3742934	0.81	3743040	0.84	3743040	0.86	3743040	0.84	3743040	0.87
chr20	3743353	3742934	0.8	3743352	0.83	3742934	0.77	3742934	0.83	3742882	0.83
chr20	3757026	3755760	0.71	3756585	0.72	3756585	0.97	3756585	0.83	3756585	0.89
chr20	3759954	3759973	1.0	3759973	0.97	3759973	0.99	3759973	0.96	3759973	0.95
chr20	3761331	3761336	0.97	3761336	0.97	3761336	0.99	3761336	0.96	3761336	0.99
chr20	3762275	3803465	0.07	3762283	1.0	3762283	1.0	NA	NA	NA	NA
chr20	3763558	3763557	0.63	3764317	0.68	3766216	0.6	3766216	0.68	3764317	0.65
chr20	3770807	3770813	0.5	3770813	0.98	3771102	0.98	3770813	0.96	3770813	0.94
chr20	3771052	3771051	0.93	3771051	1.0	3771051	0.5	3771051	0.6	3771051	0.75
chr20	3771224	3771194	0.74	3769719	0.94	3771632	0.93	3770570	0.88	3769719	0.94
chr20	3771817	3773176	0.82	3767121	0.68	3770819	0.54	3770721	0.59	3771817	0.54
chr20	3772287	3772292	0.77	3769719	1.0	3771632	0.96	3772292	0.98	3769719	0.99
chr20	3774367	3774357	0.93	3769719	0.95	3774357	0.93	3774357	0.97	3771996	0.96
chr20	3780417	3780416	0.27	3780416	0.62	3788142	0.62	3780416	0.49	3795753	0.41
chr20	3782371	3782387	0.66	3780951	0.65	3782370	0.29	3790248	0.4	3776357	0.53
chr20	3784871	3738762	0.25	NA	NA	3780416	0.03	3795049	0.33	NA	NA
chr20	3786775	3786779	0.62	3786779	0.67	3786779	0.42	3786779	0.53	3786779	1.0
chr20	3787021	3787028	0.67	3787028	0.98	3781583	0.72	3780312	0.94	3780951	0.88
chr20	3788142	3790248	0.76	3791880	0.68	3791880	0.62	3791880	0.43	3788142	0.59
chr20	3788750	3739309	0.67	3771251	0.04	3812961	0.25	NA	NA	NA	NA
chr20	3789377	3797068	0.02	3789376	1.0	NA	NA	NA	NA	3789376	1.0
chr20	3789675	3789677	0.98	3789677	0.98	3789677	0.99	3789677	1.0	3789677	0.99
chr20	3789989	3789781	0.91	3789756	0.75	3789988	0.75	3789988	0.89	NA	NA
chr20	3790268	3790267	1.0	3790267	1.0	3790267	1.0	3790267	1.0	3790267	0.67
chr20	3790499	3790498	0.55	3791787	0.97	3781583	0.66	3780312	0.82	3803117	0.88
chr20	3793456	3793455	1.0	3791787	1.0	3781583	1.0	3791787	1.0	3780951	0.98
chr20	3793573	3794215	0.73	3791880	1.0	3793572	0.97	3791880	0.98	3791880	0.98
chr20	3795358	3792266	0.45	3795528	0.91	3795528	0.96	3793572	0.7	3791880	0.97
chr20	3806715	3806245	0.99	3806245	0.98	3806184	0.97	3806849	0.99	3806743	0.98
chr20	3808002	3805321	0.1	NA	NA	NA	NA	NA	NA	NA	NA
chr20	3808821	3808820	0.6	3806903	0.9	3809655	0.82	3806903	0.77	3806903	0.79
chr20	3808990	3808671	0.75	3808327	0.83	3808989	0.84	3808327	0.83	3808338	0.84
chr20	3809599	3809655	0.48	3808327	0.83	3808681	0.94	3809949	0.69	3808338	0.79
chr20	3809807	3808327	0.65	3808327	0.93	3809806	0.9	3809949	0.94	3808338	0.94
chr20	3809855	3808327	0.99	3808327	1.0	3809806	0.98	3809949	0.97	3808338	1.0
chr20	3810051	3810050	1.0	3810050	0.78	3810050	0.25	3810050	1.0	3810050	1.0
chr20	3812893	3808820	0.59	3810847	0.85	3812241	0.87	3812241	0.89	3812241	0.81
chr20	3815330	3815330	0.98	3815333	0.77	NA	NA	3815330	0.62	3815333	0.4
chr20	3821366	3857275	0.67	NA	NA	NA	NA	NA	NA	NA	NA
chr20	3821845	3821780	0.93	3821849	0.64	3821849	0.88	3821780	0.77	NA	NA
chr20	3824932	3826961	0.69	3822799	0.98	3826277	0.98	3826961	0.89	3822799	0.98
chr20	3829087	3829086	0.6	3827797	0.98	3829086	0.67	3827763	0.95	3829086	0.86
chr20	3830227	3830226	0.68	3830226	0.49	3830226	0.75	3830226	0.69	3830226	0.59
chr20	3835493	3835474	0.84	3835492	1.0	NA	NA	3835492	1.0	NA	NA
chr20	3837201	3837200	0.99	3808081	1.0	NA	NA	3821853	1.0	NA	NA
chr20	3837377	3837386	0.97	3834393	0.87	3836457	0.93	3834393	0.94	3836457	0.87
chr20	3838414	3868164	0.01	NA	NA	NA	NA	NA	NA	NA	NA
chr20	3839882	3843490	0.57	3839192	0.51	3839881	0.58	3839192	0.4	3839192	0.57
chr20	3839903	3816260	0.09	NA	NA	3839899	0.66	3839899	1.0	NA	NA
chr20	3842982	3842981	0.94	3842981	0.94	3842981	0.98	3842981	0.98	3842981	0.97
chr20	3846118	3846117	0.74	3846117	0.45	3846117	0.8	3846117	0.46	3836082	0.45
chr20	3848107	3848106	1.0	3848106	1.0	NA	NA	3848106	1.0	3848106	1.0
chr20	3849208	3849207	0.71	3849207	1.0	3849207	0.6	3799534	0.36	3849207	0.67
chr20	3850590	3850589	0.56	3850589	1.0	3844167	0.5	NA	NA	3846117	0.06
chr20	3853486	3853485	0.98	3853485	0.8	3858160	0.62	3853485	0.79	3853434	0.71
chr20	3853954	3853953	0.61	3854200	0.57	3855810	0.63	3854200	0.65	3853953	0.72
chr20	3854887	3857558	0.69	3857558	0.88	3854200	0.85	3854200	0.9	3857558	0.86
chr20	3856058	3856057	0.69	3856057	0.99	3856057	0.96	3856057	0.91	3856057	0.98
chr20	3856354	3856353	0.39	3855788	0.92	3855788	0.82	3855788	0.87	3857558	0.88
chr20	3858799	3858799	0.44	3858790	0.53	NA	NA	3858790	0.64	3858798	0.54
chr20	3859131	3859130	0.97	3859130	0.97	3859130	1.0	3859130	0.95	3859130	0.97
chr20	3860987	3860986	0.94	3811109	1.0	NA	NA	3860986	0.95	NA	NA
chr20	3861743	3861743	0.82	3861743	0.74	3861743	0.91	3885263	0.65	3861743	0.52
chr20	3868634	3868642	0.96	3880599	0.89	3868642	0.89	3880599	0.69	3868642	0.67
chr20	3869169	3869168	0.98	3869178	0.65	3869178	0.54	3869178	0.63	3868321	0.88
chr20	3869600	3893924	0.45	NA	NA	NA	NA	NA	NA	NA	NA
chr20	3875476	3874780	0.64	3881151	0.66	3874780	0.81	3874780	0.73	3872904	0.57
chr20	3877341	3877340	0.79	3877340	0.88	3877340	0.68	3874780	0.8	3874780	0.74
chr20	3877531	3877530	0.77	3840068	1.0	3877530	1.0	3877530	1.0	3877530	1.0
chr20	3877841	3860182	0.7	NA	NA	3877840	1.0	NA	NA	3861015	1.0
chr20	3878836	3878836	0.49	3878194	0.51	3874751	0.67	3874751	0.43	3874751	0.65
chr20	3879139	3873449	0.5	3876227	0.89	3870056	0.83	3876227	0.83	3879160	0.53
chr20	3879673	3872308	0.52	3876227	0.97	3859892	0.36	3885263	0.92	3885263	0.94
chr20	3880111	3880110	0.97	3880110	0.99	3880110	0.97	3880110	0.99	3880110	0.99
chr20	3880519	3860182	1.0	3880518	0.71	3880518	1.0	3874881	0.71	3880518	1.0
chr20	3881287	3881286	1.0	3881286	0.94	3855526	1.0	3881286	1.0	3881286	0.93
chr20	3881868	3881867	0.73	3887513	0.59	3881867	0.99	3881867	0.6	3881867	0.76
chr20	3882169	3882156	0.29	3882168	0.99	3882168	0.8	3882168	0.9	3882168	0.95
chr20	3882884	3883742	0.68	3882888	1.0	3882888	0.98	3882888	0.96	3882888	0.55
chr20	3883596	3883742	0.66	3883603	1.0	3883742	0.6	3883742	0.99	3883589	0.6
chr20	3883947	3883946	0.5	NA	NA	3883946	0.92	3866980	1.0	3877340	1.0
chr20	3884997	3884996	0.52	3884996	0.6	3884996	0.65	3884996	0.34	3884996	0.51
chr20	3885220	3883746	0.62	3885219	0.77	3885219	0.75	3882168	0.71	3885219	0.79
chr20	3886393	3886392	0.81	3883806	0.93	3885548	0.98	3886392	0.97	3883806	0.78
chr20	3886701	3885548	0.98	3886702	0.99	3885548	0.99	3885548	0.99	3883806	1.0
chr20	3886703	3885548	0.98	3886702	0.94	3885548	0.99	3885548	1.0	3883806	0.96
chr20	3887249	3887248	1.0	NA	NA	NA	NA	NA	NA	3887250	1.0
chr20	3887304	3887708	0.92	3883890	1.0	3887708	1.0	3883890	1.0	3887708	0.98
chr20	3892341	3892340	0.83	3901494	0.94	3898015	0.95	3898015	0.62	3901494	0.97
chr20	3893910	3893924	0.84	3893924	0.94	3893924	0.96	3893924	0.95	3893924	0.91
chr20	3894240	3894239	1.0	NA	NA	NA	NA	3858759	1.0	NA	NA
chr20	3894575	3847260	0.44	NA	NA	3870222	1.0	NA	NA	NA	NA
chr20	3895274	3944209	0.67	3895278	0.56	3895278	1.0	3895278	0.73	3895278	0.37
chr20	3896067	3896066	0.94	3896066	1.0	3896066	1.0	3896066	1.0	3896066	0.64
chr20	3898005	3898004	1.0	3898004	1.0	3898004	1.0	3898004	0.96	3898004	1.0
chr20	3899177	3899176	0.77	3899176	1.0	3871171	0.63	3899176	0.84	3899176	1.0
chr20	3899472	3893832	0.93	3899481	0.5	3899471	1.0	3893832	0.7	NA	NA
chr20	3901050	3901053	0.85	3875871	0.67	3901053	1.0	3860531	1.0	NA	NA
chr20	3902164	3902163	0.81	3902163	0.5	3902163	0.95	3902163	0.85	3902163	1.0
chr20	3902582	3902581	0.84	3902581	0.96	3902581	0.81	3902581	0.95	3902581	0.92
chr20	3902972	3915449	0.47	3902972	0.7	3914084	0.24	3899168	0.41	3901664	0.52
chr20	3903139	3903138	0.8	3903138	0.86	3903138	0.68	3903138	0.75	3903138	0.77
chr20	3903632	3903631	1.0	3903631	0.99	3903631	1.0	3903631	1.0	3903631	0.95
chr20	3910296	3911198	0.59	3911583	0.84	3910295	0.71	3904636	0.7	3906524	0.72
chr20	3911584	3905138	0.76	3911583	0.97	3906964	0.82	3904636	0.61	3911583	0.68
chr20	3911891	3911890	0.97	3895498	1.0	3905864	0.99	3911890	1.0	3911890	1.0
chr20	3915271	3915270	0.99	3880390	1.0	3915270	1.0	3921141	0.83	3915281	0.6
chr20	3917210	3917209	0.52	3917209	1.0	3917209	0.17	3943298	0.5	NA	NA
chr20	3920516	3920529	0.97	NA	NA	3944209	0.04	3888230	1.0	3920542	0.44
chr20	3920530	3920529	0.97	NA	NA	NA	NA	3888230	1.0	NA	NA
chr20	3921050	3921049	0.67	NA	NA	NA	NA	NA	NA	NA	NA
chr20	3926941	3926940	0.24	3930214	0.89	3926940	0.29	3929759	0.75	3929759	0.69
chr20	3928140	3928139	1.0	3928139	1.0	NA	NA	3928139	1.0	NA	NA
chr20	3933058	3931779	0.52	3930643	0.85	3926778	0.84	3930623	0.78	3932476	0.82
chr20	3938916	3891135	0.75	3925477	1.0	NA	NA	NA	NA	3898139	1.0
chr20	3940417	3937049	0.93	3935238	0.8	3931990	0.99	3940416	0.75	3941317	0.87
chr20	3942074	3942092	0.96	3970447	0.25	3899431	0.5	3936625	0.75	3921474	0.5
chr20	3942174	3942055	0.82	3942055	1.0	3931990	0.98	3942055	0.99	3942055	0.97
chr20	3942336	3942335	0.77	NA	NA	3897126	0.02	3942335	0.8	3916283	0.08
chr20	3942819	3942818	0.55	3942818	0.67	3978499	0.33	3942818	0.73	3942818	0.67
chr20	3943300	3982578	0.6	3893681	0.5	3943298	0.25	3941047	0.33	3952323	0.66
chr20	3944210	3942055	0.93	3942055	0.98	3931990	0.99	3942055	0.96	3942055	0.99
chr20	3945716	3945715	0.96	3950159	0.99	3941317	0.91	3950159	0.81	3945715	0.94
chr20	3946454	3946453	0.44	NA	NA	3898944	1.0	NA	NA	NA	NA
chr20	3948047	3974141	0.5	3913933	0.4	3997430	0.33	3915485	0.56	NA	NA
chr20	3952153	3952152	0.54	3952152	0.97	3952152	0.98	3950534	0.88	3952152	0.97
chr20	3952583	3952099	0.85	3952582	0.98	3952582	0.91	3952582	0.94	3944601	0.92
chr20	3953468	3953467	0.62	3913760	0.11	3953467	0.23	3932155	0.21	3915690	0.5
chr20	3953760	3953759	0.86	3952099	0.93	3931990	0.97	3953759	0.9	3944601	0.94
chr20	3954900	3944499	0.8	3910308	0.4	3926929	0.6	3921141	0.75	3910295	0.25
chr20	3956264	3956263	0.72	3956263	1.0	3910404	0.17	3952582	1.0	3913945	0.59
chr20	3957458	3957470	0.67	3971574	0.74	3943111	0.62	3943111	0.78	3943111	0.73
chr20	3960666	3914074	0.1	NA	NA	3960665	0.64	3960665	1.0	NA	NA
chr20	3961398	3961397	0.9	3942536	0.98	3961397	0.8	3961397	0.96	3935733	0.97
chr20	3964525	3964524	0.92	3942536	1.0	3920377	0.5	3958905	1.0	3935733	1.0
chr20	3966469	3931991	0.36	3950159	0.62	3958493	0.76	3974142	0.45	3941317	0.52
chr20	3967445	3967449	1.0	4014743	0.1	3967449	1.0	NA	NA	3967449	1.0
chr20	3968906	3968905	1.0	3921845	0.94	3968905	1.0	3954874	1.0	3946143	1.0
chr20	3969507	3969506	0.62	3969506	0.95	3969506	1.0	3969506	0.89	3969506	0.75
chr20	3969774	3969773	0.38	3969773	0.87	3969773	0.88	3969773	0.78	3969773	0.89
chr20	3972908	4002794	0.25	NA	NA	3924587	0.2	NA	NA	NA	NA
chr20	3973204	3973208	0.83	3926878	1.0	NA	NA	3927568	0.78	NA	NA
chr20	3974064	3974063	0.5	3974063	0.96	3974063	0.81	3974063	0.56	3974063	0.89
chr20	3975873	3938436	1.0	3975872	1.0	3975872	1.0	NA	NA	NA	NA
chr20	3978073	3978072	0.94	3978072	0.99	3978072	1.0	3973133	1.0	3978072	0.94
chr20	3979092	3985062	0.91	3979091	0.99	3979091	0.43	3973133	0.8	3979091	0.92
chr20	3979679	3979683	1.0	3979683	1.0	3931541	1.0	3973574	1.0	3931541	1.0
chr20	3981505	3944499	0.82	3981512	0.56	3981512	0.25	3947081	0.5	3981512	0.79
chr20	3982103	3953716	0.52	3942536	0.68	3952152	0.72	3933568	0.54	3953759	0.45
chr20	3982579	3982578	0.5	3982578	0.61	3982578	0.85	3954119	0.58	3952152	0.4
chr20	3984798	3945004	0.95	3982103	0.05	3984797	1.0	3935154	1.0	4007738	0.25
chr20	3985041	3991519	0.99	3964889	0.98	3935733	1.0	3991519	1.0	3935733	1.0
chr20	3985700	3983878	0.41	3964889	0.91	3985699	0.76	3970866	0.68	3985699	0.73
chr20	3986650	3986649	0.79	3986649	0.8	3986649	0.6	3986649	0.79	3986649	0.85
chr20	3987989	3969072	1.0	NA	NA	NA	NA	3969072	1.0	NA	NA
chr20	3989491	3989490	0.99	3989490	0.97	3984407	0.99	3989490	0.99	3989490	0.99
chr20	3991928	3991940	0.51	3991940	1.0	3980767	0.99	3991940	0.9	3991940	0.96
chr20	3992525	3992524	0.95	3992524	0.95	3992524	0.99	3992524	1.0	3992524	0.96
chr20	3993295	3993294	1.0	NA	NA	3993294	1.0	3993294	0.5	NA	NA
chr20	3997058	3997057	0.98	3947171	1.0	4036253	0.02	3987323	1.0	3997057	0.6
chr20	4000526	4000525	0.87	NA	NA	NA	NA	NA	NA	NA	NA
chr20	4001947	4001950	1.0	4001950	1.0	NA	NA	3961090	0.33	4001950	0.88
chr20	4002387	4002405	0.44	NA	NA	NA	NA	NA	NA	NA	NA
chr20	4006369	4006368	0.95	4006368	0.57	4006368	0.95	4006368	0.81	4006368	0.81
chr20	4010049	4010048	0.61	4004790	0.42	4010048	0.49	4010048	0.61	4010048	0.41
chr20	4012417	4012416	0.93	4012428	0.92	3988457	0.7	4012428	0.91	3997506	1.0
chr20	4014739	3977604	0.23	4014629	0.66	3969773	0.26	3964889	0.38	3964889	0.37
chr20	4016077	4016078	0.52	4016078	0.79	4016078	0.67	4037547	0.55	4016078	0.67
chr20	4020027	4020026	0.98	4020026	0.99	4019378	0.94	4020026	1.0	4020026	1.0
chr20	4027312	3978924	0.33	NA	NA	NA	NA	NA	NA	NA	NA
chr20	4029167	4027531	1.0	NA	NA	NA	NA	NA	NA	4007340	1.0
chr20	4030957	4030956	0.67	4030956	0.84	4030956	0.13	4037939	0.87	NA	NA
chr20	4031406	4031411	0.47	4031411	0.97	4031411	0.97	4031411	0.91	4031411	0.91
chr20	4036254	4036253	0.84	4037856	0.78	4037932	0.93	4037856	0.7	4037856	0.87
chr20	4037548	4037546	0.48	4037547	0.83	4037547	0.81	4037516	0.61	4037516	0.92
chr20	4039656	4039862	0.03	NA	NA	NA	NA	NA	NA	NA	NA
chr20	4040116	4040129	1.0	3991867	1.0	NA	NA	3991867	0.89	NA	NA
chr20	4040916	4040840	0.97	4040488	0.96	4040915	0.98	4041479	0.99	4040488	0.97
chr20	4042580	4042579	0.36	4042579	0.83	4045920	0.79	4042579	0.71	4042539	0.81
chr20	4045063	4042778	0.98	4045062	0.99	4045062	0.99	4045062	0.97	4042778	0.99
chr20	4048836	4048833	0.42	4065506	0.53	4049273	0.87	4049579	0.35	4065506	0.76
chr20	4049300	4080252	0.01	NA	NA	NA	NA	NA	NA	NA	NA
chr20	4051388	4051388	0.46	4051388	0.57	4050369	0.7	4051388	0.48	4051388	0.54
chr20	4054288	4054668	0.81	4052730	0.55	4054271	0.83	4056543	0.5	4052730	0.73
chr20	4054825	4054824	0.59	4058498	0.97	4054271	0.99	4054271	0.92	4054271	0.99
chr20	4055301	4054668	0.71	4055398	0.87	4055398	0.94	4054271	0.82	4054271	0.91
chr20	4056530	4056980	0.86	4056543	0.61	4056543	0.82	4056543	0.53	4052730	0.72
chr20	4058121	4056980	1.0	4058096	0.99	4056536	1.0	4058120	0.99	4058096	0.97
chr20	4061643	4061631	0.94	4059283	0.71	4056148	1.0	4060362	0.95	4056148	0.78
chr20	4065507	4065346	0.93	4063240	0.68	4062887	0.95	4063240	0.83	4061403	0.79
chr20	4072832	4072831	0.3	4072831	0.44	4072831	0.56	4072831	0.54	4072831	0.42
chr20	4077438	4077437	0.97	4077437	1.0	4077437	1.0	4077437	1.0	4077437	0.78
chr20	4079946	4080245	0.99	4079683	0.99	4079683	0.99	4080245	0.98	4079683	1.0
chr20	4081695	4077937	0.74	4077937	0.88	4077475	0.85	4077475	0.79	4077937	0.88
chr20	4082132	4081610	0.99	4081476	0.99	4082131	0.98	4080245	0.96	4079683	0.98
chr20	4085894	4086061	0.62	4086061	0.9	4086061	0.78	4086061	0.74	4086061	0.93
chr20	4088006	4087712	0.95	4087550	0.98	4090182	0.97	4087550	0.95	4087550	0.98
chr20	4089350	4089360	0.74	4087397	0.89	4089360	0.86	4088146	0.96	4087397	0.73
chr20	4090695	4090117	0.49	4089183	0.6	4090704	0.68	4089498	0.7	4089183	0.64
chr20	4094604	4095761	0.9	4094610	0.99	4094610	0.97	4095761	0.94	4094610	1.0
chr20	4094845	4094851	1.0	4092628	0.99	4092905	0.98	4092658	0.97	4092905	1.0
chr20	4096698	4098629	0.61	4105916	0.62	4096641	0.94	4096698	0.87	4105866	0.72
chr20	4097959	4097958	0.38	4101269	0.44	4097958	0.43	4097958	0.51	4097691	0.75
chr20	4101270	4101269	0.97	4101269	0.99	4101269	0.89	4101269	1.0	4101269	1.0
chr20	4105259	4105258	1.0	NA	NA	4105258	1.0	NA	NA	NA	NA
chr20	4106222	4106222	0.9	4106222	0.98	4106224	0.99	4106222	0.99	4106222	0.98
chr20	4107117	4107116	1.0	4107116	0.99	4107116	1.0	4107116	1.0	4107116	1.0
chr20	4114191	4106627	0.1	NA	NA	NA	NA	NA	NA	4147811	0.2
chr20	4114976	4114975	0.61	4115579	0.76	4113454	0.61	4114975	0.55	4115579	0.73
chr20	4115557	4115556	0.58	4114992	0.8	4114992	0.84	4114992	0.78	4114992	0.8
chr20	4122172	4121153	0.67	4120643	0.87	4120643	0.85	4120643	0.73	4120643	0.9
chr20	4122891	4122890	0.91	NA	NA	4075276	0.07	4082837	0.5	4122890	0.67
chr20	4125703	4125702	0.57	4125702	0.65	4125702	0.76	4125702	0.63	4125702	0.65
chr20	4130449	4130448	1.0	NA	NA	NA	NA	NA	NA	NA	NA
chr20	4132850	4132868	0.84	4132849	0.92	4132849	0.81	4129396	0.57	4132849	0.99
chr20	4133059	4133058	0.63	NA	NA	4133058	0.25	NA	NA	4133058	0.5
chr20	4134218	4134228	0.88	NA	NA	NA	NA	NA	NA	NA	NA
chr20	4138436	4138450	0.67	4138450	1.0	4138450	1.0	4138450	0.97	4138450	1.0
chr20	4140614	4113160	0.14	NA	NA	NA	NA	NA	NA	NA	NA
chr20	4140862	4137040	0.66	4140861	0.93	4140861	0.98	4140861	0.94	4140861	0.93
chr20	4143391	4144137	0.96	4141770	0.99	4143390	0.98	4144137	1.0	4144137	0.98
chr20	4144255	4144273	0.86	4140550	0.72	4144273	0.89	4144273	0.87	4140550	0.88
chr20	4145092	4145091	0.99	4145091	1.0	4145091	0.99	4145091	1.0	4145091	0.99
chr20	4145613	4158107	0.17	NA	NA	NA	NA	NA	NA	NA	NA
chr20	4145961	4145960	1.0	NA	NA	NA	NA	NA	NA	NA	NA
chr20	4146830	4146829	0.5	4145798	0.79	4146829	0.71	4146829	0.77	4145211	0.76
chr20	4147812	4147811	0.63	4147811	0.79	4147811	0.75	4147811	0.61	4147811	0.83
chr20	4151270	4151475	0.99	4150684	1.0	4150684	1.0	4150684	1.0	4150838	1.0
chr20	4159018	4158874	0.67	4158252	0.56	4159017	0.88	4158252	0.49	4157082	0.68
chr20	4159126	4159125	1.0	NA	NA	NA	NA	4159125	1.0	NA	NA
chr20	4163201	4163200	0.63	4163200	0.95	4163200	1.0	4163200	0.95	4163200	0.99
chr20	4164621	4164620	0.79	4118640	0.2	NA	NA	4209507	0.5	NA	NA
chr20	4168561	4168560	0.87	4168560	0.72	4168560	0.96	4168560	1.0	4168776	0.98
chr20	4168883	4165892	0.3	4166428	0.29	4169701	0.71	4162192	0.4	4168883	0.25
chr20	4172795	4134684	0.67	NA	NA	NA	NA	NA	NA	NA	NA
chr20	4174240	4174236	1.0	NA	NA	NA	NA	NA	NA	NA	NA
chr20	4183977	4183976	0.94	4183976	1.0	NA	NA	NA	NA	4208791	0.14
chr20	4184162	4184161	0.96	4184161	0.89	4184161	1.0	4184161	0.99	4184161	0.97
chr20	4184500	4184499	0.86	4184499	0.82	4184597	0.87	4184499	0.85	4184597	0.83
chr20	4185932	4185931	0.64	NA	NA	4185931	1.0	4185931	1.0	4185931	0.79
chr20	4189183	4192992	0.9	4192992	0.93	4189582	0.89	4192992	0.92	4192125	0.86
chr20	4189521	4189535	1.0	NA	NA	NA	NA	4189535	1.0	NA	NA
chr20	4189941	4189582	0.64	4189582	0.97	4189582	0.82	4189582	0.94	4189582	0.93
chr20	4197777	4199479	0.82	4199479	0.94	4199479	0.84	4199479	0.84	4199479	0.94
chr20	4199282	4199281	0.5	4199281	0.92	4199281	0.97	4198332	0.84	4199281	0.89
chr20	4200503	4200502	1.0	4198801	1.0	4200502	1.0	4198801	1.0	NA	NA
chr20	4201375	4200538	1.0	4200538	1.0	4201386	0.97	4197776	1.0	4201386	0.98
chr20	4201541	4201561	0.53	4199479	0.72	4199479	0.59	4199479	0.55	4201561	0.72
chr20	4201766	4201765	0.97	4201765	0.98	4201765	0.95	4201765	0.95	4201765	0.97
chr20	4204483	4204482	0.77	4204482	1.0	4204482	1.0	4199531	0.97	4202047	1.0
chr20	4204636	4204649	0.96	4204649	1.0	4204649	1.0	4198166	1.0	4204649	0.99
chr20	4215568	4215444	0.81	4215227	0.81	4211786	0.94	4215567	0.9	4215227	0.6
chr20	4218056	4218055	0.58	4218055	0.95	4218055	0.93	4218055	0.96	4218055	0.94
chr20	4223096	4223243	0.97	4223174	0.98	4223095	0.96	4223095	0.98	4223095	0.94
chr20	4224994	4224993	0.67	4224993	0.63	4224993	0.55	4224993	0.59	4224993	0.61
chr20	4231268	4231990	0.27	4234669	0.78	4224413	0.67	4234669	0.65	4227932	0.83
chr20	4237460	4237459	0.55	4237459	0.98	4237459	0.97	4237459	0.61	4237459	0.89
chr20	4237658	4237657	0.6	4237657	0.94	4237657	0.84	4237657	0.86	4237657	0.97
chr20	4240408	4241958	0.69	4240735	0.67	4240829	0.64	4240735	0.68	4240735	0.54
chr20	4242859	4242858	0.92	4242858	0.92	4242858	1.0	4241930	0.9	4242858	0.97
chr20	4252060	4252399	0.59	4250859	0.83	4252059	0.58	4256923	0.64	4250859	0.87
chr20	4252399	4252399	0.84	4252399	0.67	4254694	0.55	4252399	0.53	4252399	0.63
chr20	4253010	4253009	0.75	4250859	0.84	4254694	0.77	4248088	0.68	4253009	0.84
chr20	4253631	4253644	0.96	4300662	1.0	4253644	1.0	NA	NA	4271359	0.02
chr20	4254494	4286262	1.0	NA	NA	4254517	0.17	4254503	0.94	4254503	0.73
chr20	4254693	4254947	0.76	4254694	0.79	4256832	0.76	4254947	0.8	4254694	0.83
chr20	4259829	4254690	0.79	4260382	0.87	4259770	0.89	4260382	0.84	4257899	0.84
chr20	4263622	4263627	0.84	4262792	0.78	4263627	0.95	4262411	0.84	4263627	0.84
chr20	4266775	4266361	0.95	4264151	0.99	4265851	0.94	4265790	0.99	4266415	0.99
chr20	4271488	4271487	1.0	4271487	0.92	4253090	1.0	4271487	1.0	4271487	1.0
chr20	4272285	4270096	0.96	4264151	0.98	4271208	1.0	4266901	1.0	4270096	0.98
chr20	4274939	4274924	0.97	4274924	0.97	4274924	0.95	4274924	0.98	4274924	0.96
chr20	4280611	4294835	0.55	4284732	0.65	4279571	0.85	4284732	0.84	4279571	0.72
chr20	4290096	4284311	0.78	4290095	0.93	4290095	0.93	4290095	0.97	4290095	0.88
chr20	4290617	4290616	0.73	4290616	0.89	4290616	0.84	4290616	0.66	4280329	0.67
chr20	4296859	4296858	0.79	4279817	0.94	4274938	0.86	4280329	0.91	4279817	0.78
chr20	4299431	4299430	0.47	4296832	0.76	4290616	0.5	4296832	0.77	4296832	0.7
chr20	4309758	4305149	0.29	4305149	0.82	4305149	0.68	4305149	0.72	4305149	0.75
chr20	4313954	4313953	0.94	4313953	0.82	4264728	0.33	4313953	0.94	4309104	0.96
chr20	4329136	4329135	0.5	NA	NA	NA	NA	NA	NA	NA	NA
chr20	4334390	4338773	0.8	4334389	0.65	4338773	0.76	4338773	0.61	4340904	0.71
chr20	4335784	4336899	0.02	NA	NA	NA	NA	NA	NA	NA	NA
chr20	4343351	4343350	1.0	NA	NA	NA	NA	4335375	1.0	NA	NA
chr20	4344007	4342329	0.6	4344006	0.68	4344006	0.74	4344006	0.66	4345952	0.72
chr20	4345749	4345748	0.93	4345748	0.98	4345748	0.96	4345748	1.0	4345748	1.0
chr20	4348867	4348866	0.71	4353737	0.67	4354151	0.64	4353737	0.72	4353737	0.75
chr20	4350115	4363696	0.67	4363696	0.78	4363696	0.71	4363696	0.73	4363696	0.81
chr20	4351902	4351901	0.5	4351901	1.0	NA	NA	4351901	1.0	4342512	1.0
chr20	4352327	4346049	0.93	4346049	0.97	4352326	0.99	4346049	0.92	4346049	0.99
chr20	4353197	4335375	0.56	NA	NA	4353196	1.0	4335375	1.0	4353196	0.88
chr20	4364496	4364495	1.0	4364495	1.0	4354951	0.99	4363174	0.98	4363174	0.99
chr20	4370454	4370467	0.87	4367569	0.97	4364634	0.94	4370399	0.92	4367569	0.94
chr20	4372220	4372219	1.0	NA	NA	NA	NA	NA	NA	NA	NA
chr20	4373085	4373084	0.83	4373084	0.95	4373084	0.77	4373084	0.93	4373084	0.95
chr20	4373933	4374989	0.39	4373932	0.89	4373932	0.6	4373932	1.0	4373932	0.69
chr20	4375270	4326366	0.13	NA	NA	NA	NA	NA	NA	NA	NA
chr20	4378687	4378696	0.99	4378696	0.82	4378696	0.5	4378696	0.69	4417737	0.12
chr20	4385981	4385990	0.98	4385636	0.98	4385330	0.99	4385636	0.99	4385636	1.0
chr20	4395903	4395902	0.74	4377659	1.0	4388417	0.82	4395902	0.73	4384638	0.67
chr20	4395973	4395972	1.0	NA	NA	NA	NA	4395972	1.0	NA	NA
chr20	4397297	4398439	0.9	4398439	0.93	4398439	0.95	4398439	0.93	4398439	0.89
chr20	4398306	4397605	0.5	4398305	0.85	4398704	0.69	4392407	0.77	4398305	0.74
chr20	4398563	4398305	0.42	4394954	0.36	4398562	0.42	4399210	0.28	4398562	0.4
chr20	4400294	4399210	0.47	4400332	0.8	4400332	0.82	4400332	0.69	4400332	0.79
chr20	4401390	4401389	1.0	NA	NA	NA	NA	NA	NA	NA	NA
chr20	4401431	4401430	0.96	NA	NA	4401430	0.2	4384576	0.44	4391647	0.28
chr20	4410910	4410909	0.88	4409752	0.78	4410909	0.95	4409752	0.84	4409752	0.71
chr20	4411738	4411737	0.98	4411737	1.0	4411737	0.98	4411737	0.99	4411737	0.97
chr20	4416074	4416077	0.52	4416077	0.36	4416077	0.73	4416077	0.73	4416077	0.71
chr20	4416591	4416569	0.97	4416569	0.99	4416569	0.99	4416569	1.0	4416677	0.91
chr20	4421073	4421072	0.95	4421072	0.98	4421072	0.96	4421072	0.97	4421072	1.0
chr20	4422541	4422551	0.7	4422551	0.93	4422551	0.88	4422551	0.95	4422551	0.96
chr20	4427878	4427877	0.76	4429543	1.0	4427877	0.98	4427877	0.99	4427877	0.97
chr20	4430705	4430732	0.8	4430732	0.8	4430732	0.78	4430732	0.73	4430732	0.92
chr20	4432348	4432347	0.76	4432347	0.93	4432347	0.91	4432347	0.89	4442576	0.86
chr20	4435461	4435460	0.71	4435460	0.92	4435460	0.4	4435460	0.86	4431897	0.89
chr20	4442795	4442801	0.72	4442801	0.97	4441893	0.93	4442801	0.98	4442576	0.95
chr20	4454087	4454097	0.84	4423669	1.0	4454086	0.67	4454097	0.82	4439654	0.97
chr20	4461692	4461691	0.89	4461691	0.94	4461691	0.99	4461691	0.94	4461691	0.92
chr20	4472334	4473535	0.33	4467828	0.45	4463514	0.44	4477813	0.33	4472069	0.34
chr20	4481395	4481394	0.4	4479783	0.63	4481394	0.96	4481394	0.71	4481145	0.68
chr20	4485924	4481424	0.5	NA	NA	NA	NA	NA	NA	NA	NA
chr20	4488923	4494965	0.5	NA	NA	NA	NA	NA	NA	4448758	0.25
chr20	4495193	4495207	1.0	4449428	0.05	NA	NA	NA	NA	NA	NA
chr20	4499633	4499632	0.67	4499632	0.87	4505279	0.86	4499632	0.85	4499632	0.96
chr20	4517690	4517689	0.66	4516462	0.81	4510358	0.95	4515727	0.82	4519325	0.88
chr20	4521151	4521150	0.8	4516462	0.95	4521319	0.9	4521150	0.9	4521150	0.97
chr20	4523133	4523139	0.81	4530907	0.07	4491558	0.1	4523139	0.9	4550410	0.08
chr20	4523164	4523163	0.97	4521411	1.0	4508875	1.0	4523163	1.0	4521411	1.0
chr20	4525692	4525691	0.21	4555127	0.27	4525691	0.21	4525691	0.19	4525691	0.23
chr20	4531802	4531801	0.65	4517229	0.82	4517229	0.78	4517229	0.75	4540696	0.76
chr20	4532375	4532374	0.85	4534314	0.91	4533457	0.65	4534314	0.72	4534314	0.92
chr20	4543654	4552065	0.6	4543903	0.85	4508875	0.75	4571593	0.68	4539964	0.77
chr20	4546286	4546285	1.0	4546285	0.84	4546285	1.0	4530833	0.92	4546285	1.0
chr20	4557832	4557831	0.45	4563096	0.83	4545741	0.64	4547144	0.65	4557831	0.47
chr20	4572907	4572934	0.77	4572906	0.92	4572935	0.95	4572906	0.9	4572934	0.89
chr20	4580194	4580241	0.95	4580241	1.0	4580241	0.93	4580241	1.0	4580241	0.96
chr20	4581019	4579932	0.94	4586042	0.77	4581018	0.57	4579932	0.91	4586042	0.9
chr20	4583983	4583982	0.65	4583982	0.67	4585858	0.97	4583982	0.5	4582099	0.86
chr20	4585931	4592048	0.19	4585901	0.35	4585858	0.69	4583818	0.24	4585901	0.22
chr20	4589493	4589492	0.99	4589628	0.96	4589492	0.98	4589492	1.0	4589492	0.97
chr20	4600876	4600312	0.53	4602577	0.83	4597838	0.93	4602577	0.8	4596928	0.92
chr20	4603052	4602572	0.42	4603051	0.94	4603051	0.92	4603051	0.88	4603051	0.91
chr20	4604423	4604430	0.73	4604430	1.0	4604430	0.57	4604430	0.33	4604430	0.67
chr20	4607825	4607824	0.75	4607824	0.78	4607824	0.55	4607824	0.63	4607824	0.89
chr20	4608489	4608513	0.95	4608513	0.96	4608513	0.97	4608513	0.97	4608513	0.99
chr20	4613253	4613252	0.61	4613886	0.31	4610330	0.54	4613252	0.31	4610321	0.48
chr20	4613980	4613979	1.0	NA	NA	NA	NA	NA	NA	NA	NA
chr20	4617254	4617258	0.97	4616903	0.75	4647876	0.05	4616903	0.75	4616903	0.5
chr20	4617799	4617798	0.98	4617798	1.0	4617798	1.0	4617798	0.98	4617798	1.0
chr20	4620972	4604032	0.5	NA	NA	NA	NA	NA	NA	4644341	0.33
chr20	4633228	4633227	0.46	4633227	0.96	4628855	0.93	4633227	0.99	4633227	1.0
chr20	4636658	4636657	0.97	4636657	0.99	4636657	0.96	4636657	0.99	4636657	0.98
chr20	4642313	4642312	0.95	4651332	0.11	4642312	0.5	4655872	0.08	4610497	0.67
chr20	4647338	4647487	0.93	4643092	0.92	4643530	0.95	4646423	0.91	4642304	0.86
chr20	4648566	4648593	1.0	4648188	0.99	4648565	1.0	4648188	1.0	4642304	0.98
chr20	4650761	4642753	0.35	NA	NA	NA	NA	NA	NA	NA	NA
chr20	4653141	4652993	0.52	4653101	0.94	4652993	0.96	4653101	0.96	4653140	0.96
chr20	4655022	4655021	0.95	4645114	1.0	NA	NA	4645114	1.0	NA	NA
chr20	4660863	4660862	0.99	4660862	1.0	4660862	0.98	4660862	0.98	4659515	0.99
chr20	4661739	4661738	0.96	4661738	0.92	4661738	1.0	4661738	1.0	4661738	0.85
chr20	4668114	4668113	0.3	4668113	0.97	4667892	0.91	4668113	0.93	4668113	0.96
chr20	4669070	4669069	0.69	4661890	0.56	4668630	0.69	4661765	0.44	4661765	0.55
chr20	4673093	4712702	1.0	NA	NA	NA	NA	NA	NA	NA	NA
chr20	4673126	4673141	0.95	4673141	0.93	NA	NA	4673141	0.95	4673141	1.0
chr20	4677160	4676371	0.99	4676371	1.0	4677159	1.0	4677159	1.0	4676371	0.89
chr20	4680719	4680718	0.29	4680718	1.0	4680718	0.6	4680718	1.0	4680718	0.45
chr20	4683729	4682852	0.92	4685463	0.88	4676375	0.98	4676656	0.67	4685463	0.97
chr20	4685224	4685223	0.59	4685223	0.93	4685223	1.0	4685223	0.71	4685223	0.95
chr20	4685413	4683495	1.0	NA	NA	NA	NA	NA	NA	NA	NA
chr20	4693943	4696561	0.79	4693942	0.95	4694943	0.97	4696561	0.98	4693942	0.98
chr20	4694082	4694082	0.96	4694082	0.99	4694082	1.0	4694082	0.99	4694082	0.89
chr20	4694193	4694192	1.0	4694192	1.0	NA	NA	4694192	1.0	4694192	1.0
chr20	4695139	4721508	0.5	NA	NA	4730538	1.0	NA	NA	NA	NA
chr20	4701998	4702002	1.0	NA	NA	4663776	1.0	NA	NA	4672087	0.12
chr20	4705589	4705588	0.96	4705588	0.98	4705588	0.87	4705588	0.53	4705588	1.0
chr20	4707371	4707370	0.76	4707370	0.76	4707370	0.45	4707370	0.54	4707370	0.54
chr20	4707593	4707592	1.0	4661174	1.0	NA	NA	NA	NA	NA	NA
chr20	4707907	4707897	0.94	4660197	1.0	4707906	1.0	4698873	1.0	NA	NA
chr20	4712267	4712266	0.11	4712266	0.6	4712266	0.67	NA	NA	NA	NA
chr20	4712891	4679180	0.67	NA	NA	NA	NA	NA	NA	4712890	1.0
chr20	4714674	4715166	0.97	4715166	0.94	4714673	0.92	4715166	0.95	4712160	0.86
chr20	4719034	4719033	0.91	4719033	0.96	4719033	1.0	4719033	0.98	4719033	0.94
chr20	4720740	4720739	0.96	4707101	1.0	4720739	0.89	4720739	0.73	4720739	0.61
chr20	4724106	4724105	0.41	4724105	1.0	4724105	0.69	4724105	0.85	4724105	0.89
chr20	4725863	4725862	0.61	4725862	0.87	4725862	0.53	4725862	0.81	4725862	0.78
chr20	4726137	4726420	0.41	4725862	0.32	4726008	0.35	4726008	0.27	4726420	0.43
chr20	4730297	4730313	0.58	4730313	0.95	4732065	0.98	4730313	0.91	4730313	0.98
chr20	4734061	4734934	0.97	4699986	0.5	4734060	0.33	4734060	0.86	4734060	0.75
chr20	4735315	4734060	0.91	4735314	0.73	4735314	1.0	4734060	0.86	4735314	1.0
chr20	4738035	4738039	0.58	4738047	0.8	4732065	0.87	4741749	0.83	4738047	0.87
chr20	4741411	4741419	1.0	4741419	1.0	NA	NA	4741419	1.0	4741419	1.0
chr20	4752808	4748171	0.96	NA	NA	NA	NA	4745899	1.0	NA	NA
chr20	4754883	4754656	0.85	4740876	0.98	4754656	1.0	4741548	0.97	4754882	1.0
chr20	4755125	4754656	0.61	4740876	0.56	4754656	0.81	4741548	0.51	4754882	0.53
chr20	4757599	4757598	0.57	4757598	0.59	4757598	0.7	4757598	0.49	4757598	0.59
chr20	4763129	4762395	0.64	4762487	0.85	4738803	0.75	4762395	0.77	4762487	0.84
chr20	4763552	4763512	0.71	4763551	0.67	4764442	0.58	4763551	0.67	4763512	0.52
chr20	4764443	4764442	0.77	4764442	0.79	4763989	0.76	4764442	0.77	4764425	0.74
chr20	4766187	4766186	0.68	4765358	0.77	4765501	0.63	4766186	0.77	4765358	0.67
chr20	4766848	4766846	1.0	NA	NA	4782882	0.25	4766442	1.0	NA	NA
chr20	4767558	4767557	1.0	4767557	1.0	4767557	1.0	4767557	1.0	4767557	1.0
chr20	4768812	4768811	0.96	4768811	0.98	4768811	0.98	4768811	0.94	4768811	0.97
chr20	4777587	4777586	0.3	4779167	0.41	4779167	0.68	4779167	0.52	4777586	0.53
chr20	4779163	4778393	0.6	4779167	0.58	4779167	0.81	4779167	0.77	4779167	0.47
chr20	4779434	4779433	0.81	4779433	0.97	4779433	0.94	4779433	0.93	4779433	0.94
chr20	4785341	4785350	0.71	NA	NA	NA	NA	NA	NA	4785350	0.67
chr20	4787057	4787054	0.97	4787054	0.25	NA	NA	NA	NA	NA	NA
chr20	4793637	4793636	0.86	4811478	0.09	4793636	1.0	4793636	1.0	4774757	0.03
chr20	4800111	4800110	0.58	4800110	0.91	4800110	0.68	4800110	0.85	4800110	0.73
chr20	4801680	4799835	1.0	NA	NA	NA	NA	4780968	0.02	NA	NA
chr20	4801731	4771069	1.0	NA	NA	NA	NA	NA	NA	NA	NA
chr20	4802915	4799343	0.28	4804353	0.64	4804353	0.63	4804353	0.43	4804353	0.62
chr20	4807331	4807330	0.57	4807330	0.94	4807330	0.61	4807330	0.86	4807330	0.79
chr20	4808487	4808486	0.43	4808069	0.66	4807525	0.69	4808486	0.48	4808069	0.45
chr20	4813774	4813782	1.0	4813782	0.96	4813782	0.98	4813782	0.98	4813782	0.96
chr20	4818267	4790725	0.06	NA	NA	4792654	0.24	NA	NA	4803861	1.0
chr20	4825649	4822694	0.86	4825653	0.83	NA	NA	4786361	1.0	4825653	1.0
chr20	4828557	4828565	0.96	4828556	0.5	NA	NA	4800544	0.78	4822627	0.9
chr20	4830761	4830575	0.7	4785154	0.67	4829424	0.98	4830765	1.0	4829689	0.97
chr20	4831125	4831124	0.66	4829579	0.66	4831124	0.96	4831124	0.5	4829835	0.75
chr20	4837409	4837408	0.57	4837408	0.41	4838455	0.44	4837408	0.52	4837408	0.57
chr20	4841854	4841886	0.98	4841886	0.99	4841886	0.95	4841886	1.0	4841886	0.99
chr20	4843807	4843806	0.26	4843806	0.95	4843806	0.95	4843806	0.96	4841886	0.99
chr20	4843845	4841793	0.43	4843859	0.61	4843859	0.98	4843859	0.63	4843859	0.86
chr20	4845911	4845907	1.0	4845907	1.0	NA	NA	NA	NA	4845907	1.0
chr20	4850060	4850059	0.97	4806261	0.2	4850059	0.5	4850059	1.0	NA	NA
chr20	4850738	4850737	0.91	4850737	0.98	4850737	0.95	4850125	0.95	4850125	0.94
chr20	4851041	4851040	0.73	4851040	0.83	4851040	0.83	4851040	0.66	4851040	0.95
chr20	4854390	4854390	0.73	4854390	0.87	4854390	0.92	4854390	0.87	4854390	0.8
chr20	4857278	4859251	0.45	4859945	0.62	4857624	0.38	4859251	0.59	4856675	0.56
chr20	4857932	4858568	0.94	4857931	0.57	4857931	0.94	4857323	0.85	4857931	0.57
chr20	4858529	4858528	0.99	4858528	1.0	4858528	0.95	4858528	1.0	4858528	1.0
chr20	4859243	4858528	0.53	4858528	0.86	4859243	0.73	4858528	0.78	4858528	0.73
chr20	4865829	4865829	0.96	4865828	0.42	NA	NA	4865828	0.83	NA	NA
chr20	4867626	4867519	0.72	4867625	0.65	4867625	0.47	4862963	0.48	4867625	0.52
chr20	4869464	4869556	0.57	4877354	0.86	4869484	0.43	4864963	0.43	4857931	0.91
chr20	4869541	4869540	0.57	4869540	0.97	4869540	0.97	4869540	0.89	4869540	0.96
chr20	4877167	4877166	0.99	4877166	0.92	4877166	0.62	4869540	0.67	4855447	0.57
chr20	4882459	4881833	0.87	4882458	1.0	4882458	1.0	4882458	0.97	4881833	0.96
chr20	4890726	4890725	1.0	NA	NA	4856913	1.0	4877247	1.0	4847080	1.0
chr20	4893071	4893070	0.55	4893070	1.0	4893070	0.67	4893070	1.0	4893070	0.8
chr20	4904454	4904465	0.73	4903081	0.84	4903081	0.99	4903081	0.85	4904082	0.97
chr20	4910380	4922396	0.74	4910379	0.81	4911113	0.92	4910379	0.84	4910379	0.82
chr20	4911829	4911839	0.97	4911839	0.99	4911839	0.96	4911839	0.95	4911839	0.99
chr20	4912011	4909902	0.87	4912010	0.98	4912399	0.9	4909854	0.94	4912399	0.98
chr20	4913609	4913608	0.65	4913608	0.44	NA	NA	4935794	0.66	4913608	1.0
chr20	4921603	4921602	0.95	4921600	0.86	4921602	0.17	4921602	0.76	4921600	0.2
chr20	4922831	4922843	0.69	4920700	0.81	4913200	0.68	4922843	0.77	4922843	0.8
chr20	4922844	4922843	0.46	4922843	0.98	4916242	0.88	4922843	0.97	4922843	0.96
chr20	4925017	4911131	0.67	NA	NA	NA	NA	4925016	1.0	4925016	1.0
chr20	4925181	4925180	0.88	4893562	0.5	4925180	0.63	4925180	0.69	4925180	1.0
chr20	4930976	4930975	0.91	4930975	0.91	4930975	0.95	4930975	0.99	4930975	0.94
chr20	4931769	4940328	0.07	NA	NA	NA	NA	NA	NA	NA	NA
chr20	4933452	4933451	0.99	4930711	0.89	4926195	0.99	4933451	0.96	4933451	0.99
chr20	4933633	4921602	1.0	NA	NA	4911839	0.02	4933637	1.0	NA	NA
chr20	4934862	4926475	1.0	4934861	0.86	4934861	1.0	4926475	0.64	4926475	1.0
chr20	4935804	4935828	1.0	NA	NA	4893070	0.17	NA	NA	NA	NA
chr20	4938031	4939396	0.49	4938030	0.49	4938030	0.56	4938030	0.69	4938030	0.63
chr20	4941156	4937828	0.59	4892256	1.0	NA	NA	4941155	0.57	NA	NA
chr20	4943506	4943505	0.96	4943505	0.92	4943505	0.82	4943505	0.93	4943505	0.96
chr20	4943675	4943674	0.91	4943674	0.83	4943674	0.49	4915353	0.57	4905843	0.33
chr20	4945002	4944931	0.34	4934137	0.41	4945001	0.94	4944931	0.34	4944931	0.7
chr20	4945294	4945293	0.98	4945293	1.0	4945293	0.86	4945293	0.97	4945293	0.97
chr20	4949644	4949637	0.64	NA	NA	NA	NA	NA	NA	NA	NA
chr20	4955356	4947240	0.49	4944931	0.62	4953894	0.46	4950470	0.59	4950470	0.83
chr20	4955797	4955796	1.0	4955796	0.8	4955796	0.44	4955796	1.0	4955796	1.0
chr20	4955846	4955845	1.0	4954835	1.0	4955845	0.71	4955845	1.0	4954835	0.92
chr20	4957583	4957582	0.79	4938030	0.8	4944681	1.0	4954698	0.82	4957582	0.8
chr20	4959056	4958731	0.94	4959055	0.75	4959055	0.96	4959055	0.81	NA	NA
chr20	4959220	4959219	0.62	4959219	0.85	4959219	0.91	4959219	0.71	4959219	0.99
chr20	4962145	4964011	0.96	4962771	0.86	4962771	0.98	4962771	0.87	4962771	0.81
chr20	4963542	4962253	0.99	4963541	0.99	4962795	0.99	4962795	1.0	4963541	0.99
chr20	4964012	4962771	0.76	4964011	0.99	4964011	1.0	4964011	1.0	4964011	1.0
chr20	4964900	4962253	0.99	4962795	1.0	4962795	1.0	4964899	0.98	4963050	1.0
chr20	4968719	4968724	0.87	4967129	0.97	4968724	0.98	4968724	0.99	4968724	1.0
chr20	4971300	4971299	0.32	4971299	0.35	4971299	0.34	4971299	0.64	4971299	0.69
chr20	4971483	5011296	0.03	NA	NA	NA	NA	NA	NA	NA	NA
chr20	4971619	4971618	0.85	4971618	1.0	4971618	0.56	4970220	0.43	4971618	0.5
chr20	4972352	4972351	0.63	4972351	1.0	4972365	1.0	4972351	0.67	4939839	0.17
chr20	4974469	4974483	0.99	4964864	0.8	4974483	0.97	4974483	1.0	4971210	0.99
chr20	4975683	4975682	0.9	4975682	0.88	4975682	0.9	4975682	1.0	4938092	0.73
chr20	4981657	4949310	0.12	5022225	0.17	NA	NA	NA	NA	4943968	0.75
chr20	4983956	4983960	1.0	4983960	1.0	4983960	1.0	4983960	1.0	4983960	0.96
chr20	4985137	4985136	0.65	4985136	0.85	4985136	0.84	4985136	0.84	4984008	0.87
chr20	4985451	4985450	0.73	4988369	0.88	4985450	0.67	4988369	0.81	4985450	0.62
chr20	4986818	4986817	0.97	4964864	1.0	4965721	0.8	4964864	0.89	4984008	0.99
chr20	4987846	4986984	0.99	4987845	0.83	4965721	1.0	4987845	0.91	4984008	1.0
chr20	4987997	4987996	0.51	4987996	0.97	4987996	0.96	4987996	0.99	4987996	0.66
chr20	4988735	4988734	0.71	4988734	0.95	4988734	0.95	4988734	0.93	4988734	0.98
chr20	4989237	4989236	0.92	4989236	0.97	4989236	0.95	4989236	0.94	4989236	0.76
chr20	4989673	4989672	0.52	4989672	0.5	4989672	1.0	4989672	1.0	4949149	1.0
chr20	4990539	4989745	0.8	4990538	0.89	4990538	0.11	4990538	0.66	4990538	0.79
chr20	4991720	4989745	0.34	4992800	0.59	4988464	0.64	4986295	0.6	4986295	0.59
chr20	4993308	4993307	0.75	4993307	0.73	4993307	0.7	4993307	0.63	4993307	0.49
chr20	4993411	4990856	0.95	4994761	0.99	4989467	1.0	4991466	0.99	4991466	0.97
chr20	4997793	4997792	1.0	4998606	0.93	4997792	0.98	4998606	0.93	4998606	0.96
chr20	4998806	4999240	0.62	4998606	0.83	4998606	0.98	4998606	0.87	4998805	0.71
chr20	4999339	5000328	0.33	NA	NA	NA	NA	NA	NA	NA	NA
chr20	4999557	4999556	0.97	4999556	0.97	4999556	0.92	4999556	0.94	4999556	1.0
chr20	5003408	4991022	1.0	NA	NA	NA	NA	NA	NA	4999572	1.0
chr20	5005000	5005000	0.44	5005000	0.53	5005000	0.49	5005000	0.53	5002995	0.82
chr20	5006547	5006547	0.52	5006547	0.74	5006547	0.69	5006547	0.68	5006349	0.67
chr20	5006948	5006948	0.62	5006948	0.7	5006948	0.6	5002438	0.5	5006948	0.56
chr20	5007914	5007913	0.51	5007913	0.95	4998932	1.0	5007913	1.0	5007913	1.0
chr20	5011017	5011022	0.17	4964046	1.0	5007657	0.67	NA	NA	NA	NA
chr20	5011745	5011749	0.89	5027775	0.17	5011751	1.0	5011749	0.75	4990624	0.6
chr20	5013371	5011750	0.64	5013469	0.95	5013370	0.59	5011750	0.65	5005982	0.95
chr20	5016273	4992300	0.17	NA	NA	5016272	0.56	5016272	1.0	NA	NA
chr20	5016997	5016996	0.87	5016996	0.81	5016996	0.83	5011750	0.88	5016065	0.68
chr20	5021444	5035971	0.08	NA	NA	4984326	0.17	NA	NA	NA	NA
chr20	5022019	5022036	0.68	5021976	0.49	5022036	0.55	5023327	0.56	5021401	0.62
chr20	5023548	5023547	0.62	5023767	0.8	5018738	0.87	5023767	0.78	5023767	0.83
chr20	5026468	5026467	0.56	NA	NA	5026467	1.0	5026467	1.0	5026467	0.67
chr20	5026869	5026874	0.65	5026874	0.46	5026874	0.48	4993240	0.33	5023767	0.7
chr20	5028664	5028663	0.84	5028663	0.93	5028663	0.86	5028663	0.84	5028663	0.93
chr20	5029966	5029965	0.98	5029965	1.0	5029965	0.8	5029965	0.82	5029965	0.98
chr20	5037333	5037243	0.96	5037243	1.0	NA	NA	5037332	1.0	NA	NA
chr20	5037519	5038287	0.87	5037653	0.96	5039023	0.8	5037653	0.89	5038287	0.89
chr20	5038051	5038052	0.88	5037223	0.84	5037223	0.97	5037223	1.0	5038052	0.94
chr20	5038784	5039023	0.83	5039023	0.99	5039023	0.98	5039023	0.99	5038783	0.83
chr20	5040668	5040677	0.98	5039211	1.0	5040677	1.0	5040677	1.0	5040677	0.98
chr20	5045404	5045403	0.47	5045403	0.73	5045403	0.45	5045403	0.5	5045403	0.96
chr20	5047213	5047212	0.75	NA	NA	5047212	0.67	NA	NA	NA	NA
chr20	5047382	5047381	0.86	5047381	0.91	5047381	1.0	5047381	0.8	5047381	0.82
chr20	5048027	5048026	0.96	NA	NA	5048026	1.0	5048026	1.0	NA	NA
chr20	5050757	5050937	0.85	5050937	0.9	5050937	0.93	5050937	0.91	5050937	0.86
chr20	5051678	5051677	0.99	5051677	1.0	NA	NA	5051677	0.82	5026467	1.0
chr20	5051864	5051863	0.89	5050937	0.96	5051863	0.99	5051863	0.98	5054694	0.94
chr20	5052517	5052695	0.86	5052516	0.99	5050815	0.48	5053367	0.92	5051771	0.99
chr20	5052760	5052025	0.5	5052775	0.77	5020480	0.8	5051677	0.43	5051771	0.73
chr20	5053179	5052695	0.97	5052516	0.92	5050815	0.8	5052516	0.93	5051771	0.98
chr20	5057443	5058312	0.93	5057442	1.0	5057014	0.47	5057442	0.57	5057442	0.77
chr20	5062223	5062231	0.97	5062231	0.97	5060783	1.0	5062231	1.0	5062231	0.9
chr20	5062374	5062373	0.7	5062373	0.98	5062373	0.92	5062373	0.84	5062373	0.97
chr20	5062761	5089841	0.5	NA	NA	NA	NA	NA	NA	NA	NA
chr20	5065254	5070504	0.57	NA	NA	5079634	0.01	5050829	1.0	5091501	0.67
chr20	5066671	5066670	0.81	5066670	0.63	5066670	0.46	5066670	0.9	5066670	0.72
chr20	5067763	5067671	0.88	5067604	0.99	5067671	0.94	5067671	0.93	5067504	0.98
chr20	5069642	5116361	0.34	NA	NA	NA	NA	NA	NA	NA	NA
chr20	5069684	5069683	0.98	5048875	1.0	NA	NA	5068955	0.62	NA	NA
chr20	5071624	5071639	0.88	5071623	0.69	5071623	0.87	5071639	0.51	5071623	0.82
chr20	5075067	5075066	0.65	5027711	0.5	5075066	0.78	5075066	0.86	5075066	0.85
chr20	5076108	5076107	0.52	NA	NA	5050811	0.5	5076107	0.64	5076107	0.5
chr20	5077309	5077308	0.96	NA	NA	NA	NA	NA	NA	NA	NA
chr20	5077832	5077831	0.99	5048875	1.0	5077831	0.5	5075449	0.89	5077831	1.0
chr20	5080572	5080565	0.63	NA	NA	5050811	0.5	5080571	0.78	5083429	1.0
chr20	5081860	5097731	0.89	5078623	0.98	5080371	1.0	5094568	0.99	5076253	0.96
chr20	5082051	5082060	0.88	NA	NA	5082050	1.0	5069280	1.0	NA	NA
chr20	5082223	5082234	0.91	5078623	0.88	5080814	0.97	5094568	0.88	5084447	0.9
chr20	5084227	5084226	0.74	5078323	0.93	5050811	0.82	5084226	0.92	5103951	0.72
chr20	5085276	5085275	1.0	5085279	1.0	NA	NA	5106362	0.06	NA	NA
chr20	5086231	5086230	0.63	5085789	0.78	5110187	0.53	5082997	0.74	5084447	0.68
chr20	5086707	5084260	0.87	5086706	0.99	5086706	1.0	5086085	0.99	5086706	0.96
chr20	5087502	5094400	0.99	5048875	1.0	5087501	0.75	5078028	1.0	5087501	1.0
chr20	5089375	5084260	0.98	5089374	1.0	5086486	1.0	5089374	0.98	5089374	1.0
chr20	5090015	5082827	1.0	5048875	1.0	5090014	1.0	NA	NA	NA	NA
chr20	5092716	5092715	0.52	5069196	0.83	5092731	0.69	5092715	0.86	5092715	0.53
chr20	5099473	5083670	0.79	5052025	0.75	5099472	0.72	5099472	1.0	5099472	0.25
chr20	5103631	5103630	0.65	5104242	0.76	5057451	1.0	5104242	0.31	5104242	0.64
chr20	5105290	5082994	1.0	5135223	0.07	5105308	0.44	NA	NA	5120505	0.17
chr20	5106077	5114675	0.57	5114675	0.65	5107813	0.67	5114675	0.74	5110187	0.76
chr20	5107814	5107813	0.73	5107813	0.95	5107813	0.82	5107813	0.75	5107813	0.89
chr20	5108114	5072172	0.12	NA	NA	NA	NA	NA	NA	5060332	0.0
chr20	5108421	5108420	0.91	5108420	0.91	5108420	0.3	5108420	0.95	5108420	0.82
chr20	5108656	5123152	1.0	NA	NA	NA	NA	NA	NA	NA	NA
chr20	5110288	5110287	0.91	NA	NA	5110287	0.98	5098049	0.95	5103839	0.99
chr20	5111182	5111181	0.98	5111181	1.0	NA	NA	5111181	1.0	5104242	0.93
chr20	5111833	5111838	0.98	5111838	1.0	NA	NA	5111838	0.6	5111838	1.0
chr20	5120548	5120547	0.88	5104394	0.94	5120547	0.37	5106293	0.93	5110886	0.77
chr20	5123695	5123694	0.62	5123694	1.0	5123694	0.5	5123694	0.52	5123694	0.67
chr20	5124674	5137024	0.67	NA	NA	5090448	0.17	5098049	1.0	5106121	0.89
chr20	5126204	5126203	0.93	5126203	0.96	5126203	1.0	5126203	0.97	5126203	0.98
chr20	5131093	5131092	0.53	5131092	0.95	5131092	0.61	5131092	0.15	5131092	0.61
chr20	5132103	5132102	0.92	5132102	0.64	5127442	0.05	5132800	0.91	5132102	1.0
chr20	5133011	5132665	0.91	5133010	0.89	5101170	1.0	5132784	0.97	5133010	0.94
chr20	5137249	5137248	0.97	5137248	0.9	5137248	0.8	5137248	0.9	5137563	0.78
chr20	5137800	5137806	0.87	NA	NA	5137806	0.25	5112198	0.67	5137806	0.92
chr20	5138117	5138116	0.53	5136794	0.64	5138116	0.68	5138116	0.57	5136794	0.75
chr20	5142446	5138921	0.9	5141450	1.0	5141450	1.0	5138089	0.71	5142445	0.96
[truncated: 20,744 more rows]
