# Supplementary material for: A deep population reference panel of tandem repeat variation
Source: Nat Commun. 2023 Oct 23;14:6711. doi: 10.1038/s41467-023-42278-3 (PMC10593948; doi:10.1038/s41467-023-42278-3)
Supplement: Supplementary file 5 — Supplementary Data 18 [file 41467_2023_42278_MOESM5_ESM.zip › tag_tables/tag_snp_info_chr7_hg38.csv]

CHROM	TR_POS	AFR_TAG_SNP_POS	LD_AFR	EUR_TAG_SNP_POS	LD_EUR	EAS_TAG_SNP_POS	LD_EAS	AMR_TAG_SNP_POS	LD_AMR	SAS_TAG_SNP_POS	LD_SAS
chr7	49841	49852	0.4	40852	0.51	55170	0.67	40852	0.54	49852	0.54
chr7	85380	85389	0.98	85261	0.99	85261	0.98	85261	0.95	85261	1.0
chr7	91026	89223	0.86	84510	1.0	91025	1.0	85111	0.95	88702	1.0
chr7	99161	95227	0.77	95227	0.95	91441	0.97	92829	0.95	92829	0.94
chr7	106404	108169	0.67	105402	0.58	105402	0.76	100184	0.62	105402	0.75
chr7	108410	108433	0.47	NA	NA	114722	0.11	66986	1.0	NA	NA
chr7	115185	115184	0.9	115184	0.98	115184	0.78	115184	1.0	115184	0.92
chr7	123996	123995	0.58	123995	0.98	123995	0.98	123995	0.96	123995	0.85
chr7	132863	132862	0.67	NA	NA	141929	0.5	130786	0.5	NA	NA
chr7	152051	152018	0.96	NA	NA	NA	NA	152018	1.0	NA	NA
chr7	162284	161577	0.69	162286	0.83	160727	0.8	162286	0.83	160727	0.67
chr7	173855	173854	0.97	163480	1.0	173854	0.91	173854	1.0	128563	0.67
chr7	175000	174999	0.56	174999	0.81	174999	0.93	174999	0.73	174999	0.88
chr7	189526	189541	0.76	NA	NA	NA	NA	NA	NA	NA	NA
chr7	189741	189740	1.0	NA	NA	NA	NA	NA	NA	159781	0.08
chr7	192744	192743	1.0	NA	NA	NA	NA	NA	NA	NA	NA
chr7	214326	214325	0.89	214325	0.94	214325	1.0	214325	0.89	214325	1.0
chr7	231246	224063	0.2	NA	NA	NA	NA	NA	NA	NA	NA
chr7	241557	236196	0.57	234122	0.77	241556	0.75	236970	0.8	245116	0.7
chr7	241853	241852	0.29	NA	NA	241852	0.57	NA	NA	NA	NA
chr7	243920	243973	0.53	247875	0.54	249433	0.35	224012	0.3	247875	0.44
chr7	251520	251519	0.77	251909	0.98	251519	1.0	244898	0.92	246943	0.98
chr7	259441	259377	0.97	259464	0.98	259464	0.98	259377	1.0	259464	0.97
chr7	271324	271327	0.93	271327	1.0	NA	NA	271327	1.0	NA	NA
chr7	273814	273813	0.64	275242	0.55	273813	0.65	272922	0.62	273681	0.64
chr7	287330	287622	0.83	286376	0.93	287851	0.96	286585	0.93	287622	0.95
chr7	300861	300841	0.42	304101	0.26	302983	0.61	304101	0.4	304101	0.34
chr7	302743	304101	0.69	302749	0.99	303228	0.93	303228	0.86	303228	0.91
chr7	306390	306079	0.62	306389	0.67	306389	0.74	306389	0.49	306389	0.61
chr7	310300	296792	0.12	287102	0.02	NA	NA	305346	0.01	NA	NA
chr7	320766	321086	0.72	317573	0.96	317672	0.99	321086	0.94	320765	0.96
chr7	323437	292054	1.0	NA	NA	312186	1.0	NA	NA	NA	NA
chr7	329401	329431	0.57	331714	0.64	326923	0.87	331714	0.52	331714	0.57
chr7	331521	331520	0.51	331520	0.88	331520	0.56	331520	0.66	331520	0.85
chr7	333757	332746	0.47	307352	0.84	333770	0.91	305917	1.0	302433	0.19
chr7	334277	334276	0.57	334276	0.49	331814	0.17	334276	0.87	334276	0.73
chr7	334959	334972	0.36	334972	0.95	294118	0.5	334972	0.9	334972	0.95
chr7	335045	335047	1.0	374285	0.5	285191	1.0	NA	NA	345513	0.12
chr7	335166	335092	0.78	289789	0.25	NA	NA	334538	0.38	335165	0.17
chr7	343587	343586	0.89	NA	NA	NA	NA	343586	1.0	369030	0.17
chr7	345775	345786	0.91	NA	NA	345786	1.0	345786	1.0	NA	NA
chr7	351179	351178	0.68	310375	0.89	364280	0.32	351178	0.36	351178	0.8
chr7	355636	355638	0.97	355638	0.94	355638	1.0	355638	0.97	355638	0.97
chr7	358584	358583	0.47	377288	0.2	357914	0.69	377288	0.36	357914	0.3
chr7	364319	364318	1.0	NA	NA	NA	NA	NA	NA	364318	1.0
chr7	366638	385773	0.5	NA	NA	NA	NA	NA	NA	376629	1.0
chr7	366648	385773	0.5	NA	NA	NA	NA	NA	NA	NA	NA
chr7	367113	368702	0.42	367837	0.78	367837	0.82	367837	0.53	362474	0.72
chr7	384823	384822	1.0	NA	NA	384822	0.87	NA	NA	384822	0.64
chr7	385333	385332	0.97	385332	0.95	385332	0.96	385332	0.97	385332	0.96
chr7	388509	385773	0.5	NA	NA	NA	NA	NA	NA	NA	NA
chr7	394980	392960	0.41	395047	0.61	392767	0.76	393779	0.64	392767	0.59
chr7	395764	393619	0.61	396699	0.93	396699	0.89	396699	0.82	399382	0.85
chr7	396532	396531	0.31	392327	0.95	396066	0.92	391834	0.93	391834	0.69
chr7	398307	398267	0.17	395047	0.42	398306	0.39	398306	0.31	405631	0.29
chr7	430848	430847	0.61	430809	0.48	430809	0.54	430809	0.6	430809	0.44
chr7	434320	434094	0.62	434333	0.96	434333	0.58	434333	0.7	434333	0.95
chr7	447448	422552	1.0	496961	0.5	459986	0.17	NA	NA	NA	NA
chr7	449260	449285	0.68	449285	0.44	449285	1.0	449285	0.55	449285	0.87
chr7	462490	462489	0.98	462489	0.99	462489	0.94	462489	0.99	462489	0.97
chr7	472859	472858	0.99	472858	1.0	472858	1.0	472344	0.99	472858	0.99
chr7	473038	473037	1.0	472858	0.94	472490	0.98	473037	0.99	473037	1.0
chr7	477342	477341	1.0	NA	NA	NA	NA	477341	1.0	NA	NA
chr7	488442	488441	0.46	488441	0.36	488441	0.98	488441	0.67	488441	1.0
chr7	493596	503901	0.33	471274	1.0	NA	NA	NA	NA	NA	NA
chr7	497272	454478	0.33	NA	NA	NA	NA	NA	NA	NA	NA
chr7	498311	498316	0.73	498316	0.65	498321	1.0	498316	0.7	498316	0.35
chr7	502768	501705	0.4	502811	0.62	501794	0.43	502811	0.49	502783	0.27
chr7	506176	504485	0.43	505446	0.84	498998	0.91	505446	0.79	505446	0.62
chr7	516959	516958	1.0	NA	NA	NA	NA	NA	NA	NA	NA
chr7	518319	482899	0.04	554692	0.25	520012	0.33	NA	NA	NA	NA
chr7	519431	518323	0.99	519430	1.0	NA	NA	519430	1.0	548652	0.5
chr7	523164	523154	0.65	NA	NA	NA	NA	479842	1.0	NA	NA
chr7	527649	527665	0.92	527665	0.96	527665	0.98	527665	0.94	527665	0.98
chr7	527719	527718	0.95	NA	NA	NA	NA	527718	1.0	NA	NA
chr7	530147	530141	0.95	NA	NA	489151	0.17	NA	NA	NA	NA
chr7	530463	529287	0.71	530460	1.0	501597	1.0	530460	1.0	530460	1.0
chr7	534097	532376	0.4	540622	1.0	527648	0.07	NA	NA	534132	1.0
chr7	539688	539687	0.37	539687	0.61	539074	0.55	539687	0.28	539687	0.66
chr7	545919	548682	0.55	545918	1.0	548682	0.98	545918	0.98	545918	1.0
chr7	547270	547269	0.82	549028	0.96	549429	0.91	547269	0.96	547270	0.76
chr7	547780	544557	0.63	547272	0.93	546902	0.98	547272	0.82	547779	0.98
chr7	558150	558149	1.0	550047	0.86	558149	0.99	NA	NA	558149	0.96
chr7	558329	561795	0.26	556921	0.8	556921	0.71	556921	0.78	556921	0.76
chr7	558753	558767	1.0	NA	NA	NA	NA	534728	0.41	NA	NA
chr7	560359	560359	0.54	560359	0.74	560359	0.53	560359	0.62	560359	0.73
chr7	561028	561035	0.94	NA	NA	NA	NA	540225	1.0	NA	NA
chr7	561105	561132	0.74	561132	0.71	561132	0.51	561132	0.4	561132	0.43
chr7	561275	561274	0.63	561274	0.29	561274	0.53	555996	0.67	531615	0.33
chr7	562296	563708	1.0	NA	NA	608628	0.4	538813	1.0	NA	NA
chr7	563709	563708	1.0	NA	NA	NA	NA	538813	1.0	NA	NA
chr7	567601	577384	1.0	NA	NA	NA	NA	NA	NA	NA	NA
chr7	568973	544632	1.0	568972	1.0	NA	NA	568972	1.0	568972	1.0
chr7	569010	569009	0.48	525431	1.0	569009	0.89	526365	0.5	569009	0.61
chr7	569070	569069	0.74	569069	0.66	569069	1.0	569069	0.82	569069	1.0
chr7	574448	574139	0.72	574010	1.0	574010	0.93	574139	1.0	574010	0.95
chr7	575536	575541	1.0	NA	NA	560359	0.07	NA	NA	556264	0.25
chr7	578683	579301	0.88	579301	0.92	578021	0.94	579301	0.88	578854	0.93
chr7	580231	580347	0.7	580154	0.76	578021	0.92	583674	0.8	578854	0.35
chr7	583807	583806	0.98	583806	0.94	583806	0.95	583806	0.94	583774	0.75
chr7	586887	586886	0.51	586971	0.94	586971	0.94	586886	0.66	586971	0.76
chr7	599296	599302	0.82	599296	1.0	599296	0.99	599296	0.93	599296	0.98
chr7	599303	599302	0.6	599296	1.0	599296	0.93	599296	0.99	599296	0.99
chr7	602375	552503	0.12	NA	NA	NA	NA	NA	NA	NA	NA
chr7	606768	606767	0.27	591353	0.38	606767	0.37	592893	0.29	606103	0.23
chr7	611770	611721	0.5	620755	0.77	626131	0.56	615825	0.51	620827	0.79
chr7	612457	612456	0.95	611164	0.94	NA	NA	612456	1.0	610213	0.33
chr7	613223	613241	0.91	613241	0.7	613241	0.83	613241	0.94	578705	0.63
chr7	615490	596882	0.25	NA	NA	NA	NA	NA	NA	NA	NA
chr7	617300	617143	0.59	611719	0.73	617299	0.81	617143	0.71	617299	0.69
chr7	620018	620017	0.74	620827	0.77	620827	0.81	620017	0.79	620827	0.75
chr7	624432	624437	1.0	624437	0.75	NA	NA	624437	0.75	624437	1.0
chr7	626720	626719	1.0	NA	NA	NA	NA	584462	1.0	626719	0.75
chr7	626878	650437	0.2	NA	NA	NA	NA	NA	NA	NA	NA
chr7	630951	630950	0.86	630950	1.0	630950	1.0	630950	0.98	630950	0.93
chr7	631786	631799	0.74	NA	NA	631787	0.33	631787	0.51	631787	1.0
chr7	634644	634643	0.46	634643	0.97	634643	0.77	634643	0.96	634643	1.0
chr7	637832	637836	0.84	637836	0.98	637921	0.99	637836	1.0	639064	0.97
chr7	640164	640163	0.9	640163	0.75	640163	1.0	640163	0.71	640163	0.87
chr7	640765	640809	0.52	640809	0.41	640809	0.56	640809	0.41	640809	0.41
chr7	640963	633073	1.0	NA	NA	647572	0.5	NA	NA	NA	NA
chr7	646051	646050	1.0	NA	NA	646050	0.61	606893	1.0	NA	NA
chr7	648153	606841	0.2	613194	1.0	NA	NA	633987	0.67	612685	0.4
chr7	649561	649560	1.0	649560	0.56	695424	0.5	617267	1.0	649560	1.0
chr7	649980	643821	0.47	655823	0.77	650754	0.96	643821	0.82	650754	0.88
chr7	656183	684403	0.83	NA	NA	NA	NA	NA	NA	NA	NA
chr7	656556	656593	0.75	655847	0.99	655815	1.0	656593	0.94	656593	1.0
chr7	659710	659709	1.0	NA	NA	NA	NA	659709	1.0	NA	NA
chr7	664754	663464	1.0	664753	1.0	NA	NA	640765	0.01	660956	0.33
chr7	672158	672157	0.89	672157	1.0	663990	0.17	672245	0.68	672157	1.0
chr7	673649	673648	0.82	671957	0.85	673648	1.0	671890	0.74	671890	0.9
chr7	681324	681192	0.72	684959	0.95	686960	0.79	680482	0.96	683173	0.95
chr7	682743	682742	0.81	682742	0.99	686960	0.97	682742	0.99	683173	1.0
chr7	684869	689498	0.76	680482	0.94	684121	0.94	689498	0.95	684121	0.95
chr7	685199	685220	0.5	NA	NA	707334	0.17	733329	0.33	636060	0.25
chr7	686303	686302	0.7	686302	0.59	686302	1.0	686302	0.87	662592	0.67
chr7	688404	688403	0.89	688403	0.62	688403	0.9	688403	0.41	688403	0.83
chr7	689107	689112	0.95	689112	1.0	689112	1.0	689112	1.0	689112	0.98
chr7	690296	690295	0.76	693981	0.17	647448	0.12	NA	NA	NA	NA
chr7	690494	690493	0.74	NA	NA	NA	NA	671160	1.0	668795	0.56
chr7	690789	688416	0.61	690788	1.0	690788	1.0	690788	0.76	681915	0.96
chr7	692413	692127	0.93	NA	NA	692460	0.71	691961	1.0	692452	0.59
chr7	692462	653291	1.0	NA	NA	692460	0.71	NA	NA	692460	1.0
chr7	693239	693238	0.9	693238	0.98	693238	0.88	693238	0.99	691897	0.95
chr7	695031	694509	0.91	695030	0.54	694050	0.92	693319	0.94	667586	0.77
chr7	695656	695655	0.91	NA	NA	683559	1.0	693319	1.0	NA	NA
chr7	696273	696127	0.92	NA	NA	NA	NA	693319	1.0	712402	0.0
chr7	703656	699883	0.68	703997	0.86	703997	0.83	704450	0.88	703997	0.83
chr7	706586	706585	0.75	707771	0.58	706585	0.76	707771	0.38	723359	0.41
chr7	707552	707551	0.99	707551	1.0	707551	1.0	707551	0.97	707551	0.99
chr7	708791	708790	0.95	708790	0.98	709456	0.94	660978	0.65	706814	0.91
chr7	712478	693498	0.6	NA	NA	NA	NA	NA	NA	NA	NA
chr7	715717	715721	0.57	715721	0.8	NA	NA	670511	1.0	715721	1.0
chr7	716239	718559	0.83	718559	0.94	718559	0.95	718559	0.93	718559	0.83
chr7	718365	718364	0.56	718364	0.99	718364	0.29	730856	0.86	718364	0.96
chr7	721649	721648	0.81	721648	0.95	718559	0.99	718559	0.99	721648	0.99
chr7	725214	725213	0.85	725213	0.75	725213	1.0	681256	1.0	725213	0.5
chr7	726062	727621	0.79	726531	0.93	726531	1.0	726531	0.89	726531	0.65
chr7	731683	731682	0.94	NA	NA	731682	1.0	721901	0.46	731682	1.0
chr7	736848	736847	0.98	735758	0.96	735758	1.0	737180	0.94	735438	0.99
chr7	743375	743120	0.89	743557	0.94	743120	0.84	741343	0.96	743120	0.88
chr7	745428	745431	0.9	745431	0.85	743801	0.96	745431	0.88	718295	0.69
chr7	746003	709359	1.0	NA	NA	NA	NA	NA	NA	NA	NA
chr7	757239	712789	0.08	NA	NA	NA	NA	NA	NA	NA	NA
chr7	762491	762490	0.91	759734	0.99	NA	NA	762490	0.89	755326	1.0
chr7	769946	789166	0.03	NA	NA	NA	NA	NA	NA	NA	NA
chr7	771955	781164	0.79	771954	0.97	771954	1.0	771954	0.87	771954	0.99
chr7	772961	776970	0.53	779840	0.73	779840	0.65	774013	0.61	772960	0.69
chr7	775511	775151	0.69	776012	0.72	771477	0.48	775151	0.76	774975	0.65
chr7	776336	776335	1.0	739475	1.0	NA	NA	749288	1.0	769198	1.0
chr7	778442	778441	1.0	NA	NA	NA	NA	775685	1.0	NA	NA
chr7	780816	777754	0.64	780815	0.42	745080	0.73	780815	0.37	780815	0.35
chr7	790184	790183	1.0	NA	NA	790183	0.76	NA	NA	NA	NA
chr7	791020	791019	0.33	790974	1.0	791019	0.78	745619	1.0	791019	0.67
chr7	793396	763317	0.71	793404	0.96	793404	0.98	793404	0.97	793404	0.95
chr7	796274	796273	1.0	NA	NA	NA	NA	NA	NA	NA	NA
chr7	800410	800409	0.59	NA	NA	800409	1.0	NA	NA	NA	NA
chr7	801536	801535	0.98	801535	1.0	NA	NA	754076	1.0	NA	NA
chr7	803466	803465	1.0	803465	0.95	NA	NA	803465	0.81	803465	1.0
chr7	803638	803637	0.99	803637	1.0	803637	0.8	803637	1.0	803637	0.81
chr7	807597	793321	0.25	807596	1.0	827659	0.0	778932	1.0	785128	0.5
chr7	810402	805059	0.6	810401	1.0	810401	1.0	NA	NA	810401	0.4
chr7	810947	763058	0.45	810946	0.9	810946	0.25	812258	0.88	812258	0.98
chr7	811286	811301	0.62	794086	0.92	811285	1.0	768247	1.0	811285	0.74
chr7	811473	811472	1.0	811472	0.93	811472	1.0	811472	0.92	811472	1.0
chr7	813250	813265	0.53	812258	0.57	813249	0.59	813249	0.79	813265	0.73
chr7	814114	814113	0.91	814113	1.0	NA	NA	NA	NA	814113	1.0
chr7	815578	815577	1.0	NA	NA	793444	0.2	767187	1.0	NA	NA
chr7	819193	821327	0.88	819192	1.0	819192	0.94	818869	0.98	819192	0.98
chr7	819710	817715	0.89	815178	0.85	819709	0.88	823478	0.91	819709	0.84
chr7	825063	825062	0.61	825062	0.45	NA	NA	778046	1.0	825062	1.0
chr7	825898	825897	0.92	825897	0.91	825897	0.8	827059	0.91	825897	0.92
chr7	828241	828240	0.71	828240	0.69	828254	0.99	828240	0.62	828272	0.55
chr7	829549	840426	0.72	839936	0.93	842031	0.6	830957	0.86	839936	0.97
chr7	831274	830957	0.78	831273	0.72	833211	0.77	831273	0.73	831273	0.77
chr7	833307	831024	0.93	831732	0.99	830209	1.0	830209	0.99	831024	0.97
chr7	841245	841244	0.58	833836	0.8	845028	0.73	841346	0.79	836888	0.81
chr7	846101	809065	1.0	821565	1.0	846104	1.0	NA	NA	838795	1.0
chr7	850768	845106	0.84	850647	0.91	849246	0.83	845106	0.9	853660	0.93
chr7	858391	862813	0.73	833140	0.78	855193	0.85	855193	0.73	857014	0.78
chr7	870041	870040	0.5	870040	0.4	870040	0.82	861642	0.6	870040	0.7
chr7	870206	872020	0.78	869713	0.98	869713	0.97	872020	0.91	869713	0.97
chr7	873082	873085	0.69	NA	NA	NA	NA	NA	NA	NA	NA
chr7	875289	875288	1.0	875288	1.0	875288	0.25	875288	1.0	875288	1.0
chr7	876648	887851	0.17	NA	NA	876647	0.7	NA	NA	NA	NA
chr7	877198	875427	0.62	877202	0.98	845283	0.25	877202	0.91	877202	0.93
chr7	878575	878574	0.72	861937	0.85	878574	0.86	877547	0.86	835002	0.82
chr7	880341	900061	1.0	NA	NA	NA	NA	NA	NA	NA	NA
chr7	881332	847382	1.0	895149	0.73	NA	NA	855746	0.42	895149	1.0
chr7	887161	838794	1.0	838178	1.0	882840	1.0	838178	1.0	882840	1.0
chr7	900881	900864	0.62	900864	0.66	900864	0.81	900864	0.72	900864	0.82
chr7	910271	910270	0.65	910270	0.87	910270	0.92	923591	0.68	910270	0.82
chr7	913928	913927	1.0	913927	1.0	NA	NA	904646	1.0	NA	NA
chr7	918383	907452	1.0	NA	NA	NA	NA	947124	0.08	918389	1.0
chr7	925362	925361	0.74	925361	0.63	926007	0.61	925361	0.61	925361	0.61
chr7	928052	928051	0.76	928051	0.82	928051	0.69	928051	0.82	928051	0.84
chr7	929292	929291	0.55	924163	0.31	929291	1.0	929291	0.66	929291	0.64
chr7	930517	930516	0.94	930516	0.95	930516	0.95	930516	0.88	930516	0.88
chr7	930816	930815	0.49	931488	0.77	931488	0.53	931488	0.75	930815	0.62
chr7	930980	930979	0.4	939830	0.58	930979	0.75	930979	0.46	930979	0.61
chr7	931142	926010	1.0	NA	NA	NA	NA	NA	NA	NA	NA
chr7	931774	931773	0.73	931773	0.67	931773	0.67	931773	0.65	931773	0.85
chr7	933271	933270	0.87	935014	0.7	933270	0.57	939418	0.6	933270	0.56
chr7	938158	911292	1.0	906654	0.33	893069	0.5	938179	1.0	938158	0.91
chr7	939831	939830	0.67	939830	0.84	939830	0.86	939830	0.81	939830	0.96
chr7	940330	939830	0.3	939830	0.44	944142	0.36	940330	0.46	940330	0.52
chr7	943910	938413	0.95	938413	1.0	923746	0.33	938413	1.0	932474	1.0
chr7	947033	957051	0.11	NA	NA	NA	NA	NA	NA	NA	NA
chr7	947374	980929	0.5	NA	NA	NA	NA	NA	NA	NA	NA
chr7	951373	951372	0.62	951372	0.91	951372	0.98	951372	0.96	951372	0.97
chr7	951575	951574	0.73	NA	NA	958042	0.5	NA	NA	NA	NA
chr7	956751	956762	0.69	956762	0.89	956762	0.66	956762	0.84	956762	0.9
chr7	959654	959653	0.64	959866	0.62	959653	0.92	959866	0.59	929011	0.62
chr7	964363	964362	0.89	964362	0.79	960071	0.81	964362	0.76	964362	0.74
chr7	968918	968917	0.91	968917	1.0	968917	0.96	968917	0.91	968917	1.0
chr7	969957	971540	0.58	969956	0.73	969956	0.62	969956	0.64	969956	0.67
chr7	970440	970439	0.63	970439	0.64	958482	0.56	970439	0.78	970439	0.8
chr7	971550	1016727	0.03	NA	NA	971555	1.0	NA	NA	1016568	0.13
chr7	974251	966147	0.79	966147	0.84	968917	0.65	966314	0.82	964887	0.63
chr7	974647	974657	0.7	974665	1.0	974657	0.78	NA	NA	974665	1.0
chr7	979735	979734	0.84	979734	0.78	NA	NA	979734	0.85	979734	0.41
chr7	981297	981296	0.93	981296	0.87	981296	0.89	981296	0.8	983402	0.72
chr7	999081	1004195	0.49	999080	1.0	999080	1.0	963958	1.0	999080	0.88
chr7	1009001	1009001	0.34	1009001	0.15	1009001	0.23	1009001	0.15	1009001	0.33
chr7	1018779	1018778	0.79	NA	NA	NA	NA	999681	0.5	1018778	0.69
chr7	1023624	1023824	0.26	1035937	0.7	1017864	0.55	1040690	0.61	1022891	0.68
chr7	1030738	1029699	0.89	1030832	0.94	1030737	0.98	1029699	0.93	1030737	0.91
chr7	1033560	1033559	0.71	1033559	0.92	1033559	0.92	1033559	0.73	1033559	0.51
chr7	1034393	1044427	0.52	1034392	0.68	1034392	0.99	1034392	0.74	1034392	0.63
chr7	1040691	1040690	0.72	1040690	0.87	1040690	0.95	1026661	0.72	1040690	0.88
chr7	1043092	1043091	0.88	1043091	0.94	1043091	0.96	1043091	0.97	1043091	0.97
chr7	1053829	1066595	0.25	NA	NA	NA	NA	NA	NA	NA	NA
chr7	1069351	1069350	0.55	1053774	0.83	1042336	0.62	1053774	0.71	1064895	0.79
chr7	1075524	1075523	0.79	NA	NA	1075523	0.45	1073696	0.33	1075535	0.86
chr7	1075609	1075608	0.75	1075608	0.86	1075608	0.73	1075608	0.86	1075608	0.94
chr7	1083628	1083647	0.44	1083009	0.88	1083009	0.93	1083647	0.93	1083627	0.58
chr7	1085679	1085678	0.63	1085678	0.43	1085678	0.89	1085678	0.45	1076198	0.53
chr7	1085833	1085832	1.0	1085350	0.91	1085350	0.99	1070815	0.94	1085350	0.82
chr7	1089708	1083509	0.52	1083509	0.97	1089707	0.94	1083509	0.95	1089707	0.94
chr7	1090067	1083287	0.91	1085350	1.0	1090066	0.98	1090066	0.7	1090066	0.84
chr7	1090971	1090970	0.99	1090970	0.97	1090970	0.97	1090970	0.99	1090970	1.0
chr7	1100771	1100770	0.89	1070372	0.33	1100770	1.0	NA	NA	1100781	0.69
chr7	1102578	1099080	0.8	1102577	0.97	1102577	1.0	1102577	0.79	1102577	0.95
chr7	1106585	1096180	1.0	NA	NA	NA	NA	1082297	1.0	NA	NA
chr7	1108896	1108417	0.8	1108895	0.51	1101834	0.67	1108895	0.43	1101834	0.64
chr7	1110813	1121246	0.46	NA	NA	1110812	1.0	NA	NA	NA	NA
chr7	1111237	1127763	0.5	NA	NA	NA	NA	NA	NA	NA	NA
chr7	1111800	1111799	0.87	1117704	1.0	NA	NA	1111799	1.0	1143895	0.5
chr7	1112706	1112705	0.87	1112705	0.5	1124390	0.75	1112705	0.47	1117718	0.65
chr7	1113210	1095459	0.5	1113209	1.0	1113209	1.0	NA	NA	1113209	1.0
chr7	1119876	1122051	0.36	1117813	0.72	1122544	0.66	1117813	0.7	1117813	0.77
chr7	1127482	1127481	0.67	NA	NA	1127481	0.33	1091125	0.2	NA	NA
chr7	1127598	1124745	0.92	1127597	0.51	1105805	0.02	1127597	0.45	1127597	0.96
chr7	1131192	1129983	0.63	1126087	0.83	1126087	0.87	1135337	0.88	1135337	0.87
chr7	1133752	1133751	0.67	1123005	0.8	1133896	0.83	1132419	0.78	1132094	0.82
chr7	1134879	1134878	0.95	1134878	1.0	1132554	0.97	1125064	1.0	1132554	1.0
chr7	1136662	1136685	1.0	1182943	0.11	1133392	0.07	1089170	1.0	1114066	0.47
chr7	1139196	1139195	0.96	1139195	1.0	1142313	0.99	1139195	0.98	1136680	0.83
chr7	1140396	1140395	0.89	1139893	0.11	NA	NA	1140395	1.0	NA	NA
chr7	1142646	1142313	0.93	1136680	0.98	1142313	0.99	1142313	0.94	1136680	0.92
chr7	1145135	1148103	0.87	1145134	1.0	NA	NA	1148103	0.89	1145134	1.0
chr7	1148532	1149411	0.66	1148531	0.64	1148531	0.88	1148531	0.68	1148531	0.73
chr7	1149854	1154907	0.81	1154907	0.82	1148664	0.93	1154907	0.85	1154907	0.86
chr7	1153944	1153814	0.95	1157812	0.98	1153814	0.98	1137373	0.99	1150885	0.99
chr7	1154184	1154183	0.38	1154907	0.73	1153814	0.93	1154907	0.62	1154907	0.75
chr7	1155124	1155123	0.88	1113209	0.36	1155123	1.0	1155123	0.76	1155123	0.5
chr7	1160103	1197144	0.5	NA	NA	NA	NA	NA	NA	NA	NA
chr7	1162569	1161572	0.97	1160932	0.98	1160932	0.96	1160932	0.99	1160932	0.95
chr7	1166086	1164880	0.79	1162605	1.0	1121677	1.0	1164880	0.62	1140026	0.55
chr7	1167631	1167630	0.69	1167630	0.57	1163000	0.84	1167630	0.55	1167630	0.53
chr7	1168824	1161572	0.93	1165510	0.98	1164080	1.0	1165510	0.98	1168279	0.99
chr7	1173579	1198847	0.03	NA	NA	1189731	1.0	NA	NA	NA	NA
chr7	1174612	1174611	0.77	1174586	0.91	1164006	0.83	1174586	0.93	1174586	0.91
chr7	1177711	1178399	0.86	1178330	0.98	1176943	0.98	1178330	0.97	1177993	0.99
chr7	1181624	1181635	0.98	1181635	1.0	1181635	0.97	1181635	0.96	1181635	0.96
chr7	1182668	1182667	0.51	1182667	0.75	1182667	0.76	1182667	0.68	1182667	0.73
chr7	1185118	1188807	0.54	1185123	0.44	1185123	0.67	1184294	0.36	1185123	0.53
chr7	1188649	1189785	0.1	NA	NA	NA	NA	NA	NA	NA	NA
chr7	1191061	1191060	0.59	1191060	0.94	1191539	0.96	1191539	0.91	1191060	0.97
chr7	1191439	1191438	0.59	1191438	1.0	1191438	0.98	1191438	0.8	1184405	0.56
chr7	1193250	1193248	0.99	1193248	0.97	1192808	0.95	1193248	0.93	1193248	0.73
chr7	1193410	1166965	0.04	NA	NA	NA	NA	NA	NA	NA	NA
chr7	1198602	1198601	0.96	1198601	0.96	1198601	0.93	1198601	0.93	1198601	0.96
chr7	1204490	1204489	0.62	1204489	0.56	1204947	0.31	1194951	0.32	1204489	0.93
chr7	1204685	1204918	0.65	1204719	0.31	1204947	0.75	1204918	0.29	1204707	0.54
chr7	1206051	1206050	0.97	1206050	0.65	1206073	0.86	1206050	0.9	1206050	0.96
chr7	1206551	1206550	1.0	NA	NA	1242447	0.33	1199427	1.0	1206550	1.0
chr7	1206970	1208073	0.76	1206969	0.93	1206969	0.83	1206969	0.77	1206969	0.85
chr7	1207278	1207277	0.96	1207277	1.0	1207277	0.83	1207277	0.95	1207277	0.77
chr7	1208252	1208251	0.64	1208251	0.39	1204947	0.44	1208251	0.76	1208251	0.82
chr7	1208501	1208500	0.81	1208500	0.84	1208500	0.9	1213712	0.77	1208500	0.84
chr7	1208990	1214789	0.58	1206969	0.87	1208989	0.88	1208989	0.69	1208989	0.85
chr7	1214072	1214071	0.97	1214071	1.0	1214071	0.4	1214071	1.0	1214071	0.98
chr7	1216101	1216100	0.7	1216100	0.97	1216780	0.92	1216100	0.91	1216100	0.89
chr7	1217388	1261958	0.5	NA	NA	NA	NA	NA	NA	NA	NA
chr7	1219619	1219336	0.77	1219506	0.99	1219506	0.93	1219336	0.93	1219506	0.99
chr7	1222042	1265353	0.2	NA	NA	NA	NA	NA	NA	NA	NA
chr7	1224817	1223054	0.67	1224816	0.93	1224816	0.98	1224816	0.8	1224816	0.92
chr7	1224847	1224831	0.51	1222052	0.57	1224843	0.96	1224831	0.52	1224843	0.75
chr7	1225112	1225123	1.0	NA	NA	1225123	1.0	NA	NA	NA	NA
chr7	1225374	1225373	0.65	NA	NA	1205527	0.33	1262330	1.0	NA	NA
chr7	1232241	1232183	0.95	1184294	1.0	1232183	0.87	1241051	1.0	NA	NA
chr7	1232643	1232642	0.98	1232642	0.94	1232642	0.99	1232642	0.98	1232642	0.93
chr7	1233416	1242299	0.35	1229051	0.46	1232123	0.74	1233415	0.44	1233415	0.58
chr7	1234077	1234076	0.94	1234076	0.95	1231102	0.93	1234076	0.88	1234076	0.99
chr7	1234751	1234185	0.79	1234209	0.9	1234209	0.97	1234185	0.91	1234946	0.92
chr7	1236431	1236430	0.64	NA	NA	NA	NA	NA	NA	NA	NA
chr7	1237082	1237111	1.0	1237928	0.25	1237111	1.0	1237111	1.0	NA	NA
chr7	1240042	1241585	0.79	1259170	0.59	1253116	0.86	1241051	0.69	1259170	0.35
chr7	1263025	1263024	0.6	1263024	0.92	1263024	0.7	1263024	0.57	1263024	0.92
chr7	1263081	1263088	0.93	1263088	0.96	1263088	0.98	1263088	0.97	1263088	0.92
chr7	1267911	1267910	0.96	1267910	0.99	1248045	0.67	1267910	0.98	1267910	0.96
chr7	1268435	1317592	0.14	NA	NA	1311935	0.05	NA	NA	NA	NA
chr7	1269299	1269298	0.92	1269663	0.96	1269298	0.97	1269663	0.95	1269996	0.96
chr7	1276310	1276438	1.0	NA	NA	NA	NA	1275305	1.0	NA	NA
chr7	1279736	1278069	0.75	1278262	0.77	1281862	0.72	1278031	0.66	1279322	0.69
chr7	1280425	1280424	0.96	1280424	0.95	1280424	0.97	1280424	0.94	1280424	0.94
chr7	1281130	1283300	0.73	1283300	0.22	1281547	0.93	1283300	0.8	1283300	0.2
chr7	1283040	1282026	1.0	NA	NA	NA	NA	NA	NA	NA	NA
chr7	1286695	1286694	1.0	1265700	0.5	1286694	1.0	1239976	1.0	1286694	1.0
chr7	1302354	1302370	0.88	1301873	0.99	1287469	0.13	1302370	0.99	1300990	0.86
chr7	1303712	1303711	0.44	1301099	0.7	1303711	0.83	1300282	0.74	1303711	0.51
chr7	1307305	1306227	0.88	1307308	1.0	1307308	0.97	1307308	1.0	1307308	1.0
chr7	1313275	1311056	0.41	1313274	0.73	1313274	0.87	1313274	0.76	1313274	0.76
chr7	1316525	1316515	0.71	1316515	0.94	1318751	0.95	1316515	0.93	1316515	0.95
chr7	1316902	1316920	0.9	1316920	0.96	1281884	0.12	1316920	0.88	1316920	0.71
chr7	1324255	1324254	0.98	1282013	1.0	NA	NA	1324254	1.0	1318071	1.0
chr7	1327471	1327470	0.58	1327470	0.95	1327470	0.94	1327470	0.93	1327470	0.94
chr7	1328141	1328140	0.94	NA	NA	NA	NA	1328140	1.0	1319106	0.09
chr7	1328152	1328140	0.95	1328151	1.0	1318857	1.0	1328295	0.92	1328151	0.67
chr7	1333118	1333104	0.91	1333104	0.96	1333104	0.99	1333104	0.99	1333104	0.96
chr7	1334627	1325516	0.2	NA	NA	NA	NA	NA	NA	NA	NA
chr7	1335429	1335428	0.98	1336637	0.94	1335428	0.83	1335428	0.96	1335428	0.98
chr7	1336199	1336198	0.93	1336198	0.81	1336198	1.0	1336198	0.77	1336198	1.0
chr7	1337131	1337130	0.79	1337130	0.76	1337130	0.97	1337441	0.64	1337130	0.59
chr7	1339040	1336917	1.0	1303523	0.17	NA	NA	NA	NA	NA	NA
chr7	1343353	1343357	0.7	1343357	0.98	1351026	0.88	1343357	0.78	1343357	0.95
chr7	1345744	1345757	0.94	NA	NA	NA	NA	1345757	0.86	1345757	1.0
chr7	1347182	1347754	0.83	1347181	0.86	1347181	0.89	1347259	0.65	1347181	0.91
chr7	1351215	1351225	0.61	1346783	0.67	1351225	0.68	1351225	0.59	1351225	0.73
chr7	1353312	1353323	0.57	1353323	0.75	1353323	0.93	1353323	0.74	1353312	0.7
chr7	1356509	1356508	0.71	1357001	0.87	1357001	0.74	1356508	0.69	1357001	0.75
chr7	1371727	1371743	0.61	1371473	0.75	1371726	0.78	1374767	0.43	1371473	0.75
chr7	1373418	1373417	0.97	1373417	0.8	1354381	0.49	1373417	0.64	1373417	0.9
chr7	1377959	1375394	0.95	1375104	1.0	NA	NA	1374170	0.86	NA	NA
chr7	1378366	1378365	0.99	1378365	0.97	1378365	0.99	1378365	1.0	1378365	0.95
chr7	1378435	1368251	0.2	NA	NA	NA	NA	NA	NA	NA	NA
chr7	1378759	1377574	0.79	1375104	1.0	NA	NA	1377574	0.78	1378751	0.93
chr7	1378973	1378972	1.0	NA	NA	1378972	1.0	1378718	1.0	1353747	1.0
chr7	1379235	1379244	0.91	NA	NA	NA	NA	1346582	1.0	1379244	1.0
chr7	1379584	1379543	0.39	1375104	1.0	NA	NA	1382253	0.48	NA	NA
chr7	1380060	1380079	0.92	NA	NA	1384085	0.33	1380079	0.72	NA	NA
chr7	1380080	1380079	0.9	NA	NA	1392988	0.2	1380079	0.72	NA	NA
chr7	1382362	1382377	0.76	1375867	0.9	1382377	0.9	1382377	0.97	1377661	0.73
chr7	1389816	1389815	0.91	1344367	0.37	1389815	1.0	1389815	0.86	1387894	0.98
chr7	1390117	1390192	0.17	1390384	0.15	1390148	0.09	1390209	0.11	1390148	0.13
chr7	1390551	1390577	0.93	1390577	0.77	NA	NA	1390577	0.64	1387894	0.58
chr7	1391048	1404858	0.04	NA	NA	NA	NA	NA	NA	1363908	1.0
chr7	1397072	1397071	0.67	NA	NA	1397071	1.0	NA	NA	NA	NA
chr7	1398193	1398192	0.96	1398192	0.82	1363509	0.33	1398192	0.65	1398192	0.94
chr7	1398331	1398330	1.0	1398330	0.69	1404939	0.5	1398330	1.0	1398330	0.79
chr7	1398635	1398634	0.88	NA	NA	1398634	1.0	1398634	1.0	1433093	0.5
chr7	1399913	1400716	0.89	1399912	0.33	1399912	0.66	1399912	1.0	1361581	0.67
chr7	1404433	1404432	0.52	1402452	0.79	1404432	0.61	1403293	0.73	1404432	0.72
chr7	1406856	1406855	0.8	1415638	0.75	1406855	1.0	1406855	0.67	1430834	0.33
chr7	1419342	1414197	1.0	1419343	1.0	NA	NA	NA	NA	1419343	1.0
chr7	1420874	1420873	0.95	1420873	0.61	1407151	0.42	1420873	0.92	1420873	0.52
chr7	1425125	1442343	0.34	1422784	0.81	1424967	0.52	1422784	0.81	1425152	0.71
chr7	1427535	1427543	0.99	1426747	1.0	1422750	1.0	1427543	0.96	1427543	1.0
chr7	1428173	1430752	0.32	1425937	0.43	1420202	0.25	1430319	0.67	1425937	0.54
chr7	1431146	1431145	1.0	NA	NA	NA	NA	NA	NA	NA	NA
chr7	1436053	1436457	0.77	1436052	0.89	1436052	1.0	1438345	0.86	1434574	0.97
chr7	1436383	1436385	0.97	1439494	0.93	1430452	0.97	1436385	0.98	1436385	0.95
chr7	1439604	1438611	0.77	1439336	0.93	1422750	0.99	1439808	0.96	1439808	0.95
chr7	1446582	1428778	0.7	1448629	0.85	1493672	0.02	1448629	1.0	1448629	0.75
chr7	1449300	1437698	0.83	NA	NA	NA	NA	NA	NA	NA	NA
chr7	1456586	1466443	0.71	1443667	0.93	1456585	0.92	1456585	0.87	1456611	0.79
chr7	1462121	1458251	0.88	NA	NA	1462145	0.67	1462139	1.0	1441116	1.0
chr7	1464989	1457384	0.14	1433106	0.03	NA	NA	NA	NA	NA	NA
chr7	1479708	1479723	0.76	NA	NA	1439616	0.64	NA	NA	1479717	0.5
chr7	1486270	1486269	0.91	1470029	0.71	NA	NA	1481207	0.9	1459100	1.0
chr7	1496543	1503302	0.18	NA	NA	1492770	0.06	NA	NA	NA	NA
chr7	1504780	1499241	0.53	1505541	0.89	1504780	0.9	1505541	0.88	1500413	0.9
chr7	1504847	1500899	0.93	1504858	0.97	1505541	0.97	1504345	0.98	1504858	0.97
chr7	1507204	1507203	0.84	1507203	0.99	1507203	0.98	1507203	0.94	1507203	0.99
chr7	1507366	1507365	0.91	1507365	0.99	1507365	0.95	1507365	0.94	1507365	0.99
chr7	1508088	1508087	0.86	1508087	0.5	NA	NA	1508087	0.79	1460754	1.0
chr7	1508397	1507056	0.56	NA	NA	1471259	0.5	1525800	0.76	NA	NA
chr7	1509263	1509270	1.0	NA	NA	NA	NA	NA	NA	NA	NA
chr7	1509809	1509808	0.69	1509808	0.2	1469999	0.67	1548634	0.42	1509808	0.68
chr7	1513026	1513025	0.8	1513025	0.99	1513025	0.95	1513025	0.93	1513025	0.94
chr7	1514341	1514340	0.8	1515038	0.95	1512662	0.97	1514679	0.87	1514272	0.96
chr7	1514923	1514922	0.96	1514922	1.0	1489946	1.0	1483456	1.0	1492904	0.25
chr7	1515395	1515394	0.59	1478981	1.0	1515394	0.5	1515394	0.72	1515394	0.96
chr7	1516505	1516442	0.6	1516512	0.97	1516512	1.0	1516442	0.91	1516512	0.96
chr7	1518505	1518521	0.59	1518521	0.9	1518521	0.72	1518521	0.89	1528822	0.61
chr7	1519630	1520262	0.92	1519816	0.99	1519639	0.98	1519816	0.96	1519816	0.96
chr7	1527396	1521858	0.3	1535141	0.78	1528186	0.79	1523237	0.69	1541285	0.57
chr7	1528823	1528822	0.8	1528822	0.91	1527813	0.97	1524096	0.84	1528822	0.98
chr7	1531260	1517386	1.0	1503417	1.0	NA	NA	1503417	1.0	NA	NA
chr7	1534906	1492919	0.17	1500801	0.5	NA	NA	NA	NA	NA	NA
chr7	1561861	1561860	0.65	1566979	0.72	1561436	0.58	1564684	0.63	1566979	0.65
chr7	1565912	1551072	0.2	NA	NA	NA	NA	NA	NA	1592740	0.05
chr7	1566253	1566252	0.86	1566252	0.69	1529657	1.0	1566252	0.7	1566252	0.72
chr7	1566456	1566455	0.67	1566455	1.0	1566455	0.64	NA	NA	1516489	0.5
chr7	1568454	1568453	0.53	1568453	0.79	1568453	0.91	1568453	0.59	1568453	0.46
chr7	1571590	1571589	0.84	1571589	0.93	1571589	0.94	1571589	0.72	1571589	0.74
chr7	1573804	1574446	0.6	1573817	0.87	1573817	0.76	1574731	0.88	1573817	0.81
chr7	1573818	1574446	0.74	1574030	0.78	1573817	0.74	1574731	0.76	1525572	0.54
chr7	1579852	1628997	0.67	NA	NA	NA	NA	NA	NA	1625917	0.07
chr7	1579978	1565469	0.09	NA	NA	1543330	1.0	NA	NA	NA	NA
chr7	1581506	1581505	0.97	1581505	0.99	1575081	0.79	1581505	0.96	1581505	0.97
chr7	1582327	1582326	0.96	1582326	1.0	1582326	0.85	1582326	0.95	1582326	1.0
chr7	1582625	1582640	0.55	1582640	0.74	1582640	0.55	1582640	0.7	1582640	0.96
chr7	1583326	1583315	0.89	1583315	0.97	1583315	0.96	1583315	0.94	1583315	0.96
chr7	1584008	1584007	0.56	1584007	0.97	1584007	1.0	1584007	0.9	1584007	1.0
chr7	1589831	1639396	0.12	NA	NA	NA	NA	NA	NA	NA	NA
chr7	1590412	1590407	1.0	NA	NA	NA	NA	1585399	1.0	NA	NA
chr7	1591800	1584226	0.54	1591809	0.49	1591809	0.46	1581505	0.37	1591809	0.37
chr7	1601844	1601843	0.99	1601239	1.0	NA	NA	1597643	1.0	NA	NA
chr7	1603065	1603064	0.98	1603064	0.98	NA	NA	1603064	1.0	1603064	1.0
chr7	1604588	1604587	0.44	1610875	0.61	1599598	0.78	1610875	0.67	1598077	0.7
chr7	1606223	1577739	0.33	NA	NA	NA	NA	NA	NA	NA	NA
chr7	1607244	1568855	0.5	NA	NA	NA	NA	NA	NA	NA	NA
chr7	1613317	1609101	0.57	1612264	0.79	1613316	0.93	1609101	0.62	1613316	0.92
chr7	1613765	1613764	0.51	1613764	0.32	1601113	0.45	1604587	0.24	1606015	0.32
chr7	1617448	1617447	0.96	1617447	0.96	1617447	0.98	1617447	0.97	1617331	0.95
chr7	1620262	1620261	1.0	NA	NA	NA	NA	1609430	1.0	NA	NA
chr7	1623077	1623182	0.75	1623076	0.65	1623076	0.52	1623076	0.6	1623076	0.75
chr7	1626590	1626589	0.85	1626589	0.76	1626589	0.29	1626589	0.66	1626589	0.73
chr7	1627759	1618752	0.56	1627758	0.82	1627758	0.95	1627758	0.87	1627602	0.94
chr7	1628406	1628405	0.91	1628405	0.76	1628405	0.77	1628405	0.87	1628405	0.33
chr7	1629425	1629424	0.99	1627648	0.99	1622174	1.0	1623837	1.0	1623837	0.98
chr7	1631986	1631985	0.56	1631985	0.94	1631985	0.98	1631985	0.98	1631985	0.96
chr7	1638533	1670937	0.17	NA	NA	NA	NA	NA	NA	NA	NA
chr7	1640110	1640109	0.58	1640109	0.54	1637826	0.97	1650080	0.78	1641969	0.98
chr7	1644430	1636907	0.52	1644639	0.98	1643043	0.9	1643043	0.96	1644429	0.94
chr7	1652553	1652558	0.54	1648733	0.66	1652554	0.54	1666891	0.56	1666891	0.69
chr7	1652867	1650862	0.81	1652866	0.89	1652866	0.74	1652866	0.31	1652866	0.78
chr7	1653762	1660944	0.35	1653761	1.0	1648437	0.93	1653761	0.64	1653761	0.52
chr7	1657975	1657974	0.99	1657974	0.85	1657974	0.97	1657974	1.0	1657974	0.99
chr7	1658567	1658450	0.68	1658450	0.88	1658450	0.8	1658450	0.9	1658450	0.83
chr7	1661836	1661835	0.47	1661956	0.62	1661835	0.61	1666891	0.65	1661492	0.7
chr7	1669866	1658450	0.3	1658450	0.76	1664039	0.59	1640529	0.79	1636662	0.59
chr7	1677775	1677780	1.0	NA	NA	1675411	0.5	NA	NA	1696175	0.6
chr7	1679178	1679179	0.32	1680120	0.69	1679177	0.81	1679179	0.29	1679173	0.32
chr7	1682429	1682428	0.95	NA	NA	NA	NA	1656555	1.0	NA	NA
chr7	1682609	1681122	0.77	1692509	0.61	1682608	0.57	1682608	0.44	1650861	0.31
chr7	1683176	1683175	0.98	1683175	0.98	1683175	1.0	1683175	1.0	1683175	0.94
chr7	1687349	1687348	0.58	1675272	0.2	1687348	1.0	1684934	0.53	1732194	0.5
chr7	1688032	1686020	0.86	1693546	0.98	1686020	0.94	1693546	0.92	1688031	0.99
chr7	1699639	1655240	1.0	NA	NA	NA	NA	NA	NA	NA	NA
chr7	1701065	1701078	0.42	1715859	1.0	1706071	0.68	1679919	0.75	1701078	0.86
chr7	1701126	1701135	1.0	NA	NA	NA	NA	1667965	1.0	1701135	1.0
chr7	1706424	1706496	0.41	1706424	0.45	1706424	0.77	1706424	0.41	1706424	0.59
chr7	1711559	1710918	0.33	1683175	0.15	1694559	0.2	1708026	0.19	1707550	0.21
chr7	1712175	1712174	0.94	1712174	1.0	1712174	0.2	1664738	1.0	1719447	0.6
chr7	1712428	1712427	0.88	1712261	0.98	1712408	0.98	1712427	0.95	1712261	0.92
chr7	1722266	1722265	0.58	1722265	0.69	1722265	0.56	1722265	0.75	1722265	0.94
chr7	1726043	1726048	0.85	1726058	0.51	1706424	0.3	1726058	0.41	1726048	0.9
chr7	1734698	1734707	0.79	1734707	0.94	NA	NA	1734707	1.0	1734707	0.39
chr7	1741130	1741129	0.4	1741129	0.7	1741147	0.63	1741129	0.57	1709572	0.32
chr7	1742053	1714034	0.5	NA	NA	1740722	1.0	NA	NA	NA	NA
chr7	1747884	1747883	0.6	1747883	0.77	1747883	0.8	1747883	0.72	1747883	0.73
chr7	1752597	1752596	0.93	NA	NA	NA	NA	1752596	1.0	NA	NA
chr7	1756542	1755852	0.61	1754998	0.95	1756557	0.94	1756557	0.68	1756557	0.88
chr7	1760858	1760857	0.92	1766449	0.25	1760857	1.0	1760857	1.0	1808931	0.06
chr7	1762453	1762460	0.8	1762460	1.0	NA	NA	NA	NA	1726418	1.0
chr7	1764559	1764558	1.0	1764558	0.67	1764558	1.0	1769648	0.6	1764558	0.83
chr7	1765196	1765195	0.74	1765195	0.84	1765195	0.94	1765195	0.94	1765195	0.91
chr7	1766237	1766236	1.0	1762485	0.83	NA	NA	1766236	1.0	1755959	1.0
chr7	1766975	1764019	0.39	1763734	0.32	1766974	0.59	1761060	0.48	1761685	0.48
chr7	1767632	1802984	0.32	1768971	0.55	1768971	0.62	1756070	0.46	1767641	0.65
chr7	1770396	1770395	0.67	1770395	0.51	1770395	0.93	1770395	0.68	1770395	0.72
chr7	1772794	1773273	0.9	1772631	0.97	1773012	0.96	1773012	0.96	1772659	0.96
chr7	1774191	1773273	0.93	1780522	0.73	1773012	0.96	1780522	0.85	1772659	0.93
chr7	1774917	1774916	0.97	1774916	0.99	1775294	0.97	1774916	1.0	1774916	0.99
chr7	1776044	1776044	0.88	1776080	0.95	1776044	0.97	1776570	0.98	1774446	0.95
chr7	1776482	1776481	0.95	1775668	0.98	1774427	1.0	1774140	1.0	1776761	0.84
chr7	1777554	1777553	1.0	1777553	0.9	1776686	0.99	1777553	0.81	1777553	0.96
chr7	1783157	1783255	0.54	1783567	0.69	1787941	0.81	1783255	0.75	1783255	0.79
chr7	1788323	1785596	1.0	1785596	1.0	1754627	1.0	1788322	0.95	1787791	0.85
chr7	1788748	1788747	0.77	1788747	0.98	1787941	0.99	1788747	0.95	1788747	0.94
chr7	1790469	1790468	0.64	1786110	1.0	1790468	0.84	1790468	0.75	1756951	0.25
chr7	1791030	1791029	0.91	1791029	0.49	NA	NA	1791029	0.73	1791029	0.87
chr7	1792523	1792522	0.74	1758466	0.5	NA	NA	1762370	0.73	1792522	1.0
chr7	1793139	1793138	0.75	1793138	1.0	1793138	0.5	1750619	0.5	1793138	1.0
chr7	1796565	1796564	0.8	NA	NA	NA	NA	NA	NA	1828194	0.08
chr7	1802626	1802625	0.92	1802625	1.0	1800482	0.94	1801847	0.97	1799515	0.98
chr7	1803257	1803118	0.85	1803401	0.94	1800482	0.65	1803118	0.9	1800122	0.95
chr7	1806162	1806161	0.56	1806161	1.0	1806161	1.0	1806161	0.67	NA	NA
chr7	1807617	1807616	0.93	1807754	0.98	1806388	1.0	1807616	0.95	1807616	0.98
chr7	1807705	1807717	0.58	1807717	0.95	1807717	0.86	1807717	0.86	1797803	0.58
chr7	1807707	1807717	0.58	1807717	0.95	1807717	0.87	1807717	0.86	1797803	0.58
chr7	1849048	1846697	0.83	1849128	0.94	1849830	0.87	1846697	0.92	1846538	0.95
chr7	1855543	1855542	0.98	1855542	0.6	NA	NA	1855542	0.75	1855542	0.94
chr7	1868478	1871745	0.87	1869091	0.98	1869091	0.95	1869091	0.92	1869091	0.98
chr7	1874548	1872808	0.44	NA	NA	1874547	1.0	1854236	1.0	NA	NA
chr7	1878573	1876095	0.63	1878572	0.99	1879305	0.96	1878701	0.93	1878701	0.88
chr7	1879457	1877701	0.5	1879436	0.68	1878170	0.72	1879456	0.74	1879436	0.78
chr7	1887412	1888032	0.79	1887003	0.87	1887003	0.94	1888032	0.63	1884072	0.71
chr7	1887634	1877399	0.79	1887661	0.85	1887661	0.83	1885818	0.72	1880535	0.82
chr7	1887808	1893799	0.69	1870288	0.5	1886201	0.99	1886201	0.78	1887235	0.82
chr7	1888219	1888229	1.0	1861260	1.0	1934344	0.5	1888229	0.9	1888229	1.0
chr7	1888759	1888560	0.99	1888168	1.0	1888536	1.0	1888168	0.96	1887163	1.0
chr7	1906050	1896636	0.79	1905525	0.88	1906470	0.76	1912395	0.74	1905525	0.82
chr7	1914779	1914779	0.94	1864795	1.0	1872917	0.57	1907935	1.0	NA	NA
chr7	1920236	1920235	0.84	NA	NA	NA	NA	1903679	0.5	1920235	1.0
chr7	1921317	1882741	0.35	1871581	0.19	1873460	0.5	NA	NA	1903108	0.89
chr7	1938409	1939062	0.08	1971479	0.1	1948339	0.21	NA	NA	NA	NA
chr7	1939195	1939194	0.81	1939194	0.92	1939194	0.91	1939194	0.89	1939194	0.88
chr7	1939363	1957854	0.2	NA	NA	NA	NA	NA	NA	NA	NA
chr7	1950309	1950315	1.0	1950315	0.99	1950315	0.98	1950315	0.94	1950315	0.98
chr7	1951593	1944453	1.0	NA	NA	NA	NA	NA	NA	NA	NA
chr7	1960245	1959525	0.77	1960250	0.65	1941885	0.97	1959180	0.8	1959180	0.71
chr7	1982185	1996294	0.05	NA	NA	NA	NA	NA	NA	NA	NA
chr7	1992822	1992828	1.0	1992828	1.0	2036319	0.13	1992828	1.0	1960681	0.67
chr7	2019904	2019903	0.67	2019903	1.0	2042309	0.33	NA	NA	2019903	0.71
chr7	2020763	2020762	0.95	2020762	0.99	2020762	0.97	2020762	1.0	2020762	0.99
chr7	2021764	2021763	0.69	2021763	1.0	NA	NA	2021763	1.0	NA	NA
chr7	2022553	2022557	0.97	2022557	1.0	2022557	1.0	2022557	0.91	2022557	0.99
chr7	2024109	2024108	0.73	1988526	0.5	2024108	1.0	NA	NA	2058704	0.25
chr7	2029575	2029574	0.42	2029574	1.0	2029574	1.0	2001476	1.0	2029574	0.67
chr7	2034222	2034668	0.82	2016837	0.91	2021686	0.88	2034668	0.84	2033343	0.86
chr7	2037768	2037767	1.0	NA	NA	2037767	1.0	NA	NA	NA	NA
chr7	2042108	2043105	0.7	2042107	0.96	2030919	1.0	2042107	1.0	2042107	0.57
chr7	2042882	2049178	0.77	2042901	0.8	2042907	0.91	2042907	0.72	2042901	0.48
chr7	2046380	2077312	0.07	NA	NA	NA	NA	NA	NA	NA	NA
chr7	2055670	2068014	0.76	2067627	0.84	2065959	0.93	2064033	0.82	2068401	0.55
chr7	2056394	2040109	0.71	2060170	0.64	2056394	0.93	2054705	0.77	2060170	0.85
chr7	2061339	2061354	0.94	2061354	0.68	2050418	0.96	2061354	0.61	2061354	0.74
chr7	2091776	2091775	0.78	2091775	0.97	2091775	0.95	2091775	0.94	2091775	0.91
chr7	2093073	2100641	0.56	2091816	1.0	2060211	0.69	2072832	0.98	2072832	0.97
chr7	2095027	2081639	0.94	2095026	1.0	2081478	0.79	2095026	0.96	2095026	0.96
chr7	2095377	2081639	0.95	2072539	1.0	2081478	0.98	2062257	1.0	2094671	1.0
chr7	2105970	2106876	0.84	NA	NA	2105969	0.73	NA	NA	NA	NA
chr7	2112864	2112863	0.37	2091816	0.84	2063148	1.0	2089689	0.76	2111734	0.98
chr7	2123305	2122214	0.8	2120182	0.98	2120182	0.9	2122214	0.97	2120182	0.95
chr7	2160234	2160233	0.64	2160233	0.97	2160233	1.0	2160233	0.94	2160233	0.86
chr7	2160635	2117824	1.0	2160634	1.0	2160634	1.0	2117824	1.0	2117824	0.42
chr7	2162592	2162602	0.98	2157089	1.0	2162591	0.74	2162602	0.96	2157089	0.9
chr7	2162709	2162069	0.73	2162708	0.6	2162708	0.91	2162708	0.62	2162708	0.79
chr7	2162871	2162871	0.63	2162872	0.77	2131778	0.48	2162872	0.71	2161174	0.48
chr7	2167553	2162708	0.78	2167552	0.44	2167552	1.0	2165303	0.72	2157089	1.0
chr7	2167731	2167730	0.98	2167730	0.64	2167730	1.0	2167730	1.0	2167730	1.0
chr7	2168282	2165930	0.89	2155591	1.0	2131778	1.0	2149581	0.97	2160775	0.99
chr7	2176581	2126624	0.5	2155591	1.0	2131778	1.0	2149581	1.0	2176580	1.0
chr7	2178889	2178898	0.59	2157089	0.73	2178888	0.6	2178898	0.82	2178888	0.5
chr7	2179529	2179528	0.55	2155591	1.0	2179528	0.83	2179528	0.97	2179528	0.95
chr7	2179974	2179982	0.97	2179982	0.97	2154972	1.0	2179982	0.99	2179982	0.99
chr7	2181813	2183642	0.73	2174552	0.89	2154972	0.88	2160329	0.91	2160538	0.88
chr7	2183213	2164593	0.04	2170600	1.0	2229694	0.02	NA	NA	2158566	0.67
chr7	2183898	2183910	0.8	2183910	1.0	NA	NA	NA	NA	2168769	0.09
chr7	2183911	2162077	0.8	2232550	0.08	2183910	0.73	NA	NA	2183910	0.8
chr7	2194117	2152895	0.5	NA	NA	NA	NA	2194116	0.66	NA	NA
chr7	2195088	2191709	0.67	2195087	0.75	2195087	0.95	2190066	0.7	2195087	0.74
chr7	2222076	2222075	0.63	2217167	0.97	2222075	0.77	2217167	0.56	2217167	1.0
chr7	2226987	2226986	0.94	2226986	1.0	2229694	0.45	2226986	0.79	2226986	0.67
chr7	2228024	2228026	0.99	2228026	1.0	2213538	1.0	2228026	1.0	2228026	0.97
chr7	2228663	2228662	0.99	2228662	1.0	2228662	0.98	2228662	0.96	2228662	0.99
chr7	2228746	2228745	1.0	2228745	0.99	2228745	0.97	2228745	1.0	2228745	1.0
chr7	2233811	2233979	0.64	2236750	0.91	2232345	0.97	2233979	0.89	2233979	0.9
chr7	2233980	2233979	0.97	2233979	1.0	2232345	0.99	2233979	0.97	2233979	1.0
chr7	2236230	2236229	1.0	NA	NA	NA	NA	2236229	1.0	NA	NA
chr7	2237018	2237027	0.96	2237027	1.0	2220399	1.0	2237027	0.92	2231640	0.58
chr7	2241449	2241448	0.75	2240996	0.68	2243329	0.7	2240470	0.66	2240996	0.66
chr7	2245838	2245837	0.99	2245837	0.99	2245837	0.94	2245837	0.96	2245837	1.0
chr7	2248548	2248547	0.84	2248547	0.93	2244781	0.78	2248547	0.89	2248547	0.91
chr7	2259920	2236443	1.0	NA	NA	NA	NA	2212111	1.0	NA	NA
chr7	2259983	2259982	1.0	NA	NA	NA	NA	NA	NA	2239086	1.0
chr7	2263720	2263719	1.0	2263719	0.68	2263719	1.0	2263719	1.0	2263719	0.8
chr7	2265036	2216339	1.0	2262746	1.0	2258591	1.0	2262746	1.0	2262746	1.0
chr7	2266352	2266351	0.98	2266351	0.99	2266351	0.98	2266351	0.99	2266351	1.0
chr7	2269524	2277489	0.56	2262746	0.12	2258591	0.36	2240052	0.82	2287174	0.81
chr7	2272373	2272377	0.76	2245017	0.6	2282521	1.0	2272377	0.6	2272377	0.93
chr7	2273903	2273902	0.9	2273902	0.83	2273902	1.0	2273902	0.65	2273902	1.0
chr7	2275998	2275997	1.0	2262746	0.93	2275997	1.0	2262746	1.0	2275997	1.0
chr7	2276643	2276642	0.53	2276315	0.96	2276642	0.94	2276642	0.93	2276642	0.99
chr7	2277637	2277636	0.99	2274992	0.94	2277636	0.98	2275373	0.98	2277636	1.0
chr7	2277811	2277810	0.98	2277810	1.0	2277810	1.0	2276315	0.98	2277810	0.99
chr7	2278585	2278584	1.0	2312811	0.5	NA	NA	NA	NA	NA	NA
chr7	2280478	2280477	0.99	2233012	0.5	2232886	0.5	2268081	0.79	2280477	1.0
chr7	2280793	2280792	0.76	2280792	0.91	2283532	0.92	2280792	0.83	2280792	0.94
chr7	2281433	2281432	0.86	2273447	0.08	2248547	0.01	2307273	0.67	2281432	1.0
chr7	2283121	2247634	0.8	2272010	0.67	2330957	0.11	2247634	1.0	2272010	0.75
chr7	2286008	2286007	0.53	2286007	1.0	2286007	1.0	2286007	0.6	2286007	0.67
chr7	2286521	2286521	0.76	2286521	0.99	2286521	0.81	2286521	0.97	2287787	0.63
chr7	2287753	2287784	0.7	NA	NA	NA	NA	2247634	1.0	NA	NA
chr7	2287770	2287784	0.7	NA	NA	NA	NA	2247634	1.0	NA	NA
chr7	2287895	2287894	0.71	2287894	1.0	2285258	0.5	2287894	1.0	2287894	0.94
chr7	2288348	2299391	0.36	2288347	0.47	2288347	0.81	2285672	0.52	2288347	0.92
chr7	2290511	2290510	1.0	NA	NA	2290510	1.0	2290510	1.0	2290510	1.0
chr7	2291298	2268471	0.2	NA	NA	NA	NA	2252186	1.0	2291297	1.0
chr7	2292415	2292414	1.0	2292414	1.0	NA	NA	2292414	1.0	2291151	0.86
chr7	2293967	2292704	0.97	2293966	1.0	2293384	1.0	2292704	0.97	2293966	1.0
chr7	2295403	2295402	0.77	2302434	0.72	2295402	0.97	2295592	0.77	2295402	0.57
chr7	2298674	2298684	1.0	NA	NA	NA	NA	NA	NA	2298684	1.0
chr7	2300634	2259562	1.0	2300629	1.0	NA	NA	NA	NA	NA	NA
chr7	2305361	2305110	0.93	2305110	1.0	NA	NA	2305110	1.0	NA	NA
chr7	2307274	2307273	0.93	2307273	0.97	2307273	0.95	2307273	0.97	2307273	0.95
chr7	2308036	2308073	0.9	2308048	1.0	2262008	0.25	2268587	1.0	2352194	0.4
chr7	2311940	2311939	1.0	NA	NA	2311939	0.91	NA	NA	NA	NA
chr7	2313524	2313523	0.93	2310816	0.72	2313176	0.46	2313523	0.87	2309599	0.69
chr7	2315476	2315489	0.5	2284891	0.67	2303746	1.0	2315475	0.84	2286073	1.0
chr7	2315595	2315594	0.97	NA	NA	NA	NA	2308230	1.0	2315594	1.0
chr7	2315659	2322742	1.0	2350789	0.17	NA	NA	NA	NA	NA	NA
chr7	2318524	2318536	0.48	2318523	0.45	NA	NA	2318523	1.0	2318536	1.0
chr7	2318847	2317649	0.97	2318846	0.97	2318609	0.98	2318846	1.0	2318846	0.96
chr7	2319815	2320283	0.95	2319814	0.96	2319814	0.93	2319814	0.98	2319814	0.96
chr7	2319981	2271611	1.0	NA	NA	NA	NA	2319980	1.0	NA	NA
chr7	2321428	2346572	0.31	NA	NA	2279444	0.64	2283120	0.5	2362706	0.33
chr7	2321714	2322877	0.62	2321827	0.91	2321827	0.71	2322734	0.77	2321827	0.53
chr7	2322694	2312763	0.8	NA	NA	NA	NA	NA	NA	NA	NA
chr7	2322855	2322860	0.99	2322860	1.0	2322860	0.99	2322860	1.0	2322860	1.0
chr7	2323017	2321422	0.93	2276942	1.0	2323016	1.0	2308229	0.87	2323016	0.86
chr7	2326673	2326672	0.88	NA	NA	NA	NA	NA	NA	NA	NA
chr7	2327407	2327414	0.95	NA	NA	2327414	1.0	2309052	0.75	NA	NA
chr7	2328052	2315052	0.8	2328047	1.0	2328047	0.79	NA	NA	NA	NA
chr7	2329086	2329085	0.73	2329108	0.75	2329108	0.96	2329108	0.75	2329108	0.95
chr7	2329271	2324718	0.8	2329324	1.0	2329299	0.78	2311794	1.0	2329280	1.0
chr7	2329832	2331321	0.85	2329831	0.99	2329831	0.97	2329831	1.0	2329831	0.98
chr7	2331706	2330851	0.47	2331321	0.81	2327810	0.58	2333241	0.6	2336569	0.45
chr7	2334403	2333546	0.1	2316525	0.04	NA	NA	2334402	1.0	NA	NA
chr7	2335196	2335207	0.83	2335207	1.0	2335207	1.0	2335207	0.98	2335207	0.96
chr7	2336106	2336569	0.97	2336569	1.0	2336105	0.99	2336105	1.0	2336105	0.96
chr7	2337009	2336569	0.84	2336569	0.99	2337008	0.98	2336105	0.98	2336734	0.96
chr7	2337447	2337446	0.99	2337446	0.99	2336799	0.99	2337446	1.0	2336734	0.98
chr7	2337853	2337852	0.56	2337008	0.97	2336799	0.96	2337008	0.94	2337008	0.96
chr7	2338462	2338461	0.8	2338461	0.97	2338461	0.96	2338461	0.91	2338461	0.98
chr7	2339373	2339372	0.94	2301970	1.0	NA	NA	2339372	0.75	NA	NA
chr7	2340066	2335744	0.5	2340419	0.6	2340065	0.82	2340065	0.85	2340065	0.97
chr7	2340239	2340238	0.71	2340238	0.44	NA	NA	2291934	0.75	2340238	0.91
chr7	2340420	2340419	1.0	2340419	1.0	2340065	0.84	NA	NA	2382039	0.17
chr7	2342656	2342655	0.83	2308497	0.5	NA	NA	2293578	1.0	NA	NA
chr7	2344612	2344611	0.87	2344611	0.72	2344611	0.56	2344611	1.0	2344611	1.0
chr7	2345681	2345680	0.9	2345680	1.0	2345680	0.99	2345680	0.98	2345680	0.96
chr7	2348791	2348790	0.94	2309986	1.0	NA	NA	NA	NA	NA	NA
chr7	2349204	2349683	0.95	2349209	0.64	2331401	0.5	2349209	0.5	2349209	1.0
chr7	2349447	2349435	0.89	NA	NA	2330138	1.0	2334979	0.89	NA	NA
chr7	2350653	2350652	1.0	NA	NA	2323497	0.75	2350652	1.0	2350652	0.82
chr7	2351906	2351910	0.36	2351910	0.75	2351910	0.55	2351910	0.73	2351910	0.67
chr7	2352839	2352838	1.0	2356249	0.85	2352838	1.0	2352838	1.0	2352838	0.89
chr7	2356603	2356613	0.72	2354681	0.9	2356602	0.5	2356602	0.46	2354793	0.75
chr7	2358102	2358101	0.46	NA	NA	NA	NA	2313935	0.67	2358101	0.95
chr7	2361415	2350354	1.0	2361414	1.0	NA	NA	NA	NA	2361414	1.0
chr7	2361933	2370935	0.61	2361617	0.95	2361617	0.99	2367290	0.85	2361617	0.88
chr7	2361939	2370935	0.57	2361617	0.8	2361617	0.83	2367290	0.73	2361617	0.6
chr7	2367103	2367102	0.64	2367102	0.95	2370935	0.93	2367102	0.88	2367102	0.94
chr7	2367477	2357753	1.0	NA	NA	NA	NA	NA	NA	NA	NA
chr7	2370127	2367841	0.09	NA	NA	NA	NA	NA	NA	NA	NA
chr7	2371065	2389020	0.17	NA	NA	NA	NA	NA	NA	2385664	1.0
chr7	2376333	2376332	0.59	2372397	0.83	2376332	0.68	2365671	0.82	2384251	0.64
chr7	2383191	2383198	0.91	NA	NA	NA	NA	2356615	1.0	NA	NA
chr7	2385643	2353246	0.28	2385664	0.81	2356853	0.28	2385664	0.58	2385664	0.76
chr7	2391198	2391197	0.85	2391197	0.99	2391197	0.67	2391197	0.92	2391197	0.48
chr7	2392898	2392897	0.8	2393162	0.95	2392508	0.94	2394887	0.95	2393296	0.94
chr7	2393524	2388186	0.67	NA	NA	NA	NA	NA	NA	NA	NA
chr7	2394153	2393860	0.7	2394152	0.64	2388523	1.0	2393860	0.95	2391480	1.0
chr7	2394960	2394959	0.35	2389744	0.87	2391696	0.82	2389744	0.57	2399832	0.7
chr7	2396164	2393781	0.67	2396164	0.4	2378558	0.33	2396164	1.0	NA	NA
chr7	2397401	2396533	0.81	2388951	0.23	2388523	0.88	2397889	0.47	2391480	0.99
chr7	2397887	2397886	0.94	2398891	0.99	2397886	1.0	2399277	0.97	2397886	0.94
chr7	2399140	2399139	0.88	2399139	0.94	NA	NA	2399139	1.0	2399139	0.97
chr7	2399921	2399942	0.63	2399942	0.83	2388523	0.9	2399942	0.87	2400041	0.88
chr7	2401082	2401082	0.5	2391105	0.85	2432794	0.83	2391105	0.47	2394094	0.94
chr7	2402539	2402538	0.59	2402555	0.92	2402611	0.94	2402555	0.82	2402555	0.74
chr7	2402937	2448695	0.09	2387254	0.06	2414386	1.0	2380885	0.5	NA	NA
chr7	2407038	2406794	0.63	2401163	0.76	2407037	0.56	2407037	0.55	2407037	0.7
chr7	2409626	2409625	0.62	2410345	0.84	2399277	0.84	2410345	0.84	2409625	0.88
chr7	2409948	2409947	0.8	NA	NA	NA	NA	NA	NA	2409947	0.87
chr7	2412899	2412898	0.87	2412898	0.92	2412898	0.74	2412898	0.91	2412898	0.86
chr7	2413724	2413723	0.41	2413723	0.42	2413723	0.4	2413723	0.47	2413723	0.3
chr7	2414270	2414091	0.96	NA	NA	NA	NA	2414091	0.67	NA	NA
chr7	2415366	2415365	0.97	2415314	0.94	2416431	0.91	2415365	0.95	2415365	0.89
chr7	2415607	2425304	0.67	2415618	0.9	2388523	0.71	2415618	0.72	2415612	0.93
chr7	2417227	2417226	0.86	2378138	0.28	2417226	0.71	2417226	0.85	2417226	0.87
chr7	2418778	2418468	0.99	2418764	1.0	2418468	1.0	2418468	1.0	2418468	1.0
chr7	2419402	2419401	0.72	2418074	0.91	2419401	0.95	2410345	0.92	2417164	0.89
chr7	2419708	2419707	0.63	2420990	0.88	2419707	0.73	2419707	0.76	2418494	0.71
chr7	2422240	2422249	0.69	NA	NA	NA	NA	2422249	1.0	NA	NA
chr7	2422867	2422843	0.89	2422866	0.71	2388523	0.82	2422843	0.91	2415612	0.92
chr7	2425204	2418468	0.8	2409354	0.82	2425203	0.86	2425452	0.89	2425203	0.88
chr7	2425692	2415618	0.26	2386716	1.0	2405835	0.88	2425691	1.0	2421227	0.85
chr7	2426633	2413144	0.96	NA	NA	NA	NA	NA	NA	2418515	0.5
chr7	2427197	2398606	0.97	NA	NA	NA	NA	2386954	1.0	2398110	0.25
chr7	2428198	2428197	0.84	2410098	0.98	2428197	0.98	2428197	0.98	2428197	0.96
chr7	2437714	2400056	0.37	2410345	0.55	2419401	0.65	2392532	0.48	2437732	0.37
chr7	2439420	2439419	0.9	NA	NA	2439419	0.5	2439419	1.0	2439419	1.0
chr7	2440406	2439327	0.27	2440405	0.83	NA	NA	2440405	0.75	2440405	1.0
chr7	2442923	2442928	1.0	2442928	1.0	NA	NA	NA	NA	NA	NA
chr7	2447781	2447780	0.57	NA	NA	2447780	1.0	2433095	0.5	NA	NA
chr7	2448747	2445588	0.94	2448746	0.97	2448746	0.92	2445588	0.97	2448746	0.99
chr7	2448917	2448916	1.0	2448916	1.0	NA	NA	2448916	1.0	2448916	1.0
chr7	2450298	2450297	0.85	2468749	0.67	2455202	0.67	2450297	0.83	2450297	0.72
chr7	2450434	2424944	0.67	NA	NA	NA	NA	NA	NA	NA	NA
chr7	2453324	2453323	0.85	2453323	0.8	2453323	0.79	2453323	0.8	2453323	0.74
chr7	2454921	2454920	0.91	2454920	0.56	NA	NA	2454920	0.5	2454920	1.0
chr7	2455481	2455480	0.85	2455480	0.96	2458295	0.87	2455480	0.95	2455373	0.94
chr7	2456010	2463635	1.0	NA	NA	NA	NA	NA	NA	NA	NA
chr7	2456305	2455966	0.75	2456304	0.96	2456304	1.0	2456304	0.86	2456304	0.43
chr7	2456674	2461817	0.64	2460135	0.73	2461301	0.74	2467448	0.66	2456673	0.73
chr7	2459125	2459124	1.0	2459124	1.0	2459124	0.97	2459124	0.98	2459124	0.95
chr7	2459418	2460135	0.49	2459417	0.96	2459417	1.0	2459417	0.95	2459417	0.96
chr7	2464558	2499254	0.11	NA	NA	2476510	0.5	NA	NA	NA	NA
chr7	2466772	2466646	0.45	2466771	0.98	2466771	0.43	2465321	0.58	2465321	0.8
chr7	2467133	2467132	0.78	2467132	0.99	2467132	0.94	2467132	0.89	2467132	0.99
chr7	2469680	2470498	0.4	2470135	0.78	2469722	0.47	2463073	0.47	2470135	0.78
chr7	2469772	2469790	0.52	2469860	0.9	2469860	0.81	2469860	0.85	2472910	0.69
chr7	2469802	2469790	0.65	2469801	0.55	2469801	0.33	2469790	0.66	2469801	0.93
chr7	2469826	2453198	1.0	NA	NA	NA	NA	NA	NA	NA	NA
chr7	2473768	2461794	0.17	NA	NA	NA	NA	NA	NA	2473767	1.0
chr7	2481924	2445790	1.0	NA	NA	NA	NA	NA	NA	2481923	1.0
chr7	2485615	2465057	1.0	2485621	1.0	2485621	1.0	NA	NA	2485621	1.0
chr7	2495412	2495229	0.37	2495157	0.72	2495267	0.45	2495157	0.64	2484517	0.55
chr7	2496829	2498350	0.53	NA	NA	NA	NA	2451613	1.0	2491834	0.2
chr7	2501200	2502623	0.95	2501203	1.0	2501203	0.84	2502354	0.94	2501203	0.9
chr7	2513217	2513247	0.76	2513247	0.91	2513247	0.79	2513247	0.73	2513247	0.71
chr7	2537730	2537729	0.83	NA	NA	2537729	1.0	2537743	0.57	2537729	1.0
chr7	2545497	2546461	0.71	2545520	0.71	2546461	0.92	2546461	0.63	2542360	0.73
chr7	2548094	2548093	0.91	2548005	0.98	2548005	1.0	2548005	0.97	2540057	0.98
chr7	2548669	2548668	0.98	2541945	0.98	2541945	1.0	2541945	0.62	2548668	1.0
chr7	2548966	2548965	1.0	NA	NA	2548965	1.0	2534978	1.0	2548965	1.0
chr7	2549524	2535842	1.0	2549528	0.76	2549528	0.67	2534598	0.5	NA	NA
chr7	2550164	2551531	0.98	2547979	0.99	2547979	1.0	2547979	0.95	2550174	0.97
chr7	2550532	2550531	0.81	2529035	0.6	2550531	1.0	2539407	0.46	2550531	0.71
chr7	2551241	2551240	0.67	2551261	0.42	2551240	0.62	2551261	0.68	2551261	0.68
chr7	2551530	2525355	0.5	NA	NA	NA	NA	2536928	1.0	2542870	1.0
chr7	2552561	2586533	0.27	2539290	1.0	2601500	0.06	2552560	1.0	2539290	1.0
chr7	2552744	2552743	1.0	2552743	1.0	2552743	0.64	2552743	1.0	2548668	0.92
chr7	2552904	2552903	0.96	2552903	0.6	2552903	0.95	2552903	0.65	2552903	0.69
chr7	2553650	2553649	0.76	NA	NA	NA	NA	NA	NA	2551173	1.0
chr7	2553809	2553814	0.87	2553814	0.33	2533527	1.0	2553814	0.84	2553814	0.9
chr7	2556403	2556402	0.3	NA	NA	2563300	1.0	NA	NA	2535344	0.5
chr7	2557151	2557150	1.0	NA	NA	NA	NA	NA	NA	2525896	1.0
chr7	2557510	2557509	0.55	2557509	0.99	2557509	0.98	2557509	0.95	2557509	1.0
chr7	2558246	2558245	0.5	2558245	0.91	2558245	0.97	2558245	0.72	2558245	0.95
chr7	2561423	2561422	0.81	2561422	0.53	NA	NA	2561422	0.66	2561422	0.57
chr7	2562234	2562233	0.76	2562233	0.99	2561385	0.91	2562233	0.98	2562233	0.95
chr7	2562285	2565027	0.86	2564260	0.97	2559720	0.94	2565027	0.97	2564260	0.99
chr7	2562594	2562593	0.97	2562855	0.77	2562593	0.94	2562593	0.65	2562593	0.84
chr7	2562856	2562855	0.37	2562855	0.96	2562855	0.48	2562855	0.99	2562855	0.99
chr7	2563375	2535539	0.45	2566271	0.53	2563374	0.86	2566271	0.52	2565242	0.74
chr7	2563376	2566271	0.45	2566271	0.52	2563374	0.86	2566271	0.54	2562233	0.76
chr7	2564598	2564597	0.48	2577417	1.0	2524480	0.67	2534978	0.4	2564597	1.0
chr7	2565229	2558729	0.84	2564260	0.97	2564260	0.98	2565027	1.0	2565235	0.77
chr7	2566293	2566292	0.95	2566292	0.74	2566292	0.77	2566292	0.66	2566292	0.79
chr7	2571023	2571022	0.95	2571022	0.99	2552095	1.0	2571022	0.96	2571022	0.98
chr7	2573186	2577847	0.17	NA	NA	NA	NA	NA	NA	NA	NA
chr7	2579042	2572379	0.53	2533654	0.22	2535305	0.16	2617917	0.5	2593207	0.5
chr7	2579701	2579700	0.52	2567705	0.7	2578858	0.78	2579729	0.53	2567705	0.66
chr7	2580294	2580293	0.47	2578858	0.84	2578858	0.94	2581711	0.81	2578858	0.87
chr7	2580613	2580612	1.0	NA	NA	2580612	1.0	NA	NA	2535305	0.2
chr7	2581711	2581711	0.64	2578858	0.79	2581711	0.99	2581711	0.86	2578858	0.83
chr7	2585049	2581741	0.74	2578436	0.85	2580709	0.79	2582938	0.77	2580709	0.75
chr7	2596311	2595421	0.69	2596314	0.6	2591371	0.17	2596314	0.71	2596314	0.19
chr7	2596400	2596399	0.84	2608964	0.9	2596399	0.99	2601841	0.92	2601263	0.88
chr7	2599786	2599789	1.0	2599789	1.0	2577722	0.5	2599789	1.0	2599789	0.86
chr7	2600094	2600093	1.0	NA	NA	NA	NA	NA	NA	NA	NA
chr7	2601415	2601425	0.97	2601425	1.0	2601425	1.0	2601425	1.0	2601425	1.0
chr7	2603990	2603244	0.61	2603989	0.92	2603989	0.84	2603244	0.83	2603989	0.83
chr7	2605622	2598555	0.56	2605498	0.92	2605498	0.9	2604885	0.69	2605498	0.9
chr7	2607523	2576958	0.2	NA	NA	NA	NA	NA	NA	NA	NA
chr7	2609312	2609276	0.8	2609276	0.79	2608634	0.94	2609276	0.81	2609276	0.82
chr7	2615291	2610039	0.38	2613394	0.83	2615291	0.89	2615291	0.83	2615291	0.87
chr7	2616285	2616284	0.89	2616284	1.0	2656075	0.25	2616284	1.0	2616284	1.0
chr7	2618194	2618193	1.0	NA	NA	2618219	0.57	NA	NA	NA	NA
chr7	2619058	2619057	0.98	2619057	1.0	2619057	0.98	2619057	1.0	2619057	0.99
chr7	2621571	2658105	0.5	2621570	1.0	NA	NA	2621570	1.0	NA	NA
chr7	2624827	2624833	1.0	NA	NA	NA	NA	NA	NA	2577533	0.33
chr7	2625581	2628251	0.45	2625554	0.87	2625567	0.62	2625554	0.61	2625554	0.67
chr7	2631981	2632932	0.67	2623007	0.08	NA	NA	2669263	0.8	2602050	0.3
chr7	2642736	2642748	0.62	2604756	0.29	2642748	0.81	2642748	0.72	2642748	0.74
chr7	2643355	2643354	0.48	2643354	0.83	2642307	0.86	2643354	0.64	2642307	0.75
chr7	2646020	2646019	1.0	2646019	0.99	2646019	1.0	2646019	0.96	2646019	0.98
chr7	2654423	2654422	0.98	2696402	0.5	NA	NA	2654422	1.0	NA	NA
chr7	2654478	2654478	1.0	2654478	0.98	2654478	0.99	2654478	1.0	2654478	0.99
chr7	2659891	2659890	0.85	NA	NA	2659890	1.0	2654414	1.0	NA	NA
chr7	2665425	2665424	1.0	NA	NA	NA	NA	2618404	1.0	2665424	0.25
chr7	2667577	2667576	0.97	NA	NA	NA	NA	2667576	1.0	2712425	0.05
chr7	2668686	2668685	0.48	2669580	0.78	2668685	0.88	2669284	0.78	2668685	0.74
chr7	2669391	2669390	0.58	2669390	0.93	2665538	0.67	2670361	0.63	2669390	0.78
chr7	2672990	2635383	1.0	2672989	1.0	2634881	1.0	2672989	1.0	2672989	0.73
chr7	2684178	2684177	0.99	2684177	1.0	2679725	1.0	2680323	1.0	2677619	1.0
chr7	2684873	2684872	0.89	2684872	0.99	2684872	0.66	2684872	0.93	2684872	0.86
chr7	2685560	2685559	0.95	2685559	0.99	2685559	0.99	2685559	0.91	2685559	0.94
chr7	2687326	2687325	0.73	2687325	1.0	2655564	0.67	2687325	0.8	2687325	0.8
chr7	2690222	2690221	0.63	2690225	0.5	2690221	0.19	2690221	0.83	2690221	0.8
chr7	2693096	2693095	0.97	2653964	1.0	NA	NA	2693095	1.0	NA	NA
chr7	2693388	2693387	1.0	NA	NA	NA	NA	NA	NA	NA	NA
chr7	2694656	2694672	1.0	2694672	0.96	2694672	0.99	2694672	0.96	2694672	0.96
chr7	2696012	2696012	0.3	2696029	0.92	2696029	0.95	2696029	0.9	2696029	0.9
chr7	2696258	2696257	0.47	2696296	0.63	2696257	0.75	2696296	0.48	2696296	0.67
chr7	2696883	2696887	0.87	2696889	0.86	2695940	0.89	2696887	0.58	2696887	0.65
chr7	2698222	2698221	1.0	NA	NA	2697572	1.0	NA	NA	2698221	1.0
chr7	2699526	2699531	0.65	2699531	0.79	2699383	0.95	2699383	0.82	2699531	0.81
chr7	2701229	2701331	0.92	2701228	0.91	2701228	0.68	2701228	0.6	2701228	0.97
chr7	2719009	2719008	0.49	2718590	0.88	2718524	0.8	2718590	0.85	2718590	0.8
chr7	2719684	2719683	0.81	2721519	0.92	2721519	0.93	2720374	0.96	2719683	0.98
chr7	2720703	2720703	0.61	2720700	0.61	2720703	0.86	2720700	0.75	2715042	0.72
chr7	2721716	2721715	0.79	2722492	0.69	2719839	0.54	2718707	0.78	2721715	0.6
chr7	2722275	2722274	0.73	2722274	0.87	2722492	0.72	2722274	0.91	2722274	0.85
chr7	2722979	2722989	0.97	2720817	0.78	2699522	0.2	2723004	0.93	2720817	1.0
chr7	2737813	2732037	0.33	NA	NA	NA	NA	NA	NA	NA	NA
chr7	2738284	2738283	0.7	2738283	0.98	2738283	0.98	2738283	0.98	2738283	0.98
chr7	2739479	2739495	0.89	2739495	1.0	2739495	0.95	2739495	1.0	2739495	0.99
chr7	2741046	2741045	0.93	2741045	0.81	2741045	0.93	2741045	0.89	2741045	0.91
chr7	2753155	2753154	0.58	2734491	0.85	2713387	0.16	2752890	0.79	2752890	0.74
chr7	2754583	2754582	0.76	2754582	0.97	2741045	0.78	2754582	0.99	2754582	0.98
chr7	2756605	2756605	0.67	2756605	0.84	2756280	0.95	2736084	0.79	2754582	0.81
chr7	2759141	2770844	0.63	2735454	0.57	2755896	0.33	2776903	0.64	2720691	0.44
chr7	2763192	2783139	0.29	2752379	0.74	2765380	0.85	2785957	0.75	2765380	0.75
chr7	2764245	2763403	0.49	2764244	0.92	2764244	0.82	2763309	0.8	2764244	0.97
chr7	2765151	2765150	0.96	2765150	0.89	2765150	0.6	2765150	0.47	2765150	0.79
chr7	2765616	2765150	0.84	2758370	0.86	2755896	1.0	2744549	0.91	2758370	0.93
chr7	2766388	2766387	0.86	2766387	0.95	2765380	0.96	2766387	0.8	2766387	0.95
chr7	2768667	2756248	0.4	2756248	0.61	2767614	0.8	2756248	0.71	2767614	0.69
chr7	2772560	2772559	0.88	2769696	0.88	2772559	1.0	2744549	0.81	2769696	0.84
chr7	2779506	2779505	0.75	NA	NA	2779505	1.0	2757760	1.0	2779505	1.0
chr7	2781408	2781412	0.33	2736084	0.48	2780569	0.46	2741615	0.59	2754582	0.46
chr7	2783650	2786288	0.72	2785957	0.74	2785073	0.79	2786288	0.83	2786288	0.74
chr7	2786556	2786555	1.0	NA	NA	2786555	1.0	2786555	1.0	NA	NA
chr7	2788153	2769098	0.66	2788152	0.93	2788152	1.0	2788152	0.91	2788152	1.0
chr7	2790975	2790974	0.89	2790974	0.88	2790974	0.89	2790974	0.87	2790974	0.95
chr7	2795628	2795644	0.35	2795627	0.96	2795627	0.99	2790864	0.82	2795816	0.96
chr7	2795817	2796385	0.83	2796021	0.88	2796385	0.98	2796021	0.89	2795235	0.92
chr7	2797445	2797444	0.49	2797444	0.96	2797444	0.53	2748987	0.89	2797444	0.67
chr7	2804907	2810948	0.87	2804906	0.94	2804906	1.0	2804906	0.96	2804906	0.86
chr7	2807586	2807585	0.71	2807585	0.88	2807585	0.29	2807585	0.8	2807585	0.69
chr7	2810902	2818814	0.57	2816899	0.74	2810901	0.65	2818606	0.76	2810901	0.66
chr7	2812636	2811009	0.47	2818242	0.51	2818242	0.77	2786571	0.44	2818242	0.39
chr7	2814636	2818606	0.54	2814635	0.97	2814635	0.96	2814635	0.93	2814635	0.94
chr7	2820402	2818606	0.64	2819427	0.95	2820401	0.93	2820583	0.93	2819427	0.94
chr7	2829074	2829073	0.97	2829073	1.0	2829073	0.95	2829073	1.0	2829073	0.99
chr7	2830954	2830953	0.82	2830953	0.43	2830953	0.97	2829888	0.51	2830959	0.63
chr7	2838142	2838141	0.96	2838141	1.0	NA	NA	2838141	0.33	NA	NA
chr7	2838281	2838280	0.77	2835392	0.86	2838382	0.98	2829096	0.76	2836119	0.87
chr7	2840854	2791253	1.0	NA	NA	NA	NA	NA	NA	NA	NA
chr7	2841143	2791253	0.98	2841161	1.0	2841161	1.0	NA	NA	NA	NA
chr7	2842152	2796390	0.17	NA	NA	NA	NA	NA	NA	NA	NA
chr7	2846621	2846638	0.63	2846401	0.74	2840367	0.88	2846631	0.53	2797439	0.57
chr7	2851313	2852188	0.81	2847650	0.91	2851312	0.9	2850311	0.91	2851140	0.82
chr7	2851575	2852750	0.8	2849400	0.92	2851140	0.96	2851583	0.87	2852727	0.91
chr7	2852900	2845688	0.87	2845359	0.94	2851140	0.95	2850481	0.92	2850481	0.89
chr7	2854051	2854050	0.81	2854050	0.68	2854050	0.8	2854050	0.85	2854050	0.73
chr7	2855189	2846122	0.31	2855202	0.94	2855202	0.4	2855202	0.63	2855202	0.7
chr7	2855244	2855239	0.55	2855239	1.0	NA	NA	2855239	0.93	2855239	0.86
chr7	2855436	2854800	0.72	2855993	0.85	2855435	0.95	2856150	0.78	2850481	0.83
chr7	2856843	2844816	0.5	NA	NA	NA	NA	2814907	1.0	NA	NA
chr7	2857103	2857102	0.43	2857102	0.53	2857102	0.67	2857102	0.6	2875785	0.38
chr7	2858137	2856910	0.65	2858141	0.83	2858141	0.73	2859776	0.8	2858141	0.84
chr7	2858454	2859776	0.72	2858474	0.97	2858474	0.99	2858474	0.95	2858474	0.98
chr7	2859251	2812934	0.4	2850211	0.4	NA	NA	2900862	0.05	NA	NA
chr7	2860282	2860281	0.69	2860281	0.76	2860281	1.0	2860281	0.69	NA	NA
chr7	2861249	2861248	0.66	2861248	0.82	2861248	0.83	2861450	0.83	2861248	0.68
chr7	2861433	2861432	0.91	2861432	0.93	2861432	0.99	2861432	1.0	2861432	0.96
chr7	2861765	2861764	0.9	2826037	0.5	2882326	0.03	2861764	1.0	2861764	1.0
chr7	2861968	2861967	0.57	2861967	1.0	2861967	0.98	2861967	0.87	2860675	0.96
chr7	2862297	2859205	0.46	2854800	0.66	2862296	0.87	2862296	0.61	2856150	0.56
chr7	2862636	2861450	0.94	2861450	0.94	2862640	0.94	2861450	0.96	2862640	0.55
chr7	2864084	2823689	1.0	NA	NA	NA	NA	NA	NA	NA	NA
chr7	2864523	2864522	0.99	2864522	0.75	2864522	0.92	2864522	0.98	2864522	1.0
chr7	2865878	2819009	0.76	2865881	0.67	NA	NA	2816240	0.67	2865881	0.4
chr7	2867832	2867507	0.75	2870512	0.65	2867831	0.75	2867520	0.68	2868574	0.68
chr7	2869975	2869974	0.97	2869974	0.99	2869974	1.0	2869974	1.0	2869974	1.0
chr7	2874542	2874764	0.86	2874551	0.67	2841990	1.0	2874551	0.79	2874446	0.8
chr7	2877440	2875450	1.0	2877439	1.0	NA	NA	2899713	0.5	2877439	1.0
chr7	2877826	2877836	1.0	2877825	1.0	2877825	1.0	2837141	0.82	2891182	1.0
chr7	2878645	2878643	1.0	NA	NA	2878643	1.0	NA	NA	2878643	1.0
chr7	2879260	2879259	1.0	2879259	0.68	2879259	0.33	2879259	0.5	2879259	1.0
chr7	2879703	2879698	1.0	NA	NA	NA	NA	NA	NA	2853283	0.5
chr7	2880294	2880293	0.67	2878642	1.0	2880293	0.56	2880293	1.0	2861930	1.0
chr7	2884882	2884881	0.67	2884635	0.96	2884881	0.91	2884635	0.87	2884635	0.96
chr7	2885316	2885315	0.85	2885315	0.86	2885315	0.95	2885315	0.89	2885326	0.83
chr7	2887078	2886215	0.24	2887082	0.41	2887911	0.13	2887082	0.34	2887082	0.43
chr7	2887505	2887499	0.95	2887499	0.97	2887499	0.99	2887499	0.98	2887499	0.98
chr7	2888788	2887911	0.73	2887499	0.82	2887499	0.93	2887499	0.76	2887499	0.81
chr7	2889439	2889438	1.0	2889928	0.86	2861604	0.89	NA	NA	2889438	1.0
chr7	2891183	2891182	0.93	2891182	0.28	2891182	1.0	2891182	0.87	2891182	0.75
chr7	2892362	2892390	0.9	2892373	0.59	2892390	0.83	2892619	0.79	2892390	0.84
chr7	2892609	2892608	0.99	2892608	1.0	2892608	1.0	2892608	0.98	2892608	0.98
chr7	2893341	2893422	0.94	2892608	1.0	2893422	1.0	2892608	0.98	2893384	0.99
chr7	2893989	2894326	0.41	2894326	0.92	2894326	0.66	2894326	0.82	2893561	0.75
chr7	2894156	2892991	1.0	2894155	1.0	NA	NA	2894155	1.0	NA	NA
chr7	2895184	2895183	0.39	2895183	0.68	2895183	0.57	2895183	0.62	2895183	0.58
chr7	2897786	2898593	0.73	2898593	0.9	2898593	0.89	2898667	0.88	2896716	0.88
chr7	2898432	2898431	0.81	2898431	0.99	2898431	0.88	2898431	0.95	2898431	0.96
chr7	2899673	2899686	0.78	2899686	0.75	2899686	0.77	2899686	0.63	2899686	0.63
chr7	2900213	2900212	0.78	2900212	0.99	2900212	0.89	2900212	1.0	2900212	0.92
chr7	2900371	2900369	0.57	2879781	0.32	2892523	0.4	2900363	0.44	2900363	0.61
chr7	2900535	2900534	0.85	2900534	1.0	NA	NA	NA	NA	NA	NA
chr7	2900854	2901283	0.51	2900855	0.9	2900855	0.93	2900855	0.89	2900855	0.89
chr7	2908015	2908014	0.79	2908014	0.99	2908989	0.79	2910883	0.87	2910883	0.81
chr7	2910719	2910883	0.78	2911778	0.83	2911610	0.78	2910883	0.73	2906918	0.77
chr7	2912991	2912990	0.96	2912990	0.99	2912990	0.93	2912990	0.97	2912990	0.96
chr7	2916066	2916065	0.78	2871489	0.5	2908914	1.0	2914654	0.63	2874247	1.0
chr7	2916779	2916778	0.89	2916778	0.56	NA	NA	2912661	0.75	2916778	0.76
chr7	2924634	2924633	1.0	2924633	1.0	2924633	0.71	2924633	1.0	2924633	1.0
chr7	2927366	2927365	0.62	2926889	0.99	2927365	0.54	2926871	0.98	2926889	0.93
chr7	2927988	2927987	0.89	2927987	0.65	2927987	0.94	2927987	0.98	2927987	0.98
chr7	2933878	2919329	0.01	NA	NA	NA	NA	NA	NA	NA	NA
chr7	2935898	2935017	0.5	NA	NA	NA	NA	NA	NA	2939123	0.5
chr7	2942437	2942418	1.0	2900144	1.0	NA	NA	2905623	1.0	2974027	0.1
chr7	2942494	2942493	0.63	2942824	0.6	2942493	0.86	2942493	0.74	2933747	0.17
chr7	2942779	2942778	0.5	NA	NA	NA	NA	NA	NA	2942778	0.95
chr7	2945728	2945727	0.23	2945727	0.84	2945727	0.78	2942566	0.68	2946223	0.48
chr7	2953489	2953488	1.0	2953488	1.0	NA	NA	NA	NA	2953488	1.0
chr7	2955131	2955130	0.71	2955130	0.66	2955130	0.64	2955130	0.77	2955130	0.67
chr7	2957324	2957323	0.71	2975634	0.64	2957168	0.74	2957578	0.79	2957168	0.96
chr7	2957638	2957578	0.71	2957637	0.48	2957637	0.85	2957578	0.72	2957637	0.85
chr7	2959987	2960362	0.75	2959986	0.72	2957168	0.91	2960362	0.81	2960161	0.75
chr7	2961308	2960869	0.97	2961307	1.0	NA	NA	2961307	1.0	2936806	0.09
chr7	2963669	2963668	1.0	2957720	1.0	2963668	0.97	2963668	1.0	2963668	0.95
chr7	2971686	2971685	1.0	NA	NA	2937325	0.05	NA	NA	2971685	1.0
chr7	2972800	2972799	0.73	NA	NA	2972799	1.0	NA	NA	NA	NA
chr7	2976705	2976704	0.96	2927851	0.89	2976704	1.0	2974281	0.54	2976704	0.43
chr7	2977869	2977643	0.61	2977868	0.72	2977868	0.36	2977643	0.62	2977868	0.95
chr7	2980724	2980723	0.82	2980723	0.96	2980723	0.96	2980723	0.94	2980723	0.93
chr7	2983248	2983247	0.82	2983247	0.89	2983247	0.98	2983247	0.83	2983247	0.91
chr7	2985330	2985329	1.0	NA	NA	NA	NA	NA	NA	NA	NA
chr7	2986334	2986333	0.91	NA	NA	2986333	0.6	2942732	1.0	2986333	0.08
chr7	2987767	2987766	0.53	2987766	0.91	2987766	0.89	2987766	0.91	2987766	0.9
chr7	2988725	2988734	0.9	2988734	0.9	2988734	0.98	2988734	0.92	2988734	0.88
chr7	2998513	2998512	0.98	2998512	0.99	2998512	1.0	2998512	0.98	2998512	1.0
chr7	2999888	2999887	0.92	2999887	0.9	2999048	0.5	2999887	1.0	2999887	0.98
chr7	3000408	3000407	0.92	3000407	0.9	3004687	0.76	3000407	0.78	3000407	0.82
chr7	3003451	3003450	0.37	3003450	0.63	3003948	0.81	3003450	0.72	3003450	0.74
chr7	3004550	3004587	0.68	3004587	0.91	3004687	0.93	3004587	0.9	3004687	0.92
chr7	3004562	3004587	0.67	3004587	0.92	3004687	0.94	3004587	0.9	3004687	0.94
chr7	3005036	3005035	0.47	NA	NA	3005035	1.0	NA	NA	NA	NA
chr7	3006136	3004587	0.67	3011741	0.81	3006153	0.83	3006135	0.46	3006146	0.47
chr7	3007429	3007450	0.4	3006784	0.51	3007475	0.55	3007474	0.33	3003814	0.47
chr7	3009949	3006572	0.8	3009960	0.95	3007328	0.72	3011741	0.87	3009960	0.89
chr7	3009990	3051222	1.0	NA	NA	NA	NA	NA	NA	NA	NA
chr7	3010339	3007217	0.8	3008716	0.78	3010338	0.95	3008716	0.77	3008716	0.74
chr7	3015139	3015138	1.0	NA	NA	NA	NA	3016142	1.0	3058452	0.07
chr7	3015151	3015138	0.99	3030493	0.87	NA	NA	3016142	0.99	3015150	0.67
chr7	3016587	3016586	0.71	3016586	0.84	3016586	0.75	3016586	0.59	NA	NA
chr7	3017629	3017533	0.9	3017533	1.0	3016695	0.99	3017533	0.98	3017533	0.97
chr7	3018168	3018166	0.64	3013913	0.73	3020966	0.97	3013913	0.78	3013913	0.73
chr7	3019113	3022619	0.58	3019951	0.94	3019112	0.98	3019112	0.96	3019112	0.97
chr7	3021737	3010195	1.0	3021736	1.0	3021736	0.67	2983432	1.0	3021736	0.5
chr7	3023584	3023677	0.43	3023677	0.86	3023677	0.91	3023677	0.8	3023094	0.88
chr7	3026510	3026509	0.99	3026509	0.97	3025659	0.99	3026509	1.0	3026509	0.99
chr7	3026816	3026828	0.5	NA	NA	3011485	0.1	NA	NA	NA	NA
chr7	3029549	3029558	0.67	3029558	0.89	3029558	0.83	3029558	0.78	3029558	0.88
chr7	3029714	3029713	0.99	3029713	0.67	3029713	0.78	3029713	0.77	3029713	0.96
chr7	3030567	3030571	0.98	3030571	0.99	3030571	0.93	3030571	0.98	3030571	0.95
chr7	3030705	3030707	0.74	3030705	0.62	3030705	0.68	3030705	0.69	3030707	0.62
chr7	3032813	3032812	0.52	3032812	0.5	3032812	0.97	3032812	0.67	3032812	0.65
chr7	3036046	3034387	0.47	3036045	0.65	3036045	0.93	3036045	0.5	3036419	0.67
chr7	3036641	3036640	1.0	NA	NA	NA	NA	NA	NA	NA	NA
chr7	3038018	3038017	0.42	3037210	0.63	3039479	0.78	3038017	0.61	3038017	0.72
chr7	3043440	3081561	0.2	NA	NA	NA	NA	NA	NA	NA	NA
chr7	3046236	3068076	1.0	3021196	0.11	3008716	0.2	NA	NA	NA	NA
chr7	3047736	3048592	0.65	3048592	0.63	3047735	0.97	3047735	0.64	3047735	0.65
chr7	3050075	3050074	0.75	3050074	1.0	3050074	1.0	NA	NA	3050074	1.0
chr7	3051427	3051426	0.79	3051426	0.96	3051426	0.96	3051426	0.92	3051426	0.96
chr7	3053778	3053777	1.0	NA	NA	NA	NA	NA	NA	3053774	0.92
chr7	3055361	3055079	0.84	3055543	0.89	3052647	0.57	3054502	0.75	3055543	0.85
chr7	3058129	3058128	0.4	3057689	0.64	3057689	0.65	3057689	0.71	3057689	0.63
chr7	3058403	3058128	0.63	3057949	0.68	3058128	0.86	3058128	0.59	3057949	0.69
chr7	3064570	3064571	0.64	3064571	0.55	3064571	0.64	3064571	0.61	3064571	0.63
chr7	3065380	3065379	0.64	3065416	0.83	3065416	0.65	3065416	0.69	3065416	0.84
chr7	3066742	3067415	0.56	3066741	0.33	NA	NA	NA	NA	3066741	1.0
chr7	3069065	3080702	0.17	NA	NA	3025124	0.03	NA	NA	3076629	0.17
chr7	3069310	3069309	0.88	3069309	0.97	3069309	0.82	3069309	0.96	3069309	0.82
chr7	3072067	3072069	0.94	3071409	0.86	3070371	1.0	3069796	0.91	3074725	0.93
chr7	3073297	3073296	0.62	3073296	0.58	3072985	0.47	3073296	0.39	3073296	0.74
chr7	3074885	3074725	0.3	3074827	0.68	3074827	0.75	3074827	0.73	3074370	0.6
chr7	3076744	3076743	0.95	3076743	1.0	3076743	1.0	3076743	1.0	3076743	0.98
chr7	3077027	3077026	0.5	3080009	0.85	3076743	0.75	3076743	0.82	3076743	0.78
chr7	3079890	3079890	0.73	3079888	0.7	3079888	0.79	3079888	0.75	3079888	0.52
chr7	3080916	3080915	0.35	3080915	0.74	3080915	0.85	3080915	0.74	3080915	0.69
chr7	3081755	3079888	0.54	3079888	0.82	3074682	0.9	3079888	0.79	3073400	0.94
chr7	3081954	3127875	0.75	NA	NA	3116254	0.17	NA	NA	NA	NA
chr7	3086117	3085688	0.44	3085032	0.73	3083997	0.75	3084940	0.61	3080010	0.74
chr7	3086210	3062389	1.0	NA	NA	NA	NA	NA	NA	NA	NA
chr7	3088589	3084128	1.0	3088588	1.0	NA	NA	3053741	1.0	NA	NA
chr7	3090230	3090229	0.55	3090229	0.79	3090229	0.91	3090229	0.86	3090229	0.97
chr7	3090392	3090229	0.37	3102524	0.68	3090229	0.94	3090408	0.4	3090229	0.74
chr7	3090834	3090021	0.52	3090836	0.56	3090229	0.83	3090835	0.44	3090836	0.38
chr7	3092524	3092866	0.54	3092357	0.6	3091280	0.93	3092523	0.73	3091280	0.84
chr7	3092867	3092866	0.89	3092866	0.96	3089598	0.98	3092866	0.97	3092866	0.81
chr7	3093044	3094236	0.56	3093043	0.75	3089598	0.69	3093043	0.5	3093043	0.63
chr7	3095735	3095748	0.96	3095748	1.0	3095748	1.0	3095748	1.0	3094959	1.0
chr7	3096039	3096038	0.5	3111063	0.59	3091280	0.73	3092357	0.5	3111225	0.54
chr7	3096097	3070343	1.0	NA	NA	3096096	0.5	NA	NA	NA	NA
chr7	3098756	3098755	0.63	3049895	0.5	3098755	0.25	3107076	0.66	3098755	0.96
chr7	3100494	3100472	0.81	3100472	0.85	3100479	0.94	3100554	0.85	3100472	0.9
chr7	3102864	3088879	0.33	3102843	1.0	3102863	1.0	3093355	1.0	NA	NA
chr7	3105575	3105282	0.7	3109624	0.62	3105282	0.85	3108927	0.74	3105574	0.8
chr7	3118618	3123832	0.66	3118617	0.71	3118617	0.64	3118617	0.68	3124285	0.7
chr7	3127676	3127675	0.98	3127675	1.0	NA	NA	3114015	1.0	3114015	1.0
chr7	3130113	3129499	0.7	3130136	0.57	3130136	0.89	3130136	0.59	3130136	0.67
chr7	3133799	3134212	0.87	3133015	0.99	3133798	0.47	3131516	0.94	3133764	1.0
chr7	3134629	3134627	0.32	NA	NA	NA	NA	3095011	1.0	NA	NA
chr7	3137593	3137592	0.6	3136607	0.52	3137970	0.72	3136607	0.71	3137592	0.47
chr7	3137784	3137383	0.39	3137783	0.72	3137783	0.59	3137783	0.68	3137783	0.6
chr7	3140917	3140334	0.53	3140916	0.94	3140916	0.76	3140334	0.71	3136982	0.46
chr7	3141753	3098851	1.0	NA	NA	NA	NA	NA	NA	NA	NA
chr7	3143597	3142277	0.91	3143596	1.0	3136982	1.0	3143596	0.99	3140339	0.91
chr7	3145239	3143235	0.59	3144777	0.56	3179143	0.5	3144777	0.74	3145238	0.78
chr7	3145612	3145611	0.7	3145611	0.83	3145611	0.95	3145779	0.83	3145611	0.72
chr7	3147446	3147445	0.61	3147445	0.95	3147445	0.97	3147445	0.97	3147445	0.93
chr7	3147627	3154523	0.71	3152021	0.49	3147626	0.37	3152357	0.49	3152357	0.59
chr7	3148386	3148879	0.72	3148385	0.78	3148385	0.89	3148385	0.85	3148522	0.67
chr7	3150761	3136170	1.0	NA	NA	NA	NA	3150760	1.0	3107162	1.0
chr7	3152139	3156094	0.5	3148662	0.83	3148662	0.92	3148522	0.79	3148662	0.79
chr7	3154085	3158267	0.5	3133219	1.0	3154084	0.5	NA	NA	3154084	0.98
chr7	3155507	3154038	0.45	3156422	0.62	3156372	0.7	3148522	0.6	3156372	0.56
chr7	3160896	3160895	1.0	3160895	1.0	3160895	1.0	3160895	1.0	3160895	1.0
chr7	3162012	3161771	0.97	3161771	1.0	3161771	1.0	3161771	0.97	3161913	0.99
chr7	3162351	3159088	0.62	3161116	0.81	3169069	0.59	3161242	0.7	3162357	0.82
chr7	3166645	3166644	0.98	3164102	0.99	3163999	0.98	3164102	0.96	3164456	0.85
chr7	3168255	3168258	1.0	3158530	1.0	3168258	1.0	NA	NA	3168258	1.0
chr7	3169887	3169902	0.39	3169894	0.96	3182716	0.76	3169894	0.98	3169894	0.87
chr7	3172778	3172777	0.6	3172446	0.68	3172446	0.6	3172446	0.58	3172635	0.71
chr7	3173814	3173813	0.9	3173813	0.98	3170245	0.77	3173813	0.89	3173813	0.97
chr7	3176432	3180626	0.34	3180654	0.61	3180654	0.69	3180654	0.58	3179267	0.7
chr7	3182158	3182464	0.58	3177217	0.64	3178422	0.69	3177217	0.67	3177217	0.66
chr7	3182695	3182464	0.59	3181199	0.47	3174526	0.58	3177728	0.42	3181199	0.57
chr7	3185328	3185332	0.91	NA	NA	NA	NA	3179259	1.0	3184731	1.0
chr7	3185334	3185332	1.0	NA	NA	NA	NA	3179259	1.0	3184731	1.0
chr7	3186369	3186383	0.99	3186383	0.99	3186383	0.25	3186663	1.0	3186383	0.95
chr7	3187135	3187139	1.0	3187716	0.94	3187139	0.98	3187139	1.0	3187716	0.89
chr7	3187913	3189319	0.38	3187912	0.81	3187912	0.87	3187912	0.78	3187912	0.89
chr7	3191054	3190427	1.0	3190427	0.99	3190495	1.0	3190427	1.0	3191053	0.95
chr7	3197731	3197810	0.9	3197760	0.28	3197760	1.0	3184914	0.67	3197760	1.0
chr7	3198204	3198203	0.55	3206725	0.52	3198203	0.83	3198203	0.57	3206725	0.49
chr7	3199227	3199226	0.87	3199629	0.93	3199629	0.95	3194616	0.94	3199226	1.0
chr7	3200764	3200763	0.7	3200763	0.64	3200763	0.72	3200763	0.65	3200763	0.69
chr7	3203576	3203241	0.68	3203751	0.8	3204101	0.79	3203751	0.78	3203751	0.77
chr7	3206090	3206089	0.99	3208167	0.91	3206089	0.92	3208167	0.98	3206089	1.0
chr7	3207224	3207223	0.67	3203575	0.6	3208544	0.73	3208544	0.48	3207093	0.52
chr7	3207921	3207920	0.8	3207920	0.84	3207920	0.87	3207920	0.84	3207936	0.84
chr7	3208545	3208396	0.37	3199863	0.62	3208544	0.89	3208544	0.61	3208544	0.74
chr7	3208716	3208720	0.41	3208720	0.55	3208544	0.5	3193227	0.41	3208720	0.36
chr7	3210105	3210104	0.96	3210104	0.92	3210104	0.93	3210104	0.97	3210104	0.98
chr7	3212217	3212978	0.29	3212216	0.53	3212216	0.54	3215367	0.21	3214263	0.4
chr7	3212465	3215367	0.63	3215367	0.88	3212464	0.54	3215367	0.83	3215994	0.85
chr7	3215380	3215379	0.73	3215379	0.64	3215379	0.5	3215379	0.56	3215379	0.67
chr7	3217713	3217733	0.69	3217712	0.95	3217712	0.88	3217712	0.89	3217712	0.72
chr7	3221764	3224782	0.59	3224782	0.67	3218856	0.68	3218856	0.69	3224782	0.56
chr7	3223799	3223816	0.67	3223816	0.99	3223816	0.97	3223816	0.95	3223816	0.96
chr7	3225027	3225026	1.0	3225026	0.88	3225026	0.97	3225026	0.99	3225026	0.98
chr7	3225730	3224916	0.74	3224916	0.76	3226519	0.93	3224916	0.79	3223816	0.75
chr7	3227531	3227530	0.92	3226519	0.94	3227530	0.86	3227530	0.94	3227530	0.95
chr7	3228665	3228664	0.41	3228664	0.47	3228664	0.79	3228664	0.53	3228664	0.54
chr7	3232242	3232269	0.79	3232269	0.7	3231708	0.78	3232269	0.69	3232269	0.77
chr7	3245595	3245594	0.99	3245594	0.5	NA	NA	3245594	1.0	NA	NA
chr7	3247757	3247756	0.57	3247756	0.95	3249285	0.78	3247756	0.91	3249285	0.91
chr7	3248353	3201245	0.02	NA	NA	NA	NA	NA	NA	NA	NA
chr7	3249555	3249554	0.93	3249285	0.99	3249285	0.96	3249285	0.98	3249285	0.97
chr7	3250103	3250547	0.76	3249285	0.99	3249285	1.0	3250547	0.96	3249285	0.98
chr7	3252086	3252085	0.78	3252085	0.66	3252085	0.65	3252085	0.61	3252085	0.72
chr7	3256884	3256883	0.77	3256169	0.97	3256883	0.79	3256883	0.91	3256883	1.0
chr7	3257881	3257880	0.45	3256566	0.64	3257880	0.73	3259727	0.67	3257880	0.76
chr7	3260982	3260981	0.69	3255597	0.59	3260981	0.63	3260981	0.69	3260981	0.76
chr7	3264916	3264915	0.98	3264915	0.99	3264915	0.97	3264915	0.97	3264915	0.98
chr7	3267005	3267004	0.58	3267076	0.75	3267076	0.74	3267076	0.73	3267076	0.7
chr7	3274277	3274276	0.97	3224808	0.05	3274276	0.25	3225123	0.5	3233620	0.33
chr7	3276519	3276518	0.51	3276518	0.94	3276518	0.91	3276518	0.87	3276518	0.88
chr7	3276781	3276780	0.83	3276938	0.94	3275229	0.83	3277025	0.85	3276938	0.97
chr7	3284723	3284739	0.61	3284733	0.73	3284103	0.77	3284733	0.76	3283596	0.82
chr7	3285247	3285246	0.49	3285246	0.75	3285246	0.77	3285246	0.6	3285246	0.75
chr7	3286812	3286826	0.78	3286826	0.88	3286829	1.0	3286826	0.91	3286826	0.92
chr7	3290828	3290737	0.67	3290843	0.76	3290737	0.81	3290737	0.76	3290843	0.72
chr7	3292331	3258066	0.75	3292330	1.0	3292330	1.0	NA	NA	3292330	0.89
chr7	3292495	3292494	0.62	3292494	0.75	3292494	0.91	3292494	0.77	3290963	0.8
chr7	3293089	3287778	1.0	NA	NA	NA	NA	NA	NA	NA	NA
chr7	3295618	3295617	0.74	3295490	0.61	3293703	0.77	3282170	0.6	3299162	0.67
chr7	3296495	3296494	1.0	3296494	0.97	3296494	0.69	3296494	1.0	3296494	1.0
chr7	3297757	3297738	0.74	3297738	0.76	3296192	0.8	3297738	0.8	3297738	0.67
chr7	3298488	3298482	0.67	3298816	0.79	3298482	0.97	3298381	0.92	3294396	0.87
chr7	3299227	3300555	0.67	3300555	0.84	3300555	0.9	3300555	0.84	3295865	0.82
chr7	3299429	3294446	0.33	NA	NA	NA	NA	NA	NA	NA	NA
chr7	3299677	3299739	0.55	3299317	0.68	3299317	0.83	3301758	0.58	3278367	0.53
chr7	3301143	3301143	0.86	3301143	0.92	3301143	0.72	3301143	0.94	3301143	0.84
chr7	3301144	3301143	0.99	3301143	1.0	3301143	0.97	3301143	1.0	3301143	0.96
chr7	3301145	3301143	0.96	3301143	1.0	3301143	1.0	3301143	1.0	3301143	0.98
chr7	3301272	3301277	0.66	3301143	0.95	3301277	1.0	3301277	0.82	3301277	0.87
chr7	3309371	3309370	0.71	3303090	0.85	3277453	1.0	3299739	0.77	3309370	0.97
chr7	3309525	3308488	0.48	3307442	0.84	3309889	0.88	3305676	0.85	3307442	0.81
chr7	3314898	3314897	0.68	3314897	0.99	3315219	0.98	3314897	0.96	3355401	0.87
chr7	3322010	3322009	0.87	3322009	0.59	3322009	0.76	3322009	0.67	3320897	0.74
chr7	3325114	3325113	0.67	NA	NA	3325113	1.0	3320665	0.05	3324020	1.0
chr7	3330808	3330807	0.46	3330807	0.57	3330807	0.84	3330807	0.43	3330807	0.71
chr7	3335421	3336278	0.81	3334948	0.96	3335420	0.95	3334948	0.95	3338718	0.97
chr7	3337462	3337461	0.94	3337461	0.99	3289718	0.5	3337461	0.98	3337461	0.97
chr7	3340767	3336365	0.69	3334188	0.8	3339850	0.86	3313409	0.77	3334188	0.64
chr7	3343003	3343050	0.46	3343002	0.64	3343002	0.88	3343002	0.63	3343002	0.63
chr7	3344019	3334200	0.78	3344018	0.75	3344018	0.75	3330072	0.78	3340530	0.67
chr7	3346667	3342157	0.9	3346666	0.98	3346666	0.97	3346666	0.98	3345752	0.99
chr7	3347893	3348622	0.71	3352563	0.92	3349515	0.89	3342931	0.91	3352563	0.9
chr7	3349189	3348293	0.7	3345415	0.64	3349515	0.88	3348622	0.63	3340530	0.63
chr7	3353985	3353995	0.33	3353995	0.64	3353995	1.0	3353995	0.5	3353995	0.89
chr7	3357518	3357517	0.95	3330807	0.03	NA	NA	3384674	0.17	3357517	0.57
chr7	3358012	3321310	0.67	NA	NA	NA	NA	NA	NA	NA	NA
chr7	3358430	3358429	0.69	3356548	0.81	3360473	0.9	3358544	0.78	3356548	0.75
chr7	3366040	3366039	0.92	3366039	0.99	3365069	0.85	3366039	1.0	3349503	0.97
chr7	3366353	3354995	0.93	3366352	1.0	3366352	1.0	3316400	1.0	3366352	1.0
chr7	3367143	3367147	0.81	3366569	1.0	3317949	0.67	3355465	0.93	3329344	1.0
chr7	3373637	3373636	0.96	3372093	0.97	3372818	0.99	3373636	1.0	3373392	0.99
chr7	3375181	3375180	0.7	3373085	0.78	3373085	0.96	3373085	0.73	3349503	0.65
chr7	3382103	3349843	1.0	NA	NA	3382101	0.51	NA	NA	NA	NA
chr7	3388390	3388389	0.97	NA	NA	NA	NA	3339946	1.0	3388389	1.0
chr7	3391636	3391097	0.65	3391635	0.55	3391635	0.93	3391635	0.58	3383343	0.5
chr7	3391966	3389603	0.8	3355401	0.49	3391966	0.88	3392760	0.67	3343752	0.48
chr7	3398633	3398641	0.93	3387841	1.0	3348664	1.0	3388303	1.0	3387841	0.47
chr7	3398769	3389603	0.53	3398730	0.81	3398611	0.88	3398768	0.81	3393311	0.79
chr7	3401690	3401689	0.9	3401689	0.58	3377360	0.5	3401689	0.76	3401689	0.6
chr7	3402942	3403917	0.99	3397587	0.97	3353325	1.0	3397587	1.0	3399658	1.0
chr7	3405149	3406834	0.71	3405159	0.89	3405159	0.96	3390395	0.45	3405159	0.62
chr7	3408047	3408046	0.83	NA	NA	3408046	1.0	NA	NA	3408046	0.5
chr7	3409298	3409297	0.84	3436084	0.83	3409341	0.95	3415299	0.7	3424045	0.66
chr7	3416464	3421337	0.68	3415738	0.93	3416463	0.83	3415738	0.86	3415738	0.96
chr7	3421059	3421058	0.94	3421058	0.79	3421058	0.6	3421058	0.83	3421058	0.83
chr7	3421093	3421092	0.98	3421092	0.99	3421092	1.0	3421092	0.97	3421092	1.0
chr7	3423573	3423572	0.93	3421092	0.88	3373954	0.67	3423572	0.99	3423572	0.98
chr7	3423919	3416323	0.54	3423929	0.47	3423918	0.8	3423918	0.57	3411026	0.77
chr7	3425116	3425115	0.7	3425115	0.87	3425115	0.87	3425115	0.86	3425115	0.81
chr7	3427522	3427521	0.49	3454490	0.64	3427521	0.68	3454490	0.65	3427285	0.75
chr7	3429602	3429601	0.67	3439938	0.78	3432839	0.83	3447291	0.72	3433710	0.83
chr7	3429761	3403978	0.95	NA	NA	3429760	0.92	3380426	0.92	3429760	0.87
chr7	3432113	3427840	0.53	3433125	0.8	3427734	0.71	3433125	0.81	3433125	0.66
chr7	3435161	3435160	0.77	3455283	0.92	3435491	0.93	3455283	0.89	3430486	0.94
chr7	3435497	3403978	0.93	3423483	0.1	NA	NA	3387361	0.44	3435517	1.0
chr7	3436917	3403978	0.95	3436916	1.0	NA	NA	3436916	1.0	NA	NA
chr7	3441383	3441393	1.0	3441393	0.88	3481184	0.03	3441393	0.98	NA	NA
chr7	3443066	3443065	0.95	3443065	0.97	3443065	0.93	3443065	0.99	3454604	0.95
chr7	3447416	3447415	0.98	3447415	0.98	3447415	1.0	3447415	1.0	3433950	0.96
chr7	3454388	3455953	0.43	3454604	0.79	3487053	0.61	3439088	0.47	3454604	0.82
chr7	3455135	3455140	1.0	NA	NA	3455140	1.0	3429128	0.67	NA	NA
chr7	3455382	3455381	0.96	3455381	0.78	3472256	0.28	3455381	0.95	3455381	0.94
chr7	3463350	3463349	0.8	3437818	0.69	3463349	0.29	3437818	0.56	3463349	0.53
chr7	3464698	3451814	0.56	3425115	0.48	3464698	0.71	3468643	0.48	3414838	0.65
chr7	3473678	3473677	0.9	3473677	0.94	3473677	0.96	3473677	0.98	3473677	1.0
chr7	3479862	3478465	0.87	3479488	0.92	3471411	0.89	3476283	0.9	3475805	0.94
chr7	3487580	3447494	1.0	NA	NA	NA	NA	NA	NA	NA	NA
chr7	3488904	3488904	0.57	3488904	0.73	3488904	0.78	3489858	0.82	3488904	0.82
chr7	3492497	3476001	0.25	NA	NA	NA	NA	NA	NA	3492518	1.0
chr7	3496459	3496458	0.72	3496458	0.8	3496458	0.71	3496458	1.0	3496458	0.68
chr7	3498732	3507811	0.77	3498731	0.94	3498731	0.82	3498731	0.98	3498731	0.93
chr7	3501373	3501378	0.42	3500962	0.87	3500609	0.98	3501389	0.82	3500962	0.89
chr7	3504256	3504265	0.73	3458114	0.09	3504265	1.0	3490992	0.69	3504265	1.0
chr7	3504781	3504780	0.88	3504780	0.85	3504780	0.93	3504780	0.98	3504780	0.84
chr7	3506835	3506834	0.77	3506834	0.5	3464235	0.33	3506834	1.0	3506834	0.56
chr7	3508327	3508256	0.75	3508256	0.88	3508256	0.86	3507021	0.94	3508327	0.96
chr7	3509068	3469733	0.47	3508941	0.98	3509085	0.82	3508188	0.93	3508941	0.93
chr7	3509136	3514859	0.05	NA	NA	NA	NA	NA	NA	NA	NA
chr7	3511784	3511799	0.98	3510429	1.0	3511762	0.99	3508188	1.0	3511787	0.94
chr7	3516114	3487053	0.38	3562008	0.61	3504780	0.83	3562008	0.62	3487053	0.71
chr7	3518965	3518964	0.93	3518889	0.93	3518964	0.98	3518262	0.97	3515839	0.96
chr7	3526233	3526240	0.98	3526240	1.0	3526240	0.56	3526240	0.72	3526240	0.76
chr7	3529549	3529548	0.48	NA	NA	3529548	0.46	3529548	0.67	3517864	0.13
chr7	3536062	3536061	1.0	3526807	1.0	3536061	0.97	3532130	0.96	3536061	0.99
chr7	3536694	3536693	0.96	3536693	1.0	3536693	0.82	3536693	0.94	3536693	1.0
chr7	3551561	3551560	0.99	3551560	0.91	3551560	0.79	3551560	0.69	3551560	0.97
chr7	3552030	3509067	0.86	3552029	0.5	3502326	1.0	3502450	0.57	3552029	1.0
chr7	3559758	3559757	0.54	3559757	0.71	3557825	0.86	3558949	0.66	3559757	0.61
chr7	3564225	3551560	1.0	NA	NA	3576245	0.25	NA	NA	NA	NA
chr7	3566721	3566720	0.68	3566720	0.41	3566720	0.5	3566720	0.44	3597271	0.4
chr7	3569007	3569006	0.78	3569006	0.72	3569006	0.95	3567265	0.84	3567265	0.87
chr7	3573860	3573863	1.0	NA	NA	NA	NA	3573863	1.0	NA	NA
chr7	3574113	3574123	0.8	3574112	1.0	3574123	0.45	3574123	1.0	3574123	0.86
chr7	3584732	3578364	0.66	3584419	0.82	3588933	0.94	3584419	0.79	3574652	0.73
chr7	3586542	3586541	0.73	3586541	0.86	3586541	0.7	3586541	0.51	3586541	0.64
chr7	3586705	3586704	0.79	3586704	0.91	3586704	0.37	3586704	0.92	3586467	0.83
chr7	3587300	3587300	0.78	3587300	0.82	3590640	0.82	3587300	0.86	3587300	0.68
chr7	3590779	3595079	0.62	3590717	0.85	3590778	0.57	3590778	0.64	3590778	0.7
chr7	3595951	3596240	0.81	3596240	0.9	3595499	0.99	3595499	0.97	3596240	0.96
chr7	3605145	3590903	0.48	3603182	0.86	3603182	0.87	3604671	0.7	3607640	0.57
chr7	3607152	3607151	1.0	3607151	0.97	NA	NA	3607151	1.0	3589409	0.82
chr7	3615880	3615879	0.65	3615879	0.95	3620069	0.95	3615879	0.85	3615879	0.8
chr7	3620301	3621286	0.73	3620517	0.76	3619737	0.93	3620300	0.77	3621286	0.78
chr7	3626110	3626609	0.98	3583262	0.97	3626109	0.47	3613437	1.0	3597929	0.96
chr7	3626928	3626927	0.81	3626927	0.99	3620633	0.93	3627351	0.97	3626927	0.99
chr7	3629134	3629136	0.74	3629136	0.96	3613286	0.5	3629136	0.82	3629136	0.56
chr7	3629301	3629303	0.95	3629194	0.99	3629303	0.98	3629303	0.99	3629031	0.94
chr7	3630938	3627130	1.0	3630937	1.0	3660367	0.6	NA	NA	3630937	0.64
chr7	3635705	3635704	1.0	NA	NA	NA	NA	3635704	1.0	NA	NA
chr7	3637053	3638035	0.65	3637120	0.77	3637001	0.63	3638796	0.68	3640166	0.73
chr7	3637087	3637103	0.58	3621781	0.37	3637103	0.94	3634024	0.77	3637103	0.75
chr7	3638795	3638797	1.0	3638797	0.91	3650074	0.43	3638797	1.0	3638797	0.98
chr7	3639816	3639842	1.0	NA	NA	3590217	0.5	3639842	0.97	3590217	0.66
chr7	3644243	3644733	0.75	3643964	0.94	3644507	0.9	3644733	0.9	3644507	0.86
chr7	3645852	3638740	0.25	3645853	0.5	NA	NA	NA	NA	3645853	1.0
chr7	3650015	3650014	0.73	3650014	0.83	3650014	0.81	3650014	0.78	3650014	0.81
chr7	3650826	3650029	0.69	3650029	0.74	3650825	0.89	3648294	0.75	3646782	0.71
chr7	3650899	3650898	1.0	NA	NA	NA	NA	NA	NA	NA	NA
chr7	3651131	3643510	0.73	3651130	0.95	3651130	0.89	3651130	0.73	3651130	0.52
chr7	3655050	3655049	0.71	3652945	0.87	3655049	0.63	3656155	0.84	3655049	0.84
chr7	3658489	3635492	0.67	3662071	0.05	NA	NA	3658488	1.0	3660578	0.25
chr7	3660474	3656317	0.25	NA	NA	NA	NA	NA	NA	3636349	0.11
chr7	3662042	3661811	0.86	3661758	0.92	3659128	0.76	3661342	0.92	3661811	0.92
chr7	3664740	3664739	0.44	3664739	0.89	3661867	0.9	3664739	0.66	3664739	0.58
chr7	3675560	3675559	0.85	3675332	0.98	3675559	0.99	3671119	0.96	3675332	0.97
chr7	3677199	3675559	0.5	NA	NA	NA	NA	NA	NA	NA	NA
chr7	3680829	3680828	1.0	3680828	1.0	3680828	1.0	3680828	0.8	3680828	0.95
chr7	3682723	3682591	0.87	3682591	0.84	3682591	0.88	3682591	0.85	3682722	0.86
chr7	3684763	3684762	0.84	3684762	0.99	3684762	0.93	3684762	0.97	3684762	0.99
chr7	3685212	3686120	0.89	3680845	0.97	3684154	0.79	3682591	0.74	3682591	0.91
chr7	3686073	3686072	0.92	3686072	1.0	3686072	0.96	3686072	0.98	3686072	1.0
chr7	3687056	3687056	0.4	3686490	0.42	3688264	0.89	3686490	0.68	3686490	0.62
chr7	3687178	3687177	0.45	3686631	0.93	3687393	0.84	3682722	0.85	3682591	0.94
chr7	3696567	3697826	0.62	3696572	0.65	3690664	0.76	3690965	0.68	3696572	0.65
chr7	3696911	3696645	0.83	3696910	1.0	NA	NA	3696910	0.67	NA	NA
chr7	3703061	3718833	0.37	3703060	0.46	3703060	0.56	3703060	0.32	3703060	0.42
chr7	3704364	3704363	0.93	3704363	0.89	3704363	0.93	3704363	0.89	3714320	0.62
chr7	3705425	3705205	0.43	3705425	0.2	3705425	0.27	3714320	0.21	3714320	0.31
chr7	3716115	3710923	0.5	3716114	0.69	3716114	0.59	3716114	0.69	3716114	0.73
chr7	3717960	3722869	0.71	3717959	0.99	3717959	0.75	3717959	0.93	3717959	0.93
chr7	3718522	3718833	0.37	3718521	0.33	3718521	0.3	3718521	0.29	3718521	0.36
chr7	3719978	3719977	0.89	3718765	0.97	3719977	0.98	3719977	0.98	3719977	0.94
chr7	3722033	3722032	1.0	3691950	1.0	NA	NA	3722032	1.0	3722032	1.0
chr7	3723659	3723514	0.83	3724216	0.85	3707598	0.21	3725515	0.97	3726573	0.88
chr7	3735151	3735150	0.91	3734624	0.99	3735150	0.57	3738168	1.0	3735150	0.95
chr7	3738956	3738969	0.93	3737378	0.91	3738969	1.0	3736447	0.98	3733635	1.0
chr7	3741987	3758387	0.19	3738161	0.7	3753263	0.36	3745536	0.46	3745536	0.5
chr7	3742138	3742044	0.61	3742137	0.33	3715144	0.67	3742137	1.0	3742137	1.0
chr7	3745536	3745536	0.64	3745536	0.91	3745536	0.89	3745536	0.76	3745536	0.93
chr7	3747699	3747698	0.8	3747698	0.84	3747698	0.99	3747698	0.96	3747698	0.55
chr7	3748983	3724560	1.0	NA	NA	NA	NA	3724560	1.0	NA	NA
chr7	3749140	3749139	1.0	NA	NA	NA	NA	NA	NA	NA	NA
chr7	3756555	3756554	0.67	3779801	1.0	3756554	0.66	3756554	0.92	3756554	0.73
chr7	3759585	3759584	0.46	3759584	0.46	3783902	0.62	3746772	0.61	3783902	0.46
chr7	3761554	3761553	0.53	3761553	0.48	3761565	0.88	3761565	0.86	3761565	0.99
chr7	3769936	3744629	0.51	3761260	0.48	3769936	0.49	3761260	0.31	3769936	0.41
chr7	3772242	3770753	0.9	3723898	0.2	3772249	0.8	3726785	0.57	3756246	0.88
chr7	3775417	3773353	0.39	3775416	0.43	3775416	0.78	3775416	0.5	NA	NA
chr7	3775566	3775565	0.83	3775575	0.83	3775575	0.01	3758273	0.55	3775575	0.64
chr7	3776706	3773429	0.77	3776705	0.75	NA	NA	3776705	0.8	3776705	0.75
chr7	3779459	3779451	0.33	3741375	0.09	3734462	0.27	3761565	0.8	3770890	0.75
chr7	3783475	3783474	0.86	3783474	0.47	3783474	0.87	3783474	0.93	3783474	0.62
chr7	3784061	3780923	0.84	3764899	0.5	3735481	0.5	3736693	0.86	3756246	0.63
chr7	3787146	3787146	0.2	3787146	0.3	3787146	0.18	3787146	0.26	3787146	0.19
chr7	3791166	3780923	0.54	3822907	0.16	3760758	0.06	3745445	0.27	3746270	0.28
chr7	3794935	3794934	0.68	3794934	0.74	3794934	0.82	3794934	0.56	3792638	0.75
chr7	3796990	3796989	1.0	3796337	1.0	NA	NA	3796989	0.33	NA	NA
chr7	3797458	3798071	0.25	3798071	0.68	3797458	0.53	3798405	0.73	3819230	0.54
chr7	3800351	3805667	0.6	3800205	0.78	3800205	0.92	3800466	0.78	3799661	0.86
chr7	3802535	3802534	0.88	3810068	0.44	3802534	0.76	3802534	0.69	3802534	0.4
chr7	3803280	3803295	0.7	3803295	0.93	3803295	0.41	3803295	0.93	3803295	0.73
chr7	3803296	3803295	0.82	3803295	0.96	3803295	1.0	3803295	0.97	3803295	0.85
chr7	3813099	3813098	0.87	NA	NA	3813098	1.0	NA	NA	NA	NA
chr7	3816859	3816858	0.83	3816858	0.5	3816858	1.0	3802146	0.25	NA	NA
chr7	3819231	3819230	1.0	3819230	0.99	3819230	0.9	3819230	0.99	3819230	0.99
chr7	3822769	3822774	0.97	3779451	1.0	NA	NA	3779801	0.8	3822774	1.0
chr7	3823936	3823960	0.62	3823952	0.71	3823950	0.88	3823952	0.73	3823952	0.68
chr7	3832055	3800350	0.19	NA	NA	NA	NA	3869153	0.5	NA	NA
chr7	3841558	3841573	0.95	3798506	0.84	3828649	0.09	3833524	0.99	3841567	0.89
chr7	3845693	3848119	0.68	3845692	0.73	3817338	0.57	3845692	0.55	3847119	0.7
chr7	3846204	3843855	0.83	NA	NA	NA	NA	3796375	1.0	NA	NA
chr7	3848670	3844403	0.53	3848674	0.56	3848674	1.0	3848674	0.93	3848674	0.94
chr7	3852178	3852177	0.89	NA	NA	3851466	0.25	3852177	1.0	3852177	1.0
chr7	3853147	3853146	0.91	3853146	0.44	3883699	0.05	3806250	1.0	3853146	0.83
chr7	3853406	3840894	0.95	NA	NA	3853405	0.39	3808612	1.0	3803745	1.0
chr7	3857687	3857686	0.77	3857686	0.96	3857686	0.9	3857686	0.85	3857686	1.0
chr7	3858854	3858861	0.59	3858866	0.93	3856648	0.96	3858580	0.92	3858580	0.96
chr7	3859924	3859923	0.87	3859923	0.86	3859923	0.53	3859923	0.89	3859923	0.44
chr7	3864102	3864113	0.52	3831944	1.0	NA	NA	3864113	1.0	NA	NA
chr7	3865676	3865683	0.79	3865683	1.0	3865683	0.25	3865683	0.69	3832197	0.92
chr7	3870563	3870569	1.0	3870569	1.0	3870569	1.0	3870569	0.95	3870569	0.97
chr7	3871151	3870858	0.87	3871118	1.0	3868156	0.97	3870858	0.97	3870858	0.99
chr7	3872581	3872738	0.65	3872580	0.62	3869353	0.91	3872580	0.75	3872580	0.74
chr7	3873420	3873424	0.25	3873424	1.0	NA	NA	NA	NA	NA	NA
chr7	3880544	3875994	0.49	3887688	0.57	3868464	0.85	3875932	0.64	3842700	0.58
chr7	3882728	3882727	1.0	NA	NA	3923276	0.04	3842513	1.0	3882727	1.0
chr7	3889508	3878336	0.47	NA	NA	NA	NA	NA	NA	NA	NA
chr7	3890645	3890644	0.58	3890644	0.5	3934522	0.25	NA	NA	3890644	0.25
chr7	3895631	3895646	0.99	3895646	0.99	3895646	0.99	3895646	1.0	3895646	0.97
chr7	3897745	3897745	0.57	3897745	0.99	3895277	0.95	3897745	0.97	3897745	0.97
chr7	3901179	3855442	0.67	3902533	0.18	3900058	0.67	3853389	0.44	3854804	1.0
chr7	3904993	3912411	0.79	3904647	0.95	3904726	0.93	3908264	0.87	3903918	0.89
chr7	3905792	3905791	0.67	3905791	0.4	3905791	0.8	3905791	1.0	3905791	0.5
chr7	3906383	3907652	0.44	3906399	0.45	3906416	0.83	3906669	0.6	3906382	0.56
chr7	3907961	3907960	1.0	NA	NA	NA	NA	3871737	1.0	NA	NA
chr7	3908587	3908586	0.97	NA	NA	NA	NA	3912209	1.0	3908586	0.64
chr7	3908830	3908827	0.52	3908829	0.58	3908829	0.33	3908099	0.62	3908829	0.3
chr7	3924094	3924093	0.91	3924093	0.67	3924093	0.56	3937953	0.67	3913985	0.45
chr7	3930796	3930795	0.98	3968059	0.67	NA	NA	3923169	0.67	NA	NA
chr7	3936585	3936584	0.88	3936584	1.0	3936584	0.96	3936584	0.92	3936584	1.0
chr7	3940806	3940805	0.73	3940805	0.93	NA	NA	3940805	0.6	3940805	1.0
chr7	3941908	3942592	0.58	3941907	0.91	3942146	0.94	3942592	0.75	3942146	0.85
chr7	3946481	3946480	1.0	3944267	1.0	3946480	0.64	3944267	1.0	3946480	0.92
chr7	3947530	3946473	0.35	3942592	0.58	3946473	0.62	3946473	0.62	3946473	0.76
chr7	3947692	3908598	0.14	NA	NA	NA	NA	NA	NA	NA	NA
chr7	3952694	3952693	0.77	NA	NA	3952693	1.0	NA	NA	3952693	1.0
chr7	3953171	3953170	0.87	3953170	0.97	3953170	0.94	3953170	0.97	3953170	0.87
chr7	3961923	3956674	1.0	NA	NA	NA	NA	3961934	1.0	NA	NA
chr7	3961986	3966516	0.43	3961990	0.4	3961998	0.57	3961990	0.53	3963931	0.95
chr7	3972080	3972079	0.52	3972079	0.69	3968988	0.59	3940931	0.7	3972079	0.72
chr7	3978089	3978088	0.75	NA	NA	3978088	0.76	3978088	0.61	3978088	0.73
chr7	3980940	3980939	0.89	3980939	0.97	3980939	1.0	3980939	0.99	3980913	0.97
chr7	3986199	3986198	0.78	3986198	0.97	3986198	1.0	3986198	0.98	3986198	0.93
chr7	3988767	3975787	0.5	NA	NA	NA	NA	NA	NA	3962539	1.0
chr7	3994642	3994641	0.87	3995267	0.91	3994641	0.33	3994408	0.83	3994641	0.86
chr7	3995820	3995819	0.46	3996977	0.83	3995819	0.92	3990926	0.77	3997306	0.79
chr7	3999126	3993133	1.0	NA	NA	3999125	0.81	3968322	0.67	NA	NA
chr7	4005389	4002551	0.52	4002551	0.67	4010644	0.45	3997513	0.57	4002551	0.55
chr7	4019608	4019607	0.95	3998420	1.0	4019607	0.75	3998420	0.5	4019607	1.0
chr7	4020294	4027684	0.99	NA	NA	NA	NA	NA	NA	NA	NA
chr7	4025016	4025016	0.57	4025016	0.67	4025016	0.8	4025016	0.72	4025016	0.81
chr7	4029516	4031311	0.5	4029470	0.63	4029527	0.52	4029470	0.54	4029515	1.0
chr7	4032739	4008944	1.0	3987920	1.0	NA	NA	NA	NA	4028340	1.0
chr7	4035145	4035144	0.86	4029470	0.69	4029470	0.75	4035144	1.0	4029515	0.92
chr7	4038382	4038381	0.9	4038381	1.0	4032591	0.94	4038381	1.0	4036240	0.95
chr7	4041289	4039314	0.81	4035107	0.89	4032591	0.96	4029351	0.83	4039832	0.83
chr7	4045953	4046935	0.17	4058649	1.0	NA	NA	NA	NA	4023801	0.67
chr7	4046096	4046095	0.88	4046095	1.0	4046095	1.0	4046095	0.96	4046095	0.93
chr7	4046821	4046095	0.75	4046820	0.65	4046820	0.95	4046678	0.74	4046820	0.7
chr7	4053915	4035898	0.79	NA	NA	NA	NA	4022844	1.0	4007452	0.09
chr7	4054744	4054743	0.9	4054743	1.0	4005148	1.0	4012212	1.0	4029557	1.0
chr7	4055526	4054715	0.9	4054715	0.97	4032591	1.0	4046491	0.95	4046687	0.98
chr7	4056154	4054715	0.61	4056153	1.0	4056153	0.93	4056153	0.95	4056153	1.0
chr7	4059147	4055553	0.94	4055462	0.79	4073906	0.11	4050981	1.0	4055462	1.0
chr7	4059882	4059881	0.95	4059881	0.74	4059881	0.33	4050981	0.5	4059881	0.64
chr7	4062128	4097890	0.5	NA	NA	NA	NA	NA	NA	4062127	1.0
chr7	4063598	4065406	0.77	4065406	0.96	4058792	0.97	4029470	0.89	4065406	0.94
chr7	4068714	4068468	0.65	4054715	0.56	4063163	0.81	4045711	0.58	4064647	0.89
chr7	4070711	4069595	0.97	4055462	0.85	4070710	0.75	4067224	0.84	4065137	0.96
chr7	4075657	4075656	0.79	4075656	0.91	4075656	0.72	4075656	0.9	4075656	0.49
chr7	4076560	4076559	0.95	4076559	0.97	4075185	1.0	4076559	0.97	4076559	0.96
chr7	4080853	4080879	1.0	NA	NA	NA	NA	NA	NA	NA	NA
chr7	4082535	4082534	0.82	4082534	0.78	4082534	0.71	4082534	0.68	4082534	0.93
chr7	4087030	4087029	0.88	4087029	0.91	4087029	0.99	4087029	0.9	4087029	0.99
chr7	4087479	4084086	0.81	4082534	0.74	4088075	0.77	4082534	0.56	4090330	0.45
chr7	4088556	4088555	0.93	4088555	0.98	4085502	0.99	4088555	0.97	4088555	0.97
chr7	4098662	4076661	1.0	NA	NA	NA	NA	4052178	1.0	NA	NA
chr7	4101150	4101149	0.89	4101149	0.87	4101149	0.61	4101149	0.89	4101149	0.95
chr7	4106295	4106307	0.61	4106307	0.88	4106307	0.59	4106307	0.89	4106307	0.83
chr7	4111528	4111527	0.69	4108533	0.5	4111527	0.37	4111527	0.65	4111527	0.79
chr7	4112759	4111724	0.54	4111952	0.92	4111282	0.94	4112758	0.86	4116300	0.83
chr7	4120928	4129707	0.64	4120929	0.69	4120928	0.84	4120929	0.68	4120929	0.92
chr7	4138745	4138746	0.61	4138746	0.87	4138767	0.65	4138746	0.8	4138746	0.67
chr7	4139337	4139336	1.0	4139336	1.0	NA	NA	NA	NA	NA	NA
chr7	4149055	4148906	0.85	4146976	0.91	4146976	0.93	4146976	0.94	4146976	0.84
chr7	4153237	4153236	0.75	4153005	0.95	4153236	0.98	4153236	0.94	4152536	0.82
chr7	4153851	4153850	0.97	4153850	0.99	4153850	1.0	4153850	0.96	4153850	0.98
chr7	4157519	4157529	0.93	4157529	0.94	4157529	0.9	4157529	0.95	4157529	0.96
chr7	4165361	4165360	0.94	NA	NA	4212717	0.02	4165360	1.0	NA	NA
chr7	4176119	4177485	0.83	4176118	0.95	4158606	0.14	4176118	0.97	4176118	1.0
chr7	4181922	4150615	1.0	NA	NA	NA	NA	NA	NA	NA	NA
chr7	4183641	4183640	0.64	4183640	0.65	4183640	0.74	4183640	0.65	4183640	0.54
chr7	4185842	4180324	0.5	NA	NA	NA	NA	NA	NA	NA	NA
chr7	4188680	4188679	0.91	4188679	0.92	4188679	0.25	4188679	0.87	4188679	0.28
chr7	4192272	4193713	1.0	NA	NA	NA	NA	4190719	0.83	4157873	1.0
chr7	4203533	4203314	0.81	4203097	0.92	4202744	0.94	4203097	0.91	4203097	0.86
chr7	4213412	4213421	0.86	4207865	0.96	4189501	1.0	4207865	0.84	4207865	0.97
chr7	4213584	4213583	0.93	4213583	0.93	4213583	0.86	4213583	0.87	4213583	0.89
chr7	4218393	4218392	0.6	4218392	0.96	4218392	0.56	4211901	0.87	4218392	0.94
chr7	4218892	4218884	0.84	4218891	0.8	4181672	0.15	4179103	0.89	4218891	1.0
chr7	4220516	4220731	0.65	4220731	0.87	4220731	0.94	4220770	0.89	4220731	0.86
chr7	4223083	4223082	0.69	4223082	0.29	4223082	0.5	4215867	0.58	4223082	0.59
chr7	4226937	4226936	0.77	4226936	0.73	4226936	0.65	4226936	0.64	4226936	0.68
chr7	4231401	4226172	0.8	4226172	0.92	4231400	0.59	4230537	0.93	4231353	0.99
chr7	4232043	4232042	0.5	4232042	0.61	4232154	0.73	4228817	0.45	4232042	0.35
chr7	4238090	4238089	0.54	4238089	0.75	4238089	0.65	4238089	0.76	4238236	0.49
chr7	4238563	4238562	0.56	4256157	0.95	4238562	0.92	4256157	0.85	4238562	0.93
chr7	4248252	4248277	1.0	NA	NA	4248277	1.0	4248277	0.64	4248277	1.0
chr7	4250350	4250349	0.66	4250349	0.92	4235898	1.0	4250349	0.7	4250349	0.98
chr7	4254182	4254181	0.65	4254181	1.0	4254181	0.86	4254181	1.0	4254181	1.0
chr7	4271998	4271997	0.58	4271997	0.93	4271997	0.16	4271779	0.96	4271997	1.0
chr7	4272755	4271742	0.67	4272754	0.97	4273313	0.98	4272754	0.94	4273313	0.92
chr7	4274931	4274930	0.67	4274930	0.74	4274930	0.95	4272910	0.74	4274930	0.73
chr7	4275953	4274841	0.98	4273834	0.96	4274841	0.99	4272799	0.97	4273056	0.81
chr7	4276389	4276388	0.91	4276388	0.73	4274841	0.99	4272799	0.72	4273056	0.77
chr7	4277122	4285314	0.5	NA	NA	NA	NA	NA	NA	NA	NA
chr7	4281211	4281207	1.0	NA	NA	NA	NA	NA	NA	NA	NA
chr7	4281317	4281322	1.0	NA	NA	4280197	1.0	NA	NA	NA	NA
chr7	4282428	4282427	0.98	4282427	1.0	NA	NA	4282427	0.73	4282427	1.0
chr7	4283514	4283535	0.45	4283436	0.75	4283535	0.9	4283436	0.8	4281545	0.74
chr7	4287862	4287652	0.6	4287861	0.96	4288163	0.91	4288093	0.93	4287861	0.91
chr7	4288146	4289238	0.97	4289238	0.99	4288163	1.0	4287652	0.97	4288163	0.97
chr7	4289503	4289502	0.79	4289502	0.58	4284369	0.93	4289502	0.42	4289502	0.57
chr7	4293232	4293231	0.84	4293231	0.88	4293231	0.66	4293231	0.79	4293231	0.91
chr7	4294795	4294794	1.0	NA	NA	4294794	1.0	4294794	1.0	4294794	1.0
chr7	4295985	4295995	0.67	4295995	0.99	4295995	1.0	4295995	0.99	4295995	0.96
chr7	4298639	4298639	0.39	4298639	0.53	4298639	0.54	4298639	0.53	4298639	0.51
chr7	4301470	4301474	0.47	4301317	0.61	4301461	0.61	4301461	0.56	4301317	0.59
chr7	4302030	4302029	0.98	4302029	1.0	NA	NA	4302029	1.0	NA	NA
chr7	4304386	4304385	0.77	4304385	0.72	4304342	0.69	4304385	0.66	4304385	0.64
chr7	4305235	4305234	0.69	4305234	0.96	4305234	0.85	4305234	0.87	4305234	0.75
chr7	4306322	4306321	0.96	4297974	1.0	4306321	1.0	4305079	0.6	4298932	0.67
chr7	4309131	4309130	0.37	4309130	0.63	4309130	0.67	4309130	0.87	4309130	0.13
chr7	4310705	4310704	0.32	4310704	0.49	4310318	0.66	4313256	0.6	4310704	0.8
chr7	4316744	4317199	0.68	4315576	0.98	4316743	0.96	4316743	0.91	4317199	0.97
chr7	4318168	4318167	0.69	4318167	0.94	4318064	0.91	4318167	0.82	4318167	0.98
chr7	4322177	4322176	0.47	4322176	0.96	4322176	0.9	4322176	0.79	4322176	0.68
chr7	4323559	4323558	0.66	4323558	0.99	4323558	0.96	4323558	0.95	4323706	0.97
chr7	4324145	4323706	0.36	4323706	0.78	4324144	0.85	4323706	0.75	4323706	0.8
chr7	4325393	4325392	0.82	4325392	0.93	4325392	1.0	4325392	0.97	4325392	0.97
chr7	4327000	4326999	0.64	4326999	0.78	4326999	0.87	4326999	0.75	4326999	0.69
chr7	4328666	4328665	0.92	4328665	0.5	4328665	1.0	4328665	0.7	4325124	0.79
chr7	4329536	4329717	0.61	4329717	0.97	4325551	0.85	4329717	0.92	4329535	0.9
chr7	4329652	4329651	0.76	4329651	0.08	4304955	0.25	4329651	0.79	4302833	0.13
chr7	4330020	4298561	0.5	NA	NA	NA	NA	NA	NA	NA	NA
chr7	4332183	4332197	1.0	NA	NA	NA	NA	4311774	1.0	4324462	0.1
chr7	4334634	4334261	0.99	4334633	1.0	4334261	1.0	4334261	1.0	4334124	1.0
chr7	4335765	4335764	0.99	4335764	0.96	4335764	0.92	4335764	1.0	4333777	0.94
chr7	4341046	4341051	0.65	4341051	0.96	4341051	0.56	4341051	0.94	4341051	0.98
chr7	4341185	4341724	0.8	4340418	0.78	4342023	0.93	4341724	0.81	4342023	0.85
chr7	4341271	4341270	0.94	4341270	0.89	NA	NA	4341270	0.83	4341270	1.0
chr7	4343171	4346441	0.74	4343170	0.81	4343170	0.66	4340420	0.65	4343170	0.62
chr7	4343208	4391202	0.1	NA	NA	NA	NA	NA	NA	NA	NA
chr7	4349605	4349604	0.7	4349604	0.93	4349604	0.93	4349604	0.95	4349604	0.98
chr7	4350285	4350284	1.0	NA	NA	NA	NA	4341259	1.0	NA	NA
chr7	4355685	4310570	0.16	4380736	0.67	4374842	0.12	4384514	0.39	4379835	0.87
chr7	4357319	4353429	1.0	NA	NA	NA	NA	NA	NA	NA	NA
chr7	4359908	4359914	0.82	4359735	0.85	4359470	0.93	4359914	0.8	4359470	0.75
chr7	4359956	4359955	0.81	4359955	0.86	4359955	0.98	4359955	0.66	4359955	0.92
chr7	4361878	4400265	0.07	4314374	0.09	NA	NA	NA	NA	NA	NA
chr7	4363150	4361919	0.96	4361239	0.99	4362245	1.0	4361239	0.95	4362352	0.99
chr7	4365844	4365856	0.95	4365856	1.0	4365856	1.0	4365856	1.0	4365856	0.98
chr7	4366732	4367362	0.78	4358719	0.78	4366731	0.94	4358719	0.87	4358719	0.8
chr7	4366889	4334913	0.75	NA	NA	NA	NA	NA	NA	NA	NA
chr7	4371644	4375939	0.98	4371578	0.99	4371643	0.99	4371643	0.99	4371578	0.99
chr7	4374843	4374049	0.86	4374049	0.94	4373532	1.0	4372962	0.91	4374049	0.9
chr7	4382539	4381985	0.97	4381985	1.0	4382551	1.0	4381985	0.99	4382551	0.99
chr7	4383359	4383363	0.57	4383637	0.77	4383407	0.96	4383637	0.79	4383407	0.59
chr7	4384018	4383363	0.4	4379088	0.82	4383407	0.89	4384503	0.75	4377985	0.77
chr7	4387085	4387743	0.54	4387084	0.83	4387084	0.97	4387084	0.88	4387084	0.82
chr7	4389152	4389151	0.9	NA	NA	NA	NA	NA	NA	4389151	1.0
chr7	4392351	4392350	0.95	4392350	0.98	4392350	0.98	4391835	0.9	4392350	0.99
chr7	4396754	4396753	0.55	4396753	0.92	4396753	0.85	4396753	0.74	4396753	0.98
chr7	4397053	4397052	0.79	4398530	0.79	4397052	1.0	4397052	0.76	4397052	0.71
chr7	4400473	4398530	0.35	4398530	0.47	4395903	0.73	4399499	0.65	4398530	0.7
chr7	4406075	4405879	0.04	NA	NA	NA	NA	NA	NA	NA	NA
chr7	4410662	4410247	0.65	4410661	0.85	4411529	0.9	4409216	0.65	4410661	0.92
chr7	4411489	4410362	0.83	4411488	0.73	4411488	0.9	4410362	0.63	4404370	0.64
chr7	4414978	4413261	0.56	4414185	0.9	4414185	0.91	4414185	0.77	4414185	0.85
chr7	4415780	4415779	0.53	4415779	0.94	4415779	0.98	4411721	0.97	4415779	0.92
chr7	4415948	4415947	0.81	4413957	0.7	4415947	0.65	4415947	0.68	4415466	0.64
chr7	4417732	4421639	0.41	4417731	0.27	4420954	0.31	4408213	0.29	4417731	0.28
chr7	4417949	4417948	0.96	4417948	0.95	4417948	1.0	4417948	0.9	4417948	1.0
chr7	4420919	4420918	1.0	4424089	0.02	4420918	1.0	NA	NA	4420918	1.0
chr7	4424419	4424816	0.95	4424418	1.0	4414185	1.0	4424816	0.99	4424715	0.98
chr7	4424621	4424620	0.42	4424620	0.78	4424620	0.73	4424620	0.56	4424620	0.86
chr7	4425705	4425704	0.92	4375770	0.67	4425704	1.0	4425704	1.0	4425704	0.5
chr7	4427051	4402598	0.67	4427050	0.92	4391212	1.0	4427050	1.0	4427050	1.0
chr7	4432706	4432705	0.86	4432705	0.97	4432705	0.99	4432705	0.96	4432705	0.85
chr7	4433491	4436700	0.6	4433490	0.71	4433490	0.73	4436700	0.65	4433490	0.33
chr7	4433765	4433764	0.51	4434749	0.64	4433341	0.66	4434749	0.71	4434749	0.7
chr7	4438755	4438754	0.36	4438754	0.33	4438754	0.38	4438754	0.39	4438754	0.33
chr7	4438930	4438929	0.56	NA	NA	NA	NA	NA	NA	NA	NA
chr7	4443057	4447611	0.5	NA	NA	NA	NA	NA	NA	NA	NA
chr7	4443649	4443700	0.47	4434749	0.77	4439215	0.86	4439045	0.79	4443704	0.92
chr7	4445880	4445897	0.58	4411304	0.67	NA	NA	4409188	0.94	4445887	1.0
chr7	4446057	4446056	0.61	4446076	0.72	4446076	0.94	4446076	0.73	4446076	0.83
chr7	4446072	4434509	0.49	4446076	0.98	4446076	0.98	4446076	0.93	4446076	0.98
chr7	4446111	4446126	1.0	4446126	1.0	4446126	1.0	4446126	1.0	4446126	1.0
chr7	4447423	4490369	0.4	NA	NA	NA	NA	NA	NA	NA	NA
chr7	4448611	4448610	0.8	4448610	0.92	4448610	0.89	4448610	0.84	4448610	0.93
chr7	4450456	4450455	0.51	4450455	0.48	4450455	0.92	4450455	0.53	4450455	0.9
chr7	4453325	4453324	0.97	4453324	0.95	4453324	0.95	4453324	1.0	4453004	0.94
chr7	4453517	4450230	0.75	4408304	0.88	4453516	0.5	4408304	1.0	4467826	0.08
chr7	4453772	4496879	0.12	NA	NA	NA	NA	4453718	1.0	NA	NA
chr7	4454776	4454800	0.52	4426432	0.2	NA	NA	NA	NA	4454800	0.5
chr7	4457605	4457604	0.6	4454002	0.59	4457935	0.71	4454002	0.43	4450410	0.56
chr7	4458576	4458618	0.21	4454800	0.67	4461092	0.56	4454800	0.63	4454800	0.52
chr7	4459100	4453706	0.17	NA	NA	NA	NA	NA	NA	NA	NA
chr7	4460031	4460030	0.97	4460030	0.94	4460288	0.99	4460030	0.96	4460030	0.99
chr7	4460583	4460582	0.96	4460597	0.97	4460582	0.95	4460582	0.67	4455712	1.0
chr7	4462606	4462605	0.82	4462605	0.82	4462605	0.92	4462605	0.48	4462605	0.71
chr7	4466503	4466502	0.5	4465126	0.56	4466508	0.87	4466508	0.87	4465150	0.8
chr7	4467452	4462058	0.99	4467096	1.0	NA	NA	4462058	1.0	NA	NA
chr7	4468638	4468637	0.93	4468637	1.0	4468637	1.0	4468637	0.76	4468637	0.99
chr7	4470801	4470800	0.95	4470800	0.96	4470800	0.95	4470800	0.97	4470800	0.81
chr7	4472139	4472168	0.53	4472138	0.9	4472138	1.0	4472138	0.94	4472138	0.99
chr7	4474945	4474977	0.83	4426025	1.0	4474960	1.0	4449591	0.84	NA	NA
chr7	4476004	4476007	0.92	4476007	1.0	4476007	1.0	4476007	1.0	4481256	0.87
chr7	4477352	4477358	1.0	NA	NA	NA	NA	NA	NA	NA	NA
chr7	4478144	4478143	0.55	4479087	0.88	4478143	0.96	4479087	0.59	4479087	0.38
chr7	4478891	4509809	0.2	4470880	1.0	NA	NA	4478890	1.0	NA	NA
chr7	4480434	4480121	0.97	NA	NA	NA	NA	4475858	1.0	NA	NA
chr7	4480598	4480597	0.94	4480597	0.5	4480597	0.5	4475858	1.0	NA	NA
chr7	4482929	4482928	0.94	4482928	0.99	4482928	0.97	4482928	0.97	4482928	0.94
chr7	4483090	4483089	0.56	4483089	0.35	4482428	0.58	4483089	0.29	4481348	0.39
chr7	4483276	4483833	0.58	4481801	0.9	4481545	0.89	4481169	0.73	4483275	0.83
chr7	4483892	4483906	1.0	NA	NA	NA	NA	NA	NA	NA	NA
chr7	4484939	4484944	0.83	4481256	1.0	4484712	0.93	4484944	0.82	4484944	1.0
chr7	4487014	4491220	0.64	4491220	0.65	4486529	0.83	4491220	0.65	4482928	0.6
chr7	4487311	4487341	1.0	NA	NA	NA	NA	NA	NA	4451792	1.0
chr7	4487515	4487409	0.93	4491220	0.62	4487525	0.92	4485914	0.64	4497234	0.52
chr7	4488742	4488614	1.0	4490451	1.0	4487835	1.0	4485914	1.0	4488741	1.0
chr7	4491221	4491220	0.53	4487013	0.75	4491220	0.83	4487013	0.78	4487013	0.68
chr7	4491816	4491815	0.99	4491815	1.0	4491815	0.98	4491815	0.88	4491815	1.0
chr7	4493166	4491220	0.59	4491220	0.84	4491220	0.87	4485820	0.87	4492942	0.76
chr7	4495578	4495577	0.39	4494909	0.9	4494909	0.59	4494909	0.57	4494909	0.85
chr7	4503124	4503123	0.78	4503123	0.51	4503123	0.79	4503123	0.54	4503123	0.62
chr7	4503184	4521845	1.0	NA	NA	NA	NA	NA	NA	NA	NA
chr7	4505612	4505611	0.82	4517065	0.07	4508492	0.35	4499515	0.71	4505613	0.25
chr7	4507750	4507749	0.95	4505911	1.0	4499217	1.0	4507749	1.0	4507749	1.0
chr7	4508670	4504921	0.57	4508669	0.89	4508669	0.94	4508669	0.93	4508669	0.85
chr7	4509635	4475674	0.25	NA	NA	4506234	1.0	4484699	0.03	NA	NA
chr7	4509810	4512623	0.94	4509809	0.75	NA	NA	4509809	1.0	4510735	0.2
chr7	4511167	4511166	0.73	4511916	0.55	4511916	0.69	4516272	0.54	4514907	0.59
chr7	4518817	4518816	0.64	4518816	0.75	4518855	0.88	4514100	0.7	4520682	0.57
chr7	4520469	4520468	1.0	NA	NA	NA	NA	NA	NA	NA	NA
chr7	4522223	4522222	1.0	4502970	0.5	NA	NA	4499961	0.73	4487791	1.0
chr7	4525187	4525201	0.5	4553015	0.49	4525044	0.48	4538285	0.39	4488030	0.24
chr7	4525522	4524660	1.0	4525531	0.94	4525521	0.99	4524660	1.0	4524660	0.98
chr7	4526913	4526912	0.51	4526912	0.88	4525963	0.92	4524660	0.94	4526912	0.82
chr7	4527269	4527268	0.49	4527268	0.72	4527268	0.84	4527268	0.65	4524660	0.57
chr7	4527787	4527787	0.98	4527787	0.2	4558672	0.6	4527787	0.83	4496209	0.4
chr7	4528978	4528977	0.41	4528977	0.81	4530369	0.8	4528977	0.72	4528977	0.68
chr7	4533141	4533150	1.0	NA	NA	NA	NA	NA	NA	NA	NA
chr7	4533143	4538709	0.67	NA	NA	NA	NA	4484064	1.0	NA	NA
chr7	4537093	4537092	1.0	NA	NA	NA	NA	4537092	1.0	4580504	1.0
chr7	4538569	4538568	0.51	4538568	0.73	4538568	0.67	4554617	0.57	NA	NA
chr7	4539621	4539620	0.63	4539620	0.8	4539620	0.6	4499249	0.75	NA	NA
chr7	4540701	4540700	0.44	4524208	0.12	NA	NA	4522458	0.2	4540700	1.0
chr7	4541234	4541247	1.0	4541247	0.69	4525269	0.25	4541247	0.77	4541247	1.0
chr7	4543983	4528513	0.5	4543982	1.0	NA	NA	4543982	1.0	4543982	1.0
chr7	4547214	4547234	0.41	4547234	0.56	4540736	0.97	4540666	0.35	4547234	0.67
chr7	4547999	4547998	0.35	4547998	0.72	4547881	0.79	4547998	0.73	4547998	0.72
chr7	4549609	4548157	0.85	NA	NA	4582977	0.08	NA	NA	NA	NA
chr7	4549622	4514972	0.11	NA	NA	NA	NA	NA	NA	NA	NA
chr7	4549712	4550602	0.71	4550602	0.93	4549320	0.97	4550602	0.95	4550602	0.77
chr7	4551171	4551170	0.89	4551170	0.92	4551170	0.94	4549610	0.95	4548913	0.96
chr7	4553239	4553238	0.56	4550168	0.78	4553776	0.86	4552181	0.65	4552181	0.66
chr7	4554452	4554451	0.79	4554451	0.81	4554451	0.63	4539620	1.0	4554451	0.72
chr7	4555304	4550563	0.1	NA	NA	NA	NA	NA	NA	NA	NA
chr7	4559251	4559250	0.81	4559250	0.82	4540947	0.87	4559250	1.0	4579878	0.5
chr7	4560047	4560046	0.86	4560046	0.33	4560046	0.13	4560046	0.74	4560046	0.57
chr7	4561429	4555901	0.63	4515549	0.33	NA	NA	4555190	0.35	4561428	1.0
chr7	4562921	4563362	0.76	4561976	0.95	4561976	0.94	4563362	0.81	4561364	0.98
chr7	4564677	4565214	0.82	4564327	0.9	4561443	0.94	4563568	0.87	4563275	0.88
chr7	4565880	4565879	1.0	4565879	0.76	4565879	0.73	4565879	1.0	NA	NA
chr7	4567829	4569087	0.69	4567828	0.35	4567828	0.44	4560495	0.64	4567828	0.57
chr7	4568335	4568334	0.96	4563275	0.94	4565214	0.94	4568334	0.96	4563275	0.94
chr7	4568631	4568630	0.6	4567733	0.95	4568630	0.99	4568630	0.76	4568630	0.95
chr7	4574018	4574017	0.41	4573532	0.91	4573532	0.89	4571443	0.86	4571443	0.88
chr7	4574955	4567145	0.5	4574967	0.75	4574967	0.92	4574967	0.62	4572475	0.74
chr7	4575122	4555030	0.88	4600502	0.5	4603514	0.29	4620227	0.67	4618684	0.1
chr7	4575774	4549307	0.4	4572475	0.48	4570107	0.68	4572475	0.43	4575373	0.54
chr7	4576925	4574724	0.51	4576924	0.89	4573532	0.72	4576924	0.79	4576924	0.66
chr7	4600578	4566218	0.4	4600577	1.0	4600577	0.76	4600577	0.67	4600577	0.75
chr7	4600729	4600728	0.87	4600728	1.0	4600728	1.0	4600728	0.7	4600728	0.67
chr7	4601354	4601368	0.7	4600607	0.93	4600572	0.96	4601353	0.89	4600861	0.85
chr7	4603436	4603439	0.79	4560536	0.5	4603439	0.33	4600120	0.55	4603439	0.69
chr7	4605846	4605294	0.99	4605504	0.99	4605294	1.0	4605845	0.98	4605504	0.99
chr7	4609013	4608986	0.5	4608626	0.87	4609070	0.94	4605812	0.54	4609012	0.92
chr7	4610131	4641571	0.61	4610130	1.0	4610130	0.85	4604715	1.0	4610130	0.79
chr7	4610144	4641571	0.86	NA	NA	4610143	1.0	NA	NA	4610143	1.0
chr7	4610401	4612429	0.83	4610406	0.86	4610406	1.0	4610406	0.8	4610406	0.83
chr7	4612144	4612143	0.96	4575065	0.27	4612143	0.4	4612143	0.42	4575065	0.48
chr7	4612308	4612307	0.75	4562709	0.33	4612307	0.94	4612307	0.51	4612307	0.91
chr7	4615630	4615629	0.83	NA	NA	NA	NA	4600120	1.0	4615629	0.25
chr7	4615796	4615893	0.6	4615893	0.9	4615893	0.94	4615893	0.83	4615893	0.88
chr7	4618828	4618128	0.77	4618417	0.89	4618417	0.92	4623309	0.86	4619693	0.86
chr7	4620871	4620875	0.37	4620875	0.41	4619523	0.73	4618494	0.44	4620726	0.51
chr7	4622064	4622063	0.95	4622063	0.44	4573432	0.14	4622063	0.87	4622063	1.0
chr7	4623310	4623309	0.92	4623309	0.98	4621916	0.92	4623309	0.98	4623353	0.95
chr7	4624897	4624897	0.7	4624083	0.94	4624083	0.91	4615795	0.46	4624896	0.89
chr7	4625257	4625256	0.71	4625864	0.62	4625256	0.6	4625864	0.77	4625256	0.6
chr7	4625589	4623309	0.73	4623309	0.93	4621916	0.95	4623309	0.95	4625325	0.92
chr7	4626838	4626844	0.98	4626844	1.0	4626844	0.99	4626844	1.0	4626844	0.97
chr7	4628091	4628090	0.97	4628090	1.0	4627047	0.99	4628090	1.0	4627517	0.97
chr7	4629083	4629106	0.99	4629015	0.97	4627517	1.0	4629015	0.98	4629274	0.97
chr7	4630950	4630949	0.7	4630949	0.84	4630949	0.94	4630949	0.96	4630949	0.89
chr7	4632251	4632250	0.99	4619587	0.5	NA	NA	4632250	0.9	NA	NA
chr7	4632769	4632768	0.88	4632768	1.0	4632768	0.93	4632130	1.0	4632768	0.89
chr7	4633439	4631362	0.5	NA	NA	NA	NA	NA	NA	NA	NA
chr7	4634021	4634020	0.85	4627524	1.0	4634020	1.0	4634020	1.0	4630851	0.97
chr7	4634527	4631042	0.69	4634654	0.83	4634654	0.85	4634654	0.81	4634654	0.84
chr7	4635693	4635702	0.98	4635702	1.0	4635702	0.99	4635702	0.99	4635702	0.93
chr7	4638048	4642073	0.25	4638708	0.28	4638708	0.71	4648969	0.21	4638708	0.51
chr7	4638284	4638283	0.93	NA	NA	NA	NA	4638283	0.5	NA	NA
chr7	4642525	4689322	0.5	NA	NA	NA	NA	NA	NA	NA	NA
chr7	4644009	4638607	0.65	4644008	0.73	4688979	0.25	4641829	0.47	4644008	0.87
chr7	4644638	4642815	0.91	4644637	0.93	4644637	0.96	4642815	0.98	4644637	1.0
chr7	4645152	4645151	0.6	4645151	1.0	4645151	0.91	4645151	0.67	4645151	0.75
chr7	4645510	4688714	0.5	NA	NA	NA	NA	NA	NA	NA	NA
chr7	4645846	4644969	0.55	4640106	0.5	4645845	0.59	4645845	0.74	4645845	0.58
chr7	4649586	4609482	0.14	NA	NA	NA	NA	4636414	1.0	4662440	0.04
chr7	4651574	4651573	0.67	4642939	0.83	4651429	0.81	4651573	0.66	4651573	0.83
chr7	4651741	4651740	0.88	4651740	0.65	4651740	0.62	4651740	0.67	4651429	0.71
chr7	4652049	4652057	1.0	4652049	1.0	4652057	1.0	4652057	0.5	4652057	0.53
chr7	4652790	4652789	1.0	NA	NA	NA	NA	4652789	1.0	4652789	0.33
chr7	4654338	4654337	0.66	4654337	0.99	4654337	0.98	4654337	0.94	4654337	0.94
chr7	4654634	4641990	0.5	4649839	1.0	4616265	0.2	NA	NA	4649951	0.07
chr7	4655186	4655185	0.86	4655185	0.97	4656166	0.98	4655185	0.81	4655185	0.9
chr7	4655736	4652680	0.86	4655735	1.0	4655735	0.98	4652680	1.0	4655735	0.97
chr7	4657089	4656166	0.87	4657689	0.92	4656166	0.91	4656166	0.93	4656166	0.93
chr7	4661251	4643941	0.46	4660742	0.63	4661250	0.35	4661250	0.49	4660984	0.74
chr7	4662437	4648969	0.51	4661322	0.83	4659140	0.81	4642073	0.75	4661322	0.81
chr7	4666095	4666094	0.69	4666094	1.0	4656393	0.11	4627767	0.5	4653231	0.33
chr7	4666634	4649839	0.88	4666633	1.0	NA	NA	4666633	1.0	NA	NA
chr7	4668751	4668750	0.79	4668750	0.97	4668750	0.76	4668750	1.0	4668750	0.95
chr7	4670171	4637362	0.8	NA	NA	NA	NA	NA	NA	NA	NA
chr7	4671609	4669025	0.62	NA	NA	4671600	0.1	NA	NA	4671641	1.0
chr7	4673864	4673863	0.67	4673863	0.56	4663077	0.88	4673863	0.87	4673863	0.52
chr7	4674737	4661569	0.71	NA	NA	NA	NA	NA	NA	NA	NA
chr7	4676924	4676923	0.92	4653688	1.0	4676923	0.75	4676923	1.0	4706883	0.5
chr7	4677427	4677426	0.49	4677426	0.83	NA	NA	4641786	0.5	4677426	1.0
chr7	4680400	4680399	0.64	4680399	0.96	4680399	0.97	4680399	0.94	4680399	0.82
chr7	4680969	4680968	0.69	4683710	0.5	4683710	0.74	4683710	0.89	4680968	0.9
chr7	4685959	4685958	0.96	4685958	0.77	4685958	0.69	4685958	1.0	4708386	0.75
chr7	4686924	4686936	0.45	4686936	0.81	4681420	0.96	4686936	0.89	4686936	0.7
chr7	4687285	4687302	1.0	NA	NA	NA	NA	NA	NA	NA	NA
chr7	4688267	4688266	0.56	4688266	0.85	4688266	0.93	4688266	0.72	4688266	0.88
chr7	4688378	4688409	0.79	4679323	0.74	4723885	0.87	4679323	0.8	NA	NA
chr7	4688980	4688979	0.56	4688979	0.81	4688979	1.0	4688979	0.89	4688979	0.97
chr7	4695937	4695936	0.9	4695936	0.85	4693443	0.9	4695936	0.91	4695936	0.85
chr7	4696116	4696115	0.9	4696115	0.83	4696115	0.65	4696115	0.84	4696115	0.78
chr7	4697742	4697741	0.51	4697741	0.55	4697741	0.49	4705588	0.55	4697741	0.33
chr7	4698313	4692809	0.63	4698304	0.79	4698312	0.83	4705517	0.55	4695525	0.45
chr7	4699286	4699285	0.81	4676507	0.34	4699285	0.89	4699285	0.85	4704525	0.3
chr7	4704526	4702983	0.59	4704525	1.0	4704525	0.57	4704525	1.0	4747342	1.0
chr7	4704835	4705767	0.78	4705767	0.96	4695525	0.96	4705767	0.87	4695525	0.9
chr7	4707690	4707689	0.96	4707689	0.97	4697886	0.5	4707689	1.0	4707689	1.0
chr7	4712056	4712055	0.98	4712055	0.43	4712055	0.67	4712055	0.55	4712055	0.94
chr7	4713489	4713488	0.85	4713488	1.0	4713004	0.92	4713488	0.97	4713488	0.96
chr7	4713807	4713806	0.97	4713806	1.0	NA	NA	4713806	1.0	NA	NA
chr7	4714287	4714286	1.0	NA	NA	NA	NA	NA	NA	NA	NA
chr7	4719112	4719136	0.8	4719136	1.0	4719136	0.99	4719136	0.94	4719382	0.94
chr7	4720709	4720708	0.7	4720708	0.97	4719698	1.0	4720708	0.99	4720708	1.0
chr7	4720918	4720922	0.97	4720922	0.94	4700073	0.27	4719260	0.98	4720922	0.97
chr7	4724189	4724190	1.0	NA	NA	NA	NA	NA	NA	NA	NA
chr7	4724600	4724582	0.98	NA	NA	NA	NA	4724582	1.0	NA	NA
chr7	4726016	4726015	0.76	4726015	0.97	4726015	0.96	4726015	0.97	4726015	0.98
chr7	4726622	4726621	1.0	4724428	0.97	4709576	1.0	4726621	0.98	4726621	1.0
chr7	4726950	4726949	0.79	4726949	0.67	4709576	0.5	4683981	1.0	4726949	1.0
chr7	4732329	4732328	1.0	NA	NA	NA	NA	4682885	1.0	4781491	0.2
chr7	4733180	4733179	0.74	4729198	0.75	4733179	1.0	4729198	0.57	NA	NA
chr7	4736410	4736414	0.46	4724428	0.98	4736414	0.61	4736414	0.95	4736414	0.86
chr7	4737552	4736414	0.33	4737530	0.79	4736916	0.72	4737530	0.49	4737530	0.77
chr7	4738131	4738130	0.43	4724428	0.97	4738130	0.86	4724428	0.99	4723988	0.96
chr7	4738437	4738436	0.96	4731589	0.98	4714714	0.03	4731758	0.97	4723988	0.94
chr7	4739398	4739420	0.78	4729198	1.0	NA	NA	4739420	1.0	4697294	0.29
chr7	4740430	4728356	0.94	4740429	1.0	NA	NA	4771103	1.0	NA	NA
chr7	4743879	4743486	0.59	4743878	0.81	4743878	0.71	4743878	0.51	4743878	1.0
chr7	4745456	4745472	0.86	4745472	0.89	4745021	0.99	4743593	0.82	4743593	0.96
chr7	4748137	4748136	0.95	4748136	0.6	NA	NA	4747906	1.0	4767059	0.25
chr7	4750446	4750445	0.68	4750445	0.5	4706148	0.07	4750445	1.0	4750445	1.0
chr7	4750711	4750710	0.98	4750710	1.0	4750710	1.0	4749890	1.0	4798137	0.5
chr7	4751013	4750710	0.7	4751012	0.61	4750890	0.35	4751012	0.54	4751012	0.6
chr7	4756107	4756110	1.0	4727109	0.33	NA	NA	4755530	1.0	NA	NA
chr7	4756763	4756762	0.7	4749746	1.0	4756762	1.0	4756762	0.67	4756762	0.63
chr7	4759240	4752885	1.0	NA	NA	4748680	0.09	NA	NA	NA	NA
chr7	4760030	4763454	0.59	4763454	0.89	4760029	1.0	4758902	0.88	4728389	0.5
chr7	4766871	4765433	0.97	4765433	1.0	4765382	1.0	NA	NA	NA	NA
chr7	4769444	4751576	0.91	4769443	0.79	4769443	0.89	4769443	0.77	4769443	0.57
chr7	4770109	4770108	0.9	NA	NA	NA	NA	4794906	1.0	NA	NA
chr7	4770206	4770205	0.96	4770205	1.0	NA	NA	4769443	0.72	4770205	1.0
chr7	4770865	4770936	0.23	4770864	0.72	4770864	0.34	4770864	0.6	4770864	0.73
chr7	4773126	4773125	0.67	4743622	0.4	4773125	0.67	4773125	0.78	4773132	0.5
chr7	4776563	4779484	0.35	4776562	0.47	4777125	0.43	4776562	0.41	4776562	0.35
chr7	4777353	4773603	0.51	4777353	0.46	4777353	0.4	4777353	0.39	4777353	0.77
chr7	4779036	4794226	0.64	4779043	1.0	4779043	1.0	4779043	1.0	4779043	1.0
chr7	4779127	4779147	0.75	NA	NA	NA	NA	4802385	0.12	4779147	1.0
chr7	4779263	4773382	0.5	NA	NA	NA	NA	NA	NA	NA	NA
chr7	4779628	4779642	1.0	NA	NA	NA	NA	NA	NA	NA	NA
chr7	4782335	4782343	1.0	NA	NA	NA	NA	NA	NA	4782343	1.0
chr7	4786773	4786772	1.0	4786779	0.96	NA	NA	4739974	1.0	4807855	0.2
chr7	4791597	4791596	1.0	NA	NA	NA	NA	4745702	1.0	NA	NA
chr7	4795279	4795278	0.87	4795278	0.75	4795278	0.94	4795278	0.62	4795278	0.87
chr7	4795912	4794809	0.65	4792338	0.82	4795911	0.83	4796195	0.87	4775504	0.71
chr7	4798074	4798137	0.34	4832734	0.23	4798137	1.0	4798137	0.42	4758902	0.82
chr7	4805095	4805094	0.79	4759945	1.0	NA	NA	4763277	0.9	NA	NA
chr7	4805174	4805172	1.0	NA	NA	4805172	1.0	NA	NA	4805172	1.0
chr7	4806322	4805101	0.86	4808198	0.88	NA	NA	4808198	0.89	4805101	0.78
chr7	4809658	4809511	0.54	4809657	0.86	4809274	0.98	4809657	0.86	4809657	0.96
chr7	4811141	4811147	0.95	4811147	1.0	NA	NA	4811147	1.0	4857874	0.67
chr7	4812415	4770904	1.0	4815104	0.94	NA	NA	4810640	1.0	4812424	0.9
chr7	4813070	4813073	0.65	4812820	0.5	4848272	0.2	4813073	0.51	4812820	0.59
chr7	4819073	4819054	0.45	4823788	0.32	4819054	0.6	4819054	0.37	4819072	0.83
chr7	4822894	4815636	1.0	4822893	0.93	NA	NA	4815636	1.0	4815636	1.0
chr7	4823332	4823331	0.39	4823331	0.92	4805404	0.6	4823331	0.88	4823331	0.85
chr7	4827896	4801455	0.35	4825420	0.77	4781018	0.33	4827915	0.5	4809742	0.45
chr7	4831021	4830982	0.92	4831020	0.7	4802688	0.33	4830982	0.92	4808174	0.09
chr7	4831192	4831199	0.7	4831873	0.66	4829854	0.88	4831199	0.85	4831873	0.8
chr7	4831726	4831725	1.0	4831725	0.98	4831725	0.98	4831725	1.0	4831725	0.97
chr7	4831874	4831873	0.93	4831873	0.97	4831873	0.96	4831873	0.99	4831873	0.96
chr7	4838946	4838945	0.73	4790183	0.17	NA	NA	4838945	1.0	4881437	0.33
chr7	4842056	4842055	0.98	4842055	0.98	4842055	0.95	4842055	1.0	4842055	1.0
chr7	4846124	4846123	0.54	4844028	0.91	4846628	0.95	4844028	0.81	4844439	0.96
chr7	4846546	4846545	0.62	4846628	0.72	4846628	0.94	4846545	0.59	4846810	0.73
chr7	4847324	4847323	0.98	4847323	1.0	4847323	1.0	4847323	1.0	4847323	1.0
chr7	4848217	4848386	0.77	4848386	0.93	4848699	0.85	4848386	0.94	4848386	0.69
chr7	4849139	4848386	0.78	4848386	0.99	4849155	0.98	4848968	0.98	4848832	0.99
chr7	4851198	4848699	0.85	4851197	0.65	4848386	0.91	4851197	0.9	4851197	0.84
chr7	4853743	4857522	0.7	4854421	0.8	4854048	0.81	4854421	0.72	4854404	0.76
chr7	4856108	4854048	0.76	4854048	0.99	4854048	1.0	4856325	0.95	4856107	0.98
chr7	4862898	4862897	0.98	4862897	0.88	4862897	0.99	4862897	0.86	4862897	0.98
chr7	4869538	4869537	0.63	4870030	0.81	4870030	0.75	4867062	0.8	4870030	0.77
chr7	4870141	4870154	0.93	4822540	0.11	NA	NA	4870142	0.57	NA	NA
chr7	4871680	4871679	0.64	NA	NA	NA	NA	NA	NA	4877504	1.0
chr7	4875393	4875392	0.64	4875392	1.0	NA	NA	4875392	1.0	4875392	1.0
chr7	4886992	4886991	0.98	4886991	0.97	4886991	0.97	4886991	0.98	4886991	0.98
chr7	4891063	4891062	0.35	4891062	0.96	4892525	0.96	4892449	0.93	4892449	0.97
chr7	4905896	4905895	0.93	4905895	0.93	4905895	0.99	4905895	0.95	4907352	0.98
chr7	4908143	4908147	0.82	4908147	0.98	4908147	0.99	4908147	0.91	4908147	0.81
chr7	4924198	4924214	0.44	NA	NA	NA	NA	NA	NA	NA	NA
chr7	4931313	4931312	1.0	4931312	0.5	NA	NA	4907651	1.0	NA	NA
chr7	4932982	4932981	0.92	4932981	0.98	4932981	0.99	4932981	0.98	4932981	0.95
chr7	4935186	4935193	0.98	4935193	1.0	4935193	0.99	4935193	0.87	4935193	1.0
chr7	4952981	4945635	0.6	4939521	0.84	4952995	0.97	4954619	0.85	4952995	0.98
chr7	4953476	4953475	0.97	4953321	1.0	4953321	1.0	4953475	1.0	4953475	1.0
chr7	4956426	4956425	0.94	4956425	0.75	4956425	0.33	4956425	1.0	4956425	0.68
chr7	4959146	4959160	0.93	4913721	0.64	4959151	0.69	4959154	0.89	4959160	0.86
chr7	4960989	4960996	0.98	NA	NA	NA	NA	4960996	1.0	4998775	0.5
chr7	4961836	4961836	0.27	4961836	0.33	4961836	0.26	4961836	0.28	4961836	0.33
chr7	4962190	4962189	0.85	4962189	1.0	4962189	0.65	4962189	0.86	4962189	0.67
chr7	4962507	4962555	0.92	4962555	0.61	4962555	0.94	4962555	0.98	4962037	1.0
chr7	4966559	4966558	0.91	NA	NA	NA	NA	4957383	1.0	NA	NA
chr7	4967266	4966496	0.79	4966496	0.96	4967265	0.67	4966496	0.93	4967265	0.88
chr7	5061430	5061453	0.49	5061453	0.97	5061453	0.99	5061453	0.8	5061453	0.96
chr7	5061893	5061898	0.97	5061898	0.98	5046015	1.0	5061898	0.95	5061898	0.96
chr7	5063477	5039283	0.43	5077581	0.64	5058062	0.56	5021170	0.6	5077581	0.47
chr7	5069797	5070128	0.56	5069796	0.34	5069796	0.6	5069796	0.31	5069796	0.5
chr7	5071611	5071616	1.0	5071616	1.0	NA	NA	5022379	0.67	NA	NA
chr7	5072391	5119143	0.5	5072395	1.0	NA	NA	5111534	1.0	5072395	1.0
chr7	5074039	5073570	0.8	5073570	0.94	5075211	0.94	5073570	0.93	5073570	0.91
chr7	5074667	5074666	0.76	5068146	0.79	5074388	0.76	5070378	0.78	5074388	0.75
chr7	5077089	5077089	1.0	5077089	1.0	5116526	1.0	5077089	1.0	5077089	0.92
chr7	5077147	5077146	0.9	5077146	0.93	5077146	0.97	5077146	0.84	5077146	0.89
chr7	5077459	5104327	1.0	NA	NA	5033433	0.04	5077528	1.0	NA	NA
chr7	5078456	5078330	0.5	NA	NA	NA	NA	NA	NA	NA	NA
chr7	5080367	5080366	0.98	5080366	1.0	NA	NA	5080366	0.85	5080366	1.0
chr7	5081661	5081660	0.58	5078764	0.92	5078764	0.78	5078764	0.89	5078764	0.75
chr7	5081946	5081946	0.34	5081944	0.59	5081944	0.75	5083014	0.51	5081944	0.57
chr7	5082277	5082276	1.0	5078665	0.99	5078665	1.0	5082276	1.0	5078665	0.98
chr7	5085285	5085284	0.87	5078665	0.72	5084901	0.68	5085067	0.79	5085846	0.77
chr7	5086028	5086035	1.0	5061528	1.0	NA	NA	5061528	0.67	NA	NA
chr7	5086189	5110859	1.0	NA	NA	NA	NA	NA	NA	NA	NA
chr7	5090408	5090407	0.5	5085855	0.89	5090407	0.97	5087306	0.7	5090407	0.88
chr7	5090742	5090741	0.91	5090741	0.78	5090741	0.94	5090741	0.79	5090741	0.89
chr7	5091430	5091429	1.0	5091429	1.0	5091429	1.0	NA	NA	NA	NA
chr7	5093091	5089103	1.0	NA	NA	NA	NA	NA	NA	NA	NA
chr7	5094479	5094478	0.96	5094478	0.94	5094478	0.88	5094427	0.93	5094427	0.96
chr7	5095310	5095309	0.98	5095309	0.79	5095309	1.0	5095309	0.91	5092105	1.0
chr7	5096357	5096356	0.75	5096356	0.82	5097276	0.86	5096356	0.8	5096356	0.78
chr7	5096750	5096749	1.0	NA	NA	5096749	1.0	5096749	1.0	5100752	1.0
chr7	5099335	5093166	0.55	5093166	0.91	5093166	0.85	5093166	0.89	5105021	0.86
chr7	5100218	5108349	0.48	5100217	0.64	5100217	0.76	5100217	0.52	5100217	0.66
chr7	5101585	5101407	0.86	5102588	0.94	5101407	0.75	5101407	0.95	5101407	0.94
chr7	5104219	5104966	0.77	5104218	0.96	5104218	1.0	5104218	0.89	5104218	0.94
chr7	5108766	5091543	0.5	NA	NA	NA	NA	NA	NA	NA	NA
chr7	5109587	5109975	0.72	5109586	0.72	5099499	0.89	5104966	0.54	5109586	0.83
chr7	5110678	5109590	0.94	5110677	0.99	5110677	0.95	5109590	0.98	5110677	0.91
chr7	5114148	5114161	0.63	5114161	0.97	5114161	0.91	5114161	0.97	5114161	0.95
chr7	5115131	5115130	0.9	5115147	0.96	5115130	0.92	5115130	0.96	5115130	0.89
chr7	5115632	5115631	0.71	5113652	0.82	5115631	0.53	5115631	0.9	5114650	0.83
chr7	5137870	5138056	0.55	5136341	0.92	5138091	0.89	5138056	0.91	5137662	0.86
chr7	5170636	5170635	0.95	5170635	0.99	5170635	0.96	5170635	1.0	5170635	1.0
chr7	5171329	5204421	1.0	NA	NA	NA	NA	NA	NA	NA	NA
chr7	5172930	5172929	0.9	5172929	0.85	5172929	0.77	5172929	0.81	5172929	0.81
chr7	5173549	5173548	0.95	5173548	0.95	5173548	0.97	5171938	0.97	5173208	0.97
chr7	5174197	5172323	0.7	5169841	0.7	5174196	0.94	5174196	0.58	5169820	0.72
chr7	5174350	5177399	0.43	5174250	0.57	5171514	0.69	5174250	0.55	5174250	0.59
chr7	5175236	5175335	0.88	5175235	0.88	5171494	0.93	5175235	0.96	5176222	0.89
chr7	5178298	5178320	0.98	5178320	1.0	NA	NA	5178320	1.0	5178320	0.78
chr7	5182582	5182160	0.78	5182769	0.86	5179452	0.89	5182583	0.87	5180552	0.85
chr7	5184891	5184890	0.97	5184776	0.98	5183469	0.94	5184890	0.98	5183469	1.0
chr7	5185902	5185901	0.99	5185901	0.97	5180724	1.0	5185901	1.0	5185901	0.99
chr7	5186319	5186318	0.73	5186318	0.63	5168684	0.25	5186318	0.75	5186318	1.0
chr7	5190997	5190599	1.0	5191004	1.0	NA	NA	5190599	1.0	5190599	1.0
chr7	5196038	5196037	1.0	NA	NA	NA	NA	5196037	1.0	NA	NA
chr7	5196348	5240921	1.0	NA	NA	NA	NA	NA	NA	NA	NA
chr7	5198319	5198318	1.0	5198318	0.96	5198318	0.95	5196632	0.97	5198318	0.98
chr7	5200551	5200857	0.96	5200339	0.97	5191997	0.98	5199281	0.94	5198374	0.97
chr7	5201948	5201947	0.97	5162186	1.0	5201947	0.84	5201947	1.0	5170686	0.4
chr7	5202256	5185044	0.44	NA	NA	NA	NA	NA	NA	5202255	1.0
chr7	5204681	5190962	1.0	NA	NA	NA	NA	5164006	0.67	NA	NA
chr7	5205844	5205843	0.95	5205843	0.75	5205843	1.0	5205843	1.0	5205843	0.95
chr7	5205878	5205882	0.95	5205882	1.0	5205882	0.91	5205882	1.0	5205882	0.97
chr7	5206734	5206733	0.56	NA	NA	NA	NA	NA	NA	5206733	0.69
chr7	5207079	5207078	0.99	5207078	0.99	5207078	0.97	5205942	0.96	5207078	0.96
chr7	5208422	5208421	0.87	5208421	0.71	5208421	0.95	5208421	0.65	5198318	0.77
chr7	5209014	5212578	0.7	5212578	0.78	5220960	0.68	5212578	0.75	5220960	0.76
chr7	5209899	5179314	1.0	5209898	0.8	NA	NA	NA	NA	5235365	0.05
chr7	5213661	5211854	0.66	5191325	0.72	5211854	0.97	5217601	0.81	5219453	0.82
chr7	5219454	5219307	1.0	5219307	1.0	5211854	0.96	5217601	1.0	5219453	1.0
chr7	5219836	5219835	0.81	5219835	1.0	5219835	1.0	5219835	1.0	5219835	0.82
chr7	5220244	5220242	0.29	5220243	0.88	5220243	0.91	5220243	0.91	5213914	0.95
chr7	5220786	5261126	0.45	5171840	1.0	5220785	1.0	NA	NA	5189581	1.0
chr7	5220961	5220960	0.71	5220960	0.72	5222754	0.82	5220960	0.77	5220960	0.71
chr7	5221947	5222520	0.8	5221966	0.76	5212643	0.89	5222520	0.81	5200910	0.84
chr7	5229021	5204312	0.33	NA	NA	NA	NA	NA	NA	NA	NA
chr7	5229930	5229929	0.79	5232546	0.68	5229929	0.96	5229929	0.86	5229929	0.76
chr7	5231065	5231064	0.5	5231064	0.41	5220785	0.6	5231064	1.0	5231064	0.4
chr7	5231750	5231749	0.79	5231749	0.97	5231749	0.98	5231749	0.96	5231749	0.96
chr7	5234214	5234213	0.99	5234213	0.97	5234213	0.99	5234213	0.95	5234213	0.98
chr7	5234622	5234621	0.91	5234621	0.97	5234621	1.0	5234621	0.97	5234621	0.81
chr7	5235323	5283679	1.0	NA	NA	NA	NA	NA	NA	NA	NA
chr7	5236045	5236044	0.94	5236044	0.83	5236044	0.96	5236044	0.84	5236044	0.94
chr7	5236223	5236222	0.87	5236222	1.0	5236222	0.98	5236222	0.95	5236242	0.96
chr7	5237220	5237219	0.6	5237219	0.81	5237219	0.85	5237219	0.81	5237219	0.75
chr7	5237768	5237073	0.64	5237073	0.99	5237073	1.0	5237073	0.96	5237437	0.98
chr7	5238287	5238306	0.6	NA	NA	5238306	1.0	NA	NA	5238306	0.87
chr7	5239411	5239410	0.84	5239410	0.83	5238851	0.72	5239410	0.54	5239410	0.93
chr7	5240046	5240045	0.84	5240045	0.96	5239527	0.99	5240045	0.95	5240045	0.98
chr7	5241120	5241119	0.59	NA	NA	5289485	0.5	5241119	0.33	5241119	1.0
chr7	5241263	5241267	0.33	5191312	0.82	5237146	0.8	5241267	0.56	5241271	0.71
chr7	5241608	5241607	0.57	5241267	0.5	5241607	0.6	5241607	0.43	5241267	0.58
chr7	5244214	5255856	0.08	NA	NA	NA	NA	NA	NA	NA	NA
chr7	5245157	5245144	0.63	5247993	0.63	5251563	0.68	5245144	0.59	5245156	0.53
chr7	5245680	5245698	0.86	5243856	0.89	5244575	0.91	5245698	0.98	5244615	0.96
chr7	5330403	5330406	0.95	5330399	0.5	5330413	0.86	5330413	0.99	5330399	0.68
chr7	5334298	5334733	0.75	5334297	0.97	5334297	0.99	5334297	0.96	5334297	1.0
chr7	5334462	5334461	0.67	5334733	0.83	5334733	0.94	5334461	0.86	5334461	0.83
chr7	5335836	5335835	0.92	5335835	0.94	5335835	0.93	5335835	0.92	5335835	0.91
chr7	5336205	5336202	0.59	5336202	0.67	5336202	0.9	5336202	0.71	5336202	0.77
chr7	5337237	5337236	0.98	5337236	0.64	5299460	1.0	5337236	0.73	5337236	0.86
chr7	5337482	5337481	0.59	5337940	0.96	5337481	0.98	5337481	0.99	5337481	0.97
chr7	5339207	5339229	0.79	5339229	0.97	5337058	0.95	5339229	0.99	5339229	0.95
chr7	5339541	5339541	0.51	5338356	0.64	5342940	0.33	5339790	0.42	5338247	0.45
chr7	5339895	5339894	0.64	NA	NA	5339894	1.0	NA	NA	5339894	1.0
chr7	5340575	5340574	0.92	5340574	0.99	5341072	1.0	5340574	1.0	5340574	0.97
chr7	5340747	5340746	0.95	5340574	0.73	5340746	0.56	5340574	0.8	5341072	1.0
chr7	5341248	5341247	0.99	5341247	0.98	5341247	0.88	5341247	1.0	5341247	1.0
chr7	5341419	5341418	0.58	5341032	0.89	5348985	0.85	5341418	0.94	5347090	0.79
chr7	5342429	5342428	0.43	5379400	0.33	5342436	0.25	5342428	0.83	5342428	1.0
chr7	5345757	5304657	0.56	NA	NA	NA	NA	NA	NA	5337236	0.75
chr7	5346500	5304693	1.0	NA	NA	NA	NA	NA	NA	NA	NA
chr7	5347179	5337236	0.61	5347188	0.84	5347100	0.9	5336437	0.38	5347100	0.79
chr7	5347354	5347353	0.74	5347353	0.2	5347353	0.85	5347353	0.78	5347353	0.58
chr7	5350430	5383817	0.1	NA	NA	NA	NA	NA	NA	NA	NA
chr7	5358819	5358815	1.0	5358815	0.97	5358815	0.94	5358717	1.0	5358815	0.99
chr7	5359823	5359827	0.79	5359827	0.85	5359827	0.81	5359827	0.71	5359827	0.85
chr7	5360203	5360203	0.3	5360203	0.71	5360203	0.52	5356848	0.6	5360203	0.36
chr7	5367421	5360884	1.0	NA	NA	5367418	0.92	NA	NA	5339239	0.49
chr7	5367758	5367757	0.75	5367757	0.82	NA	NA	5367757	0.99	5367757	1.0
chr7	5368052	5366426	0.48	5366426	0.88	5368310	0.81	5366426	0.9	5368051	0.88
chr7	5368311	5368310	0.89	5368310	0.99	5368310	0.94	5368310	0.99	5368310	0.93
chr7	5368665	5368664	0.69	5368643	0.89	5368643	0.88	5368664	0.81	5368643	0.9
chr7	5372071	5372070	0.97	5372070	0.95	5372070	0.96	5372070	0.98	5372070	1.0
chr7	5372235	5372234	0.98	5372234	0.6	5372234	0.74	5372234	1.0	5372234	0.83
chr7	5372543	5328698	0.25	NA	NA	5363268	0.17	5388089	0.5	5328831	0.1
chr7	5375308	5375321	0.96	5375321	0.97	5375321	0.98	5375321	0.99	5375321	0.93
chr7	5379401	5379400	0.92	5379400	0.98	5379400	1.0	5379400	0.98	5379400	0.98
chr7	5383758	5383753	1.0	5374953	0.08	NA	NA	NA	NA	5376579	1.0
chr7	5385495	5385494	0.76	5385437	0.89	5385088	0.9	5385494	0.83	5385494	0.9
chr7	5385682	5385681	0.69	NA	NA	NA	NA	NA	NA	NA	NA
chr7	5386575	5388021	0.79	5386038	1.0	5386574	0.96	5386574	0.98	5386574	0.99
chr7	5391317	5391316	0.76	5391316	0.95	5391316	1.0	5391316	0.93	5391316	0.7
chr7	5393609	5378424	0.2	NA	NA	NA	NA	5347105	1.0	NA	NA
chr7	5395997	5395996	0.35	5395996	0.55	5365795	0.5	5353820	0.42	5386729	0.41
chr7	5396171	5396170	0.46	5390757	0.89	5396170	0.52	5390757	0.75	5396170	0.41
chr7	5398172	5398298	0.9	5398172	1.0	5398172	0.93	5398298	0.98	5398172	0.88
chr7	5398480	5365667	0.12	NA	NA	NA	NA	NA	NA	NA	NA
chr7	5401228	5401228	0.81	5382912	0.48	5401228	0.49	5401228	0.79	5401227	0.43
chr7	5402541	5402540	0.69	5402540	0.5	5402540	0.83	5402540	0.6	5402540	0.91
chr7	5402854	5402865	0.96	5402446	0.98	5402446	1.0	5402864	1.0	5402864	1.0
chr7	5403166	5403165	0.66	5403165	0.82	5403165	0.78	5403165	0.75	5403165	0.82
chr7	5403793	5403792	0.53	5403792	0.67	5403792	0.91	5444817	0.44	5403792	0.17
chr7	5404763	5405466	0.48	5406246	0.56	5404763	0.48	5403436	0.67	5406246	0.65
chr7	5405117	5405116	0.95	5405116	0.97	5405116	1.0	5405116	0.98	5405116	0.96
chr7	5406851	5406761	0.52	5405611	0.65	5405611	0.41	5406761	0.81	5405763	0.75
chr7	5409813	5415952	0.51	5409812	0.96	5409163	0.82	5413906	0.9	5409812	0.92
chr7	5412245	5412244	0.75	5408834	0.98	5412244	0.91	5412244	0.94	5408760	0.95
chr7	5412579	5412578	0.71	5404640	1.0	5412578	1.0	5386264	0.74	5386729	1.0
chr7	5414294	5414298	0.96	NA	NA	NA	NA	5406027	1.0	NA	NA
chr7	5414416	5414415	1.0	5414420	1.0	5414415	0.25	NA	NA	5414415	1.0
chr7	5415318	5414846	0.92	5414846	1.0	NA	NA	5415317	1.0	NA	NA
chr7	5415370	5415369	0.75	5415952	0.77	5415369	0.53	5415952	0.55	5415952	0.8
chr7	5415953	5415952	0.99	5415952	0.99	5415952	0.99	5415952	0.98	5415952	0.96
chr7	5416112	5416111	0.46	5416111	0.81	5416111	0.84	5415747	0.83	5416111	0.83
chr7	5417156	5417155	1.0	5416540	0.06	5417155	1.0	NA	NA	5407101	0.91
chr7	5419466	5419465	1.0	NA	NA	NA	NA	NA	NA	NA	NA
chr7	5419983	5419982	0.5	5419982	0.59	5419982	0.8	5419982	0.56	5419982	0.6
chr7	5423835	5423834	0.85	5420619	0.98	5423834	0.96	5423834	0.89	5423834	0.74
chr7	5427180	5426995	0.39	5427195	0.32	5427177	0.37	5427195	0.36	5427195	0.22
chr7	5430999	5430998	0.68	5430998	0.71	5430998	0.65	5430998	0.71	5430998	0.76
chr7	5431318	5431317	0.86	5431317	0.84	5431317	0.79	5431317	0.79	5431317	0.85
chr7	5436690	5436689	1.0	NA	NA	NA	NA	NA	NA	5408340	1.0
chr7	5437002	5437008	1.0	NA	NA	5406430	1.0	NA	NA	5437008	1.0
chr7	5437369	5437375	1.0	5402217	0.15	NA	NA	NA	NA	NA	NA
chr7	5438659	5438667	0.44	NA	NA	5438658	0.7	NA	NA	NA	NA
chr7	5439166	5439063	0.99	5439177	1.0	5439165	0.47	5439063	0.99	5439164	0.87
chr7	5441475	5441474	0.99	5441474	1.0	5441474	0.5	5441474	1.0	5441474	1.0
chr7	5444525	5444524	0.98	5444763	0.99	5444763	0.96	5444524	1.0	5444524	0.96
chr7	5444818	5445149	0.88	5444763	0.68	5444824	0.95	5445149	0.76	5445149	0.9
chr7	5445429	5445434	0.99	5433914	0.8	NA	NA	5445434	0.88	5492289	0.67
chr7	5445941	5445940	0.78	5445940	0.91	5445940	0.77	5445940	0.83	5445940	0.74
chr7	5449754	5449753	0.65	5449753	0.57	5449682	0.79	5449753	0.36	5449753	0.24
chr7	5453301	5453300	0.6	5453305	0.79	5458074	0.83	5453305	0.72	5453305	0.78
chr7	5454024	5452476	0.78	5454214	0.7	5454214	0.89	5452476	0.69	5454214	0.88
chr7	5456640	5457401	0.66	5456639	0.8	5457401	0.6	5456639	0.74	5456639	0.63
chr7	5458075	5458074	0.95	5458074	1.0	5458074	0.9	5458074	0.94	5458074	0.98
chr7	5458699	5458698	0.57	5458698	1.0	NA	NA	5430517	1.0	5458698	0.56
chr7	5459736	5460077	0.29	5454660	0.75	5415416	0.11	5454660	0.32	5444573	0.66
chr7	5459913	5459519	1.0	5459912	0.93	5459912	1.0	5459912	1.0	5459912	0.98
chr7	5464481	5463890	1.0	NA	NA	5447548	0.5	NA	NA	NA	NA
chr7	5464701	5464700	0.81	5463314	0.95	5464353	0.66	5464700	0.94	5464760	0.93
chr7	5465820	5465819	0.85	5466674	0.95	5465819	0.64	5465819	0.98	5465819	0.96
chr7	5467355	5467223	1.0	5467360	1.0	5467360	0.98	5441084	1.0	5446451	0.25
chr7	5467547	5467546	1.0	5467546	0.9	5484469	1.0	5467546	1.0	5467546	1.0
chr7	5469538	5469553	0.96	5469553	0.63	5469553	0.86	5469553	1.0	5469553	0.47
chr7	5474311	5473436	0.75	5477309	0.95	5474310	0.94	5473436	0.94	5474310	0.98
chr7	5474680	5473478	0.45	5471185	0.57	5474637	0.63	5475706	0.55	5475215	0.66
chr7	5475324	5475325	1.0	NA	NA	NA	NA	NA	NA	NA	NA
chr7	5476887	5476891	0.88	5476891	0.93	5476891	0.15	5476891	0.93	5476891	0.88
chr7	5483441	5483440	0.96	5482547	0.99	5483440	1.0	5483440	1.0	5483440	1.0
chr7	5483745	5483755	0.99	5483755	1.0	5483755	0.99	5483755	1.0	5483755	0.99
chr7	5484515	5484520	1.0	5484520	1.0	NA	NA	5484520	1.0	5484520	0.94
chr7	5484640	5484639	0.67	5484639	0.84	5484639	0.98	5484639	0.82	5484639	0.8
chr7	5486063	5485319	0.61	5485174	0.76	5485319	0.88	5485174	0.66	5487580	0.75
chr7	5486418	5486417	1.0	NA	NA	5496009	0.75	NA	NA	5486417	1.0
chr7	5489607	5489606	0.82	5489606	0.87	5489606	0.4	5489606	0.84	5489606	1.0
chr7	5498568	5528459	0.86	NA	NA	NA	NA	NA	NA	NA	NA
chr7	5499732	5499731	0.81	5499731	0.73	5491928	0.96	5499731	0.93	5499731	0.6
chr7	5500095	5498212	0.7	5500094	0.57	5500094	0.73	5500094	1.0	5500094	0.69
chr7	5502827	5502833	0.77	5502833	0.8	5491928	0.87	5502833	0.81	5502833	0.96
chr7	5503529	5503528	0.87	5503528	0.93	5493934	1.0	5503528	0.93	5503528	0.99
chr7	5503967	5503966	0.84	5471370	1.0	5544920	1.0	5503966	0.84	5503966	0.67
chr7	5506246	5491915	0.97	5506256	1.0	5493934	1.0	5502159	0.99	5506465	1.0
chr7	5506554	5506553	0.83	5506553	0.88	5494967	0.98	5506553	0.93	5494967	0.94
chr7	5508265	5508264	0.98	5508264	1.0	5507803	0.96	5508264	1.0	5508264	0.97
chr7	5508439	5508438	0.69	5508438	0.73	5508438	0.68	5508440	0.74	5508440	0.74
chr7	5509193	5509192	0.86	5509192	0.99	5511158	0.99	5509192	0.99	5509192	0.95
chr7	5510687	5510335	0.94	5510335	0.9	5509055	0.97	5510335	0.85	5510686	0.93
chr7	5511606	5509908	1.0	5511605	1.0	5511605	0.96	5511605	0.99	5511605	0.96
chr7	5511768	5511767	0.95	5510507	1.0	5511158	0.98	5510507	1.0	5510507	0.94
chr7	5512072	5512085	0.93	5510507	0.99	5511636	0.96	5510507	0.97	5510507	0.97
chr7	5512296	5509055	0.88	5509055	0.69	5511424	0.64	5509055	0.5	5510686	0.36
chr7	5514204	5514365	0.91	5514365	0.98	5514365	0.98	5514365	0.97	5514365	1.0
chr7	5514658	5518287	0.36	5514658	0.33	5514658	0.34	5514658	0.3	5514658	0.35
chr7	5515179	5515178	0.46	5515178	1.0	5486463	0.5	5515178	1.0	5515178	1.0
chr7	5516366	5521487	0.44	5519705	0.72	5519705	0.76	5519705	0.7	5521487	0.67
chr7	5517062	5518021	0.72	5517176	0.82	5517061	0.76	5518021	0.78	5517176	0.81
chr7	5517647	5517646	0.85	5517646	0.97	5517646	0.94	5517646	0.97	5517646	1.0
chr7	5518017	5518021	0.97	5517176	1.0	5518021	1.0	5518021	0.98	5518021	0.85
chr7	5519948	5519947	0.96	5517624	0.89	5519947	0.87	5519947	0.88	5519947	0.89
chr7	5520636	5520606	0.85	5520635	0.77	5520635	0.83	5519947	0.72	5519947	0.7
chr7	5520873	5476900	0.77	NA	NA	5520878	0.56	NA	NA	NA	NA
chr7	5521038	5521037	1.0	5521037	0.81	5521037	0.74	5521037	1.0	5521037	0.9
chr7	5522250	5522249	0.81	5520635	0.89	5519306	0.96	5519947	0.92	5522249	0.89
chr7	5523717	5523716	0.95	5523716	0.95	5523716	1.0	5523716	0.98	5523716	0.96
chr7	5530765	5530774	0.59	5551535	0.16	NA	NA	5530764	0.67	5551851	0.14
chr7	5534409	5534408	0.65	5534408	0.85	5534315	0.81	5534315	0.85	5534408	0.82
chr7	5534910	5534909	0.86	5534909	1.0	5534909	0.8	5534909	0.64	5534909	1.0
chr7	5535682	5535681	0.97	5535681	0.6	5535681	0.68	5535681	0.83	5535681	0.46
chr7	5536447	5537024	0.33	5536446	0.35	5533985	0.23	5536446	0.3	5536446	0.48
chr7	5537677	5537024	0.62	5537676	0.68	5537476	0.63	5537676	0.63	5537733	0.67
chr7	5538301	5538300	0.9	5538300	1.0	5538300	0.97	5538300	0.99	5538300	0.8
chr7	5540502	5540508	0.81	5535569	0.25	5540508	1.0	NA	NA	5540501	0.45
chr7	5540935	5542284	0.63	5543816	0.83	5543816	0.91	5543816	0.87	5543816	0.78
chr7	5542093	5542092	0.9	NA	NA	NA	NA	NA	NA	NA	NA
chr7	5543281	5543425	0.48	5543343	0.89	5542284	0.83	5543309	0.91	5543414	0.84
chr7	5547038	5547037	0.84	5547037	0.96	5547037	0.98	5547037	0.99	5547037	0.98
chr7	5547340	5569183	0.14	5547363	1.0	5585874	0.5	NA	NA	NA	NA
chr7	5550351	5550350	0.67	5550350	0.76	5550350	0.87	5550350	0.92	5550350	0.72
chr7	5551536	5551535	0.9	5551535	0.57	5551553	0.72	5551535	0.84	5551535	0.3
chr7	5551852	5565679	0.47	5551869	0.51	5551851	0.52	5571553	0.4	5551851	0.41
chr7	5557567	5557566	0.87	5513231	1.0	5526105	0.33	5554566	0.92	5557566	0.8
chr7	5560279	5560278	0.94	5560278	0.86	5564899	0.5	5560278	1.0	5560278	0.73
chr7	5561952	5561951	0.51	5561951	0.76	5558422	0.68	5557218	0.63	5559412	0.75
chr7	5564430	5567009	0.45	5564930	0.59	5564930	0.47	5567307	0.76	5564930	0.68
chr7	5565146	5574229	0.33	5569182	0.5	5524079	0.5	NA	NA	NA	NA
chr7	5565689	5565688	0.8	5565688	0.91	5565688	0.94	5565688	0.81	5554754	0.91
chr7	5566164	5542894	0.6	5566186	1.0	NA	NA	NA	NA	NA	NA
chr7	5566341	5566121	0.76	5566121	0.76	5565499	0.65	5566121	0.76	5566121	0.77
chr7	5567158	5567157	0.94	5567541	0.96	5567157	1.0	5567009	0.98	5567009	0.94
chr7	5569041	5569396	0.88	5569396	0.97	5568956	0.98	5569396	0.98	5568956	0.97
chr7	5569836	5565375	1.0	NA	NA	NA	NA	5569835	1.0	NA	NA
chr7	5571842	5546902	0.49	5537574	0.67	5589802	0.08	5539760	0.33	5547287	0.67
chr7	5572621	5571764	0.9	NA	NA	5572620	0.8	NA	NA	5572620	1.0
chr7	5573395	5573394	0.72	5573394	0.9	5573394	0.63	5573394	0.98	5573394	0.9
chr7	5573563	5573562	0.72	5564847	0.92	5573562	1.0	5552663	1.0	5572486	0.93
chr7	5576360	5572965	0.79	5576359	0.95	5576359	0.98	5576359	0.97	5576359	0.95
chr7	5577735	5577739	0.89	5569040	0.64	5572044	0.91	5577739	0.91	5577739	0.81
chr7	5578422	5578866	0.52	5578744	0.7	5578545	0.8	5578744	0.59	5578866	0.56
chr7	5580229	5579210	0.7	5582337	0.89	5580193	0.85	5582337	0.52	5580243	0.67
chr7	5580411	5580410	0.71	5577739	0.53	5580410	0.85	5544421	0.49	5580410	0.63
chr7	5584751	5584752	0.86	5585149	0.91	NA	NA	5589027	0.63	5585149	0.82
chr7	5585198	5585203	0.97	5585203	0.99	5585203	0.93	5585203	0.97	5585203	0.95
chr7	5588356	5600469	0.34	5589027	0.66	5586933	0.25	5589027	0.62	5589027	0.63
chr7	5589028	5589027	0.79	5589457	0.84	5588215	0.96	5589027	0.9	5589027	0.91
chr7	5589458	5588819	0.82	5588819	0.89	5588215	0.94	5588819	0.9	5589540	0.96
chr7	5589624	5589623	0.98	5589623	1.0	5589623	0.92	5589623	0.97	5589623	0.99
chr7	5591052	5591332	0.46	5591052	0.31	5591052	0.31	5591052	0.35	5591052	0.52
chr7	5606684	5607447	0.89	5638435	0.22	5606600	0.64	5607447	0.75	5606600	0.36
chr7	5609356	5609355	1.0	5564520	0.5	NA	NA	5570710	0.89	5609355	1.0
chr7	5609391	5609390	0.85	5580942	1.0	NA	NA	NA	NA	5609390	1.0
chr7	5609810	5609814	0.76	5623622	0.04	5626333	0.67	5590432	0.1	5609814	1.0
chr7	5613241	5613259	0.9	5613259	0.6	5608792	0.97	5613259	0.83	5613259	0.83
[truncated: 49,670 more rows]
