# Supplementary material for: A deep population reference panel of tandem repeat variation
Source: Nat Commun. 2023 Oct 23;14:6711. doi: 10.1038/s41467-023-42278-3 (PMC10593948; doi:10.1038/s41467-023-42278-3)
Supplement: Supplementary file 5 — Supplementary Data 18 [file 41467_2023_42278_MOESM5_ESM.zip › tag_tables/tag_snp_info_chr6_hg38.csv]

CHROM	TR_POS	AFR_TAG_SNP_POS	LD_AFR	EUR_TAG_SNP_POS	LD_EUR	EAS_TAG_SNP_POS	LD_EAS	AMR_TAG_SNP_POS	LD_AMR	SAS_TAG_SNP_POS	LD_SAS
chr6	162323	162327	0.98	162327	0.99	162327	0.96	162327	1.0	162327	0.92
chr6	164282	160265	0.79	158535	0.74	164281	0.79	167510	0.72	167510	0.86
chr6	167278	167277	0.9	167277	0.85	167277	0.93	167277	0.96	167277	0.53
chr6	168466	168465	0.96	144307	1.0	151702	1.0	168465	0.75	153504	0.67
chr6	168603	168608	1.0	NA	NA	NA	NA	NA	NA	NA	NA
chr6	174191	174190	0.97	174190	1.0	174190	1.0	174190	0.98	175522	0.35
chr6	175429	175436	0.57	177541	0.95	175436	0.86	177541	0.51	177541	0.56
chr6	177448	177447	0.68	175383	0.93	174433	0.67	183917	0.6	175522	0.98
chr6	179635	182236	1.0	NA	NA	NA	NA	NA	NA	NA	NA
chr6	182322	174425	0.72	175436	0.54	184879	0.94	174425	0.91	183776	0.73
chr6	187526	175701	1.0	NA	NA	187525	1.0	NA	NA	NA	NA
chr6	188319	188318	0.93	188318	1.0	188318	0.89	188318	0.95	188318	0.9
chr6	189980	208062	0.13	NA	NA	189988	1.0	185589	0.67	189988	0.64
chr6	193032	193036	0.99	193036	0.98	193036	1.0	193036	1.0	193036	1.0
chr6	194253	194470	0.96	193616	0.98	194252	1.0	193616	0.89	194090	0.96
chr6	194834	194833	0.82	194833	0.75	194833	0.8	194833	0.78	194833	0.54
chr6	196965	196938	0.5	196964	1.0	196964	0.83	193300	0.74	179099	0.5
chr6	200754	200753	0.64	200753	1.0	200753	0.83	199181	0.33	229682	0.03
chr6	201977	201976	0.57	205610	0.56	201976	0.77	205610	0.59	193222	0.54
chr6	207543	207542	0.64	206712	0.89	207542	1.0	207542	0.79	207542	0.86
chr6	224104	224125	0.85	223787	0.93	224133	1.0	223787	1.0	224133	0.84
chr6	224144	223787	0.37	224133	0.87	224133	0.44	223787	0.92	223787	0.49
chr6	228836	228835	0.32	229191	0.66	226284	0.68	220549	0.66	226284	0.61
chr6	230154	230153	0.37	223174	0.6	229883	0.89	223174	0.65	229637	0.79
chr6	231070	231085	0.28	231085	0.92	231085	0.83	231085	0.88	231085	0.98
chr6	237535	237534	0.97	237534	0.95	237534	0.98	237534	0.96	237534	0.95
chr6	239055	239054	0.97	NA	NA	NA	NA	212085	0.5	NA	NA
chr6	247204	247203	0.8	NA	NA	247203	1.0	NA	NA	NA	NA
chr6	248533	248532	0.8	248532	0.99	248532	0.5	248532	1.0	248532	0.96
chr6	249284	249283	0.91	249283	0.93	249283	1.0	249283	0.54	249283	0.88
chr6	251529	251528	0.91	251528	0.98	251528	0.91	250619	0.73	251528	0.98
chr6	253474	252772	0.93	251685	0.87	253473	1.0	252772	0.85	253539	0.87
chr6	256464	256959	0.68	256463	0.97	256463	0.89	256463	0.69	251528	0.97
chr6	263709	263708	0.86	248429	1.0	263708	0.41	263708	1.0	263708	0.42
chr6	264448	263921	0.87	248429	0.6	NA	NA	263234	0.96	264447	1.0
chr6	265541	265540	0.5	265540	0.51	265540	0.48	245213	0.42	265540	0.77
chr6	270060	275197	0.28	267521	0.3	256829	0.11	275197	0.18	267521	0.41
chr6	270756	270755	0.35	269347	0.88	270755	0.59	267616	0.79	260783	0.95
chr6	273221	273232	0.5	273220	1.0	273220	0.68	273232	1.0	273220	0.64
chr6	273409	269347	0.68	269347	0.88	273421	0.92	267616	0.92	260783	1.0
chr6	286337	286336	0.63	286336	0.77	286336	0.6	286336	0.93	286336	0.92
chr6	309940	309940	1.0	309940	1.0	309940	1.0	309940	1.0	309940	0.87
chr6	309941	327560	0.64	309940	0.94	309940	1.0	309940	1.0	309940	0.93
chr6	311798	311797	0.58	295977	0.48	311797	0.1	311797	0.37	304204	0.42
chr6	322100	322099	0.63	322099	0.81	NA	NA	322099	0.75	NA	NA
chr6	329919	329918	0.75	371179	0.72	329918	1.0	329918	0.47	324422	0.69
chr6	335008	350313	1.0	301873	0.04	NA	NA	NA	NA	294281	0.11
chr6	339547	339546	0.43	339546	0.48	339546	0.71	339546	0.21	339546	0.7
chr6	345225	345224	0.6	345053	0.66	344406	0.9	345224	0.66	345224	0.81
chr6	349337	341193	0.15	NA	NA	NA	NA	NA	NA	NA	NA
chr6	356655	360116	0.33	NA	NA	NA	NA	NA	NA	NA	NA
chr6	363808	363807	0.79	360858	1.0	363807	1.0	NA	NA	NA	NA
chr6	368085	368084	1.0	NA	NA	NA	NA	325985	0.06	NA	NA
chr6	393838	393837	1.0	393837	0.84	393837	0.99	393837	0.98	393837	0.98
chr6	395109	395108	0.8	395108	1.0	394293	1.0	395108	1.0	395108	1.0
chr6	395281	380935	1.0	NA	NA	395280	0.5	NA	NA	380540	1.0
chr6	399503	399502	0.83	399502	0.35	400366	0.91	399502	0.68	399502	0.77
chr6	400791	400791	0.66	400791	0.88	400791	0.66	400791	0.75	400791	0.66
chr6	403959	403958	0.83	403958	0.97	NA	NA	403958	0.82	403958	0.57
chr6	406542	406552	0.96	406552	0.98	406552	0.92	406552	1.0	406552	0.99
chr6	411449	411448	1.0	411448	1.0	434940	0.2	411448	0.92	411448	1.0
chr6	417882	417881	1.0	417881	0.58	417881	1.0	417881	0.5	417881	0.67
chr6	423441	423079	0.05	NA	NA	NA	NA	NA	NA	NA	NA
chr6	433652	433651	0.72	433651	1.0	433651	1.0	433651	0.6	433651	0.5
chr6	433873	433878	0.59	433875	1.0	NA	NA	394404	1.0	433875	1.0
chr6	444519	451273	0.67	444443	1.0	NA	NA	444443	1.0	424114	1.0
chr6	447881	447880	0.6	NA	NA	NA	NA	NA	NA	NA	NA
chr6	455548	420628	1.0	NA	NA	NA	NA	NA	NA	NA	NA
chr6	458726	458725	0.71	458725	0.78	458725	0.75	458725	0.79	458725	0.72
chr6	460350	443059	0.17	NA	NA	460357	1.0	504411	0.5	460357	0.67
chr6	462765	462773	0.58	463233	0.99	463233	0.97	461449	0.82	463233	0.96
chr6	464508	464507	0.95	464507	0.98	463233	0.95	464507	0.95	464507	0.83
chr6	468519	468378	0.45	468518	0.88	468518	0.86	468518	0.56	468518	0.77
chr6	472355	472354	0.87	472354	0.85	472354	0.93	472354	0.53	472354	0.95
chr6	472689	472690	0.62	472690	0.71	475254	0.5	472690	0.68	472690	0.57
chr6	474505	474504	0.99	474504	0.99	474504	0.96	473248	0.99	474504	0.99
chr6	478737	478736	0.83	478736	0.44	478736	0.9	478736	1.0	478736	0.63
chr6	487409	487408	0.95	NA	NA	448396	0.4	460871	1.0	NA	NA
chr6	494442	494441	0.96	494567	0.98	494567	0.94	494567	0.88	494441	0.98
chr6	495055	495054	0.98	495054	1.0	495054	0.97	495054	0.91	495054	1.0
chr6	495128	495094	0.82	495127	0.76	495054	0.87	495127	0.75	495127	0.79
chr6	499430	496896	0.24	497520	0.25	500552	0.35	498825	0.21	497520	0.38
chr6	501026	501058	0.27	501119	0.08	464419	0.22	482354	0.51	471046	0.44
chr6	501059	501058	0.27	501119	0.5	501058	0.5	482354	0.51	471046	0.44
chr6	503166	503165	0.78	503165	0.94	503165	0.87	503165	0.73	503165	0.93
chr6	521531	521530	0.95	NA	NA	521530	0.5	506971	1.0	521530	1.0
chr6	528214	511223	1.0	528213	0.33	NA	NA	NA	NA	NA	NA
chr6	534423	534433	0.78	534433	0.92	534433	0.78	534433	0.81	534433	0.74
chr6	539073	539072	0.75	524559	1.0	522856	0.29	503851	0.81	517549	0.97
chr6	552861	552860	0.96	552860	1.0	553392	1.0	552860	1.0	552860	0.62
chr6	553390	553390	0.4	554776	0.54	553390	0.65	553390	0.6	553390	0.66
chr6	554046	554045	0.78	552282	1.0	552282	1.0	552282	0.89	554045	0.95
chr6	560711	560710	0.88	554480	0.86	560710	0.83	560710	0.94	560710	0.71
chr6	567665	567660	0.96	562580	1.0	567680	1.0	567660	0.56	567677	0.41
chr6	580040	580011	0.69	580323	0.79	580323	0.68	580323	0.77	580048	0.75
chr6	581296	581286	0.82	581299	0.65	581286	0.88	581286	0.72	581299	0.65
chr6	582242	582241	0.64	582241	0.69	582241	0.83	582241	0.74	582241	0.84
chr6	582736	582755	0.93	582755	1.0	NA	NA	582755	0.79	601242	0.09
chr6	587249	587248	0.62	587248	0.99	584483	0.95	587248	0.89	587248	1.0
chr6	590116	590115	0.83	590115	0.96	590115	0.94	590115	0.96	595763	0.97
chr6	599855	599854	0.73	588998	0.57	599854	0.63	599854	0.73	592741	0.67
chr6	603614	590449	0.97	603613	1.0	NA	NA	589226	0.83	NA	NA
chr6	606446	606456	1.0	606456	1.0	584161	0.01	606456	1.0	606456	1.0
chr6	613883	570129	1.0	NA	NA	NA	NA	NA	NA	648661	0.33
chr6	615172	596659	0.72	594500	0.48	615181	0.55	610431	0.46	591899	0.63
chr6	615720	615724	0.92	615724	0.99	619293	0.98	615724	1.0	615724	0.95
chr6	616730	600481	0.92	616729	1.0	646072	0.67	616729	1.0	616729	0.25
chr6	625519	625835	0.59	625518	0.79	615176	0.95	625835	0.75	625835	0.91
chr6	626599	578158	0.03	NA	NA	626598	1.0	NA	NA	NA	NA
chr6	627244	627243	0.49	627243	0.75	627262	0.61	627243	0.58	627243	0.83
chr6	634067	634071	0.93	634071	0.95	632608	0.98	634071	0.97	634071	1.0
chr6	640888	640887	0.99	632608	0.95	640887	1.0	635320	0.99	632608	0.99
chr6	642927	642926	0.67	627044	1.0	637270	1.0	642926	0.8	627044	1.0
chr6	645239	645238	0.74	645238	1.0	645238	0.4	645238	0.69	645238	0.33
chr6	651031	652117	0.62	656555	0.52	651030	0.68	661714	0.61	651030	0.78
chr6	651657	673778	0.72	651656	0.99	677934	0.57	651656	0.88	651656	0.7
chr6	657765	657764	0.65	649516	0.59	657764	0.87	657764	0.47	657764	0.62
chr6	662991	662990	0.86	662990	0.56	687758	1.0	625730	1.0	643300	0.25
chr6	665928	664399	0.75	676055	0.27	NA	NA	648714	0.55	NA	NA
chr6	667860	667860	0.27	667860	0.56	661726	0.53	667860	0.51	667860	0.43
chr6	670493	690433	0.75	705486	0.56	670492	1.0	705486	0.68	670492	0.4
chr6	674713	672798	0.81	682346	0.75	672798	0.76	692214	0.77	672798	0.64
chr6	677935	680678	0.56	688342	0.75	679344	0.82	679344	0.74	679344	0.79
chr6	680025	680024	0.71	683511	0.8	680024	0.86	680678	0.8	680678	0.8
chr6	685127	685127	0.36	685127	0.51	685127	0.81	685127	0.62	694849	0.53
chr6	685976	684269	0.49	687753	0.81	685975	0.93	687753	0.6	687753	0.92
chr6	701607	701606	1.0	701606	1.0	NA	NA	NA	NA	NA	NA
chr6	702771	699734	0.85	701536	0.97	701536	0.98	702781	0.92	701536	0.97
chr6	704445	706630	0.86	699403	0.7	696699	0.64	699403	0.63	699403	0.76
chr6	706568	706567	0.55	709765	0.9	709765	0.85	701536	0.94	709765	0.86
chr6	710682	710681	1.0	NA	NA	710681	1.0	NA	NA	NA	NA
chr6	712284	716928	0.58	712283	0.64	674431	1.0	NA	NA	712283	0.5
chr6	713693	713322	0.93	712248	0.97	713692	0.08	713322	0.98	713322	1.0
chr6	721041	717728	0.5	721040	0.62	712329	0.94	721040	0.73	721040	0.57
chr6	725029	725028	0.93	712357	0.5	725040	0.37	725028	0.8	712357	0.25
chr6	725978	725977	0.88	725977	0.98	703336	1.0	725977	0.93	725977	0.88
chr6	729930	730114	0.8	728997	0.83	730999	0.39	730114	0.91	728997	0.77
chr6	732280	732846	0.91	728997	0.9	730628	0.71	730114	0.96	728997	0.86
chr6	733501	733216	0.85	732289	0.78	733500	0.56	733500	0.92	733500	0.79
chr6	734705	734704	0.89	NA	NA	NA	NA	684848	1.0	NA	NA
chr6	735428	735427	0.49	729273	0.69	735427	0.39	735156	0.86	735156	0.72
chr6	748121	787984	1.0	NA	NA	NA	NA	NA	NA	NA	NA
chr6	748553	748552	0.92	748552	0.95	748552	0.93	753622	0.82	748552	0.97
chr6	752330	750738	1.0	752384	1.0	740277	1.0	751045	0.99	743488	0.98
chr6	753966	753965	0.33	753965	0.43	753965	0.56	740455	0.55	753965	0.45
chr6	759417	759416	0.68	757751	0.85	758961	0.96	760265	0.86	759416	0.92
chr6	764078	767905	0.48	780160	0.7	763578	0.87	765522	0.5	765522	0.48
chr6	766745	766744	0.76	764818	0.89	765638	0.86	764818	0.86	764818	0.9
chr6	771067	786055	1.0	NA	NA	729968	0.67	NA	NA	NA	NA
chr6	780779	780778	0.92	780778	0.98	780778	0.4	780778	1.0	780778	0.95
chr6	783036	783035	0.51	783035	0.99	783035	1.0	783035	0.87	782953	0.72
chr6	787214	787223	0.87	787251	0.97	787251	0.95	787251	0.92	787223	0.99
chr6	788731	788730	0.43	788730	0.84	791566	0.86	791318	0.79	788730	0.93
chr6	791794	791793	0.85	791793	0.89	792032	0.83	789000	0.86	791793	0.96
chr6	793795	793764	0.79	793764	0.83	793796	0.98	793764	0.83	793796	0.81
chr6	796628	795502	0.92	795321	0.87	795502	0.88	794189	0.86	795321	0.75
chr6	802742	802752	0.98	802752	0.95	802752	1.0	802752	0.9	802752	0.96
chr6	803476	803505	0.78	788550	0.06	803493	1.0	754586	1.0	803505	0.47
chr6	805629	805628	0.89	803476	0.92	805628	0.89	805628	0.62	799055	0.8
chr6	809034	809033	0.92	809033	1.0	805285	0.83	809033	1.0	809033	1.0
chr6	813548	813547	0.67	NA	NA	NA	NA	798395	1.0	NA	NA
chr6	815987	821327	0.54	822882	0.52	815991	0.81	821327	0.36	809694	0.68
chr6	816311	816310	0.91	824351	0.5	816310	1.0	804484	0.69	NA	NA
chr6	817101	821213	0.26	817330	0.22	817100	0.3	790192	0.16	819857	0.25
chr6	817478	821327	0.56	812922	0.37	812922	0.65	812922	0.54	812922	0.52
chr6	820545	808211	0.47	822882	0.33	820544	0.3	813076	0.31	821327	0.53
chr6	823759	823758	0.99	782307	0.29	823758	1.0	823758	0.93	823758	0.7
chr6	833359	833358	0.83	833358	0.67	833358	0.89	833358	0.6	833358	0.79
chr6	835139	835274	0.75	835138	0.99	835138	0.93	835138	0.96	835274	0.96
chr6	838292	838296	1.0	838296	1.0	NA	NA	838296	1.0	NA	NA
chr6	844868	872754	0.5	NA	NA	NA	NA	851214	1.0	844867	1.0
chr6	848651	848650	0.41	848650	0.46	848650	0.4	848650	0.62	848650	0.47
chr6	849921	851068	0.83	850188	0.95	850188	0.94	851068	0.91	850188	0.9
chr6	851895	852164	0.77	851894	0.98	851894	0.95	851894	0.88	851894	0.98
chr6	859763	859829	0.99	859829	0.99	859966	0.98	859829	0.98	859829	0.98
chr6	861190	861169	0.44	861664	0.88	861664	0.92	866545	0.75	859762	0.9
chr6	865269	865268	0.94	865268	0.95	865268	0.46	865268	0.61	846047	0.47
chr6	867069	866372	0.4	861929	0.77	867209	0.71	861929	0.72	867488	0.82
chr6	867210	866372	0.91	866372	0.88	867030	0.91	866372	0.9	866372	0.89
chr6	868098	867824	0.97	867869	1.0	868097	0.99	867824	0.99	867869	0.98
chr6	871958	871957	0.62	867869	0.68	871957	0.87	867824	0.48	867869	0.67
chr6	882916	882915	1.0	NA	NA	NA	NA	847752	1.0	NA	NA
chr6	885663	877851	0.84	878469	1.0	885662	0.4	863923	0.6	896752	0.67
chr6	886292	885662	0.48	885918	0.76	885661	0.63	884835	0.63	884835	0.72
chr6	889739	889743	0.98	889743	1.0	889743	0.98	889743	0.99	889743	0.98
chr6	894653	894656	0.67	894652	0.95	894652	0.97	894652	0.97	894652	0.92
chr6	895453	896836	0.79	894858	0.89	896258	0.92	894858	0.92	896836	0.88
chr6	899850	899476	0.33	NA	NA	899853	0.48	899853	0.62	NA	NA
chr6	900199	900198	0.9	NA	NA	900198	1.0	900198	1.0	900198	1.0
chr6	903427	903426	0.71	903426	0.73	905113	0.65	903426	0.69	903426	0.82
chr6	912360	912359	1.0	911776	1.0	911776	1.0	911776	1.0	911776	0.98
chr6	914387	913265	0.97	913132	0.98	913265	1.0	913265	0.98	915256	0.97
chr6	915661	916252	0.68	916252	0.85	919719	0.73	916252	0.79	919719	0.85
chr6	929359	945552	0.61	929648	0.76	929358	0.76	929513	0.77	929513	0.85
chr6	937430	937427	0.58	937427	0.96	937427	0.99	937427	0.95	937427	0.97
chr6	937631	935981	0.89	937641	0.67	937641	0.74	890001	0.44	NA	NA
chr6	937642	935981	0.95	937641	0.44	937641	0.86	890001	0.63	NA	NA
chr6	957698	957697	0.91	957697	0.92	957697	0.94	957697	0.95	957697	0.91
chr6	961036	961035	0.59	961035	0.84	959081	0.84	945779	0.72	939394	0.61
chr6	969427	969629	0.36	969588	0.79	969590	0.95	969588	0.86	969590	0.71
chr6	974042	974041	0.86	974041	1.0	934900	0.33	974041	0.96	973764	0.99
chr6	974130	983507	0.5	NA	NA	NA	NA	974157	0.5	994015	0.2
chr6	974317	974316	0.64	NA	NA	NA	NA	974316	1.0	974327	0.53
chr6	977605	973309	0.89	970793	0.97	977604	1.0	972660	0.94	970793	1.0
chr6	981396	981395	0.86	981395	0.99	976129	0.98	981395	1.0	981395	0.98
chr6	983234	983240	0.53	970608	0.68	983240	0.93	978140	0.86	983240	0.77
chr6	991084	941780	0.5	NA	NA	NA	NA	NA	NA	NA	NA
chr6	991534	1000668	0.08	NA	NA	NA	NA	NA	NA	NA	NA
chr6	994080	993890	0.6	993782	0.94	994091	0.17	987021	0.89	984262	0.96
chr6	1000498	1000497	0.65	1000497	0.93	1000497	0.9	1000497	0.87	997089	0.69
chr6	1001268	1001274	0.94	987267	0.97	NA	NA	1001274	1.0	1001274	0.96
chr6	1003255	1003254	0.98	1003254	1.0	984961	1.0	1003254	1.0	989902	0.68
chr6	1005060	1005066	0.82	1005076	0.87	1004462	0.9	1005076	0.79	1005076	0.83
chr6	1009047	1009088	0.79	1009093	0.9	1009093	0.92	1009093	0.9	1009093	0.87
chr6	1012342	1005043	0.69	1015259	0.83	1012341	0.83	1015259	0.81	1015259	0.79
chr6	1034202	1034201	0.54	1034201	0.75	1034201	0.87	1034201	0.54	1034201	0.5
chr6	1037543	1037543	0.71	1037543	0.74	1037543	0.78	1037543	0.74	1042313	0.6
chr6	1038773	1039138	0.73	1038772	0.9	1038560	0.93	1038772	0.79	1038560	0.86
chr6	1042108	1042114	0.96	1052381	0.03	1091543	0.42	1041206	1.0	NA	NA
chr6	1046557	1046556	0.7	1046556	0.84	1045629	0.93	1046556	0.85	1047542	0.6
chr6	1047273	1045545	0.64	1045545	0.57	1047187	0.62	1047272	0.35	1047272	0.94
chr6	1056618	1056747	0.64	1056617	0.9	1056617	0.75	1056747	0.77	1056617	0.77
chr6	1060215	1060539	0.58	1060214	0.97	1060214	0.57	1060214	0.63	1060214	0.92
chr6	1060684	1060681	0.97	1060681	1.0	NA	NA	1060681	1.0	1060681	0.5
chr6	1061352	1061351	0.74	1061351	0.85	1061351	0.8	1061351	0.77	1061351	0.86
chr6	1062310	1053289	1.0	NA	NA	NA	NA	NA	NA	NA	NA
chr6	1068143	1068142	0.94	1060681	1.0	NA	NA	1060903	1.0	NA	NA
chr6	1071111	1071110	0.64	1060681	0.39	1071110	0.79	1071110	0.61	1071110	0.92
chr6	1071401	1071400	0.53	1071400	0.89	1064735	0.88	1071400	0.72	1071400	0.87
chr6	1073080	1053185	0.07	NA	NA	1073094	1.0	1065708	0.5	1031900	1.0
chr6	1076113	1076144	0.92	1073811	0.97	1076123	1.0	1076144	0.99	1073262	0.86
chr6	1083355	1083354	0.83	1083354	1.0	1083354	0.5	NA	NA	NA	NA
chr6	1085155	1085154	0.95	1085154	0.98	1087629	0.98	1085154	0.92	1085154	0.99
chr6	1088137	1090657	0.59	1088136	0.42	1088345	0.65	1090551	0.54	1088136	0.51
chr6	1090539	1079819	0.33	NA	NA	NA	NA	NA	NA	NA	NA
chr6	1093899	1093898	0.99	1093898	0.65	1093898	0.97	1093898	1.0	1092357	0.59
chr6	1094961	1046654	0.33	NA	NA	NA	NA	NA	NA	NA	NA
chr6	1095460	1095459	0.61	1095459	0.92	1095459	0.95	1095459	0.85	1095459	0.95
chr6	1096658	1096657	1.0	NA	NA	NA	NA	1093786	1.0	NA	NA
chr6	1099659	1144135	0.33	NA	NA	NA	NA	1071742	0.33	NA	NA
chr6	1107234	1121997	1.0	NA	NA	NA	NA	NA	NA	NA	NA
chr6	1111597	1112162	0.66	1109042	0.48	1111596	0.91	1111937	0.45	1111596	0.66
chr6	1111938	1108216	0.87	1108216	0.63	1113933	0.64	1108216	0.72	1115087	0.74
chr6	1113478	1113477	1.0	1111596	0.05	1113477	0.25	1113477	1.0	1113477	1.0
chr6	1114750	1069768	0.04	NA	NA	NA	NA	1106671	0.33	NA	NA
chr6	1117373	1117372	0.67	1117372	0.25	NA	NA	1148752	0.01	1117372	0.75
chr6	1126749	1125008	0.63	1125647	0.85	1123147	0.83	1123147	0.71	1123147	0.94
chr6	1131759	1162981	0.5	1131758	1.0	NA	NA	1148752	0.01	NA	NA
chr6	1134124	1134125	0.6	1134125	0.65	1134125	0.48	1134125	0.56	1134125	0.73
chr6	1135036	1094688	0.67	1166486	0.5	NA	NA	NA	NA	NA	NA
chr6	1137396	1141269	0.56	1137899	0.9	1137899	0.91	1137899	0.88	1137899	0.88
chr6	1140730	1140729	0.53	1140729	0.9	1140729	0.79	1140729	0.87	1140729	0.61
chr6	1146794	1146842	0.87	1146842	1.0	1137706	1.0	1146842	1.0	1146842	1.0
chr6	1150743	1154629	1.0	1150747	0.98	1137706	1.0	1146842	1.0	1150747	1.0
chr6	1152878	1150280	0.86	1152877	0.83	1156742	0.85	1152877	0.63	1152877	0.84
chr6	1160637	1200680	0.2	1160671	0.75	1145898	0.67	1160280	0.9	1205711	0.11
chr6	1171407	1169486	1.0	1171406	0.73	1169388	1.0	1171406	1.0	1171406	1.0
chr6	1179455	1179454	0.67	1179454	0.86	1179454	0.6	1172744	0.51	1172744	0.85
chr6	1180455	1180454	0.81	1180454	1.0	1180449	0.91	1180454	0.97	1180454	0.91
chr6	1184098	1199675	0.5	NA	NA	NA	NA	NA	NA	NA	NA
chr6	1185496	1190653	0.39	1185495	0.39	1185495	0.55	1199721	0.39	1185495	0.36
chr6	1186624	1186623	0.88	1186623	0.98	1186623	1.0	1186623	0.98	1189354	0.98
chr6	1192389	1192388	1.0	NA	NA	NA	NA	NA	NA	NA	NA
chr6	1199122	1199128	0.8	NA	NA	NA	NA	1214616	0.75	NA	NA
chr6	1201295	1200210	0.97	1201294	1.0	NA	NA	1189586	1.0	1152487	1.0
chr6	1208542	1207783	0.76	1207296	0.88	1206583	0.84	1209539	0.87	1206583	0.88
chr6	1214566	1216163	0.54	1214407	0.79	1214653	0.66	1214653	0.67	1214407	0.66
chr6	1215432	1215437	0.97	1215293	1.0	1215293	0.97	1215437	0.98	1215293	0.98
chr6	1223419	1223397	0.66	1223332	0.91	1223015	0.82	1223397	0.84	1223418	0.83
chr6	1224597	1224596	0.33	NA	NA	1224596	1.0	1224596	0.87	1224556	1.0
chr6	1225613	1225612	1.0	1225612	0.98	1225612	1.0	1225612	1.0	1225612	1.0
chr6	1225870	1225869	0.7	1225869	1.0	1225869	0.73	1225826	0.94	1225826	1.0
chr6	1233659	1233658	0.87	1235663	0.47	1233658	0.84	1235663	0.56	1235663	0.33
chr6	1236755	1236754	0.45	1231786	0.57	1236754	0.76	1231786	0.44	1231786	0.56
chr6	1244431	1244404	0.66	1244602	0.49	1244602	0.65	1244430	0.57	1244602	0.49
chr6	1252345	1252344	0.46	1252344	0.48	1252344	0.39	1252494	0.59	1252115	0.59
chr6	1257929	1257935	1.0	NA	NA	NA	NA	NA	NA	NA	NA
chr6	1260475	1260474	1.0	1260474	0.93	NA	NA	1260474	0.8	1260474	1.0
chr6	1268183	1268360	0.49	1274200	0.44	1270822	0.5	1270822	0.45	1266654	0.58
chr6	1287668	1287667	0.51	1287667	0.97	1287667	0.93	1287667	0.89	1287667	0.97
chr6	1293205	1293204	0.34	1289858	0.69	1298073	0.65	1298466	0.52	1289858	0.55
chr6	1294196	1287177	0.98	NA	NA	NA	NA	1294195	0.67	NA	NA
chr6	1297424	1278679	0.2	NA	NA	NA	NA	NA	NA	NA	NA
chr6	1298463	1297939	0.91	1297939	0.97	1297939	0.99	1296453	0.94	1297939	0.97
chr6	1298465	1297939	0.88	1297939	0.97	1297939	0.99	1296453	0.93	1297939	0.95
chr6	1302222	1327310	0.11	NA	NA	NA	NA	NA	NA	NA	NA
chr6	1304190	1304189	0.84	1304189	0.97	1304189	0.93	1304189	0.93	1304189	0.96
chr6	1304354	1304353	1.0	1304353	0.93	1304353	0.11	1304353	1.0	1304353	0.91
chr6	1306680	1307611	0.97	1310342	0.95	1308340	0.98	1307611	0.98	1307611	0.95
chr6	1306916	1313864	0.34	1306677	0.27	1307611	0.23	1306915	0.18	1306915	0.29
chr6	1310476	1288959	1.0	1310475	1.0	NA	NA	1310475	1.0	NA	NA
chr6	1321219	1321239	0.85	1318485	1.0	1306108	1.0	1312018	1.0	1324984	0.87
chr6	1321240	1321239	0.91	1318485	0.98	1306108	1.0	1312018	1.0	1318485	1.0
chr6	1332844	1332843	0.67	1326317	0.92	1329274	0.93	1329274	0.82	1326317	0.91
chr6	1333625	1334120	0.92	1326317	0.79	1333624	0.98	1333624	0.73	1333624	0.77
chr6	1335203	1335202	0.84	1335202	0.81	1335202	0.77	1335202	0.78	1335202	0.8
chr6	1337172	1337171	0.38	1336421	0.87	1306108	0.74	1336421	0.68	1328121	0.9
chr6	1337656	1306108	1.0	1336421	1.0	1306108	1.0	1336421	1.0	1328121	1.0
chr6	1338580	1338579	1.0	NA	NA	1338579	1.0	NA	NA	NA	NA
chr6	1339488	1339525	0.38	1343544	0.82	1339525	0.68	1339525	0.66	1340923	0.78
chr6	1346390	1341207	0.26	1336421	0.58	1346403	0.31	1346403	0.3	1342412	0.49
chr6	1348049	1361584	0.45	1336421	0.45	1348048	0.4	1348048	0.44	1348752	0.35
chr6	1356754	1356753	0.88	1336421	0.88	1356753	0.53	1356753	0.97	1356753	0.92
chr6	1357047	1357046	0.59	1357034	0.98	1357046	0.37	1350236	0.98	1357046	0.94
chr6	1362258	1362257	0.61	1362257	0.91	1362257	0.99	1362257	0.89	1362257	0.94
chr6	1362399	1348812	0.86	1357034	0.95	1362398	0.83	1362398	0.95	1348558	0.98
chr6	1363693	1363692	0.57	1352701	0.68	1363692	0.95	1363692	0.55	1363692	0.51
chr6	1375959	1375958	0.53	1375600	0.8	1375958	0.5	1375958	0.73	1375600	0.43
chr6	1377205	1375045	0.26	NA	NA	1367491	0.12	1370232	0.54	1381273	0.4
chr6	1379334	1379333	0.94	1379118	0.45	1379333	0.97	1380511	0.43	1379333	0.54
chr6	1387337	1387337	0.7	1387337	0.65	1387337	0.8	1387337	0.72	1387337	0.64
chr6	1388701	1388700	0.65	1388743	1.0	1402823	0.05	1388743	1.0	1388743	1.0
chr6	1388732	1388743	1.0	1388743	0.79	1427745	0.5	1388743	1.0	1388743	1.0
chr6	1389506	1389506	0.17	1389502	0.91	1389501	0.18	1373443	0.1	1421477	0.31
chr6	1390851	1390850	0.97	1390850	0.99	1390850	0.97	1390850	1.0	1390850	0.96
chr6	1392435	1392570	0.51	1391873	0.47	1392438	0.18	1391873	0.34	1392460	0.25
chr6	1395203	1395202	0.63	NA	NA	1395202	1.0	1353324	0.67	1392638	0.91
chr6	1397352	1398357	0.63	1397351	0.81	1397351	0.23	1397351	0.49	1397351	0.39
chr6	1397809	1398995	0.66	1397808	0.72	1398033	0.95	1397808	0.69	1397808	0.77
chr6	1399083	1399091	0.88	1399091	1.0	1399091	0.94	1398033	1.0	1399091	1.0
chr6	1399200	1399091	1.0	1399091	0.59	1399091	0.97	1398033	1.0	1399091	0.99
chr6	1403883	1403922	0.49	1403502	0.88	1402008	0.85	1405049	0.84	1405244	0.78
chr6	1408804	1408805	0.92	1408805	0.97	1408805	0.97	1408805	1.0	1408805	0.99
chr6	1410927	1417925	0.33	1417925	0.58	1417925	0.59	1417925	0.61	1417925	0.61
chr6	1411774	1411787	0.31	1413499	0.74	1411831	0.78	1413499	0.77	1412439	0.7
chr6	1411788	1411787	0.31	1413499	0.71	1411831	0.77	1413499	0.79	1413499	0.68
chr6	1412103	1412102	0.96	1412102	0.9	1411831	0.88	1412102	0.86	1412102	0.98
chr6	1412275	1412274	0.46	1412274	0.99	1411831	0.94	1412274	0.96	1412274	0.99
chr6	1412989	1412988	0.58	1412988	0.9	1412988	0.9	1412988	0.87	1412988	0.91
chr6	1414184	1414183	0.62	1414183	0.91	1414183	0.98	1414183	0.9	1414183	0.97
chr6	1416770	1424411	0.21	NA	NA	NA	NA	NA	NA	NA	NA
chr6	1417793	1417792	0.42	1417792	0.77	1417925	0.93	1417792	0.71	1417925	0.86
chr6	1422008	1417828	0.94	NA	NA	NA	NA	1417828	1.0	NA	NA
chr6	1425285	1425284	0.86	1425284	0.97	NA	NA	1425284	0.91	1425284	0.92
chr6	1427105	1427104	1.0	NA	NA	NA	NA	1427104	1.0	1425613	0.5
chr6	1427420	1427430	0.9	1427430	1.0	1434810	0.02	1427430	0.98	1427430	0.96
chr6	1434757	1434756	1.0	1403439	0.83	1434756	1.0	1434756	1.0	1434756	1.0
chr6	1435785	1434985	0.79	1434985	0.96	1435784	1.0	1434985	0.94	1434456	0.93
chr6	1438035	1438034	0.83	1438320	0.84	1438034	0.99	1438034	0.7	1438034	0.77
chr6	1440148	1439010	0.54	1439984	0.86	1440454	0.92	1439984	0.72	1439984	0.7
chr6	1447127	1447126	0.85	1447126	0.97	1434696	1.0	1447126	1.0	1447126	0.9
chr6	1447823	1447324	0.39	1448093	0.78	1447857	0.57	1447324	0.68	1447324	0.89
chr6	1458042	1458041	0.98	1454909	0.99	1458041	0.79	1458041	0.97	1454909	1.0
chr6	1459729	1458800	0.98	1458652	0.83	1458652	0.87	1458800	0.97	1458652	0.99
chr6	1460703	1460702	0.62	1460702	0.99	1460702	0.98	1460702	0.94	1460702	0.99
chr6	1463739	1461295	0.38	1463738	0.89	1463738	0.89	1461295	0.64	1463738	0.69
chr6	1464794	1464793	0.89	1464793	0.92	1464793	0.97	1464793	1.0	1464793	1.0
chr6	1467081	1467080	0.63	1467080	1.0	1467080	0.9	1467080	0.75	1467080	1.0
chr6	1468601	1468600	0.74	1468600	0.74	1468600	0.7	1468600	0.82	1468600	0.77
chr6	1476027	1475910	0.64	1470935	0.82	1476026	0.93	1457425	0.39	1476026	0.95
chr6	1476147	1476146	0.72	1470935	0.95	1476146	0.84	1476146	0.98	1476146	0.54
chr6	1478442	1478464	1.0	NA	NA	1433977	0.45	NA	NA	NA	NA
chr6	1478612	1478612	0.93	1478612	0.97	1478612	0.93	1478612	1.0	1478612	0.92
chr6	1479862	1479836	0.41	1479861	0.67	1479861	0.79	1479836	0.38	1479861	0.8
chr6	1480582	1480986	0.5	1435906	0.04	NA	NA	NA	NA	NA	NA
chr6	1484447	1484446	0.82	1484446	0.93	1484446	0.95	1484446	0.97	1484446	0.87
chr6	1493574	1493573	0.99	1493573	0.98	1493573	1.0	1493573	1.0	1493573	1.0
chr6	1501866	1501865	0.82	1501865	0.78	1501865	0.86	1501865	0.78	1501865	0.86
chr6	1505754	1505753	1.0	NA	NA	NA	NA	NA	NA	1458231	1.0
chr6	1507187	1507186	0.61	1507186	0.51	1507186	0.65	1507186	0.62	1507186	0.43
chr6	1508117	1508035	0.95	1508035	0.99	1508116	0.87	1508035	0.96	1508035	0.64
chr6	1509720	1509719	0.57	1513028	0.49	1509112	0.79	1509719	0.69	1509719	0.56
chr6	1521359	1519940	0.75	1514699	0.47	1522841	0.78	1520301	0.4	1522841	0.89
chr6	1523355	1523354	0.85	1523354	0.99	1523354	1.0	1523354	1.0	1523354	0.97
chr6	1523871	1523737	0.57	1523737	0.77	1523737	0.79	1523737	0.65	1523737	0.8
chr6	1531404	1531395	0.95	1530952	0.97	1530926	0.81	1531395	0.95	1531711	0.99
chr6	1535031	1532651	0.51	1530194	0.55	1546984	0.88	1532651	0.69	1536150	0.7
chr6	1539524	1539523	0.91	1530960	0.82	1539496	0.98	1530960	0.86	1539523	0.9
chr6	1540536	1540542	0.65	1539097	0.99	1540542	0.56	1539097	0.98	1542450	0.98
chr6	1541625	1541624	0.52	1541624	1.0	1541624	0.98	1541624	0.99	1541624	0.99
chr6	1544428	1542886	0.99	1542845	0.98	1544508	0.96	1542845	0.98	1544787	0.96
chr6	1547173	1547172	0.86	1547172	0.79	1546984	0.86	1547172	0.82	1539496	0.69
chr6	1550128	1550127	0.68	1550127	0.88	1551071	0.78	1550127	0.89	1550127	0.71
chr6	1551247	1551246	1.0	1551246	0.93	1524127	1.0	1551246	0.96	1546986	1.0
chr6	1552057	1552056	0.94	1552056	1.0	1552056	0.94	1552056	0.97	1552056	1.0
chr6	1552698	1551300	0.72	1547413	0.45	1551071	0.71	1547413	0.55	1547413	0.53
chr6	1557080	1556489	0.39	1557088	0.58	1557088	0.39	1557088	0.64	1557088	0.57
chr6	1558315	1558314	1.0	1556370	1.0	1558314	1.0	1556370	1.0	1558314	1.0
chr6	1563662	1563661	0.51	1563661	0.83	1563661	0.92	1563661	0.65	1563661	0.92
chr6	1564360	1564359	0.83	1564359	0.69	1564359	0.56	1564359	0.71	1564359	0.68
chr6	1568168	1568167	0.75	1568167	0.99	1568167	1.0	1568167	0.99	1568167	0.97
chr6	1570020	1557878	1.0	1565248	0.99	NA	NA	1570019	0.95	1570019	1.0
chr6	1582237	1582236	0.7	1582412	0.48	1582236	0.65	1582236	0.54	1582324	0.46
chr6	1583689	1583695	1.0	NA	NA	NA	NA	1545964	1.0	NA	NA
chr6	1587162	1610056	0.17	NA	NA	1584346	0.5	NA	NA	NA	NA
chr6	1587398	1598886	0.08	1567966	0.17	NA	NA	NA	NA	NA	NA
chr6	1587416	1598886	0.08	1567966	0.17	NA	NA	NA	NA	NA	NA
chr6	1592317	1591469	0.17	1590776	0.34	1587297	0.54	1588451	0.34	1590161	0.38
chr6	1597173	1597172	0.85	1597172	0.99	1597172	0.93	1597172	0.94	1597172	0.98
chr6	1611317	1611316	1.0	NA	NA	NA	NA	NA	NA	NA	NA
chr6	1611568	1611567	0.98	1611567	0.96	1611567	0.92	1611567	0.91	1611567	0.77
chr6	1611783	1611782	0.83	1611782	1.0	1611782	0.88	1611782	0.92	1611782	0.93
chr6	1612185	1612184	0.95	1612184	0.97	NA	NA	1612184	0.96	1612184	0.38
chr6	1614758	1614759	0.47	NA	NA	NA	NA	1614759	0.77	NA	NA
chr6	1639877	1626389	1.0	1639876	1.0	NA	NA	1639876	1.0	1639876	1.0
chr6	1641704	1639879	0.56	1641704	0.49	1641704	0.34	1669904	0.45	1641704	0.37
chr6	1644931	1644930	0.89	1644930	1.0	1644930	0.99	1644930	0.99	1644930	0.86
chr6	1653963	1692629	0.33	NA	NA	1653962	1.0	NA	NA	NA	NA
chr6	1655060	1655102	0.89	1655102	0.83	1655102	0.91	1655102	0.86	1655102	0.9
chr6	1655522	1655521	0.42	1655521	0.53	1655521	0.42	1655521	0.77	1655521	0.6
chr6	1656764	1656763	0.97	1656763	0.83	1656763	0.91	1656763	0.55	1656763	0.29
chr6	1659211	1659210	0.97	1659210	1.0	1659210	1.0	1659210	0.57	1659210	0.67
chr6	1667695	1666854	0.87	1666854	1.0	1667694	0.98	1666854	0.99	1667694	0.98
chr6	1670361	1670370	0.49	1662499	0.98	1670370	0.07	1670370	0.92	1670370	0.95
chr6	1671667	1671666	0.69	1671666	0.76	1670483	0.77	1671666	0.63	1671666	0.76
chr6	1673369	1673349	0.59	1673368	1.0	1670483	0.97	1673368	0.74	1673368	0.89
chr6	1674715	1674714	0.98	1670498	0.96	1670498	0.98	1672076	0.99	1674714	0.97
chr6	1674933	1674946	0.44	NA	NA	NA	NA	NA	NA	NA	NA
chr6	1675320	1679481	0.77	1675319	0.97	1681240	0.91	1675319	0.91	1681240	0.95
chr6	1675853	1672319	0.85	1675852	0.97	1675852	0.96	1675852	0.98	1674714	0.89
chr6	1681994	1681993	0.56	1681993	0.75	1681993	0.5	1681993	0.83	1681993	0.68
chr6	1695908	1695923	0.56	1695923	0.58	1695923	0.9	1695923	0.83	1695923	0.54
chr6	1698788	1699165	0.55	1698787	0.67	1699165	0.63	1698787	0.62	1698787	0.68
chr6	1703467	1700979	0.96	1703471	0.95	1703056	0.97	1702480	0.99	1703056	0.96
chr6	1713606	1713605	0.61	1711998	0.76	1713605	0.97	1713605	1.0	1713605	1.0
chr6	1714403	1714402	0.69	1714402	0.96	1714402	1.0	1714402	0.81	1714402	0.82
chr6	1718762	1718771	0.63	NA	NA	1705919	0.33	NA	NA	NA	NA
chr6	1719623	1715966	0.58	1717553	0.95	1719622	0.75	1716664	0.87	1718742	0.95
chr6	1722244	1722260	0.45	1721969	0.6	1722062	0.3	1723329	0.44	1723329	0.35
chr6	1723330	1723329	0.51	1722059	0.99	1723455	0.59	1723329	0.9	1723329	0.94
chr6	1726860	1726880	0.28	1717482	0.03	NA	NA	1726880	1.0	1694829	1.0
chr6	1733853	1714993	0.6	1733468	1.0	NA	NA	1733468	1.0	1733852	0.91
chr6	1740688	1740687	0.98	1736863	0.97	1740687	0.99	1740687	0.93	1738689	0.93
chr6	1741928	1741927	0.86	1741927	0.99	1741927	0.99	1741927	1.0	1741927	0.99
chr6	1743537	1743892	0.9	1743486	0.98	1743520	0.99	1742083	0.99	1742279	0.99
chr6	1743773	1743772	0.96	1743486	0.98	1743772	0.98	1743772	1.0	1743772	0.98
chr6	1744988	1744987	1.0	1744987	0.97	1744987	1.0	1740294	0.97	1751807	0.94
chr6	1746690	1746227	0.98	1745065	0.95	1743772	0.97	1743840	0.96	1746227	1.0
chr6	1749589	1749588	0.74	1749285	0.93	1749588	0.88	1749588	0.83	1749588	0.92
chr6	1751494	1751493	1.0	NA	NA	1759035	0.25	NA	NA	NA	NA
chr6	1753212	1753218	1.0	NA	NA	NA	NA	NA	NA	NA	NA
chr6	1756266	1756265	0.97	1756265	0.89	1756265	1.0	1756265	1.0	1756265	0.56
chr6	1765139	1744153	1.0	NA	NA	NA	NA	1765144	1.0	NA	NA
chr6	1769696	1769709	0.98	1769709	0.99	1769709	0.98	1769709	1.0	1769709	0.97
chr6	1773195	1773206	0.65	1772486	0.87	1772486	0.74	1776120	0.59	1772486	0.82
chr6	1776527	1776868	0.51	1776526	0.99	1776526	1.0	1776526	0.73	1776526	0.92
chr6	1781857	1781856	0.9	1781856	0.96	1781856	0.95	1781856	0.97	1781856	0.96
chr6	1783156	1818105	0.12	NA	NA	NA	NA	NA	NA	NA	NA
chr6	1786800	1786106	0.54	1786799	0.95	1786799	0.98	1795315	0.92	1790264	0.94
chr6	1789513	1789532	0.9	1789532	0.99	1789532	0.94	1789532	0.94	1789532	0.96
chr6	1792244	1787765	0.54	NA	NA	NA	NA	NA	NA	1803573	0.03
chr6	1794317	1792564	0.65	1794316	0.98	1794316	0.77	1792564	0.79	1794316	0.93
chr6	1798237	1804706	0.36	1787628	0.72	1799974	0.49	1789532	0.76	1791744	0.67
chr6	1800604	1804706	0.95	1800603	0.99	1799974	0.99	1804706	0.93	1800603	0.99
chr6	1803574	1791848	0.82	1803573	1.0	NA	NA	1803573	0.95	1803573	1.0
chr6	1806439	1806439	0.55	1806479	0.55	1806479	0.58	1801156	0.45	1806439	0.49
chr6	1808904	1808806	0.64	1808904	0.81	1804706	0.72	1807424	0.56	1810030	0.61
chr6	1811556	1811555	0.52	1811555	0.67	1811555	0.65	1811555	0.81	1811555	0.79
chr6	1817108	1814115	0.52	1814115	0.74	1817108	0.79	1814115	0.73	1814115	0.71
chr6	1818720	1818719	1.0	NA	NA	NA	NA	NA	NA	1813230	0.5
chr6	1819035	1819043	1.0	NA	NA	NA	NA	NA	NA	NA	NA
chr6	1819761	1814115	0.36	1815223	0.75	1814115	0.5	1814115	0.78	1815457	0.81
chr6	1827135	1828952	0.79	1827153	0.69	1827153	0.81	1828952	0.59	1827153	0.73
chr6	1827154	1828952	0.84	1827153	0.7	1827153	0.81	1828952	0.59	1827153	0.75
chr6	1833127	1833126	0.39	1833126	0.81	1833126	0.41	1833126	0.38	1833126	0.59
chr6	1833506	1833505	0.32	1833505	0.5	1833505	0.95	1833505	1.0	1833505	1.0
chr6	1835854	1835853	1.0	1835853	1.0	1835853	0.94	1835853	1.0	1847701	0.97
chr6	1843109	1851084	0.32	1843109	0.36	1851084	0.7	1843109	0.47	1847914	0.32
chr6	1852712	1854645	0.95	1852711	1.0	1852711	0.8	1844633	1.0	1852711	1.0
chr6	1861619	1871346	0.86	1861633	0.09	1861618	1.0	1861618	0.8	1861618	0.9
chr6	1867993	1867992	0.5	1835924	0.5	1867992	1.0	1839058	1.0	1868005	1.0
chr6	1871058	1866584	0.69	1871058	0.67	1871058	0.67	1871058	0.48	1871058	0.53
chr6	1875317	1875317	0.68	1875317	0.92	1875317	0.69	1875317	0.96	1875317	0.87
chr6	1876016	1876236	0.96	1876015	0.93	1876015	1.0	1841648	0.76	1876015	0.97
chr6	1876259	1876258	0.92	1876258	0.33	NA	NA	NA	NA	NA	NA
chr6	1879585	1879584	0.45	NA	NA	1879584	0.29	1833336	0.29	1883125	0.32
chr6	1887947	1887946	0.8	NA	NA	1887946	1.0	NA	NA	NA	NA
chr6	1910259	1909938	0.68	1910257	0.5	1910257	0.6	1910257	0.65	1910259	0.85
chr6	1911554	1911553	0.68	1911553	0.88	1911553	0.73	1911553	0.88	1911553	0.6
chr6	1914467	1914466	0.84	1914466	0.56	1914466	0.98	1866371	0.67	1913824	0.88
chr6	1916883	1916882	0.89	1918860	0.97	1916882	0.97	1916882	0.84	1916882	0.99
chr6	1918584	1918589	1.0	1918589	0.74	NA	NA	1918589	1.0	1918589	1.0
chr6	1924956	1924986	0.64	1924955	0.79	1921614	0.81	1924986	0.8	1921614	0.78
chr6	1928367	1928366	0.53	1928366	0.62	1922673	0.59	1928366	0.64	1928366	0.6
chr6	1928970	1928970	0.5	1928970	0.68	1928970	0.66	1928970	0.4	1928970	0.68
chr6	1936967	1936966	0.63	1936966	0.85	1936966	0.71	1936966	0.89	1936966	0.66
chr6	1939009	1939008	0.96	1939008	1.0	NA	NA	1939008	1.0	1939008	0.8
chr6	1939527	1940175	0.82	1940175	0.79	1939887	0.36	1939584	0.79	1939887	0.44
chr6	1940176	1940175	0.99	1939584	0.98	1939584	0.98	1939584	0.99	1940175	1.0
chr6	1941065	1941069	0.58	1941069	1.0	1941069	0.97	1941069	0.99	1941069	0.98
chr6	1944508	1944509	1.0	NA	NA	NA	NA	NA	NA	1944508	1.0
chr6	1955768	1955767	0.94	1955767	0.67	1955767	1.0	1955767	1.0	1955767	1.0
chr6	1956818	1956817	0.99	1954274	0.98	1956817	0.99	1954274	0.99	1948469	1.0
chr6	1958289	1958293	1.0	1958293	1.0	NA	NA	NA	NA	1958293	0.5
chr6	1960234	1984730	1.0	NA	NA	NA	NA	NA	NA	NA	NA
chr6	1962857	1962880	0.61	NA	NA	1918710	0.39	1918710	1.0	1944063	0.4
chr6	1963182	1963181	1.0	1963181	0.66	1983941	0.17	1963181	0.5	1963181	0.79
chr6	1966373	1971058	0.97	1966372	0.98	1967006	0.97	1966372	0.98	1964265	0.97
chr6	1972257	1972262	0.53	1967472	0.9	1972262	0.86	1975917	0.87	1979825	0.83
chr6	1974150	1975116	0.98	1974149	0.6	1974149	0.29	1972262	0.9	1974149	0.56
chr6	1974869	1974878	0.88	1968470	0.98	1967012	0.97	1974878	0.69	1963520	0.93
chr6	1975039	1976196	0.8	1964265	0.99	1976196	0.92	1976196	0.92	1973295	0.97
chr6	1980433	1973345	0.65	1963520	0.78	1967012	0.81	1980432	0.79	1963520	0.77
chr6	1981232	1967472	0.42	1967472	0.78	1973345	0.77	1981260	0.65	1979825	0.77
chr6	1988356	1988355	0.78	1988355	1.0	1988355	1.0	1988355	0.25	1988355	0.5
chr6	1988867	1988866	0.98	1988866	1.0	1988866	1.0	1988866	1.0	NA	NA
chr6	1990742	1990741	0.74	1992651	0.83	1990756	0.93	1992651	0.87	1992651	0.77
chr6	1993738	2002202	0.62	1992651	0.73	1992651	0.8	1992651	0.75	1992651	0.66
chr6	2006267	2006266	0.8	2006266	0.77	2006266	0.7	2006266	0.76	2006266	0.81
chr6	2007228	1976453	0.06	NA	NA	NA	NA	NA	NA	2000056	0.2
chr6	2007550	2007563	0.98	1992500	0.64	2007563	1.0	2007563	0.81	2007563	0.92
chr6	2016259	2011434	0.61	2017529	0.18	2066053	0.1	1981942	0.28	2026135	0.66
chr6	2017304	2017309	0.83	1999307	1.0	1999307	0.92	2017309	0.89	2017309	1.0
chr6	2029842	1997478	1.0	NA	NA	NA	NA	1983842	1.0	NA	NA
chr6	2031491	2076570	0.5	NA	NA	2071310	0.12	2020419	0.33	2031490	0.79
chr6	2044883	2044882	0.93	2038706	0.99	2040937	0.95	2047663	0.99	2038706	1.0
chr6	2070414	2070413	1.0	2070413	1.0	NA	NA	2070413	0.64	NA	NA
chr6	2071685	2071684	0.91	2071684	0.75	2071684	0.85	2071684	0.58	2071684	0.8
chr6	2075251	2075250	0.74	2075250	1.0	2075250	0.86	2075250	1.0	2059225	0.25
chr6	2082179	2086626	0.02	NA	NA	2099065	0.05	NA	NA	NA	NA
chr6	2084507	2084516	1.0	NA	NA	NA	NA	NA	NA	2084506	0.64
chr6	2085164	2076084	0.98	2035445	1.0	2085163	1.0	2076017	1.0	2042753	0.86
chr6	2088108	2088107	0.57	2088107	0.54	2088107	0.76	2088107	0.68	2088107	0.91
chr6	2093780	2093779	1.0	2093779	1.0	2093779	1.0	NA	NA	2093779	0.5
chr6	2098010	2098009	0.99	NA	NA	2098009	1.0	2098009	0.88	2098009	0.86
chr6	2106863	2106286	0.78	2106870	0.5	2098967	1.0	2106286	0.61	2103157	0.98
chr6	2124041	2124040	0.96	2124040	0.82	2124040	0.67	2124040	0.79	2124040	1.0
chr6	2125275	2136539	0.87	2122423	0.79	NA	NA	2123648	0.97	2125275	0.9
chr6	2126433	2126427	1.0	NA	NA	NA	NA	NA	NA	2092643	0.5
chr6	2126632	2115887	0.14	NA	NA	2127475	0.15	NA	NA	NA	NA
chr6	2127409	2145538	0.8	2130540	0.73	2127408	0.81	2127408	0.75	2130540	0.68
chr6	2128177	2123648	0.98	2128176	0.83	2128176	0.81	2128176	0.95	2128176	0.96
chr6	2131380	2131379	1.0	2131507	0.1	NA	NA	NA	NA	NA	NA
chr6	2131802	2131801	0.84	2131801	0.96	2131801	0.97	2131801	0.76	2131801	0.96
chr6	2135596	2125641	0.67	2135595	0.57	2135595	0.96	2135595	0.64	2135595	0.78
chr6	2136907	2136906	0.78	2145538	0.75	2145213	0.59	2130540	0.65	2136906	0.78
chr6	2137334	2135271	0.86	2138569	0.56	2134329	0.9	2137333	0.48	2129589	0.72
chr6	2141865	2141865	0.46	2135835	0.46	2141865	0.92	2160958	0.72	2143894	0.5
chr6	2145539	2145538	0.58	2135835	0.61	2145213	0.97	2130540	0.64	2145538	0.62
chr6	2161019	2208095	0.25	NA	NA	NA	NA	NA	NA	NA	NA
chr6	2162659	2135271	0.78	2179960	0.49	2163235	0.68	2129589	0.73	2160408	0.75
chr6	2163408	2163012	0.9	2123261	0.44	2163235	0.98	2163235	0.58	2163235	0.89
chr6	2163436	2163012	0.97	2197701	0.35	2163235	0.98	2123648	0.82	2163235	0.83
chr6	2169622	2129067	0.69	2138569	0.8	2163235	0.97	2144902	0.89	2163710	0.85
chr6	2170204	2170203	0.95	NA	NA	NA	NA	2170203	0.87	NA	NA
chr6	2170627	2170636	0.97	2170636	0.93	2163235	0.99	2170101	0.96	2163710	0.93
chr6	2170996	2171000	1.0	NA	NA	NA	NA	NA	NA	2159070	1.0
chr6	2174545	2169907	0.92	2128187	1.0	2163235	0.98	2163235	1.0	2163235	0.88
chr6	2195346	2195345	0.93	2195345	1.0	2195345	0.95	2195345	0.99	2163235	0.92
chr6	2198561	2198560	0.77	2198560	0.77	2198560	0.45	2198560	0.34	2198560	0.79
chr6	2202434	2202433	0.89	2202433	0.96	2202433	0.84	2202433	0.86	2202433	0.86
chr6	2205777	2201134	0.5	2202535	0.5	NA	NA	NA	NA	2174869	1.0
chr6	2208855	2208854	0.53	2208854	0.56	2208854	0.79	2208854	0.82	2208854	0.48
chr6	2209549	2222228	0.47	2222228	0.67	2213021	0.53	2233411	0.67	2222499	0.74
chr6	2220770	2211971	0.4	NA	NA	NA	NA	2220769	0.67	2178057	1.0
chr6	2221388	2221387	0.93	2221384	0.98	NA	NA	2221384	0.86	2221384	1.0
chr6	2223100	2210640	0.55	2223099	0.5	2223099	0.39	2223099	0.58	2182391	0.43
chr6	2225166	2225165	0.72	2225165	0.91	2225165	0.8	2225165	0.53	2225165	0.89
chr6	2232157	2232156	0.93	2232156	1.0	2238326	0.68	2215545	0.97	2238242	0.95
chr6	2234610	2235584	0.9	NA	NA	NA	NA	NA	NA	NA	NA
chr6	2235643	2235642	0.78	2235642	1.0	2235642	0.69	2221588	0.29	2235642	1.0
chr6	2235805	2235831	0.39	2231334	0.87	2195246	0.65	2235804	0.93	2202439	0.7
chr6	2238223	2238242	0.55	2238242	0.75	2232338	0.67	2238242	0.81	2238242	0.7
chr6	2239330	2239329	0.43	2239329	0.84	2239329	0.56	2239329	0.76	2239329	0.88
chr6	2239690	2239689	0.5	NA	NA	2239689	1.0	NA	NA	2239689	1.0
chr6	2251466	2251474	1.0	NA	NA	2251474	0.36	2245701	0.5	2206924	0.67
chr6	2253150	2253432	0.02	NA	NA	NA	NA	NA	NA	NA	NA
chr6	2253420	2253414	0.94	NA	NA	2231071	0.69	2253414	1.0	2253432	0.88
chr6	2257676	2257675	0.67	2257675	0.82	2248441	0.79	2257675	0.73	2257675	0.79
chr6	2258071	2250907	0.23	2248591	0.52	2277743	0.28	2248591	0.33	2299371	0.49
chr6	2268228	2267183	0.68	2256177	0.42	2268227	0.68	2268227	0.39	2268227	0.35
chr6	2271696	2264149	1.0	NA	NA	NA	NA	NA	NA	NA	NA
chr6	2275076	2275072	1.0	NA	NA	NA	NA	NA	NA	NA	NA
chr6	2283266	2285161	1.0	2243838	1.0	NA	NA	2243838	1.0	2283265	0.85
chr6	2284628	2234641	0.33	2261533	0.04	NA	NA	NA	NA	2284627	1.0
chr6	2286625	2286624	0.59	2236864	0.94	2286624	0.5	2245247	0.9	2237103	0.94
chr6	2294881	2299371	0.48	2299371	0.58	2322220	0.85	2299371	0.83	2299371	0.76
chr6	2296987	2294088	0.69	2277003	0.61	2296986	0.84	2296986	0.58	2296986	0.57
chr6	2299372	2299371	0.85	2299371	0.84	2322220	0.9	2299371	0.85	2322220	0.83
chr6	2309210	2309209	0.91	2309209	0.81	2309209	1.0	2309209	0.59	2259525	0.58
chr6	2309430	2309447	0.91	2274972	0.94	2309447	1.0	2309721	0.96	2326403	0.95
chr6	2310175	2282670	0.6	2310174	0.87	2310174	0.25	2310174	0.42	2310174	0.8
chr6	2316308	2316307	0.9	2316307	0.66	2316307	0.4	2316307	0.5	2316307	0.77
chr6	2316712	2322220	0.31	2280478	0.74	2317153	0.71	2322220	0.75	2322220	0.57
chr6	2316812	2293427	1.0	NA	NA	NA	NA	NA	NA	NA	NA
chr6	2323375	2296986	0.71	2296986	0.77	2351578	0.69	2296986	0.71	2354922	0.75
chr6	2328224	2328223	0.95	2328223	0.91	2328223	0.93	2328223	0.9	2346035	0.97
chr6	2328832	2328831	0.92	2331759	0.94	2328831	0.79	2331759	0.59	2328831	0.98
chr6	2330477	2330484	0.59	2330484	0.58	2330484	0.63	2330484	0.34	2330484	0.76
chr6	2330675	2330698	0.38	2281751	0.98	2330698	0.67	2281751	0.86	2282490	0.96
chr6	2331760	2322220	0.75	2322220	0.77	2322220	0.74	2322220	0.75	2355441	0.77
chr6	2336207	2336206	0.95	2336206	1.0	2336206	0.95	2336206	1.0	2336206	0.99
chr6	2336999	2337015	0.7	NA	NA	2336998	0.67	2312990	0.86	2336998	1.0
chr6	2337278	2328279	0.98	NA	NA	NA	NA	2288430	0.76	NA	NA
chr6	2343396	2343395	0.52	2336730	0.83	2343395	0.95	2339684	0.92	2354463	0.85
chr6	2343863	2346035	0.43	2346035	0.43	2344192	0.75	2359053	0.56	2344192	0.48
chr6	2345321	2345340	0.95	2345340	0.83	2345340	1.0	2345340	0.4	2295640	0.87
chr6	2346411	2346410	0.97	2346410	1.0	2346410	1.0	NA	NA	2346410	1.0
chr6	2348735	2348736	0.76	2348736	0.97	2348736	0.95	2348736	0.81	2348736	0.94
chr6	2350076	2301000	0.6	NA	NA	NA	NA	NA	NA	NA	NA
chr6	2350247	2350246	1.0	NA	NA	2350246	0.79	NA	NA	2316408	0.1
chr6	2352259	2352258	1.0	2315477	0.55	NA	NA	2352258	0.64	2352258	0.64
chr6	2355086	2355085	0.98	2346035	1.0	2354663	0.97	2355085	1.0	2355085	0.99
chr6	2356706	2356705	0.98	2356705	1.0	2356705	0.73	2356705	1.0	2356705	0.81
chr6	2362838	2362837	0.96	2362837	1.0	2362837	1.0	2315026	0.67	2362837	0.67
chr6	2364446	2364484	0.78	2351578	1.0	2354922	0.9	2364484	1.0	2351578	0.97
chr6	2366334	2366344	0.97	2366344	1.0	2366344	1.0	2365965	0.96	2366344	0.99
chr6	2366345	2366344	0.97	2366344	0.99	2366344	0.99	2365965	0.97	2366344	0.98
chr6	2366410	2366409	1.0	2327003	1.0	NA	NA	2366409	1.0	2324250	0.97
chr6	2366680	2366679	1.0	2366679	1.0	NA	NA	NA	NA	2366679	1.0
chr6	2376122	2376127	0.93	NA	NA	NA	NA	NA	NA	NA	NA
chr6	2377357	2365682	1.0	NA	NA	NA	NA	2337265	1.0	NA	NA
chr6	2380981	2382161	0.77	2380980	0.99	2380980	1.0	2380980	0.89	2380980	0.99
chr6	2381929	2381010	0.83	2381928	0.83	2381928	0.65	2381928	0.75	2381928	0.82
chr6	2384097	2384096	0.96	NA	NA	2364138	0.4	2383256	0.77	2366679	0.2
chr6	2385172	2385171	0.86	2385171	0.98	2385171	0.97	2385171	0.95	2385357	0.95
chr6	2385358	2385171	0.74	2385357	1.0	2385357	0.98	2385171	0.95	2385357	0.98
chr6	2387322	2387389	0.71	2387389	0.79	2387316	0.89	2387389	0.74	2387316	0.84
chr6	2388973	2405375	0.58	2388972	0.66	2388972	0.66	2395626	0.55	2389008	0.7
chr6	2389118	2389139	1.0	NA	NA	NA	NA	2354984	0.08	2390812	0.69
chr6	2395403	2395402	0.52	2395402	0.57	2369612	0.5	2386214	1.0	2395402	0.67
chr6	2396427	2396426	0.68	2405375	0.86	2391290	0.96	2388361	0.84	2405375	0.82
chr6	2401296	2389225	0.99	2401295	1.0	2401295	1.0	2401295	1.0	2401295	0.56
chr6	2402300	2410631	0.55	2405375	0.95	2402299	0.98	2407732	0.86	2402299	0.97
chr6	2402678	2402677	0.93	2440611	0.33	2402677	0.5	2402677	0.8	2393264	0.75
chr6	2407066	2407065	1.0	2402515	1.0	2407507	0.98	2407507	0.96	2388361	1.0
chr6	2407294	2407117	0.51	2394404	0.78	2394820	0.83	2392267	0.74	2389309	0.82
chr6	2411360	2411284	0.92	2406809	0.98	2389008	0.99	2406809	0.99	2406809	0.98
chr6	2413676	2413679	1.0	NA	NA	2369102	0.01	NA	NA	2375618	0.33
chr6	2414360	2411284	0.78	2406809	0.92	2411359	0.85	2406809	0.84	2391291	0.84
chr6	2415289	2415290	0.92	2415290	0.92	2415290	0.88	2415290	0.9	2415290	0.91
chr6	2415400	2415399	0.9	2406740	0.45	2415399	0.51	2415399	0.51	2415399	0.73
chr6	2415466	2415409	0.74	2394404	0.41	2415465	0.95	2415010	0.56	2415465	0.77
chr6	2416138	2416165	0.8	2416165	0.6	2416165	0.33	2392062	0.5	2385156	1.0
chr6	2416717	2411284	0.48	2416219	0.56	2416219	0.6	2423741	0.59	2416219	0.49
chr6	2423808	2417317	1.0	2423713	1.0	2423807	0.99	2417317	1.0	2423807	1.0
chr6	2424850	2424887	0.43	2423741	0.82	2423741	0.89	2424859	0.86	2424859	0.84
chr6	2426909	2405473	0.4	NA	NA	NA	NA	NA	NA	NA	NA
chr6	2431619	2429339	0.8	2429339	0.99	2431618	0.99	2429339	0.93	2431618	0.97
chr6	2443032	2443061	0.79	2443061	0.92	2443061	0.78	2443061	0.86	2443061	0.86
chr6	2444903	2444902	1.0	2444902	0.97	2444902	0.97	2444902	1.0	2444902	0.99
chr6	2448872	2448871	0.85	2448871	1.0	2448871	1.0	2448871	0.98	2448871	0.99
chr6	2450905	2451790	0.57	2450904	0.88	2450904	0.95	2451790	0.86	2450904	0.92
chr6	2452588	2452587	1.0	2452587	0.99	2452587	0.99	2451790	0.99	2452320	0.99
chr6	2454791	2454790	0.77	2454790	0.67	2414941	0.67	2454790	0.8	2454790	1.0
chr6	2455918	2455917	0.37	2455917	0.75	2455441	0.94	2454895	0.78	2455441	0.79
chr6	2458022	2458036	0.57	2458036	0.6	2458036	0.77	2458036	0.71	2458036	0.53
chr6	2460717	2462562	0.42	2462944	0.83	2462573	0.93	2466608	0.71	2466608	0.88
chr6	2463700	2473389	0.65	2460930	0.56	2461773	0.98	2463699	0.55	2463699	0.8
chr6	2468280	2501641	1.0	NA	NA	NA	NA	2471016	1.0	2468270	1.0
chr6	2473320	2473319	0.76	2473359	0.62	2473359	0.57	2473359	0.5	2473359	0.49
chr6	2477117	2477529	0.97	2477116	1.0	2477122	0.59	2477116	0.99	2477529	0.92
chr6	2484031	2462028	0.96	2484038	1.0	2468243	1.0	2462028	0.71	2484038	1.0
chr6	2488206	2488205	1.0	2510845	1.0	NA	NA	2488205	1.0	2488205	1.0
chr6	2491642	2491641	0.58	2492147	0.93	2491373	0.93	2486164	0.91	2485419	0.97
chr6	2491831	2491830	0.66	2492147	0.99	2491373	0.99	2495812	0.93	2491830	0.99
chr6	2498001	2498010	0.5	2498008	0.62	2493824	0.5	2498010	1.0	2494624	0.09
chr6	2508372	2507117	0.97	2508371	0.5	2508371	0.91	2507117	1.0	2508371	0.87
chr6	2510978	2510983	0.77	2510983	0.75	NA	NA	2510983	1.0	2510983	1.0
chr6	2511061	2555243	0.14	NA	NA	NA	NA	NA	NA	NA	NA
chr6	2514151	2514150	1.0	NA	NA	NA	NA	NA	NA	NA	NA
chr6	2518441	2518440	0.66	NA	NA	NA	NA	NA	NA	2518440	1.0
chr6	2519264	2521766	0.78	2521766	0.96	2519102	1.0	2521766	0.97	2519263	0.99
chr6	2521692	2521696	1.0	NA	NA	NA	NA	NA	NA	NA	NA
chr6	2525380	2525823	0.69	2524158	0.72	2522574	0.95	2524158	0.77	2523317	0.77
chr6	2526697	2526696	0.53	2526724	0.87	2526696	0.75	2526696	0.76	2526696	0.69
chr6	2531088	2531087	0.99	2531108	1.0	NA	NA	2536002	0.8	NA	NA
chr6	2534035	2533323	0.56	2536597	0.8	2532150	0.71	2533323	0.79	2536597	0.81
chr6	2537347	2537346	0.93	2537346	1.0	2537346	0.11	2524044	0.67	2537346	0.75
chr6	2539581	2540955	0.81	2536810	0.9	2533187	0.9	2540955	0.89	2539486	0.93
chr6	2541213	2545730	0.5	2549427	0.78	2541247	0.73	2543612	0.7	2543610	0.71
chr6	2554412	2554032	0.99	2553377	1.0	2518145	0.85	2554032	1.0	2553377	0.99
chr6	2573155	2575246	0.65	2572416	0.99	2572416	0.96	2564780	0.95	2572416	0.96
chr6	2574673	2542733	1.0	NA	NA	NA	NA	NA	NA	NA	NA
chr6	2576828	2576741	0.93	2577725	0.98	2576378	0.95	2576741	0.97	2577073	0.97
chr6	2578135	2575939	0.23	2576378	0.36	2576843	0.46	2576843	0.5	2576843	0.53
chr6	2579831	2579830	0.87	2579965	0.77	2579830	0.77	2579830	0.69	2579965	0.71
chr6	2583372	2583371	0.92	2583371	0.99	2583371	0.99	2583371	1.0	2583371	0.88
chr6	2583872	2578428	0.76	2630315	0.16	2598714	0.0	2537014	0.6	2583871	0.75
chr6	2585300	2604378	0.03	NA	NA	NA	NA	2607064	0.17	NA	NA
chr6	2598715	2600173	0.23	2596933	0.71	2596700	0.92	2596933	0.72	2596933	0.68
chr6	2599562	2599561	0.71	2599561	0.87	2599561	0.98	2599561	0.93	2599561	0.95
chr6	2601435	2625893	1.0	NA	NA	NA	NA	NA	NA	NA	NA
chr6	2603746	2603745	0.96	2603745	1.0	2603745	0.99	2603745	0.96	2603745	0.97
chr6	2604379	2604378	0.62	2604378	0.93	2604378	0.71	2604378	0.37	2604378	0.49
chr6	2605060	2605059	1.0	NA	NA	NA	NA	NA	NA	2605059	1.0
chr6	2606056	2606055	1.0	NA	NA	NA	NA	NA	NA	NA	NA
chr6	2607875	2607874	0.54	2607874	0.59	2607874	1.0	2607874	0.86	2607874	0.53
chr6	2615563	2615560	0.82	2615560	0.74	2614614	0.96	2615560	0.83	2615560	0.83
chr6	2616046	2615560	0.93	2615560	0.92	2614614	0.96	2615560	0.92	2615560	0.93
chr6	2621377	2621376	0.9	2621376	1.0	2621376	1.0	2621376	0.99	2621376	0.99
chr6	2626805	2626804	0.48	2626804	0.68	2626804	0.83	2609193	0.73	2626804	0.87
chr6	2635449	2635448	0.55	2635448	0.95	2635261	0.87	2635448	0.75	2635448	0.95
chr6	2637994	2637993	0.96	2637993	1.0	NA	NA	2637993	1.0	2637993	1.0
chr6	2639465	2628455	0.07	NA	NA	NA	NA	NA	NA	NA	NA
chr6	2641569	2641584	0.55	2646353	0.87	2641584	1.0	2641584	0.9	2641584	0.93
chr6	2641813	2641812	0.98	2641812	0.67	2641812	0.54	2641812	1.0	2641812	0.49
chr6	2643020	2635874	0.05	NA	NA	NA	NA	NA	NA	NA	NA
chr6	2646177	2646181	0.96	2646181	0.89	2653032	0.27	2646181	1.0	2646181	0.36
chr6	2646309	2639052	0.7	2639236	0.69	2638050	0.93	2640763	0.59	2638175	0.65
chr6	2646652	2646656	1.0	NA	NA	NA	NA	NA	NA	NA	NA
chr6	2649503	2649502	0.89	2649502	1.0	2649502	1.0	2649502	0.3	2649502	0.86
chr6	2651461	2651460	1.0	NA	NA	2651460	1.0	2603718	1.0	2624280	0.5
chr6	2653277	2653276	0.92	2653276	1.0	2653276	1.0	2653276	1.0	NA	NA
chr6	2653553	2652573	0.26	2644011	0.93	2653266	0.91	2653552	0.94	2639332	0.87
chr6	2654717	2654716	0.51	2651753	0.83	2657944	0.9	2654716	0.82	2651753	0.9
chr6	2656459	2639052	0.55	2656458	0.78	2654716	0.88	2656458	0.71	2656458	0.75
chr6	2660629	2660641	0.94	2660641	0.98	2660641	1.0	2660641	1.0	2660641	1.0
chr6	2665912	2665928	0.96	2665928	0.98	2665928	0.99	2665928	0.98	2665928	0.97
chr6	2666525	2666524	0.97	2666524	1.0	2666524	1.0	2666524	1.0	2666524	0.93
chr6	2668752	2668770	0.25	NA	NA	NA	NA	NA	NA	NA	NA
chr6	2669073	2669072	0.64	2669072	0.62	2668638	0.81	2669072	0.73	2668681	0.67
chr6	2670363	2670368	0.65	2670368	0.75	2670364	0.88	2670368	0.71	2671022	0.73
chr6	2678712	2678711	0.34	2678711	0.47	2678711	0.84	2678711	0.39	2680498	0.54
chr6	2683392	2684174	0.55	2688409	0.62	2688409	0.72	2686086	0.54	2688409	0.33
chr6	2686068	2686447	0.81	2686013	0.7	2686833	0.77	2686447	0.62	2685942	0.66
chr6	2688045	2688053	0.92	2688053	1.0	2688053	1.0	2688053	1.0	2688053	0.93
chr6	2693757	2693756	0.64	2693756	0.82	2693756	0.89	2693756	0.92	2693756	0.84
chr6	2699458	2696589	0.64	2699457	0.89	2699457	0.91	2699457	0.83	2699457	0.97
chr6	2705920	2705919	0.93	2705919	0.99	2718197	0.98	2705919	0.96	2705919	0.99
chr6	2706351	2706350	0.98	2706350	0.99	2706350	0.91	2706350	1.0	2706350	0.95
chr6	2713375	2713388	0.93	2713388	1.0	2703516	0.99	2713388	0.97	2713388	0.96
chr6	2715261	2707203	0.63	2715260	0.97	2715260	0.95	2715260	0.95	2715260	0.83
chr6	2718180	2718197	0.93	2718197	0.95	2718197	0.95	2718197	0.95	2718197	0.94
chr6	2720402	2714330	0.95	2719262	1.0	2703516	1.0	2719357	0.93	2704993	0.92
chr6	2721163	2733357	0.04	NA	NA	NA	NA	NA	NA	NA	NA
chr6	2722512	2722110	0.31	2724686	0.58	2706335	0.34	2722110	0.55	2724686	0.43
chr6	2725646	2725655	0.98	2724603	0.99	2724976	0.97	2724603	0.98	2724976	0.95
chr6	2726606	2726419	0.63	2726419	0.83	2726419	0.89	2726419	0.86	2726419	0.82
chr6	2727947	2727946	0.48	2727946	0.68	2727946	0.44	2727946	0.54	2727946	0.57
chr6	2734600	2734599	0.93	NA	NA	NA	NA	2712344	0.5	2702114	1.0
chr6	2737900	2737899	0.95	2738145	0.98	2735011	0.97	2738145	0.92	2735011	0.95
chr6	2746097	2746108	0.72	2747507	0.96	2746108	0.98	2746108	0.91	2746108	1.0
chr6	2753999	2758249	0.63	2753998	0.69	2753998	0.92	2755024	0.82	2753998	0.68
chr6	2757140	2763492	0.68	2755005	0.95	2756646	0.96	2757139	0.95	2759679	0.92
chr6	2757606	2756775	0.75	2756775	0.65	2756748	0.79	2756748	0.72	2756775	0.71
chr6	2758336	2757838	0.97	NA	NA	NA	NA	2757838	1.0	NA	NA
chr6	2766110	2810190	0.11	NA	NA	NA	NA	NA	NA	NA	NA
chr6	2766145	2754340	0.75	2766129	0.98	NA	NA	2766129	1.0	2766129	0.94
chr6	2768512	2799688	0.15	2796655	0.5	2770437	0.25	2770221	0.02	2768528	0.71
chr6	2770810	2770809	0.56	2770809	0.73	2770809	0.25	2770809	0.62	2770809	0.76
chr6	2777329	2768582	1.0	2775853	1.0	2769518	1.0	2768582	0.97	2776919	1.0
chr6	2780776	2763392	1.0	2745495	0.03	NA	NA	NA	NA	2745495	0.15
chr6	2784782	2735996	0.11	NA	NA	2765076	0.12	NA	NA	NA	NA
chr6	2788292	2787532	0.55	2788540	0.91	2787532	0.93	2788540	0.93	2787532	0.9
chr6	2788917	2801633	0.43	2789367	0.69	2789367	0.8	2791583	0.67	2788540	0.64
chr6	2789887	2789897	0.93	2789897	1.0	2789897	0.5	NA	NA	2789897	1.0
chr6	2791703	2796523	0.31	2793705	0.55	2796424	0.76	2793705	0.68	2796357	0.55
chr6	2796667	2796666	0.78	2796666	0.87	2796424	0.85	2796540	0.87	2796666	0.84
chr6	2798101	2798116	0.87	2798116	0.96	2798116	0.97	2798116	0.93	2798116	0.95
chr6	2799072	2798324	0.47	2799076	0.98	2799076	1.0	2798324	0.96	2799076	1.0
chr6	2805806	2805653	0.64	2806270	0.57	2802321	0.69	2805805	0.56	2808261	0.62
chr6	2808437	2808436	1.0	2808436	1.0	NA	NA	2808436	1.0	NA	NA
chr6	2811568	2804868	0.33	2826483	0.86	2810535	0.78	2826483	0.71	2826483	0.69
chr6	2813427	2813426	0.94	2813426	1.0	NA	NA	2813426	1.0	2813426	1.0
chr6	2814845	2765620	0.25	NA	NA	NA	NA	NA	NA	2840770	1.0
chr6	2815826	2789907	1.0	NA	NA	NA	NA	2815830	1.0	2815830	1.0
chr6	2824066	2820164	0.56	2816781	0.72	2824065	0.94	2814291	0.51	2824065	0.72
chr6	2825280	2824556	0.45	2811389	0.95	2846296	0.08	2811851	0.67	2827897	0.84
chr6	2825457	2825460	0.99	2825111	0.99	2825111	0.99	2825111	1.0	2825111	0.97
chr6	2825960	2825959	0.97	2825959	1.0	2825959	0.97	2825959	0.99	2825959	1.0
chr6	2837263	2837258	1.0	NA	NA	2837258	1.0	2837258	1.0	NA	NA
chr6	2839500	2839499	0.42	2839499	0.99	2839499	1.0	2839499	0.94	2839499	0.99
chr6	2841556	2838541	0.25	NA	NA	NA	NA	NA	NA	NA	NA
chr6	2847681	2847680	0.84	2846704	0.87	2846704	0.98	2846704	0.94	2847680	0.95
chr6	2850645	2850893	0.43	2847587	0.81	2846609	0.46	2847587	0.58	2847587	0.63
chr6	2856429	2856437	0.71	NA	NA	NA	NA	NA	NA	NA	NA
chr6	2858331	2857797	0.47	2858330	0.88	2858247	0.89	2857797	0.78	2858330	0.89
chr6	2864507	2864362	0.95	2864362	0.91	2864362	0.96	2864526	0.97	2864362	0.98
chr6	2868234	2868233	0.67	2868233	0.99	2868233	0.83	2868233	0.88	2868233	1.0
chr6	2869368	2867450	0.74	2866667	0.75	2865647	0.64	2867450	0.62	2865647	0.54
chr6	2871386	2871385	1.0	2871385	0.99	2871385	1.0	2871385	0.96	2871385	0.97
chr6	2875847	2875846	0.97	2875846	0.98	2875846	0.99	2875846	0.99	2875846	0.98
chr6	2879375	2879374	0.8	2879374	1.0	2879374	1.0	2879374	0.54	2850644	0.06
chr6	2881894	2881893	1.0	NA	NA	NA	NA	2881893	0.67	NA	NA
chr6	2883588	2883587	0.94	2883587	0.98	2883587	0.97	2883587	0.98	2883587	1.0
chr6	2886049	2886048	0.65	2886048	0.72	2886048	0.84	2886048	0.71	2886048	0.84
chr6	2887772	2887771	0.99	2856727	1.0	NA	NA	2887771	1.0	2907298	0.5
chr6	2888862	2888861	0.88	2888861	0.96	2888861	1.0	2888861	0.75	2888861	0.84
chr6	2893053	2893053	0.67	2893053	0.49	2893053	0.78	2893053	0.73	2893053	0.86
chr6	2894755	2897123	0.17	NA	NA	NA	NA	NA	NA	2874084	0.5
chr6	2895800	2895799	1.0	NA	NA	NA	NA	NA	NA	NA	NA
chr6	2897124	2897123	0.62	2897123	0.93	2897123	0.84	2897123	0.6	2897123	0.74
chr6	2898815	2898814	1.0	2898814	1.0	NA	NA	2894976	0.5	2898814	0.88
chr6	2900886	2905352	0.23	2902097	0.79	2902097	0.9	2902097	0.81	2902097	0.83
chr6	2908102	2902097	0.46	2906720	0.61	2910764	0.8	2905352	0.51	2905352	0.39
chr6	2911086	2911085	0.43	2900706	0.76	2911085	0.93	2911085	0.91	2911085	0.97
chr6	2914810	2914809	0.81	2914809	0.81	2915430	0.72	2914809	0.76	2914809	0.8
chr6	2920323	2920322	0.77	2920322	0.96	2920322	0.92	2920322	0.98	2920322	0.98
chr6	2921549	2939283	0.53	2921548	0.79	2921548	0.79	2921548	0.89	2921548	0.83
chr6	2922207	2922206	1.0	2919031	1.0	2922206	1.0	2919031	1.0	2919031	1.0
chr6	2925325	2932762	0.76	2925324	0.68	2925324	1.0	2929455	0.87	2925324	0.84
chr6	2927372	2927371	1.0	NA	NA	2927371	1.0	2882367	1.0	2894947	0.33
chr6	2929774	2929773	0.99	2929773	0.98	NA	NA	2929773	1.0	2919082	1.0
chr6	2930589	2930588	0.99	2930588	1.0	2930588	1.0	2930588	1.0	2930588	1.0
chr6	2937005	2925107	0.48	2936955	0.59	2921548	0.61	2925107	0.64	2937351	0.49
chr6	2939284	2933121	0.79	2937184	0.89	2921548	0.87	2939803	0.77	2936688	0.84
chr6	2942379	2942378	0.66	2944400	0.78	2944400	0.86	2944400	0.82	2942378	0.73
chr6	2945837	2900918	1.0	NA	NA	NA	NA	NA	NA	NA	NA
chr6	2947187	2907522	0.5	NA	NA	2948334	1.0	NA	NA	NA	NA
chr6	2951389	2951391	0.51	2953536	0.81	2959279	0.56	2960758	0.67	2953536	0.62
chr6	2954118	2954117	0.89	2954117	0.82	2954117	0.63	2954117	1.0	2954117	0.41
chr6	2955190	2955046	0.44	2955046	0.8	2955188	0.61	2955046	0.89	2954368	0.81
chr6	2956822	2956821	0.75	2956610	0.71	2955568	0.69	2956821	0.72	2956821	0.69
chr6	2968465	2968464	1.0	2966581	1.0	2968464	1.0	2956509	0.98	2968464	0.97
chr6	2969762	2960758	0.55	2966447	0.51	2971355	0.72	2960758	0.5	2960758	0.71
chr6	2970058	2970057	0.66	2970057	0.81	2970057	0.78	2970057	0.84	2970057	0.62
chr6	2971544	2942177	0.5	NA	NA	NA	NA	NA	NA	NA	NA
chr6	2972207	2972940	0.8	2972940	0.88	2972940	0.92	2954385	0.79	2954385	0.62
chr6	2973466	2973502	0.8	2973502	0.99	2972632	0.99	2972632	0.94	2973479	0.98
chr6	2974589	2974588	0.66	2974588	0.98	2974588	0.57	2974588	0.72	2974588	1.0
chr6	2977837	2976731	0.56	2977836	0.84	2977836	0.88	2977836	0.71	2977836	0.93
chr6	2980617	2979316	0.96	NA	NA	2980616	1.0	2982440	1.0	2980616	0.59
chr6	2986239	2985183	0.84	2986238	0.85	2986238	0.71	2986238	0.73	2986238	0.86
chr6	2987880	2987879	0.56	2970334	0.64	2984532	0.82	2987879	0.63	2986098	0.55
chr6	2992231	2983167	0.83	2992230	1.0	2992230	1.0	2992230	0.95	2992230	0.96
chr6	2993139	2993144	0.93	2992865	0.9	3039964	0.29	2993151	0.82	2993151	0.95
chr6	2995489	2995488	0.74	2996087	0.93	2997416	0.99	2996087	0.87	2996087	0.9
chr6	2996830	2983596	0.21	2991116	0.43	2997504	0.46	2991116	0.42	2990139	0.42
chr6	2999761	2999730	0.75	2993984	0.78	2996538	0.93	2999771	0.72	2999014	0.72
chr6	3000528	3000527	0.44	3000555	0.6	3000527	0.83	2999403	0.61	3000527	0.89
chr6	3000840	3000852	0.62	3000852	0.95	3000744	0.87	3000852	1.0	3000852	1.0
chr6	3001085	3002004	0.61	3001120	0.73	3001090	0.93	3002004	0.73	3001090	0.92
chr6	3002748	2992591	1.0	3002747	1.0	NA	NA	2993719	1.0	NA	NA
chr6	3006588	2979397	0.04	3006587	1.0	3006587	1.0	NA	NA	NA	NA
chr6	3008413	3007457	0.78	3013662	0.69	3006121	0.97	3008161	0.55	3008161	0.88
chr6	3010953	3010952	0.72	3010952	0.79	3010952	0.97	3006751	0.74	3005325	0.78
chr6	3017021	3019846	0.88	3007457	1.0	3049002	0.4	3015242	0.88	3015242	0.9
chr6	3018507	3018513	1.0	NA	NA	NA	NA	NA	NA	NA	NA
chr6	3018834	3018833	0.53	3007457	0.98	3058173	1.0	3017878	0.8	3017597	0.83
chr6	3020465	3020464	0.98	3017695	0.97	3017695	0.99	3017695	1.0	3017695	0.98
chr6	3022112	3022111	0.33	3022111	0.89	3022111	0.92	3022111	0.95	3022111	0.96
chr6	3022546	3022545	0.93	3022545	0.98	3022545	0.73	3022545	0.85	3022545	0.9
chr6	3024772	3024476	0.89	3024771	0.97	3024771	1.0	3024771	0.71	3024771	0.91
chr6	3027381	3027389	1.0	3016780	1.0	NA	NA	3016780	1.0	NA	NA
chr6	3034913	3060261	0.33	NA	NA	NA	NA	3003317	0.02	NA	NA
chr6	3038841	3038764	0.9	3037838	0.96	3037838	0.99	3037838	0.95	3038764	0.98
chr6	3039901	3039900	0.74	3039900	0.9	3039900	0.97	3039900	0.94	3039900	0.97
chr6	3040885	3040884	0.55	3040884	0.97	3038022	0.97	3032206	0.94	3041249	0.97
chr6	3041080	3041293	0.85	3041293	0.94	3041293	0.96	3041293	0.92	3041293	0.91
chr6	3045001	3069041	0.28	NA	NA	NA	NA	NA	NA	NA	NA
chr6	3047924	3047923	0.47	3030752	0.5	3047923	0.6	3022008	0.43	3055239	0.71
chr6	3053867	3053866	1.0	3053866	1.0	NA	NA	NA	NA	NA	NA
chr6	3060251	3056190	0.29	3025489	0.33	3060991	0.6	3056190	0.44	3057179	0.44
chr6	3061007	3061006	0.97	3053609	0.67	NA	NA	3049715	1.0	NA	NA
chr6	3061490	3061489	0.99	3016780	0.5	3065264	0.03	3061489	0.89	3061489	1.0
chr6	3067741	3067740	0.95	3067554	0.96	3067554	1.0	3067905	0.99	3067740	1.0
chr6	3070010	3070009	0.25	3070009	1.0	3070017	0.42	3070009	1.0	3070009	1.0
chr6	3072390	3072390	0.43	3072390	0.6	3072390	0.75	3072390	0.52	3072390	0.68
chr6	3075840	3078032	0.86	3074730	0.92	3074730	0.97	3074730	0.88	3078032	0.94
chr6	3077457	3077456	0.96	3077456	0.5	3077456	1.0	3077456	0.77	3093986	0.08
chr6	3078909	3078908	0.79	3078908	1.0	3078908	1.0	3078908	0.47	NA	NA
chr6	3079089	3079088	1.0	NA	NA	NA	NA	NA	NA	3079088	1.0
chr6	3084592	3087004	0.67	3085866	0.85	3084469	0.92	3084469	0.53	3084591	0.94
chr6	3087412	3084591	0.54	3073888	0.27	3041079	0.1	3087412	0.71	3087654	0.55
chr6	3087560	3087559	0.83	3087559	0.94	3087559	0.89	3087559	0.7	3087559	0.98
chr6	3094563	3094589	0.52	3098124	0.47	3094580	1.0	3096505	0.63	3094580	0.36
chr6	3094581	3096505	0.74	3095305	0.84	3098124	0.82	3096505	0.68	3090661	0.54
chr6	3095847	3095846	0.88	3095846	0.95	3095846	0.94	3095846	0.96	3095846	0.88
chr6	3096727	3095154	0.93	3095154	0.95	3095154	0.86	3096807	0.97	3095154	0.93
chr6	3096864	3096550	0.75	NA	NA	3096863	1.0	NA	NA	NA	NA
chr6	3097192	3097174	1.0	NA	NA	NA	NA	NA	NA	NA	NA
chr6	3098178	3098156	0.76	3095154	0.67	3095154	0.92	3096807	0.78	3095154	0.78
chr6	3103218	3103217	0.55	3103217	1.0	3103217	1.0	3103217	1.0	NA	NA
chr6	3103284	3100722	0.93	3103304	1.0	3095154	0.6	3096807	0.97	3098918	0.9
chr6	3107253	3107252	0.86	NA	NA	3144013	0.5	3107252	1.0	3107252	0.67
chr6	3110608	3110607	0.94	3110607	0.88	3110151	0.95	3110607	0.96	3110607	0.92
chr6	3111254	3111253	0.89	3101630	1.0	3110151	1.0	3111253	1.0	3111253	0.97
chr6	3111512	3111590	0.77	3101630	0.68	3110151	0.94	3110405	0.98	3109129	0.99
chr6	3116194	3103523	1.0	3116193	1.0	NA	NA	3116193	0.87	NA	NA
chr6	3116855	3116465	0.81	3116854	0.8	3116465	0.65	3117037	0.65	3116465	0.74
chr6	3120042	3120041	0.99	3117287	1.0	3087790	0.06	3121820	1.0	3121820	0.8
chr6	3122281	3119309	1.0	3122294	0.44	3146499	0.5	3122290	0.82	NA	NA
chr6	3125050	3126586	0.62	3125049	0.5	3125049	0.47	3126586	0.68	3119911	0.78
chr6	3126246	3126245	0.74	3126245	1.0	3126245	0.8	3126245	0.39	3126245	0.51
chr6	3126587	3126586	0.71	3126586	0.8	3126586	0.36	3126586	0.68	3114407	0.97
chr6	3126922	3130954	0.38	3126921	0.8	3126921	0.6	3126921	0.66	3126921	0.45
chr6	3127821	3127804	0.9	3127825	0.65	3127804	0.94	3127825	0.67	3127199	0.84
chr6	3134604	3134603	0.65	3134603	0.93	3134603	0.64	3134603	0.79	3134603	0.87
chr6	3141975	3141974	1.0	3133512	1.0	NA	NA	3141974	0.69	NA	NA
chr6	3142113	3142125	0.77	3142125	1.0	3142125	1.0	3094092	1.0	3142125	1.0
chr6	3143222	3155431	0.96	NA	NA	NA	NA	3139183	1.0	NA	NA
chr6	3144373	3144372	0.62	3144571	0.9	3143794	0.8	3143794	0.75	3144571	0.87
chr6	3149627	3149407	1.0	3143926	1.0	3143886	1.0	3149407	1.0	3147163	1.0
chr6	3153029	3125141	0.19	3134603	0.08	NA	NA	NA	NA	3174495	0.03
chr6	3158317	3144394	0.34	3167986	0.48	3163770	0.42	3158317	0.52	3167986	0.55
chr6	3159416	3159416	0.99	3158122	1.0	NA	NA	3159057	0.99	3159384	1.0
chr6	3161396	3161395	0.73	3161395	0.82	3161395	0.88	3161395	0.86	3162144	0.81
chr6	3161545	3159454	0.92	3158122	1.0	NA	NA	3159454	0.92	3161551	1.0
chr6	3162017	3162016	0.95	3133512	0.33	3162016	0.5	3161606	0.8	3162016	0.96
chr6	3163165	3163164	0.92	3163164	0.66	3163164	0.85	3163164	0.56	3163164	0.86
chr6	3166922	3166918	1.0	3143868	0.98	3166937	1.0	3167017	0.83	3166937	0.38
chr6	3174072	3174071	0.53	3174071	0.55	3174071	0.87	3174071	0.69	3174071	0.66
chr6	3189090	3188499	0.5	NA	NA	NA	NA	NA	NA	NA	NA
chr6	3192553	3192552	0.74	3176654	0.95	3176501	0.99	3193562	0.9	3192380	0.95
chr6	3193931	3193305	0.78	3183295	0.92	3193930	0.97	3192380	0.81	3193930	0.99
chr6	3194095	3193823	0.79	3194101	0.46	3194101	0.96	3191516	0.78	3193206	0.85
chr6	3194534	3194533	0.43	3166734	0.5	3187220	0.47	3194533	0.44	3187220	0.63
chr6	3196478	3196477	0.64	3196477	0.81	3196477	0.9	3196477	0.57	3196477	0.94
chr6	3201225	3201224	0.96	3201224	0.94	3201224	0.67	3201224	0.63	3201224	0.82
chr6	3202004	3202017	0.29	3172225	0.58	3202017	0.84	3186567	0.38	3202017	0.67
chr6	3207479	3207396	0.67	3207497	0.75	3207497	0.56	3206525	0.39	3207497	0.86
chr6	3208682	3208681	0.47	3208681	0.89	3208681	0.9	3208681	0.86	3208681	0.89
chr6	3213309	3211248	0.48	3213308	0.47	3205296	1.0	3217588	0.54	3213308	0.92
chr6	3214470	3214469	0.96	3214469	1.0	3214469	0.5	3214469	0.51	3183352	0.67
chr6	3219090	3219089	0.97	3219089	0.88	3219089	1.0	3219089	0.84	3219089	0.95
chr6	3224199	3224393	0.77	3210970	0.67	3223329	0.99	3224089	0.72	3210970	0.91
chr6	3229004	3229471	0.38	3229024	0.58	3228949	0.76	3229024	0.79	3229024	0.28
chr6	3230220	3230219	0.92	3180240	1.0	NA	NA	3210600	1.0	NA	NA
chr6	3231073	3232835	0.48	3232226	0.4	3224590	0.27	3233002	0.3	3223975	0.23
chr6	3236964	3236963	0.69	3236963	1.0	3236963	0.52	3262189	0.5	3233030	0.86
chr6	3237067	3233153	0.53	3237066	0.83	3267187	0.11	3237066	0.42	NA	NA
chr6	3238665	3238398	0.99	3210970	1.0	3232987	1.0	3238398	0.86	3233087	0.91
chr6	3241015	3241035	0.76	3241019	0.51	3240686	0.83	3241219	0.59	3241019	0.52
chr6	3242117	3229023	1.0	NA	NA	NA	NA	3232831	1.0	NA	NA
chr6	3244881	3244880	0.83	3244880	0.92	3244880	0.68	3244880	1.0	3244897	0.85
chr6	3249125	3249033	0.69	3249124	0.82	3216222	0.07	3249033	0.79	3249124	0.72
chr6	3261217	3261229	0.99	3261229	1.0	3261229	1.0	3261229	1.0	3260111	0.99
chr6	3265920	3264856	0.74	3261229	0.98	3265284	0.93	3261229	0.95	3260111	0.91
chr6	3266203	3225536	0.02	NA	NA	3251687	1.0	NA	NA	3220640	0.25
chr6	3266732	3266326	0.98	3265148	0.94	3265284	1.0	3266861	1.0	3260111	0.95
chr6	3267171	3267410	0.73	3266636	0.62	3265284	0.74	3261229	0.67	3260111	0.62
chr6	3270836	3270344	0.91	3274394	0.8	3270323	1.0	3270323	0.83	3274394	0.66
chr6	3274958	3274957	0.57	3274957	0.84	3274957	0.71	3274957	0.99	3274957	0.8
chr6	3276110	3276109	0.43	3240067	0.73	3253355	0.8	3276109	0.46	NA	NA
chr6	3280142	3280141	0.25	3280141	1.0	NA	NA	NA	NA	NA	NA
chr6	3286101	3286100	0.56	3286100	0.97	3285900	0.93	3285900	0.84	3294576	0.76
chr6	3287678	3287697	0.66	3284686	0.67	3287447	0.91	3287697	0.6	3288150	0.71
chr6	3289982	3289981	0.77	3295063	0.51	3290349	0.76	3280971	0.51	3295063	0.67
chr6	3295421	3295421	1.0	3294094	1.0	3295421	1.0	3295306	0.99	3295421	1.0
chr6	3308942	3295604	0.67	3288564	1.0	NA	NA	3308945	1.0	NA	NA
chr6	3315168	3315366	0.81	3314530	0.91	3313070	0.91	3314424	0.91	3314746	0.87
chr6	3315866	3315863	0.86	3315863	0.97	3316247	0.93	3315863	1.0	3315863	0.9
chr6	3321581	3321580	0.86	3321580	1.0	3321580	1.0	3321424	0.42	NA	NA
chr6	3334498	3334497	0.81	NA	NA	3334497	1.0	3334497	0.67	3334514	0.62
chr6	3336089	3331872	0.79	3336088	0.96	3336443	0.94	3330302	0.97	3336088	0.99
chr6	3337447	3336088	0.68	3337446	0.99	3337446	0.54	3337446	0.95	3337446	0.53
chr6	3343461	3343473	0.94	3343473	0.84	NA	NA	3343473	0.91	3343473	1.0
chr6	3350984	3350983	0.6	3350983	0.86	3350078	0.84	3356191	0.86	3350078	0.84
chr6	3352235	3352271	0.6	3352271	0.74	3350252	0.94	3352271	0.85	3352271	0.68
chr6	3352314	3319395	0.04	3350137	1.0	3310410	0.33	3350137	1.0	NA	NA
chr6	3355186	3355185	0.96	3350734	0.94	3355185	1.0	3350734	1.0	3350734	1.0
chr6	3361297	3361296	0.58	3355885	0.88	3363905	0.92	3345937	0.87	3363905	0.84
chr6	3365505	3396358	0.1	NA	NA	NA	NA	NA	NA	NA	NA
chr6	3369051	3369050	0.87	3369050	0.98	3369001	0.98	3369050	0.97	3369001	0.96
chr6	3369691	3369448	0.9	3362863	0.95	3361878	0.97	3362863	0.93	3369275	0.94
chr6	3373614	3373634	0.8	NA	NA	NA	NA	3373634	0.67	NA	NA
chr6	3378636	3378657	0.86	3378657	0.85	3378657	0.45	3378657	0.71	3340572	0.69
chr6	3379959	3380249	0.64	3379958	0.6	3379958	0.82	3379958	1.0	3379958	0.9
chr6	3380646	3377707	0.98	3380645	0.97	3380645	1.0	3380645	1.0	3376970	1.0
chr6	3385516	3385522	0.93	3385277	1.0	3382744	1.0	3385522	1.0	3385277	1.0
chr6	3388281	3394790	1.0	3420232	0.07	3420892	0.04	3366349	0.16	NA	NA
chr6	3398455	3398454	0.56	3398454	0.79	3398454	0.55	3398454	0.79	3398454	0.63
chr6	3403177	3403176	0.98	3395148	0.82	3403176	1.0	3403176	0.96	3403176	0.85
chr6	3404958	3404957	1.0	3405032	1.0	3404957	0.98	3404957	1.0	3404957	0.96
chr6	3405264	3405258	0.66	3405258	0.92	3405258	1.0	3405258	0.86	3405258	0.98
chr6	3405619	3404218	0.54	3405618	0.91	3404218	0.91	3405618	0.94	3405618	0.97
chr6	3406527	3407412	0.88	3404574	0.54	3405618	0.5	3404828	0.65	3404574	0.71
chr6	3411632	3411631	0.79	3411631	0.66	3411631	0.99	3411631	0.71	3411631	0.88
chr6	3414722	3414721	0.16	3431066	0.23	3441691	0.14	3414721	0.32	3414721	0.42
chr6	3420233	3420232	0.75	3420232	0.84	3420232	0.77	3420232	0.97	3420232	0.73
chr6	3421100	3386046	0.11	NA	NA	3421122	1.0	NA	NA	NA	NA
chr6	3423035	3423034	0.99	3423034	1.0	3423034	0.64	3422210	0.84	3423034	0.75
chr6	3423289	3420172	0.85	3421939	0.98	3423289	0.97	3421939	0.99	3421360	0.99
chr6	3426495	3426494	0.74	3426494	0.96	3424247	1.0	3424826	0.96	3427982	0.98
chr6	3426656	3416754	0.83	NA	NA	NA	NA	3407700	0.5	NA	NA
chr6	3427727	3431350	0.73	NA	NA	NA	NA	3427731	0.8	3384153	1.0
chr6	3431061	3428969	0.59	3429894	0.8	3429064	0.73	3430601	0.76	3427982	0.8
chr6	3434309	3434308	0.67	3445899	0.33	3416173	1.0	3434308	1.0	NA	NA
chr6	3434609	3434608	0.9	3434608	0.99	3434608	0.98	3434608	0.99	3434608	0.99
chr6	3436159	3436158	0.98	3436158	0.99	3436158	1.0	3436158	0.96	3436158	1.0
chr6	3437746	3439978	0.38	3439463	0.78	3440708	0.6	3437745	0.66	3437745	0.71
chr6	3440707	3441691	0.74	3441657	0.97	3440707	0.96	3441691	0.95	3440707	0.97
chr6	3442817	3442816	0.76	3442816	1.0	3442816	0.95	3440881	0.93	3442816	0.97
chr6	3445205	3445204	1.0	3445204	0.86	3445204	0.5	3445204	0.87	3445204	0.78
chr6	3448483	3448483	0.67	3470367	0.72	3448483	0.84	3470367	0.65	3448359	0.79
chr6	3448484	3448483	0.68	3470367	0.72	3448483	0.84	3470367	0.66	3448359	0.8
chr6	3448886	3451900	0.56	3446920	1.0	NA	NA	3446920	0.9	3446920	1.0
chr6	3457092	3463840	0.88	3463840	0.91	3453798	0.9	3463840	0.92	3450580	0.89
chr6	3458160	3453425	0.43	3450548	0.62	3459852	0.81	3453425	0.62	3452025	0.66
chr6	3461702	3469368	0.35	3449100	0.79	3467301	0.74	3449100	0.74	3449100	0.67
chr6	3463570	3463569	0.59	3463569	0.56	3463569	0.93	3463569	0.71	3463569	0.61
chr6	3464454	3464845	1.0	3462651	0.98	3458372	1.0	3462651	1.0	3462651	1.0
chr6	3464840	3467474	0.6	3464638	0.97	3464839	0.84	3467511	0.93	3464839	0.97
chr6	3472454	3471583	0.68	3472468	0.54	3472468	0.96	3471583	0.47	3472468	0.5
chr6	3473315	3472468	0.26	3473314	0.39	3472999	0.43	3473314	0.4	3474104	0.4
chr6	3473573	3473572	0.24	3471941	0.58	3473572	0.31	3471941	0.34	3471941	0.41
chr6	3485380	3485379	0.89	3485379	0.75	3485379	1.0	3485379	0.82	3440575	0.5
chr6	3488705	3438871	0.05	3461421	0.5	NA	NA	NA	NA	3488704	0.83
chr6	3494084	3494083	0.89	3494083	0.97	3493768	0.94	3494541	0.94	3494083	0.98
chr6	3496643	3496642	0.51	3496642	1.0	3496642	0.89	3481153	0.03	NA	NA
chr6	3498831	3498832	0.78	3494541	0.96	3498832	0.92	3498832	0.94	3498832	0.87
chr6	3499002	3499001	0.82	3458933	1.0	NA	NA	3499001	1.0	NA	NA
chr6	3500479	3500478	0.76	3494965	0.97	3500478	0.97	3500478	0.96	3500478	0.99
chr6	3500757	3500756	0.95	3500756	1.0	NA	NA	3500756	0.69	3500756	0.28
chr6	3502235	3502234	0.71	3502234	0.9	3502234	0.95	3502234	0.93	3502234	0.8
chr6	3507665	3507664	0.89	NA	NA	3507664	0.37	3496810	0.67	3507664	0.92
chr6	3508442	3508441	0.94	3508441	0.8	3508441	0.67	3508441	0.86	3508441	0.47
chr6	3508898	3508897	0.75	3508897	0.79	3508897	0.73	3508897	0.8	3508897	0.77
chr6	3511327	3521810	0.37	3514244	0.66	3514244	0.66	3515297	0.7	3516270	0.61
chr6	3515201	3515200	0.39	3514106	0.68	3518121	0.59	3515200	0.48	3515143	0.69
chr6	3516047	3513064	0.58	3516046	0.87	3516046	0.44	3516046	0.49	3516046	0.41
chr6	3528057	3550259	0.5	NA	NA	NA	NA	3528056	1.0	3528056	1.0
chr6	3534551	3508441	0.33	NA	NA	3539329	0.03	NA	NA	3497830	0.05
chr6	3543807	3543806	0.7	3543467	0.95	3543467	0.83	3541080	0.87	3541080	0.83
chr6	3545774	3545773	0.67	NA	NA	3545773	1.0	3545773	1.0	3518240	1.0
chr6	3545913	3545928	0.96	NA	NA	3545944	0.94	3545797	1.0	NA	NA
chr6	3548523	3548522	0.91	3548522	1.0	3548522	0.76	3548522	0.86	3548522	0.67
chr6	3550414	3550413	0.38	3552740	0.72	3509184	0.13	3550413	0.77	3552182	0.75
chr6	3555092	3555091	0.56	3548765	0.89	3541565	0.8	3548765	0.8	3555091	0.9
chr6	3556965	3546673	0.52	3560547	0.5	3560716	0.57	3560547	0.46	3568769	0.34
chr6	3561208	3563395	0.75	3572988	0.01	NA	NA	NA	NA	3516244	0.8
chr6	3561239	3563395	0.68	NA	NA	NA	NA	NA	NA	3523036	0.1
chr6	3561354	3561353	0.75	3559273	1.0	3561353	0.75	3561353	1.0	3561353	0.53
chr6	3563363	3564199	0.33	3561882	0.58	3563362	0.46	3563362	0.47	3561882	0.56
chr6	3564243	3563943	0.93	3517793	1.0	NA	NA	3517793	1.0	3522194	0.06
chr6	3564423	3564422	0.59	3564422	0.87	3564422	0.7	3564422	0.53	3564422	0.69
chr6	3565764	3548765	0.29	3568769	0.52	3559228	0.4	3568769	0.6	3560716	0.56
chr6	3574219	3574223	0.95	3574244	0.88	3574244	0.99	3574223	0.95	3574248	0.86
chr6	3583590	3583877	0.57	3583589	0.84	3583589	0.77	3583589	0.47	3583589	0.63
chr6	3585899	3586203	0.83	3585898	0.76	3585898	1.0	3585898	0.77	3585898	0.7
chr6	3586201	3600059	0.72	3590770	0.14	3608818	0.11	3578267	0.56	NA	NA
chr6	3586560	3586570	1.0	NA	NA	NA	NA	NA	NA	NA	NA
chr6	3591735	3591737	1.0	3591741	1.0	3589604	1.0	3591741	1.0	NA	NA
chr6	3598794	3558780	1.0	NA	NA	3574535	0.33	3598793	1.0	NA	NA
chr6	3598944	3598946	0.67	3598954	0.5	3576092	0.5	3578178	0.5	3569276	1.0
chr6	3603119	3603117	1.0	NA	NA	NA	NA	NA	NA	NA	NA
chr6	3606459	3605041	0.4	3606267	0.6	3614780	0.49	3614780	0.46	3606267	0.6
chr6	3610725	3610858	0.88	3610724	0.9	3610724	1.0	3610858	0.81	3610724	0.75
chr6	3611769	3611768	0.96	3630043	0.5	3604438	0.13	3590627	1.0	NA	NA
chr6	3614991	3572962	0.5	NA	NA	NA	NA	NA	NA	NA	NA
chr6	3620386	3620385	0.74	3620385	1.0	3620385	0.85	3620385	1.0	3620385	1.0
chr6	3623174	3623173	0.87	3623173	0.79	3623173	0.86	3623173	0.84	3623173	0.81
chr6	3630044	3630043	0.95	3630043	0.25	3611503	0.44	3630043	1.0	3630043	1.0
chr6	3645748	3645767	1.0	3645767	1.0	NA	NA	3645767	1.0	3627785	1.0
chr6	3647494	3647493	0.98	3647493	0.82	3647493	0.93	3647493	0.92	3647493	0.98
chr6	3650016	3650015	0.93	3647314	0.95	3650015	0.95	3650015	0.96	3646331	0.97
chr6	3654889	3655045	0.6	3655045	0.61	3649760	0.95	3655045	0.66	3679773	0.68
chr6	3655984	3649867	0.26	3651388	0.79	3658618	0.83	3651388	0.77	3651388	0.82
chr6	3669172	3650784	1.0	3669184	1.0	NA	NA	3669184	1.0	3669184	1.0
chr6	3669612	3669700	0.42	3668556	0.77	3666935	0.5	3668783	0.58	3667015	0.62
chr6	3681682	3671938	0.81	NA	NA	NA	NA	NA	NA	NA	NA
chr6	3692321	3692320	0.25	3692320	1.0	NA	NA	NA	NA	3692320	1.0
chr6	3698716	3698715	0.72	NA	NA	3698715	0.97	3698715	0.93	3698715	1.0
chr6	3702269	3702268	1.0	NA	NA	NA	NA	NA	NA	NA	NA
chr6	3702764	3702775	0.95	3702775	0.99	3702775	0.97	3702775	0.97	3702775	1.0
chr6	3717316	3717187	0.73	3717315	0.89	3712648	0.95	3717315	0.88	3717479	0.87
chr6	3721807	3711760	0.4	3702605	0.5	3721806	0.25	3692766	0.11	3719206	1.0
chr6	3723076	3750678	0.25	3714135	0.33	NA	NA	NA	NA	NA	NA
chr6	3730516	3730515	0.4	NA	NA	3730515	0.84	3730515	0.67	3730515	0.5
chr6	3751566	3751569	1.0	NA	NA	NA	NA	NA	NA	NA	NA
chr6	3754682	3754721	0.75	3752290	0.88	3754721	0.97	3744992	0.88	3754721	0.93
chr6	3756617	3756621	0.63	3756621	1.0	3756621	0.97	3756621	0.96	3756621	1.0
chr6	3763460	3763473	1.0	NA	NA	NA	NA	NA	NA	NA	NA
chr6	3765967	3765966	0.55	3769861	0.56	3765260	0.69	3758176	0.5	3758176	0.51
chr6	3767744	3767743	0.75	3767743	1.0	3765260	1.0	3767743	0.98	3767743	1.0
chr6	3774134	3772632	0.76	3774146	0.99	3772180	0.22	3774146	0.82	3774146	0.91
chr6	3775266	3783008	0.5	3775273	1.0	NA	NA	NA	NA	NA	NA
chr6	3778483	3778482	0.88	3778482	0.67	3778482	0.95	3778482	0.99	3778482	0.95
chr6	3778544	3778543	0.74	3778543	0.79	3778543	0.97	3778543	0.76	3772662	0.73
chr6	3790755	3790455	1.0	NA	NA	3772199	0.11	NA	NA	3790754	1.0
chr6	3790832	3790831	0.9	3788947	0.96	3787024	0.91	3790831	1.0	3790831	0.94
chr6	3795319	3795047	0.81	3795318	0.76	3794963	0.88	3795318	0.54	3795318	0.8
chr6	3802404	3802403	0.93	3802403	0.8	3758223	0.25	3802403	0.64	3802403	1.0
chr6	3803385	3803390	0.65	3803390	0.96	3803390	0.68	3803390	0.82	3772175	0.5
chr6	3804488	3804487	0.77	3804487	0.67	3804487	0.96	3804487	0.8	3804487	0.87
chr6	3805272	3805271	1.0	3805271	1.0	3779606	0.02	3826630	1.0	NA	NA
chr6	3805993	3805992	1.0	NA	NA	NA	NA	3805992	1.0	NA	NA
chr6	3812346	3812583	0.66	3812345	0.71	3812345	0.78	3812583	0.77	3812345	0.71
chr6	3815539	3815538	0.76	3807061	0.75	3777952	0.56	3813980	0.81	NA	NA
chr6	3816883	3819569	0.33	NA	NA	3779636	0.5	NA	NA	3807777	0.03
chr6	3817733	3817556	0.72	3817732	0.79	3817453	0.76	3817556	0.79	3817732	0.79
chr6	3819207	3818456	0.76	3817556	0.74	3815058	0.76	3816321	0.76	3816563	0.71
chr6	3821779	3821263	0.96	3807061	0.69	NA	NA	3820706	1.0	NA	NA
chr6	3823852	3820759	0.73	NA	NA	NA	NA	NA	NA	NA	NA
chr6	3825175	3824690	0.86	3824690	0.98	3824931	0.98	3824341	0.85	3824341	0.95
chr6	3829731	3829730	0.89	3829730	0.98	3829730	1.0	3829730	0.98	3829730	0.97
chr6	3831712	3831711	0.79	3831723	0.85	3831723	0.75	3831723	0.64	3831723	0.92
chr6	3832859	3827648	0.9	3819603	0.67	3832858	1.0	NA	NA	3832858	0.94
chr6	3836078	3836076	0.99	3807061	1.0	NA	NA	3820706	0.96	NA	NA
chr6	3839969	3839968	0.89	3839986	0.6	3839986	0.7	3839968	0.73	3840205	0.62
chr6	3840474	3840481	1.0	3840481	1.0	3840481	0.99	3840481	1.0	3840481	1.0
chr6	3849090	3849089	1.0	3849089	1.0	3834359	0.25	NA	NA	NA	NA
chr6	3855289	3855191	0.93	3852053	0.94	3855191	0.95	3855191	0.91	3855191	0.98
chr6	3860847	3860846	0.98	3860846	1.0	3859550	0.99	3860846	0.97	3860846	0.98
chr6	3862906	3862905	1.0	3858862	0.99	3862905	0.99	3862905	0.98	3862905	0.98
chr6	3863153	3864477	0.48	3858862	0.95	3863157	0.92	3871534	0.91	3863157	0.94
chr6	3866213	3866212	0.84	3866212	0.9	3862359	0.97	3867323	0.81	3866212	0.96
chr6	3866341	3867394	1.0	NA	NA	NA	NA	3864111	1.0	3836506	0.03
chr6	3871504	3871324	0.72	3843701	0.92	3870612	0.38	3869488	0.9	3885016	0.33
chr6	3874970	3874969	0.93	3874969	0.62	3875223	0.76	3874969	0.68	3874969	0.74
chr6	3877445	3871013	0.67	3875223	0.61	3877438	0.74	3875223	0.63	3877438	0.69
chr6	3887148	3887147	0.96	NA	NA	NA	NA	3885044	0.69	3887147	1.0
chr6	3891735	3891734	0.99	3891734	1.0	3891734	1.0	3891734	0.67	3904347	0.06
chr6	3897860	3887105	0.69	3897881	0.96	3897046	1.0	3898874	0.89	3897046	0.96
chr6	3904018	3904017	0.69	3903909	0.3	3904017	0.94	3903984	0.52	3903982	0.52
chr6	3904059	3904058	0.98	3904058	0.76	3904058	1.0	3904058	0.87	3904058	0.95
chr6	3905865	3905864	0.99	3905864	0.99	3905864	0.98	3905864	0.98	3905864	0.92
chr6	3920670	3920669	1.0	3908184	0.11	3920669	0.97	3920669	0.77	3920471	1.0
chr6	3922697	3922692	0.92	3922616	0.06	NA	NA	3885433	1.0	NA	NA
chr6	3923270	3924078	0.94	3908184	0.67	3923269	0.54	3922495	0.87	3923269	0.87
chr6	3927303	3927302	1.0	3908184	1.0	NA	NA	NA	NA	NA	NA
chr6	3931066	3929777	0.77	3929471	0.69	3933072	0.68	3929777	0.74	3930077	0.66
chr6	3935973	3935972	1.0	3896322	0.67	NA	NA	NA	NA	3935972	0.84
chr6	3936661	3936665	0.99	3936665	1.0	NA	NA	3936665	0.96	3925098	1.0
chr6	3937585	3937584	0.8	3930954	0.95	3937584	0.87	3934045	0.9	3937584	0.99
chr6	3942010	3942009	0.58	3942009	0.77	3942009	0.75	3942009	0.79	3942009	0.79
chr6	3942937	3942936	0.74	3942936	0.97	3942936	0.98	3942936	0.87	3942936	0.98
chr6	3945540	3945539	0.98	3945539	0.97	3929777	0.51	3945539	0.99	3945539	0.98
chr6	3946577	3946624	0.41	3946607	0.7	3946598	0.68	3946598	0.53	3946607	0.7
chr6	3951269	3950440	0.64	3951268	0.99	3950440	0.95	3952240	0.88	3951268	0.98
chr6	3955537	3955536	0.74	3955536	0.94	3955536	0.97	3955536	0.86	3955536	0.91
chr6	3963234	3965985	0.46	3963462	0.61	3963462	0.63	3964223	0.45	3960654	0.48
chr6	3964697	3964696	0.95	3946576	0.01	3964696	0.44	3964696	0.83	3964696	1.0
chr6	3968265	3968264	0.52	3968264	0.85	3968264	0.85	3968264	0.72	3968264	0.91
chr6	3968973	3968972	0.83	3968972	0.78	3968972	0.63	3969978	0.73	3968972	0.81
chr6	3974288	3974287	0.95	3974287	1.0	3974287	0.87	3974287	0.6	NA	NA
chr6	3976093	3983023	0.26	3976116	0.29	3976116	0.82	3976116	0.58	3934550	0.06
chr6	3981395	3973955	0.06	NA	NA	NA	NA	NA	NA	NA	NA
chr6	3982328	3980238	0.97	3982327	0.8	3981444	0.97	3981444	1.0	3982327	0.83
chr6	3982919	3990402	0.5	NA	NA	NA	NA	4018669	0.14	NA	NA
chr6	3985433	3985429	0.93	3985339	1.0	3985904	0.8	3985429	1.0	3985429	1.0
chr6	3986455	3986454	0.45	4034143	0.1	3986454	0.72	3986454	0.5	3986454	0.83
chr6	3986923	3986922	0.74	3986922	0.97	3986922	0.99	3986922	0.93	3986922	0.97
chr6	3988308	3988307	0.99	3988307	1.0	3988307	0.97	3988307	0.97	3988307	1.0
chr6	3994364	3994363	0.67	3994363	0.84	3994112	0.84	3994363	0.8	3994363	0.95
chr6	4001117	4001116	1.0	3976569	0.33	NA	NA	NA	NA	NA	NA
chr6	4001282	4001281	1.0	NA	NA	NA	NA	4001281	0.8	NA	NA
chr6	4001875	4001874	0.98	3998214	1.0	4005318	0.97	3996744	1.0	4001874	0.94
chr6	4002718	4002717	0.25	4002717	0.67	4002717	0.33	4002717	1.0	4002717	1.0
chr6	4003274	3978947	0.22	4023872	0.4	NA	NA	3959727	1.0	4005595	0.29
chr6	4013399	4013398	0.93	4012151	1.0	4000638	0.97	4013398	1.0	4013398	0.99
chr6	4014052	4014051	0.88	4011678	1.0	4014051	0.94	4014051	0.96	4014051	0.93
chr6	4016937	3976445	0.23	4008809	0.28	NA	NA	NA	NA	NA	NA
chr6	4020307	4020306	0.74	4020306	0.72	4020306	0.87	4020306	0.65	4020306	0.78
chr6	4022305	4022304	0.73	4022304	0.98	4022304	0.35	4022304	0.93	4022304	0.93
chr6	4022454	4029380	0.86	4029888	0.97	4022461	0.95	4041187	0.64	4022461	0.92
chr6	4023873	4023716	0.97	4029888	0.99	4023716	0.99	4023716	1.0	4024280	0.97
chr6	4026304	4026303	0.97	4029888	0.94	4023716	0.97	4026303	0.95	4024280	0.9
chr6	4029340	4029339	0.87	4029339	0.96	4029339	0.86	4029339	0.95	4029339	0.9
chr6	4029939	4029938	0.36	4029938	0.87	4029938	0.49	4029938	1.0	4029938	0.98
chr6	4034158	4034157	0.89	4034157	0.99	4024538	1.0	4034157	0.98	4034157	0.96
chr6	4036986	4054515	0.74	4059640	0.86	4038121	0.94	4059640	0.82	4059640	0.87
chr6	4037858	4037857	0.75	4037857	0.87	4037857	1.0	4037857	0.74	4037857	0.73
chr6	4038283	4038282	0.85	NA	NA	4038282	1.0	4038282	0.44	4038282	1.0
chr6	4038450	4038449	0.84	4038449	0.91	4024606	0.5	4038449	0.79	4038449	0.73
chr6	4040185	4040184	0.64	4040184	0.33	NA	NA	NA	NA	NA	NA
chr6	4044864	4045280	0.86	4038336	0.88	4054611	0.81	4041187	0.78	4038336	0.89
chr6	4046661	4046660	0.88	4046660	0.5	NA	NA	4046660	0.7	4014989	0.83
chr6	4047902	4041744	0.56	4047901	0.37	4066573	0.37	3998412	0.25	4044110	0.39
chr6	4048734	4040690	0.99	4029115	1.0	NA	NA	4029115	1.0	4039883	1.0
chr6	4048799	4048222	0.77	NA	NA	4000014	0.75	4029380	0.72	4048806	0.97
chr6	4050879	4001018	0.57	4050896	0.64	4050896	0.86	4021174	0.69	4050896	0.86
chr6	4051289	4051311	1.0	4051311	0.67	4051311	1.0	4051311	0.69	4051311	1.0
chr6	4051939	4034698	0.97	4043980	0.98	4011766	0.65	4022360	1.0	4051938	0.87
chr6	4052252	4040690	0.95	4029115	0.96	4052252	1.0	4029115	0.81	4039883	0.95
chr6	4053890	4053560	0.68	4053903	0.88	4057804	0.93	4054611	0.9	4052149	0.96
chr6	4058005	4080946	0.83	NA	NA	NA	NA	NA	NA	NA	NA
chr6	4058890	4058889	1.0	NA	NA	NA	NA	NA	NA	4058889	1.0
chr6	4059641	4054515	1.0	4059640	1.0	4057804	1.0	4059640	1.0	4059640	0.99
chr6	4072467	4072831	0.58	4071555	0.69	4067875	0.98	4072831	0.61	4067507	0.66
chr6	4072763	4072762	0.93	4071555	0.85	NA	NA	4072762	1.0	4067507	0.96
chr6	4076329	4076338	0.84	4076338	0.91	4076338	0.91	4076338	0.98	4076338	0.95
chr6	4080912	4080911	0.64	4080911	0.73	4080568	0.93	4080911	0.8	4080911	0.67
chr6	4081282	4081302	1.0	4081302	1.0	NA	NA	4081302	1.0	4081302	0.98
chr6	4088321	4087263	0.77	4088320	0.97	4088320	0.27	4087263	0.76	4080512	1.0
chr6	4089349	4094342	0.43	4090272	0.93	4090272	0.98	4090272	0.92	4090272	0.94
chr6	4093333	4093605	0.72	4088038	0.79	4087700	0.93	4093605	0.85	4090272	0.82
chr6	4094815	4090753	0.94	4082456	0.96	4080512	0.94	4095069	0.99	4080512	0.95
chr6	4098079	4073190	1.0	NA	NA	NA	NA	NA	NA	NA	NA
chr6	4098181	4098180	0.61	4098180	0.75	4087700	0.94	4098180	0.88	4091166	0.71
chr6	4098585	4080946	1.0	NA	NA	NA	NA	NA	NA	NA	NA
chr6	4099905	4099904	0.82	4099904	0.93	4099904	0.4	4099904	0.93	4099904	0.9
chr6	4103883	4103893	0.96	4103893	0.9	4103893	0.99	4103893	0.96	4103893	0.98
chr6	4104933	4103893	0.72	4104932	1.0	4103893	0.99	4109188	0.92	4104932	0.96
chr6	4115370	4115394	1.0	4094404	0.11	NA	NA	NA	NA	NA	NA
chr6	4116445	4116444	1.0	4116444	0.76	NA	NA	4116444	0.79	4098107	0.33
chr6	4119320	4119319	0.68	4109188	0.9	4103893	0.89	4112007	0.79	4119282	0.91
chr6	4120715	4120714	1.0	NA	NA	4103893	0.67	4120714	0.73	4105523	0.89
chr6	4121694	4121597	0.89	4107221	0.85	4107221	0.97	4112813	0.85	4112813	0.86
chr6	4122225	4122224	0.99	4122224	0.99	4107221	0.99	4114013	0.97	4122224	1.0
chr6	4123964	4120317	0.86	4123963	0.5	4112604	0.5	4075730	1.0	4123963	1.0
chr6	4129090	4129089	0.89	NA	NA	NA	NA	4118783	1.0	NA	NA
chr6	4131857	4131875	0.97	4131875	1.0	4131875	1.0	4131875	1.0	4131875	0.99
chr6	4132753	4132752	0.95	NA	NA	4132762	1.0	4118783	0.63	NA	NA
chr6	4133398	4133397	1.0	4133397	1.0	4133397	1.0	4105722	1.0	4133397	1.0
chr6	4133410	4133397	0.91	4133397	1.0	4133397	1.0	4105722	1.0	4133397	1.0
chr6	4136918	4136917	0.61	4147834	0.73	4103893	0.79	4112007	0.65	4119282	0.72
chr6	4140133	4143569	0.68	4140132	0.75	4140132	0.94	4140897	0.61	4140132	0.84
chr6	4140634	4139895	0.99	NA	NA	4140633	1.0	4118783	0.98	4140132	0.5
chr6	4142888	4100006	0.5	4156867	0.01	NA	NA	4142887	0.76	4100006	1.0
chr6	4143223	4165279	0.5	NA	NA	4143222	0.91	NA	NA	4143222	1.0
chr6	4147809	4147817	0.57	4147817	0.74	4147948	0.53	4147817	0.73	4147817	0.78
chr6	4149817	4149816	0.9	4149816	0.64	4149816	0.5	4135796	0.53	4149816	0.44
chr6	4151105	4151104	0.64	4151104	0.96	4151104	0.99	4151104	0.93	4151104	0.96
chr6	4151678	4151677	0.45	4151677	0.73	4151677	0.7	4151677	0.72	4151677	0.69
chr6	4153327	4153326	0.55	4153764	0.77	4153326	0.34	4153764	0.54	4156968	0.63
chr6	4153395	4159397	0.03	NA	NA	NA	NA	NA	NA	NA	NA
chr6	4167040	4167039	0.91	NA	NA	NA	NA	NA	NA	4160350	0.75
chr6	4174700	4174699	0.96	4174699	0.89	4174699	0.83	4174699	0.89	4174699	0.9
chr6	4180044	4173879	0.96	4173879	0.87	NA	NA	4180073	0.98	4173879	0.7
chr6	4193452	4193480	0.53	4193451	0.96	4193451	0.88	4193451	0.87	4193451	0.96
chr6	4194728	4190267	1.0	NA	NA	NA	NA	NA	NA	NA	NA
chr6	4195151	4195347	1.0	NA	NA	4195163	0.33	4195163	1.0	NA	NA
chr6	4207297	4190499	0.52	4198165	0.83	4213482	0.84	4195555	0.79	4204427	0.75
chr6	4213152	4213151	0.52	4213151	0.96	4210512	0.68	4213151	0.76	4210512	0.84
chr6	4217727	4214129	0.86	4213482	0.99	4209897	0.95	4211804	0.97	4201908	1.0
chr6	4220395	4212725	0.98	4190483	0.9	4219810	0.43	4195151	0.94	4189642	0.97
chr6	4220516	4220515	1.0	NA	NA	NA	NA	NA	NA	NA	NA
chr6	4220973	4220988	1.0	4220988	0.98	4185978	0.8	4220988	0.96	4220988	1.0
chr6	4221014	4214831	0.93	4190894	1.0	4221013	0.8	4192158	1.0	4190894	1.0
chr6	4227636	4203157	0.38	4220755	0.31	4229454	0.3	4227680	0.22	4227666	0.56
chr6	4240551	4235991	0.98	4235595	0.99	4191287	0.69	4236609	0.9	4235558	0.98
chr6	4241374	4241373	0.55	4246189	0.49	4241834	0.48	4241373	0.38	4275341	0.43
chr6	4245402	4245425	0.67	4245401	0.51	4245970	0.59	4253981	0.41	4216066	0.36
chr6	4245888	4241083	0.92	4245887	0.86	4245887	0.91	4255491	0.73	4245887	0.8
chr6	4246190	4242496	0.79	4246432	0.96	4224874	0.43	4241404	0.9	4235558	0.91
chr6	4246782	4249367	0.87	4246781	0.73	4246781	0.98	4246781	0.74	4246781	0.85
chr6	4247859	4247711	0.77	4247858	0.57	4262712	0.71	4247465	0.44	4244044	0.44
chr6	4252950	4252971	1.0	NA	NA	NA	NA	4249634	1.0	NA	NA
chr6	4252977	4210266	0.5	4252976	1.0	NA	NA	4210266	1.0	4246329	1.0
chr6	4258427	4246294	0.4	4308463	0.37	4233874	0.26	4243145	0.35	4258426	0.26
chr6	4259039	4259038	1.0	4259038	1.0	4259038	1.0	4239269	1.0	NA	NA
chr6	4263802	4258999	1.0	NA	NA	NA	NA	4263816	1.0	NA	NA
chr6	4267051	4267056	0.66	4268151	0.88	4255491	0.92	4266598	0.82	4266410	0.86
chr6	4274402	4274429	0.78	4274710	0.81	4274427	0.69	4274710	0.73	4235558	0.63
chr6	4274810	4249634	0.57	4274809	0.85	4274809	0.93	4274809	0.61	4273159	0.9
chr6	4276144	4276143	0.48	NA	NA	4240438	0.17	4239948	1.0	NA	NA
chr6	4277989	4277979	1.0	NA	NA	4277988	0.86	4282723	0.33	4272182	1.0
chr6	4282870	4282869	0.81	4281772	0.68	4281772	0.79	4283710	0.54	4281772	0.71
chr6	4293628	4293627	0.98	4288870	0.96	4288870	1.0	4293627	0.99	4283204	0.97
chr6	4324190	4337689	0.45	4324189	0.85	4323065	0.95	4324189	0.87	4324189	0.85
chr6	4337444	4337443	0.66	4337443	0.73	4369828	0.24	4329443	0.65	4337443	0.7
chr6	4338330	4338337	1.0	4338337	1.0	4338337	1.0	4338337	1.0	4338337	0.99
chr6	4340106	4340234	0.68	4346170	0.42	4380668	0.41	4346170	0.42	4330347	0.3
chr6	4343438	4320795	0.2	NA	NA	NA	NA	NA	NA	NA	NA
chr6	4354763	4354773	0.98	4354773	1.0	4354773	0.96	4355693	0.99	4354773	0.93
chr6	4355878	4334318	1.0	NA	NA	4355877	1.0	4355877	1.0	NA	NA
chr6	4356259	4357651	0.32	4346170	0.44	4344598	0.77	4346170	0.47	4338337	0.6
chr6	4357652	4357651	0.74	4357651	0.87	NA	NA	4357651	0.49	4327781	0.8
chr6	4375686	4375693	0.76	4373800	0.91	4375693	1.0	4375693	0.95	4375693	0.93
chr6	4378221	4379414	0.77	4378410	0.89	4378220	0.99	4379129	0.93	4378220	1.0
chr6	4383111	4383120	0.97	4383120	0.79	4428771	0.01	4383120	0.86	4336242	0.85
chr6	4383576	4383581	0.46	4388712	0.54	4383581	0.97	4349416	0.48	4383581	0.56
chr6	4392444	4392454	0.86	4348660	1.0	4392454	0.92	4392454	1.0	NA	NA
chr6	4395907	4395906	0.98	4396474	0.97	4396474	0.92	4396633	0.94	4395906	0.99
chr6	4396132	4396383	0.84	4397935	0.88	4396383	0.64	4396383	0.8	4397935	0.79
chr6	4402507	4401393	0.98	4402506	0.99	4401393	1.0	4402506	0.98	4402823	0.99
chr6	4406573	4406572	0.97	NA	NA	NA	NA	4406572	0.81	NA	NA
chr6	4408447	4410054	0.55	4406612	0.79	4402089	0.92	4410054	0.81	4408919	0.91
chr6	4411376	4410775	0.84	4405220	0.86	4402089	0.92	4402089	0.79	4405220	0.84
chr6	4413041	4408170	0.81	4406175	0.94	4412953	0.95	4413256	0.92	4413256	0.95
chr6	4413219	4413218	1.0	NA	NA	4413218	1.0	4379897	1.0	4456543	0.04
chr6	4419528	4401172	0.83	4419532	0.29	4419532	1.0	4401172	0.81	4419532	0.47
chr6	4421494	4421493	1.0	4414596	1.0	4414596	1.0	4421130	0.97	4414235	0.97
chr6	4425155	4416225	0.54	4424462	0.84	4414873	0.96	4425175	0.89	4414873	0.91
chr6	4426003	4426008	0.83	NA	NA	NA	NA	4410219	1.0	NA	NA
chr6	4432893	4432826	0.95	4414596	0.92	4432719	0.99	4431877	0.95	4434417	0.87
chr6	4436552	4436715	0.59	4430894	0.72	4436551	0.86	4432719	0.65	4436065	0.8
chr6	4440713	4440669	0.98	4440669	0.98	4440669	0.81	4440669	1.0	4440669	1.0
chr6	4445097	4438825	0.98	4442695	0.98	4448143	0.96	4445649	0.99	4448143	0.96
chr6	4446211	4446210	0.6	4446751	0.99	4446210	0.79	4446210	0.9	4446210	0.95
chr6	4446685	4418418	0.95	4446684	0.97	4401334	1.0	4418418	0.93	4446684	0.93
chr6	4447775	4419532	0.51	4405074	0.5	4447774	0.75	4405074	0.48	4445906	0.88
chr6	4448270	4448269	0.95	4447970	0.97	4446751	0.96	4448269	0.99	4448976	0.98
chr6	4450805	4450818	0.83	4450818	0.72	4450818	0.67	4450818	1.0	4450818	0.25
chr6	4450995	4450604	0.92	4450104	0.82	4450994	1.0	4450104	1.0	4450994	0.5
chr6	4465761	4465021	0.36	4465782	0.86	4465782	0.77	4465782	0.73	4465782	0.84
chr6	4469975	4470374	0.95	4466078	0.92	NA	NA	4469081	0.75	4420782	0.55
chr6	4479351	4479350	0.99	4479350	1.0	4482982	0.2	4479350	1.0	4476618	0.95
chr6	4479504	4479509	0.68	4474780	0.89	4474708	0.79	4479509	0.69	4474708	0.79
chr6	4483825	4483824	0.86	NA	NA	NA	NA	NA	NA	NA	NA
chr6	4484585	4484584	0.77	4484584	0.97	4484584	1.0	4484584	0.97	4484584	0.96
chr6	4492577	4492586	0.72	4492586	0.84	4455649	1.0	4492586	0.82	4492586	0.96
chr6	4505371	4505390	0.19	4505386	0.43	4505390	0.42	4505386	0.68	4505370	0.5
chr6	4510209	4510208	0.94	NA	NA	4510208	1.0	4510208	1.0	4510208	0.75
chr6	4512678	4512677	0.46	4512677	0.82	4515681	0.65	4512677	0.76	4515681	0.78
chr6	4516105	4516104	0.64	4516104	0.97	4516104	0.99	4516104	0.92	4516104	0.97
chr6	4524257	4524256	0.37	4523296	0.67	4522862	0.77	4524256	0.68	4522006	0.68
chr6	4527956	4527958	0.72	4527958	0.98	4512921	0.62	4529167	0.69	4527958	0.86
chr6	4529328	4529327	0.81	4529291	0.91	4529327	0.94	4529291	0.79	4529526	0.98
chr6	4534302	4534301	0.94	4533825	1.0	4533825	0.99	4529291	1.0	4529526	0.99
chr6	4534820	4534819	0.77	4528055	0.68	4528055	0.71	4526854	0.78	4533940	0.78
chr6	4537536	4538497	0.64	4529291	0.99	4537465	0.98	4538497	0.96	4529526	0.96
chr6	4537909	4537908	0.9	4537908	0.99	4537908	0.97	4537908	0.96	4537908	0.98
chr6	4539296	4539326	0.89	4491207	0.64	4537465	0.51	4539326	0.73	4529526	0.89
chr6	4553919	4554573	0.64	4554573	0.89	4553918	0.98	4554573	0.85	4553918	0.9
chr6	4554373	4556145	0.65	4554372	0.98	4554372	0.87	4554372	0.75	4553327	0.87
chr6	4555547	4555735	0.58	4555735	0.96	4549815	0.96	4555735	0.85	4553327	0.94
chr6	4555710	4555709	0.72	4555735	0.91	4554372	0.78	4555735	0.85	4549815	0.79
chr6	4557300	4552241	0.85	NA	NA	NA	NA	4533028	1.0	NA	NA
chr6	4559291	4552919	1.0	NA	NA	NA	NA	NA	NA	NA	NA
chr6	4564686	4564685	0.68	4564685	0.65	4564685	0.95	4564685	0.77	4564685	0.73
chr6	4575453	4575695	0.58	4575395	0.82	4591146	0.52	4575695	0.67	4575395	0.71
chr6	4582599	4582611	0.87	4582611	0.99	4542189	0.0	4582611	1.0	4582611	1.0
chr6	4588332	4592455	0.86	4586033	0.69	4586752	0.96	4578281	0.57	4588331	0.56
chr6	4595343	4595346	0.83	4593588	0.96	4586752	0.72	4595346	0.83	4595346	0.72
chr6	4601068	4589455	0.34	4574206	0.37	4601232	0.72	4597721	0.33	4601232	0.52
chr6	4604152	4604163	1.0	4604163	1.0	4554372	1.0	NA	NA	NA	NA
chr6	4604164	4604230	0.97	4604230	0.99	4604230	0.99	4604230	1.0	4604230	0.99
chr6	4612084	4610532	0.38	4610167	0.8	4610532	0.82	4610167	0.69	4610532	0.68
chr6	4624817	4624821	0.97	4624821	0.79	4624821	0.93	4624821	0.82	4624821	0.9
chr6	4626411	4626410	0.76	4626410	0.9	4626410	0.97	4626410	0.77	4626410	0.73
chr6	4631412	4631411	0.64	4631411	0.44	4631411	1.0	4631411	0.67	4631411	0.45
chr6	4631825	4631903	0.87	4621231	0.59	4625023	0.99	4623567	0.78	4624241	0.94
chr6	4638069	4638074	0.54	4623914	0.8	4638074	1.0	4638074	0.44	4638074	0.8
chr6	4639599	4638285	0.75	4642509	0.67	4639598	0.77	4642509	0.64	4642509	0.77
chr6	4644636	4644611	0.81	4644635	1.0	4644635	0.78	4638965	0.69	4645813	1.0
chr6	4646462	4645464	0.76	4646344	0.81	4646344	0.99	4646344	0.86	4646344	0.6
chr6	4647891	4647890	0.45	4647890	1.0	4647890	1.0	4647890	0.78	4647890	0.98
chr6	4649687	4649686	0.95	4649686	1.0	4649686	1.0	4649686	0.97	4643801	1.0
chr6	4654183	4656280	0.35	4652838	0.72	4652588	0.73	4653700	0.73	4652838	0.83
chr6	4656555	4676335	0.67	4689266	0.2	NA	NA	4703994	0.2	NA	NA
chr6	4659847	4659841	0.91	4659809	0.94	4659654	0.96	4659809	0.95	4659654	0.98
chr6	4670433	4672048	0.89	4670432	1.0	4669937	1.0	4669937	0.96	4669937	0.97
chr6	4671340	4670565	0.53	4668414	0.76	4670863	0.82	4669738	0.73	4668414	0.73
chr6	4671499	4670565	0.98	4672048	0.99	4671498	1.0	4670565	0.98	4669937	0.99
chr6	4672334	4671083	1.0	NA	NA	NA	NA	NA	NA	NA	NA
chr6	4680210	4680209	1.0	NA	NA	NA	NA	NA	NA	NA	NA
chr6	4684992	4684991	0.75	4683398	0.83	4683398	0.79	4683398	0.85	4683398	0.85
chr6	4687137	4696339	0.5	4657971	0.01	4654182	0.08	4639598	0.08	NA	NA
chr6	4687995	4694820	1.0	NA	NA	4686590	0.2	NA	NA	NA	NA
chr6	4689109	4689688	0.74	4689688	0.81	4689688	0.95	4689688	0.8	4689992	0.85
chr6	4689267	4687624	1.0	NA	NA	NA	NA	NA	NA	4708167	0.07
chr6	4692523	4692523	0.9	4694646	0.96	4694646	1.0	4694646	0.98	4692523	0.98
chr6	4693877	4693876	0.67	4693876	0.75	4694646	0.84	4694646	0.68	4692523	0.57
chr6	4694043	4694055	1.0	4694055	1.0	NA	NA	NA	NA	NA	NA
chr6	4695565	4691925	0.97	4692852	0.9	4695574	0.98	4695574	0.94	4696415	0.98
chr6	4695743	4686876	0.6	4686876	0.52	4692898	0.8	4686876	0.43	4695742	0.43
chr6	4696585	4691925	0.79	4696508	0.93	4696508	0.95	4695553	0.91	4696508	0.96
chr6	4701968	4701951	0.59	4701880	0.86	4699740	0.79	4701821	0.81	4701880	0.89
chr6	4702417	4702416	0.9	4704259	0.65	4702416	0.98	4702416	0.77	4702416	0.86
chr6	4706445	4709241	0.89	NA	NA	NA	NA	NA	NA	NA	NA
chr6	4708145	4708177	0.47	4708145	0.61	4708145	0.77	4708145	0.42	4708145	0.6
chr6	4708178	4708167	0.77	4708167	0.49	4708167	0.89	4708167	0.89	4708167	0.38
chr6	4709006	4709010	0.49	NA	NA	4704550	0.67	4709010	1.0	4709010	1.0
chr6	4710918	4710917	0.6	4710917	0.48	4710917	0.71	4710917	0.58	4710917	0.55
chr6	4716247	4715916	0.93	4715746	1.0	4715746	0.99	4715916	0.98	4715746	0.97
chr6	4717840	4717839	0.64	4717839	0.82	4717839	0.81	4717839	0.82	4718869	0.85
chr6	4718262	4718128	1.0	4718006	1.0	4718006	0.99	4718128	1.0	4718261	1.0
chr6	4721871	4721870	0.6	4721870	0.44	4721870	1.0	4687549	0.17	NA	NA
chr6	4724216	4724215	0.85	4718006	0.95	4718006	0.99	4718128	0.92	4722839	0.87
chr6	4726532	4724363	0.49	4724025	0.85	4725561	0.91	4724363	0.94	4725561	0.73
chr6	4726700	4726699	1.0	4726699	0.95	4726699	0.93	4717888	1.0	4723479	0.99
chr6	4731821	4731820	0.43	4699941	1.0	4731820	1.0	4702851	1.0	4731038	0.9
chr6	4733423	4735600	0.66	4729319	0.77	4729319	0.79	4735600	0.63	4736209	0.8
chr6	4733820	4733478	0.93	4733371	0.93	4734031	0.97	4733371	0.98	4733371	0.55
chr6	4735291	4735290	0.89	4735299	1.0	4735299	0.81	4735299	0.89	4735720	0.89
chr6	4735767	4735766	0.88	NA	NA	4735766	0.82	4711920	0.32	4735766	1.0
chr6	4737622	4737621	0.72	4737621	0.5	4721628	1.0	4737621	0.28	4737621	0.86
chr6	4739191	4736648	0.61	4740692	0.81	4739191	0.68	4740692	0.73	4731038	0.51
chr6	4739521	4739520	0.93	4739520	0.94	4739538	0.83	4735101	0.95	4739520	0.76
chr6	4739954	4732864	1.0	NA	NA	4762645	0.5	NA	NA	NA	NA
chr6	4740790	4740789	0.96	4740789	1.0	4733422	0.8	4740789	0.73	4740789	0.46
chr6	4742446	4742445	1.0	NA	NA	NA	NA	4722459	1.0	NA	NA
chr6	4744496	4744495	0.95	4740376	0.96	4743578	0.93	4744495	1.0	4743578	0.9
chr6	4745593	4745592	1.0	NA	NA	NA	NA	NA	NA	4745592	0.72
chr6	4746361	4746360	0.43	4746360	0.91	4746360	0.61	4746360	0.85	4746360	0.75
chr6	4747307	4747306	0.62	4747837	0.67	4747306	0.55	4747306	0.47	4747837	0.58
chr6	4748656	4748656	0.47	4748656	0.37	4757598	0.24	4748656	0.35	4748656	0.35
chr6	4750839	4751250	0.68	4749311	0.88	4749307	0.84	4750844	0.92	4749307	0.97
chr6	4752837	4752874	0.9	4752874	0.88	4752874	0.79	4752874	0.88	4752874	0.75
chr6	4755028	4755038	0.7	4755042	0.94	4755038	0.75	4758926	0.83	4758926	0.79
chr6	4755228	4759170	0.7	4756106	0.83	4760828	0.79	4759170	0.78	4755943	0.83
chr6	4756574	4760828	0.68	4756580	0.45	4756580	0.78	4756580	0.6	4756580	0.88
chr6	4758352	4757995	0.62	4760372	0.85	4755943	0.8	4757995	0.76	4757265	0.85
chr6	4760373	4760157	0.73	4760157	0.6	4761549	0.81	4760157	0.54	4760157	0.7
chr6	4762589	4762586	1.0	NA	NA	NA	NA	4745735	1.0	NA	NA
chr6	4765323	4765322	0.99	4773727	1.0	4765322	0.95	4763801	1.0	4765322	0.5
chr6	4767260	4767738	0.83	4767738	0.94	4760157	0.93	4760157	0.93	4761910	0.92
chr6	4769966	4761264	0.3	4771463	0.52	4761264	0.6	4768457	0.39	4761264	0.59
chr6	4771706	4771705	1.0	NA	NA	NA	NA	4771705	1.0	NA	NA
chr6	4783180	4783193	0.97	4783193	0.98	4783193	1.0	4783193	0.98	4783193	1.0
chr6	4783251	4783250	0.93	4783250	0.86	4783250	0.25	4783250	0.84	4783250	0.84
chr6	4783418	4780804	0.66	4783193	0.8	4783262	0.79	4783193	0.75	4783193	0.9
chr6	4791711	4791710	0.63	4791710	0.93	4791710	0.53	4791710	0.94	4791710	1.0
chr6	4791884	4791883	0.58	4791883	0.84	4790493	0.88	4796764	0.75	4791883	0.85
chr6	4792050	4792049	0.62	4792049	0.67	4792049	0.3	4791883	0.73	4792049	0.52
chr6	4794777	4791202	1.0	NA	NA	4794776	0.81	4794776	0.53	4794776	1.0
chr6	4795154	4795147	0.45	4810607	0.99	4795153	0.96	4795153	0.92	4810607	0.98
chr6	4795709	4795708	1.0	4795708	0.88	4773007	0.5	4795708	1.0	4795708	1.0
chr6	4797408	4797427	0.58	4797427	0.82	4797427	0.55	4797427	0.7	4797427	0.66
chr6	4797921	4797920	1.0	NA	NA	NA	NA	4794773	1.0	NA	NA
chr6	4799834	4799833	1.0	4794034	1.0	4799833	0.98	4794034	1.0	4799833	1.0
chr6	4803734	4798931	0.52	4803733	0.57	4811363	0.79	4803733	0.43	4803733	0.82
chr6	4803980	4802908	0.74	4801244	0.88	4802908	0.91	4802908	0.86	4802908	0.82
chr6	4812721	4812720	1.0	4812720	1.0	4812720	0.25	NA	NA	NA	NA
chr6	4813937	4807306	0.63	4813936	0.88	4813936	0.8	4789557	0.76	4813936	0.91
chr6	4815674	4815673	0.79	4815673	0.41	4815673	0.74	4767392	0.82	4815673	0.76
chr6	4815973	4815980	0.36	4837940	0.4	4815972	0.5	4815972	0.36	4815972	0.58
chr6	4816253	4816252	0.66	4801244	0.95	4799833	0.86	4802383	0.84	4801711	0.86
chr6	4816485	4816498	0.63	4816498	0.6	4816498	0.83	4816498	0.76	4816498	0.82
chr6	4817356	4815366	0.79	4817355	0.94	4792185	0.91	4817355	0.86	4817355	0.63
chr6	4821741	4821735	0.78	4794034	0.69	4821740	0.94	4803034	0.84	4821740	0.95
chr6	4822136	4819003	0.95	4773727	1.0	NA	NA	4794136	0.39	4776147	0.05
chr6	4823804	4812694	0.96	NA	NA	NA	NA	4789154	1.0	NA	NA
chr6	4825849	4825848	0.75	4825848	0.92	4825848	0.75	4825848	0.9	4825848	0.75
chr6	4830581	4819003	0.99	NA	NA	NA	NA	4825693	1.0	NA	NA
chr6	4834774	4813602	0.67	4820041	0.33	NA	NA	NA	NA	4811843	0.5
chr6	4837941	4837940	0.65	4837940	0.62	4837940	0.79	4837940	0.64	4837940	0.75
chr6	4838694	4838693	0.9	4838693	0.86	4838693	0.56	4797197	0.5	4838693	1.0
chr6	4840391	4833462	1.0	NA	NA	NA	NA	NA	NA	NA	NA
chr6	4842161	4842160	0.96	NA	NA	4842160	1.0	4842160	1.0	NA	NA
chr6	4842196	4842201	0.81	NA	NA	NA	NA	4825693	0.75	4842185	0.75
chr6	4843504	4872324	0.39	4852499	0.6	4843509	0.35	4843509	0.47	4843509	0.46
chr6	4846184	4844563	0.74	4846183	0.5	4846183	0.3	4846183	0.48	4807285	0.5
chr6	4849683	4849682	0.51	4849682	0.78	4849682	0.89	4858198	0.66	4849682	0.71
chr6	4851330	4839701	0.95	NA	NA	NA	NA	4811507	1.0	NA	NA
chr6	4859888	4859907	0.74	NA	NA	4822546	0.07	4859907	1.0	4860541	0.11
chr6	4860497	4814103	0.14	4818631	1.0	NA	NA	4851812	1.0	NA	NA
chr6	4867773	4888433	0.74	4867795	0.51	4867772	0.4	4867772	0.38	4867772	0.78
chr6	4869100	4869099	0.97	4869099	0.35	4869099	1.0	4869099	0.71	4869099	0.73
chr6	4870036	4832954	0.67	NA	NA	NA	NA	NA	NA	NA	NA
chr6	4872325	4880041	0.53	4872324	0.73	4849682	0.69	4872324	0.44	4849682	0.49
chr6	4881087	4865565	1.0	4881086	1.0	NA	NA	NA	NA	NA	NA
chr6	4887883	4887882	0.74	4887882	1.0	4887882	1.0	4839322	1.0	4887882	0.75
chr6	4895016	4895037	0.55	4895015	1.0	4878644	0.33	4895037	0.51	NA	NA
chr6	4898222	4898227	0.97	4898227	1.0	4898227	1.0	4898227	1.0	4898227	0.44
chr6	4902237	4902236	0.68	4901014	0.47	4902236	0.89	4901014	0.8	4901014	0.8
chr6	4909737	4909736	0.79	4895118	0.05	4932736	0.5	4909736	1.0	4909736	1.0
chr6	4910036	4910035	0.99	4910035	0.97	4910035	0.98	4910035	1.0	4910035	0.96
chr6	4910833	4910832	0.89	4910832	0.57	4910847	0.56	4910832	0.71	4905319	0.75
chr6	4912234	4912233	1.0	NA	NA	NA	NA	4894995	1.0	4912233	0.5
chr6	4914206	4915571	0.67	4914205	0.95	4914205	0.97	4914205	0.75	4914205	0.97
chr6	4919307	4919306	0.87	NA	NA	4919306	1.0	4900815	0.33	4919306	1.0
chr6	4920995	4920661	0.4	4911960	0.8	4920995	0.89	4905319	0.62	4922950	0.86
chr6	4921796	4921795	0.87	4873095	1.0	4921795	1.0	4874045	1.0	4921795	1.0
chr6	4927428	4927359	0.45	4927654	0.71	4932399	0.87	4927359	0.71	4938233	0.55
chr6	4929493	4929519	0.36	4929493	0.23	4937830	0.48	4929493	0.26	4956419	0.22
chr6	4937495	4936400	0.94	4936400	0.94	4937494	1.0	4936400	0.97	4936400	0.96
chr6	4938222	4938233	0.64	4938221	0.81	4929888	0.66	4938221	0.79	4938221	0.85
chr6	4943771	4949786	0.63	4948624	0.62	4946718	0.64	4946999	0.48	4943770	0.69
chr6	4950932	4950931	0.49	4950931	0.85	4950931	0.78	4950931	0.62	4950931	0.83
chr6	4961301	4999338	0.24	4955725	0.33	4941648	0.44	NA	NA	NA	NA
chr6	4961341	4961355	0.71	4961352	0.46	4961379	0.54	4961355	0.43	4961352	0.44
chr6	4961958	4961957	0.18	4961957	0.24	4962003	0.34	4961957	0.22	4958794	0.2
chr6	4963815	4963814	0.92	4963814	0.84	4963814	0.91	4963814	0.86	4963814	0.94
chr6	4966881	4966880	1.0	4966880	1.0	4966880	0.96	4966880	1.0	4966880	1.0
chr6	4971401	4971027	0.91	4971440	0.97	4967813	0.65	4968301	0.96	4968567	0.95
chr6	4973855	4973116	0.8	4972317	0.72	4973854	0.79	4972317	0.72	4975229	0.7
chr6	4976273	4976166	0.95	4976166	0.96	4967813	1.0	4976166	1.0	4968567	1.0
chr6	4981548	4976166	0.96	4976166	0.98	4978840	0.99	4976166	0.99	4968567	0.97
chr6	4982717	4982716	0.8	4982777	0.98	4982716	0.92	4983997	0.97	4982777	0.97
chr6	4986399	5011169	0.43	4986398	0.8	4986398	0.26	4988573	0.37	4986398	0.64
chr6	4989201	4989200	1.0	4989200	1.0	4989200	1.0	4989200	1.0	4989200	1.0
chr6	4989448	4990772	0.87	4986908	0.84	4984771	0.96	4990772	0.91	4986908	0.83
chr6	4990651	4992590	0.52	4990650	0.67	4990650	0.63	4990650	0.68	4990650	0.76
chr6	4992174	4987261	1.0	4986888	0.97	4991192	1.0	4986500	0.99	4986888	1.0
chr6	4994066	4973081	0.5	4994065	1.0	4945016	0.39	NA	NA	NA	NA
chr6	4997645	4995481	0.88	4995481	0.95	4995481	0.89	4995481	0.99	4997645	1.0
chr6	5000197	4971442	1.0	5037615	0.14	5000196	1.0	NA	NA	5000196	0.39
chr6	5000486	4998959	0.55	4998959	0.69	4997873	0.77	4998959	0.69	4997873	0.81
chr6	5005351	5005350	1.0	5001343	1.0	5005350	1.0	5005350	1.0	5005350	0.89
chr6	5005697	5005696	0.97	5005696	1.0	5004653	0.99	5005696	1.0	5004653	1.0
chr6	5006845	5006844	0.61	5006844	0.92	5004653	0.98	5006844	0.93	5006844	0.98
chr6	5007352	5007388	0.58	5007388	0.71	5007388	0.91	5007388	0.67	5006958	0.75
chr6	5008163	5008173	0.17	NA	NA	5008173	0.64	5011686	0.02	5002455	1.0
chr6	5009685	5009684	0.95	5009684	0.82	5009684	0.5	5009684	1.0	5009684	1.0
chr6	5010190	4982625	0.5	NA	NA	NA	NA	NA	NA	NA	NA
chr6	5011154	5011161	0.97	5011161	1.0	4995481	0.84	5014629	0.91	5011161	0.91
chr6	5011843	5011842	1.0	5051903	0.03	4961957	0.25	5011842	1.0	5011842	1.0
chr6	5018378	5012108	0.65	5003368	0.8	5009827	0.86	5010715	0.82	5026481	0.61
chr6	5021753	5012108	0.78	5001343	0.94	4995481	0.91	5010715	0.96	4997645	0.89
chr6	5025139	5025186	0.69	5009636	0.93	4995481	1.0	5023389	0.81	5023389	0.75
chr6	5026909	5026913	0.9	5026913	1.0	5026913	0.94	5026913	1.0	5026913	0.9
chr6	5030463	4989347	0.87	NA	NA	NA	NA	NA	NA	NA	NA
chr6	5040537	5040541	0.99	5035485	0.97	5028249	0.97	5040541	1.0	5040064	0.96
chr6	5043251	5043250	0.98	5043250	1.0	NA	NA	5043250	1.0	5007276	1.0
chr6	5043701	5084546	0.33	NA	NA	NA	NA	NA	NA	NA	NA
chr6	5044122	5043171	0.61	5041217	0.86	5044535	0.97	5044116	1.0	5040064	0.98
chr6	5046153	5046152	0.98	5028725	0.82	NA	NA	5022713	0.83	5028725	0.82
chr6	5048287	5041786	0.68	5049776	0.38	5045307	0.53	5047771	0.4	5052557	0.37
chr6	5049673	5047940	0.73	5049672	0.7	5049672	1.0	5047771	0.59	5049672	0.74
chr6	5055929	5051844	0.72	5006009	1.0	NA	NA	NA	NA	NA	NA
chr6	5057714	5057725	0.7	5057725	0.57	5057725	0.67	5057725	0.8	5057725	0.75
chr6	5059802	5059801	0.52	5061360	0.94	5059801	0.95	5059801	0.93	5063659	0.89
chr6	5060505	5060563	0.8	5060504	0.85	5060504	0.81	5060504	0.81	5060504	0.83
chr6	5062332	5041163	0.2	5035189	1.0	NA	NA	5013756	1.0	NA	NA
chr6	5071189	5072645	0.88	5064575	0.75	5071188	0.4	5071188	0.86	5071188	0.38
chr6	5074623	5074622	0.94	5074622	0.59	5074622	0.86	5074622	0.9	5074622	0.9
chr6	5075942	5075941	0.73	5075941	0.97	5075941	0.98	5075941	0.98	5075941	0.96
chr6	5076247	5076246	0.93	5064575	0.79	5076246	0.95	5076246	0.89	5062148	1.0
chr6	5078239	5051973	0.5	5078238	0.85	5076221	0.07	5078238	1.0	5078238	0.89
chr6	5090015	5089822	0.44	5089822	0.66	5089822	0.64	5089822	0.57	5091265	0.55
chr6	5092557	5092556	0.85	5092556	0.87	5092556	0.94	5092556	0.9	5109895	0.52
chr6	5099207	5099206	0.88	5099206	0.97	5099206	0.97	5099206	0.98	5099206	1.0
chr6	5103988	5103987	0.45	5103987	0.98	5102384	0.91	5103987	0.91	5103987	0.96
chr6	5104281	5104280	1.0	5104280	1.0	5085240	0.5	5097128	0.73	5084768	1.0
chr6	5105817	5105816	1.0	NA	NA	5116927	1.0	NA	NA	NA	NA
chr6	5112368	5112367	1.0	NA	NA	NA	NA	5112367	0.79	NA	NA
chr6	5113736	5113735	0.92	5113735	0.81	5113735	0.94	5113735	0.82	5112870	0.83
chr6	5114746	5108651	0.47	5114745	0.5	5114745	0.45	5114745	0.67	5114745	0.5
chr6	5117546	5117545	0.93	5117545	0.95	5104169	1.0	5117545	0.8	5117545	0.97
chr6	5135733	5135738	1.0	NA	NA	NA	NA	NA	NA	NA	NA
chr6	5139837	5139843	0.94	5139843	0.98	5137468	0.86	5139843	0.96	5139843	0.98
chr6	5148663	5142356	0.88	5142356	0.92	5142356	0.81	5142356	0.93	5152521	0.79
chr6	5151083	5151084	0.89	5152521	0.9	5151084	0.97	5152521	0.95	5152521	0.91
chr6	5157512	5158363	0.85	5155253	0.92	5157021	0.99	5158363	0.94	5157511	1.0
chr6	5158474	5158473	0.39	5158473	0.73	5158473	0.81	5158473	0.69	5158102	0.73
chr6	5162488	5171685	0.65	5171685	0.98	5167891	0.96	5171685	0.98	5171685	0.95
chr6	5163499	5163498	0.83	5163498	0.52	5163498	0.4	5163498	0.92	5163498	0.91
chr6	5163621	5163620	0.84	5163620	0.64	5163620	0.64	5163620	0.7	5163620	0.57
chr6	5168110	5165272	0.88	5165272	0.85	5160731	0.95	5162996	0.86	5160731	0.87
chr6	5168647	5165272	1.0	5168646	1.0	5160731	0.75	5162996	1.0	5160731	0.89
chr6	5170369	5170368	1.0	5170368	1.0	5170368	0.78	5170368	0.87	5169350	1.0
chr6	5170482	5170482	0.86	5170380	0.99	5162400	0.99	5170482	0.93	5170380	0.97
chr6	5176066	5176067	0.74	5176067	0.72	5177548	0.66	5175886	0.74	5176067	0.66
chr6	5178447	5178183	0.9	5178446	0.97	5176804	1.0	5178446	0.95	5178446	0.98
chr6	5186984	5186983	0.94	5172683	0.97	5186983	0.94	5184689	0.99	5186983	0.92
chr6	5188190	5162790	0.2	NA	NA	NA	NA	NA	NA	NA	NA
chr6	5188367	5186726	0.91	NA	NA	5188371	1.0	5152163	1.0	NA	NA
chr6	5193305	5193309	0.86	5193309	0.56	5160731	1.0	5179874	0.73	5193309	1.0
chr6	5195447	5195446	1.0	NA	NA	NA	NA	5153250	1.0	NA	NA
chr6	5209077	5177674	0.05	NA	NA	NA	NA	NA	NA	NA	NA
chr6	5210459	5210458	0.1	NA	NA	NA	NA	NA	NA	NA	NA
chr6	5215040	5223561	0.57	5225282	0.98	5208202	0.9	5225282	0.88	5215039	0.73
chr6	5217916	5178232	1.0	5217915	0.87	5217915	1.0	5217915	1.0	5217915	1.0
chr6	5219706	5219705	0.5	5219705	1.0	5219705	0.79	5219705	0.67	5219711	0.78
chr6	5221695	5221694	1.0	5221694	1.0	NA	NA	5189709	0.25	NA	NA
chr6	5222765	5222764	0.64	5174766	0.22	5183302	0.49	5218182	0.62	5183302	0.75
chr6	5228137	5210456	0.98	5200773	1.0	5200773	1.0	5233112	1.0	5200773	1.0
chr6	5231204	5278857	0.03	5228759	1.0	NA	NA	NA	NA	NA	NA
chr6	5233644	5191455	0.81	NA	NA	NA	NA	NA	NA	NA	NA
chr6	5235331	5276614	0.19	NA	NA	NA	NA	NA	NA	NA	NA
chr6	5236464	5226129	1.0	5263022	0.33	5236474	1.0	5236474	1.0	5199417	0.4
chr6	5236783	5236782	0.72	5187262	0.5	5200773	0.77	5236782	0.94	5200773	0.81
chr6	5242075	5242074	0.9	5193512	0.5	5242074	0.73	5242074	0.96	5242074	0.95
chr6	5242767	5243129	0.67	5242096	0.96	5242766	0.93	5246600	0.79	5250720	0.95
chr6	5251178	5251159	0.62	5251177	1.0	NA	NA	NA	NA	5251177	1.0
chr6	5253428	5245885	0.81	5210456	0.75	5211278	0.6	5233112	0.91	5245885	0.91
chr6	5253834	5253833	0.94	5253593	0.66	5253833	0.68	5253833	0.67	5253593	0.63
chr6	5259799	5277416	0.5	5231081	0.1	NA	NA	5289239	0.26	NA	NA
chr6	5264478	5264495	0.95	NA	NA	5264483	0.84	5254803	0.75	5264495	0.21
chr6	5264971	5264970	0.97	5264970	0.96	5266473	0.93	5264970	0.98	5264970	0.88
chr6	5266513	5276614	0.12	NA	NA	NA	NA	NA	NA	NA	NA
chr6	5267160	5270372	0.66	5265723	0.93	5267676	0.96	5270372	0.93	5267676	0.95
chr6	5272517	5272544	1.0	NA	NA	NA	NA	5233391	1.0	NA	NA
chr6	5280693	5280692	0.71	5280692	0.76	NA	NA	5280692	0.6	5253666	0.75
chr6	5283549	5283318	0.58	5283245	0.48	5288973	0.83	5283318	0.5	5286991	0.45
chr6	5288272	5288271	1.0	5288271	1.0	NA	NA	NA	NA	5288271	1.0
chr6	5291757	5283318	0.98	5291756	1.0	5291756	1.0	5283318	1.0	5265827	1.0
chr6	5301792	5301120	0.76	5301802	0.51	5289495	0.39	5301120	0.55	5298252	0.26
chr6	5304628	5258497	0.1	5302760	1.0	5298504	0.01	5302760	1.0	5258497	1.0
chr6	5313844	5313843	0.43	5313843	0.93	5313843	0.56	5313843	0.72	5313843	0.34
chr6	5315717	5310564	0.49	5315737	0.74	5319199	0.81	5329130	0.75	5337028	0.78
chr6	5317781	5317780	0.57	5317780	0.57	5311983	0.67	5317780	0.62	5317780	0.68
chr6	5329129	5329129	0.8	5329129	1.0	5329129	0.79	5329128	0.5	5309191	0.31
chr6	5331104	5331103	0.87	5331103	0.59	5331103	0.67	5319776	0.62	5331103	0.52
chr6	5337068	5337067	1.0	5337067	1.0	5337067	1.0	5334835	1.0	5329455	1.0
chr6	5337188	5336698	1.0	5329469	0.97	5336698	0.99	5341618	0.98	5336698	0.94
chr6	5339434	5339433	1.0	5307581	0.5	5339433	1.0	5304089	0.42	5339433	0.67
chr6	5343199	5354314	0.03	NA	NA	NA	NA	5386048	0.25	NA	NA
chr6	5344793	5344792	0.89	5344792	0.75	5344792	0.16	5295383	0.5	5302443	0.5
chr6	5346912	5346911	0.63	5346911	0.96	5346911	0.95	5346911	0.96	5346014	0.9
chr6	5349882	5349881	0.45	5349881	0.89	5343021	0.75	5349881	0.85	5349881	0.64
chr6	5350170	5345200	0.65	5350169	0.73	5350169	0.79	5350169	0.76	5350169	0.8
chr6	5352122	5359321	0.79	5343503	0.96	5352135	1.0	5321577	0.9	5310407	0.93
chr6	5352322	5352321	1.0	NA	NA	NA	NA	NA	NA	NA	NA
chr6	5353941	5347811	0.93	5353940	0.98	5347811	0.99	5353940	1.0	5350188	0.94
chr6	5354014	5315210	1.0	5354013	0.77	NA	NA	5354013	0.91	5338081	0.89
chr6	5354517	5354516	0.58	5354516	0.99	5354516	1.0	5354516	0.85	5354516	0.63
chr6	5355702	5355706	0.78	5377180	1.0	NA	NA	5355706	0.9	5355706	0.4
chr6	5356453	5326525	1.0	NA	NA	NA	NA	NA	NA	NA	NA
chr6	5356939	5356938	0.76	5356938	0.72	5356938	0.77	5356938	0.77	5356938	0.83
chr6	5360277	5379549	0.14	NA	NA	NA	NA	NA	NA	NA	NA
chr6	5365072	5365071	0.25	5318387	0.02	5365071	0.79	NA	NA	5365071	0.25
chr6	5365510	5365511	0.52	5365512	0.49	5365510	0.89	5365510	0.59	5365510	0.57
chr6	5369871	5369881	0.91	5369881	0.98	5371052	0.98	5369881	0.98	5369881	0.98
chr6	5377527	5377526	1.0	5377526	1.0	5377526	1.0	5377526	1.0	5332153	0.78
chr6	5380972	5381014	0.35	5381005	0.55	5381005	0.61	5381005	0.57	5381005	0.63
chr6	5381371	5386801	0.35	5381390	0.49	5379292	0.61	5385391	0.52	5379729	0.44
chr6	5383761	5383760	0.91	5383760	0.98	5382823	0.99	5383760	0.99	5382823	0.95
chr6	5385406	5385427	0.83	5385427	0.96	5385427	0.96	5385427	0.92	5382909	0.6
chr6	5392736	5392145	0.87	5392769	0.94	5392769	0.92	5392769	0.93	5392769	0.9
chr6	5399121	5391903	0.34	5397027	0.33	5389650	0.23	5397027	0.26	5443067	0.33
chr6	5400618	5406371	0.68	5399926	0.79	5391571	0.76	5406371	0.72	5406371	0.72
chr6	5403022	5403021	0.79	NA	NA	5381865	1.0	5392502	1.0	5403021	1.0
chr6	5404772	5404771	0.78	5404771	0.96	5404771	0.9	5404771	0.9	5404771	0.9
chr6	5406795	5406794	0.72	5406794	0.25	5406794	0.67	NA	NA	5406794	1.0
chr6	5407603	5407602	0.64	5392821	1.0	5381865	0.83	5407602	1.0	5407602	1.0
chr6	5410150	5410073	0.77	5409028	0.71	5409028	0.85	5410073	0.81	5400942	0.81
chr6	5411282	5411281	0.92	5410073	1.0	5409028	0.96	5410073	0.98	5411281	0.98
chr6	5418875	5418874	0.91	5418874	0.92	5413726	0.87	5415640	0.87	5415640	0.72
chr6	5422361	5416910	1.0	5410073	0.94	5422360	0.97	5416910	0.93	5422360	1.0
chr6	5425511	5425510	1.0	5392821	1.0	5425510	1.0	5425510	1.0	5425510	0.96
chr6	5429933	5429932	0.5	NA	NA	5429932	1.0	5399442	0.44	5429932	1.0
chr6	5438371	5457260	0.12	NA	NA	NA	NA	NA	NA	NA	NA
chr6	5440920	5440919	0.85	5439715	0.99	5436047	0.98	5440919	0.99	5440727	0.99
chr6	5442400	5437499	0.66	5442218	0.95	5442414	0.98	5436047	0.97	5442218	0.94
chr6	5444092	5437011	0.2	5431338	0.4	5444092	0.25	5444092	0.25	5444115	0.5
chr6	5446203	5446202	0.87	5446202	1.0	5446202	1.0	5446202	1.0	NA	NA
chr6	5446768	5446767	1.0	5446120	0.97	NA	NA	5446767	1.0	5446120	0.94
chr6	5448472	5446396	0.66	5448471	0.98	5450685	0.55	5448471	0.95	5453660	0.84
chr6	5454198	5453660	0.95	5456594	0.98	5453660	0.94	5453660	0.98	5456594	0.99
chr6	5454339	5454338	0.95	NA	NA	NA	NA	5409706	1.0	NA	NA
chr6	5456214	5454812	0.83	5455048	0.92	5455480	0.98	5454812	0.96	5456079	0.97
chr6	5460967	5460966	0.97	5460966	1.0	5460966	0.97	NA	NA	5460966	1.0
chr6	5461044	5461043	0.99	5507748	0.5	5461043	0.88	5461043	1.0	5461043	0.5
chr6	5463703	5467528	0.48	5463702	0.99	5463023	0.95	5464280	0.82	5463702	0.99
chr6	5464788	5464787	1.0	5503373	0.04	NA	NA	NA	NA	NA	NA
chr6	5468354	5467492	0.41	5468364	0.76	5515413	0.49	5468364	0.57	5438918	1.0
chr6	5473527	5473731	0.57	5473533	0.8	5473731	0.95	5476533	0.66	5473731	0.88
chr6	5474662	5464329	0.46	5474663	0.85	5476285	0.81	5474663	0.83	5474663	0.77
chr6	5476533	5476533	0.67	5473731	0.94	5472031	0.78	5473731	0.81	5473731	0.76
chr6	5478023	5478022	1.0	NA	NA	NA	NA	5461969	1.0	NA	NA
chr6	5482136	5482135	0.92	5482135	0.99	5482135	0.97	5482135	0.96	5482135	0.99
chr6	5483670	5483669	0.95	NA	NA	NA	NA	5483010	1.0	NA	NA
chr6	5491911	5491910	0.95	5491910	0.92	5491910	1.0	5491910	0.95	5491910	0.98
chr6	5494116	5492704	0.55	5492704	0.86	5494126	0.77	5492704	0.6	5492840	0.55
chr6	5498613	5498612	1.0	5498612	0.85	5498612	0.94	5498612	0.96	5498612	0.98
chr6	5500736	5500735	0.79	5500735	1.0	5458881	0.15	5455080	0.67	5500735	0.8
chr6	5500933	5500549	0.62	5500549	0.8	5499122	0.73	5500549	0.78	5500041	0.74
chr6	5501477	5546082	1.0	NA	NA	NA	NA	NA	NA	NA	NA
chr6	5507387	5506949	0.72	5500041	0.75	5507386	0.96	5500041	0.85	5500041	0.79
chr6	5510113	5505653	0.5	NA	NA	NA	NA	NA	NA	NA	NA
chr6	5510130	5505653	0.25	5555900	0.11	NA	NA	NA	NA	5510129	0.12
chr6	5513923	5513922	1.0	5513922	1.0	5513922	1.0	5513922	0.92	5513922	0.8
chr6	5514089	5512203	0.47	5514089	0.53	5514089	0.59	5514089	0.4	5514089	0.5
chr6	5514770	5514769	0.77	5514769	0.95	5514769	0.5	5514769	0.95	5514769	0.93
chr6	5514935	5514948	1.0	5514948	0.97	5514948	0.98	5514948	1.0	5514948	0.97
chr6	5515417	5515416	0.99	NA	NA	NA	NA	5515416	1.0	5515416	1.0
chr6	5517613	5517612	0.66	5517612	1.0	5517612	1.0	5511381	0.97	5517612	0.99
chr6	5521372	5521371	0.93	5517612	0.94	5521371	0.79	5521371	0.95	5521371	0.95
chr6	5523417	5523416	0.93	5523416	0.97	5523416	0.89	5523416	0.97	5523416	0.98
chr6	5530653	5504669	0.6	NA	NA	NA	NA	NA	NA	NA	NA
chr6	5532754	5532853	0.62	5532780	0.26	5532780	0.23	5502290	0.27	5544480	0.34
chr6	5532765	5532853	0.68	5531020	0.6	5526861	0.24	5531020	0.53	5530899	0.29
chr6	5538149	5538148	0.38	5529964	0.74	5525610	0.76	5523954	0.54	5538148	0.65
chr6	5539212	5539211	1.0	NA	NA	5539211	1.0	5539211	1.0	5539211	0.44
chr6	5543378	5543377	0.86	5543377	0.58	5543377	0.93	5543377	0.63	5543377	0.74
chr6	5543886	5543885	0.39	5543885	0.84	5543885	0.97	5543885	0.92	5543885	0.98
chr6	5546256	5546255	0.73	5546255	0.97	5546255	0.92	5546255	0.49	5546255	0.77
chr6	5546734	5546733	1.0	NA	NA	5499160	0.33	5546733	1.0	NA	NA
chr6	5546930	5546929	0.48	5546929	0.87	NA	NA	5502236	0.73	5546929	1.0
chr6	5547376	5547380	0.93	5527259	0.25	5547380	0.75	5547380	1.0	5547380	1.0
chr6	5549180	5549179	0.99	5549193	1.0	5558605	0.5	5549179	1.0	5507386	0.03
chr6	5556677	5556676	0.94	5556676	1.0	5556676	1.0	5556676	1.0	5556676	0.96
chr6	5562695	5562729	0.56	5563087	0.86	5563087	0.86	5562043	0.87	5560273	0.86
chr6	5562971	5532960	1.0	5539408	0.05	NA	NA	5516788	1.0	NA	NA
chr6	5569239	5569238	0.88	5569470	0.85	5569470	0.81	5569470	0.84	5569470	0.65
chr6	5573396	5573395	0.82	5573395	0.94	5542499	0.25	5573395	1.0	5590081	0.5
chr6	5576547	5577082	0.96	5577082	0.99	5576081	0.98	5577082	0.97	5576081	1.0
chr6	5577358	5577357	1.0	5577357	1.0	5577357	0.98	5577357	0.96	5577082	1.0
chr6	5577774	5577773	0.95	5577773	0.99	5577773	0.98	5577773	0.96	5576081	1.0
chr6	5599887	5599886	0.44	5596263	0.97	5599886	0.96	5564761	0.44	5596263	0.85
chr6	5607984	5607722	0.78	5607021	0.84	5604233	0.58	5607722	0.83	5607021	0.82
chr6	5610310	5610306	0.36	5612642	0.6	5612642	0.91	5612642	0.71	5612642	0.86
chr6	5612476	5612475	0.98	NA	NA	NA	NA	5610361	0.86	NA	NA
chr6	5612489	5612475	0.98	NA	NA	NA	NA	5612475	1.0	NA	NA
chr6	5614412	5612874	0.82	5614541	0.93	5614411	0.84	5610361	0.7	5614541	0.78
chr6	5621255	5621254	0.85	5621254	1.0	NA	NA	5621254	0.45	5621254	0.57
chr6	5632938	5632955	1.0	NA	NA	NA	NA	NA	NA	NA	NA
chr6	5640139	5632123	0.75	5632138	0.78	5640139	0.41	5632123	0.74	5632123	0.73
chr6	5641284	5640339	0.42	5627612	1.0	NA	NA	5640339	0.87	5625076	0.73
chr6	5642625	5642624	0.95	NA	NA	5642624	1.0	5642624	1.0	5642624	1.0
chr6	5644220	5644229	0.67	5644219	1.0	NA	NA	5644219	1.0	5644219	0.98
chr6	5650260	5650332	0.78	5650842	0.93	5649601	0.98	5650332	0.97	5650842	0.95
chr6	5658257	5657424	0.62	5658256	0.92	5658256	0.99	5662366	0.87	5658256	0.88
chr6	5660651	5659632	0.31	5660650	0.91	5660650	0.98	5660650	0.89	5660650	0.92
chr6	5667521	5667531	0.62	5667531	0.98	5667531	0.98	5667531	0.98	5667531	0.98
chr6	5675199	5679511	0.24	5675199	0.91	5675199	0.92	5675199	0.89	5675199	0.91
chr6	5680740	5680739	0.79	5680739	0.92	5694893	0.82	5680739	0.9	5682196	0.8
chr6	5683584	5683605	0.5	5683605	0.04	5683605	0.57	5683597	0.98	5683605	1.0
chr6	5726171	5726170	0.5	NA	NA	5775608	0.04	5715001	1.0	5732650	1.0
chr6	5730291	5740523	0.14	NA	NA	NA	NA	NA	NA	NA	NA
chr6	5730520	5730519	0.68	5730207	0.96	5730519	0.64	5730519	0.84	5730519	0.95
chr6	5732813	5734260	0.93	5729481	0.93	5728797	0.53	5729481	0.75	5728797	0.98
chr6	5734811	5734620	0.64	5734810	1.0	NA	NA	5732812	1.0	5734799	0.86
chr6	5736468	5735898	0.96	5705225	1.0	NA	NA	5728621	1.0	NA	NA
chr6	5736669	5736668	0.95	5696077	1.0	5736668	1.0	5736668	0.17	NA	NA
chr6	5739332	5739331	0.3	5739331	0.81	5739331	0.75	5739331	0.59	5739331	0.79
chr6	5753164	5753164	1.0	5753164	1.0	5753164	0.94	5753164	1.0	5753164	0.93
chr6	5756498	5751036	0.53	5756497	1.0	5756497	1.0	5751036	0.93	5756497	0.99
chr6	5757168	5757167	0.99	5757167	1.0	5757167	0.88	5757167	0.98	5757167	0.98
chr6	5758200	5758199	0.89	NA	NA	5758199	1.0	5758199	0.67	5758199	1.0
chr6	5761809	5761808	0.67	5761556	0.75	5761808	0.54	5741699	0.49	5761808	0.86
chr6	5763458	5723217	0.12	NA	NA	NA	NA	NA	NA	NA	NA
chr6	5769147	5769146	0.93	5721676	1.0	NA	NA	NA	NA	5790152	0.33
chr6	5770402	5770401	0.76	5770401	0.88	5770401	0.97	5770401	0.97	5770401	0.68
chr6	5779445	5779450	0.69	NA	NA	5779459	1.0	5769007	0.6	NA	NA
chr6	5870021	5870020	0.82	5870020	1.0	5870020	0.98	5870020	0.94	5870020	0.97
chr6	5875544	5865758	0.41	5874928	0.9	5875747	0.94	5885085	0.88	5865410	0.89
chr6	5904385	5904558	0.8	5902435	0.92	5904976	1.0	5904558	0.89	5904558	0.9
chr6	5919151	5915911	0.96	NA	NA	NA	NA	5886449	1.0	NA	NA
chr6	5923665	5923078	0.41	NA	NA	NA	NA	NA	NA	5936747	0.27
chr6	5930965	5928056	1.0	5930974	1.0	5930974	0.99	5924068	1.0	5930974	1.0
chr6	5932248	5932247	1.0	5932247	0.95	NA	NA	5932247	1.0	5932247	0.64
chr6	5939602	5939619	1.0	NA	NA	5896865	1.0	5963948	1.0	5962596	0.12
chr6	5939785	5939784	0.41	5939784	0.83	5939784	0.84	5939784	0.74	5939784	0.97
chr6	5940359	5940358	0.24	5940358	0.56	5964100	0.62	5964100	0.42	5965004	0.33
chr6	5946746	5946745	0.97	5946745	0.98	5946745	0.97	5946745	0.97	5946745	0.97
chr6	5956724	5953002	1.0	5945360	1.0	NA	NA	5956723	1.0	NA	NA
chr6	5958146	5958147	0.94	5958147	1.0	5958147	0.71	5942166	1.0	5958146	0.53
chr6	5961263	5957999	0.5	5962599	0.76	5961262	0.88	5962599	0.66	5962599	0.62
chr6	5964745	6001651	0.1	NA	NA	NA	NA	NA	NA	NA	NA
chr6	5965459	5965458	0.98	5965458	0.5	6006960	1.0	5965458	0.85	NA	NA
chr6	5968473	5968496	0.94	5940354	0.48	5968472	0.95	5968496	0.86	5968472	0.83
chr6	5977495	5977505	0.97	5977505	0.96	5976909	0.98	5977505	0.97	5977505	1.0
chr6	5978426	5978744	0.77	5977113	0.96	5978425	0.88	5978425	0.96	5978744	0.98
chr6	5980538	5981067	0.95	5981959	0.97	5980478	0.99	5980478	0.94	5981067	0.96
chr6	5989780	5989779	0.57	5989779	0.95	5989779	0.81	5989779	0.92	5981358	0.7
chr6	5991814	5991818	0.51	5991818	0.83	5958509	0.17	5991818	0.76	5991818	0.69
chr6	6003588	6003587	0.99	6003587	0.99	6003587	0.99	6003587	0.97	6003587	0.95
chr6	6007566	6007758	0.53	6007829	0.79	6007758	0.85	6007758	0.76	6007758	0.79
chr6	6008246	6008245	0.99	6008245	0.96	6008245	1.0	6008245	0.95	6008245	0.98
chr6	6011936	6012973	0.61	6034999	0.63	6018074	0.6	6031727	0.66	6010824	0.63
chr6	6014837	6014836	0.98	6014836	0.99	6012921	0.78	6012921	0.97	6014836	0.95
chr6	6015653	6015679	0.66	6015679	0.63	6013741	0.77	6015679	0.7	6012691	0.57
chr6	6020312	6020327	0.49	6020327	0.57	6018265	0.69	6020327	0.61	6016009	0.47
chr6	6034338	6030631	0.66	6030281	0.66	6034185	0.75	6034337	0.68	6034664	0.64
chr6	6036550	6036568	1.0	6035397	0.98	6010165	1.0	6033565	1.0	6030270	0.93
chr6	6037481	6031050	0.85	6031050	0.85	6034827	0.94	6031050	0.9	6031050	0.86
chr6	6042218	6042217	0.99	6047923	1.0	6042217	1.0	6042217	1.0	6042217	1.0
chr6	6048230	6048229	1.0	6048229	1.0	NA	NA	6010316	1.0	6048229	1.0
chr6	6065118	6065117	1.0	NA	NA	NA	NA	NA	NA	NA	NA
chr6	6073061	6061862	0.52	6061862	0.96	6064445	0.94	6061862	0.91	6059380	0.95
chr6	6076021	6062159	0.45	6074145	0.74	6062159	0.72	6074145	0.78	6062159	0.77
chr6	6076710	6076709	0.58	6076709	0.83	6076709	1.0	6076709	1.0	6076719	0.79
chr6	6080523	6080522	0.7	6080522	0.91	6080522	0.94	6080522	0.9	6080522	0.94
chr6	6088783	6092643	0.48	6088881	0.76	6084326	0.73	6088881	0.74	6088782	0.67
chr6	6088882	6081962	0.89	6086658	0.86	6081929	0.72	6081962	0.92	6088680	0.86
chr6	6094754	6096230	0.92	6094827	0.98	6094738	0.97	6094827	0.98	6094864	0.96
chr6	6094909	6094908	0.98	6093793	0.96	6093985	1.0	6093793	0.92	6094908	0.98
chr6	6099498	6099497	0.9	6099497	0.67	6099497	0.62	6099497	0.61	6095679	0.64
chr6	6099665	6100683	0.2	6118893	0.81	6080838	0.77	6099109	0.76	6095679	0.78
chr6	6102994	6104489	0.65	6101012	0.83	6080838	0.71	6099109	0.81	6095679	0.86
chr6	6108690	6060192	0.02	NA	NA	NA	NA	6122849	0.5	NA	NA
chr6	6112409	6112408	0.93	6112408	0.88	6112408	0.96	6112408	0.95	6112408	0.94
chr6	6113289	6098939	0.56	6113288	0.82	6080838	0.98	6099109	0.96	6111997	0.93
chr6	6114188	6113774	0.84	6101736	0.96	6088782	0.97	6101736	0.95	6101736	0.96
chr6	6117183	6098939	0.77	6101012	0.96	6080838	1.0	6099109	0.97	6111997	0.97
chr6	6123767	6129272	0.7	6129272	0.87	6126332	0.9	6126332	0.87	6129272	0.8
chr6	6126333	6126332	0.62	6126332	0.93	6126332	0.97	6129272	0.96	6129272	0.99
chr6	6140393	6150132	0.37	6145493	0.64	6139336	0.58	6140932	0.59	6139336	0.6
chr6	6140796	6140811	1.0	NA	NA	NA	NA	NA	NA	NA	NA
chr6	6148993	6149337	0.51	6148992	0.64	6142752	0.76	6150505	0.65	6149889	0.75
chr6	6150847	6138494	1.0	NA	NA	6138494	1.0	6138494	0.94	6138494	1.0
chr6	6152832	6137049	0.11	NA	NA	NA	NA	NA	NA	NA	NA
chr6	6154144	6154143	0.45	6160744	0.73	6154464	0.85	6160744	0.75	6159243	0.79
chr6	6158894	6158816	0.98	6157197	0.99	6159806	0.99	6158674	0.96	6158673	0.99
chr6	6160276	6161429	0.9	6160169	0.99	6160275	1.0	6159806	0.97	6160169	0.99
chr6	6160855	6160854	0.57	6160854	0.85	6160854	0.87	6160854	0.8	6133799	0.79
chr6	6161525	6159105	0.47	6160854	0.64	6143728	0.79	6159105	0.71	6133799	0.61
chr6	6167326	6167325	0.64	6163975	0.38	6167325	0.63	6163975	0.64	6168985	0.61
chr6	6172446	6172447	0.77	6172447	0.83	6172447	0.91	6174215	0.89	6172447	0.8
chr6	6173405	6173404	0.95	6173404	0.97	6173404	0.98	6173404	0.95	6173404	0.94
chr6	6174391	6174409	0.99	6173754	0.98	6174409	1.0	6174409	0.97	6174409	1.0
chr6	6185130	6185129	0.47	6185129	0.65	6185129	0.59	6185129	0.86	6185129	0.64
chr6	6192811	6219949	0.04	NA	NA	NA	NA	NA	NA	NA	NA
chr6	6197677	6197676	0.7	6197676	0.9	6197676	0.81	6197676	0.85	6197676	0.69
chr6	6199495	6199494	0.99	6199494	0.98	6194827	0.92	6199494	0.99	6199494	0.96
chr6	6200550	6200549	0.43	6200549	0.76	6200549	0.43	6200549	0.75	6200549	0.87
chr6	6201704	6201703	1.0	6186306	0.81	6201703	0.65	6201703	1.0	6201703	0.75
chr6	6209324	6209323	0.31	6209323	0.58	6212825	0.73	6209323	0.44	6204108	0.39
chr6	6217674	6217683	1.0	NA	NA	NA	NA	NA	NA	6217687	0.25
chr6	6220542	6220541	0.26	6220567	0.9	6220567	0.21	6220567	0.85	6219796	0.85
chr6	6223684	6220032	0.84	6223683	1.0	NA	NA	NA	NA	NA	NA
chr6	6238715	6230788	0.75	6239721	0.52	6241547	0.86	6239721	0.38	6238715	0.65
chr6	6250412	6250679	0.57	6250268	0.52	6250411	0.98	6250411	0.59	6253091	0.55
chr6	6253143	6253091	0.67	6253091	0.63	6253162	0.61	6253091	0.69	6253091	0.72
chr6	6260957	6253142	1.0	NA	NA	NA	NA	NA	NA	NA	NA
chr6	6262710	6262709	0.9	6262709	0.73	6262709	0.87	6262709	0.63	6262709	0.54
chr6	6268688	6267071	0.66	6268687	0.99	6266098	0.84	6268687	0.99	6271381	0.96
chr6	6268996	6268995	0.78	6268995	1.0	NA	NA	6268995	0.58	6268995	0.67
chr6	6269492	6269499	0.97	NA	NA	6224134	0.05	6269499	1.0	6255698	1.0
chr6	6275352	6275360	0.96	6275360	0.97	6275360	0.98	6275360	0.99	6275360	0.99
chr6	6289432	6289431	0.41	6289431	0.99	6289431	0.94	6289431	0.98	6289431	0.93
chr6	6289816	6289815	0.46	6289815	0.94	6289815	0.69	6289815	0.89	6289815	0.93
chr6	6293702	6293725	0.89	NA	NA	NA	NA	NA	NA	6293727	0.33
chr6	6294513	6294524	0.69	6287539	0.53	6294524	0.68	6300499	0.72	6294524	0.87
chr6	6294574	6294098	0.87	6287539	1.0	6287539	1.0	6300499	0.94	6294573	0.89
chr6	6300821	6300499	0.79	6300499	0.85	6300344	0.93	6300499	0.78	6300642	0.89
chr6	6307978	6307977	0.79	6307977	0.95	6307977	0.94	6307977	0.94	6307977	0.99
chr6	6308462	6309465	0.46	6308172	0.57	6308461	0.79	6306846	0.45	6305225	0.63
chr6	6311039	6311038	0.9	6310886	0.95	6311038	0.93	6311038	0.95	6310886	0.9
chr6	6311523	6311396	0.99	6310200	1.0	6311522	1.0	6311396	0.94	6310415	0.99
chr6	6312030	6312029	0.73	NA	NA	NA	NA	NA	NA	NA	NA
chr6	6313281	6313280	0.18	6311789	0.41	6297476	0.29	6313280	0.4	6311789	0.51
chr6	6313984	6314018	0.92	6313986	0.96	6310845	0.99	6310200	0.95	6310415	0.98
chr6	6318689	6318688	0.83	6318688	0.9	6318688	0.77	6318688	0.67	6318688	0.76
chr6	6327359	6327358	0.86	6327358	0.89	6327358	0.85	6327358	0.91	6327358	0.96
chr6	6329348	6329347	0.38	6329347	0.9	6329347	0.78	6329347	0.73	6329347	0.83
chr6	6329419	6329413	0.94	NA	NA	6329418	0.64	6284770	1.0	6301646	0.6
chr6	6332334	6339109	0.52	6332333	0.74	6332333	0.83	6333116	0.44	6332333	0.52
chr6	6332750	6337330	0.62	6338138	0.89	6337330	0.88	6337330	0.87	6337330	0.85
chr6	6338139	6339144	0.55	6334596	0.78	6340644	0.85	6328043	0.65	6339144	0.74
chr6	6339271	6338767	0.62	6339270	0.81	6339270	0.78	6339270	0.91	6339270	0.91
chr6	6339435	6339446	0.58	6339434	0.66	6331703	0.86	6331703	0.64	6331703	0.61
chr6	6340178	6340177	0.98	6340177	0.95	6340177	0.92	6340177	0.91	6340177	0.98
chr6	6345242	6345241	0.71	6346529	0.6	6346529	0.65	6345241	0.6	6346529	0.63
chr6	6351970	6321900	0.33	NA	NA	6369469	0.5	NA	NA	NA	NA
chr6	6352656	6348280	0.5	6352655	0.75	NA	NA	6352655	1.0	6317254	1.0
chr6	6352970	6346493	1.0	NA	NA	NA	NA	NA	NA	6373038	0.14
chr6	6353826	6353831	0.98	6353831	0.95	6353831	0.91	6353831	0.98	6371118	0.88
chr6	6354740	6354744	0.44	6358166	0.71	6354397	0.59	6358166	0.6	6356560	0.47
chr6	6356556	6356560	0.63	6373694	0.73	6356560	0.71	6373694	0.71	6373694	0.75
chr6	6360160	6360159	0.76	6360159	0.94	6360159	0.95	6360159	0.9	6360159	0.83
chr6	6363927	6358556	0.74	6366194	0.88	6363926	1.0	6366194	0.93	6357252	0.81
chr6	6366133	6366132	0.86	6366132	0.84	6366132	0.65	6366132	0.78	6366132	0.94
chr6	6369831	6368472	0.03	6369830	1.0	NA	NA	NA	NA	6369830	1.0
chr6	6378023	6378022	0.75	NA	NA	6378022	1.0	NA	NA	6378022	0.56
chr6	6378553	6349733	0.25	NA	NA	NA	NA	NA	NA	6379524	0.01
chr6	6378694	6378693	0.77	6378693	1.0	6378693	1.0	6378693	0.97	6378693	0.98
chr6	6379026	6379025	0.85	6379025	0.94	6379025	0.99	6379025	0.9	6379025	0.98
chr6	6380236	6380261	1.0	6380261	0.98	6380261	0.95	6380261	0.99	6380261	0.98
chr6	6380279	6380261	0.91	6380261	0.98	6380261	0.97	6380261	0.93	6380261	0.94
chr6	6386380	6386394	0.73	6386079	1.0	6386079	1.0	6360577	0.45	6386079	1.0
chr6	6387206	6388473	0.7	6388473	0.96	6387205	0.88	6388473	0.93	6388473	0.93
chr6	6388873	6378693	1.0	NA	NA	NA	NA	6359573	1.0	NA	NA
chr6	6394728	6394738	0.71	6394738	0.91	6394738	0.94	6394738	0.88	6394738	0.92
chr6	6396134	6394584	0.71	6396140	0.99	6396140	1.0	6391400	0.97	6396140	1.0
chr6	6398792	6398806	1.0	NA	NA	NA	NA	NA	NA	NA	NA
chr6	6404700	6404835	0.73	6404662	0.62	6404662	0.9	6405867	0.87	6404662	0.77
chr6	6405390	6405397	0.86	6412430	0.57	6403991	0.54	6412430	0.35	6412430	0.73
chr6	6406666	6406540	1.0	6404662	1.0	6406672	1.0	6406540	1.0	6404662	1.0
chr6	6408042	6408660	0.86	6408538	0.96	6408538	0.94	6408041	0.95	6408041	0.92
chr6	6410042	6410041	0.98	6408538	1.0	6410041	1.0	6409612	1.0	6410041	1.0
chr6	6413766	6411946	0.56	6409856	0.5	6432308	0.9	6413799	0.77	6417800	0.79
chr6	6421469	6433678	0.65	6421595	0.83	6413817	0.73	6421469	0.72	6421469	0.67
chr6	6430227	6430226	0.95	6430226	0.97	6408873	0.86	6430226	0.98	6430226	1.0
chr6	6434033	6434032	0.96	6434032	0.99	6434032	1.0	6434032	0.95	6434032	0.72
chr6	6436193	6413864	0.33	NA	NA	6436220	0.5	6436220	1.0	6424430	0.8
chr6	6439557	6439556	1.0	NA	NA	6439556	0.79	6393920	1.0	NA	NA
chr6	6444356	6443782	0.8	6444355	1.0	6444355	1.0	6444355	0.9	6444355	0.95
chr6	6449147	6454538	0.5	NA	NA	NA	NA	NA	NA	NA	NA
chr6	6449835	6449860	0.68	6449860	0.8	6446151	0.86	6449860	0.75	6450494	0.74
chr6	6454479	6454457	0.16	6454482	0.16	6454482	0.15	6454482	0.14	6454493	0.17
chr6	6457226	6457225	0.8	6457225	1.0	6498742	1.0	6414162	0.67	6457225	1.0
chr6	6459907	6460122	0.79	6473374	0.62	6460159	0.95	6459906	0.63	6460159	0.61
chr6	6473375	6473374	0.7	6473374	0.82	6473374	0.95	6473374	0.83	6473374	0.77
chr6	6476393	6476392	0.63	6476392	1.0	NA	NA	6430609	0.5	6500048	0.09
chr6	6483317	6483316	0.66	6483147	0.8	6483072	0.9	6483316	0.91	6483147	0.82
chr6	6484226	6484226	0.45	6484226	0.88	6484737	0.52	6484226	0.8	6484226	0.82
chr6	6484738	6484737	0.38	6484737	0.96	6484737	0.87	6484737	0.97	6484737	0.99
chr6	6489523	6489522	1.0	6489522	1.0	6489522	1.0	6489522	1.0	6489522	0.98
chr6	6499469	6498961	1.0	NA	NA	NA	NA	NA	NA	NA	NA
chr6	6502777	6502783	1.0	NA	NA	NA	NA	6502730	1.0	NA	NA
chr6	6503503	6503502	0.7	6503502	0.84	6504083	0.96	6503502	0.65	6503502	0.85
chr6	6506060	6506059	0.47	6507409	0.73	6507409	0.87	6507409	0.78	6507409	0.87
chr6	6507599	6507598	0.7	NA	NA	NA	NA	NA	NA	NA	NA
chr6	6515008	6515007	0.98	6515007	1.0	6509953	0.87	6515007	1.0	6515007	0.97
chr6	6520477	6520476	0.94	6520476	0.66	6520476	0.9	6520476	0.57	6520476	0.69
chr6	6523619	6523618	0.59	NA	NA	NA	NA	6523618	0.5	6523618	0.06
chr6	6524581	6524580	1.0	6524580	0.99	6524580	0.94	6524580	1.0	6524580	0.98
chr6	6536359	6536358	0.89	6536358	0.6	6536358	0.83	6492698	0.5	6536358	0.51
chr6	6536510	6536509	0.68	6531128	0.69	6531128	0.78	6533524	0.51	6533524	0.61
chr6	6538454	6492411	0.06	NA	NA	NA	NA	NA	NA	NA	NA
chr6	6543864	6543863	0.92	NA	NA	6543863	1.0	6509970	1.0	6543863	1.0
chr6	6544390	6544389	0.97	6542002	1.0	6504696	1.0	6543096	1.0	6542002	1.0
chr6	6544973	6544972	0.86	6544972	0.97	6545741	0.96	6545741	0.88	6544972	0.94
chr6	6545354	6545353	0.33	NA	NA	6545353	1.0	NA	NA	NA	NA
chr6	6553076	6553075	0.65	6553075	0.78	6548649	0.71	6553075	0.68	6553075	0.73
chr6	6553936	6553935	0.76	6553935	0.95	6553935	0.84	6553935	0.83	6553935	0.93
chr6	6561498	6561516	0.8	6556145	0.89	6561509	0.95	6563272	0.76	6561516	0.93
chr6	6564398	6598361	0.07	NA	NA	NA	NA	NA	NA	NA	NA
chr6	6570725	6585043	0.23	6569998	0.51	6570749	0.15	6569998	0.46	6569998	0.43
chr6	6570753	6585043	0.23	6569998	0.51	6570749	0.16	6569998	0.46	6569998	0.43
chr6	6575225	6575224	0.52	6575224	0.86	6575224	0.99	6575224	0.66	6570954	0.7
chr6	6579229	6580519	0.69	6579229	0.79	6579229	0.8	6579251	0.79	6579229	0.78
chr6	6579707	6547021	0.83	NA	NA	NA	NA	NA	NA	NA	NA
chr6	6583298	6580347	0.78	6583297	1.0	6583191	0.99	6583191	0.98	6583297	0.99
chr6	6585071	6585090	0.56	6585090	0.96	NA	NA	6585090	1.0	6585090	1.0
chr6	6595263	6595262	0.41	6595299	0.53	6595299	0.94	6594400	0.39	6594400	0.61
chr6	6601721	6601719	0.55	6552059	1.0	6570223	0.06	6601719	1.0	6601719	1.0
chr6	6603535	6603534	1.0	6603534	1.0	6603534	1.0	6577652	0.25	NA	NA
chr6	6604839	6604838	0.95	6598651	0.93	6603369	0.91	6605027	0.96	6605630	0.93
chr6	6607896	6607895	0.98	6607895	1.0	NA	NA	6607895	1.0	NA	NA
chr6	6609848	6609846	0.94	6606766	0.71	6609846	0.85	6606766	0.77	6606766	1.0
chr6	6610146	6608134	1.0	6572575	0.5	NA	NA	6593017	1.0	NA	NA
chr6	6614378	6612438	0.53	6614377	0.76	6614377	0.68	6614377	0.71	6614377	0.73
chr6	6617814	6612434	1.0	6599130	1.0	NA	NA	6599130	1.0	NA	NA
chr6	6617836	6612434	1.0	6612434	1.0	6575913	0.04	6599130	1.0	NA	NA
chr6	6618430	6618429	0.64	6618429	0.7	6619832	0.74	6618093	0.73	6612472	0.72
chr6	6620144	6612934	1.0	6590508	0.03	NA	NA	6620143	1.0	NA	NA
chr6	6623832	6623837	1.0	NA	NA	NA	NA	NA	NA	NA	NA
chr6	6626827	6626826	0.99	6626826	1.0	6626826	0.98	6626826	1.0	6626826	0.99
chr6	6628037	6628036	0.99	6627704	1.0	6628036	0.96	6628036	0.92	6627704	0.99
chr6	6633892	6633972	0.92	6633919	0.99	6633892	1.0	6633972	0.99	6633892	1.0
chr6	6636893	6636892	0.9	6636892	0.82	6636892	0.82	6636892	0.84	6636892	0.85
chr6	6637005	6638210	0.74	6637444	0.7	6637628	0.57	6638210	0.8	6636892	0.71
chr6	6640397	6640408	0.83	6632245	1.0	6640394	0.93	6640408	0.77	6640402	0.7
chr6	6643767	6643769	1.0	6597928	0.25	6643769	0.25	6643769	1.0	6647973	0.04
chr6	6644651	6644650	0.65	6644650	0.85	6644650	0.86	6644650	0.8	6644650	0.81
chr6	6647964	6645493	0.37	6648103	0.85	6646986	0.58	6646986	0.51	6648103	0.75
chr6	6649720	6649741	0.5	6649741	0.79	6649741	0.84	6649741	0.77	6649741	0.73
chr6	6650339	6650340	0.57	6650339	0.69	6650339	0.83	6650339	0.71	6649917	0.64
chr6	6658921	6658920	0.82	6659104	0.89	6658920	0.95	6659104	0.9	6658920	0.9
chr6	6665049	6665464	0.59	6665464	0.78	6665048	0.99	6665464	0.83	6665464	0.88
chr6	6674422	6674421	0.45	6674421	0.99	6674421	0.98	6674421	0.86	6674421	0.88
chr6	6674476	6673429	0.24	6674360	0.41	6674421	0.18	6674360	0.31	6678649	0.23
chr6	6677580	6677579	0.56	6677579	0.97	6677579	0.95	6677579	0.79	6677579	0.94
chr6	6680039	6685569	0.69	6679939	0.84	6678933	0.77	6678933	0.84	6678933	0.82
chr6	6683086	6683085	0.93	6683085	0.98	6683085	0.97	6683085	0.99	6683085	0.97
chr6	6688545	6693210	0.37	6693210	0.76	6682429	0.25	6693210	0.71	6685962	0.55
chr6	6708418	6706002	0.95	6708435	0.77	6708436	0.99	6703183	0.88	6708432	0.95
chr6	6708601	6710118	0.77	6709252	0.87	6756911	0.45	6710118	0.86	6709252	0.92
chr6	6713578	6713626	0.59	6717922	0.82	6686855	1.0	6710243	0.91	6709252	0.93
chr6	6717792	6717791	0.43	6714179	0.49	6717791	0.93	6714179	0.71	6717791	0.71
chr6	6719195	6719194	1.0	6681208	1.0	NA	NA	6681208	0.6	NA	NA
chr6	6719896	6721480	0.4	6719776	0.84	6719895	0.85	6719776	0.67	6719776	0.72
chr6	6723470	6723469	0.48	6723469	0.99	6723469	0.98	6723469	0.84	6723469	0.98
chr6	6723528	6723527	0.95	6723527	0.98	6722600	0.71	6725683	0.8	6723527	0.77
chr6	6727197	6727196	0.39	6727196	0.57	6727303	0.84	6727196	0.62	6727303	0.56
chr6	6737887	6754539	0.11	NA	NA	NA	NA	NA	NA	NA	NA
chr6	6750502	6750501	0.25	6748836	0.55	6749556	0.62	6748836	0.47	6748836	0.45
chr6	6751699	6751698	0.97	6751698	0.93	6737635	0.8	6751698	0.86	6751698	1.0
chr6	6755055	6745161	0.86	6755054	1.0	NA	NA	6716287	0.25	6755054	1.0
chr6	6755653	6755652	0.95	NA	NA	NA	NA	6731346	0.5	6755652	0.67
chr6	6756434	6757309	0.56	6756433	1.0	6754858	0.95	6756433	0.98	6756433	0.94
chr6	6757766	6757765	0.86	6757892	0.98	6757892	0.87	6757892	0.9	6757765	0.73
chr6	6758829	6758872	0.85	6758828	0.99	6758784	0.99	6758828	0.99	6758828	0.95
chr6	6767792	6769205	0.6	6767791	0.91	6767791	0.85	6767791	0.87	6767791	0.91
chr6	6769166	6769165	0.57	6721852	0.62	6769165	0.96	6769165	0.65	6769165	0.8
chr6	6769944	6769944	0.77	6769944	0.96	6769944	0.96	6769944	0.92	6769944	0.77
chr6	6770888	6770887	0.69	6770887	1.0	6770887	0.97	6770887	0.99	6770887	0.99
chr6	6773479	6772318	0.7	6773720	0.83	6771567	0.81	6772318	0.82	6773720	0.83
chr6	6774702	6772318	0.82	6774024	0.97	6771567	0.99	6781650	0.98	6774661	0.95
chr6	6778541	6778546	1.0	6778546	0.33	NA	NA	6778546	1.0	6778546	1.0
chr6	6779382	6779381	1.0	6779381	0.96	6779381	0.98	6783322	0.97	6779783	0.94
chr6	6782711	6782693	0.87	6780541	0.99	6782684	0.96	6782582	0.95	6782582	1.0
chr6	6784422	6784421	0.55	6784421	0.78	6784421	0.84	6784421	0.71	6784421	0.77
chr6	6785614	6785852	0.64	6785613	0.84	6785852	0.87	6785852	0.85	6785852	0.59
chr6	6787431	6787195	0.54	6787430	0.47	6785852	0.88	6785852	0.5	6790830	0.61
chr6	6789154	6764215	1.0	6789169	1.0	6837053	0.25	6789169	1.0	6787968	1.0
chr6	6794642	6794137	0.96	6794641	0.96	6788257	0.89	6794641	0.98	6794641	0.97
chr6	6796251	6796255	0.91	6796255	0.96	6785918	1.0	6796255	0.97	6796255	0.94
chr6	6799371	6799370	0.86	6799370	0.91	6799370	0.75	6799370	0.87	6799370	0.97
chr6	6800573	6800589	0.31	6796508	0.47	6800589	0.36	6796508	0.49	6800589	0.35
chr6	6806465	6806464	0.94	6806464	1.0	6806464	1.0	6806464	0.96	6806464	0.99
chr6	6811688	6783836	0.02	NA	NA	NA	NA	NA	NA	6797482	0.01
chr6	6813007	6813017	0.46	6813017	0.47	6813017	0.74	6813017	0.39	6813017	0.35
chr6	6814045	6814063	0.79	6814063	0.98	NA	NA	6814063	1.0	6814063	1.0
chr6	6817210	6817209	0.85	6817209	0.97	6817209	0.7	6817209	0.86	6817209	1.0
chr6	6818054	6818053	0.75	6818053	0.32	6818053	0.51	6818053	0.83	6818053	0.37
chr6	6819693	6819692	0.66	6819692	0.51	6819692	0.84	6819692	0.44	6819692	0.71
chr6	6823483	6820210	0.97	6820982	0.67	6791739	0.11	6818658	0.92	6802479	0.2
chr6	6828952	6828951	0.59	6828951	0.53	6822726	0.57	6828951	0.37	6828963	0.49
chr6	6829464	6829463	0.97	6829463	0.99	6829463	0.6	6829463	0.95	6829463	0.97
chr6	6831289	6820210	0.44	6831288	0.99	6831288	0.86	6831288	0.92	6831288	0.96
chr6	6833615	6831288	0.41	6833614	0.94	6833614	0.87	6833614	0.89	6833614	0.94
chr6	6834633	6834632	0.77	6834632	0.89	6834632	0.97	6834632	0.94	6834632	0.71
chr6	6838500	6838499	1.0	NA	NA	NA	NA	NA	NA	NA	NA
chr6	6843892	6843891	0.99	6846629	0.99	6843891	0.96	6843891	1.0	6843891	1.0
chr6	6847300	6847421	0.85	6847546	0.93	6847546	0.98	6847444	0.9	6846230	0.93
chr6	6847484	6847511	0.6	6847511	0.73	6847511	0.76	6847511	0.61	6847511	0.74
chr6	6850911	6850910	0.91	6850910	0.84	6850910	0.83	6850910	0.88	6850910	0.87
chr6	6853824	6853823	0.91	6853823	0.98	6853823	0.97	6853823	0.61	6853823	0.98
chr6	6855133	6855132	0.54	6855132	0.8	6855132	0.92	6855132	0.86	6852741	0.8
chr6	6856219	6856218	0.97	6822386	1.0	NA	NA	6842563	1.0	NA	NA
chr6	6860136	6860147	1.0	6860147	1.0	6860545	0.98	6860545	0.97	6860147	1.0
chr6	6860466	6860545	0.55	6860465	0.87	6860545	0.95	6860545	0.91	6860465	0.87
chr6	6861410	6860147	0.52	6861424	0.92	6861424	0.92	6861424	0.94	6847287	0.2
chr6	6866008	6865600	0.73	6866007	0.58	6868761	0.69	6865600	0.69	6865600	0.72
chr6	6866702	6824059	1.0	NA	NA	NA	NA	NA	NA	NA	NA
chr6	6868498	6868497	1.0	NA	NA	NA	NA	NA	NA	6820963	0.02
chr6	6875508	6875507	0.51	6875507	0.27	6877446	0.9	6875507	0.47	6875507	0.53
chr6	6876642	6876749	0.58	6839974	1.0	6874083	1.0	6865528	0.5	6874083	1.0
chr6	6877177	6877175	0.9	6877178	0.97	6877175	1.0	6877178	0.97	6875896	0.99
chr6	6880129	6880128	1.0	NA	NA	NA	NA	6880128	1.0	NA	NA
chr6	6880316	6880731	0.27	6879287	0.52	6880249	0.32	6879287	0.33	6880249	0.47
chr6	6880732	6880745	0.95	6880745	0.98	6880731	0.82	6880745	0.93	6880745	0.94
chr6	6882593	6882597	0.28	6882597	0.45	6882597	0.46	6882597	0.37	6882597	0.43
chr6	6888344	6873325	1.0	NA	NA	NA	NA	NA	NA	NA	NA
chr6	6888493	6888492	0.97	NA	NA	NA	NA	NA	NA	NA	NA
chr6	6895771	6895770	1.0	6856745	1.0	NA	NA	NA	NA	NA	NA
chr6	6902024	6901623	0.85	6904860	0.66	6901775	0.82	6901775	0.63	6902023	0.79
chr6	6904191	6901002	0.7	6904190	0.97	6904190	0.99	6903867	0.98	6902038	1.0
chr6	6908714	6908713	0.97	6908713	0.93	6908955	0.92	6908713	1.0	6908713	0.99
chr6	6909878	6909877	1.0	NA	NA	NA	NA	6909877	0.6	NA	NA
chr6	6910432	6910338	0.87	6911243	0.92	6908955	0.92	6909095	0.91	6910155	0.94
chr6	6914659	6914677	0.51	6912883	0.63	6914658	0.67	6912883	0.6	6914677	0.5
chr6	6916399	6916447	0.81	6916562	0.62	6917026	0.87	6916447	0.76	6916447	0.57
chr6	6919726	6919725	0.87	6919725	0.95	6919725	0.91	6919725	0.93	6919725	0.9
chr6	6923913	6938727	0.33	NA	NA	NA	NA	NA	NA	NA	NA
chr6	6927462	6927461	0.98	6927461	0.8	6927461	1.0	6927461	0.67	6927461	0.96
chr6	6928667	6928666	0.59	6928666	0.75	6928666	0.64	6928666	0.67	6928666	0.87
chr6	6929086	6929093	0.64	6928824	0.58	6929093	1.0	6930692	0.59	6929093	0.89
chr6	6930978	6930990	0.96	6930990	0.96	6930990	0.99	6930990	1.0	6930990	0.98
chr6	6933516	6953282	0.5	6933515	1.0	6933515	0.25	6933515	0.75	6933515	1.0
chr6	6934623	6934622	0.96	6933236	0.99	6933236	0.84	6935689	0.92	6934622	0.99
chr6	6936634	6939121	1.0	NA	NA	6936633	1.0	NA	NA	NA	NA
chr6	6939325	6939347	0.53	6939347	0.83	6939335	0.89	6939347	0.75	6939347	0.59
chr6	6942872	6944315	0.75	6941155	0.84	6942879	0.92	6940395	0.87	6941219	0.95
chr6	6943262	6941147	0.45	6943261	0.84	6943261	0.7	6940027	0.74	6943261	0.85
chr6	6943920	6944315	0.87	6941155	0.93	6942095	0.99	6940395	0.95	6941219	0.98
chr6	6947637	6947636	0.27	6947636	0.49	6947636	0.37	6947636	0.43	6947636	0.36
chr6	6947851	6950277	0.69	6950277	0.7	6949444	0.59	6950277	0.72	6951091	0.69
chr6	6949421	6948882	0.87	6948882	0.95	6949368	0.82	6948882	0.94	6949420	0.93
chr6	6950131	6950277	0.72	6950277	0.85	6950277	0.9	6950277	0.84	6950277	0.87
chr6	6950278	6950277	0.93	6950277	1.0	6950277	1.0	6950277	0.99	6950277	0.99
chr6	6954767	6954854	0.6	6954782	1.0	6954854	0.89	6954854	0.97	6954782	0.99
chr6	6955342	6955341	0.94	6955341	0.95	6954196	0.82	6954849	0.94	6954196	0.95
chr6	6957934	6957933	0.6	6957933	0.9	6957933	0.89	6957365	0.67	6957365	0.73
chr6	6961618	6961543	0.66	6961617	0.92	6961617	0.99	6973191	0.45	6961617	0.89
chr6	6963153	6963152	0.72	6963152	0.86	6961448	0.93	6963152	0.75	6963092	0.72
chr6	6963619	6963618	0.84	6963618	0.75	6963618	0.94	6963618	0.9	6963618	0.67
chr6	6964079	6964416	0.93	6963092	0.91	6960461	0.97	6959813	0.93	6963092	0.89
chr6	6965121	6965120	0.38	6965120	0.16	6958562	0.87	6965120	0.45	6962834	0.6
chr6	6967811	6964416	0.87	6967810	0.97	6967810	0.98	6964416	0.97	6967810	0.95
chr6	6974242	6974241	0.99	6974241	0.95	6974241	1.0	6968126	0.96	6975661	0.97
chr6	6975320	6975319	0.96	6975319	0.96	6974394	0.98	6975319	0.98	6975319	0.95
chr6	6975644	6975643	0.66	6975868	0.86	6975643	0.95	6975868	0.81	6975868	0.93
chr6	6977371	6978575	0.88	6975868	0.94	6975868	0.99	6975868	0.91	6975868	0.96
chr6	6980996	6980829	0.92	6980995	0.99	6980248	0.95	6980995	0.95	6980995	0.95
chr6	6983587	6983586	0.54	6983586	0.36	6983586	0.96	6983586	0.53	6983586	0.89
chr6	6984152	7019208	0.15	6984177	0.98	NA	NA	6984177	0.53	6984177	0.14
chr6	6985000	6984999	0.99	6941001	1.0	NA	NA	6954405	0.83	6957551	1.0
chr6	6985789	6985763	0.86	6984746	0.73	6984746	0.98	6985763	0.77	6984996	0.94
chr6	6988521	6988532	0.53	6988520	0.92	6988520	1.0	6988520	0.69	6988520	0.93
[truncated: 49,145 more rows]
