# Supplementary material for: A deep population reference panel of tandem repeat variation
Source: Nat Commun. 2023 Oct 23;14:6711. doi: 10.1038/s41467-023-42278-3 (PMC10593948; doi:10.1038/s41467-023-42278-3)
Supplement: Supplementary file 5 — Supplementary Data 18 [file 41467_2023_42278_MOESM5_ESM.zip › tag_tables/tag_snp_info_chr15_hg38.csv]

CHROM	TR_POS	AFR_TAG_SNP_POS	LD_AFR	EUR_TAG_SNP_POS	LD_EUR	EAS_TAG_SNP_POS	LD_EAS	AMR_TAG_SNP_POS	LD_AMR	SAS_TAG_SNP_POS	LD_SAS
chr15	17043558	17043585	0.42	17043585	0.55	17046521	0.49	17043585	0.7	17043585	0.4
chr15	19822794	19827525	0.68	NA	NA	19852135	1.0	19827525	0.24	NA	NA
chr15	20646487	20680282	0.44	NA	NA	NA	NA	NA	NA	NA	NA
chr15	22251899	22251898	0.64	NA	NA	NA	NA	NA	NA	NA	NA
chr15	22782854	22782853	0.76	22782872	0.89	22782853	0.69	22782872	0.81	22782853	0.83
chr15	22783966	22783965	0.72	22783965	0.82	22783965	0.87	22783965	0.88	22784734	0.68
chr15	22797217	22797216	1.0	22797216	0.99	22792770	0.98	22797216	0.96	22797216	0.99
chr15	22797511	22797510	0.74	22792770	0.98	22797810	0.73	22792468	0.93	22796823	0.92
chr15	22801078	22801077	1.0	22801077	1.0	22801077	0.92	22801077	0.96	22801077	0.99
chr15	22801508	22801507	0.7	22802957	0.8	22801507	0.66	22803952	0.69	22801219	0.41
chr15	22802392	22802391	0.57	22799899	0.83	22799899	0.57	22799899	0.75	22799899	0.71
chr15	22805926	22783832	0.07	NA	NA	NA	NA	NA	NA	NA	NA
chr15	22807782	22808957	0.86	22808957	0.97	22808957	0.94	22808957	0.94	22808957	0.94
chr15	22809745	22807422	0.67	22807422	0.81	22809744	0.5	22807422	0.84	22807422	0.83
chr15	22812653	22812652	0.96	22812652	0.99	22812652	0.77	22812652	1.0	22812652	0.92
chr15	22817500	22819343	0.71	22817661	0.89	22817661	0.87	22817661	0.89	22819343	0.9
chr15	22823216	22823215	0.79	22823215	0.99	22821640	0.9	22815443	1.0	22823215	0.99
chr15	22830186	22830185	0.83	22829829	0.68	22829829	0.73	22830185	0.78	22829909	0.71
chr15	22830537	22799364	1.0	NA	NA	22830547	0.56	NA	NA	22783776	1.0
chr15	22837306	22837305	0.85	22837305	0.54	22837305	0.6	22837305	0.58	22837305	0.46
chr15	22843003	22843002	0.85	22843002	0.89	22812831	0.6	22843002	0.85	NA	NA
chr15	22843505	22843418	0.89	22842829	0.97	22843504	0.97	22843418	0.99	22843418	0.97
chr15	22844758	22835598	0.74	22844758	0.94	22891615	0.67	22844758	0.99	22835598	0.83
chr15	22847468	22851158	0.98	22847467	0.57	22842847	1.0	22838019	0.81	22847467	0.5
chr15	22849564	22849563	0.97	22849563	0.94	22849390	0.96	22849563	0.95	22848245	0.82
chr15	22852468	22845401	0.94	22843504	0.95	22846220	0.95	22852482	0.97	22845401	0.9
chr15	22853375	22845401	0.89	22842829	0.91	22846220	0.91	22843418	0.96	22852582	0.9
chr15	22857441	22854129	0.88	22856510	0.91	22858257	0.94	22858257	0.98	22857440	0.99
chr15	22857837	22845757	0.46	22871769	0.51	22863084	0.96	22871769	0.47	22863084	0.62
chr15	22860027	22860026	0.65	22860026	0.83	22859942	0.99	22860026	0.87	22860026	0.88
chr15	22865486	22863443	0.82	22865485	0.98	22865485	0.85	22849050	0.95	22865485	0.97
chr15	22869722	22843084	1.0	22829424	1.0	NA	NA	NA	NA	NA	NA
chr15	22878675	22878674	0.79	22878674	0.96	22871012	0.74	22878674	0.78	22878674	0.74
chr15	22879780	22879779	0.98	22879779	0.91	22879779	0.82	22879779	0.86	22879779	0.98
chr15	22883208	22883207	1.0	NA	NA	NA	NA	NA	NA	NA	NA
chr15	22883817	22883816	0.33	22883816	0.81	22883816	0.66	22883816	0.37	22883816	0.51
chr15	22885736	22839948	0.4	NA	NA	NA	NA	NA	NA	NA	NA
chr15	22888734	22888733	0.99	22889021	0.93	22888733	0.97	22888733	0.91	22888733	0.96
chr15	22894878	22894877	0.27	22855331	0.18	22892384	0.25	22898340	0.28	22847125	0.34
chr15	22900400	22900399	0.9	22896607	0.85	22900399	0.76	22898340	0.93	22900492	0.51
chr15	22905495	22905494	0.53	22905494	0.6	22905494	0.67	22905494	0.59	22905494	0.54
chr15	22906463	22906167	0.69	22906462	0.57	22905424	0.73	22913205	0.59	22912368	0.52
chr15	22913606	22913605	0.25	22911849	0.84	22912569	0.7	22907854	0.77	22912200	0.57
chr15	22915131	22915130	0.79	22915130	0.99	22915130	0.96	22915130	0.93	22915130	0.9
chr15	22920021	22920020	0.98	NA	NA	NA	NA	22918948	1.0	NA	NA
chr15	22921369	22921369	0.32	22921369	0.84	22921369	0.93	22921369	0.71	22921369	0.55
chr15	22921765	22922003	0.85	22921051	0.9	22921051	0.95	22921051	0.9	22922003	0.86
chr15	22928389	22930401	0.53	22929169	0.55	22928389	0.68	22928389	0.55	22928389	0.61
chr15	22929225	22929224	0.88	22929224	0.75	22929224	0.99	22929224	0.93	22929224	0.91
chr15	22944239	22943163	0.9	22943163	0.93	22943163	0.97	22942466	0.94	22939650	0.87
chr15	22945578	22945577	0.98	22945577	0.97	22945577	0.92	22945577	0.99	22945577	0.96
chr15	22948809	22948808	0.79	22948924	0.67	22948971	0.8	22947984	0.72	22948808	0.78
chr15	22954057	22954056	0.95	22953043	1.0	22954056	0.96	22954056	1.0	22954056	0.9
chr15	22958098	22958097	0.36	22958097	0.86	22958097	0.96	22958097	0.89	22958097	1.0
chr15	22964158	22964676	0.71	22963861	0.78	22963861	0.82	22963861	0.84	22963861	0.79
chr15	22965037	22967498	0.71	22964676	0.89	22965749	0.86	22964676	0.88	22965749	0.75
chr15	22966374	22964676	0.92	22965507	0.95	22964676	0.96	22966393	0.96	22964676	0.94
chr15	22968139	22951000	0.08	NA	NA	NA	NA	NA	NA	22968138	0.25
chr15	22982368	22979731	0.87	22982930	0.83	22980985	0.58	22984576	0.87	22980985	0.71
chr15	22988736	22988735	0.73	22988735	0.94	22988735	0.81	22988735	0.87	22988735	0.94
chr15	22991104	22991103	0.82	22991103	0.77	22991103	0.83	22991103	0.66	22991103	0.74
chr15	22992510	22992520	1.0	NA	NA	NA	NA	22992520	1.0	NA	NA
chr15	22996971	22995972	0.89	22990828	0.71	22996970	1.0	22995972	1.0	22996970	1.0
chr15	22997916	22997915	0.89	22997915	1.0	22997915	0.96	22997915	0.84	22991167	0.9
chr15	22998452	22972306	0.5	NA	NA	NA	NA	NA	NA	NA	NA
chr15	23001346	23001345	0.91	23001345	0.91	23001345	1.0	23001345	0.92	23001345	0.96
chr15	23002885	22997867	0.84	23002884	0.96	22997867	0.96	22997867	0.88	22997867	0.85
chr15	23005944	23023111	0.86	23000076	0.97	23023111	0.96	23012112	0.96	23000076	0.96
chr15	23009274	23009515	0.98	22991577	1.0	22996568	0.98	22996568	1.0	23009515	0.99
chr15	23012116	23012153	0.71	23035329	0.93	23012153	0.93	23035329	0.77	23020584	0.72
chr15	23016498	23012561	0.9	23016497	0.7	22996568	0.99	22996568	0.7	22996568	0.75
chr15	23023335	23023334	0.97	23023334	0.97	23023334	0.95	23023334	0.96	23023334	0.97
chr15	23024903	23024902	0.95	22990828	1.0	NA	NA	22990828	0.67	23024902	1.0
chr15	23025831	23025830	0.84	23025830	0.07	23025830	0.65	23025830	0.76	23025830	0.58
chr15	23027827	23027826	0.92	NA	NA	23027826	0.78	23020584	1.0	23027826	1.0
chr15	23028380	23005942	0.51	23000076	0.69	23028370	0.8	22991103	0.7	22991103	0.61
chr15	23030602	23030601	0.83	23026802	0.9	22996568	0.94	22996568	0.82	23033363	0.78
chr15	23031320	23031319	0.65	NA	NA	23045902	0.94	23044177	0.33	23031319	1.0
chr15	23032485	23047079	0.25	NA	NA	NA	NA	NA	NA	NA	NA
chr15	23039033	23038683	0.6	23039032	0.87	23039032	0.82	23039032	0.77	23039032	0.9
chr15	23053065	23054736	0.75	23053064	0.9	23053330	0.94	23053960	0.82	23051175	0.83
chr15	23053861	23053860	0.58	23053860	0.81	23053860	0.67	23053860	0.45	23053860	0.66
chr15	23054164	23054163	0.94	23054163	0.93	23054163	0.96	23054163	0.92	23054163	0.95
chr15	23058749	23058748	0.68	23058748	0.86	23065353	0.62	23057339	0.39	23059856	0.58
chr15	23066620	23066447	0.9	23066447	0.99	23066447	0.95	23066447	0.97	23066447	0.98
chr15	23066930	23066923	1.0	23066923	1.0	NA	NA	NA	NA	NA	NA
chr15	23069053	23065744	0.38	23065436	0.77	23067969	0.92	23066447	0.73	23072108	0.75
chr15	23102158	23102157	0.91	23102157	0.97	23102157	0.96	23102157	0.79	23102157	1.0
chr15	23466347	23456938	0.68	23466136	0.81	23466346	0.94	23466136	0.69	23466136	0.77
chr15	23466515	23466514	0.97	23466514	0.64	23466514	1.0	23466514	0.92	23450419	0.86
chr15	23466917	23466916	1.0	23466916	0.57	NA	NA	23466916	1.0	NA	NA
chr15	23468010	23470611	0.95	NA	NA	NA	NA	23468009	0.79	NA	NA
chr15	23468778	23467491	0.58	23468437	0.64	23468777	0.26	23466694	0.37	23467546	0.42
chr15	23475247	23475070	0.97	23475280	0.98	23475280	0.95	23475280	0.95	23476492	0.46
chr15	23476492	23476597	0.75	23476094	0.85	23476597	0.98	23476597	0.8	23476094	0.71
chr15	23478671	23478670	0.95	NA	NA	23478671	1.0	23478670	1.0	NA	NA
chr15	23478887	23478886	1.0	23478886	0.98	23478886	1.0	23478886	1.0	23478886	0.99
chr15	23480970	23480969	0.69	23480969	0.76	23480969	1.0	23480969	0.54	23480969	0.86
chr15	23481821	23481835	0.89	23481524	0.97	23481835	0.22	23481524	0.69	23481872	0.79
chr15	23482787	23482791	0.99	23479922	0.98	23479232	1.0	23482791	0.98	23479922	0.95
chr15	23484776	23484775	0.35	23478334	0.63	23486544	0.57	23478334	0.46	23484775	0.31
chr15	23488790	23488795	0.85	23449348	1.0	23440322	0.5	23467698	0.69	NA	NA
chr15	23489525	23489534	0.82	23489534	0.86	23489534	0.97	23489534	0.88	23489534	0.91
chr15	23492361	23492371	0.25	23491724	1.0	23492371	1.0	23491724	1.0	23492371	0.83
chr15	23493014	23493019	0.93	23493923	0.92	23493019	0.98	23493923	0.91	23493923	0.82
chr15	23493193	23493192	1.0	23493192	1.0	NA	NA	23493192	1.0	23493192	1.0
chr15	23495592	23495591	0.75	23519866	0.28	23495591	0.25	NA	NA	23520826	0.17
chr15	23500522	23500527	1.0	23500527	1.0	23500527	0.8	23500527	0.94	23500527	0.93
chr15	23502783	23458119	1.0	23502782	1.0	NA	NA	NA	NA	23502782	1.0
chr15	23508017	23508016	0.84	23508016	0.6	23508016	0.5	23497848	1.0	23508016	0.41
chr15	23515634	23515633	0.49	23515633	1.0	NA	NA	23515633	0.91	23515633	0.82
chr15	23517879	23517878	0.48	23517878	0.49	23517878	0.85	23517878	0.54	23517878	0.76
chr15	23518733	23518732	0.61	23519300	0.88	23518740	0.96	23520148	0.83	23518740	0.95
chr15	23524614	23480544	1.0	23498081	1.0	23524613	1.0	NA	NA	23524613	1.0
chr15	23524967	23524966	0.94	23524966	0.27	23524966	0.17	23524966	0.84	23524966	0.59
chr15	23529477	23503208	1.0	23529476	0.5	NA	NA	NA	NA	23529476	1.0
chr15	23530662	23509775	1.0	23530661	0.99	23530661	1.0	23530661	0.97	23530661	0.93
chr15	23531485	23531503	0.72	23531644	0.97	23531503	0.9	23531489	0.95	23531489	0.96
chr15	23531604	23567301	0.52	23504579	0.28	23571589	1.0	23558820	0.03	NA	NA
chr15	23534345	23534344	0.92	23534344	0.56	23534344	1.0	23534344	0.52	23524613	1.0
chr15	23539373	23539376	0.68	23493284	0.95	NA	NA	23539376	0.9	23539376	1.0
chr15	23541981	23550395	0.85	23542011	0.9	23542011	0.87	23542011	0.86	23542011	0.88
chr15	23544396	23544395	0.98	23544395	1.0	23544395	0.97	23544395	1.0	23544395	0.97
chr15	23545184	23545183	0.63	23545323	0.84	23545056	0.78	23544395	0.76	23544395	0.81
chr15	23545318	23544201	0.75	23544162	0.71	23544162	0.78	23544201	0.79	23548740	0.73
chr15	23548444	23548472	0.73	23548472	0.9	23546643	0.77	23548472	0.8	23548472	0.82
chr15	23553270	23505093	0.67	NA	NA	23511500	0.01	NA	NA	23582836	1.0
chr15	23554304	23554313	0.96	23554313	0.99	23554313	0.95	23554313	0.96	23554313	0.98
chr15	23555519	23555954	0.89	23554137	0.95	23553695	0.91	23553695	0.94	23548472	0.96
chr15	23557058	23557065	0.44	NA	NA	NA	NA	NA	NA	23557065	0.76
chr15	23557371	23560197	0.84	23558148	0.88	23554074	0.93	23554074	0.91	23560197	0.91
chr15	23558775	23559534	0.66	23558148	0.77	23558774	0.89	23554074	0.84	23558148	0.88
chr15	23567905	23566238	1.0	NA	NA	NA	NA	NA	NA	NA	NA
chr15	23570193	23570222	0.65	23570972	0.73	23570192	0.82	23570972	0.79	23570868	0.69
chr15	23571464	23571465	0.62	23570972	0.9	23570868	0.95	23570972	0.88	23571465	0.83
chr15	23577420	23577429	0.99	23577429	0.98	23577429	0.99	23577429	0.97	23577429	0.99
chr15	23578859	23579669	0.31	NA	NA	NA	NA	NA	NA	NA	NA
chr15	23580385	23580384	0.98	23574545	1.0	23580384	0.14	23577102	1.0	23580384	0.98
chr15	23580580	23580579	0.94	23580579	0.98	23581222	0.98	23581614	0.94	23580579	0.97
chr15	23581087	23580087	0.47	23531431	0.14	23581086	0.5	23581086	0.1	23581086	0.18
chr15	23581174	23586571	0.49	23581318	0.43	23581318	0.63	23586571	0.36	23581318	0.58
chr15	23581305	23581318	0.32	23581318	0.7	23581614	0.7	23581318	0.71	23581318	0.86
chr15	23581317	23581318	0.32	23581318	0.71	23581614	0.7	23581318	0.71	23581318	0.86
chr15	23581876	23581875	0.48	23587157	0.55	23581875	0.68	23581875	0.57	23581875	0.67
chr15	23582740	23582739	0.97	23574545	1.0	NA	NA	23582739	1.0	NA	NA
chr15	23587791	23586601	0.94	23574545	1.0	NA	NA	23577102	1.0	NA	NA
chr15	23591621	23589675	0.93	23591620	1.0	NA	NA	23589675	1.0	23591620	1.0
chr15	23592679	23580360	0.5	NA	NA	NA	NA	NA	NA	NA	NA
chr15	23593202	23593201	0.59	23593201	1.0	23593201	0.56	23593201	0.53	NA	NA
chr15	23594347	23595645	0.75	23594361	0.48	23593847	0.85	23595645	0.37	23595645	0.69
chr15	23597669	23597668	0.59	23597668	0.68	23597668	0.53	23597668	0.66	23597668	0.51
chr15	23604429	23601602	1.0	NA	NA	NA	NA	NA	NA	23601026	1.0
chr15	23615227	23615226	0.77	23614768	0.91	23606959	0.93	23614768	0.93	23614768	0.79
chr15	23617394	23617393	0.97	23592383	1.0	NA	NA	23615345	1.0	NA	NA
chr15	23618338	23618351	0.7	NA	NA	23618351	0.67	NA	NA	23605592	1.0
chr15	23619275	23581314	1.0	NA	NA	NA	NA	NA	NA	23619278	0.45
chr15	23623659	23623670	0.99	23620438	0.99	23606959	0.96	23623670	0.99	23620438	1.0
chr15	23631281	23631282	1.0	23631282	0.97	23631281	1.0	23631282	0.97	23631282	0.87
chr15	23633574	23633573	0.67	23633573	0.42	23633740	0.82	23633573	0.48	23633740	0.63
chr15	23636372	23636371	0.79	23636371	0.64	23636371	0.77	23636371	0.57	23636371	0.71
chr15	23637046	23637044	0.98	23635867	1.0	23637044	1.0	23635867	0.83	23637044	0.94
chr15	23637914	23666585	0.08	23654890	0.5	23677992	0.5	NA	NA	NA	NA
chr15	23641223	23667365	0.37	23641223	0.87	23641223	0.95	23641223	0.96	23641223	0.91
chr15	23647219	23647104	1.0	23626979	0.5	NA	NA	NA	NA	NA	NA
chr15	23654732	23654731	0.75	23652854	0.94	23653247	1.0	23663540	0.85	23653809	0.99
chr15	23657044	23648253	0.97	NA	NA	NA	NA	23672474	0.5	23621174	0.01
chr15	23658282	23658309	0.72	23658309	0.98	23658309	1.0	23658309	0.93	23658309	0.89
chr15	23659573	23659572	1.0	NA	NA	NA	NA	NA	NA	NA	NA
chr15	23665378	23666024	0.71	23665214	0.8	23666024	0.82	23665377	0.81	23665377	0.76
chr15	23667217	23667226	0.58	23667226	0.76	23667226	0.72	23667226	0.78	23667226	0.86
chr15	23667973	23665029	0.42	23667972	0.69	23667972	1.0	23656086	0.44	23667972	1.0
chr15	23674631	23674630	0.72	23674630	0.79	23674630	0.86	23674630	0.75	23674630	0.69
chr15	23676566	23666318	0.5	NA	NA	NA	NA	NA	NA	NA	NA
chr15	23677436	23677435	0.73	23676713	0.98	23674846	0.92	23677435	0.96	23675387	0.94
chr15	23679226	23679225	0.52	NA	NA	23679225	1.0	NA	NA	23679225	0.5
chr15	23681497	23681511	0.49	23681511	0.91	23681511	0.97	23681511	0.99	23682288	0.93
chr15	23681898	23681910	1.0	NA	NA	23681910	0.67	NA	NA	NA	NA
chr15	23682157	23682156	0.95	23682156	0.96	23682156	1.0	23682156	0.96	23682156	0.98
chr15	23682465	23682468	0.97	23681637	0.97	23681637	0.94	23682468	0.92	23681637	1.0
chr15	23683740	23683739	1.0	NA	NA	23683739	1.0	NA	NA	23683739	1.0
chr15	23693335	23691725	0.3	23681637	0.43	23691570	0.63	23683294	0.47	23693334	0.21
chr15	23703545	23703552	1.0	23703552	1.0	23703552	0.79	23683373	1.0	23703552	1.0
chr15	23704171	23704170	0.78	23704170	0.96	23704170	0.96	23704170	0.92	23704170	0.91
chr15	23704937	23694290	0.84	23704936	0.6	23704936	1.0	23658293	1.0	NA	NA
chr15	23706084	23706105	0.97	23706105	0.97	23706105	0.98	23706105	0.95	23706105	0.96
chr15	23712008	23712025	0.76	23711933	0.75	23712025	0.47	23711933	0.9	23712025	0.87
chr15	23713661	23714467	0.69	23713660	0.91	23712858	0.99	23713660	0.75	23713660	0.95
chr15	23713723	23713709	0.83	23670587	1.0	23713709	0.96	23713709	0.86	23713709	0.57
chr15	23713748	23713770	0.91	23713660	0.96	23713483	1.0	23713660	0.93	23713770	0.96
chr15	23720084	23718471	1.0	NA	NA	NA	NA	23718471	1.0	23706153	0.04
chr15	23720708	23719269	0.59	23716138	0.79	23717590	0.73	23720718	0.67	23719269	0.82
chr15	23721612	23721611	0.77	23721611	0.57	23721611	0.79	23721611	0.59	23721611	0.57
chr15	23723728	23723743	0.68	23723727	0.79	23723727	0.62	23716138	0.74	23723727	0.89
chr15	23724067	23730592	0.75	23724179	0.99	23693874	0.49	23724094	1.0	23677017	0.12
chr15	23728515	23728519	0.79	23728519	0.87	23728519	0.47	23728519	0.51	NA	NA
chr15	23731622	23731257	0.77	23730075	0.9	23730075	0.96	23730075	0.9	23731257	0.93
chr15	23734286	23732433	1.0	NA	NA	NA	NA	NA	NA	23734311	1.0
chr15	23734312	23732433	1.0	NA	NA	NA	NA	NA	NA	23734311	1.0
chr15	23734753	23773360	0.5	NA	NA	NA	NA	NA	NA	NA	NA
chr15	23738450	23738450	0.99	23738450	0.93	23704465	0.33	23738460	0.67	23738450	0.44
chr15	23738752	23738751	0.96	23738751	1.0	23706153	1.0	23738751	0.46	23738751	0.67
chr15	23743695	23743694	0.7	23743694	0.75	23743694	0.8	23743694	0.53	23743694	0.77
chr15	23749774	23749794	0.9	23749794	1.0	NA	NA	23749794	1.0	23721249	0.02
chr15	23754607	23755491	0.63	23754526	0.86	23754526	0.82	23754638	0.78	23754526	0.84
chr15	23757595	23757594	0.57	23757594	0.77	23757180	0.75	23757594	0.81	23757594	0.71
chr15	23762708	23762726	0.93	23762719	0.46	23762730	0.62	23762726	0.46	23762730	0.45
chr15	23768576	23768575	0.99	23768575	1.0	23767793	1.0	23768575	0.99	23768575	1.0
chr15	23772379	23772394	0.5	23772378	0.98	23771002	1.0	23771002	0.97	23769355	1.0
chr15	23773361	23773360	0.77	23773360	0.98	23769469	0.87	23773360	1.0	23774495	0.95
chr15	23773541	23773540	0.73	NA	NA	NA	NA	NA	NA	NA	NA
chr15	23777002	23775734	0.72	23775183	0.82	23777001	0.69	23775183	0.66	23777001	0.85
chr15	23777414	23775734	0.66	23777413	1.0	23777413	0.97	23777413	0.85	23777413	0.98
chr15	23777666	23777075	0.66	23785853	0.74	23777413	0.82	23777075	0.85	23774982	0.72
chr15	23786963	23803562	0.2	NA	NA	NA	NA	NA	NA	NA	NA
chr15	23787380	23787379	0.87	23787379	0.96	23787379	0.95	23787379	0.97	23787379	0.96
chr15	23792011	23792010	0.99	23793027	0.95	23793027	0.89	23789505	0.94	23789505	1.0
chr15	23794523	23826660	0.14	NA	NA	NA	NA	NA	NA	23797063	0.31
chr15	23795086	23795106	0.73	23795085	1.0	23844105	0.02	23782123	0.5	23795085	1.0
chr15	23805426	23838273	0.33	NA	NA	NA	NA	NA	NA	NA	NA
chr15	23806056	23806055	1.0	NA	NA	23806055	1.0	NA	NA	NA	NA
chr15	23807667	23807651	0.99	23807399	0.98	23799858	1.0	23807547	0.88	23807399	1.0
chr15	23811783	23824111	0.1	23798756	0.33	NA	NA	NA	NA	NA	NA
chr15	23811960	23811978	0.72	23811978	0.64	23811978	0.16	23811978	0.75	23806057	0.67
chr15	23818262	23813338	0.39	23812592	0.93	23818261	0.97	23815172	0.77	23812592	0.95
chr15	23823233	23823240	0.71	23823240	1.0	23823240	1.0	23821499	0.65	23797791	1.0
chr15	23830914	23830913	0.7	23830913	0.99	23830913	0.99	23830913	0.9	23830913	0.96
chr15	23830967	23830966	0.66	23830966	0.97	23830966	0.99	23830966	0.94	23830966	0.97
chr15	23831424	23831423	0.61	23831423	0.92	23831423	0.99	23831423	0.88	23831423	1.0
chr15	23835614	23835613	1.0	NA	NA	NA	NA	23835613	1.0	NA	NA
chr15	23839180	23839179	0.84	23839179	0.7	23839179	0.52	23839179	0.66	23839179	0.84
chr15	23840364	23841094	0.56	23840363	0.83	23840363	0.88	23844271	0.78	23839610	0.85
chr15	23840550	23839335	0.63	23844878	0.74	23839335	0.74	23839335	0.6	23839335	0.65
chr15	23841057	23841077	0.36	23844878	0.65	23840758	0.82	23841077	0.8	23841077	0.6
chr15	23844038	23844037	0.31	23843828	0.86	23842867	0.87	23844694	0.88	23838948	0.85
chr15	23851967	23851989	1.0	23881462	0.07	23851989	1.0	23851989	1.0	NA	NA
chr15	23863888	23864157	0.69	23863887	0.91	23862017	0.81	23859005	0.66	23863887	0.93
chr15	23865293	23862017	0.98	23862017	0.97	23862017	0.99	23862017	1.0	23864157	1.0
chr15	23867847	23856117	0.37	NA	NA	23860751	1.0	NA	NA	NA	NA
chr15	23868455	23871157	0.08	23868454	1.0	23868454	1.0	23855975	0.8	23868454	1.0
chr15	23869858	23869857	0.99	23869857	1.0	23869857	0.99	23869857	0.99	23869857	0.96
chr15	23880593	23881225	0.83	23878688	0.99	23880592	0.94	23880626	0.94	23880626	0.92
chr15	23883476	23886955	0.62	23883475	0.83	23884741	0.86	23883475	0.65	23883475	0.87
chr15	23890089	23889636	0.8	23889636	0.86	23889636	0.51	23890208	0.79	23889636	0.97
chr15	23891593	23889636	0.52	23891697	0.34	23891590	0.5	23891590	0.31	23891697	0.32
chr15	23894529	23894528	0.87	23894528	1.0	23894528	0.95	23894528	0.93	23894528	0.78
chr15	23898499	23897089	0.44	NA	NA	NA	NA	NA	NA	NA	NA
chr15	23899088	23899087	0.9	23899087	0.95	23899087	0.94	23899087	0.92	23899087	0.96
chr15	23907283	23907287	0.6	23904334	0.93	23906585	0.95	23908129	0.9	23904334	0.94
chr15	23909696	23909700	0.93	NA	NA	NA	NA	23939146	1.0	NA	NA
chr15	23916577	23916576	0.52	23916576	0.59	23916576	0.74	23916576	0.6	23916576	0.73
chr15	23919902	23919901	0.83	23919901	0.65	23937197	0.88	23919901	0.77	23919901	0.78
chr15	23922143	23922139	0.98	23912316	0.97	23921318	0.99	23922139	0.99	23919888	1.0
chr15	23922799	23922798	0.65	23922798	0.79	23922279	0.79	23922798	0.79	23922798	0.83
chr15	23922950	23922949	0.89	23922949	1.0	23922949	0.99	23922949	0.84	23922949	0.98
chr15	23925167	23925176	0.81	23920393	0.99	23920393	0.92	23920393	0.96	23925176	0.97
chr15	23925342	23928778	0.77	23928778	1.0	23928778	0.94	23925341	0.97	23928778	0.8
chr15	23926015	23926024	0.56	23907846	0.75	23926328	0.76	23926024	0.75	23926024	0.77
chr15	23928614	23928279	0.94	23919526	0.96	23927644	0.99	23927644	0.97	23922279	0.98
chr15	23928919	23928918	0.75	23921233	1.0	NA	NA	NA	NA	23921233	1.0
chr15	23935703	23935702	0.84	23934761	0.98	23935702	0.96	23935702	0.96	23934761	0.94
chr15	23937620	23937642	0.79	23933739	0.99	23934240	0.97	23934822	0.98	23933739	0.98
chr15	23942805	23942804	0.88	23942804	1.0	23942804	0.97	23942804	1.0	23942804	0.99
chr15	23943427	23945056	0.97	NA	NA	23943435	1.0	23945056	0.73	23945878	1.0
chr15	23945836	23945851	0.98	23945851	1.0	23945851	0.99	23945851	0.98	23945851	1.0
chr15	23949216	23949232	0.94	23949232	0.85	23949215	0.75	23949232	0.96	23949232	0.95
chr15	23950318	23950317	0.41	23950317	0.79	23950317	0.83	23950317	0.86	23950317	0.87
chr15	23955828	23953746	0.28	23955827	0.6	23958766	0.58	23955827	0.55	23955627	0.46
chr15	23959955	23959265	0.98	23964480	0.98	23958883	0.99	23958883	0.99	23958883	1.0
chr15	23964250	23964276	0.7	23955371	0.74	23971879	0.78	23971879	0.75	23971879	0.9
chr15	23964414	23962335	0.81	23958883	0.76	23964480	0.67	23964480	0.7	23960101	0.71
chr15	23965027	23962320	0.68	23962320	0.91	23962320	0.93	23962958	0.95	23962958	0.92
chr15	23968641	23962738	0.8	23966207	0.68	23968640	0.77	23966207	0.67	23968640	0.63
chr15	23969596	23962335	0.98	23961212	1.0	23969433	0.99	23964480	1.0	23969595	0.97
chr15	23970868	23958750	1.0	NA	NA	NA	NA	NA	NA	NA	NA
chr15	23971641	23971640	0.97	23971640	0.99	23971461	1.0	23971640	1.0	23971640	0.99
chr15	23974394	23974397	0.82	23974397	0.85	23976111	0.98	23974397	0.95	23974397	0.96
chr15	23975056	23947865	1.0	NA	NA	NA	NA	NA	NA	NA	NA
chr15	23977613	23973377	0.91	23973377	0.96	23973377	0.93	23977612	0.96	23976727	1.0
chr15	23980342	24004066	0.04	NA	NA	NA	NA	NA	NA	NA	NA
chr15	23981101	23967932	0.05	23934194	0.2	NA	NA	NA	NA	NA	NA
chr15	23981282	23981847	0.59	23975420	0.72	23975420	0.83	23980230	0.79	23976471	0.78
chr15	23985690	23985689	1.0	23985689	1.0	23976111	0.96	23985689	0.98	23985689	1.0
chr15	23986445	23985952	0.44	23976111	0.74	23976111	0.71	23985560	0.7	23977313	0.78
chr15	23987478	23987477	0.83	23987477	0.95	23987477	0.97	23987477	0.96	23987477	0.91
chr15	23989469	23989468	0.92	23989468	0.91	23989468	0.89	23989468	0.96	23989468	0.96
chr15	23992491	24002351	0.33	24023428	0.7	24005698	0.76	24023428	0.7	24023428	0.47
chr15	24000614	23989175	0.49	23990163	0.72	24000613	0.85	23994462	0.61	23990163	0.8
chr15	24000909	23991697	0.53	24025918	0.75	24000583	0.7	23991697	0.71	23990941	0.74
chr15	24008512	24039643	0.5	NA	NA	NA	NA	NA	NA	NA	NA
chr15	24014255	24014254	0.51	24014254	0.48	24014254	0.44	24014254	0.58	24014254	0.45
chr15	24016877	24016876	0.95	24016876	0.65	24016876	0.9	24016876	0.61	24016876	0.48
chr15	24021654	24055879	0.5	NA	NA	NA	NA	NA	NA	NA	NA
chr15	24025918	24006005	0.51	24004701	0.77	24016103	0.68	24009683	0.75	24004701	0.77
chr15	24026975	24022279	0.77	24022279	0.84	24022279	0.87	24023421	0.88	24022762	0.84
chr15	24028841	24006835	0.07	NA	NA	NA	NA	NA	NA	NA	NA
chr15	24031688	24031687	0.68	24033448	0.68	24031687	0.98	24033448	0.88	24033448	0.86
chr15	24036425	24036424	0.95	24036424	0.99	24036424	0.96	24036424	0.98	24036424	0.97
chr15	24041684	24041683	0.7	24041409	0.79	24041409	0.77	24041965	0.81	24044807	0.72
chr15	24042156	24041067	0.88	24033461	1.0	NA	NA	24041067	1.0	24033461	1.0
chr15	24050395	24050394	0.37	24050394	0.79	24050394	0.74	24050394	0.64	24050394	0.87
chr15	24054087	24051947	0.52	24060007	0.95	24054086	0.96	24054086	0.97	24054086	0.97
chr15	24056629	24046472	1.0	24043542	1.0	NA	NA	24046472	1.0	24043542	1.0
chr15	24058192	24058201	0.59	24058201	0.59	24058185	0.61	24058201	0.6	24058201	0.4
chr15	24058368	24052815	0.92	24058367	0.6	24058367	0.98	24058367	0.87	24058367	0.67
chr15	24059876	24055695	0.47	24059876	0.95	24059876	0.91	24059876	0.9	24059876	0.95
chr15	24060230	24060229	1.0	NA	NA	NA	NA	24022877	1.0	NA	NA
chr15	24069072	24065115	0.56	24065115	0.99	24065115	0.97	24065115	0.94	24065115	0.97
chr15	24070059	24075136	0.89	NA	NA	NA	NA	NA	NA	NA	NA
chr15	24072135	24072134	0.86	24072134	0.99	24070813	0.97	24072134	0.99	24070813	0.99
chr15	24072833	24072832	0.64	24037905	1.0	24044363	1.0	24066949	1.0	24072832	0.27
chr15	24079742	24088193	0.8	24079768	0.64	24077090	0.68	24079127	0.66	24079127	0.46
chr15	24086836	24086835	0.93	24086835	0.98	24086835	0.96	24086835	0.97	24086835	0.99
chr15	24496782	24496781	0.68	24489065	0.89	24496781	0.42	24517857	0.84	24479223	0.92
chr15	24580895	24554698	1.0	24580909	0.98	24564016	0.97	24564016	0.97	24577122	0.96
chr15	24583893	24583908	0.68	24583908	0.94	24583908	0.79	24583908	0.82	24583908	0.95
chr15	24588553	24582427	1.0	24582427	0.94	NA	NA	24539687	1.0	24585104	1.0
chr15	24591860	24591859	0.4	24591859	0.71	24591859	0.76	24591859	0.64	24591859	0.77
chr15	24602868	24598900	0.94	24596827	1.0	24596584	0.98	24596827	0.98	24601179	0.99
chr15	24616916	24617133	0.69	24605969	0.98	24616915	0.79	24616915	0.86	24616915	0.98
chr15	24619759	24617133	0.88	24605969	0.89	24617133	0.87	24613805	0.86	24617133	0.88
chr15	24623546	24623542	1.0	24623542	0.91	NA	NA	24623542	1.0	24623542	0.86
chr15	24624716	24613030	0.46	24605797	0.72	24607960	0.73	24621599	0.72	24609728	0.69
chr15	24626099	24582427	1.0	24608548	1.0	NA	NA	24626114	0.92	24585104	1.0
chr15	24643314	24612779	0.04	NA	NA	NA	NA	NA	NA	NA	NA
chr15	24647883	24647882	1.0	24634480	0.98	24647511	0.98	24638175	1.0	24639515	0.98
chr15	24649409	24642922	0.71	24654947	0.84	24636631	0.79	24636631	0.83	24654947	0.82
chr15	24659400	24657935	0.79	24658757	0.7	24657935	0.65	24632097	0.7	24658757	0.66
chr15	24671248	24677061	0.42	24670960	0.78	24671254	0.99	24670960	0.81	24671017	0.81
chr15	24672612	24672611	1.0	24624937	1.0	NA	NA	24624937	1.0	24712439	0.07
chr15	24679982	24677061	0.41	24677061	0.75	24680608	0.9	24681379	0.59	24677061	0.8
chr15	24680585	24680608	0.96	24677061	0.89	24680608	0.8	24680608	0.79	24680608	0.89
chr15	24681368	24680712	0.88	24681379	0.99	24681379	0.99	24680712	0.48	24677061	0.93
chr15	24681769	24679582	0.75	24679582	0.93	24679516	0.91	24679582	0.91	24679582	0.92
chr15	24685147	24697507	0.8	24657766	0.25	24685160	1.0	24690060	0.5	24731100	0.17
chr15	24693979	24693992	0.9	24693992	0.7	24693992	0.95	24693992	0.72	24693992	0.77
chr15	24695281	24693157	0.92	24689692	0.92	24712556	0.04	24690716	0.97	24686573	0.83
chr15	24700208	24700207	0.46	24700207	0.81	24700207	0.94	24700207	0.69	24700207	0.79
chr15	24712657	24728152	0.44	24700309	0.88	24697904	0.93	24697114	0.87	24700007	0.9
chr15	24719890	24719904	0.37	24727994	0.48	24697904	0.52	24719358	0.5	24719358	0.43
chr15	24725566	24722760	1.0	NA	NA	NA	NA	24722160	1.0	24679605	0.0
chr15	24727700	24715637	0.72	24727699	0.67	24727699	0.4	24697630	0.5	24727699	0.86
chr15	24734584	24734583	0.46	24734583	1.0	NA	NA	24734583	0.67	NA	NA
chr15	24739614	24735807	1.0	NA	NA	NA	NA	NA	NA	24704142	1.0
chr15	24744170	24742494	0.95	24742494	0.95	24743302	0.93	24740089	0.92	24739241	0.9
chr15	24744192	24742494	0.98	24742494	1.0	24743302	1.0	24740089	0.97	24739241	0.99
chr15	24757532	24757531	0.55	24775911	0.31	24757531	0.32	24757531	0.41	24757531	0.51
chr15	24759529	24753873	1.0	NA	NA	NA	NA	24748046	1.0	NA	NA
chr15	24760462	24745562	0.2	NA	NA	24740066	1.0	NA	NA	24753900	0.64
chr15	24767952	24784685	0.79	NA	NA	NA	NA	NA	NA	NA	NA
chr15	24770686	24775087	0.39	24738313	0.68	24770763	0.82	24775087	0.56	24771381	0.69
chr15	24772537	24772536	0.86	24772536	0.97	24767718	0.61	24772536	0.98	24782953	0.57
chr15	24773456	24772923	0.65	24773467	0.61	24764923	0.79	24747114	0.57	24774940	0.66
chr15	24778021	24778027	0.5	24778027	0.89	24778027	0.98	24778027	0.91	24778027	0.86
chr15	24779204	24779208	0.46	24779208	0.79	24779208	0.78	24779208	0.85	24779208	0.69
chr15	24779977	24779976	0.33	24779976	0.5	24826047	0.14	NA	NA	24773154	0.5
chr15	24780574	24773462	0.81	24769263	0.97	24748136	0.99	24748136	1.0	24780573	0.96
chr15	24781789	24778175	0.12	NA	NA	NA	NA	NA	NA	NA	NA
chr15	24790963	24791024	0.68	24791308	0.79	24792127	0.84	24791308	0.86	24790962	0.91
chr15	24794411	24794419	0.97	24794419	0.94	24794419	1.0	24794419	0.98	24794419	0.98
chr15	24797211	24797221	1.0	NA	NA	NA	NA	24834727	0.05	24797221	1.0
chr15	24798644	24798637	0.67	24798600	0.7	24797724	0.53	24804980	0.61	24798600	0.49
chr15	24800363	24800362	0.84	24800362	0.96	24800362	0.99	24800362	1.0	24800362	0.99
chr15	24803486	24803485	0.96	24803485	0.76	24803485	0.67	24803485	1.0	24803485	1.0
chr15	24803574	24803560	0.77	24803560	0.9	24801532	0.75	24803560	0.86	24801532	0.86
chr15	24804881	24804880	1.0	NA	NA	NA	NA	NA	NA	NA	NA
chr15	24808322	24808321	0.87	24803962	0.67	24803962	0.62	24807765	0.49	24808321	0.67
chr15	24811913	24811912	1.0	24811912	1.0	24811912	1.0	24811912	0.68	24811912	1.0
chr15	24817012	24817011	0.67	24817011	0.55	24817011	0.96	24817011	0.88	24817011	0.84
chr15	24820680	24820679	0.81	24820701	0.95	24797724	0.14	24795380	0.92	24820701	0.84
chr15	24821022	24821021	0.83	NA	NA	NA	NA	24821021	1.0	NA	NA
chr15	24822095	24822094	0.53	24824282	0.68	24829439	0.61	24822094	0.51	24829439	0.62
chr15	24827149	24876616	0.09	NA	NA	24827148	1.0	NA	NA	NA	NA
chr15	24827867	24827866	0.93	24827866	0.97	24826819	0.88	24826819	0.97	24828141	0.98
chr15	24832052	24832051	1.0	24862097	0.68	24796223	0.5	24832051	1.0	24832051	1.0
chr15	24837371	24837370	0.82	24828547	0.67	24829484	0.52	24837370	0.59	24837370	0.61
chr15	24837731	24837730	0.87	24833421	0.86	24837730	1.0	24837625	0.85	24837625	0.88
chr15	24843784	24859700	0.48	24859922	0.7	24848231	0.79	24859700	0.66	24859700	0.61
chr15	24843973	24843972	0.86	24843972	0.67	24841126	0.94	24845313	0.82	24843972	0.46
chr15	24844110	24844131	0.44	24842219	0.95	24842219	0.87	24844161	0.91	24840208	0.94
chr15	24845599	24825636	0.64	NA	NA	NA	NA	NA	NA	NA	NA
chr15	24846085	24846084	0.89	24843957	0.93	24846084	0.97	24846084	0.95	24843957	0.92
chr15	24850314	24850313	1.0	24850313	0.75	24850313	1.0	24850313	1.0	24850313	1.0
chr15	24850910	24850915	0.83	24802247	0.67	24850915	0.94	NA	NA	24850007	1.0
chr15	24853399	24853398	0.56	24853398	0.67	24853398	0.67	24853398	0.6	24853398	0.5
chr15	24855004	24855003	0.75	24843988	0.66	24855003	0.8	24840501	0.49	24844556	0.55
chr15	24864335	24867534	0.72	24864347	0.88	24864339	0.87	24864274	0.87	24864274	0.92
chr15	24865047	24864689	0.97	24864541	0.99	24865046	0.99	24864689	0.98	24865977	0.99
chr15	24867377	24866744	0.88	24865977	0.99	24867595	0.9	24868626	0.98	24867388	0.98
chr15	24868111	24867671	0.56	24867671	0.88	24867671	0.84	24867671	0.88	24868870	0.67
chr15	24874016	24874015	0.96	24874015	0.67	24875123	0.95	24874015	0.76	24874015	0.96
chr15	24876054	24878552	0.52	24876053	0.99	24874234	0.98	24876053	0.88	24876053	0.99
chr15	24877661	24881002	0.31	24885902	0.36	24875123	0.52	24877696	0.32	24875123	0.4
chr15	24877842	24877689	0.5	NA	NA	NA	NA	NA	NA	NA	NA
chr15	24884005	24884004	0.81	24884004	0.67	24884004	0.74	24884004	0.68	24884004	0.79
chr15	24885718	24885605	0.6	24889297	0.44	24883611	0.39	24889297	0.42	24889297	0.43
chr15	24888113	24888255	0.91	24888255	0.97	24888255	0.98	24888255	0.97	24888255	0.91
chr15	24891437	24934745	0.5	NA	NA	24891456	0.62	NA	NA	24891456	1.0
chr15	24892740	24892739	1.0	24892739	0.99	24892739	1.0	24892739	1.0	24892739	1.0
chr15	24894218	24894217	0.97	24894217	0.99	24894217	0.99	24894217	0.95	24894217	0.97
chr15	24895400	24895537	0.67	24895537	0.51	24895060	0.57	24895928	0.66	24895928	0.57
chr15	24898164	24898163	1.0	24868123	1.0	NA	NA	24898163	1.0	NA	NA
chr15	24898585	24898584	0.99	24898584	0.99	24898584	1.0	24898584	0.96	24898584	1.0
chr15	24904039	24904038	0.25	24904038	0.8	24904038	0.86	24904038	0.86	24904038	0.99
chr15	24904659	24904057	0.97	24904658	0.99	24904658	0.96	24904658	1.0	24904658	0.99
chr15	24905113	24904057	0.69	24904658	0.72	24905112	0.81	24904658	0.73	24904658	0.75
chr15	24905509	24905508	0.39	24903082	0.46	24905508	0.73	24903082	0.43	24903082	0.53
chr15	24907598	24907471	1.0	NA	NA	NA	NA	NA	NA	NA	NA
chr15	24914545	24918311	1.0	NA	NA	NA	NA	NA	NA	NA	NA
chr15	24916559	24924210	1.0	NA	NA	NA	NA	24867398	1.0	NA	NA
chr15	24919431	24916176	0.48	24921942	0.38	24919430	0.87	24921942	0.37	24919430	0.4
chr15	24924650	24924649	0.9	24924649	0.97	24924649	0.5	24924649	0.98	24924649	1.0
chr15	24925746	24925745	0.78	24924536	0.92	24925745	0.94	24925745	0.98	24925745	0.93
chr15	24930146	24934376	0.56	NA	NA	NA	NA	NA	NA	NA	NA
chr15	24930211	24930210	0.48	24930210	0.85	24930590	0.66	24930210	0.36	24930210	0.87
chr15	24930901	24930900	0.25	24930900	0.33	24930900	0.2	24904376	0.5	24930900	0.6
chr15	24932649	24932648	0.75	24934178	0.79	24932648	0.96	24931370	0.76	24934178	0.88
chr15	24933344	24933343	0.63	24933343	0.96	24933343	0.96	24933343	0.91	24933343	0.97
chr15	24935273	24933055	0.95	24935272	1.0	24935272	1.0	24932314	1.0	24935272	1.0
chr15	24936115	24936114	0.74	24936114	0.57	24936114	0.61	24936114	0.41	24936114	0.83
chr15	24937240	24937239	1.0	24937239	1.0	24937239	1.0	24937239	1.0	NA	NA
chr15	24938115	24938114	0.61	24937946	0.95	24937946	0.87	24937438	0.9	24937946	0.72
chr15	24939302	24939301	0.98	NA	NA	NA	NA	24939301	1.0	NA	NA
chr15	24939419	24939428	1.0	24939428	1.0	NA	NA	24939428	1.0	NA	NA
chr15	24939753	24939752	0.46	24944281	1.0	24939752	0.44	24938970	0.98	24938970	0.96
chr15	24940749	24937587	0.62	NA	NA	24940748	0.5	24940748	0.8	24940748	1.0
chr15	24941768	24941767	1.0	24941767	1.0	24941767	1.0	24941767	0.76	24941767	1.0
chr15	24943029	24943028	0.76	24943028	0.22	24943028	1.0	24951326	0.25	24943028	0.76
chr15	24943814	24943158	0.96	NA	NA	24923917	0.25	24943070	0.67	NA	NA
chr15	24948100	24948099	0.97	24948099	1.0	24948099	0.98	24948131	1.0	24948131	0.98
chr15	24949487	24949486	1.0	24949335	1.0	24949335	1.0	24949486	0.96	24949335	0.98
chr15	24949815	24948105	0.58	24901028	0.67	24949833	0.67	24960414	0.56	NA	NA
chr15	24951514	24951513	0.89	24951513	0.92	24951513	0.63	24951513	0.85	24951513	0.8
chr15	24958387	24965164	0.59	24958386	0.45	24958386	0.72	24931004	0.48	24958386	0.47
chr15	24961546	25010957	0.01	NA	NA	24922919	0.5	NA	NA	NA	NA
chr15	24963618	24963617	0.83	24963617	0.38	24963617	0.71	24963617	0.4	24963617	0.97
chr15	24964095	24964094	0.99	24949924	0.99	NA	NA	24964094	0.97	24964094	0.95
chr15	24967642	24966663	0.8	24967641	0.95	24967641	0.91	24966663	0.95	24967641	0.94
chr15	24972256	24972255	0.88	24972255	0.95	24971341	0.96	24971341	0.87	24972255	0.88
chr15	24981265	24937688	0.08	NA	NA	NA	NA	NA	NA	NA	NA
chr15	24982348	24982347	1.0	NA	NA	24975743	0.04	24982347	1.0	24951912	1.0
chr15	24983404	24983403	0.92	24983403	1.0	24983403	0.41	24983403	1.0	24983403	0.53
chr15	24985689	24985688	0.9	24981370	1.0	24985688	0.33	24949833	0.83	NA	NA
chr15	24986839	24984031	0.9	24979950	0.08	24986846	0.18	24974493	0.79	24986846	1.0
chr15	24992980	24992998	1.0	24979367	0.95	24993014	0.39	24979367	1.0	24984894	1.0
chr15	24995316	24995315	0.92	NA	NA	24995315	0.44	NA	NA	24995315	1.0
chr15	24997280	24997279	0.97	24997279	1.0	24997279	1.0	24950765	0.75	24997279	0.9
chr15	25003626	24998202	0.49	25003625	0.61	25003625	0.25	25003625	0.82	25003625	0.73
chr15	25007712	25007711	0.91	25007711	0.67	25007711	0.73	25007711	1.0	25007711	0.76
chr15	25010174	25010173	0.88	25010173	0.87	24998510	0.11	25010173	0.77	25010173	0.91
chr15	25014996	25014995	0.67	25014995	0.82	25014995	0.31	25008775	0.54	25014995	0.64
chr15	25023262	25008167	0.86	25023261	1.0	25023261	0.52	25023261	1.0	25023261	0.83
chr15	25028251	25028818	0.9	24979367	0.98	25028250	1.0	25049192	0.96	25027715	0.98
chr15	25034730	25034729	0.87	25034729	0.45	25034729	0.67	25034729	0.96	25034729	0.8
chr15	25041760	25041759	0.89	25041759	0.45	25041759	0.69	25041759	0.71	25041759	0.43
chr15	25049674	25049673	1.0	25049673	0.9	25049673	1.0	25049673	1.0	25049673	1.0
chr15	25050735	25051726	0.76	25050735	0.28	25035880	0.27	25041128	0.47	25027715	0.5
chr15	25053548	25059964	0.79	25004955	0.78	25030337	0.26	25040113	0.84	25027715	0.96
chr15	25056212	25056211	1.0	NA	NA	NA	NA	NA	NA	NA	NA
chr15	25057879	25057878	1.0	NA	NA	NA	NA	NA	NA	NA	NA
chr15	25058897	25058897	0.57	25058897	0.96	25057479	0.93	25058897	0.88	25058897	0.92
chr15	25061683	25058191	0.8	25012015	0.63	25061683	0.59	25040113	0.82	25027715	0.77
chr15	25066076	25066075	1.0	NA	NA	NA	NA	NA	NA	25059255	1.0
chr15	25069811	25086594	0.66	25079530	0.69	25069847	0.71	25048614	0.51	25069847	0.51
chr15	25072448	25049470	0.6	25022471	0.62	25072446	0.21	25050735	0.68	25049470	0.7
chr15	25074141	25081548	0.55	25074140	0.5	25074140	0.61	25074140	0.72	25074140	0.55
chr15	25096250	25109152	0.58	25096037	0.8	25096037	0.88	25105327	0.68	25078994	0.79
chr15	25100278	25095775	0.52	25053568	0.94	25050690	0.6	25079201	0.73	25100277	0.91
chr15	25101175	25101185	0.81	25101185	1.0	25103679	0.1	25101185	1.0	25101185	0.86
chr15	25102024	25100108	0.88	25090414	0.7	25072972	0.38	25083148	0.78	25081548	0.89
chr15	25103117	25105327	0.63	25105327	0.59	25105327	0.93	25105327	0.82	25105327	0.75
chr15	25108285	25108284	0.9	25108284	0.64	25108284	1.0	25108284	0.8	25108284	0.76
chr15	25115551	25116052	0.59	25115550	0.66	25071051	0.62	25099999	0.22	25115550	0.49
chr15	25117099	25117098	0.65	25113429	0.54	25159129	0.11	25113429	0.51	25067765	0.26
chr15	25118221	25118227	0.9	25090414	0.96	25096600	0.63	25069931	0.92	25099879	0.99
chr15	25122105	25154275	0.05	NA	NA	NA	NA	NA	NA	NA	NA
chr15	25128879	25128878	0.98	25128878	0.99	25128878	1.0	25128878	1.0	25128878	0.95
chr15	25129192	25129191	0.91	25129191	0.99	25129191	0.97	25129191	1.0	25129191	0.98
chr15	25129543	25129542	0.56	25129542	0.55	25129542	0.86	25129542	0.88	25129542	0.68
chr15	25144985	25144984	1.0	25144984	1.0	25099351	1.0	25144984	1.0	25144984	1.0
chr15	25147910	25147909	0.8	25147909	0.51	25147909	0.86	25147909	0.76	25147909	0.94
chr15	25164560	25164559	0.98	25164559	1.0	NA	NA	25164559	0.79	25164559	0.33
chr15	25166663	25166662	0.74	25168411	0.89	25166662	0.35	25168411	0.83	25169880	0.83
chr15	25206817	25206809	0.97	NA	NA	NA	NA	25206809	1.0	NA	NA
chr15	25261750	25249646	0.3	25268988	0.33	25248141	0.3	25214367	0.42	25212513	0.54
chr15	25262238	25254148	0.64	25262237	0.64	25262237	0.41	25243641	0.54	25262237	0.54
chr15	25272139	25272138	0.96	25272138	0.97	25294765	0.5	25272138	0.91	25272138	0.95
chr15	25272848	25272847	0.49	NA	NA	NA	NA	NA	NA	25243436	0.07
chr15	25275945	25260621	0.75	25260621	0.86	25275944	0.98	25275944	0.82	25275944	0.87
chr15	25276133	25276133	0.56	25275326	0.44	25276133	0.37	25276133	0.44	25276133	0.43
chr15	25276420	25276419	0.99	25276419	0.95	25228510	0.01	25276419	0.65	25276419	0.72
chr15	25277858	25277857	0.93	25277857	0.46	25277857	0.67	25277857	0.76	25277857	0.67
chr15	25281621	25281620	0.8	25238454	0.67	25281109	1.0	25281620	0.79	25280106	0.92
chr15	25282209	25282263	0.42	25282720	0.24	25282333	0.41	25282263	0.27	25282333	0.15
chr15	25286071	25282931	0.35	25286070	0.41	25286070	0.66	25240618	0.34	25286070	0.64
chr15	25286263	25294829	0.82	25286262	0.99	25286262	0.93	25286262	0.97	25286262	0.83
chr15	25288157	25288156	0.98	25288156	0.98	25287971	0.99	25288156	0.98	25288156	0.94
chr15	25298173	25306622	0.33	NA	NA	NA	NA	NA	NA	NA	NA
chr15	25299369	25306538	0.64	25299368	0.6	25292420	0.47	25315758	0.53	25299368	0.6
chr15	25299875	25311520	1.0	NA	NA	NA	NA	NA	NA	NA	NA
chr15	25299901	25299900	0.97	25299900	0.83	25290094	0.79	25299900	1.0	25299900	1.0
chr15	25301890	25295662	0.95	25301889	0.91	25301889	0.69	25301889	0.97	25301889	0.95
chr15	25307093	25307092	0.62	25307092	0.8	25307092	0.88	25307092	0.77	25307092	0.9
chr15	25307713	25308224	0.75	25307712	0.73	25307712	0.89	25290546	0.69	25307612	0.73
chr15	25310871	25310870	0.84	25310870	0.92	25310870	0.25	25310870	0.99	25310870	0.7
chr15	25311836	25311835	1.0	NA	NA	NA	NA	NA	NA	NA	NA
chr15	25315707	25286070	0.02	25328444	0.25	25282222	1.0	25333386	0.33	NA	NA
chr15	25317654	25317653	0.96	25317653	0.93	25363667	0.57	25317653	0.95	25317653	0.78
chr15	25319225	25319224	0.68	25293781	0.79	25320423	0.67	25343740	0.7	25343740	0.72
chr15	25320508	25319620	0.83	25320507	0.64	25320507	0.63	25319620	0.77	25282333	0.64
chr15	25333897	25333896	0.67	25331756	0.87	25333896	0.97	25334699	0.86	25331756	0.91
chr15	25334606	25334605	0.6	25334605	0.61	25334699	0.92	25334605	0.69	25335010	0.75
chr15	25336556	25336555	0.99	25336555	1.0	25336555	0.98	25335010	1.0	25336555	1.0
chr15	25337680	25337686	0.73	25337682	1.0	25333997	0.21	25337686	1.0	25337679	0.5
chr15	25341075	25341074	0.87	25341074	0.98	25341074	0.17	25341074	0.97	25341074	0.96
chr15	25341784	25340866	0.28	25331314	0.84	25341783	0.26	25341783	0.68	25295662	0.64
chr15	25342636	25342640	0.99	25342640	1.0	25312894	0.08	25324453	1.0	25295662	1.0
chr15	25345566	25332768	0.94	25329948	0.95	25349914	0.87	25329948	0.89	25295662	0.94
chr15	25347707	25347706	0.56	NA	NA	NA	NA	NA	NA	25347706	1.0
chr15	25347797	25340875	0.25	NA	NA	NA	NA	NA	NA	NA	NA
chr15	25347814	25367043	0.25	NA	NA	NA	NA	NA	NA	NA	NA
chr15	25350300	25350481	0.98	25350299	0.98	25350282	0.5	25324453	0.97	25302158	0.84
chr15	25352192	25320890	0.2	25397264	0.33	NA	NA	NA	NA	NA	NA
chr15	25359419	25355418	0.4	25359418	0.29	25321499	0.33	25396684	0.26	25364645	0.2
chr15	25361127	25364645	0.54	25361126	0.39	25361126	0.19	25342443	0.69	25361126	0.29
chr15	25364037	25364036	0.31	25364036	0.27	25364036	0.21	25364036	0.3	25364036	0.28
chr15	25376644	25418800	0.12	25337067	0.04	NA	NA	25368890	1.0	NA	NA
chr15	25376667	25376666	0.96	NA	NA	25376666	1.0	25339138	0.33	NA	NA
chr15	25389262	25383288	0.94	25339735	0.8	25389261	1.0	25389261	0.55	NA	NA
chr15	25389889	25387349	0.94	25367327	0.76	25368780	1.0	25389888	0.9	25387349	0.96
chr15	25390940	25390939	0.61	25377972	0.94	25377972	0.91	25390939	0.95	25377972	0.98
chr15	25396787	25399754	0.96	NA	NA	25396786	0.5	NA	NA	25396786	0.33
chr15	25399739	25367327	0.83	25407678	0.99	25395971	0.94	25399739	1.0	25399739	0.91
chr15	25403436	25403435	0.63	25403435	0.82	25403435	0.5	25355883	0.86	25355318	1.0
chr15	25406688	25390864	0.69	25407678	0.79	25402244	0.93	25406688	0.74	25406688	0.71
chr15	25406855	25406856	0.76	25406856	0.85	25406856	0.58	25406856	0.91	25406856	0.55
chr15	25409524	25409523	1.0	25389890	1.0	25387348	0.33	25361498	1.0	25398939	0.94
chr15	25411598	25399754	0.75	25411597	1.0	25411597	0.34	25404219	0.94	25404219	0.5
chr15	25411616	25399754	0.7	25411597	1.0	25411597	0.34	25404219	0.94	25404219	0.5
chr15	25422813	25422812	0.79	25422812	0.84	25402244	0.93	25389888	0.68	25422812	0.85
chr15	25426828	25426827	0.97	25425974	1.0	NA	NA	25380190	0.71	25398939	1.0
chr15	25429687	25429686	1.0	NA	NA	NA	NA	NA	NA	NA	NA
chr15	25431339	25413634	0.91	NA	NA	25398806	0.04	25381585	1.0	25431338	1.0
chr15	25433194	25431456	0.85	25431456	0.92	25435231	0.13	25431456	0.97	25398939	0.96
chr15	25435231	25435231	0.36	25435231	0.46	25435231	0.9	25435231	0.6	25435231	0.83
chr15	25439358	25452360	0.48	25440750	0.82	25439357	0.53	25452360	0.62	25439357	0.62
chr15	25439846	25449173	0.64	25439858	0.49	25439858	0.61	25441391	0.35	25439858	0.51
chr15	25441065	25441064	0.56	25441064	0.93	25441064	0.97	25401680	0.89	25441064	1.0
chr15	25456787	25454678	1.0	25454678	0.97	25456801	0.98	25454678	0.98	25454678	1.0
chr15	25459260	25459259	0.69	25459259	0.84	25459281	0.98	25459259	0.84	25459259	0.88
chr15	25461567	25461566	1.0	25420493	1.0	NA	NA	25420493	1.0	NA	NA
chr15	25464022	25461248	0.99	25464021	0.99	25464021	1.0	25464021	1.0	25449892	0.97
chr15	25476280	25476279	0.99	25476279	1.0	25476279	1.0	25454460	0.64	25476279	0.75
chr15	25478741	25478746	0.96	25478746	0.85	25478746	1.0	25478746	0.97	25478120	0.93
chr15	25479085	25479084	0.61	25479084	0.65	25478746	0.93	25479084	0.77	25478120	0.88
chr15	25484270	25483688	1.0	25482628	0.99	25482967	0.94	25483688	1.0	25482967	0.99
chr15	25498980	25499835	0.97	25482284	1.0	NA	NA	25498979	1.0	25527999	0.11
chr15	25500304	25458907	1.0	NA	NA	NA	NA	25500303	1.0	NA	NA
chr15	25502946	25492810	0.57	25502828	0.44	25502945	0.41	25491939	0.44	25502828	0.34
chr15	25510801	25510809	0.72	25510809	0.78	25510809	0.96	25510809	0.96	25510809	0.87
chr15	25513970	25513978	1.0	NA	NA	NA	NA	NA	NA	25513978	1.0
chr15	25516065	25516064	0.52	25516064	0.64	25516023	0.72	25516064	0.67	25516023	0.65
chr15	25517606	25517605	0.97	25517605	0.99	25517605	1.0	25517605	0.99	25517605	0.99
chr15	25522943	25522942	0.95	25522942	0.89	25522942	0.74	25522942	0.9	25522942	0.71
chr15	25527939	25527938	0.92	25572847	0.05	NA	NA	25527938	1.0	NA	NA
chr15	25530472	25531716	0.89	25530012	0.98	25528585	0.98	25531716	0.93	25530012	0.97
chr15	25533882	25533881	0.33	25533881	0.39	25533881	0.43	25533881	0.39	25533881	0.42
chr15	25543795	25543794	0.89	25543794	0.97	25543794	0.97	25543794	0.55	25542909	0.55
chr15	25546834	25546833	0.67	25546766	0.96	25546833	0.95	25546833	0.8	25546766	0.73
chr15	25551276	25551275	0.99	25551275	0.85	25551275	1.0	25551022	0.95	25551275	1.0
chr15	25551817	25551847	0.58	25550838	0.62	25555960	0.31	25550838	0.42	25551022	0.38
chr15	25551848	25551022	0.98	25550838	0.91	25551832	1.0	25551022	0.89	25551022	0.69
chr15	25553859	25554015	0.96	25553858	0.97	25553858	0.99	25553858	0.99	25553858	0.98
chr15	25561479	25561478	1.0	25561478	1.0	25561478	1.0	NA	NA	25561478	1.0
chr15	25562860	25562867	1.0	NA	NA	NA	NA	25562867	1.0	NA	NA
chr15	25567273	25567986	0.43	25567369	0.59	25567369	0.64	25565303	0.58	25567369	0.58
chr15	25579151	25577787	0.82	25573733	0.83	25579199	0.86	25573733	0.88	25576113	0.83
chr15	25581315	25581314	1.0	25573969	0.25	NA	NA	NA	NA	25581314	0.83
chr15	25582323	25582322	0.98	25582322	0.78	25582322	1.0	25582322	0.86	25582322	0.93
chr15	25583835	25583834	0.56	25583834	0.79	25583709	0.85	25583834	0.84	25583709	0.75
chr15	25587168	25567311	0.95	25587167	1.0	25582796	0.09	25572847	0.75	25572847	1.0
chr15	25591702	25591090	0.47	25589409	0.76	25591090	0.89	25591090	0.8	25591090	0.72
chr15	25594779	25594778	0.45	25594778	0.68	25594778	0.5	25579534	0.37	25594778	0.57
chr15	25597571	25589592	1.0	NA	NA	NA	NA	NA	NA	NA	NA
chr15	25597583	25589592	1.0	NA	NA	NA	NA	NA	NA	NA	NA
chr15	25597891	25597890	0.6	25597890	0.76	25597890	0.78	25597890	0.69	25597890	0.74
chr15	25598776	25598775	0.94	25597489	0.82	25598775	0.56	25597489	1.0	25597489	0.84
chr15	25599115	25599382	0.48	25599004	0.84	25597890	0.83	25599333	0.65	25599129	0.82
chr15	25606370	25606369	0.9	25602508	0.93	25602826	0.62	25606369	0.96	25606369	0.89
chr15	25617021	25568317	0.17	NA	NA	25640849	0.1	NA	NA	NA	NA
chr15	25625741	25625754	0.94	25624863	0.66	25625754	0.85	25625754	0.79	25625754	0.79
chr15	25629545	25629543	0.85	25629543	1.0	25629543	0.98	25629543	0.98	25629543	0.99
chr15	25631532	25631552	0.66	25631552	0.6	25636581	0.73	25631552	0.66	25631552	0.55
chr15	25631724	25624453	0.02	NA	NA	25591701	0.01	NA	NA	25645770	0.5
chr15	25641744	25689925	0.5	NA	NA	NA	NA	NA	NA	NA	NA
chr15	25643472	25643472	0.85	25643472	0.65	25643472	0.84	25643472	0.68	25643472	0.81
chr15	25647680	25647539	0.89	25645922	1.0	25647539	0.79	25647539	0.97	25645922	0.96
chr15	25651596	25651595	0.81	25613355	0.87	25607734	1.0	25651595	0.86	25651595	1.0
chr15	25653065	25653121	0.83	NA	NA	25653064	0.92	25648210	1.0	25675941	0.22
chr15	25663377	25663376	0.62	25663376	0.77	25663376	0.8	25663376	0.82	25662543	0.59
chr15	25663532	25663531	0.95	25663531	0.99	25663531	0.97	25663531	0.91	25663531	0.9
chr15	25668465	25668408	0.23	25667907	0.62	25668159	0.3	25667907	0.31	25667907	0.54
chr15	25669676	25669712	0.14	25669716	0.17	25669712	0.35	25668159	0.26	25669675	0.26
chr15	25681167	25681178	1.0	25681178	0.97	25681178	0.98	25681039	0.99	25681178	1.0
chr15	25682054	25682246	0.9	25682246	0.96	25681039	0.9	25681039	0.94	25681178	0.97
chr15	25685825	25685156	0.59	25685156	0.89	25685156	0.87	25685156	0.93	25685156	0.8
chr15	25693020	25693019	0.75	25693019	1.0	NA	NA	NA	NA	25691637	1.0
chr15	25700930	25700929	0.61	25700929	0.97	25700929	1.0	25700929	0.88	25700929	1.0
chr15	25703358	25703357	1.0	NA	NA	NA	NA	NA	NA	25703357	0.25
chr15	25705441	25705455	0.96	25705455	0.95	25705455	0.74	25705455	0.98	25705455	0.98
chr15	25714965	25715199	0.69	25715482	0.75	25710659	0.88	25705454	0.69	25715199	0.66
chr15	25720569	25720578	0.96	25720578	0.71	25720578	0.95	25720578	1.0	25720578	1.0
chr15	25721543	25726308	0.4	25721373	0.26	25720987	0.55	25718060	0.31	25720987	0.53
chr15	25723346	25723365	0.99	25723365	0.82	25722002	0.76	25723365	0.79	25723365	0.84
chr15	25726440	25726447	0.93	25726447	0.98	25726447	0.99	25726447	0.95	25726447	0.97
chr15	25726888	25726897	0.58	25726897	0.89	25726897	0.91	25726897	0.95	25726897	0.94
chr15	25727057	25726823	0.6	25726935	0.75	25727055	0.74	25726935	0.76	25727055	0.73
chr15	25730137	25729149	0.52	25730136	0.39	25730136	0.53	25730151	0.28	25729261	0.39
chr15	25735004	25735003	0.91	25735003	0.92	25735003	0.89	25735003	0.94	25735003	0.93
chr15	25735342	25735341	0.87	25735341	1.0	25735341	1.0	25735341	0.96	25731326	1.0
chr15	25744327	25744382	0.85	NA	NA	25714279	0.33	NA	NA	25744382	1.0
chr15	25747288	25747287	0.92	25752098	0.68	25747287	0.87	25745757	0.93	25752098	0.54
chr15	25748901	25748900	0.9	25748900	0.76	25748900	1.0	25748900	0.95	25748900	0.95
chr15	25750704	25749850	0.56	25750704	0.94	25750704	0.93	25750704	0.94	25750704	0.95
chr15	25753745	25753781	0.71	25753781	1.0	25753781	1.0	25753781	1.0	25753781	1.0
chr15	25759802	25759801	0.66	25759801	0.79	25759801	0.76	25759801	0.76	25759801	0.78
chr15	25759969	25759968	0.96	25759968	0.99	25759968	0.99	25759968	1.0	25759968	0.99
chr15	25760831	25807824	1.0	25807824	0.08	NA	NA	NA	NA	NA	NA
chr15	25768471	25727757	1.0	25768470	1.0	NA	NA	25768470	0.9	25768470	1.0
chr15	25768684	25768683	0.34	25768540	0.62	25777782	0.41	25777782	0.57	25777782	0.65
chr15	25771754	25771753	0.89	NA	NA	25771753	0.62	25771753	0.93	25771753	1.0
chr15	25773818	25778405	0.6	25774789	0.7	25772396	0.79	25778405	0.64	25774789	0.75
chr15	25774040	25774039	0.87	25772780	0.93	25774039	0.98	25774039	0.63	25772780	0.94
chr15	25774577	25776397	0.74	25772357	0.82	25778405	0.96	25772357	0.8	25772357	0.78
chr15	25777059	25776240	0.48	25776609	0.62	25778496	0.63	25771434	0.46	25771434	0.56
chr15	25777603	25777602	1.0	NA	NA	NA	NA	NA	NA	NA	NA
chr15	25777766	25778405	0.62	25773085	0.61	25773085	0.74	25778405	0.74	25773085	0.91
chr15	25778497	25778496	0.77	25780065	0.9	25780065	0.87	25780065	0.81	25780065	0.8
chr15	25779845	25776822	0.63	25777782	0.56	25779991	0.81	25778496	0.56	25777778	0.69
chr15	25781655	25781668	0.8	25776310	0.27	25779111	0.97	25781668	0.53	25781668	0.81
chr15	25783006	25783005	1.0	NA	NA	NA	NA	25795668	0.5	NA	NA
chr15	25784922	25784921	0.97	25784921	0.92	25784921	0.56	25784921	0.54	25784921	0.64
chr15	25786792	25786775	0.7	25790270	0.87	25787803	0.81	25790270	0.87	25787803	0.87
chr15	25789565	25790270	0.63	25790270	0.83	25787803	0.77	25790270	0.79	25787803	0.72
chr15	25791355	25791354	0.69	NA	NA	NA	NA	25791354	1.0	NA	NA
chr15	25804210	25800870	0.03	25781228	0.03	25804277	0.98	NA	NA	25804277	1.0
chr15	25804423	25804425	0.99	25804425	0.95	25804425	0.96	25804425	0.94	25804425	0.86
chr15	25806313	25806438	0.97	25806327	1.0	25806327	0.99	25806327	1.0	25806327	0.98
chr15	25807813	25807824	0.98	25807824	0.88	25806438	0.98	25806816	0.89	25807469	0.94
chr15	25810014	25810422	0.66	25809219	0.8	25808155	0.58	25809075	0.79	25809986	0.74
chr15	25821391	25820433	0.96	25821627	0.92	25820433	0.92	25820433	0.91	25820511	0.93
chr15	25824474	25824817	0.88	25816980	0.26	25822220	0.85	25824817	0.58	25824473	0.94
chr15	25824560	25824606	0.87	25824606	0.95	25824606	0.94	25824606	0.94	25824606	0.85
chr15	25825022	25850303	0.6	NA	NA	NA	NA	NA	NA	NA	NA
chr15	25832566	25832565	1.0	25832565	1.0	25832565	1.0	25832565	1.0	NA	NA
chr15	25841280	25840449	0.76	25840449	0.82	25841279	0.63	25840449	0.77	25839276	0.79
chr15	25841585	25840440	0.45	25841584	0.75	25841584	0.87	25841584	0.53	25841584	0.74
chr15	25842726	25842725	1.0	NA	NA	25842725	0.56	25842725	0.67	25828116	0.25
chr15	25845315	25844490	0.4	25843204	0.68	25845328	0.63	25847225	0.67	25845328	0.48
chr15	25848128	25848127	0.76	25858928	0.25	25836152	0.8	25849195	0.4	25848127	1.0
chr15	25849846	25849845	0.99	25849845	1.0	25849845	1.0	25849845	1.0	25849845	0.64
chr15	25850220	25850219	0.25	25850219	0.25	25826450	0.33	NA	NA	NA	NA
chr15	25850629	25850646	0.95	NA	NA	NA	NA	25850627	0.64	25813760	1.0
chr15	25851364	25803381	0.28	25859625	0.33	25885262	0.01	25814729	0.5	25815967	0.5
chr15	25853944	25853953	0.98	25853953	0.93	25853953	1.0	25853953	0.97	25853953	0.94
chr15	25855062	25852797	0.48	25853390	0.84	25854378	0.48	25857456	0.45	25854552	0.61
chr15	25855541	25855280	0.79	25857947	0.33	25854484	0.9	25854484	0.72	25854484	0.55
chr15	25856756	25888617	0.5	NA	NA	25856762	1.0	NA	NA	NA	NA
chr15	25868340	25867478	0.82	25869263	0.63	25869263	0.58	25869263	0.56	25865678	0.62
chr15	25868953	25868973	0.94	25868952	1.0	25868952	0.98	25868973	0.99	25868973	0.98
chr15	25869420	25869511	0.9	25869511	0.76	25873336	0.62	25869534	0.65	25869511	0.84
chr15	25873953	25873913	0.93	25871883	0.8	25871464	0.89	25873913	0.93	25873913	0.75
chr15	25874778	25874777	0.25	25874777	0.61	25872891	0.48	25874777	0.69	25873975	0.46
chr15	25875325	25875403	0.74	25875314	0.79	25875314	0.96	25875314	0.83	25875314	0.88
chr15	25879149	25879150	0.65	25879176	0.79	25879176	0.74	25879176	0.69	25879176	0.7
chr15	25885027	25885026	0.95	25885026	0.99	25885026	0.99	25885026	0.96	25885026	0.98
chr15	25885460	25908223	1.0	NA	NA	NA	NA	NA	NA	NA	NA
chr15	25887652	25887651	1.0	25887651	0.96	25851537	1.0	25887651	1.0	25887651	0.56
chr15	25888849	25888848	0.59	25888848	0.98	25888848	0.83	25888848	0.94	25888148	0.99
chr15	25889205	25889204	0.97	25889204	1.0	25889204	0.89	25887519	1.0	25889204	0.73
chr15	25895457	25907133	0.5	NA	NA	NA	NA	25846115	0.5	NA	NA
chr15	25896871	25896870	0.53	25896870	0.84	25896870	0.86	25896870	0.86	25896870	0.83
chr15	25899439	25899438	0.81	25899438	0.7	25899438	0.67	25899438	0.78	25899438	0.63
chr15	25900406	25900405	0.72	25900405	0.89	25900405	1.0	25900405	0.7	25900405	0.87
chr15	25901830	25901829	0.67	25901829	0.91	25901829	0.93	25901829	0.85	25901829	0.97
chr15	25906385	25906044	0.58	25906044	0.99	25906121	0.98	25906044	0.96	25906121	0.99
chr15	25907418	25903456	0.5	NA	NA	NA	NA	NA	NA	NA	NA
chr15	25907681	25907429	0.75	25907675	0.99	25907675	1.0	25907675	0.97	25864541	1.0
chr15	25907705	25907429	0.8	25875109	1.0	NA	NA	25875109	0.67	NA	NA
chr15	25908581	25908583	0.99	25908583	0.99	25908582	0.93	25908583	0.99	25908583	0.97
chr15	25910514	25910515	0.95	25910414	0.97	25910518	0.97	25910515	0.94	25910414	0.99
chr15	25913534	25913533	0.71	25916240	0.95	25913533	0.85	25913533	0.67	25916240	0.67
chr15	25913570	25924679	0.06	NA	NA	NA	NA	NA	NA	NA	NA
chr15	25913690	25913356	0.2	25915336	0.75	25915336	0.8	25915336	0.57	25915336	0.75
chr15	25913732	25913631	0.75	25914301	0.82	25914301	0.83	25914301	0.86	25914301	0.76
chr15	25915198	25915225	0.78	25915772	0.74	25915772	0.74	25915772	0.81	25915225	0.88
chr15	25915895	25915894	0.63	25915894	0.78	25915894	0.94	25915894	0.87	25915894	0.84
chr15	25916260	25916268	0.53	25915145	0.86	25915145	0.97	25915145	0.81	25915145	0.81
chr15	25918109	25918108	0.86	25917613	0.07	25918108	1.0	25918108	1.0	25918108	1.0
chr15	25919873	25905632	0.38	25913533	0.65	NA	NA	25916483	0.38	25913533	0.49
chr15	25921012	25921011	0.73	25921011	0.96	25921011	1.0	25921011	0.93	25921011	0.85
chr15	25923755	25914461	0.82	NA	NA	25923754	1.0	25923754	1.0	NA	NA
chr15	25925288	25925287	0.36	25915336	0.91	25915336	0.94	25915336	0.84	25915336	0.89
chr15	25926138	25919607	0.7	25919607	0.7	25923712	0.79	25919607	0.79	25919607	0.83
chr15	25928722	25928721	1.0	NA	NA	NA	NA	NA	NA	NA	NA
chr15	25936474	25936470	0.41	25936470	0.57	25936470	0.47	25936470	0.49	25936470	0.5
chr15	25940277	25940276	0.95	25892192	0.2	25923730	1.0	25940276	1.0	25907624	1.0
chr15	25941409	25941408	0.96	25941408	0.94	25941408	1.0	25941408	0.92	25941408	0.89
chr15	25942223	25942222	0.37	25942222	0.76	25942222	0.84	25942222	0.77	25942222	0.8
chr15	25944863	25944862	0.82	25944862	0.72	25944862	0.81	25944862	0.65	25944862	0.7
chr15	25945067	25944519	0.6	25943222	0.84	25944519	0.88	25943476	0.78	25944519	0.76
chr15	25951197	25952936	0.96	25942789	1.0	NA	NA	25952936	0.85	NA	NA
chr15	25953442	25951284	0.9	25949754	0.99	25949190	0.93	25951284	0.97	25953235	0.95
chr15	25953887	25951284	0.84	25949754	0.74	25949190	0.93	25951284	0.81	25953235	0.88
chr15	25957530	25934860	0.25	NA	NA	25957534	1.0	NA	NA	NA	NA
chr15	25958082	25958081	0.91	25958081	0.95	25958081	0.65	25958081	0.97	25961442	0.7
chr15	25958166	25957815	0.96	NA	NA	25945417	1.0	25910123	1.0	25938698	1.0
chr15	25962033	25952936	0.39	25962035	0.94	25962035	0.98	25962035	0.8	25950490	0.89
chr15	25962544	25962578	0.69	25962293	0.78	25962545	0.94	25961522	0.76	25962578	0.89
chr15	25965682	25965681	0.6	25965681	0.64	25965681	0.8	25965681	0.65	25965692	0.66
chr15	25967608	25967607	0.42	25967607	0.96	25967688	0.96	25967607	0.92	25967607	0.85
chr15	25967797	25967810	0.26	25974047	0.47	25969321	0.38	25974987	0.34	25972944	0.32
chr15	25969316	25969316	0.46	25974953	0.52	25974953	0.46	25974953	0.4	25974953	0.49
chr15	25975063	25975062	0.78	25975062	0.91	25975062	0.72	25975062	0.97	25975062	0.82
chr15	25975169	25975168	1.0	NA	NA	NA	NA	NA	NA	NA	NA
chr15	25976251	25978332	0.82	NA	NA	25976250	0.5	25926447	1.0	NA	NA
chr15	25977156	25977155	0.5	NA	NA	25977155	1.0	NA	NA	NA	NA
chr15	25982513	25982512	0.23	25982512	0.53	25982512	0.54	25935139	0.57	25982512	0.85
chr15	25984731	25939122	0.01	NA	NA	NA	NA	NA	NA	NA	NA
chr15	25988604	25988584	0.5	25988584	0.91	25987525	0.89	25988584	0.87	25988984	0.89
chr15	25991798	25991797	0.66	25991806	0.84	25991806	0.66	25991806	0.74	25991806	0.72
chr15	25993457	25993456	0.65	NA	NA	25992975	0.92	25993456	0.6	25993456	1.0
chr15	25993939	25991311	0.96	25991880	0.96	25993971	1.0	25990962	0.66	25991311	0.96
chr15	25996516	25996522	0.98	25996522	0.96	25996522	0.97	25996522	0.91	25996522	0.97
chr15	25997799	25997798	0.44	25997813	0.88	25997813	0.53	25997813	0.86	25997813	0.87
chr15	25999018	25999026	0.88	25999026	0.82	25997255	0.98	25997255	0.84	25999026	0.89
chr15	25999161	25999160	0.62	25997339	0.91	25997753	0.78	25997255	0.87	25997753	0.82
chr15	25999213	25997471	0.64	NA	NA	NA	NA	NA	NA	25956768	0.5
chr15	26002605	26002604	0.79	26002604	0.96	26002604	0.77	26002604	0.83	26002604	0.75
chr15	26003657	25999160	0.05	26009923	0.1	26017214	0.11	25991036	0.14	26014416	0.22
chr15	26006829	26016231	0.35	26004953	0.42	26006828	0.78	26006828	0.41	26004953	0.66
chr15	26009559	26008075	0.58	26011610	0.83	26011610	0.74	26007300	0.77	26007300	0.65
chr15	26021359	26021358	0.82	26021358	0.8	NA	NA	26021358	1.0	NA	NA
chr15	26023115	26023119	0.46	26026472	0.52	26023119	0.81	26023119	0.45	26023119	0.91
chr15	26025992	26025991	0.88	26025991	0.94	26025991	0.88	26025991	0.97	26025991	0.95
chr15	26027957	26027956	0.56	26027956	0.89	26027956	0.83	26027956	0.91	26027956	0.64
chr15	26031671	26031932	0.79	26031879	0.98	26031670	0.96	26031932	0.91	26031670	0.99
chr15	26037038	26049916	0.25	26032360	0.49	26036420	0.63	26032360	0.34	26035791	0.63
chr15	26039348	26039343	0.88	26039347	0.61	25999443	0.02	26039347	0.73	26039347	0.75
chr15	26044751	26044750	0.97	26044750	0.66	26045006	0.97	26045424	0.99	26044750	0.98
chr15	26047882	26047881	1.0	NA	NA	26034393	0.25	NA	NA	26047881	1.0
chr15	26049049	26042778	1.0	NA	NA	NA	NA	26024343	1.0	NA	NA
chr15	26049267	26049916	0.77	26049266	0.95	26049266	0.98	26049916	0.53	26049266	0.96
chr15	26051588	26051592	0.99	NA	NA	NA	NA	26051592	1.0	26021675	1.0
chr15	26054495	26046102	0.2	NA	NA	NA	NA	NA	NA	NA	NA
chr15	26056523	26056530	0.84	26056530	0.57	26054732	0.48	26056530	0.63	26056530	0.77
chr15	26064367	26064366	1.0	NA	NA	NA	NA	26045040	1.0	NA	NA
chr15	26068029	26068531	0.85	26063724	1.0	26068038	1.0	26063724	0.38	26068023	0.69
chr15	26070676	26068531	0.69	26073844	0.49	26064191	0.67	26066453	0.36	26064580	0.47
chr15	26074866	26074865	0.86	26074865	0.95	NA	NA	26074865	0.93	26074865	0.84
chr15	26077120	26077131	0.94	26044578	1.0	NA	NA	26053926	1.0	26058748	1.0
chr15	26080918	26080913	0.91	NA	NA	NA	NA	NA	NA	NA	NA
chr15	26081307	26081306	0.96	NA	NA	NA	NA	26123782	0.2	26081306	1.0
chr15	26083362	26083361	0.93	26083361	0.53	26083377	1.0	26083361	0.74	26083361	0.83
chr15	26083424	26083428	0.9	26083428	1.0	26085203	0.79	26083591	1.0	26083315	0.8
chr15	26086642	26086641	0.95	26086641	1.0	26086641	1.0	26086641	0.86	26086641	0.5
chr15	26092634	26092633	0.81	26092633	0.92	26089444	0.84	26092633	0.73	26092633	0.8
chr15	26104181	26104180	0.95	26104180	0.98	26104180	0.99	26104180	0.97	26104180	0.97
chr15	26105730	26088358	0.17	NA	NA	NA	NA	NA	NA	NA	NA
chr15	26105888	26083873	0.5	26125287	0.5	26100800	0.5	NA	NA	26062389	0.12
chr15	26107270	26105889	0.32	26107686	0.55	26106381	0.59	26110201	0.48	26106381	0.38
chr15	26107446	26107445	0.72	26107445	0.97	26101427	0.75	26107445	0.89	26107445	0.91
chr15	26114927	26114930	1.0	26114930	0.98	26114930	0.98	26114930	1.0	26114930	1.0
chr15	26117077	26068500	0.25	NA	NA	NA	NA	NA	NA	NA	NA
chr15	26117957	26117956	0.4	26109348	0.33	26117956	0.74	26117956	0.31	26111051	0.54
chr15	26120454	26122989	0.5	26120465	1.0	26120465	0.96	26117401	0.58	26120465	0.98
chr15	26127217	26127216	0.96	26127216	0.34	26127216	0.59	26127216	0.77	26127216	0.51
chr15	26130070	26130083	1.0	NA	NA	NA	NA	26124894	1.0	NA	NA
chr15	26130437	26130436	0.75	26130436	0.93	26130436	0.92	26130436	0.86	26130436	0.95
chr15	26132307	26168817	0.03	NA	NA	NA	NA	NA	NA	NA	NA
chr15	26146639	26138501	0.8	26146643	0.99	26147280	0.99	26146643	0.94	26146643	0.96
chr15	26149656	26149655	0.75	26150206	0.77	26149655	0.84	26149655	0.69	26149655	0.73
chr15	26152650	26152656	0.95	26152656	0.98	26152656	0.96	26152656	0.97	26152656	0.94
chr15	26153820	26153093	0.84	26153093	0.96	26152656	0.96	26153093	0.92	26153093	0.99
chr15	26157188	26157187	0.92	26165929	0.5	26157187	1.0	26153037	0.73	26157187	0.67
chr15	26159523	26159220	0.83	26159522	0.85	26159522	0.65	26159220	0.55	26159522	0.79
chr15	26160689	26164776	0.66	26160688	0.56	26160688	0.8	26160688	0.65	26160688	0.62
chr15	26164918	26167012	0.88	26160366	0.91	26161155	0.96	26160366	0.93	26162282	0.86
chr15	26166151	26166157	0.93	NA	NA	NA	NA	NA	NA	26117956	0.01
chr15	26172720	26172719	0.88	26172719	0.74	26172469	0.94	26172719	0.84	26172719	0.97
chr15	26182257	26182256	0.7	26185401	0.96	NA	NA	26181707	0.95	26181707	0.99
chr15	26184768	26184767	1.0	NA	NA	NA	NA	26184767	1.0	NA	NA
chr15	26185531	26185530	0.8	26185776	0.66	26185530	0.97	26185776	0.91	26185530	0.81
chr15	26188679	26188678	0.76	26188678	0.65	26190395	0.8	26195197	0.61	26185821	0.89
chr15	26193458	26193457	0.83	26193457	1.0	26193457	1.0	26193457	0.98	26193457	0.95
chr15	26198344	26198355	0.59	26198355	0.74	26197047	0.66	26198355	0.92	26198355	0.64
chr15	26199715	26158371	0.07	NA	NA	NA	NA	NA	NA	NA	NA
chr15	26205346	26205357	0.9	26205357	0.6	26205357	0.79	26205357	0.71	26205357	0.66
chr15	26208422	26208421	0.98	26208421	1.0	26208421	0.97	26208421	0.99	26208421	1.0
chr15	26209451	26210488	0.63	26209450	0.66	26211167	0.93	26209450	0.75	26209450	0.7
chr15	26210499	26210488	0.72	26208445	0.69	26209953	0.93	26208445	0.78	26208445	0.55
chr15	26220295	26220294	0.91	26220294	1.0	26220294	0.92	26211083	0.88	26220294	0.97
chr15	26226265	26226283	0.69	26225109	0.97	26222909	0.96	26226283	0.69	26225721	0.93
chr15	26233151	26227203	0.06	26247153	0.5	26241041	0.02	26238095	0.5	26257150	0.02
chr15	26233302	26233767	0.73	26208834	0.5	26233301	0.69	26229155	0.75	26221776	1.0
chr15	26241161	26241160	0.65	26241160	0.77	26241139	0.72	26241160	0.45	26241139	0.66
chr15	26241465	26241464	0.83	26241464	0.67	NA	NA	26241464	0.5	26241464	0.33
chr15	26243946	26243945	0.87	26242631	0.86	26244482	0.98	26242631	0.97	26242510	0.92
chr15	26244627	26244626	0.6	26241784	0.93	26244626	0.89	26241784	0.79	26246958	0.92
chr15	26248526	26248525	0.57	NA	NA	26248525	0.33	26210941	0.5	NA	NA
chr15	26249501	26249500	0.77	26249500	0.9	26249500	0.94	26249500	0.9	26249500	0.94
chr15	26250838	26250837	0.4	26250837	0.91	26250837	0.61	26250837	0.8	26250837	0.65
chr15	26252034	26252033	0.92	26252033	0.82	26252033	0.63	26252033	0.95	26252033	0.94
chr15	26252696	26252695	0.95	26252477	0.98	26252695	0.86	26252695	0.96	26252695	0.94
chr15	26253719	26251440	0.52	26253583	0.67	26253718	0.87	26250569	0.63	26253718	0.74
chr15	26257151	26257092	0.95	26257092	0.99	26257092	0.99	26257092	0.97	26257106	0.92
chr15	26267980	26267996	0.91	26267996	0.98	26267979	1.0	26267996	0.98	26266369	0.93
chr15	26271367	26271400	0.72	26271400	0.98	26271400	1.0	26271400	0.99	26271400	0.93
chr15	26272416	26271137	0.98	26272424	0.92	26250373	0.97	26272424	0.56	26272424	1.0
chr15	26275854	26243317	1.0	26275862	1.0	NA	NA	26275862	1.0	26275862	1.0
chr15	26276913	26262850	0.5	26275740	1.0	NA	NA	26276948	1.0	26266369	1.0
chr15	26277036	26277069	0.11	26277057	0.46	26277057	0.76	26277750	0.47	26277057	0.29
chr15	26279244	26276813	0.43	26277035	0.57	26276903	0.84	26277035	0.59	26277035	0.63
chr15	26281306	26281311	1.0	26281311	0.86	26281311	1.0	26281311	1.0	26281311	0.97
chr15	26282854	26282853	0.83	26282853	0.67	NA	NA	26258906	0.02	26282853	0.33
chr15	26287082	26287081	0.85	26287081	0.97	26286429	0.99	26287081	0.98	26286429	0.97
chr15	26290554	26290566	0.84	26291384	0.95	26290566	0.86	26290731	0.93	26290566	0.94
chr15	26302330	26302329	0.89	26302329	0.47	26302329	0.84	26302329	0.87	26302329	0.85
chr15	26309293	26309292	0.92	26295433	1.0	26285564	1.0	26309292	1.0	26309292	1.0
chr15	26314075	26314074	0.65	26314074	0.65	26314074	0.95	26314074	0.68	26314074	0.61
chr15	26326359	26325944	0.96	26325944	0.98	26324461	0.99	26331448	0.99	26325251	0.99
chr15	26327921	26327920	0.92	26325944	0.96	26324461	1.0	26324461	0.78	26327920	0.94
chr15	26329651	26324522	0.67	26324522	0.91	26324522	0.9	26327822	0.85	26326438	0.88
chr15	26336171	26332482	0.43	26338030	0.68	26332234	0.9	26334835	0.7	26338030	0.76
chr15	26340378	26340553	0.89	26340377	0.94	26340553	0.85	26340553	0.98	26340553	0.95
chr15	26344574	26346444	0.68	26325552	0.67	26344573	0.8	26295230	0.74	26303455	0.86
chr15	26356491	26356490	0.98	NA	NA	NA	NA	26378283	0.86	NA	NA
chr15	26365598	26365597	0.97	26363615	1.0	26365097	0.99	26365597	1.0	26365097	0.98
chr15	26365656	26365655	1.0	NA	NA	NA	NA	NA	NA	NA	NA
chr15	26373182	26373183	0.51	26373178	0.68	26373183	0.47	26363633	0.65	26373209	0.51
chr15	26380487	26379718	1.0	26388106	0.08	26390826	0.04	26380639	1.0	26336925	0.02
chr15	26397631	26397630	0.98	26397630	0.55	26397630	0.86	26397630	1.0	26369000	0.5
chr15	26401117	26401124	1.0	NA	NA	NA	NA	26397934	1.0	26351865	1.0
chr15	26405083	26415411	0.05	NA	NA	NA	NA	NA	NA	NA	NA
chr15	26405817	26404763	0.61	26405854	0.77	26393072	0.77	26405854	0.84	26405854	0.85
chr15	26409724	26409723	0.59	26409723	0.78	26403259	0.5	26409723	0.65	26409723	0.5
chr15	26410488	26410487	0.4	26410337	0.9	26410487	0.88	26410337	0.84	26410487	0.66
chr15	26414773	26414772	0.64	26415069	0.72	26415069	0.87	26415069	0.71	26415069	0.76
chr15	26416124	26414772	0.49	26415069	0.92	26415069	0.94	26415069	0.89	26415069	0.92
chr15	26416350	26413976	0.58	26413976	0.81	26413976	0.85	26413976	0.76	26413976	0.79
chr15	26418694	26418702	0.98	26418693	0.93	NA	NA	26413922	0.77	26418693	0.97
chr15	26425266	26425265	0.5	NA	NA	26425265	0.5	NA	NA	26425265	0.5
chr15	26426158	26423854	0.92	26426157	1.0	26426157	0.67	26393445	1.0	26466155	0.5
chr15	26427764	26423472	0.53	26427763	0.98	26427763	0.88	26427763	0.84	26427763	0.95
chr15	26432030	26432031	0.3	26432029	0.68	26419929	0.39	26432029	0.56	26432029	0.56
chr15	26432555	26432554	0.59	26433296	0.51	26433296	0.72	26433296	0.53	26433296	0.59
chr15	26441211	26441485	0.72	26441485	0.77	26440673	0.93	26441210	0.73	26441485	0.83
chr15	26445841	26451261	0.96	26441328	1.0	26445846	1.0	26445846	1.0	26445846	1.0
chr15	26446875	26446874	0.93	26443831	0.7	26446874	0.81	26443831	0.74	26446874	0.8
chr15	26451485	26450903	0.79	26451484	0.85	26451484	0.64	26451484	0.64	26448682	0.64
chr15	26462068	26462067	1.0	26487320	0.33	26416613	0.07	NA	NA	26442111	1.0
chr15	26467051	26420827	0.33	NA	NA	26463887	0.14	NA	NA	NA	NA
chr15	26468085	26468084	0.76	26468084	0.95	26468084	0.32	26468084	0.9	26468084	0.98
chr15	26469040	26468562	1.0	26464889	1.0	26469039	1.0	26469039	1.0	NA	NA
chr15	26485308	26485315	0.62	NA	NA	26485319	1.0	NA	NA	NA	NA
chr15	26488618	26488617	0.89	26489643	0.87	26489643	0.97	26488617	0.91	26484899	0.98
chr15	26489151	26505921	0.61	26490558	0.75	26490558	0.94	26493514	0.77	26493514	0.81
chr15	26490013	26509990	0.21	26506957	0.75	26494932	0.66	26506013	0.78	26506013	0.6
chr15	26490483	26490482	0.58	26506957	0.87	26496289	0.89	26490482	0.86	26490482	0.77
chr15	26495097	26495096	0.98	26495096	0.44	26495096	0.69	26491070	1.0	26495096	1.0
chr15	26499699	26499698	0.89	26499698	0.97	26499698	0.86	26499698	0.93	26499698	0.99
chr15	26500638	26466488	0.47	26471421	0.38	26476377	0.44	NA	NA	26471421	0.05
chr15	26505664	26505663	0.85	26505663	0.9	26505663	0.53	26505663	0.92	26505663	0.77
chr15	26506922	26506921	0.73	26506921	0.61	26487234	0.31	26506921	0.87	26506921	0.89
chr15	26512156	26512155	0.74	26511635	0.8	26512155	0.66	26510540	0.76	26511066	0.67
chr15	26517211	26517220	0.32	26517210	0.95	26517210	0.88	26517210	0.77	26517210	0.78
chr15	26528551	26528550	0.95	26524900	1.0	NA	NA	26525214	1.0	NA	NA
chr15	26529177	26528550	0.4	26534087	0.88	26527806	0.72	26527806	0.75	26527806	0.93
chr15	26534641	26531529	0.72	26531529	0.85	26524985	0.78	26531529	0.87	26535862	0.8
chr15	26537599	26524806	0.8	NA	NA	26535773	0.95	NA	NA	26537598	1.0
chr15	26540549	26540548	0.59	26540548	0.98	26540548	0.98	26558265	0.89	26544015	0.99
chr15	26541796	26562614	0.67	NA	NA	NA	NA	NA	NA	NA	NA
chr15	26545195	26554613	0.4	26547268	0.58	26545194	0.48	26545194	0.72	26545194	0.72
chr15	26565168	26565869	0.74	26565168	0.94	26564546	0.77	26565542	0.72	26542936	0.86
chr15	26566127	26566126	1.0	NA	NA	NA	NA	NA	NA	NA	NA
chr15	26568501	26568500	0.57	26568500	0.93	26568172	0.9	26563804	0.94	26553185	0.93
chr15	26568666	26568665	0.66	26563842	0.94	26563712	0.94	26563712	0.94	26563842	0.97
chr15	26583779	26583778	0.44	26578257	0.85	26583778	0.9	26583778	0.62	26583778	0.84
chr15	26585992	26573683	0.43	26602198	0.09	26601404	0.07	26602198	0.02	NA	NA
chr15	26586397	26584482	0.32	26588066	0.65	26588066	0.41	26588066	0.51	26588066	0.64
chr15	26593982	26599033	0.61	26598206	0.66	26588215	0.72	26585508	0.7	26585508	0.76
chr15	26601414	26601413	0.94	26601413	0.99	26601413	0.95	26601413	0.9	26613248	0.98
chr15	26607586	26607100	0.91	26607100	0.98	26605717	0.97	26607100	0.95	26605717	1.0
chr15	26608103	26596268	0.53	26608102	0.6	26581134	0.91	26616210	0.54	26615403	0.53
chr15	26609084	26607100	0.49	26607100	0.93	26605717	0.97	26607100	0.88	26605717	0.92
chr15	26609815	26609823	1.0	NA	NA	NA	NA	NA	NA	NA	NA
chr15	26613445	26615403	0.95	26613444	1.0	26613444	1.0	26610048	1.0	26613444	0.96
chr15	26616604	26616416	0.66	26610048	0.92	26616603	0.59	26616603	0.64	26616603	0.73
chr15	26616957	26616210	0.93	26610048	0.96	26616956	1.0	26616956	1.0	26608494	1.0
chr15	26619677	26619285	0.75	NA	NA	NA	NA	NA	NA	NA	NA
chr15	26623538	26621076	1.0	26622784	0.97	26621076	1.0	26621076	0.91	26621076	0.99
chr15	26628673	26628713	0.73	26628713	0.93	26628710	0.87	26626439	0.78	26628710	0.9
chr15	26639342	26639341	0.71	26639341	0.99	26639341	0.97	26639341	0.99	26639341	0.96
chr15	26640517	26640516	0.58	26690262	0.01	26649582	0.04	26640516	1.0	NA	NA
chr15	26641894	26674506	0.01	26627833	0.52	26639341	0.12	26627833	0.4	26593275	0.2
chr15	26643623	26643622	0.42	26643622	0.58	26643622	0.85	26643622	0.61	26643622	0.76
chr15	26649658	26655011	0.32	26646517	0.53	26645701	0.8	26654308	0.59	26645701	0.61
chr15	26660232	26660231	0.75	26660231	0.12	26660231	0.49	26660231	1.0	26660231	0.8
chr15	26663061	26663060	1.0	26663060	1.0	NA	NA	26663060	0.81	26614560	1.0
chr15	26664545	26664544	1.0	26664544	1.0	NA	NA	26664544	1.0	NA	NA
chr15	26669600	26642430	0.24	26669604	1.0	26669604	0.22	NA	NA	26669604	0.44
chr15	26670796	26670795	1.0	26670795	1.0	NA	NA	NA	NA	NA	NA
chr15	26670894	26711849	0.32	NA	NA	NA	NA	NA	NA	26659383	0.14
chr15	26674035	26665611	0.08	NA	NA	NA	NA	NA	NA	NA	NA
chr15	26674465	26673606	0.62	26673606	0.91	26673606	0.98	26673606	0.97	26673606	0.96
chr15	26678544	26670016	1.0	26678563	1.0	26678563	1.0	26678563	1.0	26678563	0.44
chr15	26681144	26681138	0.93	26670016	1.0	26678563	1.0	26682709	1.0	26670016	1.0
chr15	26685800	26685799	0.34	26685817	0.71	26685799	0.61	26685817	0.65	26685817	0.66
chr15	26690107	26690190	0.84	26690190	0.95	26690190	0.91	26690190	0.91	26690190	0.82
chr15	26691783	26708670	0.54	NA	NA	NA	NA	26701104	0.98	NA	NA
chr15	26696364	26696383	1.0	26695072	1.0	26695072	0.98	26695072	0.9	26695072	1.0
chr15	26699491	26699490	0.85	26661937	0.43	26699490	0.5	26699490	0.49	26699490	0.81
chr15	26701054	26701053	0.97	26697490	0.99	26701053	0.94	26697490	1.0	26697490	1.0
chr15	26710256	26710252	0.98	NA	NA	NA	NA	26700535	1.0	NA	NA
chr15	26710899	26710911	0.87	26710911	0.98	26710912	0.95	26710911	0.94	26710911	0.99
chr15	26712179	26712178	0.5	26712178	0.78	26712178	0.77	26712178	0.81	26712178	0.75
chr15	26718200	26742977	1.0	NA	NA	26718201	1.0	NA	NA	26718201	1.0
chr15	26731052	26730904	0.88	26730904	0.69	26730904	0.92	26731351	0.81	26730904	0.79
chr15	26732571	26730904	0.74	26736607	0.76	26732564	0.74	26732571	0.62	26736619	0.69
chr15	26733004	26733600	0.62	26728885	0.84	26733003	0.99	26730397	0.84	26733003	0.93
chr15	26734639	26730723	0.64	26734638	0.9	26734638	0.86	26734638	0.74	26734638	0.88
chr15	26737618	26737617	0.83	26737617	1.0	26737617	0.73	26737617	0.9	26737617	0.18
chr15	26741043	26741044	0.7	26744809	0.71	26738257	0.73	26727284	0.7	26738257	0.76
chr15	26742384	26733259	0.53	26742383	0.9	26742383	0.95	26742383	0.91	26742383	0.98
chr15	26744430	26744427	0.99	26744427	0.99	26744427	0.99	26744427	1.0	26744427	0.97
chr15	26746576	26746582	0.65	26746582	0.81	26746582	0.97	26750569	0.85	26746638	0.96
chr15	26746996	26746185	0.91	26761394	0.89	26747015	0.99	26751480	0.83	26746638	0.93
chr15	26752225	26752675	0.39	26752229	0.34	26752229	0.39	26752229	0.22	26752229	0.37
chr15	26755006	26755005	0.62	26755005	0.78	26755005	0.97	26755005	0.81	26755005	0.69
chr15	26756406	26756405	0.97	26756405	0.97	26756405	0.95	26756405	1.0	26756405	0.98
chr15	26758089	26758088	0.67	26758088	0.85	26758088	0.52	26758088	0.58	26758088	0.93
chr15	26758768	26758781	0.93	26758781	0.93	26796154	0.11	26758781	1.0	26758781	0.97
chr15	26760679	26760678	0.94	26760678	1.0	26760678	1.0	26760678	0.93	26760678	1.0
chr15	26760791	26760739	0.55	26760084	0.56	26760084	0.8	26760739	0.65	26756634	0.67
chr15	26761395	26761394	0.96	26761394	1.0	26761394	0.99	26761394	0.96	26761394	0.99
chr15	26761830	26761829	0.87	26761829	0.82	NA	NA	26761829	0.88	26761829	1.0
chr15	26763607	26763521	0.4	26777792	0.72	26758205	0.92	26777792	0.66	26777792	0.72
chr15	26767894	26779398	0.2	NA	NA	NA	NA	NA	NA	26767893	1.0
chr15	26773041	26768806	0.81	26773040	0.95	NA	NA	26773040	0.91	26773040	1.0
chr15	26777332	26774516	0.31	26781204	0.72	26777352	0.78	26775649	0.56	26777352	0.39
chr15	26780109	26780108	0.93	26780108	0.91	26780108	0.97	26780108	0.93	26780108	0.97
chr15	26782472	26780474	0.96	26773893	0.94	26764013	1.0	26782471	1.0	26774258	0.83
chr15	26783943	26780474	0.87	26773893	0.99	26764013	0.8	26783958	0.95	26774258	0.95
chr15	26785163	26785162	0.61	26785162	0.97	26785162	0.94	26785162	0.91	26785162	0.94
chr15	26789977	26794760	0.55	26786131	0.87	26789988	0.37	26787681	0.83	26773893	0.42
chr15	26790599	26790598	1.0	NA	NA	NA	NA	NA	NA	NA	NA
chr15	26796411	26797589	0.67	26781918	0.8	26796410	0.97	26797589	0.67	26778097	0.73
chr15	26799208	26799207	0.49	26799207	0.36	26799291	0.42	26799207	0.41	26799207	0.32
chr15	26802044	26802043	0.62	NA	NA	NA	NA	26801450	0.5	26773585	1.0
chr15	26802657	26800022	0.29	26799546	0.6	26800022	0.42	26800022	0.42	26800022	0.39
chr15	26804183	26804190	0.94	26822349	0.83	NA	NA	26804190	1.0	NA	NA
chr15	26806521	26806520	0.58	26806520	0.98	26806520	0.68	26806520	0.83	26806520	0.9
chr15	26807596	26805893	0.6	26807595	0.94	26807595	0.79	26807595	0.76	26807595	0.79
chr15	26809206	26810408	0.8	26809205	0.87	26808650	0.9	26810408	0.88	26808787	0.92
chr15	26809429	26810408	0.78	26808459	0.83	26808650	0.98	26810408	0.83	26808787	0.94
chr15	26811884	26811883	1.0	NA	NA	NA	NA	26775716	0.67	NA	NA
chr15	26815539	26815538	1.0	NA	NA	26815538	0.96	NA	NA	NA	NA
chr15	26815888	26815901	0.42	26817359	0.79	26817359	0.71	26817359	0.71	26817359	0.76
chr15	26816418	26816417	0.79	26816417	0.5	26816417	0.2	26790813	0.5	26816417	0.67
chr15	26817274	26817826	0.76	26816954	0.97	26818391	0.95	26816954	0.95	26816954	0.96
chr15	26818490	26818489	0.65	26817359	0.52	26817359	0.77	26808340	0.63	26818489	0.59
chr15	26822424	26822423	0.6	26822423	0.97	26794592	0.22	26822423	1.0	26822423	1.0
chr15	26823054	26823053	0.97	26823053	1.0	26824132	1.0	26823053	1.0	NA	NA
chr15	26828295	26829168	0.54	26827924	0.73	26827924	0.67	26827924	0.82	26827924	0.82
chr15	26829475	26829475	0.22	26829904	0.43	26824132	0.37	26827924	0.49	26829475	0.32
chr15	26834045	26834049	0.94	26865270	0.12	NA	NA	26834049	1.0	NA	NA
chr15	26834351	26834935	0.57	26833936	0.98	26834244	0.88	26834600	0.88	26834244	0.95
chr15	26841332	26841331	0.53	26841331	0.83	26832343	0.73	26841331	0.89	26841331	0.64
chr15	26846309	26857369	1.0	NA	NA	NA	NA	NA	NA	26893429	0.12
chr15	26847551	26847550	0.9	26847550	0.94	26847550	0.99	26847550	0.99	26847550	0.97
chr15	26850766	26849743	0.84	26807775	0.67	26850765	1.0	26846436	0.52	26850765	1.0
chr15	26851801	26850173	0.48	26852686	0.64	26853345	0.81	26863165	0.64	26850173	0.75
chr15	26858263	26860978	0.68	26858494	0.79	26857584	0.41	26858494	0.8	26857053	0.69
chr15	26858796	26858795	1.0	26825331	1.0	NA	NA	26843308	1.0	26822151	1.0
chr15	26859843	26859933	0.98	26858494	1.0	26859851	1.0	26860338	0.99	26859851	0.97
chr15	26860828	26859933	0.9	26860827	0.9	26860827	0.99	26860827	0.96	26860827	0.92
chr15	26860979	26859933	0.89	26860978	1.0	26860978	0.94	26860978	0.95	26860978	0.99
chr15	26864503	26864515	0.49	26864515	0.72	26858224	0.61	26864515	0.69	26864515	0.62
chr15	26871195	26871194	0.64	26871194	0.25	26871194	1.0	26871194	0.64	26871194	1.0
chr15	26884005	26884018	0.74	26884018	1.0	26884018	0.94	26884018	0.92	26884018	0.96
chr15	26884190	26884196	1.0	NA	NA	26884196	1.0	26859571	1.0	NA	NA
chr15	26885299	26885298	0.72	26885298	0.97	26885298	0.71	26885298	0.92	26885298	0.97
chr15	26886016	26886015	0.99	26886015	0.99	26886015	1.0	26886015	1.0	26886015	1.0
chr15	26889373	26889372	0.89	26889372	0.93	26889372	0.96	26889372	0.82	26889372	0.95
chr15	26893040	26936683	0.02	NA	NA	NA	NA	NA	NA	NA	NA
chr15	26898731	26898730	0.79	26908491	0.89	26898730	0.77	26898730	0.78	26898730	0.94
chr15	26906127	26906127	0.98	26897119	1.0	26907433	0.98	26906127	0.99	26907433	1.0
chr15	26910071	26910070	0.84	26908491	0.85	26908491	0.77	26896954	0.73	26908491	0.75
chr15	26910598	26910597	0.45	26908491	0.84	26910597	0.72	26910597	0.51	26910070	0.56
chr15	26911369	26888643	0.2	26917768	0.26	26911392	0.24	26911371	0.22	26912521	0.14
chr15	26913183	26913327	0.67	26913182	0.78	26913182	0.69	26913182	0.56	26913182	0.76
chr15	26920181	26920180	0.96	NA	NA	26912636	0.2	26920180	1.0	26920180	1.0
chr15	26920284	26920300	1.0	26935619	0.02	NA	NA	NA	NA	NA	NA
chr15	26927105	26923940	1.0	26927104	1.0	26927104	0.25	26927104	0.8	26927104	1.0
chr15	26927271	26921530	0.66	26921530	0.84	26926701	0.97	26921530	0.79	26926701	0.78
chr15	26933100	26933099	0.92	26933099	0.97	26933099	0.98	26933099	1.0	26933099	1.0
chr15	26943084	26984001	0.5	NA	NA	NA	NA	NA	NA	NA	NA
chr15	26946434	26946433	0.49	26943188	0.78	26946433	0.62	26943188	0.74	26943188	0.71
chr15	26949309	26920914	1.0	NA	NA	NA	NA	NA	NA	NA	NA
chr15	26949977	26949587	0.53	26949481	0.71	26950194	0.84	26947565	0.64	26949481	0.51
chr15	26951913	26951912	0.94	26951912	0.86	26951912	0.76	26951912	0.54	26951912	0.63
chr15	26952063	26952079	0.87	26938834	0.86	26950194	0.99	26951226	0.92	26944621	0.97
chr15	26954140	26938836	0.15	NA	NA	NA	NA	NA	NA	NA	NA
chr15	26954362	26954371	1.0	NA	NA	NA	NA	NA	NA	26954371	1.0
chr15	26957862	26957861	0.28	26957861	1.0	26957861	1.0	NA	NA	NA	NA
chr15	26971941	26941033	0.32	NA	NA	NA	NA	NA	NA	NA	NA
chr15	26974843	26974843	0.22	26952461	0.2	26974098	0.38	26974843	0.14	26955795	0.17
chr15	26978101	26950012	0.02	NA	NA	NA	NA	NA	NA	NA	NA
chr15	26980682	26980681	0.88	26978664	0.99	26978483	1.0	26977835	0.98	26982546	0.97
chr15	26983153	26983152	0.93	26983152	0.91	26983152	0.99	26983152	0.97	26983152	0.96
chr15	26990804	26990803	0.51	26990803	0.95	26990225	0.9	26990803	0.84	26990225	0.9
chr15	26991365	26991364	0.98	26991364	1.0	26991364	1.0	26982367	0.75	26991364	0.5
chr15	26993863	26993862	1.0	NA	NA	NA	NA	26993862	1.0	26993862	1.0
chr15	26995542	26995541	0.55	26995541	0.72	26989610	0.87	26993921	0.58	26995541	0.65
chr15	27002789	26998261	0.77	27002769	1.0	27002788	1.0	27002769	1.0	27002784	1.0
chr15	27002966	26996621	1.0	26999313	0.98	26996719	1.0	26996621	1.0	27002821	1.0
chr15	27002995	26996621	1.0	27002994	1.0	26996719	1.0	26996621	1.0	27002821	0.98
chr15	27003155	26990225	0.31	27001315	0.5	26996719	0.88	27003201	0.43	27003201	0.37
chr15	27006839	27006849	1.0	27006849	0.97	27006849	0.97	27006849	0.99	27006849	0.99
chr15	27007079	27007078	0.71	27007078	0.75	26985894	0.11	27007078	0.5	27007078	1.0
chr15	27011848	27009381	0.64	27013338	0.96	27004231	0.97	27013338	0.93	27011847	0.97
chr15	27014346	27014345	0.89	27014345	1.0	27014345	0.5	27014345	0.67	27014345	0.85
chr15	27015384	27010874	0.79	27015383	0.88	27015383	0.81	27015383	0.92	27015383	0.75
chr15	27020579	27020578	0.82	27020578	0.42	27020578	0.82	27010874	0.52	27020578	0.82
chr15	27025081	27025085	0.94	NA	NA	27025085	1.0	26988010	1.0	27025085	0.82
chr15	27026974	27026973	0.89	27026973	0.93	27026973	0.82	27026973	0.89	27026973	0.86
chr15	27029438	27029437	0.91	27027852	0.81	27029437	1.0	27033786	0.92	27027852	0.87
chr15	27031052	27031089	0.48	27031089	0.64	27031089	0.71	27031089	0.58	27031089	0.68
chr15	27046261	27046260	0.76	27046260	0.75	27046260	0.99	27046260	0.91	27046260	0.95
chr15	27048864	27048846	1.0	27047606	0.99	27048846	0.98	27048975	1.0	27048846	1.0
chr15	27054239	27054244	0.4	NA	NA	27082924	0.17	27054244	0.64	27058768	1.0
chr15	27055007	27055006	0.37	27055006	0.75	27055018	0.78	27055018	0.69	27055006	0.84
chr15	27058627	27058626	0.87	27054925	0.89	27058626	1.0	27055838	0.94	27055838	0.96
chr15	27061447	27061446	0.59	27061446	0.67	27061446	0.91	27061446	0.85	27061446	0.83
chr15	27072995	27044156	0.5	27042782	0.5	NA	NA	NA	NA	NA	NA
chr15	27074643	27074642	0.92	27074642	0.46	27074642	0.81	27074642	0.49	27074642	0.71
chr15	27078265	27040227	0.5	NA	NA	27078633	0.04	NA	NA	NA	NA
chr15	27080285	27079503	0.87	27072724	0.87	27072906	0.7	27078656	0.8	27074231	0.62
chr15	27083346	27083345	0.5	27083345	0.82	27083345	0.73	27083345	0.8	27085460	0.9
chr15	27086117	27086116	0.85	27082987	0.91	27082403	0.9	27084468	0.91	27082987	0.88
chr15	27088105	27087794	0.82	27088105	0.91	27088105	0.46	27088719	0.83	27088105	0.84
chr15	27096839	27096333	0.73	27096683	0.64	27100444	0.77	27098728	0.63	27094902	0.77
chr15	27097007	27094902	0.64	27097006	0.65	27101670	0.73	27097006	0.63	27094902	0.74
chr15	27097941	27097940	0.79	27097940	0.98	27098428	0.96	27097940	0.95	27097940	0.92
chr15	27100218	27100565	0.88	27099712	0.93	27099712	0.92	27100565	0.93	27100565	0.95
chr15	27110526	27085272	0.67	27110525	0.67	27110525	1.0	27110525	0.64	27110525	1.0
chr15	27112443	27112623	0.6	27112623	0.83	27112623	0.74	27112623	0.74	27112623	0.77
chr15	27114802	27114801	0.93	27114801	1.0	27114801	1.0	27114801	0.44	27114801	0.7
chr15	27115113	27115112	0.67	27115112	0.5	27115112	0.5	27115112	0.5	27115112	0.5
chr15	27129709	27129614	0.69	27129713	0.96	27129713	0.92	27129713	0.99	27129713	0.98
chr15	27129891	27129890	0.64	NA	NA	NA	NA	NA	NA	NA	NA
chr15	27139006	27130973	0.4	27139020	0.41	27139020	0.75	27139020	0.35	27139020	0.92
chr15	27139359	27158712	0.04	NA	NA	NA	NA	NA	NA	NA	NA
chr15	27142781	27135177	0.89	27142780	0.98	27142780	0.99	27142780	0.8	27142780	1.0
chr15	27144977	27140532	0.5	NA	NA	27144976	0.56	NA	NA	NA	NA
chr15	27146460	27139883	1.0	27127512	0.17	NA	NA	NA	NA	27156298	0.14
chr15	27151358	27151669	0.51	27151357	1.0	27151357	0.99	27151669	0.92	27151357	0.97
chr15	27152862	27152861	0.68	27152861	0.83	27152861	0.55	27152861	0.67	27152861	0.73
chr15	27159482	27122089	0.33	NA	NA	27184396	0.13	NA	NA	27154834	0.25
chr15	27160662	27160661	0.5	27158801	0.75	NA	NA	27160661	0.5	27160661	0.89
chr15	27160934	27160933	0.99	27160933	1.0	27160933	0.96	27160933	0.96	27160933	0.99
chr15	27164215	27164214	1.0	NA	NA	NA	NA	NA	NA	NA	NA
chr15	27168137	27168136	0.96	27168136	1.0	27168136	0.92	27161059	0.67	27168136	1.0
chr15	27171507	27165565	0.41	27159123	0.87	27161380	0.77	27159123	0.85	27170392	0.92
chr15	27174573	27168925	0.39	27170603	0.7	27170066	0.44	27174584	0.74	27176066	0.73
chr15	27176029	27176028	0.89	27177012	0.88	27176028	0.79	27176028	0.96	27176028	0.92
chr15	27180634	27180632	1.0	27180632	0.88	NA	NA	27180632	1.0	27180632	1.0
chr15	27181978	27139005	0.5	NA	NA	NA	NA	NA	NA	NA	NA
chr15	27197470	27197469	0.53	27197469	0.96	27197469	0.92	27197469	0.95	27197469	0.95
chr15	27200043	27200053	1.0	27200053	1.0	27200820	1.0	27200053	0.99	27200053	1.0
chr15	27205715	27205714	0.5	27205714	0.44	27205714	0.33	27205714	0.53	27205714	0.64
chr15	27209329	27209347	0.52	27208931	0.77	27209347	0.92	27209347	0.8	27209347	0.84
chr15	27214695	27214669	0.82	27214460	0.64	27214567	0.86	27214567	0.61	27203784	0.79
chr15	27216734	27217187	0.71	27217187	0.75	27217187	0.54	27217187	0.67	27216282	0.69
chr15	27220992	27220998	0.76	27220998	0.95	27220998	0.91	27220998	0.91	27220998	0.97
chr15	27227688	27256440	0.25	27213075	0.18	27180153	0.17	27265881	0.1	NA	NA
chr15	27229454	27230798	0.96	27221244	0.94	27229129	0.98	27229521	0.96	27226035	0.93
chr15	27231009	27229129	0.38	27231009	0.4	27231739	0.55	27231009	0.35	27232104	0.55
chr15	27254889	27254888	1.0	27254888	1.0	27254888	0.98	27254888	0.95	27254888	0.99
chr15	27256441	27256440	0.91	27236277	0.34	27256373	0.98	27256329	0.59	27256663	0.94
chr15	27257815	27258126	0.7	27257814	0.94	27257814	0.55	27257814	0.54	27257930	0.59
chr15	27263924	27263949	0.92	27263949	0.99	27263923	0.95	27263949	1.0	27263949	0.97
chr15	27264616	27264615	0.56	27264615	0.92	27264615	0.89	27264615	0.87	27264615	0.86
chr15	27267443	27267062	0.9	27265795	1.0	27266183	0.91	27267442	0.97	27265957	0.93
chr15	27269830	27269829	0.95	27312891	1.0	27269829	1.0	27234493	0.54	27269829	1.0
chr15	27271594	27271593	0.99	27271593	0.98	27266183	1.0	27271593	1.0	27271593	0.99
chr15	27278057	27278056	0.6	27278056	0.49	27278056	0.89	27278056	0.47	27278056	0.8
chr15	27281475	27283662	0.75	27279467	0.98	27282045	0.9	27282045	0.94	27281474	0.92
chr15	27285254	27285106	0.7	27279678	0.56	27282045	0.58	27283325	0.57	27284014	0.64
chr15	27288718	27293518	0.63	27293518	0.91	27286942	0.79	27293518	0.89	27286942	0.9
chr15	27292429	27292849	0.67	27307323	0.32	27292428	0.44	27292428	0.79	27292428	0.45
chr15	27296849	27296848	0.29	27296848	0.93	27297349	0.71	27299714	0.74	27296848	0.96
chr15	27297587	27297587	0.98	27297587	1.0	27297587	1.0	27297587	0.99	27303673	0.99
chr15	27300659	27300678	0.69	27303395	0.76	27300678	0.89	27300678	0.76	27300678	0.86
chr15	27300679	27300498	0.79	27299714	0.96	27299714	0.92	27299714	0.92	27299714	0.97
chr15	27303753	27303765	0.67	27303752	1.0	27303752	0.11	27303752	1.0	27303752	0.69
chr15	27303799	27303798	0.62	27291312	1.0	27306565	0.17	27303798	1.0	27303798	1.0
chr15	27305571	27306075	0.05	NA	NA	27256268	0.33	NA	NA	27293690	0.2
chr15	27307660	27307760	0.42	27313238	0.04	27286589	0.37	27307760	0.58	27307932	0.65
chr15	27307692	27306208	0.5	27313405	0.25	27308696	0.84	27313198	0.79	27305183	0.22
chr15	27309301	27309300	0.7	27309300	0.72	27309322	0.52	27309300	0.37	27309300	0.48
chr15	27309323	27303602	0.33	27259365	1.0	27309322	0.96	27309322	0.95	27309322	0.76
chr15	27318630	27355204	0.09	27351774	0.2	NA	NA	27319263	0.33	NA	NA
chr15	27325178	27290630	0.33	NA	NA	27325192	0.6	NA	NA	NA	NA
chr15	27328103	27328145	0.83	27327045	0.95	27327617	0.71	27327795	0.89	27327045	0.68
chr15	27330245	27330244	0.96	27330244	1.0	27330244	1.0	27330244	0.56	27330244	1.0
chr15	27331955	27331954	0.65	27331954	0.5	27329995	0.96	27329995	0.5	27331954	0.72
chr15	27332533	27332532	0.95	27331355	0.8	27331355	1.0	27332532	0.82	27331355	0.44
chr15	27334279	27324087	0.92	NA	NA	NA	NA	NA	NA	NA	NA
chr15	27336338	27335111	0.99	27327878	1.0	27335111	1.0	27336337	0.97	27335111	1.0
chr15	27344816	27344815	1.0	NA	NA	27344815	1.0	27344815	1.0	NA	NA
chr15	27346123	27380425	0.08	27369168	0.0	NA	NA	27347061	0.02	27346114	0.95
chr15	27349183	27349187	1.0	NA	NA	NA	NA	27349187	1.0	27349187	0.25
chr15	27351054	27351053	0.96	27351053	1.0	27351053	0.97	27351053	0.96	27351053	0.95
chr15	27351897	27351919	0.67	NA	NA	27339147	0.05	NA	NA	27306651	0.21
chr15	27353426	27348561	0.33	27348561	0.89	27353426	0.78	27364331	0.68	27348792	0.79
chr15	27353427	27348561	0.32	27348561	0.89	27353426	0.73	27364331	0.68	27348792	0.8
chr15	27365289	27365298	0.91	27365298	0.96	27364746	0.78	27365298	0.97	27365298	0.93
chr15	27372163	27372162	1.0	27369592	1.0	NA	NA	27372162	1.0	27372162	1.0
chr15	27372382	27372381	1.0	27372381	1.0	NA	NA	NA	NA	NA	NA
chr15	27373868	27373874	1.0	27369592	1.0	27373874	0.84	27368720	1.0	NA	NA
chr15	27379988	27379987	0.82	27380139	0.88	27379987	0.99	27379987	0.91	27379987	0.92
chr15	27380413	27380763	0.09	27374686	0.5	NA	NA	27350637	0.33	NA	NA
chr15	27387254	27387253	0.96	27385148	0.95	27386584	0.99	27386584	0.96	27384677	0.99
chr15	27388859	27388871	0.98	NA	NA	NA	NA	NA	NA	NA	NA
chr15	27391088	27391087	1.0	27391087	0.56	27391087	0.5	27369760	0.17	27355644	0.33
chr15	27391462	27369793	0.02	NA	NA	NA	NA	NA	NA	NA	NA
chr15	27397802	27400076	0.58	27399205	0.91	27400076	0.88	27399205	0.88	27399205	0.77
chr15	27398667	27397801	0.86	27398358	0.98	27398358	0.96	27398358	0.92	27398358	0.94
chr15	27410845	27410845	0.18	27410845	0.36	27410845	0.35	27399205	0.3	27405690	0.52
chr15	27425449	27435341	0.63	27424657	0.89	27424657	0.96	27424657	0.83	27425214	0.9
chr15	27430990	27430989	0.68	27430989	0.3	27430989	0.25	27430989	0.18	27430989	0.24
chr15	27436995	27438821	0.53	27436995	0.46	27436995	0.22	27436995	0.33	27436995	0.48
chr15	27444889	27444888	0.53	27444888	1.0	NA	NA	27444888	0.56	27444888	1.0
chr15	27453599	27453598	1.0	27453598	0.67	27453598	1.0	27407169	1.0	NA	NA
chr15	27455824	27455824	0.98	27455824	1.0	27455824	0.99	27455824	0.98	27455824	0.99
chr15	27458691	27458690	0.91	27458690	0.7	27458690	0.4	27458690	0.75	27458690	0.61
chr15	27460187	27410344	0.33	NA	NA	27440732	0.5	NA	NA	27412670	0.63
chr15	27470528	27470527	0.62	27470527	0.69	27470527	0.5	27470527	0.71	27470527	0.75
chr15	27479127	27479126	0.99	27479126	1.0	27479126	0.9	27479126	0.91	27479126	0.94
chr15	27500842	27500518	0.56	27500841	0.93	27500841	0.99	27500841	0.92	27500841	0.93
chr15	27507503	27506958	0.64	27507516	1.0	27498417	1.0	27507516	0.44	27491808	1.0
chr15	27508687	27529334	0.5	NA	NA	NA	NA	27484579	0.2	NA	NA
chr15	27513450	27497111	0.82	27491244	1.0	NA	NA	27497111	0.86	NA	NA
chr15	27515085	27514987	0.99	27515089	1.0	27510577	1.0	27515089	0.96	27510577	1.0
chr15	27516111	27516110	0.57	27515089	0.81	27516110	0.78	27516110	0.42	27516110	0.81
chr15	27524811	27524810	1.0	NA	NA	NA	NA	NA	NA	NA	NA
chr15	27529890	27528401	0.77	27529889	0.71	27529889	0.63	27487028	0.47	27529889	0.48
chr15	27533058	27502055	0.2	27556874	0.04	NA	NA	NA	NA	NA	NA
chr15	27534168	27534167	0.93	27534167	1.0	27571452	0.01	27534167	1.0	27534167	0.67
chr15	27537125	27537348	0.55	27535607	0.67	27544315	0.59	27535607	0.49	27537348	0.46
chr15	27537802	27537813	0.86	27534187	0.54	27539011	0.79	27537813	0.66	27537813	0.49
chr15	27542567	27542566	0.81	27535607	0.86	27539011	0.96	27542566	0.74	27542566	0.86
chr15	27546507	27546506	0.94	27546506	0.68	27546506	0.5	27546506	0.79	27546506	0.17
chr15	27546945	27546944	1.0	27558327	0.06	27532427	0.04	NA	NA	27515412	0.5
chr15	27552812	27552811	0.96	27552811	0.96	27552811	0.99	27552811	1.0	27552811	0.99
chr15	27561948	27561947	1.0	27517773	1.0	NA	NA	27558787	1.0	NA	NA
chr15	27566452	27566451	0.52	27566451	0.94	27566451	0.95	27560348	0.93	27566451	0.93
chr15	27567514	27567447	0.93	27567300	1.0	27567300	1.0	27567447	0.99	27567300	1.0
chr15	27568318	27568317	0.83	27568317	0.87	27568317	0.83	27568317	0.93	27568317	0.86
chr15	27570142	27569707	0.83	27566309	0.41	27570141	0.61	27567133	0.79	27570141	0.25
chr15	27570234	27570233	0.92	27566309	0.6	27546506	0.33	27570233	0.55	27570233	1.0
chr15	27571449	27566309	0.66	27566309	0.81	27571448	0.64	27567133	0.69	27583847	1.0
chr15	27577213	27577228	0.51	27551692	0.67	27577212	1.0	27577228	0.67	27577212	1.0
chr15	27581125	27580861	0.35	27581125	0.81	27581125	1.0	27581125	0.94	27581125	0.83
chr15	27582240	27583393	0.64	27583393	0.87	27583435	0.92	27581126	0.88	27583435	0.89
chr15	27585067	27585066	0.62	27576285	1.0	27581651	0.95	27585066	0.93	27580142	0.98
chr15	27590104	27590113	0.69	27608881	0.03	27542585	0.25	27590111	0.8	27562650	1.0
chr15	27594652	27624267	0.17	NA	NA	27604605	0.03	NA	NA	27636588	0.02
chr15	27600288	27600297	0.79	27600297	0.91	27600297	0.94	27600297	0.92	27600297	0.97
chr15	27602836	27604728	0.37	27602863	0.36	27617830	0.44	27602580	0.28	27616197	0.4
chr15	27604606	27604529	0.51	27605037	0.93	27604271	0.83	27604271	0.88	27604271	0.89
chr15	27608172	27605433	0.98	27605037	0.77	27605037	0.99	27604271	0.99	27604271	0.99
chr15	27611647	27604838	0.29	27602580	0.61	27602580	0.59	27602580	0.56	27602580	0.52
chr15	27616304	27616303	0.81	27616303	0.94	27613326	0.93	27616303	0.86	27616303	0.91
chr15	27618570	27618569	1.0	27618569	0.99	27618569	0.97	27618569	0.99	27618569	1.0
chr15	27619823	27619812	0.95	27619812	1.0	27617447	0.97	27619812	1.0	27619812	1.0
chr15	27629384	27629396	0.99	NA	NA	NA	NA	27629396	1.0	NA	NA
chr15	27629397	27629396	0.99	NA	NA	NA	NA	27629396	1.0	NA	NA
chr15	27629920	27629919	0.96	NA	NA	27629919	1.0	27629919	1.0	NA	NA
chr15	27630795	27650607	0.5	NA	NA	NA	NA	NA	NA	NA	NA
chr15	27635938	27635779	0.57	27635937	0.99	27635734	0.95	27635779	0.94	27635937	0.99
chr15	27649824	27649823	0.75	27649823	0.79	27649823	0.97	27649823	0.81	27653024	0.78
chr15	27658877	27658876	0.17	27615196	0.25	27658876	0.75	NA	NA	27658876	0.67
chr15	27659334	27703755	0.5	NA	NA	NA	NA	NA	NA	NA	NA
chr15	27660774	27673604	0.23	27660792	0.48	27664022	0.44	27660792	0.48	27660792	0.65
chr15	27665036	27664324	0.88	27663788	0.86	27665035	0.86	27663878	0.87	27659481	0.68
chr15	27668191	27666803	0.88	27665655	0.94	27666803	0.96	27666337	0.96	27665655	0.94
chr15	27670279	27670278	0.7	27670278	0.64	27670278	0.74	27647251	0.53	27671037	0.42
chr15	27672668	27672397	0.75	NA	NA	NA	NA	NA	NA	27672681	1.0
chr15	27673106	27673105	0.91	27673105	0.98	27673105	0.95	27673105	0.88	27673105	0.98
chr15	27680872	27730073	0.08	NA	NA	NA	NA	NA	NA	NA	NA
chr15	27694345	27694344	0.64	27694344	0.8	27685070	0.77	27694344	0.81	27691617	0.69
chr15	27697354	27686733	0.8	27697381	0.82	NA	NA	27697381	1.0	NA	NA
chr15	27700326	27700325	0.88	27700325	1.0	27700325	0.96	27700325	0.97	27700325	1.0
chr15	27701328	27701327	0.74	27700177	0.61	27701327	0.74	27700177	0.72	27701327	0.63
chr15	27724815	27724814	0.94	27724814	0.96	27724814	0.88	27724814	0.98	27724814	0.95
chr15	27726301	27725582	0.87	27726300	0.46	27729289	0.29	27726493	0.35	27726300	0.5
chr15	27729290	27728350	0.28	27730346	0.52	27729289	0.27	27730346	0.51	27730989	0.43
chr15	27734152	27734479	0.78	27734479	0.99	27733488	0.97	27734479	0.99	27734495	0.93
chr15	27735725	27735732	0.66	27735752	1.0	NA	NA	27735752	0.71	27735732	0.51
chr15	27746460	27746862	0.92	27746463	0.95	27746463	0.98	27746463	0.99	27746463	0.99
chr15	27753739	27753750	1.0	NA	NA	27753750	0.5	NA	NA	27722765	1.0
chr15	27771387	27771386	0.72	27771386	0.98	27771386	0.66	27771386	0.93	27771386	0.87
chr15	27772841	27775004	0.6	27775004	0.91	27775004	0.96	27775004	0.9	27775004	0.9
chr15	27775063	27775242	0.46	27786372	0.47	27775004	0.52	27794105	0.45	27775063	0.33
chr15	27784883	27781954	0.86	27781954	0.96	27781954	1.0	27781954	1.0	27781954	0.99
chr15	27790788	27790787	0.48	27790787	0.96	27790787	0.76	27790787	0.83	27790787	0.83
chr15	27792202	27790787	1.0	NA	NA	27762507	0.5	27772818	1.0	27790907	0.07
chr15	27793407	27790787	0.39	27793406	0.97	27793406	0.98	27793406	0.77	27781954	0.98
chr15	27798642	27798641	0.5	27798641	1.0	27798641	0.56	27798641	0.62	27798641	1.0
chr15	27799744	27799289	0.94	27800388	0.96	27799289	0.96	27800388	0.99	27799289	0.99
chr15	27800803	27800802	0.62	27800802	0.93	27800388	0.89	27800802	0.95	27800802	0.9
chr15	27812927	27800702	0.4	NA	NA	NA	NA	NA	NA	NA	NA
chr15	27814883	27814945	0.19	27814931	0.19	27812448	0.16	27814945	0.14	27814945	0.18
chr15	27819717	27817832	0.99	27809200	0.96	27817259	1.0	27817259	0.98	27816530	0.97
chr15	27826351	27826351	0.66	27826351	0.81	27817468	0.82	27817468	0.84	27826351	0.83
chr15	27827558	27816382	0.5	27827555	0.97	27817468	0.99	27827555	1.0	27818215	0.92
chr15	27829265	27817832	0.8	27817468	0.67	27827450	0.94	27829279	0.75	27829279	0.74
chr15	27832831	27815045	0.78	27812704	0.9	27832162	0.97	27814951	0.92	27833290	0.95
chr15	27836381	27836411	0.93	27835742	0.99	27836411	0.99	27835742	0.96	27836411	0.99
chr15	27837884	27837883	0.48	27837883	0.46	27837883	0.36	27837883	0.45	27837883	0.65
chr15	27842819	27842822	0.97	27840936	1.0	NA	NA	27842822	0.99	27842822	0.98
chr15	27849541	27849540	0.92	27849540	0.93	27848464	0.87	27849540	0.95	27849540	0.89
chr15	27853577	27853581	0.95	27853581	0.39	NA	NA	27853581	0.7	27853581	1.0
chr15	27856677	27854802	0.67	27855193	0.42	27856701	0.72	27856701	0.46	27856701	0.81
chr15	27862475	27861536	0.67	27861441	0.84	27861536	0.96	27861536	0.87	27855647	0.79
chr15	27867489	27862957	0.96	27861393	1.0	NA	NA	27861393	1.0	NA	NA
chr15	27870734	27866903	0.54	27862145	0.95	27887284	0.96	27862145	0.92	27862875	0.95
chr15	27871789	27871788	0.96	27871788	1.0	27849015	0.17	27871788	1.0	NA	NA
chr15	27872692	27890019	0.81	27872691	0.65	27872691	0.55	27872691	0.63	27872691	0.44
chr15	27887616	27896638	0.72	27876119	0.83	27887071	0.99	27896638	0.87	27886487	0.96
chr15	27896639	27883749	0.72	27879807	0.83	27887071	0.91	27879807	0.69	27869128	0.78
chr15	27897190	27852446	0.63	27876713	0.95	27887071	0.98	27895507	0.95	27897760	1.0
chr15	27902202	27901647	0.84	27899878	0.97	27887071	0.95	27902215	0.94	27899226	0.88
chr15	27905164	27916336	0.69	27907478	0.86	27903014	0.7	27916336	0.84	27904183	0.89
chr15	27910654	27910658	0.73	27888228	0.87	27903014	1.0	27910658	0.93	27916656	0.86
chr15	27917200	27913237	0.99	27904880	1.0	NA	NA	27904880	1.0	27917199	0.8
chr15	27921519	27921526	0.75	NA	NA	27921526	0.44	27891672	0.2	27961412	0.18
chr15	27922680	27927647	0.46	27914633	0.94	27924803	0.92	27926786	0.84	27902219	0.76
chr15	27931650	27931656	0.99	27931656	0.98	NA	NA	27931656	0.99	27927647	0.99
chr15	27942193	27942243	0.99	27942209	1.0	NA	NA	27940168	1.0	NA	NA
chr15	27942822	27942840	0.91	NA	NA	NA	NA	27914430	1.0	NA	NA
chr15	27952634	27949301	0.85	NA	NA	27933389	0.01	27938605	0.5	27955292	1.0
chr15	27954117	27954148	0.41	27950388	0.89	27953421	0.93	27950388	0.88	27953086	0.78
chr15	27954698	27968986	0.59	NA	NA	NA	NA	27954698	0.21	27934232	0.04
chr15	27960591	27960590	0.77	27960590	0.59	27960590	0.73	27960590	0.45	27960590	0.9
chr15	27960906	27960905	0.67	27955489	0.95	27984552	0.54	27957495	0.7	27957495	0.92
chr15	27961998	27922783	0.01	NA	NA	NA	NA	27918089	0.2	NA	NA
chr15	27965953	27961949	0.49	27966775	0.96	27965953	0.92	27971865	0.88	27966775	0.9
chr15	27967131	27967130	0.79	NA	NA	NA	NA	27967130	1.0	NA	NA
chr15	27968987	27982117	0.78	27968704	0.85	27968704	0.97	27969002	0.91	27968704	0.92
chr15	27969906	27966176	0.9	27961949	0.99	27957427	0.99	27978690	0.99	27969613	0.98
chr15	27972821	27966775	0.62	27966775	0.87	27968704	0.75	27979868	0.67	27971711	0.72
chr15	27983590	27983589	0.87	NA	NA	NA	NA	NA	NA	NA	NA
chr15	27984548	27984552	0.63	27955489	1.0	27984552	1.0	27957495	0.96	27957495	1.0
chr15	27985696	27986133	0.65	27968778	0.94	27986133	0.92	27985695	0.82	27985695	0.9
chr15	27987556	27987555	0.68	27987555	0.85	27987555	0.89	27987555	0.8	27987555	0.74
chr15	27992106	27992375	0.75	27990627	0.95	27991654	0.96	27991654	0.92	27991654	0.98
chr15	27995560	27997163	0.95	27990627	0.97	27991654	0.99	27997163	0.93	27997037	0.95
chr15	28001259	28001258	0.85	27952234	0.92	28036843	0.03	28001258	1.0	28001258	0.96
chr15	28005139	28005138	1.0	NA	NA	NA	NA	NA	NA	NA	NA
chr15	28007722	28007721	1.0	NA	NA	28007721	0.44	NA	NA	28007721	0.08
chr15	28009684	28009684	0.17	28006367	0.73	28004533	0.28	28009684	0.69	28017525	0.87
chr15	28011531	28011530	0.6	27965953	0.67	28011530	0.76	28011530	0.72	28011530	1.0
chr15	28011978	28015361	0.81	28006367	0.95	28004533	0.71	28011977	0.83	28011977	0.88
chr15	28018098	28018097	0.95	28006367	0.93	28018097	1.0	28018097	0.92	28018097	0.97
chr15	28023963	28020817	0.5	NA	NA	28032792	0.0	NA	NA	NA	NA
chr15	28032630	28030642	0.49	28032629	0.69	28032629	0.86	28032629	0.53	28032629	0.51
chr15	28038071	28038090	1.0	28026101	1.0	28026101	1.0	28037045	1.0	28037045	1.0
chr15	28038887	27997240	1.0	NA	NA	NA	NA	NA	NA	NA	NA
chr15	28040032	28040031	0.95	28040031	0.93	28040031	0.97	28040031	0.95	28040031	0.99
chr15	28041322	28044591	0.84	28040821	0.78	28041321	0.71	28040821	0.8	28040821	0.71
chr15	28041921	28041925	1.0	NA	NA	NA	NA	NA	NA	NA	NA
chr15	28042473	28040971	0.61	28040821	0.76	28052887	0.66	28037045	0.57	28034795	0.66
chr15	28042644	28042643	0.98	28040138	1.0	28042643	0.97	28042643	1.0	28042643	0.96
chr15	28051285	28051284	0.4	NA	NA	NA	NA	28013730	1.0	NA	NA
chr15	28054216	28053473	0.72	28052748	1.0	28026101	1.0	28053164	1.0	28054216	0.97
chr15	28064358	28064357	0.33	NA	NA	NA	NA	NA	NA	NA	NA
chr15	28064856	28064855	0.98	28064855	1.0	28057806	0.95	28064855	0.99	28057811	0.91
chr15	28071173	28071188	0.85	28071188	0.95	28071188	0.91	28071188	0.97	28071188	0.95
chr15	28074003	28074003	0.59	28065416	0.85	28065416	0.86	28071188	0.83	28071188	0.83
chr15	28079300	28079299	0.8	28071188	0.8	28079299	0.7	28071188	0.76	28071188	0.76
chr15	28088068	28088067	0.98	NA	NA	NA	NA	28088719	0.87	NA	NA
chr15	28093412	28093411	0.98	28093411	1.0	28093411	0.85	28093411	1.0	28093411	0.9
chr15	28095716	28090747	0.87	28095715	0.95	28095715	0.96	28095715	0.69	28095715	0.95
chr15	28099778	28106366	0.71	NA	NA	NA	NA	NA	NA	28099793	0.75
chr15	28100468	28100468	0.95	28067310	0.1	NA	NA	28100468	1.0	NA	NA
chr15	28108331	28108330	0.49	28108330	0.81	28107607	0.84	28108330	0.79	28108330	0.79
chr15	28108538	28144362	0.62	28114112	0.82	28106152	0.58	28114112	0.82	28114112	0.78
chr15	28108707	28136356	0.53	NA	NA	NA	NA	28089029	1.0	28083881	0.12
chr15	28115263	28115742	0.62	28110509	0.9	28110509	0.73	28111411	0.88	28110509	0.96
chr15	28129781	28123823	0.8	28128866	0.89	28128866	0.9	28128866	0.83	28128866	0.75
chr15	28133140	28133139	0.73	28155601	1.0	28165659	0.75	28173758	0.69	28133139	0.8
chr15	28134704	28123712	0.89	28110509	0.5	28131764	0.92	28122183	0.91	28135166	0.97
chr15	28165627	28165638	0.82	28121599	0.67	28136004	0.8	28165638	0.84	28165638	0.67
chr15	28182524	28182524	0.54	NA	NA	28182524	0.33	28146587	0.17	28143128	0.14
chr15	28184194	28230324	0.01	NA	NA	NA	NA	NA	NA	NA	NA
chr15	28187323	28187322	0.72	28214640	0.2	28187322	1.0	28199146	0.5	28207014	0.17
chr15	28188544	28188258	0.88	28188543	0.77	28188543	0.38	28188543	0.71	28188543	0.5
chr15	28189994	28193204	0.89	28182655	0.9	28193874	0.87	28177673	0.85	28177673	0.93
chr15	28190411	28172503	0.87	NA	NA	28190410	1.0	NA	NA	28174093	1.0
chr15	28192931	28192930	0.9	28182770	0.59	28192930	0.78	28192930	0.74	28192930	0.66
chr15	28240424	28287005	0.11	28245562	0.2	NA	NA	NA	NA	NA	NA
chr15	28241356	28241355	0.5	28241355	1.0	NA	NA	NA	NA	28245566	0.0
chr15	28245661	28245660	0.5	NA	NA	NA	NA	28220111	0.6	28236297	0.06
chr15	28246599	28246598	1.0	28246598	0.78	28246598	0.25	28246598	0.77	28246598	1.0
chr15	28247166	28247165	0.82	NA	NA	28247165	0.45	28229064	0.59	NA	NA
chr15	28249816	28249815	0.85	28199907	0.67	28206832	0.51	28249815	0.73	28249815	1.0
chr15	28264021	28263602	0.73	28215440	0.88	28263602	0.58	28263602	0.79	28263602	0.93
chr15	28275783	28237188	0.5	NA	NA	NA	NA	NA	NA	NA	NA
chr15	28277085	28239239	1.0	28239239	1.0	28277084	1.0	28253432	0.97	NA	NA
chr15	28277464	28277463	0.63	28251722	0.86	28257133	0.89	28292555	0.86	28277463	0.96
chr15	28279616	28285803	0.47	28238985	0.88	28277456	0.73	28277538	0.75	28277456	0.79
chr15	28858625	28858222	0.65	28853165	0.96	28858222	0.96	28858222	0.85	28858222	0.86
chr15	28860353	28860357	0.95	28860357	0.54	28853360	0.5	28860357	0.65	28860357	0.72
chr15	28861574	28860261	0.6	28864470	0.85	28860261	0.93	28860261	0.91	28864470	0.84
chr15	28862626	28863465	0.76	28861317	0.88	28862592	0.98	28862592	0.98	28863782	0.97
chr15	28863795	28863795	0.71	28862222	0.99	28862222	0.98	28863798	0.9	28863651	0.92
chr15	28866843	28866850	0.83	NA	NA	NA	NA	28866850	1.0	NA	NA
chr15	28867021	28867020	0.84	28867024	1.0	28867024	0.5	28867024	0.33	28849577	0.64
chr15	28867522	28867521	0.24	28870401	0.2	28867645	0.42	28867521	0.2	28867645	0.31
chr15	28869394	28869590	0.8	28869403	0.57	28869403	0.79	28869403	0.76	28869548	0.63
chr15	28869906	28869905	0.63	28869905	0.8	28869905	0.83	28869905	0.79	28869905	0.87
chr15	28871144	28856598	1.0	NA	NA	28871143	1.0	NA	NA	28871143	0.75
chr15	28874360	28874818	0.62	28873638	0.58	28874065	0.78	28874065	0.68	28874065	0.72
chr15	28875217	28875216	0.85	28875216	0.92	NA	NA	28875216	1.0	28875216	1.0
chr15	28876091	28876090	1.0	NA	NA	28876090	1.0	NA	NA	28876090	0.67
chr15	28877941	28877940	0.93	28877940	0.96	28877940	0.85	28877775	0.87	28877775	0.83
chr15	28880747	28880746	0.73	28880746	0.96	28881843	0.92	28880746	0.88	28883939	0.9
chr15	28883796	28883795	0.69	28883795	1.0	28883795	1.0	28883795	0.67	28883795	0.67
chr15	28897178	28895363	0.43	28895927	0.61	28897182	0.66	28897182	0.33	28897182	0.62
chr15	28927335	28927344	0.96	28927344	0.9	28927344	0.95	28927344	0.93	28928777	0.93
chr15	28928143	28928142	0.89	28928142	0.88	28929257	0.99	28922983	0.33	28928142	0.94
chr15	28937651	28941067	1.0	NA	NA	NA	NA	NA	NA	28890866	0.03
chr15	28940553	28940716	0.87	28931493	1.0	28940459	1.0	28939938	0.97	28939177	0.93
chr15	28945522	28945521	0.81	28945521	0.96	28945521	0.98	28945521	0.89	28945521	0.96
chr15	28947458	28947455	1.0	NA	NA	NA	NA	NA	NA	NA	NA
chr15	28948382	28940234	0.79	28948381	0.97	28948381	0.98	28938532	0.93	28944150	0.95
chr15	28950627	28950626	0.68	28950626	0.98	28950626	0.98	28950026	0.9	28950575	0.96
chr15	28951580	28951579	0.72	28948623	0.98	28951579	0.99	28951579	0.99	28951579	0.97
chr15	28957060	28957059	1.0	28957059	0.54	NA	NA	28957059	0.79	28957059	1.0
chr15	28958817	28957233	0.81	28956265	0.96	28957233	0.93	28957233	0.9	28959578	0.93
chr15	28960463	28960462	0.7	28960462	0.92	28960462	0.79	28960462	0.64	28960462	0.92
chr15	28960761	28960760	0.68	28960760	0.29	28960760	0.51	28957801	0.7	28956061	0.64
chr15	28962570	28955610	0.56	NA	NA	NA	NA	NA	NA	NA	NA
chr15	28964489	28963893	0.79	28964581	0.94	28964581	0.84	28964581	0.92	28964581	0.95
chr15	28970515	28970514	0.64	28970514	0.37	28970514	0.71	28965456	0.36	28970514	0.55
chr15	28975017	28975016	0.74	NA	NA	NA	NA	NA	NA	NA	NA
chr15	28984736	28984912	0.62	28984755	0.48	28979719	0.99	28976918	0.88	28984748	0.96
chr15	28984849	28984853	0.84	28984853	0.61	28979719	0.95	28984853	0.74	28984853	0.73
chr15	28984913	28984912	0.57	28953723	0.56	28979719	0.8	28984912	0.37	28984912	0.55
chr15	28990393	28990736	0.91	28990392	0.94	28990643	0.99	28990392	0.96	28990736	0.93
chr15	28998195	28998200	0.58	28998200	0.95	28998200	0.87	28998200	0.77	28998200	0.93
chr15	29005262	29005261	1.0	29005261	1.0	NA	NA	28963039	1.0	NA	NA
chr15	29005865	29005864	0.82	29005864	0.99	29005864	1.0	29005864	0.94	29005864	0.98
chr15	29020283	29022476	0.88	29020282	0.91	29020282	1.0	29022476	0.89	29011793	0.86
chr15	29023906	29020218	0.9	29019042	0.88	29018460	0.97	29018460	0.96	29022499	0.99
chr15	29025264	29024675	0.92	29025132	0.99	29018460	0.99	29024675	1.0	29024808	0.98
chr15	29025951	29025950	0.85	29025132	0.45	29018460	0.93	29025950	0.85	29024808	0.82
chr15	29026760	29026759	0.62	29027689	0.83	29026759	0.96	29026759	0.81	29027689	0.92
chr15	29027985	29027984	0.73	29027984	1.0	29022486	0.99	29029141	0.99	29029141	0.96
chr15	29029333	29029332	0.6	29029332	0.51	29010101	0.5	29029332	0.45	29029332	0.52
chr15	29030467	29030480	1.0	NA	NA	NA	NA	NA	NA	29030480	1.0
chr15	29030728	29030727	0.37	29030727	0.42	29030323	0.66	29030727	0.44	29026341	0.61
chr15	29037021	29021155	0.78	29037020	1.0	29037020	0.5	29037020	1.0	28998284	0.76
chr15	29041030	29041040	0.96	29039695	0.95	29040823	1.0	29041040	0.98	29039695	0.98
chr15	29041308	29041319	1.0	NA	NA	NA	NA	NA	NA	NA	NA
chr15	29042265	29042264	1.0	29042264	1.0	NA	NA	29042264	1.0	29042264	1.0
chr15	29045246	29045245	0.43	29045245	0.46	29045245	0.95	29045245	0.61	29045245	0.94
chr15	29048942	29048941	0.79	29048941	0.86	29048941	1.0	29048941	0.69	29093400	0.67
chr15	29059216	29059215	0.72	29059215	0.5	29059215	0.79	29058209	0.6	29059215	0.52
chr15	29065005	29065004	0.47	29065004	0.83	29065004	0.43	29057201	0.36	29065004	0.34
chr15	29076450	29076449	0.51	29076449	0.23	29076449	0.36	29072028	0.67	29050108	0.41
chr15	29078611	29078610	0.7	29078637	0.26	29078610	0.6	29078610	0.62	29078610	0.76
chr15	29094901	29094900	0.94	29094390	0.83	29094900	1.0	29094390	0.98	29091942	0.91
chr15	29095431	29095435	0.99	29094390	1.0	29094390	1.0	29095435	1.0	29094390	1.0
chr15	29100136	29100135	0.94	NA	NA	NA	NA	NA	NA	29134377	0.05
chr15	29101218	29101217	0.54	29094390	0.66	29094390	0.97	29095435	0.7	29094390	0.92
chr15	29102760	29103175	0.69	29102759	0.53	29102759	1.0	29102759	0.79	29102759	0.97
chr15	29114572	29114577	0.69	29114577	0.95	29114577	1.0	29114577	0.9	29114577	0.88
chr15	29114990	29114985	0.5	29115006	1.0	29114982	0.74	29114982	0.6	29114982	0.97
chr15	29117668	29117668	0.58	29118802	0.71	29117668	0.97	29119876	0.88	29118375	0.74
chr15	29128692	29128691	0.85	29128691	1.0	29128691	1.0	29128691	1.0	29127745	1.0
chr15	29136660	29136664	0.82	29136664	1.0	29136664	0.6	29136664	0.69	NA	NA
chr15	29142864	29142033	0.42	29093750	0.5	NA	NA	29133209	0.4	29136709	1.0
chr15	29146939	29146938	0.78	29146938	1.0	29138549	0.61	29146938	1.0	29146938	1.0
chr15	29148869	29148879	0.42	29148879	0.55	29148879	0.75	29133209	0.47	29148879	0.43
chr15	29153146	29151111	0.72	29154473	0.85	29151111	0.67	29153145	0.7	29153145	0.68
chr15	29155284	29155289	0.88	29155289	0.64	29155289	0.94	29155289	0.81	29155174	0.83
chr15	29157732	29157731	0.82	29157731	0.89	29157731	0.92	29157731	0.88	29157731	0.9
chr15	29163464	29163463	1.0	29190997	1.0	NA	NA	29133209	1.0	NA	NA
chr15	29165346	29159234	1.0	29159234	0.78	NA	NA	29158493	0.89	29165345	0.67
chr15	29170581	29170595	0.43	29170599	0.81	29170599	0.82	29170599	0.47	29170599	0.4
chr15	29173945	29174203	0.82	29173944	0.79	29173944	0.35	29171635	0.78	29173944	0.74
chr15	29179748	29179747	0.97	29179747	0.93	29179747	0.98	29179747	0.95	29179747	0.94
chr15	29182128	29182127	0.77	29182127	0.5	29182127	1.0	29206104	0.69	29152802	0.5
chr15	29182657	29182656	0.97	29180591	1.0	29199859	0.1	29182656	0.85	29182656	1.0
chr15	29185080	29191197	0.55	29185079	0.49	29185079	0.74	29185079	0.51	29185079	0.49
chr15	29189421	29191531	0.66	29182500	0.63	29182108	0.98	29191531	0.69	29179747	0.93
chr15	29190360	29190359	0.94	29190359	0.97	29190359	0.5	29190359	0.94	29190359	0.83
chr15	29197766	29197765	0.51	29197765	0.51	29197765	0.41	29197765	0.46	29197765	0.77
chr15	29200563	29183172	0.8	29163308	0.08	NA	NA	29224590	0.05	29164663	0.38
chr15	29214691	29213485	0.89	29210753	0.94	29216377	0.9	29212233	0.97	29216377	0.9
chr15	29215569	29212850	0.71	29214033	0.83	29216377	0.65	29216451	0.75	29214033	0.61
chr15	29219292	29213510	0.5	NA	NA	NA	NA	NA	NA	NA	NA
chr15	29221205	29221204	0.67	29221204	0.5	29221204	0.36	29221204	0.33	29221204	0.53
chr15	29228319	29228318	0.99	29228318	0.99	29228318	0.99	29229118	0.96	29228318	0.98
chr15	29235962	29260602	1.0	29269402	0.46	NA	NA	NA	NA	29228599	0.18
chr15	29236884	29229934	0.46	NA	NA	NA	NA	NA	NA	NA	NA
chr15	29238637	29223634	0.5	29223634	0.58	29223634	0.6	29223634	1.0	29238636	0.62
chr15	29240895	29209276	1.0	NA	NA	NA	NA	29209276	1.0	NA	NA
chr15	29243135	29226945	0.94	NA	NA	NA	NA	NA	NA	NA	NA
chr15	29246704	29246703	0.82	NA	NA	29246703	0.66	29243132	0.59	29246703	0.86
chr15	29246973	29248608	0.65	29253632	0.41	29253452	0.41	29255106	0.6	29253632	0.26
chr15	29251745	29250328	0.75	29244249	0.91	29242476	0.88	29242476	0.95	29247453	0.83
chr15	29253453	29253452	0.86	29253632	0.93	29253452	0.94	29255106	0.86	29253452	0.93
chr15	29254844	29207455	0.02	NA	NA	29286001	0.08	NA	NA	NA	NA
chr15	29257030	29257070	0.2	29257043	0.33	29257043	0.39	29257043	0.4	29257043	0.23
chr15	29259812	29257078	0.72	29259811	1.0	29259811	0.42	29239724	0.99	29259811	1.0
chr15	29261922	29259260	0.69	29261921	0.99	29260352	0.99	29261921	0.93	29261921	0.98
chr15	29262081	29262095	0.59	29262547	0.95	29260352	0.9	29262547	0.82	29262547	0.95
chr15	29277346	29277345	0.97	29277345	0.73	29274675	0.86	29277345	0.92	29277345	0.91
chr15	29279371	29279370	0.73	29279370	0.65	29279370	0.91	29279207	0.81	29279370	0.88
chr15	29279941	29279940	0.88	29279940	1.0	29257084	0.5	29231550	0.8	NA	NA
chr15	29284557	29284499	0.92	29284499	0.97	29284499	0.9	29284499	0.93	29284499	0.97
chr15	29287384	29287387	0.3	29287944	0.74	29285242	0.79	29287944	0.74	29290761	0.91
chr15	29289207	29281377	0.11	29331772	0.43	29291807	0.04	29292348	0.63	29292348	0.16
chr15	29292338	29292364	0.84	29270341	0.75	29285798	0.96	29286167	0.95	29292348	0.98
chr15	29293259	29293258	0.95	29243587	0.67	29293258	1.0	29293258	1.0	NA	NA
chr15	29293424	29293423	0.95	29293423	0.96	29293423	0.96	29293423	0.96	29293423	0.98
chr15	29308372	29307070	0.91	29308307	0.95	29306276	0.93	29307644	0.99	29308266	0.92
chr15	29309789	29303838	0.53	29308892	0.88	29310358	0.89	29318185	0.76	29310358	0.84
chr15	29311077	29310799	1.0	29300904	1.0	NA	NA	29311076	0.74	NA	NA
chr15	29312335	29309331	0.85	29309331	0.63	29305323	0.73	29309331	0.84	29312334	0.74
chr15	29318315	29318314	1.0	29318314	1.0	29318314	0.99	29314699	0.97	29318314	0.84
chr15	29321482	29290018	0.12	NA	NA	NA	NA	NA	NA	NA	NA
chr15	29321650	29321663	0.49	NA	NA	29321652	0.98	29277911	0.67	NA	NA
chr15	29324107	29324106	0.98	29324106	0.9	29324106	0.93	29324106	0.89	29324925	0.9
chr15	29327595	29310371	0.38	29327594	0.97	29327594	0.96	29327594	0.87	29327594	0.78
chr15	29329363	29329362	0.81	29329362	0.76	29329362	0.93	29329362	0.76	29329362	0.82
chr15	29330283	29330282	0.57	29330282	0.51	29330282	0.51	29330282	0.64	29330282	0.73
chr15	29336314	29336313	1.0	NA	NA	NA	NA	29287383	1.0	NA	NA
chr15	29338426	29338425	0.4	29338425	0.9	29338425	0.75	29338425	0.46	29338425	0.82
chr15	29343574	29343576	0.7	29343573	0.48	29343573	0.63	29344469	0.58	29337307	0.89
chr15	29344931	29335208	0.36	29339636	0.38	29344931	0.59	29344664	0.52	29338995	0.32
chr15	29347174	29347173	0.99	29347173	1.0	29347173	0.98	29347173	1.0	29347173	1.0
chr15	29349901	29349925	1.0	NA	NA	29349931	1.0	29310056	0.66	29349931	1.0
chr15	29349909	29349925	1.0	NA	NA	29349931	0.94	29349935	0.69	29349931	1.0
chr15	29351808	29351818	0.96	29351818	1.0	29351818	0.98	29351818	0.99	29351818	1.0
chr15	29355415	29355414	0.33	29355414	0.67	29355414	0.33	29355414	1.0	29355414	0.5
chr15	29355506	29355505	0.99	29355505	0.94	29355505	0.98	29355505	0.99	29355505	0.95
chr15	29357842	29357857	0.82	29357857	0.89	29357857	0.36	29357857	0.94	29357857	0.6
chr15	29365251	29365250	0.57	29361793	0.86	29364237	0.99	29365250	0.8	29365250	0.98
chr15	29365738	29372018	0.91	29365737	1.0	29365737	1.0	NA	NA	NA	NA
chr15	29369592	29367000	0.58	29370559	0.88	29369456	0.97	29370559	0.88	29361793	0.91
chr15	29371029	29371028	0.97	29365618	0.98	29371028	1.0	29371028	0.94	29371028	1.0
chr15	29371349	29370559	0.35	29361085	0.73	29369456	0.87	29361085	0.71	29361085	0.79
chr15	29373627	29373626	0.97	29373626	1.0	NA	NA	29373626	0.86	29373626	1.0
chr15	29376551	29376551	0.62	29390302	0.89	29376990	0.91	29376551	0.74	29376990	0.89
chr15	29377824	29376291	0.42	29391848	0.7	29381179	0.37	29391848	0.6	29376291	0.62
chr15	29378213	29377120	0.9	29390302	0.66	29378212	0.99	29381318	0.71	29376990	0.83
chr15	29380849	29379496	0.76	29379496	0.9	29380848	0.79	29380848	0.92	29380848	0.92
chr15	29382262	29382261	0.83	29382261	0.74	29382261	0.78	29382261	0.71	29378087	0.71
chr15	29383772	29383783	0.94	NA	NA	NA	NA	29338433	1.0	NA	NA
chr15	29389156	29389155	0.94	29385878	0.99	29389155	0.33	29389155	0.97	29389155	0.9
chr15	29396322	29396321	0.97	29396321	0.98	29396321	0.5	29396321	0.91	29395560	0.97
chr15	29402252	29402403	0.76	29401419	0.94	29401419	0.93	29401419	0.9	29401419	0.92
chr15	29402293	29402306	0.38	29402403	0.82	29402292	0.47	29402322	0.78	29402403	0.84
chr15	29409343	29409348	1.0	NA	NA	NA	NA	NA	NA	29409348	1.0
chr15	29409627	29409632	1.0	29408428	0.99	29409632	0.97	29409632	1.0	29409632	0.98
chr15	29415856	29415863	1.0	NA	NA	29421705	0.06	NA	NA	NA	NA
chr15	29422271	29422270	1.0	29386660	0.5	29422270	1.0	29462076	0.14	NA	NA
chr15	29423632	29423631	0.64	29423631	0.88	29423631	0.81	29423631	0.81	29423631	0.85
chr15	29425193	29423807	0.7	29433781	0.67	29427184	0.92	29424407	0.72	29403975	0.66
chr15	29428566	29430747	0.52	NA	NA	29428565	1.0	29428565	0.5	29428565	0.11
chr15	29429191	29429190	0.33	29438269	0.62	29400476	0.49	29438269	0.5	29438269	0.7
chr15	29430652	29430656	0.57	29430656	0.99	29430656	1.0	29430656	0.88	29431494	0.99
chr15	29435658	29435709	1.0	29435709	1.0	NA	NA	29447200	0.5	29435709	0.6
chr15	29439284	29439334	0.21	29429190	0.61	29439324	0.41	29429190	0.4	29429190	0.49
chr15	29441556	29441554	0.97	NA	NA	NA	NA	29402292	1.0	NA	NA
chr15	29444459	29445183	0.77	29489763	0.52	29451454	0.69	29489763	0.54	29451105	0.32
chr15	29447654	29447653	0.63	29447682	0.6	29447653	0.83	29460503	0.52	29456010	0.72
chr15	29450985	29450984	0.53	29446072	0.98	29450984	0.94	29449075	0.95	29450984	1.0
chr15	29451275	29451290	0.63	29476477	0.17	29425775	0.86	NA	NA	NA	NA
chr15	29462616	29461060	0.98	29444170	0.73	NA	NA	29455765	1.0	29440681	0.75
chr15	29463537	29463536	0.97	29463536	1.0	29463536	1.0	29463536	0.98	29463536	0.97
chr15	29468611	29468610	0.89	29468059	0.95	29468059	0.96	29468059	0.93	29468059	0.99
chr15	29469189	29469198	0.99	NA	NA	NA	NA	NA	NA	29517152	0.25
chr15	29472411	29473811	0.65	29471760	0.47	29463536	0.11	29471760	0.45	29457717	0.24
chr15	29479040	29479039	0.79	29479131	0.77	29478306	0.93	29479039	0.82	29479039	0.77
chr15	29479617	29480770	0.98	29479617	1.0	29478306	1.0	29480770	1.0	29479164	0.99
chr15	29481989	29481993	1.0	NA	NA	NA	NA	29481993	1.0	NA	NA
chr15	29482165	29481924	0.64	29479617	0.91	29478306	0.95	29480770	0.89	29480770	0.91
chr15	29486178	29489036	0.58	29441116	0.8	NA	NA	29443046	0.5	NA	NA
chr15	29486691	29485807	0.99	29441116	1.0	NA	NA	29465521	1.0	NA	NA
chr15	29489230	29487975	1.0	29489229	1.0	NA	NA	29465521	1.0	NA	NA
chr15	29492065	29499305	0.72	29491355	0.97	29491355	0.98	29497094	0.96	29492064	0.98
chr15	29493005	29538638	0.14	29482164	0.11	NA	NA	NA	NA	NA	NA
chr15	29493655	29493664	0.99	29489089	1.0	NA	NA	29497819	0.89	29444747	1.0
chr15	29494204	29500559	0.61	29494051	0.94	29494051	0.94	29489500	0.85	29502952	0.58
chr15	29499387	29493672	0.61	NA	NA	NA	NA	29499386	1.0	NA	NA
chr15	29499543	29502305	0.73	29499542	0.5	29499542	0.61	29477797	0.62	29499542	0.89
chr15	29510810	29510789	0.64	29510249	0.61	29510601	0.87	29510809	0.6	29510809	0.8
chr15	29511199	29507550	1.0	NA	NA	NA	NA	NA	NA	NA	NA
chr15	29511333	29508126	0.91	29511269	0.94	29511269	0.99	29511269	0.92	29511269	0.93
chr15	29511496	29510789	1.0	29510249	1.0	29461769	1.0	29490377	1.0	29510789	0.85
chr15	29513299	29486191	0.25	NA	NA	NA	NA	NA	NA	NA	NA
chr15	29519136	29519140	0.45	29519140	0.61	29519159	0.7	29541008	0.64	29473412	0.5
chr15	29520583	29520582	0.81	29529238	0.5	29520582	0.55	29520582	0.61	29520582	1.0
chr15	29521861	29520573	0.93	29520573	0.98	29518331	0.95	29520573	0.98	29520573	0.94
chr15	29526639	29544577	0.5	29494620	0.5	NA	NA	NA	NA	29536290	1.0
chr15	29528340	29516267	0.53	29528339	0.76	29528339	0.5	29516267	0.43	29528339	0.84
chr15	29535743	29535742	0.89	29535742	1.0	29535743	0.5	29535742	1.0	NA	NA
chr15	29538809	29538808	0.98	29538808	1.0	29535667	0.98	29538808	1.0	29538808	0.99
chr15	29542010	29577500	1.0	NA	NA	NA	NA	NA	NA	NA	NA
chr15	29542475	29542355	0.99	29542474	0.99	29535667	0.98	29542474	1.0	29542474	1.0
chr15	29543779	29543778	0.94	29543778	0.67	29543778	1.0	29541008	0.75	29543778	0.56
chr15	29547091	29547128	0.92	29542355	1.0	29535667	0.97	29547090	0.99	29542355	0.96
chr15	29547253	29547128	0.82	29542355	1.0	29535667	1.0	29547495	0.97	29542355	0.99
chr15	29548450	29548116	0.96	29542355	0.99	29535667	1.0	29548116	1.0	29551731	1.0
chr15	29549274	29548483	0.82	29542355	0.99	29535667	1.0	29548116	0.97	29551731	0.98
chr15	29551694	29551693	0.97	29551693	0.9	29535667	0.97	29551693	0.91	29551693	0.96
chr15	29561693	29563229	0.58	29561693	0.66	29561790	0.99	29561790	0.65	29561790	0.81
chr15	29563842	29562407	0.62	29561641	0.82	29561641	0.98	29562407	0.8	29564205	0.89
chr15	29565394	29563859	0.98	29565393	0.85	29565393	0.67	29565393	1.0	29565393	0.8
chr15	29565553	29563742	1.0	NA	NA	NA	NA	NA	NA	NA	NA
chr15	29565961	29565960	0.97	29565960	0.91	29565960	1.0	29565960	0.95	29565960	0.85
chr15	29566152	29557690	1.0	NA	NA	29516750	0.25	29567529	0.1	29560777	0.44
chr15	29566847	29563843	0.52	29561425	0.7	29561174	0.77	29567167	0.72	29561174	0.81
chr15	29568711	29568710	0.48	29568531	0.81	29570199	0.83	29582546	0.69	29568531	0.79
chr15	29570933	29583112	0.75	29537848	0.76	29609653	0.19	29552886	1.0	29570967	0.94
chr15	29572546	29572545	0.98	29573609	0.79	29570793	0.93	29577347	0.93	29572545	0.92
chr15	29573604	29573658	0.73	29573609	0.88	29573609	0.96	29577347	0.91	29573609	0.98
chr15	29577314	29577347	0.81	29575345	0.75	29578812	0.94	29577347	0.84	29578297	0.91
chr15	29581943	29581942	0.82	29581942	0.95	29583463	0.91	29581942	0.92	29581942	0.94
chr15	29582634	29557991	1.0	29614356	0.01	NA	NA	NA	NA	29582633	0.8
chr15	29584432	29583463	0.51	29574843	0.85	29598277	0.25	29589145	0.74	29573646	0.64
chr15	29584998	29581067	0.6	29581067	0.78	29580006	0.81	29585748	0.73	29581067	0.76
chr15	29591833	29592703	0.73	29592608	0.88	29591395	0.89	29591395	0.86	29592608	0.8
chr15	29595254	29594917	0.94	29595253	1.0	29595253	0.97	29595253	1.0	29595253	0.97
chr15	29596664	29596663	0.25	29571116	0.04	NA	NA	29588515	1.0	NA	NA
chr15	29597087	29597024	0.94	29597509	1.0	29597024	0.99	29597024	0.97	29595893	0.98
chr15	29597569	29597568	0.99	29597509	0.99	29597024	0.96	29597509	0.96	29595893	0.92
chr15	29598123	29598122	0.97	29598122	0.99	29598122	0.96	29598122	0.97	29598122	0.99
chr15	29600440	29600443	0.5	29601340	0.47	29600441	0.66	29601169	0.34	29602965	0.46
chr15	29601434	29601433	0.58	29601433	0.83	29601433	0.97	29601433	0.88	29601433	0.83
chr15	29606239	29606238	0.92	29606238	0.95	29605701	0.99	29606238	0.95	29606238	0.9
chr15	29607305	29607304	0.46	29607304	0.78	29607304	0.5	29607304	0.66	29607304	0.78
chr15	29607799	29607900	0.82	29606469	0.88	29607841	0.75	29606469	0.85	29607178	0.84
chr15	29608491	29606019	0.38	29608314	0.49	29608314	0.51	29608314	0.45	29606576	0.54
chr15	29609675	29562762	0.04	NA	NA	NA	NA	NA	NA	NA	NA
chr15	29612499	29612498	0.9	29612498	0.94	29612498	0.93	29612498	0.82	29612498	0.65
chr15	29615150	29615159	0.54	29613657	0.91	29615159	0.94	29619264	0.74	29611714	0.79
chr15	29618423	29618422	0.22	29618422	0.44	29618422	0.52	29612184	0.67	29618422	0.67
chr15	29621589	29625232	0.49	29619264	0.71	29619264	0.78	29622196	0.57	29611714	0.58
chr15	29622197	29622196	0.65	29622196	1.0	29622196	0.54	29622196	0.79	29611714	0.87
chr15	29624331	29624333	0.51	29624328	0.89	29624328	0.88	29623181	0.71	29624328	1.0
chr15	29624872	29623181	0.3	29627540	0.37	29624871	0.28	29623181	0.25	29624871	0.25
chr15	29625848	29625862	0.87	29625862	0.25	29625862	1.0	NA	NA	29641831	0.12
chr15	29627541	29629040	0.52	29622621	0.74	29625886	0.9	29627540	0.75	29627731	0.6
chr15	29628753	29620579	0.5	NA	NA	NA	NA	NA	NA	NA	NA
chr15	29633952	29633951	1.0	NA	NA	29633951	1.0	NA	NA	29633951	1.0
chr15	29641832	29641831	0.67	29637813	0.68	29638131	0.54	29641831	0.6	29637279	0.68
chr15	29644814	29644813	0.52	29644813	0.56	29644813	0.94	29637865	0.9	29644813	0.6
chr15	29648091	29648090	0.97	29637607	1.0	29643652	1.0	29648090	0.98	29648090	1.0
chr15	29648936	29648944	0.74	29637813	0.96	29638131	0.99	29651885	0.95	29647899	0.98
chr15	29649058	29643507	0.39	29637813	0.7	29659613	0.78	29637934	0.62	29653433	0.72
chr15	29650178	29646373	0.7	29650177	0.5	29650177	1.0	29630961	0.71	29650177	0.11
chr15	29650593	29656437	0.73	29637813	1.0	29638131	0.97	29651885	0.98	29647899	0.96
chr15	29655721	29655727	1.0	NA	NA	NA	NA	29651443	1.0	29655727	1.0
chr15	29656230	29656229	0.68	29637813	0.92	29656229	0.97	29656229	0.85	29651892	0.95
chr15	29657216	29657042	0.46	29657215	0.96	29659613	0.88	29649960	0.72	29648090	0.8
chr15	29657865	29657873	1.0	NA	NA	NA	NA	29657873	1.0	29657879	1.0
chr15	29659481	29637170	0.5	NA	NA	29636122	0.09	29620579	1.0	NA	NA
chr15	29659803	29661059	0.7	29658588	0.87	29659802	0.82	29661059	0.83	29658588	0.85
chr15	29664029	29664028	0.87	29664028	0.98	29664028	0.75	29664028	0.94	29664028	0.86
chr15	29664449	29664448	0.84	29658588	0.85	29664448	0.96	29672874	0.76	29658588	0.8
chr15	29676600	29675768	0.81	29679316	0.98	29675768	0.94	29679316	0.98	29675768	0.95
chr15	29679463	29679462	0.99	29679462	1.0	29679462	0.92	29679462	1.0	29679462	0.97
chr15	29679901	29657026	1.0	29644076	0.07	29679932	1.0	29642387	0.01	29679932	1.0
chr15	29682732	29682731	0.96	29685312	0.97	29682731	0.86	29682731	0.96	29682731	0.86
chr15	29684253	29684252	0.98	NA	NA	NA	NA	29714634	1.0	NA	NA
chr15	29684823	29684822	0.7	29684822	0.8	29684822	0.89	29684822	0.84	29684822	0.81
chr15	29684994	29684071	0.66	29684071	0.84	29684071	0.62	29684071	0.9	29687136	0.9
chr15	29689930	29696273	0.57	29729676	1.0	29660827	0.01	29687753	1.0	NA	NA
chr15	29690411	29690902	0.59	29690902	0.83	NA	NA	29690902	0.85	29686063	0.78
chr15	29692748	29687037	1.0	NA	NA	29692762	1.0	NA	NA	29693142	1.0
chr15	29693143	29693142	0.94	29695321	0.97	29690662	0.88	29693142	0.98	29693142	0.99
chr15	29693499	29690902	0.64	29717531	0.84	29693498	0.37	29690902	0.55	29693498	0.61
chr15	29693916	29693915	0.9	29693915	0.77	29691866	0.62	29693915	0.85	29693915	0.53
chr15	29696087	29696086	0.91	29696462	0.86	29695321	0.86	29690662	0.84	29696462	0.79
chr15	29700722	29700721	0.78	29700721	0.77	29700721	0.79	29711880	0.73	29700721	0.79
chr15	29702093	29702092	0.9	29702092	0.89	29702092	0.48	29702092	0.92	29702092	0.9
chr15	29710153	29666185	0.22	NA	NA	29741882	0.14	29710152	1.0	29710152	0.41
chr15	29711088	29711087	0.58	29711087	0.67	NA	NA	NA	NA	29711087	1.0
chr15	29725578	29703416	1.0	29699877	0.5	NA	NA	29687753	1.0	29738729	0.17
chr15	29728186	29699761	0.54	29701393	0.88	29728185	0.3	29728185	0.75	29728185	0.59
chr15	29729823	29729822	0.92	29729822	0.91	29729822	0.87	29729822	0.77	29729822	0.91
chr15	29730421	29705821	0.42	29730420	0.44	29730420	0.25	29730420	1.0	29730420	0.36
chr15	29734489	29726349	0.95	29706317	0.98	29715369	0.96	29726349	1.0	29734488	1.0
chr15	29738351	29697556	0.33	NA	NA	NA	NA	29729907	0.67	NA	NA
chr15	29739990	29716148	1.0	29716148	1.0	29739994	0.16	29739994	0.64	29707403	1.0
chr15	29740631	29740630	0.67	29740630	0.5	NA	NA	NA	NA	NA	NA
chr15	29741067	29741066	0.79	29741066	0.97	29697236	0.42	29741066	0.91	29741066	0.97
chr15	29742251	29742250	0.59	29742250	0.64	29766502	1.0	29742250	0.69	NA	NA
chr15	29746378	29746377	0.69	29746377	0.97	29746377	0.54	29746377	1.0	29746377	1.0
chr15	29746913	29746912	0.91	29746912	0.2	29746912	0.53	29701343	0.82	29746912	0.64
chr15	29749149	29749148	0.98	29749148	0.78	29701393	0.82	29749148	0.89	29749148	0.97
chr15	29750010	29750009	0.98	29750009	0.95	29750009	0.96	29727902	0.98	29750009	0.93
chr15	29752102	29729257	0.97	29752115	0.86	29752116	0.78	29714412	0.57	29752115	0.92
chr15	29758699	29742250	0.08	NA	NA	NA	NA	NA	NA	NA	NA
chr15	29763768	29778914	0.77	29783333	0.93	29727301	0.78	29778914	0.93	29778914	0.92
chr15	29765889	29765900	1.0	29748969	1.0	NA	NA	29765900	1.0	NA	NA
chr15	29770680	29771297	0.9	29770679	0.96	29724395	0.86	29766094	1.0	29772292	0.98
chr15	29775327	29777717	0.83	29775326	0.5	29735215	0.26	29733770	0.58	29725548	0.3
chr15	29778333	29778332	0.67	29778332	0.5	29778332	0.5	29750829	0.25	29778332	0.64
chr15	29779943	29792173	0.42	29779942	0.47	NA	NA	29741441	0.47	29779942	0.68
chr15	29779994	29778167	0.36	29779993	0.33	29779993	0.94	29748969	0.03	29779993	0.52
chr15	29784126	29783451	0.69	29784132	1.0	29784132	1.0	29750208	0.5	29767519	0.01
chr15	29789115	29789120	0.45	NA	NA	29789120	1.0	29789120	0.29	29789120	0.65
chr15	29790746	29777432	0.46	29790751	0.94	29790751	0.71	29790751	0.94	29814352	0.96
chr15	29796341	29783983	0.4	29751110	0.52	29796406	0.94	29796340	0.76	29779912	0.85
chr15	29796405	29783333	0.8	29778914	0.95	29825543	0.87	29796405	0.96	29778914	0.9
chr15	29796965	29796964	0.85	29796964	0.9	29796964	0.98	29796964	0.91	29796964	1.0
chr15	29797583	29797582	0.62	29838992	0.78	29796964	0.73	29797582	0.5	29797582	0.8
chr15	29798271	29798270	0.87	29770679	0.89	29801708	0.94	29798270	0.87	29801708	0.89
chr15	29801464	29801463	0.98	29778914	0.96	29801463	0.84	29778914	0.99	29778914	0.86
chr15	29801888	29801916	0.66	29801916	0.67	29801463	0.0	29801916	0.97	29753714	0.7
chr15	29802569	29802568	0.93	29802568	0.93	29795058	0.88	29802568	0.95	29802568	0.79
chr15	29802610	29802609	0.75	NA	NA	NA	NA	NA	NA	NA	NA
chr15	29804030	29769550	0.33	29804029	0.71	29804029	0.53	29804029	0.32	29804029	0.3
chr15	29805530	29765378	0.2	NA	NA	29798597	0.17	NA	NA	29786170	0.67
chr15	29809848	29809847	1.0	29809847	0.99	29809847	1.0	29809847	0.99	29809847	0.86
chr15	29811859	29763767	0.49	29778914	0.6	29811858	0.51	29778914	0.57	29811858	0.67
chr15	29811922	29814642	0.03	NA	NA	NA	NA	NA	NA	NA	NA
chr15	29816017	29816016	0.98	29816016	1.0	29816016	0.83	29816016	1.0	29816016	0.83
chr15	29818011	29818010	0.26	NA	NA	29818010	0.67	29778610	0.05	29818010	1.0
chr15	29818671	29818670	0.69	29818670	0.76	29818670	0.41	29818670	0.81	29819369	0.65
chr15	29821834	29821833	0.37	29821833	0.71	29821833	0.82	29821833	0.69	29821833	0.42
chr15	29822526	29822525	0.53	29822525	0.56	29786128	0.54	29822525	0.54	29822525	1.0
chr15	29824446	29824445	0.49	29783333	0.61	29781488	0.35	29818875	0.6	29825543	0.25
chr15	29826141	29826156	0.98	29782360	1.0	29830135	0.99	29830135	1.0	29826156	0.99
chr15	29828736	29828757	0.8	29781012	0.84	29801708	0.9	29820276	0.85	29827390	0.85
chr15	29828901	29779294	1.0	NA	NA	NA	NA	NA	NA	NA	NA
chr15	29829629	29818573	0.89	29784901	0.8	29829637	0.86	29818573	0.84	29829637	0.58
chr15	29835651	29835650	0.97	29790451	0.89	29837118	0.91	29836993	0.89	29837118	0.87
chr15	29835890	29835897	0.95	29791219	1.0	29859851	0.03	29791219	1.0	29835897	1.0
chr15	29836275	29836274	0.87	29836274	0.86	29809112	0.73	29836274	1.0	29856857	0.1
chr15	29838605	29838612	0.9	29838612	0.96	29790672	0.81	29838612	0.89	29838612	0.92
chr15	29843166	29843181	0.99	29843181	0.99	29843181	1.0	29843181	0.99	29843181	0.98
chr15	29846935	29846952	1.0	29846952	0.96	29846952	1.0	29846952	1.0	29846952	0.98
chr15	29848170	29858545	0.91	NA	NA	NA	NA	NA	NA	NA	NA
chr15	29848858	29877375	0.33	29848862	1.0	29850485	0.06	29848862	0.5	NA	NA
chr15	29849441	29849440	0.77	29866305	0.96	29849440	0.96	29849440	0.98	29849440	0.98
chr15	29849746	29849745	0.47	29846952	0.92	29849745	0.98	29846952	0.9	29859521	0.89
chr15	29852905	29852904	0.95	29852904	1.0	29852904	0.64	29851218	0.5	29852904	1.0
chr15	29857294	29857293	0.73	29857293	0.5	29857293	0.25	NA	NA	29857293	1.0
chr15	29862635	29848826	0.56	29848826	0.63	29848826	0.76	29848826	0.73	29848826	0.85
chr15	29863299	29863298	0.98	29861967	1.0	29863298	1.0	29863298	0.99	29863298	1.0
chr15	29868058	29868057	0.49	29868057	0.7	29870299	0.6	29868057	0.65	29870299	0.77
chr15	29877611	29901693	0.04	29877623	1.0	NA	NA	29877623	0.63	NA	NA
chr15	29878044	29878043	0.72	29878043	0.82	29878043	0.96	29878043	0.69	29878043	0.93
chr15	29879124	29879123	1.0	NA	NA	NA	NA	NA	NA	NA	NA
chr15	29879709	29879710	0.97	29879710	1.0	29880124	0.98	29879710	0.99	29879710	0.94
chr15	29881935	29882471	0.77	NA	NA	29881946	0.88	NA	NA	29881946	0.04
chr15	29883725	29879692	0.25	NA	NA	NA	NA	29883724	1.0	NA	NA
chr15	29887251	29882903	0.07	29884591	1.0	29887259	1.0	29886598	0.67	29877783	0.79
chr15	29890802	29890801	0.8	29892825	0.8	29890801	0.63	29890801	0.72	29890801	0.8
chr15	29901821	29901820	0.74	29901820	0.95	29901820	0.49	29901820	0.93	29898414	0.88
chr15	29903452	29903451	0.85	NA	NA	NA	NA	NA	NA	NA	NA
chr15	29904559	29904558	0.84	29904558	0.81	29904558	0.57	29904558	0.86	29904558	0.78
chr15	29906469	29906468	0.22	29890152	0.53	29890152	0.44	29907306	0.61	29896737	0.46
chr15	29909157	29909212	0.96	29908882	0.99	29909212	0.99	29909212	0.98	29909161	0.8
chr15	29914852	29915321	0.98	29909786	1.0	29914265	0.97	29914265	0.96	29909786	0.98
chr15	29916241	29909786	0.85	29909786	0.86	29914265	0.92	29909786	0.81	29909786	0.8
chr15	29916491	29900235	0.2	29873062	0.5	NA	NA	NA	NA	29873062	1.0
chr15	29918739	29918331	0.85	29918331	0.99	29918738	0.94	29918331	0.93	29918738	1.0
chr15	29921825	29921858	0.9	29920504	0.98	29918331	0.99	29921858	0.98	29920504	0.92
chr15	29933085	29949442	0.2	NA	NA	NA	NA	NA	NA	NA	NA
chr15	29945777	29945776	0.64	29945801	0.76	29945955	0.97	29945955	0.7	29945776	0.79
chr15	29948261	29948561	0.74	29948260	0.82	29948251	0.94	29956900	0.69	29948260	0.77
chr15	29950430	29950482	0.75	NA	NA	NA	NA	NA	NA	NA	NA
chr15	29958288	29958291	0.69	29950550	0.96	29958291	0.98	29958289	0.97	29958289	0.97
chr15	29958986	29951414	0.96	29940845	0.64	29958985	0.5	29950646	0.9	29917101	0.59
chr15	29960636	29960372	0.82	29960372	0.98	29960562	0.93	29960372	0.97	29960562	0.99
chr15	29964433	29964432	1.0	NA	NA	NA	NA	NA	NA	NA	NA
chr15	29965187	29965186	0.46	29963442	0.77	29962266	0.81	29963442	0.59	29967987	0.83
chr15	29966502	29962801	1.0	29966501	1.0	30009917	0.5	29963748	1.0	29966501	0.89
chr15	29967019	29967018	0.98	29967018	0.97	29967018	0.96	29967018	0.98	29967018	0.99
chr15	29967369	29967368	0.86	NA	NA	29967368	0.72	29967368	1.0	29967380	0.22
chr15	29968972	29936020	0.32	29945803	1.0	NA	NA	NA	NA	29943929	1.0
chr15	29969656	29970891	0.87	29969595	0.88	29969302	1.0	29970891	0.9	29969660	0.98
chr15	29974238	29974237	0.44	29960446	0.48	29979535	0.64	29971567	0.54	29971567	0.57
chr15	29975274	29967894	0.99	NA	NA	NA	NA	29975298	0.73	NA	NA
chr15	29975308	29967894	1.0	NA	NA	NA	NA	29980920	1.0	NA	NA
chr15	29975925	29930777	0.2	NA	NA	NA	NA	29985046	0.11	NA	NA
chr15	29976277	29976294	0.48	29976294	0.82	29976294	0.87	29976294	1.0	29976294	0.71
chr15	29976785	29970891	0.53	29962546	0.68	29969302	0.92	29970891	0.77	29974443	0.69
chr15	29978725	29978375	0.89	29978769	0.89	29970891	0.98	29978375	0.9	29979360	0.91
chr15	29978879	29978597	0.99	NA	NA	29960666	0.02	29978892	0.67	29948176	1.0
chr15	29979462	29978375	0.82	29969747	0.87	29970891	0.9	29978375	0.87	29979360	0.85
chr15	29982207	29982206	0.65	29982206	0.98	29982206	0.98	29982206	0.93	29982206	0.94
chr15	29983536	29983535	0.92	29983535	1.0	29983535	0.96	29983535	0.98	29983535	0.93
chr15	29983836	29984250	0.7	29983835	0.52	29983835	0.58	29983835	0.42	29983835	0.5
chr15	29986403	29986402	0.98	29986402	1.0	29947630	1.0	29986402	0.96	29986402	1.0
chr15	29986754	29986753	1.0	NA	NA	NA	NA	NA	NA	29949450	0.2
chr15	29990012	29989936	0.95	29987708	0.97	29990011	0.5	29989936	0.88	29990023	1.0
chr15	29993133	29993137	0.98	29993137	0.99	29947630	0.67	29993137	1.0	29993137	1.0
chr15	29996780	29996779	0.88	29995790	0.98	29995790	0.97	29996779	0.97	29995790	0.97
chr15	29999032	29999031	0.85	29949640	0.25	29999031	0.75	29995168	0.75	29980275	0.14
chr15	30000693	30000693	1.0	NA	NA	30000721	0.96	NA	NA	30000721	1.0
chr15	30001109	30001116	0.88	30001116	0.9	29999979	0.83	30001116	0.93	30001116	0.87
chr15	30004270	30003661	0.42	30004851	0.79	30003661	0.51	30004851	0.79	30003661	0.79
chr15	30009328	30009327	0.65	30009327	0.84	30009032	0.92	30009032	0.87	30009327	0.7
chr15	30012373	30012372	1.0	NA	NA	NA	NA	30012372	1.0	NA	NA
chr15	30022939	30010007	0.06	NA	NA	NA	NA	NA	NA	NA	NA
chr15	30024568	30024567	0.55	NA	NA	30024567	0.5	29998982	1.0	30024567	1.0
chr15	30024690	30024226	0.42	30016712	0.79	30018098	0.31	30016712	0.56	30017896	0.53
chr15	30025152	30025151	0.84	30025151	0.47	29975497	0.75	30016652	0.55	30025151	0.89
chr15	30027886	30027885	0.37	30027885	0.92	30027885	0.51	30027885	0.56	30017896	0.7
chr15	30032125	30029106	0.57	30032124	0.5	30032124	0.69	30032124	0.42	30025151	0.36
chr15	30039599	30039642	0.98	30039642	0.98	30039642	0.86	30039642	1.0	30039642	0.94
chr15	30047059	30047058	0.79	NA	NA	30047058	0.8	30047058	1.0	30046621	1.0
chr15	30050817	30050816	0.58	30047218	0.64	30050816	0.9	30050816	0.65	30050816	0.87
chr15	30054221	30054027	0.54	30054027	0.75	30048421	0.76	30054393	0.58	30054393	0.75
chr15	30054394	30054393	0.99	30054393	1.0	30048421	0.98	30054393	0.93	30054027	0.96
chr15	30055670	30055669	0.87	30055669	0.82	30052785	0.95	30052785	0.9	30052785	0.83
chr15	30057554	30057562	0.67	30057562	0.25	NA	NA	30057562	1.0	NA	NA
chr15	30058331	30058330	0.56	30058330	0.89	30052924	1.0	30058330	0.97	30058330	0.85
chr15	30061972	30061971	0.3	30061971	0.94	30063260	0.55	30061971	0.67	30061971	0.73
chr15	30062646	30062645	0.93	30062645	1.0	30063260	0.97	30062645	0.9	30066712	0.88
chr15	30069383	30069409	0.84	30049976	0.2	30066160	0.28	30069440	0.9	30021206	0.07
chr15	30069804	30069803	0.58	30069803	0.77	30069803	0.76	30069803	0.83	30069803	0.89
chr15	30070692	30070691	0.87	30070691	0.93	30070691	0.95	30070691	0.86	30070691	0.92
chr15	30071375	30073260	0.97	30071599	0.98	30071530	0.94	30071388	0.94	30071530	0.95
chr15	30073495	30073476	0.5	NA	NA	NA	NA	NA	NA	30073476	1.0
chr15	30075526	30075525	0.78	30075525	0.53	30075525	0.59	30075525	0.64	30075457	0.6
chr15	30076721	30076720	0.34	30076720	0.13	30076720	0.49	30076720	0.14	30082785	0.15
chr15	30782166	30786156	0.71	30798998	0.97	30779499	1.0	30807301	0.94	30779499	0.94
chr15	30844914	30821139	0.41	30818662	0.5	30844913	0.25	30819084	1.0	NA	NA
chr15	30845135	30835513	0.81	30819933	0.86	30819933	0.64	30835513	0.85	30845009	0.51
chr15	30845812	30839650	0.28	30883045	0.25	NA	NA	30845828	1.0	NA	NA
chr15	30845917	30867009	0.85	30867009	0.7	30798778	0.08	30867009	0.87	30834198	0.75
chr15	30846151	30840093	0.86	30846166	1.0	NA	NA	30846166	0.6	30842207	0.5
chr15	30846745	30846744	0.84	30846744	0.94	30846744	0.97	30846744	0.99	30846744	0.97
chr15	30847542	30847558	0.71	30854157	0.22	30847558	0.39	30820291	0.5	30817942	0.06
chr15	30847679	30842602	0.96	30847689	1.0	30824597	0.97	30842602	0.98	30847689	1.0
chr15	30848595	30819013	0.95	NA	NA	NA	NA	30819013	1.0	NA	NA
chr15	30854789	30857229	0.56	30852715	0.86	30842533	0.65	30852715	0.61	30847095	0.63
chr15	30854866	30850368	0.97	30823506	1.0	30827597	1.0	30850368	1.0	30850368	0.98
chr15	30857037	30857050	0.97	30842093	0.25	NA	NA	NA	NA	NA	NA
chr15	30872000	30871991	0.6	30845248	0.67	NA	NA	30872020	0.76	30840820	1.0
chr15	30872021	30882316	0.72	30855973	1.0	NA	NA	30872020	0.76	30840820	1.0
chr15	30873672	30861155	0.91	30873671	0.99	30824339	1.0	30873671	1.0	30851569	0.99
chr15	30889630	30896921	0.65	30842522	0.86	30882216	0.35	30842522	0.78	30850368	0.77
chr15	30891728	30892907	0.61	30892907	0.82	30863133	0.4	30882316	0.56	30892907	0.47
chr15	30893248	30900911	0.48	30899484	0.6	30906769	0.93	30892583	0.68	30893214	0.7
chr15	30893859	30892923	0.81	30893858	0.63	30893858	0.5	30893858	0.49	30893858	0.78
chr15	30895856	30895855	0.99	30895855	1.0	30897679	1.0	30895855	0.97	30897679	0.99
chr15	30896643	30896642	0.65	30896642	0.99	30896642	0.78	30896642	0.82	30892035	0.75
chr15	30896922	30896921	0.7	30896921	0.81	30896921	0.88	30896921	0.79	30896921	0.78
chr15	30900912	30900911	0.68	30900911	0.83	30893214	0.91	30900911	0.79	30900911	0.8
chr15	30901600	30901599	0.96	30899484	0.86	30893214	0.97	30893214	0.86	30901599	0.95
chr15	30907069	30907068	0.57	30907068	0.25	30907068	0.5	30907068	0.5	30907068	1.0
chr15	30912062	30914322	0.67	30911583	0.91	30908480	0.67	30911583	0.85	30906726	0.86
chr15	30919693	30916524	0.61	30919692	0.46	30908480	0.96	30920481	0.88	30919692	0.93
chr15	30928506	30927585	0.66	30927539	0.68	30931951	0.7	30964010	0.55	30930823	0.47
chr15	30932880	30917541	0.77	30884147	0.5	30932879	0.78	30932879	0.91	30932879	0.75
chr15	30935308	30929643	0.25	30935319	1.0	NA	NA	30935319	0.76	30935319	1.0
chr15	30938184	30938183	1.0	30938183	1.0	30938183	0.99	30938183	0.99	30938183	0.87
chr15	30944566	30944565	0.59	30961302	0.31	30944565	0.49	30944553	0.31	30944565	0.32
chr15	30945010	30949460	0.54	30945009	0.82	30911813	0.32	30945009	0.72	30945009	0.44
chr15	30950671	30950670	0.99	30946369	0.99	30950337	0.99	30950670	1.0	30950337	0.98
chr15	30951504	30952060	0.93	30951513	1.0	30942729	1.0	30951513	0.98	30944434	0.97
chr15	30961019	30961018	1.0	NA	NA	30961018	1.0	NA	NA	30918422	0.33
chr15	30961241	30961240	0.5	30961240	0.85	30961240	1.0	30961240	0.56	30961240	0.33
chr15	30963476	30963475	0.44	30963475	0.56	30957670	0.8	30963475	0.63	30963475	0.44
chr15	30963645	30962808	0.93	30961449	0.93	30961449	0.97	30962808	0.92	30961449	0.89
chr15	30964011	30964024	0.69	30964010	0.97	30961598	0.46	30964010	0.96	30957582	0.96
chr15	30966854	30989749	0.55	30917315	0.92	30966858	0.75	30989749	0.91	30966858	0.53
chr15	30968534	30960555	0.5	30959130	0.87	30963699	0.9	30967454	0.87	30960555	0.9
chr15	30969259	30969264	0.88	30969264	1.0	30970396	0.75	30969264	0.95	30969264	0.98
chr15	30974459	30971263	1.0	NA	NA	NA	NA	30927286	1.0	NA	NA
chr15	30976107	30976106	0.74	30977032	0.94	30981399	0.74	30976106	0.99	30977032	0.94
chr15	30978899	30978898	0.99	30981676	0.97	30988513	0.94	30978898	0.94	30983339	0.96
chr15	30979397	30979396	0.94	30975461	0.99	30979396	1.0	30942778	1.0	30979396	0.96
chr15	30979559	30979558	0.95	30979558	1.0	30979558	0.37	30979558	1.0	31014077	0.01
chr15	30982488	30949173	0.5	NA	NA	30994322	0.01	NA	NA	30975443	0.08
chr15	30987681	30949143	0.76	30970854	0.98	30938408	0.65	30949143	0.93	30963692	0.9
chr15	30988988	30988987	0.66	30970379	0.86	30970379	0.83	30984242	0.83	30970379	0.8
chr15	30989587	30989586	0.96	30989586	0.97	30946068	0.63	30989586	1.0	30989586	0.97
chr15	30996853	30996852	0.77	30995390	0.88	30996852	0.97	30995390	0.9	30995390	0.87
chr15	30998089	30998244	0.72	30997246	0.94	30997246	0.92	30997246	0.89	30997246	0.91
chr15	31001793	31001792	1.0	31049139	0.02	NA	NA	NA	NA	NA	NA
chr15	31002524	31002523	1.0	NA	NA	NA	NA	NA	NA	NA	NA
chr15	31003856	31003855	0.93	31003855	0.49	31002451	0.98	31002451	0.87	31003855	0.72
chr15	31005105	31004978	0.56	31011584	0.71	31001251	0.89	31001251	0.8	31011584	0.7
chr15	31006167	31027586	0.47	NA	NA	31006185	1.0	30996002	0.89	30986813	0.93
chr15	31007648	31004905	0.45	31002140	0.61	31002140	0.3	31002140	0.44	31002140	0.65
chr15	31011667	31011666	0.93	31011666	0.97	31011666	0.88	31011666	0.92	31011666	0.88
chr15	31016963	31015550	0.75	31019826	0.66	31015550	0.93	31020540	0.7	31015550	0.76
chr15	31018018	31018027	1.0	NA	NA	NA	NA	NA	NA	NA	NA
chr15	31032007	31029639	0.47	31032328	0.87	31032328	0.95	31032328	0.87	31025149	0.77
chr15	31038713	31038712	0.6	31001333	1.0	NA	NA	31035297	1.0	31038712	1.0
chr15	31041160	31040742	0.77	31041159	0.97	31041159	1.0	31040742	0.97	31041159	0.92
chr15	31043188	31043187	1.0	NA	NA	NA	NA	NA	NA	NA	NA
chr15	31053418	31053417	0.61	31053417	0.57	31053417	0.61	31053417	0.67	31053417	0.75
chr15	31058186	31058185	0.95	31058185	0.96	31058185	0.98	31058185	0.99	31058185	0.98
chr15	31060111	31060134	0.97	31054023	1.0	31052093	1.0	31060134	0.99	31060134	0.98
chr15	31063442	31046278	0.05	NA	NA	NA	NA	NA	NA	NA	NA
chr15	31075882	31075881	0.64	31075881	0.82	31075881	0.46	31075881	0.42	31075881	0.75
chr15	31077811	31077810	1.0	NA	NA	NA	NA	NA	NA	NA	NA
chr15	31084840	31084839	0.72	31084839	0.67	31084839	0.74	31084839	0.77	31085041	0.68
chr15	31090637	31090649	0.75	31090649	0.67	31104801	0.25	31084735	0.12	31090649	1.0
chr15	31093596	31093595	0.8	31092641	0.95	31088654	0.75	31093595	0.87	31092641	0.93
chr15	31096066	31096066	0.88	31097058	0.65	31096066	0.87	31096066	0.75	31095699	0.71
chr15	31100087	31100086	0.79	31100086	0.99	31100086	0.57	31100086	0.9	31100086	0.98
chr15	31103814	31103813	0.63	31102607	0.67	31103813	0.62	31103813	0.67	31103813	0.69
chr15	31105426	31106326	0.6	31106326	0.93	31106326	0.86	31106326	0.92	31106326	0.89
chr15	31105473	31106141	0.57	31106326	0.66	31113840	0.58	31111274	0.48	31106326	0.7
chr15	31106131	31106141	0.66	31106141	0.95	31105879	0.88	31106084	0.87	31106141	0.95
chr15	31109699	31113851	0.45	31109698	0.99	31106862	0.66	31109698	0.89	31109698	0.88
chr15	31110824	31113523	0.86	31110902	0.32	NA	NA	31111274	0.69	31110902	1.0
chr15	31113433	31113432	0.78	31113175	0.86	31113175	0.92	31112651	0.87	31113432	0.87
chr15	31116602	31116602	0.8	31113840	0.69	31112434	0.7	31120725	0.57	31113840	0.64
chr15	31117665	31116067	0.73	31113860	0.68	31113205	0.81	31117881	0.72	31113556	0.77
chr15	31119243	31118528	0.8	31118528	0.9	31113175	0.91	31119481	0.91	31119442	0.87
chr15	31120726	31120725	0.95	31120725	0.95	31120725	0.93	31120725	0.95	31120725	0.81
chr15	31124284	31124470	0.9	31124283	0.5	31124283	0.52	31123827	1.0	31124283	1.0
chr15	31126131	31115512	0.1	31152590	1.0	NA	NA	NA	NA	NA	NA
chr15	31126967	31131129	0.66	31126563	0.73	31124710	0.72	31124226	0.77	31124710	0.71
chr15	31133680	31134357	0.62	31133690	1.0	31104586	0.04	31124239	0.67	31133690	1.0
chr15	31136745	31136726	0.94	31136726	0.97	31136726	0.98	31136726	0.94	31136726	0.95
chr15	31140213	31140111	0.8	31138234	0.82	31140212	0.73	31138475	0.79	31140111	0.77
chr15	31140378	31138475	0.52	31138234	0.8	31137407	0.79	31138475	0.77	31140111	0.86
chr15	31140814	31140813	1.0	NA	NA	NA	NA	31137274	1.0	NA	NA
chr15	31140984	31140988	0.49	31140988	0.5	31140988	0.47	31110898	0.67	31140988	0.58
chr15	31143372	31115000	0.69	31120608	1.0	NA	NA	31119243	0.05	31113854	1.0
chr15	31146988	31145764	0.77	31146987	0.95	31146987	0.87	31144031	0.59	31146987	0.92
chr15	31149527	31149665	0.43	31149526	0.85	31149526	0.86	31149526	0.75	31149526	0.81
chr15	31155711	31137786	0.03	NA	NA	NA	NA	NA	NA	NA	NA
chr15	31156931	31157039	0.41	31156930	0.91	31156930	0.66	31156930	0.77	31156930	0.83
chr15	31162529	31162921	0.84	31162921	0.92	31162921	0.9	31162921	0.87	31162921	0.89
chr15	31164332	31164337	0.67	31164337	1.0	31164337	0.5	31166490	0.5	31164337	1.0
chr15	31168313	31168312	0.97	31168312	1.0	31168312	1.0	31168312	0.98	31168312	0.99
chr15	31176119	31176124	1.0	31176124	1.0	NA	NA	31176124	1.0	31176124	1.0
chr15	31177332	31177331	0.64	31177331	0.88	31177331	0.66	31177331	0.95	31177331	0.86
chr15	31182549	31182548	0.67	31182575	0.62	31182548	1.0	31181185	0.51	31182548	0.53
chr15	31182576	31182575	0.43	31182575	1.0	NA	NA	31182575	0.44	31182575	0.89
chr15	31185856	31220451	0.25	NA	NA	NA	NA	NA	NA	NA	NA
chr15	31190318	31190317	1.0	31188828	1.0	31188072	0.98	31189275	0.99	31188828	0.99
chr15	31192506	31186973	0.81	NA	NA	NA	NA	31183404	1.0	31161995	0.5
chr15	31192507	31191496	0.9	NA	NA	NA	NA	31183404	1.0	31161995	0.5
chr15	31195563	31195562	1.0	NA	NA	31197005	0.03	NA	NA	NA	NA
chr15	31196491	31196490	0.61	31196490	0.81	31196490	0.94	31196490	0.91	31196490	0.99
chr15	31196597	31220701	1.0	NA	NA	NA	NA	NA	NA	NA	NA
chr15	31196927	31196926	0.8	31196926	0.81	31196926	0.96	31196926	0.89	31196926	0.81
chr15	31197716	31156183	0.25	NA	NA	NA	NA	NA	NA	NA	NA
chr15	31200637	31200647	0.52	31200647	0.59	31200860	0.78	31187141	0.49	31200154	0.66
chr15	31208672	31208671	0.35	31208671	0.96	31206605	0.95	31206605	0.81	31208671	0.97
chr15	31212152	31166096	0.02	31182513	0.5	NA	NA	NA	NA	NA	NA
chr15	31212336	31212324	0.95	NA	NA	NA	NA	31163348	0.33	NA	NA
chr15	31213725	31211593	0.6	31221215	0.96	31213724	0.45	31213724	0.75	31182515	0.46
chr15	31218913	31218920	0.87	31180892	1.0	NA	NA	31218920	1.0	31218920	1.0
chr15	31219629	31219628	0.86	31222174	0.95	31217657	0.98	31222174	0.93	31222174	0.97
chr15	31225193	31225192	0.97	NA	NA	31225192	1.0	31225192	1.0	NA	NA
chr15	31226990	31226989	0.92	31227790	0.95	31227790	0.87	31227170	0.88	31227790	0.88
chr15	31227171	31224716	0.87	31227790	0.84	31227790	0.76	31225466	0.64	31227170	0.85
chr15	31228067	31228066	0.78	31227170	0.78	31227170	0.81	31228066	0.74	31228066	0.74
chr15	31229688	31229721	0.74	31229788	0.65	31229697	0.86	31229788	0.63	31227256	0.97
chr15	31230002	31230206	0.85	31230012	0.98	31230012	0.95	31230012	0.94	31230012	0.95
chr15	31232352	31232368	0.63	NA	NA	NA	NA	31183239	1.0	NA	NA
chr15	31235162	31235170	1.0	NA	NA	NA	NA	NA	NA	31235170	1.0
chr15	31237012	31237012	0.76	31237012	0.97	31237013	0.99	31237012	0.92	31237012	0.98
chr15	31240289	31240298	0.14	31240298	0.73	31239960	0.91	31240298	0.9	31240298	0.94
chr15	31241065	31242387	0.79	31245293	0.84	31245293	0.79	31245293	0.81	31245293	0.77
chr15	31253116	31248786	0.71	31253136	0.78	31218682	0.71	31234121	0.7	31253136	0.6
chr15	31253874	31256914	0.46	31253873	0.97	31253873	0.81	31253873	0.91	31253873	0.92
chr15	31259138	31261929	0.69	31256251	0.84	31254556	0.74	31259635	0.74	31259137	0.76
chr15	31260200	31256914	0.49	31256914	0.82	31256914	0.73	31256914	0.74	31256914	0.77
chr15	31260566	31260565	0.92	31253739	0.91	31260565	0.87	31216968	0.88	31253739	0.57
chr15	31262623	31262636	0.96	31227170	1.0	31262636	1.0	31265434	0.62	31262636	0.46
chr15	31267696	31267695	0.98	31267695	0.99	31267695	0.94	31267695	0.97	31267695	0.62
chr15	31268635	31268634	0.91	31268581	0.85	31268634	0.95	31268634	0.93	31268634	0.97
chr15	31268798	31268797	0.86	31268797	0.93	31268797	0.95	31268797	0.89	31268797	0.97
chr15	31274270	31274269	1.0	NA	NA	31274269	1.0	31274269	0.79	31274269	1.0
chr15	31274439	31274447	0.48	31274447	0.62	31274438	0.83	31274447	0.44	31274461	0.97
chr15	31280853	31280864	0.97	NA	NA	31284705	0.17	31280864	1.0	NA	NA
chr15	31280898	31280896	1.0	31260515	0.24	31305079	0.5	NA	NA	NA	NA
chr15	31281830	31280630	0.67	31281829	0.86	31281829	0.56	31281829	0.47	31281829	0.95
chr15	31282522	31282521	0.7	31282521	0.98	31282521	0.9	31282521	0.96	31282521	1.0
chr15	31282977	31282976	0.6	31282976	0.42	31300353	0.67	31282976	0.54	31299314	0.5
chr15	31285531	31285530	0.57	NA	NA	NA	NA	NA	NA	NA	NA
chr15	31288752	31288751	0.94	31288751	0.97	31288751	0.44	31288751	0.6	31288751	0.71
chr15	31290257	31290256	0.96	31290256	1.0	31290256	0.79	31290256	0.95	31290256	1.0
chr15	31293503	31290171	0.04	NA	NA	31293502	1.0	31293502	1.0	31293502	1.0
chr15	31294359	31294375	0.48	31294375	0.72	31294375	0.91	31294375	0.74	31294375	0.53
chr15	31299307	31299311	0.63	31299311	0.29	31299311	0.93	31299311	0.42	31299311	0.77
chr15	31299477	31299476	0.38	31299476	0.39	31299476	0.51	31299476	0.38	31299476	0.6
chr15	31301793	31301792	0.96	31301792	1.0	31301792	1.0	31301792	1.0	31301792	0.86
chr15	31301853	31301858	0.99	31301858	0.97	31301858	0.99	31301858	0.96	31301858	0.97
chr15	31309970	31309969	0.92	NA	NA	NA	NA	31260404	0.67	31309969	1.0
chr15	31311278	31305889	0.08	NA	NA	NA	NA	NA	NA	NA	NA
chr15	31315982	31315981	0.62	31315981	0.5	31315981	0.76	31315981	0.67	31315981	1.0
chr15	31319352	31319355	0.85	NA	NA	NA	NA	31319355	1.0	NA	NA
chr15	31320914	31304964	0.83	31299233	0.07	NA	NA	NA	NA	NA	NA
chr15	31323586	31309951	1.0	NA	NA	NA	NA	NA	NA	NA	NA
chr15	31327076	31346413	1.0	31326460	0.25	NA	NA	31286820	1.0	31294755	0.25
chr15	31338308	31385674	0.25	NA	NA	NA	NA	NA	NA	NA	NA
chr15	31341502	31341501	0.79	31341501	1.0	NA	NA	31341501	0.72	31341499	0.97
chr15	31352012	31352011	0.44	31352011	1.0	31352011	0.33	31352011	1.0	31330737	0.5
chr15	31359022	31351061	0.03	NA	NA	NA	NA	NA	NA	NA	NA
chr15	31360702	31344121	1.0	31311950	1.0	NA	NA	NA	NA	NA	NA
chr15	31363489	31413210	0.05	NA	NA	NA	NA	NA	NA	NA	NA
chr15	31368821	31368820	0.5	31371725	0.7	31368820	0.47	31368820	0.72	31368820	0.91
chr15	31370426	31367988	0.96	31346911	1.0	31370425	1.0	31367988	0.49	31385572	0.57
chr15	31379446	31379445	0.92	NA	NA	31379445	0.5	31379445	1.0	31379538	0.1
chr15	31381172	31380744	0.91	31383250	0.85	31381171	0.87	31381171	0.85	31381171	0.88
chr15	31383905	31383920	0.98	31383920	0.97	31383920	0.95	31383920	0.99	31383920	0.99
chr15	31388855	31388854	1.0	31388854	1.0	NA	NA	31383953	0.64	31383626	1.0
chr15	31391603	31391598	0.84	NA	NA	31391598	1.0	NA	NA	31375155	0.05
chr15	31394313	31394312	1.0	31345568	0.1	NA	NA	31394312	1.0	NA	NA
chr15	31395454	31395453	0.92	NA	NA	31381171	0.11	NA	NA	31381120	1.0
chr15	31397228	31397226	0.71	31397217	0.98	31365641	0.08	31397217	0.95	31397217	1.0
chr15	31397247	31351606	0.41	NA	NA	31365641	0.08	NA	NA	NA	NA
chr15	31401009	31401008	0.88	31400147	0.96	31400147	0.98	31401008	1.0	31400147	0.87
chr15	31410583	31400174	0.63	31405039	0.87	31407819	0.96	31410759	0.87	31410759	0.88
chr15	31411390	31411400	0.62	31411400	0.92	31411400	0.99	31393200	0.66	31411400	0.97
chr15	31411563	31421172	0.7	31434621	0.85	31407819	0.95	31397340	0.75	31434621	0.79
chr15	31417495	31413972	0.98	31408064	1.0	NA	NA	31431076	1.0	31417494	1.0
chr15	31420682	31420695	0.33	31420695	0.74	31420695	0.22	31420695	0.91	31420681	0.6
chr15	31424876	31428758	0.5	31398996	0.68	31405821	0.39	31398996	0.48	31396533	0.62
chr15	31427324	31427334	0.96	31408064	0.3	NA	NA	31427334	1.0	31407305	0.82
chr15	31429696	31429695	0.42	31429695	0.46	31429695	0.49	31429695	0.38	31429695	0.55
chr15	31431473	31431472	0.88	NA	NA	NA	NA	31431472	1.0	31431472	1.0
chr15	31432372	31430078	0.92	31394489	0.7	31438239	0.0	31394312	0.28	31415169	0.44
chr15	31432453	31428190	0.66	31432466	0.95	31432467	0.97	31432466	0.94	31433909	0.87
chr15	31438453	31403782	0.5	NA	NA	NA	NA	NA	NA	NA	NA
chr15	31440141	31440140	0.83	31440140	0.62	NA	NA	31440140	0.95	31431126	0.33
chr15	31441438	31441880	0.77	31441437	0.41	31441437	0.81	31441437	0.37	31441437	0.66
chr15	31444700	31444699	0.85	31402176	0.92	31444699	0.47	31444699	0.71	31444699	0.75
chr15	31445293	31445292	0.89	31445292	0.91	31445292	0.91	31445292	0.93	31445292	0.91
chr15	31447754	31447753	0.64	31445930	0.71	31450907	0.73	31445930	0.66	31446492	0.71
chr15	31448649	31448654	0.58	31448654	0.99	31448654	0.98	31448654	0.97	31448654	0.97
chr15	31462407	31461805	0.94	31458065	1.0	31460314	0.99	31461805	0.99	31458102	1.0
chr15	31468127	31460560	0.85	31468783	0.82	31467310	0.89	31462171	0.79	31468783	0.92
chr15	31475024	31474744	0.72	31474744	0.9	31475061	0.97	31475023	0.92	31469322	0.95
chr15	31481747	31481748	0.96	31481177	1.0	31481748	0.83	31446272	1.0	31481747	0.88
chr15	31482924	31482418	0.53	31482923	0.91	31482923	1.0	31482923	0.67	31482923	0.96
chr15	31484008	31484007	0.84	31484007	0.66	31483801	0.69	31484007	0.49	31484007	0.68
chr15	31491131	31491130	1.0	31491130	0.92	31462515	0.97	31489785	0.95	31489785	0.62
chr15	31491876	31491875	0.55	NA	NA	NA	NA	NA	NA	NA	NA
chr15	31493150	31493158	0.67	31493846	0.93	31490532	0.91	31493158	0.93	31490532	0.89
chr15	31496226	31496225	0.87	31496225	0.95	31496225	0.98	31496225	0.97	31496225	0.95
chr15	31497255	31497254	0.81	31497254	0.87	31490532	0.97	31497254	0.87	31490532	0.9
chr15	31504898	31504669	0.69	31504669	0.99	31504669	0.94	31504669	0.92	31504669	0.97
chr15	31505749	31504669	0.95	31507729	0.96	31504669	1.0	31504669	0.99	31504669	0.99
chr15	31506216	31506215	1.0	31506215	0.99	31506215	0.97	31506215	0.98	31506215	0.93
chr15	31518476	31518475	1.0	31518475	0.99	31518475	0.99	31518475	1.0	31518475	1.0
chr15	31519114	31519118	0.49	31516436	0.81	31519118	0.89	31516436	0.81	31516436	0.77
chr15	31524134	31524140	0.95	31524140	0.97	31524140	1.0	31524140	1.0	31524140	0.96
chr15	31532534	31532533	0.77	31532533	0.97	31533355	0.96	31532533	1.0	31532533	0.97
chr15	31533235	31533234	0.59	31533234	0.87	31533234	0.54	31533234	0.45	31533234	0.47
chr15	31542065	31542064	1.0	NA	NA	NA	NA	NA	NA	NA	NA
chr15	31542825	31542824	0.94	31542824	0.6	31542853	0.55	31542824	0.75	31534069	0.46
chr15	31550104	31550103	0.7	31549657	0.96	31549657	0.99	31563923	0.9	31563923	0.96
chr15	31555845	31556707	0.72	31549657	0.99	31556707	0.95	31563412	0.99	31557376	0.98
chr15	31561769	31560734	0.58	31549657	0.83	31555350	0.78	31558722	0.77	31564110	0.78
chr15	31562596	31523314	0.08	31562595	0.68	31562595	0.71	31562595	1.0	31553736	0.71
chr15	31570442	31570442	0.36	31570245	0.83	31555350	0.76	31559681	0.78	31563923	0.78
chr15	31577820	31577819	0.68	31577819	0.94	31577819	0.87	31577819	0.91	31563923	0.95
chr15	31578557	31578556	0.76	31572938	0.89	31578556	0.92	31572938	0.9	31572938	0.88
chr15	31579681	31579415	1.0	NA	NA	NA	NA	NA	NA	NA	NA
chr15	31587640	31587639	0.74	31625392	0.9	31587639	0.94	31587639	0.82	31587639	0.8
chr15	31589304	31589303	0.84	31589303	0.99	31589303	0.86	31589303	0.99	31587467	0.95
chr15	31597092	31597100	0.98	31587467	0.99	31589303	0.97	31589424	1.0	31587467	0.99
chr15	31597475	31597474	0.7	31597474	0.82	31597474	1.0	31597474	0.79	31597474	0.68
chr15	31611324	31611327	1.0	NA	NA	NA	NA	31650970	0.12	NA	NA
chr15	31617484	31617483	0.91	31617483	1.0	31617483	0.5	31610117	0.8	31617483	0.62
chr15	31735534	31735533	0.73	31735533	0.9	31735533	0.99	31735533	0.87	31735533	0.89
chr15	31746508	31746507	0.53	31774168	0.87	31765417	0.71	31729670	0.81	31765417	0.87
chr15	31748454	31746009	1.0	31721507	0.03	NA	NA	NA	NA	NA	NA
chr15	31753227	31753226	1.0	31732089	0.5	31732392	0.1	31708328	0.95	NA	NA
chr15	31754988	31755060	0.77	31755060	0.82	31755060	0.9	31755060	0.71	31755060	0.94
chr15	31755722	31755721	0.85	31755721	0.98	31755721	0.94	31755721	1.0	31784437	0.89
chr15	31756627	31776097	0.6	31755243	0.79	31789097	0.68	31776097	0.73	31755243	0.78
chr15	31757344	31757353	0.25	31757353	1.0	31757353	0.5	31805700	0.04	31757353	1.0
chr15	31758242	31758241	0.33	NA	NA	NA	NA	NA	NA	31752003	0.96
chr15	31760921	31717691	0.94	31769311	0.5	31754211	1.0	NA	NA	NA	NA
[truncated: 27,028 more rows]
