# Supplementary material for: A deep population reference panel of tandem repeat variation
Source: Nat Commun. 2023 Oct 23;14:6711. doi: 10.1038/s41467-023-42278-3 (PMC10593948; doi:10.1038/s41467-023-42278-3)
Supplement: Supplementary file 5 — Supplementary Data 18 [file 41467_2023_42278_MOESM5_ESM.zip › tag_tables/tag_snp_info_chr14_hg38.csv]

CHROM	TR_POS	AFR_TAG_SNP_POS	LD_AFR	EUR_TAG_SNP_POS	LD_EUR	EAS_TAG_SNP_POS	LD_EAS	AMR_TAG_SNP_POS	LD_AMR	SAS_TAG_SNP_POS	LD_SAS
chr14	19862234	19862233	1.0	NA	NA	NA	NA	NA	NA	19898887	0.33
chr14	19865415	19865424	0.69	NA	NA	19865424	1.0	NA	NA	NA	NA
chr14	19874209	19874208	0.49	19874208	0.77	19874208	0.89	19874208	0.66	19874208	0.73
chr14	19874711	19889017	0.5	NA	NA	NA	NA	NA	NA	NA	NA
chr14	19880240	19880239	0.63	19880239	0.67	19880239	1.0	19880239	0.66	19880239	0.81
chr14	19881819	19881818	1.0	19881818	0.5	19881818	0.74	19923046	0.75	19881818	1.0
chr14	19884572	19840980	0.5	NA	NA	NA	NA	NA	NA	NA	NA
chr14	19886445	19886450	0.9	19892901	0.91	19886450	0.94	19886450	0.98	19886450	0.91
chr14	19887922	19887921	1.0	19887921	1.0	NA	NA	NA	NA	19887921	1.0
chr14	19892745	19892757	0.9	19917103	1.0	NA	NA	19898613	0.67	NA	NA
chr14	19898877	19898876	0.74	19898876	0.78	19898876	0.74	19898156	0.71	19898876	0.85
chr14	19922590	19922589	0.72	19922589	0.76	19922589	0.68	19922589	0.59	19922589	0.64
chr14	19925359	19925363	0.71	NA	NA	19925363	1.0	19925363	0.75	19925363	0.44
chr14	19930130	19930129	0.82	19930129	0.86	19926531	1.0	19930129	0.78	19930129	0.76
chr14	19930720	19930719	1.0	NA	NA	19956326	0.07	NA	NA	NA	NA
chr14	19932334	19932365	0.44	19932333	1.0	19932333	0.85	19932333	0.78	19932333	0.76
chr14	19934676	19934675	0.67	19934675	0.88	19934675	0.55	19934675	0.51	19934675	0.62
chr14	19987742	19987741	0.66	19987741	0.69	19987741	0.74	19987741	0.59	19988838	0.59
chr14	19988884	19988883	0.93	19988883	0.99	19988838	0.99	19988883	1.0	19988883	0.95
chr14	19989053	19989052	0.7	19989028	0.82	19989028	0.87	19988482	0.86	19989052	0.8
chr14	19989521	19989520	0.81	19989520	0.25	19989792	0.92	19989520	0.7	19989520	1.0
chr14	19997316	19995337	0.7	19990655	0.9	19992347	0.97	19990914	0.96	19990914	0.9
chr14	20005631	20005751	0.82	20005751	0.91	20005633	0.9	20005751	0.93	20005633	0.97
chr14	20007161	20007160	0.91	20007160	0.95	20007160	0.94	20007160	0.9	20007160	0.95
chr14	20008480	20008484	0.61	20008484	0.5	20048309	1.0	20008484	1.0	20008484	0.63
chr14	20010964	20011399	0.86	20010969	0.89	20010968	0.84	20010969	0.92	20010969	0.99
chr14	20013660	20013666	0.98	20010604	0.96	20012591	0.93	20013666	0.99	20015714	0.97
chr14	20013982	20010384	0.9	NA	NA	20013981	1.0	NA	NA	20013981	1.0
chr14	20023884	20018565	0.95	20023883	0.73	20023883	0.84	20018196	0.85	20018196	0.98
chr14	20029224	20029223	0.99	20028932	0.67	20017563	1.0	NA	NA	20029223	1.0
chr14	20029932	20029327	1.0	20029578	1.0	20028666	1.0	20030334	0.97	20028666	1.0
chr14	20031021	20031020	0.96	NA	NA	NA	NA	20031020	0.64	NA	NA
chr14	20035438	20035461	1.0	20035461	1.0	20032603	0.99	20035461	1.0	20035461	0.98
chr14	20036759	20026007	0.33	NA	NA	NA	NA	NA	NA	NA	NA
chr14	20037123	20035483	0.81	20034762	0.84	20038523	0.92	20035483	0.87	20035483	0.87
chr14	20042693	20042692	0.81	20037032	0.87	20045240	0.83	20042692	0.86	20042692	0.79
chr14	20045459	20045458	0.93	20045616	0.99	20032603	0.97	20045458	1.0	20045458	0.99
chr14	20054065	20054069	0.63	20054069	0.5	20054069	0.85	20032864	0.97	20029328	1.0
chr14	20059538	20059537	0.98	20059537	1.0	20058875	1.0	20057023	1.0	20056449	1.0
chr14	20068839	20068838	0.97	20068838	0.96	20068838	1.0	20068838	1.0	20068838	1.0
chr14	20069394	20069393	0.97	20069393	1.0	20069393	1.0	20050753	0.92	20056847	0.91
chr14	20071245	20070845	0.6	20071244	0.94	20071244	0.98	20071244	0.89	20071244	0.9
chr14	20073306	20073305	1.0	NA	NA	20073305	0.56	NA	NA	20047001	0.25
chr14	20075316	20072407	0.99	20072407	0.98	20075315	0.91	20075315	0.98	20072407	0.92
chr14	20077334	20077333	1.0	20030767	1.0	NA	NA	NA	NA	NA	NA
chr14	20078583	20078582	0.94	20078582	0.98	20078582	0.93	20077724	0.89	20078582	0.97
chr14	20082056	20082385	0.35	20082069	0.25	20082069	0.34	20082069	0.28	20082385	0.29
chr14	20092085	20064434	0.14	NA	NA	20120285	0.02	NA	NA	20092084	1.0
chr14	20101234	20141114	0.33	20117018	0.08	NA	NA	NA	NA	20101233	1.0
chr14	20101686	20101685	0.61	20101685	0.9	20098800	0.96	20101685	0.64	20103997	0.88
chr14	20116329	20098382	1.0	NA	NA	NA	NA	NA	NA	NA	NA
chr14	20121855	20145769	0.5	NA	NA	NA	NA	NA	NA	NA	NA
chr14	20124668	20124667	0.73	NA	NA	NA	NA	20124667	1.0	20079347	1.0
chr14	20134722	20132890	0.72	20128896	0.91	20128896	0.47	20131995	0.88	20131995	0.87
chr14	20137751	20137750	0.98	20137750	1.0	20137750	1.0	20137750	1.0	20137750	0.96
chr14	20138932	20138937	0.92	20123565	1.0	20111088	0.82	20138937	0.98	20138937	0.91
chr14	20140882	20140881	0.86	20140881	1.0	NA	NA	NA	NA	20140881	0.8
chr14	20142122	20104424	0.8	NA	NA	NA	NA	NA	NA	20142121	1.0
chr14	20145493	20145493	0.99	20145493	1.0	20128644	1.0	20145493	1.0	20145493	0.98
chr14	20154181	20148974	0.65	NA	NA	20171257	0.25	20105766	0.5	20126107	0.29
chr14	20164335	20166072	0.74	20166072	0.94	20166072	0.89	20166072	0.87	20155726	0.88
chr14	20168712	20167570	0.57	20168711	0.84	20168711	0.55	20135560	0.69	20168711	0.72
chr14	20177224	20177452	0.92	20177223	0.7	20177223	0.95	20177223	0.54	20177223	0.98
chr14	20177410	20174878	0.92	20177407	1.0	20177407	0.5	20177419	0.68	20177272	1.0
chr14	20183563	20137777	1.0	NA	NA	NA	NA	NA	NA	NA	NA
chr14	20187189	20187100	0.77	20187219	0.69	20187229	0.84	20187100	0.7	20187188	0.64
chr14	20191892	20191891	0.6	20193133	0.52	20192833	0.87	20193133	0.66	20192833	0.65
chr14	20198732	20198684	0.62	20198684	0.85	20198731	0.9	20198677	0.67	20198731	0.69
chr14	20200157	20201352	0.73	20201352	0.79	20198464	0.72	20200983	0.61	20199130	0.72
chr14	20202319	20202318	0.71	20202318	0.91	20202318	0.7	20202318	0.82	20202318	0.83
chr14	20203227	20203226	0.85	20203226	0.93	20203226	0.98	20203226	0.96	20203226	0.97
chr14	20211990	20211989	0.53	20211989	0.58	20211989	0.45	20211989	0.61	20211989	0.71
chr14	20212027	20212026	0.7	NA	NA	NA	NA	NA	NA	NA	NA
chr14	20213545	20213544	0.86	20213544	0.79	20213544	0.8	20213544	0.43	20213544	0.74
chr14	20215489	20215348	0.85	20215348	0.87	20211959	0.86	20215348	0.9	20215348	0.87
chr14	20216776	20216775	1.0	20216183	1.0	20203303	1.0	20216183	1.0	20216183	1.0
chr14	20218184	20218183	0.96	20218183	1.0	20218183	0.99	20218183	0.85	20216058	0.98
chr14	20220545	20220544	0.91	20220474	1.0	20220544	0.94	20220474	1.0	20220544	0.96
chr14	20225382	20225381	0.98	20225381	1.0	20225381	1.0	20225381	1.0	20246318	0.25
chr14	20235585	20233163	0.33	NA	NA	NA	NA	NA	NA	NA	NA
chr14	20240580	20240814	0.92	20240576	0.9	20240149	0.42	20240814	0.72	20240576	0.86
chr14	20245419	20245162	0.93	NA	NA	NA	NA	NA	NA	NA	NA
chr14	20248589	20213557	0.33	20207553	1.0	20248588	0.5	20294215	0.33	NA	NA
chr14	20253505	20213352	0.33	NA	NA	20225349	0.33	NA	NA	20223843	0.04
chr14	20254384	20254387	1.0	20254387	1.0	NA	NA	NA	NA	20254387	0.48
chr14	20256256	20253240	1.0	NA	NA	20256266	0.75	20217903	1.0	20256255	1.0
chr14	20258156	20209637	0.8	NA	NA	20258155	0.8	NA	NA	NA	NA
chr14	20258246	20258250	1.0	NA	NA	20258250	1.0	NA	NA	NA	NA
chr14	20258896	20258899	0.92	20258899	1.0	NA	NA	20258899	1.0	NA	NA
chr14	20260346	20256809	1.0	NA	NA	NA	NA	20260345	1.0	NA	NA
chr14	20279959	20280237	0.65	20286746	0.63	20287222	0.8	20287222	0.73	20287222	0.67
chr14	20286177	20279666	1.0	20279666	0.98	20263038	1.0	20279666	1.0	20286165	1.0
chr14	20286747	20286746	0.99	20286746	0.97	20286746	0.99	20286746	1.0	20286746	0.91
chr14	20288183	20288182	0.9	20286746	0.71	20280237	0.95	20286746	0.81	20286746	0.89
chr14	20289131	20289130	0.87	20287464	0.5	20289130	0.64	20287464	0.58	20280541	0.5
chr14	20291058	20279666	0.69	20291011	0.98	20263038	0.8	20291011	0.99	20291011	0.93
chr14	20291826	20279914	0.33	NA	NA	NA	NA	20291825	1.0	NA	NA
chr14	20295661	20289374	0.69	20295665	1.0	20295665	1.0	20295665	1.0	20295665	0.53
chr14	20297773	20297772	1.0	20297772	1.0	20297772	0.33	20282197	1.0	NA	NA
chr14	20300479	20300479	1.0	20300479	1.0	20298308	0.99	20300479	0.97	20300479	1.0
chr14	20302886	20302885	0.94	20302883	0.94	20302885	0.25	20302885	0.54	20302885	0.57
chr14	20304224	20304223	1.0	NA	NA	NA	NA	NA	NA	NA	NA
chr14	20315957	20315962	0.73	20315962	0.93	20279666	1.0	20315962	1.0	20303066	0.53
chr14	20315962	20315962	0.96	20315962	0.96	20279666	1.0	20315962	1.0	20303066	0.61
chr14	20317404	20317403	0.95	20317403	1.0	20279666	1.0	20317403	1.0	20317355	1.0
chr14	20318475	20318474	0.56	20318474	0.98	20319620	0.97	20318474	0.95	20318474	0.96
chr14	20320805	20318951	0.47	20320493	0.83	20320493	0.74	20318951	0.85	20320493	0.77
chr14	20321137	20319620	0.96	20321136	0.98	20319620	0.99	20321136	1.0	20319620	0.98
chr14	20321458	20318951	0.83	20320493	0.99	20321457	0.96	20318951	0.97	20321457	0.98
chr14	20322623	20320756	0.87	20322622	0.76	20322622	0.91	20322622	0.59	20322622	0.76
chr14	20323576	20323575	0.79	NA	NA	NA	NA	20305943	0.5	NA	NA
chr14	20325421	20321755	0.88	20318668	0.92	20326350	0.81	20318668	0.9	20319802	0.89
chr14	20330105	20320033	0.8	20330119	0.52	20320033	0.85	20330119	0.37	20320033	0.72
chr14	20330599	20330598	0.91	20330598	1.0	NA	NA	20282965	1.0	20330598	1.0
chr14	20334176	20334175	0.98	20334175	0.91	20334175	0.97	20334175	0.87	20334175	0.89
chr14	20334855	20334548	0.81	20339739	0.91	20334548	0.91	20334548	0.9	20334548	0.89
chr14	20342186	20342955	0.97	20342191	0.98	20342191	1.0	20342191	0.96	20342191	0.99
chr14	20342364	20343283	0.58	20342363	0.57	20342363	0.93	20342191	0.65	20342955	0.65
chr14	20342727	20342726	0.93	20342726	1.0	20326350	0.96	20342726	0.85	20342922	1.0
chr14	20345901	20345846	0.95	20344748	1.0	NA	NA	20320756	1.0	20318158	1.0
chr14	20347872	20347594	0.97	20343283	0.96	20347871	1.0	20347871	0.96	20347871	0.99
chr14	20348397	20348396	1.0	20348396	1.0	20348396	0.78	20348396	1.0	20318158	1.0
chr14	20352550	20348983	0.96	20346854	0.97	20352378	0.98	20349626	0.97	20346854	0.97
chr14	20352880	20344507	0.71	20346854	1.0	20352378	0.95	20349626	0.87	20346854	0.99
chr14	20360505	20360505	0.51	20347872	0.99	20360505	0.9	20347872	0.97	20354703	0.94
chr14	20361974	20361973	0.99	20360961	1.0	20357806	0.99	20361973	1.0	20360014	1.0
chr14	20362714	20362713	0.94	20404822	0.33	NA	NA	20362713	1.0	NA	NA
chr14	20362782	20362787	0.56	20362787	1.0	20362787	1.0	20362787	1.0	20362787	0.95
chr14	20363554	20346321	0.04	NA	NA	20315124	0.25	NA	NA	NA	NA
chr14	20363914	20393204	0.5	NA	NA	NA	NA	NA	NA	NA	NA
chr14	20365268	20365303	0.97	20365267	0.54	20365267	0.94	20365080	0.72	20365267	0.61
chr14	20367363	20365303	0.87	20367368	0.98	20367368	0.99	20367368	0.69	20367368	0.98
chr14	20367616	20365303	0.97	20367615	0.82	20367615	0.75	20367615	0.51	20367615	0.5
chr14	20368764	20369120	0.73	20360960	0.69	20365267	0.78	20365267	0.81	20365267	0.76
chr14	20369011	20369010	1.0	20369010	1.0	20323269	1.0	20369010	0.56	20369010	1.0
chr14	20369873	20369917	0.85	20369120	0.95	20369872	0.97	20369542	0.94	20369542	0.98
chr14	20369917	20369976	0.98	20369120	0.97	20369120	0.98	20369542	0.96	20369542	0.97
chr14	20372363	20372362	0.8	20370239	0.9	20370239	0.95	20372362	0.93	20370239	0.92
chr14	20374091	20374090	0.98	20374090	1.0	20374090	0.99	20374090	0.83	20374090	0.8
chr14	20375092	20375096	0.42	20375044	0.4	20375730	0.9	20375730	0.54	20375044	0.58
chr14	20385359	20385358	1.0	NA	NA	20385358	1.0	NA	NA	20385358	1.0
chr14	20386939	20386938	0.78	20381781	0.95	NA	NA	20386956	1.0	20387729	1.0
chr14	20387552	20391046	0.53	20390925	0.87	20387551	0.64	20390925	0.71	20390925	0.78
chr14	20389148	20389147	0.98	20389147	0.99	20389147	0.97	20389147	1.0	20389147	0.99
chr14	20392409	20392409	1.0	20390304	1.0	20392409	1.0	20392409	1.0	20390304	1.0
chr14	20393217	20393216	1.0	NA	NA	20373619	0.33	NA	NA	NA	NA
chr14	20393786	20393785	0.94	20393785	1.0	NA	NA	20393785	0.57	20393785	0.44
chr14	20395024	20372378	0.05	NA	NA	NA	NA	NA	NA	NA	NA
chr14	20396893	20396892	1.0	NA	NA	NA	NA	20386510	1.0	NA	NA
chr14	20397757	20397761	1.0	NA	NA	NA	NA	20349886	1.0	20397761	1.0
chr14	20398377	20398376	0.86	20398376	0.99	20397486	0.98	20398376	0.99	20398376	0.99
chr14	20398507	20398748	0.94	20398246	0.99	20398506	1.0	20398506	0.99	20398246	1.0
chr14	20398905	20369642	0.11	NA	NA	NA	NA	NA	NA	NA	NA
chr14	20400498	20400497	0.78	20397927	0.89	20399863	0.97	20400497	0.9	20397486	0.94
chr14	20404357	20404356	0.77	20404722	0.92	20404356	0.97	20404722	0.93	20404722	0.89
chr14	20408833	20408843	0.99	20408843	0.92	NA	NA	20408843	1.0	20408843	0.61
chr14	20410590	20410599	0.76	20410599	0.97	20410599	0.97	20410599	0.95	20410599	0.99
chr14	20411683	20411682	0.99	20411682	1.0	20411682	0.99	20411682	1.0	20411682	1.0
chr14	20414521	20420862	0.08	NA	NA	NA	NA	NA	NA	NA	NA
chr14	20415730	20402446	0.1	NA	NA	20438844	0.44	NA	NA	20368118	0.5
chr14	20417358	20417357	0.84	20417357	0.91	20417357	0.96	20417357	0.93	20417357	0.99
chr14	20417519	20417518	0.75	20417518	0.96	20417518	0.98	20420394	0.77	20417518	0.97
chr14	20419011	20444507	0.4	NA	NA	NA	NA	NA	NA	NA	NA
chr14	20419982	20413086	0.36	20420112	0.86	20419981	0.23	20420112	0.44	20411906	0.82
chr14	20420395	20420394	0.95	20420394	0.99	20420394	0.98	20420394	0.97	20420394	0.95
chr14	20420701	20420700	0.71	20420700	0.98	20420700	1.0	20420700	0.94	20420700	1.0
chr14	20432120	20432119	0.41	20432119	0.97	20432119	0.96	20432119	0.92	20432119	0.98
chr14	20432467	20432466	0.67	20432466	0.99	20432466	0.96	20432466	1.0	20432466	0.99
chr14	20432927	20432623	0.11	20412680	0.06	20432926	0.05	20434542	0.06	20437794	0.09
chr14	20434543	20434542	0.52	20434542	0.81	20434542	0.82	20434542	0.71	20434542	0.75
chr14	20439701	20439700	0.71	20439700	0.57	20439700	0.75	20448090	0.47	20439700	0.9
chr14	20446944	20446943	0.79	20446943	0.87	20446943	1.0	20446943	0.85	20446943	0.96
chr14	20450035	20450048	0.95	20449283	0.97	20449283	0.99	20449585	0.98	20450048	0.99
chr14	20451110	20451109	1.0	NA	NA	NA	NA	NA	NA	NA	NA
chr14	20452709	20452708	0.94	20452708	1.0	20452590	0.97	20452708	1.0	20452590	0.96
chr14	20453369	20453369	0.57	20453370	0.73	20453369	0.78	20453370	0.61	20453369	0.75
chr14	20461391	20459069	0.55	20491199	0.13	20498395	0.25	NA	NA	NA	NA
chr14	20462302	20462301	0.67	20462301	0.94	20462301	0.92	20462301	0.92	20462301	0.9
chr14	20463680	20463679	1.0	20463679	0.82	20440428	1.0	20463679	1.0	20463679	0.96
chr14	20468073	20468072	0.95	20467999	0.96	20468072	0.97	20467999	1.0	20467999	1.0
chr14	20471411	20471410	0.68	20471410	0.75	20471410	1.0	20471410	1.0	20471430	0.66
chr14	20480117	20480116	0.91	20480656	0.5	NA	NA	20480116	0.51	20480116	1.0
chr14	20481124	20481359	0.39	20481359	0.71	20481221	0.56	20484574	0.54	20481359	0.72
chr14	20482136	20481124	0.75	NA	NA	20482135	1.0	20467624	1.0	20482135	1.0
chr14	20483491	20483158	0.93	20482281	0.93	20481359	0.91	20483158	0.89	20482281	0.93
chr14	20484561	20484560	0.8	NA	NA	20506202	0.04	20484560	1.0	20484560	1.0
chr14	20484957	20484972	0.95	20484972	0.96	20484972	0.98	20484972	0.95	20484972	0.96
chr14	20485631	20485631	0.46	20485631	0.79	20485631	0.72	20485631	0.82	20485631	0.85
chr14	20487586	20487585	1.0	20481806	1.0	NA	NA	20487585	1.0	20492560	1.0
chr14	20490042	20489897	0.32	20488285	0.87	20489897	0.57	20488285	0.79	20489897	0.73
chr14	20491443	20491442	0.38	20491442	0.59	20491442	0.93	20491442	0.75	20491442	0.55
chr14	20497254	20497253	0.85	20497253	0.99	20497253	0.94	20497253	0.98	20497253	0.97
chr14	20498320	20498319	0.75	20498319	0.87	NA	NA	20498319	0.89	20498319	1.0
chr14	20501205	20501209	0.25	20501557	0.52	20503248	0.29	20501557	0.49	20501557	0.45
chr14	20507726	20507725	0.78	20507725	0.82	20507725	0.52	20507725	0.8	20507725	0.78
chr14	20509954	20509953	0.39	20509860	0.51	20513209	0.73	20509953	0.54	20509860	0.66
chr14	20510125	20510351	0.68	20510124	0.88	20509868	0.44	20510351	0.87	20510124	0.92
chr14	20512046	20506047	1.0	NA	NA	NA	NA	20512042	0.25	NA	NA
chr14	20513199	20513297	0.92	20483490	0.29	20531149	0.17	20513203	0.76	20513203	0.52
chr14	20517615	20517614	1.0	20508676	0.45	20517614	1.0	20486561	1.0	20517614	1.0
chr14	20518901	20519526	0.69	20501533	0.82	NA	NA	20514692	0.74	20483490	0.45
chr14	20521228	20525751	0.79	20510124	0.88	20509868	1.0	20514692	0.71	20510579	0.54
chr14	20521671	20521670	0.61	20521670	0.98	20521670	1.0	20521670	0.92	20521670	0.97
chr14	20523655	20524338	0.99	20518387	1.0	NA	NA	20519019	1.0	20523654	1.0
chr14	20526457	20522662	1.0	NA	NA	NA	NA	NA	NA	NA	NA
chr14	20530927	20530926	0.74	20481806	1.0	20530926	1.0	20530926	0.7	20530926	1.0
chr14	20533433	20533432	0.67	NA	NA	20533432	0.56	NA	NA	20533432	0.5
chr14	20533594	20531803	0.64	20534188	0.72	20533593	0.89	20534715	0.82	20534188	0.7
chr14	20534175	20534082	0.9	20534174	1.0	20534187	0.7	20534082	0.76	20534174	0.98
chr14	20537509	20537508	0.75	20537508	0.61	20537508	0.84	20537508	0.65	20537508	0.9
chr14	20538485	20538484	0.51	20538484	0.99	20538484	0.98	20538484	0.94	20538484	0.99
chr14	20538932	20538938	0.86	20538938	0.5	20538938	1.0	20538938	1.0	20538938	1.0
chr14	20543350	20543418	0.46	20543349	0.58	20540712	0.87	20543349	0.58	20543349	0.6
chr14	20547789	20547788	0.99	20547788	1.0	20547788	0.99	20547788	1.0	20547788	1.0
chr14	20549451	20549449	0.57	20549449	0.88	20549449	0.98	20549449	1.0	20549449	0.81
chr14	20551439	20551446	0.5	20551446	1.0	20551446	0.33	20551446	0.88	20551446	1.0
chr14	20552975	20552974	0.67	20552974	0.86	20552974	0.97	20552974	0.82	20552974	0.82
chr14	20553035	20553034	0.29	20553034	0.41	20553034	0.75	20553034	0.56	20553034	0.54
chr14	20553955	20553962	0.84	20553954	0.97	20553954	0.99	20553954	0.79	20553954	0.98
chr14	20555578	20555577	0.98	20555577	1.0	20555577	0.96	20555577	0.97	20555577	0.98
chr14	20559124	20559123	0.98	20559123	0.96	20562688	0.91	20559123	1.0	20559123	0.98
chr14	20564239	20569605	0.54	20564465	0.88	20564238	0.79	20564465	0.82	20562922	0.78
chr14	20567477	20520860	1.0	NA	NA	NA	NA	NA	NA	20567476	1.0
chr14	20576423	20576432	0.95	20576432	1.0	20575124	1.0	20576432	1.0	20576432	1.0
chr14	20577091	20576333	0.95	20576775	1.0	20575124	0.98	20576333	0.99	20575124	0.91
chr14	20581753	20582077	0.65	20581782	0.81	20581782	0.77	20581955	0.64	20581782	0.61
chr14	20586985	20609423	0.25	NA	NA	NA	NA	NA	NA	NA	NA
chr14	20589258	20589257	0.84	20589257	0.99	20589257	0.96	20589257	0.98	20589165	0.98
chr14	20593518	20593517	0.46	20594065	0.83	20593517	0.93	20594065	0.9	20594065	0.82
chr14	20594530	20553485	0.08	NA	NA	20633218	0.25	NA	NA	20594545	1.0
chr14	20605740	20605739	0.98	20605739	1.0	20605739	1.0	20605694	1.0	20605739	1.0
chr14	20612948	20612947	0.98	20612947	1.0	20613251	1.0	20612947	0.99	20613251	1.0
chr14	20615225	20615238	0.61	20614166	0.97	20615274	1.0	20615274	0.97	20615274	0.97
chr14	20615978	20615274	0.65	20616210	0.97	20616210	1.0	20615977	0.96	20615977	1.0
chr14	20618654	20619064	0.5	20617933	0.55	20617933	0.65	20618947	0.68	20617933	0.71
chr14	20619581	20619637	0.93	20619580	0.83	20619580	0.71	20619637	0.84	20619580	0.44
chr14	20621405	20621489	0.88	20621404	1.0	NA	NA	20620092	0.66	20621404	0.89
chr14	20621464	20608039	1.0	20621483	1.0	20617678	0.99	20617678	0.96	20617678	0.93
chr14	20621987	20621994	0.67	20618653	0.33	NA	NA	20621994	0.25	NA	NA
chr14	20624299	20624312	1.0	20624312	1.0	NA	NA	20624312	1.0	20624312	1.0
chr14	20626113	20626112	0.62	20626112	0.76	20626908	0.58	20626112	0.88	20626112	0.76
chr14	20626909	20626908	0.87	20626908	0.87	20626908	0.95	20626908	0.91	20626908	0.93
chr14	20638950	20640462	0.62	20638963	0.69	20638963	0.74	20638963	0.72	20640462	0.61
chr14	20639133	20639132	0.61	20639132	0.12	20639132	0.27	20639132	0.76	20639132	0.83
chr14	20645378	20645377	0.58	20645377	0.51	20645377	0.85	20645377	0.63	20645377	0.47
chr14	20646545	20646584	0.95	20646544	0.95	20646544	0.97	20646544	0.96	20646544	0.94
chr14	20647230	20647229	0.57	20647229	0.75	20647229	0.81	20647229	0.83	20647229	0.73
chr14	20648663	20648676	0.98	20648676	0.98	20648676	0.98	20648676	0.97	20648676	0.98
chr14	20651126	20650678	0.83	20651125	0.99	20651125	1.0	20651125	1.0	20651125	1.0
chr14	20654237	20654872	0.41	20659891	0.76	20654236	0.75	20656875	0.71	20656875	0.63
chr14	20660947	20660946	0.52	20660946	0.96	20660946	0.87	20660946	0.93	20660946	0.93
chr14	20661871	20661870	0.96	20661870	0.89	20661870	0.96	20661870	0.89	20661870	0.94
chr14	20662718	20662717	0.32	20662717	1.0	20662717	0.93	20662717	0.86	20657707	0.75
chr14	20666188	20666187	0.57	20666187	0.94	20666187	0.94	20666187	0.87	20666187	0.9
chr14	20670348	20670347	0.99	20670347	1.0	20670347	0.59	20670347	1.0	20670347	1.0
chr14	20671450	20672406	0.67	20671459	0.89	20671459	0.86	20672406	0.51	20671459	0.9
chr14	20671633	20671632	0.93	20671632	0.83	20667290	0.96	20671632	0.84	20671632	0.65
chr14	20672917	20672916	0.66	20672916	0.5	20672916	0.45	20672916	0.46	20672916	0.81
chr14	20675074	20675073	0.58	20675073	0.68	20675073	0.67	20675073	0.5	20675073	0.66
chr14	20675404	20675398	1.0	NA	NA	20662717	0.5	20675398	1.0	NA	NA
chr14	20678283	20679686	0.44	20678282	0.56	20677647	0.63	20678282	0.53	20683991	0.6
chr14	20679510	20679509	0.84	20679509	0.98	20677647	0.95	20677647	1.0	20679509	1.0
chr14	20686040	20686224	0.91	20685629	0.95	20685921	0.93	20685457	0.93	20685921	0.93
chr14	20689916	20689915	0.6	20689915	0.61	20689915	0.73	20689915	0.63	20689915	0.42
chr14	20692836	20643042	0.5	NA	NA	NA	NA	NA	NA	NA	NA
chr14	20694867	20694867	0.94	20694867	1.0	20694867	0.5	20694867	1.0	20694867	0.98
chr14	20696732	20696731	0.84	20696731	0.89	20696731	0.98	20696731	0.71	20696731	0.93
chr14	20702458	20702457	0.59	20702037	0.73	20702457	0.33	20693894	0.39	20702037	0.33
chr14	20706622	20706627	0.28	20706627	0.54	20706627	0.46	20706991	0.48	20705212	0.51
chr14	20710415	20709641	0.37	NA	NA	NA	NA	NA	NA	NA	NA
chr14	20712095	20711461	0.56	20712409	0.92	20712409	0.96	20712095	0.92	20712409	0.94
chr14	20715707	20715296	0.94	20715008	0.96	20715550	0.98	20715294	0.98	20715550	0.95
chr14	20718361	20718360	0.8	20718360	0.95	20718360	0.71	20717560	0.99	20717560	1.0
chr14	20721019	20721018	0.98	20721018	0.94	20721018	0.5	20721018	0.85	20721018	1.0
chr14	20723626	20723625	1.0	NA	NA	NA	NA	20718325	1.0	NA	NA
chr14	20728113	20728112	0.73	20720565	0.94	20728112	1.0	20728112	1.0	20728112	1.0
chr14	20730172	20731532	0.66	20730028	0.95	20730028	0.96	20730028	0.86	20730028	0.94
chr14	20736108	20736054	0.98	20735667	0.98	20736132	0.99	20735667	1.0	20735667	1.0
chr14	20738471	20742141	0.37	20738470	0.79	20738470	0.73	20738470	0.64	20738470	0.82
chr14	20740644	20740746	0.98	20755162	0.2	20750515	0.06	20739565	0.88	NA	NA
chr14	20742759	20742764	0.33	NA	NA	20742764	0.56	NA	NA	20742764	1.0
chr14	20745224	20745702	0.83	20745986	0.86	20745223	0.87	20745702	0.87	20745260	0.86
chr14	20745526	20745482	0.8	20745482	0.99	20745525	0.99	20745482	0.96	20745482	0.97
chr14	20747103	20747102	0.56	20754257	0.58	20746911	0.62	20747441	0.71	20747441	0.6
chr14	20754181	20754292	0.6	20754257	0.73	20754257	0.4	20754180	0.71	20754180	0.83
chr14	20763116	20760519	0.79	20760519	0.85	20763120	0.54	20760519	0.8	20756512	0.89
chr14	20767606	20767605	1.0	20767605	0.79	NA	NA	20767605	1.0	20726699	0.02
chr14	20769402	20816942	0.08	NA	NA	NA	NA	NA	NA	NA	NA
chr14	20774455	20776206	0.76	20776206	0.91	20774522	0.83	20776206	0.9	20776206	0.9
chr14	20774523	20777016	0.53	20774522	0.68	20774522	0.76	20776206	0.65	20774522	0.72
chr14	20779350	20779235	1.0	20779235	1.0	20779235	1.0	20779235	1.0	20779441	0.99
chr14	20785152	20785156	0.7	20785156	0.62	20785156	0.7	20785156	0.66	20785156	0.61
chr14	20785310	20785310	0.46	20782721	0.78	20780970	0.78	20782721	0.71	20785310	0.73
chr14	20785721	20785729	0.44	NA	NA	NA	NA	NA	NA	NA	NA
chr14	20787852	20796442	0.72	20787809	0.95	20789925	0.13	20787851	1.0	20787851	0.96
chr14	20792349	20792348	0.94	20791626	0.96	20791626	0.92	20792348	1.0	20792348	1.0
chr14	20792840	20793028	0.46	20791970	0.63	20791612	0.72	20791970	0.68	20791970	0.61
chr14	20794965	20794979	0.99	20794979	0.99	20794979	1.0	20794979	0.99	20794979	1.0
chr14	20796467	20796113	0.68	20796478	0.52	20796478	0.83	20796478	0.4	20796478	0.48
chr14	20796784	20796113	0.91	20796971	0.92	20796113	0.96	20796113	0.95	20797478	0.98
chr14	20798902	20798901	0.99	20798901	1.0	20798901	1.0	20798901	1.0	20798901	1.0
chr14	20800509	20800508	0.49	20800508	0.95	20800508	0.86	20800508	0.75	20800508	1.0
chr14	20800956	20800955	1.0	20800955	0.17	20800955	1.0	20800712	0.89	NA	NA
chr14	20806218	20806217	0.7	20806217	1.0	20769586	0.5	20806217	0.38	20806217	0.67
chr14	20806876	20763886	0.5	NA	NA	NA	NA	NA	NA	NA	NA
chr14	20808005	20790724	0.5	NA	NA	20804839	1.0	NA	NA	20808037	0.25
chr14	20809164	20809163	0.47	20785310	0.33	20809163	0.8	20809163	0.67	20809163	0.64
chr14	20811614	20811613	0.61	20811613	0.45	20811613	0.67	20811613	0.48	20811613	0.57
chr14	20816828	20813567	1.0	NA	NA	NA	NA	NA	NA	NA	NA
chr14	20816947	20816946	0.53	20816946	0.7	20819803	0.43	20816918	0.48	20816946	0.44
chr14	20819185	20819184	0.79	20819184	0.87	20789925	0.14	20819184	0.45	20819184	1.0
chr14	20821228	20821227	0.4	20821227	1.0	20821227	0.76	NA	NA	20821227	1.0
chr14	20826953	20827398	0.46	20827379	0.81	20826717	0.84	20827398	0.8	20827379	0.82
chr14	20829030	20829029	0.65	NA	NA	NA	NA	NA	NA	NA	NA
chr14	20834023	20834022	0.48	20834022	0.48	20834022	1.0	20834022	0.49	20834022	0.41
chr14	20838479	20838488	0.93	20838683	0.93	20839665	0.89	20838488	0.8	20838683	0.95
chr14	20839542	20841807	0.93	20840266	0.98	20840266	0.73	20840498	0.97	20840266	0.93
chr14	20840265	20839334	0.69	NA	NA	20887779	0.5	NA	NA	20861295	0.17
chr14	20844422	20844421	1.0	20844421	0.99	20844421	1.0	20844421	0.97	20844421	0.99
chr14	20844639	20844534	0.97	20844638	1.0	NA	NA	20844322	1.0	NA	NA
chr14	20845760	20845759	0.57	20845759	0.88	20844895	0.87	20844421	0.82	20844895	0.84
chr14	20845946	20872470	1.0	NA	NA	NA	NA	NA	NA	20851495	0.5
chr14	20851991	20827859	0.67	20851999	1.0	20851999	1.0	NA	NA	20851999	1.0
chr14	20854479	20853461	0.59	20854478	0.67	20853461	0.86	20854478	0.42	20855457	0.48
chr14	20856325	20856324	0.69	20856324	0.94	20856324	0.98	20856324	0.93	20856324	0.97
chr14	20857069	20856523	0.74	20856523	0.61	20857125	0.8	20856523	0.66	20856523	0.57
chr14	20858919	20857826	0.84	20858454	0.92	20860965	0.97	20857826	0.95	20858637	0.97
chr14	20860056	20860965	0.8	20860055	0.96	20860055	1.0	20860055	0.9	20860055	0.96
chr14	20862432	20862436	0.8	20862447	0.57	20854304	0.5	20862436	0.98	20862447	0.64
chr14	20866459	20866465	0.94	20858506	0.87	20865299	0.02	20866465	0.63	NA	NA
chr14	20868474	20868410	1.0	20868410	1.0	20868410	0.98	20868410	1.0	20865908	0.99
chr14	20868492	20868410	1.0	20868410	1.0	20868410	0.99	20868410	0.98	20868410	0.95
chr14	20869329	20869328	0.77	NA	NA	20901498	0.5	20869328	0.78	20866476	0.73
chr14	20869983	20869987	1.0	20851999	0.17	20850719	1.0	NA	NA	20837928	0.6
chr14	20906086	20906085	0.98	20906085	1.0	20906082	0.99	20906085	0.5	20906082	0.56
chr14	20937793	20937792	0.88	20937792	0.93	20937792	0.98	20937792	0.97	20940298	0.75
chr14	20970221	20970220	0.32	20964742	0.47	20964742	0.48	20970220	0.5	20970220	0.44
chr14	20973111	20973110	0.59	20973110	1.0	20973110	0.78	20973110	0.66	20973110	1.0
chr14	20973958	20973957	0.21	20973957	0.39	20973344	0.33	20973957	0.38	20973957	0.31
chr14	20975041	20975039	0.65	20975039	0.77	20975039	0.14	20975039	0.7	20975039	0.54
chr14	20975984	20945048	0.75	NA	NA	NA	NA	NA	NA	NA	NA
chr14	20976415	20980043	0.54	20980043	0.9	20975039	0.8	20980043	0.49	20972377	0.9
chr14	20977040	20977039	0.84	20977039	0.99	20977039	0.99	20977039	0.95	20977039	1.0
chr14	20980271	20980270	0.53	20985470	0.93	20981176	0.84	20981176	0.95	20981176	0.86
chr14	20980512	20980511	0.99	20980511	0.99	20980511	0.93	20980511	0.99	20980511	0.98
chr14	20980691	20980690	0.92	20977020	0.6	20980690	0.97	20980690	0.96	20935323	1.0
chr14	20982212	21014230	0.02	NA	NA	21005607	0.75	NA	NA	20945508	0.06
chr14	20983068	20983297	0.61	20972377	0.83	20983067	0.62	20983297	0.58	20972377	0.89
chr14	20985126	20983888	0.91	20983888	0.98	20984627	1.0	20987028	0.98	20984833	0.96
chr14	20985827	20985826	0.97	20985826	1.0	20985826	0.5	20985826	0.85	NA	NA
chr14	20990806	20989728	0.86	20991067	0.98	20991067	0.92	20989728	0.98	20991067	0.94
chr14	20991536	20991536	0.99	20991536	0.99	20991536	1.0	20991536	0.95	20991536	1.0
chr14	20993477	20993476	0.96	20993476	1.0	20993476	0.99	20993476	0.98	20993476	0.99
chr14	20993782	20981418	0.82	20993781	0.25	20948438	0.5	20989748	0.5	20993781	1.0
chr14	20994284	20994283	0.49	20948266	0.75	20994283	0.79	20994283	0.44	20994283	1.0
chr14	20997970	20997976	0.97	20998283	0.86	20997976	0.97	20997976	0.98	20997976	0.82
chr14	21002861	21002860	0.2	20955018	0.23	NA	NA	NA	NA	NA	NA
chr14	21006129	21006128	0.94	21006128	0.81	21006128	0.84	21006128	0.86	21006128	0.84
chr14	21007542	21007553	0.77	21009494	0.48	21014944	0.67	21007553	0.38	21007553	0.33
chr14	21012421	21012436	1.0	NA	NA	NA	NA	NA	NA	20993632	0.04
chr14	21012617	21012616	0.49	21012616	0.97	21012675	0.94	21012616	0.88	21012616	0.98
chr14	21013787	21013786	0.96	21013786	0.87	21013786	1.0	21013786	0.93	21009457	0.96
chr14	21013827	21013845	0.98	21013845	1.0	21013845	1.0	21013845	0.98	21013845	1.0
chr14	21020294	21020293	0.73	21020293	0.8	21020293	0.8	21020293	0.77	21020293	0.81
chr14	21028242	21028241	0.95	21028241	0.95	21028241	0.96	21028241	0.97	21028241	0.81
chr14	21040967	21040980	0.67	21040980	0.8	21040980	0.87	21040676	0.88	21040980	0.72
chr14	21046543	21046551	0.37	21047316	0.66	21047316	0.75	21048094	0.68	21047316	0.75
chr14	21049767	21049766	0.72	21049766	0.78	21049766	0.64	21049766	0.69	21050901	0.89
chr14	21053804	21053810	1.0	21053810	1.0	NA	NA	21011638	0.67	21053810	1.0
chr14	21054336	21058927	0.54	21054335	0.44	21054335	0.77	21058927	0.61	21051643	0.6
chr14	21057437	21057436	0.93	21057436	1.0	NA	NA	21057436	1.0	21057436	1.0
chr14	21057619	21055263	0.32	21057724	0.78	21057724	0.77	21057724	0.83	21055263	0.58
chr14	21059484	21058927	0.52	21059485	0.93	21059485	0.99	21059485	0.84	21059485	0.98
chr14	21062709	21061988	0.26	21066325	0.65	21066325	0.72	21066325	0.72	21066325	0.66
chr14	21062949	21062948	0.54	21062948	0.62	21062948	0.61	21062948	0.53	21062948	0.65
chr14	21063212	21019584	1.0	21078927	1.0	NA	NA	NA	NA	NA	NA
chr14	21064300	21064308	0.57	21064299	0.73	21064299	0.9	21068931	0.6	21064299	0.91
chr14	21065170	21065179	0.45	21065179	0.61	21065179	0.99	21065169	0.5	21061988	0.7
chr14	21065241	21065245	1.0	21020867	1.0	NA	NA	21063534	1.0	21057161	0.5
chr14	21067762	21067761	0.25	21067761	0.53	21067761	0.45	21067761	0.61	21067761	0.5
chr14	21067847	21067846	0.98	NA	NA	21067846	0.75	21067846	1.0	21067846	1.0
chr14	21073439	21073439	0.87	21073439	0.9	21073439	0.95	21073439	0.86	21073439	0.61
chr14	21074797	21074796	0.87	21060122	1.0	NA	NA	21037916	0.57	NA	NA
chr14	21080199	21077790	0.48	21080259	0.58	21077267	0.5	21080259	0.44	21080259	0.68
chr14	21083385	21084898	0.7	21082340	0.92	21080259	0.96	21084898	0.48	21081176	0.63
chr14	21083560	21063940	0.25	NA	NA	NA	NA	NA	NA	NA	NA
chr14	21086383	21086382	1.0	21086382	0.99	21086382	0.93	21086382	0.99	21082899	0.98
chr14	21086908	21086928	0.97	21080289	0.95	21086928	0.99	21080289	0.95	21086928	0.97
chr14	21088516	21088515	0.98	21088515	0.99	21088515	0.99	21088804	0.95	21088515	0.96
chr14	21091727	21091726	1.0	NA	NA	NA	NA	21082907	1.0	NA	NA
chr14	21092542	21092541	1.0	21092541	1.0	NA	NA	NA	NA	21092541	0.75
chr14	21092593	21092593	0.99	21092593	0.99	21092593	0.98	21092593	0.97	21092593	1.0
chr14	21094908	21094907	0.67	21094907	0.82	21094907	0.9	21094907	0.78	21094907	0.73
chr14	21098324	21098338	0.2	21098335	0.84	21098335	0.24	21098338	1.0	21098338	0.33
chr14	21100364	21096275	0.8	21103049	0.75	21103049	0.9	21103049	0.76	21103049	0.81
chr14	21100533	21100532	0.75	21100532	0.88	21100532	0.85	21100532	0.74	21103049	0.87
chr14	21101509	21107200	0.5	NA	NA	NA	NA	NA	NA	NA	NA
chr14	21107810	21107809	0.37	21103049	0.65	21103049	0.79	21103049	0.6	21117465	0.61
chr14	21107984	21108035	1.0	21108020	1.0	NA	NA	21098338	1.0	21108035	1.0
chr14	21108036	21108035	1.0	21108020	1.0	NA	NA	21098338	1.0	21108035	1.0
chr14	21114035	21113817	0.6	21114063	0.39	21114034	0.64	21104681	0.56	21114034	0.5
chr14	21115218	21067418	0.04	21099011	1.0	21129741	0.03	NA	NA	21130697	0.05
chr14	21115518	21115517	0.99	21115517	0.97	21115517	0.98	21115517	0.99	21115517	0.97
chr14	21116945	21067891	0.7	NA	NA	21116945	1.0	NA	NA	NA	NA
chr14	21118569	21118575	0.72	21118477	0.69	21117942	0.87	21117942	0.74	21118477	0.7
chr14	21120503	21120502	0.48	21118717	0.76	21119762	0.84	21118717	0.75	21106531	0.68
chr14	21124947	21124946	0.94	21124946	0.97	21124946	0.97	21125126	0.96	21124946	0.97
chr14	21134332	21134331	0.84	21134331	0.81	21134331	0.96	21134331	0.79	21134331	0.89
chr14	21134661	21100786	0.5	NA	NA	NA	NA	NA	NA	NA	NA
chr14	21135294	21125265	0.53	21135308	1.0	21135308	0.96	21135318	0.52	21135318	0.95
chr14	21137347	21137346	0.97	21137867	0.99	21137346	1.0	21137346	1.0	21137346	1.0
chr14	21138134	21151558	0.58	21138787	0.89	21138787	0.93	21138787	0.88	21138979	0.88
chr14	21140895	21140819	0.78	21140894	0.99	21140894	0.98	21140894	0.98	21140894	0.99
chr14	21141258	21141532	0.93	21141532	0.98	21141532	0.99	21141532	0.98	21141532	0.99
chr14	21144190	21144189	0.95	21144189	0.98	21144189	0.91	21144189	0.95	21144189	0.95
chr14	21144542	21144541	0.58	21144541	0.99	21141370	0.98	21144541	0.99	21144541	0.99
chr14	21149127	21149126	0.97	21149126	0.99	NA	NA	21149126	1.0	21149126	0.98
chr14	21161267	21161287	0.71	21161287	0.81	21161280	0.81	21161280	0.83	21161287	0.84
chr14	21177980	21177985	0.78	21177985	0.57	21177985	0.64	21138783	0.67	21177985	0.67
chr14	21180514	21180513	0.67	21180513	0.33	21180513	0.6	NA	NA	NA	NA
chr14	21183658	21183657	0.67	21183652	0.85	NA	NA	21183652	1.0	21183652	1.0
chr14	21184164	21182326	0.89	21182326	1.0	21184163	0.99	21184163	0.97	21182326	0.99
chr14	21186061	21177523	0.29	21185782	0.52	21186060	0.32	21185782	0.54	21185782	0.46
chr14	21187201	21187200	0.97	21187200	0.99	21187200	0.98	21187200	1.0	21187200	0.98
chr14	21189471	21189484	0.98	21188703	0.99	21188703	1.0	21188703	1.0	21188703	1.0
chr14	21190002	21190018	0.88	21188703	0.75	21188703	0.88	21184988	0.97	21190080	0.88
chr14	21194199	21214232	0.5	NA	NA	NA	NA	21183611	1.0	21194198	1.0
chr14	21194832	21229368	0.25	NA	NA	21188880	0.01	NA	NA	NA	NA
chr14	21195851	21195864	0.9	21195850	0.87	NA	NA	21195850	1.0	21173934	1.0
chr14	21197051	21198207	0.2	21196714	0.5	21170510	0.5	NA	NA	21164387	0.12
chr14	21198428	21198427	0.84	21198427	0.95	21198427	0.56	21198427	1.0	21198427	0.79
chr14	21198595	21198598	1.0	21198598	0.86	NA	NA	21198598	1.0	21198598	1.0
chr14	21199873	21172311	0.89	NA	NA	NA	NA	NA	NA	21199880	1.0
chr14	21212546	21212545	1.0	21212545	0.86	21200161	1.0	21212545	0.5	21212545	0.5
chr14	21215899	21245507	0.7	21218531	0.7	21214594	0.97	21243105	0.89	21214594	0.88
chr14	21216121	21216120	0.79	21216120	0.91	21218130	0.61	21256441	0.85	21219142	0.89
chr14	21219109	21245932	0.8	21212265	0.92	21209118	0.92	21245932	0.92	21210257	0.89
chr14	21220239	21220238	0.66	21218981	0.83	21220238	0.77	21209535	0.75	21218981	0.85
chr14	21220832	21216907	0.7	21220831	0.95	21220831	0.95	21220831	0.98	21218981	0.98
chr14	21222379	21222384	0.89	NA	NA	21195735	0.5	21222384	0.8	NA	NA
chr14	21223747	21222872	1.0	NA	NA	NA	NA	NA	NA	21260960	0.04
chr14	21225267	21177399	0.33	21225266	0.91	21245084	0.2	21225266	0.83	21225266	0.73
chr14	21225441	21225440	0.9	21218130	0.92	21225440	0.91	21225440	0.92	21225226	0.91
chr14	21229369	21238517	0.81	21218531	0.52	21226317	0.4	21229361	0.68	21229782	0.42
chr14	21233037	21233036	0.97	21233036	0.83	21233036	0.39	21233036	0.76	21233036	0.69
chr14	21242183	21208235	0.88	21206741	1.0	NA	NA	21194017	1.0	NA	NA
chr14	21243898	21198207	0.5	NA	NA	NA	NA	NA	NA	NA	NA
chr14	21244032	21244031	0.8	21244031	0.98	21244031	0.96	21244031	0.89	21225226	0.97
chr14	21245085	21245084	0.75	21212265	0.96	21209118	0.95	21245932	0.93	21223379	0.97
chr14	21246567	21246566	0.53	21246566	0.95	21246566	0.59	21246566	0.93	21214594	0.77
chr14	21247821	21247820	0.73	21247820	0.69	21247820	0.49	21247820	0.6	21247820	0.52
chr14	21247991	21234841	0.99	21218130	1.0	21247997	0.97	21218130	1.0	21223782	1.0
chr14	21249421	21236502	0.55	21218531	0.89	21249420	0.88	21243105	0.89	21226566	0.64
chr14	21250253	21207887	1.0	21227575	0.25	NA	NA	NA	NA	NA	NA
chr14	21253313	21253312	0.72	21253312	0.93	21253312	0.96	21253312	0.97	21229699	0.92
chr14	21254061	21254060	0.62	21254060	0.5	21254060	0.34	21254060	0.5	21254060	0.5
chr14	21254923	21255911	0.7	21254922	0.97	21256567	0.98	21243105	0.63	21258157	0.98
chr14	21257383	21257382	0.85	21256567	0.98	21257382	1.0	21242267	0.97	21257382	1.0
chr14	21257562	21257561	0.92	21257561	0.77	21257561	1.0	21257561	0.8	21257561	0.5
chr14	21258390	21258389	0.94	21251641	0.81	21258389	0.88	21258389	1.0	21258389	0.71
chr14	21259883	21220831	0.58	21265715	0.77	21259882	0.87	21218981	0.71	21265715	0.79
chr14	21260200	21213645	0.53	21260199	0.78	21260199	0.67	21260199	0.56	21260199	0.6
chr14	21260369	21213645	0.34	21260369	0.69	21260369	0.69	21260369	0.83	21260369	0.56
chr14	21270798	21270797	0.95	21228566	1.0	21270797	1.0	21294412	0.59	21220831	1.0
chr14	21272519	21260417	0.66	21272518	0.94	21272518	0.73	21243105	0.91	21272518	0.98
chr14	21272823	21291000	1.0	21272822	1.0	21272822	0.53	21272822	1.0	21272822	0.33
chr14	21274243	21274242	0.56	21274242	1.0	21274242	0.27	21274242	0.92	21227257	1.0
chr14	21275050	21255911	0.81	21271493	0.92	21275445	0.96	21271493	0.92	21275445	0.94
chr14	21276123	21276133	0.97	21276133	1.0	21276315	0.92	21230910	0.81	21276133	0.98
chr14	21277179	21276432	0.77	21271493	0.97	21276315	0.99	21275445	0.95	21275445	0.98
chr14	21277663	21277668	0.66	21277668	0.51	NA	NA	21228721	0.57	21277668	0.75
chr14	21278734	21278733	1.0	21284141	0.5	NA	NA	21278733	1.0	21254151	1.0
chr14	21281046	21305861	0.17	NA	NA	NA	NA	NA	NA	NA	NA
chr14	21281795	21281801	1.0	21277668	1.0	NA	NA	21281164	1.0	21232689	1.0
chr14	21282243	21282242	0.98	NA	NA	21282242	1.0	NA	NA	NA	NA
chr14	21283655	21283654	0.56	21283654	1.0	21283654	0.93	21283654	0.69	21300299	0.5
chr14	21285606	21285605	0.97	21284364	0.99	21285605	0.95	21285605	0.98	21285605	0.94
chr14	21288181	21288180	0.68	21288180	0.99	21288180	0.91	21288180	0.93	21288180	0.98
chr14	21288508	21288507	0.34	21288519	0.88	NA	NA	21288519	0.73	21288519	1.0
chr14	21291001	21291000	0.65	21290774	0.98	21290774	0.8	21291000	0.94	21290774	0.89
chr14	21291586	21291585	1.0	21291585	1.0	21291585	0.68	NA	NA	NA	NA
chr14	21292321	21287575	0.99	21287575	0.97	21284051	1.0	21292320	0.99	21291542	0.98
chr14	21294228	21294233	0.94	21294233	0.98	21294233	0.96	21294233	0.97	21288451	1.0
chr14	21295479	21295444	0.94	21295444	0.99	21295444	0.96	21295536	0.98	21295444	0.98
chr14	21296103	21296102	0.9	21252231	0.83	NA	NA	21296102	1.0	21296102	1.0
chr14	21296379	21296378	0.83	21296378	1.0	21296378	0.96	21296378	0.75	21296378	0.6
chr14	21296952	21296951	0.98	21296951	0.69	21296951	0.45	21296951	1.0	21296951	0.63
chr14	21297082	21269399	0.61	NA	NA	21297081	1.0	NA	NA	21271532	0.86
chr14	21297834	21281891	0.12	21282988	0.18	21298808	0.21	21275936	0.17	21300301	0.14
chr14	21301678	21301701	0.35	21302334	0.5	21302831	0.75	21301724	0.29	21321669	0.58
chr14	21304314	21304341	0.95	21304341	0.67	21304313	0.8	21304313	1.0	21336298	0.22
chr14	21304390	21324648	0.22	21302831	0.33	21302831	0.7	21302831	0.25	21302831	0.53
chr14	21304807	21304806	1.0	NA	NA	21304806	1.0	21288266	0.5	21279143	1.0
chr14	21305862	21305861	0.59	21305881	0.6	NA	NA	21305881	1.0	21305881	1.0
chr14	21306447	21306446	1.0	21306446	0.9	NA	NA	21280436	1.0	21306446	1.0
chr14	21306765	21306764	1.0	21306764	1.0	NA	NA	NA	NA	21306446	1.0
chr14	21310559	21310558	1.0	21310558	1.0	21308892	1.0	21308892	1.0	21309553	0.99
chr14	21311546	21311336	0.99	21308432	1.0	21311336	0.97	21308432	0.99	21310429	1.0
chr14	21312693	21312692	0.75	21312692	0.96	21309074	0.94	21312692	1.0	21312692	1.0
chr14	21313340	21313345	0.97	21313345	0.95	21313345	0.99	21309487	0.8	21310429	0.98
chr14	21313788	21313787	0.71	21318783	0.92	21313787	0.57	21313787	0.82	21318783	0.92
chr14	21314715	21314714	0.95	21313616	1.0	21313616	0.89	21314082	0.95	21314714	0.99
chr14	21317120	21317137	0.96	21337753	0.02	21317119	1.0	21303794	0.83	NA	NA
chr14	21318095	21318094	0.9	21318094	0.96	NA	NA	21318094	1.0	21316762	0.51
chr14	21318273	21318272	0.77	21318272	0.95	21318241	0.98	21318272	0.91	21318272	0.97
chr14	21319568	21303968	1.0	NA	NA	21319567	1.0	NA	NA	NA	NA
chr14	21320299	21368976	0.5	NA	NA	NA	NA	NA	NA	21309940	0.06
chr14	21323422	21323427	0.97	NA	NA	21290818	1.0	21291206	1.0	NA	NA
chr14	21323787	21323786	0.62	21323786	0.98	21317457	0.32	21323786	0.98	21323786	0.99
chr14	21328170	21328169	1.0	21328169	1.0	21328169	0.99	21329567	0.97	21328169	0.94
chr14	21328699	21327918	0.95	21328698	1.0	21328698	1.0	21327511	1.0	21328698	1.0
chr14	21329148	21329147	0.81	21329147	0.76	21329147	0.99	21329147	0.78	21329147	0.91
chr14	21329505	21329504	0.92	21329504	0.5	21329504	0.76	21329504	0.69	21329504	0.4
chr14	21331937	21331312	0.53	21331134	0.89	21331936	0.84	21331134	0.8	21331134	0.61
chr14	21334314	21334341	1.0	NA	NA	NA	NA	21335165	1.0	NA	NA
chr14	21335047	21335806	0.4	21335046	0.76	21335046	0.23	21335046	0.21	21335046	0.36
chr14	21337439	21337155	0.88	21335915	0.96	21337438	0.69	21335915	0.93	21335915	0.99
chr14	21341037	21341041	1.0	21341041	0.96	NA	NA	21344914	0.98	21335915	1.0
chr14	21342050	21343021	0.8	21342049	0.5	21356137	0.25	21342049	0.74	21342049	1.0
chr14	21342544	21342543	0.54	21342543	0.92	21342543	0.97	21342543	0.88	21342543	0.7
chr14	21344939	21344938	1.0	NA	NA	NA	NA	21344938	1.0	NA	NA
chr14	21345387	21347049	0.53	21346247	0.74	21345351	0.99	21346247	0.63	21343725	0.84
chr14	21347893	21390248	0.14	NA	NA	NA	NA	NA	NA	NA	NA
chr14	21354002	21354001	0.97	21342959	1.0	NA	NA	21347520	1.0	NA	NA
chr14	21355514	21356124	0.84	21356236	0.78	21349578	0.73	21356236	0.88	21356124	0.77
chr14	21356745	21356744	1.0	21356744	0.97	NA	NA	21356744	1.0	21356744	1.0
chr14	21358801	21358800	1.0	21309481	0.67	21363721	0.33	21325669	1.0	21358800	1.0
chr14	21366657	21357765	0.95	21347049	0.97	21362893	1.0	21357765	0.99	21349578	0.99
chr14	21375017	21338432	0.5	NA	NA	NA	NA	NA	NA	NA	NA
chr14	21377577	21377576	0.95	21377576	1.0	21377576	0.5	21377576	0.89	21377576	0.6
chr14	21379878	21353054	0.66	21370687	0.88	21379881	1.0	21377623	0.78	21379881	1.0
chr14	21381563	21381562	0.51	21381562	0.71	21381562	0.6	21381562	1.0	21381562	1.0
chr14	21381609	21381608	0.8	21349578	0.96	21381608	0.98	21357765	0.98	21349578	1.0
chr14	21381787	21382677	0.87	21381786	0.83	21356124	0.91	21381786	0.92	21356124	0.68
chr14	21384083	21361245	0.63	21384082	0.45	21362893	0.74	21349578	0.86	21389171	0.58
chr14	21385471	21385470	0.95	21385469	0.93	21385470	0.46	21385470	1.0	21385470	0.56
chr14	21386837	21386836	0.92	21386836	0.86	21386836	0.8	21386836	0.76	21386836	0.9
chr14	21388484	21387280	0.97	21374655	0.94	NA	NA	21387280	1.0	21349683	0.87
chr14	21389303	21389302	0.82	21390920	0.98	21389302	0.98	21389302	0.96	21389302	0.97
chr14	21390769	21389129	0.77	21387921	0.8	21362893	0.96	21382677	0.89	21387921	0.86
chr14	21392975	21403494	0.44	21392974	0.97	21362893	0.94	21392974	0.87	21392974	0.97
chr14	21396567	21372770	0.83	21348054	1.0	21349421	0.33	21350883	1.0	21350391	0.12
chr14	21404099	21404098	0.55	21401549	0.94	21426048	0.0	21404098	0.45	21354628	1.0
chr14	21415507	21413411	0.74	21415506	0.57	21417638	0.57	21415506	0.49	21415506	0.64
chr14	21415546	21415536	0.98	NA	NA	21447922	0.25	21370576	1.0	21439252	0.67
chr14	21419568	21419583	0.98	21372232	1.0	NA	NA	21419583	1.0	NA	NA
chr14	21420766	21420765	0.78	21387523	0.5	21420765	1.0	21387523	1.0	21387405	0.36
chr14	21424467	21442680	0.47	NA	NA	NA	NA	NA	NA	NA	NA
chr14	21425324	21425323	0.61	21425323	0.54	21425323	0.57	21425323	0.52	21425323	0.3
chr14	21434492	21404290	1.0	21450685	0.02	NA	NA	NA	NA	NA	NA
chr14	21441891	21447357	0.85	21441890	0.82	21441890	0.93	21441890	0.94	21441890	0.77
chr14	21442465	21473826	0.14	NA	NA	21408574	0.1	21430675	0.5	NA	NA
chr14	21444703	21455362	0.37	NA	NA	21417867	0.12	NA	NA	NA	NA
chr14	21446318	21446305	0.83	21446305	0.78	21447357	0.62	21446317	0.59	21447357	0.63
chr14	21447374	21447373	0.5	21447373	1.0	21447373	0.8	21447373	0.91	21447373	0.66
chr14	21448724	21448723	0.61	21448723	0.92	21447922	0.25	21437397	0.91	21448723	0.44
chr14	21450660	21426800	1.0	21450685	0.92	NA	NA	21450685	1.0	21450685	0.98
chr14	21452643	21452647	0.77	NA	NA	NA	NA	21419316	0.89	NA	NA
chr14	21452983	21452982	0.8	21452982	1.0	21452982	1.0	21443994	0.53	21452982	1.0
chr14	21454158	21460600	0.3	21464410	0.46	21464410	0.63	21456514	0.43	21464410	0.51
chr14	21455606	21455605	0.89	21406030	1.0	21455605	1.0	21406030	1.0	NA	NA
chr14	21456899	21456898	0.6	21455388	0.61	21455388	0.79	21455388	0.85	21455388	0.74
chr14	21457991	21459479	0.97	21457704	0.99	21457704	0.97	21457704	0.96	21457704	0.94
chr14	21458322	21458321	0.9	21465432	0.94	21458321	0.67	21458321	0.98	21458321	0.93
chr14	21458671	21459479	0.94	21457704	0.99	21458670	0.99	21457704	0.96	21457704	0.98
chr14	21462203	21459479	0.77	21462202	0.92	21462202	0.63	21462202	0.89	21462202	0.85
chr14	21462835	21462836	0.73	21462836	0.96	21458670	0.59	21462836	0.91	21457704	0.88
chr14	21463249	21459479	0.81	21457704	0.71	21458670	0.52	21457704	0.68	21457704	0.49
chr14	21464106	21508287	0.33	21464105	0.25	NA	NA	NA	NA	NA	NA
chr14	21464999	21464998	0.99	21465432	0.99	21464998	1.0	21464998	0.99	21464998	0.95
chr14	21466490	21466502	0.53	21466502	0.91	NA	NA	21437397	1.0	21466502	0.76
chr14	21466912	21466911	1.0	21466911	0.99	21458670	1.0	21457704	0.99	21466911	1.0
chr14	21468240	21468239	0.99	21468239	0.98	21458321	1.0	21468603	0.93	21468239	0.99
chr14	21468604	21468603	0.91	21468603	0.95	21458670	0.92	21468603	0.91	21468603	0.97
chr14	21469947	21471462	0.76	21460600	0.83	21469945	0.86	21469955	0.55	21460600	0.64
chr14	21471177	21471176	0.96	21459117	0.99	21471176	0.97	21471176	1.0	21455388	0.99
chr14	21471616	21471615	0.93	21471615	0.97	21458321	0.7	21471615	0.85	21471615	0.98
chr14	21471671	21471462	0.93	21471027	0.97	21471462	0.85	21471462	0.98	21471027	0.97
chr14	21472822	21462239	0.37	21472821	0.88	21472821	0.67	21472821	0.99	21462239	0.82
chr14	21475431	21475430	0.94	21473678	0.66	21475430	0.63	21475430	0.92	21455388	0.97
chr14	21478801	21452166	0.09	21436639	0.83	21478814	1.0	21478814	1.0	21478814	1.0
chr14	21478971	21478970	0.79	21478970	0.83	21478970	0.74	21478314	0.77	21478970	0.79
chr14	21483382	21482677	0.99	21482677	0.99	21482677	0.94	21482677	0.93	21482677	0.98
chr14	21483687	21454022	1.0	NA	NA	NA	NA	NA	NA	NA	NA
chr14	21483803	21483802	0.99	21478376	1.0	21478376	0.98	21483802	1.0	21478376	1.0
chr14	21488068	21479132	0.72	21479132	0.79	21476796	0.67	21478308	0.65	21479132	0.79
chr14	21493444	21493443	0.67	NA	NA	21540973	1.0	21493443	1.0	21493443	1.0
chr14	21493739	21493738	0.62	21493738	0.95	21494980	0.94	21493738	0.98	21493738	0.98
chr14	21494750	21494749	0.76	21494667	0.75	21494667	0.8	21494513	0.86	21494667	0.74
chr14	21496212	21499294	0.74	21479132	0.95	21496211	0.96	21479132	0.92	21493738	0.91
chr14	21496466	21454483	0.83	21447373	0.02	21523614	0.11	NA	NA	NA	NA
chr14	21497513	21490826	0.8	21482677	0.9	21490826	0.92	21490826	0.88	21482677	0.77
chr14	21502013	21502994	0.72	21498965	0.87	21502225	0.84	21502012	0.9	21479161	0.85
chr14	21504776	21504775	1.0	21504775	0.98	21504775	0.97	21504775	0.96	21504775	1.0
chr14	21506056	21506055	1.0	21506055	0.86	21506055	1.0	21506055	1.0	21506055	0.6
chr14	21507185	21507184	0.48	21507184	0.84	21507184	1.0	21461907	1.0	21507184	1.0
chr14	21508258	21508263	1.0	NA	NA	21508263	0.2	21508263	1.0	21508263	0.33
chr14	21508333	21508362	0.95	21460580	0.33	21552852	0.17	NA	NA	NA	NA
chr14	21509339	21509338	0.51	NA	NA	NA	NA	NA	NA	21550230	0.04
chr14	21511634	21511641	0.92	21511641	0.42	21511641	0.97	21511641	0.71	21511641	0.64
chr14	21513046	21513066	0.81	21513066	1.0	21514084	1.0	21513066	0.95	21513066	0.92
chr14	21514352	21514358	1.0	21481371	0.53	21514084	1.0	21514084	0.74	21514084	0.86
chr14	21515380	21515379	0.56	21515379	0.98	21515379	0.99	21515379	1.0	21515379	0.95
chr14	21516524	21516529	0.73	21516529	0.75	21516529	0.8	21520749	0.75	21516529	0.77
chr14	21518044	21518043	0.88	21518043	0.98	21518043	0.92	21518043	0.98	21518043	0.99
chr14	21523413	21521069	1.0	NA	NA	NA	NA	NA	NA	NA	NA
chr14	21527856	21527855	0.96	21527855	1.0	21527855	0.87	21527855	1.0	21527855	1.0
chr14	21528139	21528138	0.8	21528138	0.53	21528138	0.95	21528138	0.73	21528138	0.97
chr14	21529631	21529642	0.57	21529642	1.0	21501375	0.67	21495878	0.99	21527684	0.95
chr14	21533600	21533328	0.42	21533599	0.84	21533599	0.9	21533599	0.84	21533599	0.74
chr14	21535345	21535367	0.87	21535367	0.66	21535367	0.9	21535367	0.94	21535367	0.96
chr14	21536209	21536208	1.0	NA	NA	21566983	0.03	NA	NA	21536208	1.0
chr14	21538222	21574880	1.0	NA	NA	21516938	0.1	NA	NA	NA	NA
chr14	21541576	21541579	0.82	21541142	0.61	21541579	0.94	21541579	0.84	21541579	0.81
chr14	21542415	21542411	0.95	NA	NA	21542414	1.0	21540362	1.0	NA	NA
chr14	21544405	21543070	0.92	21542599	0.96	21544546	1.0	21542599	0.99	21544546	0.97
chr14	21544877	21544922	0.94	21544922	0.99	21544882	0.85	21546013	0.98	21544882	0.99
chr14	21545189	21545188	1.0	21545188	0.93	21545188	0.91	21545188	0.97	21545188	0.99
chr14	21547784	21545299	0.85	21547783	0.98	21545299	1.0	21547783	0.99	21545299	1.0
chr14	21548624	21546301	0.25	NA	NA	NA	NA	NA	NA	21532887	1.0
chr14	21549461	21554917	0.85	21544943	0.88	21546370	0.96	21544943	0.93	21544943	0.9
chr14	21550869	21550868	1.0	NA	NA	NA	NA	NA	NA	NA	NA
chr14	21551603	21552101	0.68	21551601	0.96	21551601	1.0	21551517	0.68	21551601	0.95
chr14	21552387	21552386	0.38	21552386	1.0	NA	NA	21529643	1.0	21552386	1.0
chr14	21552896	21545898	0.38	21549460	0.73	21552343	0.22	21547783	0.57	21555975	0.53
chr14	21555088	21554815	0.6	21555087	0.62	21554815	0.9	21554815	0.7	21555087	0.79
chr14	21556722	21556148	0.41	21556721	0.95	21555975	0.81	21555975	0.95	21555975	0.95
chr14	21556890	21521506	0.2	21556889	1.0	21556889	1.0	21556889	0.8	NA	NA
chr14	21557068	21557067	0.54	21557067	0.98	21557067	0.76	21557067	0.89	21557067	0.98
chr14	21558331	21558330	0.3	21568267	0.47	21552966	0.66	21558330	0.61	21550525	0.44
chr14	21558861	21513141	0.5	NA	NA	21523604	0.12	NA	NA	NA	NA
chr14	21560268	21560267	1.0	NA	NA	NA	NA	NA	NA	NA	NA
chr14	21566181	21566180	0.68	21566180	0.67	21566180	0.64	21566180	0.7	21566180	0.63
chr14	21568060	21568059	0.25	21568059	0.75	21568059	0.75	21568059	0.67	21568059	1.0
chr14	21568699	21568698	0.81	21568698	0.91	21568698	0.98	21568698	0.71	21568698	0.99
chr14	21569038	21561752	0.92	NA	NA	NA	NA	21540362	0.31	21544053	0.5
chr14	21569421	21597290	0.17	NA	NA	NA	NA	NA	NA	NA	NA
chr14	21573672	21573671	0.94	21573671	0.98	21547563	0.25	21573671	0.97	21573671	0.96
chr14	21575388	21575387	1.0	21569745	0.93	21575387	0.99	21571006	0.98	21569745	0.99
chr14	21579240	21579236	0.99	21579236	1.0	21581263	0.32	21579236	1.0	21579236	1.0
chr14	21581264	21581263	0.59	21579236	0.67	21581263	0.75	21579236	0.55	21581263	0.74
chr14	21581974	21581973	0.98	21581973	0.98	21581898	1.0	21581973	0.94	21581973	1.0
chr14	21583037	21583261	0.92	21582600	0.92	21583140	0.94	21583261	0.87	21583140	0.93
chr14	21584892	21584950	1.0	21584950	1.0	21542730	1.0	21584950	1.0	21584950	0.93
chr14	21594096	21581169	0.53	21594082	1.0	21594104	0.99	21594082	1.0	21594104	1.0
chr14	21596459	21596458	0.65	21583948	0.93	21596458	0.99	21596458	0.93	21596458	0.94
chr14	21598778	21598777	0.73	21598777	0.97	21599983	0.96	21598777	0.9	21598777	0.91
chr14	21600080	21600079	0.56	21600079	0.45	21605796	0.46	21600079	0.67	21600079	0.64
chr14	21603881	21603880	0.78	NA	NA	21603880	1.0	21603880	1.0	21586007	1.0
chr14	21604624	21605430	0.94	NA	NA	NA	NA	21604623	0.67	NA	NA
chr14	21606230	21606229	0.85	21606229	0.92	21601443	0.83	21606229	0.87	21606229	0.82
chr14	21606634	21606633	0.92	21609806	0.9	21609806	0.87	21609806	0.9	21609806	0.91
chr14	21608988	21608379	0.64	21607615	0.92	21607615	0.95	21608379	0.95	21607615	0.98
chr14	21611283	21611324	0.98	21611282	1.0	21611324	0.99	21611282	0.99	21611324	1.0
chr14	21611766	21611765	0.95	21611765	0.97	21611749	0.98	21611749	0.99	21611765	0.98
chr14	21614024	21614023	0.59	21614023	0.12	21614023	0.75	21614023	0.75	21614023	0.56
chr14	21614565	21614596	0.59	21614564	0.93	21614564	0.87	21614564	0.88	21614564	0.91
chr14	21616786	21616785	0.34	21616785	0.68	21616342	0.8	21616785	0.66	21616785	0.72
chr14	21619070	21619069	0.83	21619069	1.0	NA	NA	21573236	1.0	21619069	1.0
chr14	21620670	21620669	0.23	21620669	1.0	21620669	0.67	21620669	1.0	21620669	0.6
chr14	21623456	21622952	0.31	21622952	0.38	21622952	0.53	21622952	0.49	21622952	0.53
chr14	21626584	21626583	0.67	21626583	0.83	21655555	0.5	21626583	0.59	21626583	0.25
chr14	21627199	21627198	0.67	21627198	0.5	21627198	0.8	21627198	0.51	21627198	0.66
chr14	21628487	21628486	0.48	21628486	0.78	21628486	0.73	21628486	0.66	21628486	0.38
chr14	21631363	21628595	1.0	NA	NA	21658808	1.0	NA	NA	NA	NA
chr14	21632008	21631436	0.92	21631436	0.95	21630933	0.96	21631436	0.91	21631436	0.96
chr14	21632576	21633253	0.55	21633789	0.84	21635310	0.72	21635623	0.56	21633326	0.75
chr14	21636856	21635310	0.44	21634283	0.96	21636861	0.82	21635310	0.89	21634283	0.92
chr14	21638428	21639044	0.66	21639044	0.83	21638674	0.88	21639044	0.72	21639044	0.84
chr14	21641060	21641059	0.53	21640405	0.76	21639467	0.89	21640405	0.63	21638558	0.86
chr14	21641251	21642258	0.56	21655161	0.62	21637163	0.1	21655161	0.52	21659931	0.45
chr14	21641711	21641710	0.74	21641773	0.89	21641403	0.8	21641710	0.78	21638558	0.86
chr14	21642202	21639671	0.4	21643440	0.6	21643440	0.58	21643440	0.44	21643440	0.52
chr14	21644727	21644726	0.99	21617504	1.0	NA	NA	21661485	0.83	NA	NA
chr14	21645940	21645939	0.66	21655161	0.71	21645336	0.95	21645951	0.7	21646615	0.81
chr14	21647114	21644975	1.0	21628315	0.06	NA	NA	21605787	0.01	NA	NA
chr14	21647611	21644726	0.47	21644548	0.48	21644548	0.8	21644548	0.41	21648679	0.53
chr14	21648182	21648181	0.26	21657405	0.48	21644302	0.55	21648557	0.57	21640256	0.36
chr14	21649560	21649559	0.96	21649559	0.96	21640134	1.0	21649559	1.0	21640134	0.91
chr14	21650857	21650856	0.74	21650856	0.91	21650856	0.74	21650856	0.85	21650965	0.79
chr14	21654748	21655161	0.64	21655161	0.74	21654747	1.0	21655161	0.68	21655161	0.86
chr14	21657577	21656151	0.98	21654401	0.99	21652222	0.96	21657740	0.95	21657740	0.94
chr14	21658809	21658808	0.72	21658808	0.86	21658808	0.33	21658808	0.95	21658808	0.5
chr14	21660632	21659885	0.87	21660631	0.86	21659511	0.83	21660631	0.59	21660631	0.72
chr14	21663488	21663480	0.95	21663407	0.96	21663480	0.99	21663480	0.98	21655570	0.95
chr14	21673600	21671812	0.61	21675707	0.75	21671941	0.75	21671941	0.72	21671941	0.77
chr14	21674161	21644975	0.7	21659511	0.97	21674160	0.96	21659511	0.98	21670347	0.88
chr14	21676675	21674605	0.47	21646391	0.68	21674420	0.4	21676684	0.71	21672607	0.84
chr14	21682455	21682101	0.97	21682459	1.0	21682459	1.0	21682459	0.99	21679240	1.0
chr14	21683987	21683986	0.91	21662142	0.99	21683914	0.96	21662142	0.91	21683986	0.92
chr14	21685503	21685210	0.41	21685246	0.69	21685088	0.35	21697437	0.67	21658140	0.57
chr14	21687846	21687845	0.84	21687845	0.61	21687845	0.89	21686765	0.71	21687845	0.48
chr14	21692827	21693042	0.79	21692826	1.0	21692826	1.0	21692826	0.85	21692826	0.79
chr14	21693037	21695028	0.77	21695368	0.85	21692336	0.97	21695028	0.82	21695028	0.87
chr14	21693773	21692336	0.96	21693772	1.0	21692336	1.0	21692336	0.99	21692494	0.97
chr14	21696024	21693363	0.7	21695028	0.76	21692336	0.96	21695028	0.8	21695028	0.89
chr14	21698580	21701178	0.63	21701178	0.54	21698677	0.89	21716441	0.61	21701178	0.86
chr14	21705618	21705617	0.7	21660118	0.25	21754964	0.11	21667682	1.0	NA	NA
chr14	21708349	21708344	0.82	21708344	1.0	NA	NA	21698007	0.78	21708344	1.0
chr14	21716442	21717783	0.93	21716441	0.99	21708697	0.99	21716441	1.0	21716441	0.98
chr14	21716582	21716591	0.97	21716591	0.59	21716591	0.51	21716591	0.91	21716591	0.67
chr14	21719847	21721018	0.89	21721018	0.86	21719846	0.6	21718449	0.69	21718449	0.89
chr14	21721172	21721018	0.79	21721171	0.94	21721171	0.95	21721171	0.83	21721171	0.93
chr14	21724692	21724691	1.0	21724691	0.9	21725236	0.95	21724691	1.0	21724691	1.0
chr14	21725978	21725977	0.44	21725977	1.0	21725977	0.33	21725977	0.85	21725977	0.86
chr14	21731206	21731205	0.67	21732542	0.91	21731205	0.64	21729203	0.83	21727936	0.83
chr14	21732910	21732927	0.35	21732927	0.36	21732927	0.32	21732927	0.32	21732927	0.36
chr14	21743265	21743264	0.98	21746222	0.98	21741707	0.99	21741707	0.99	21741707	0.97
chr14	21755925	21755924	0.76	21755924	0.78	21755924	0.7	21755924	0.74	21755924	0.7
chr14	21759905	21761215	0.6	21755159	0.58	21755486	0.81	21756128	0.81	21755486	0.74
chr14	21766341	21752412	0.68	21776773	0.91	21755486	0.98	21776773	0.92	21776773	0.96
chr14	21780160	21778150	0.53	21773021	0.77	21773021	0.76	21780159	0.68	21780159	0.71
chr14	21782149	21772732	0.98	21772732	0.5	21782159	0.67	21772732	0.95	21782159	0.83
chr14	21785515	21786874	0.69	21785245	0.71	21779342	0.76	21786874	0.72	21785940	0.75
chr14	21785723	21781823	0.97	21785245	0.89	21785940	0.98	21782662	0.93	21785940	0.85
chr14	21787076	21788956	0.85	NA	NA	21787075	1.0	21787075	0.53	NA	NA
chr14	21793223	21793222	0.32	21793222	0.8	21797105	0.8	21793222	0.74	21793222	0.77
chr14	21804594	21804604	0.97	21804604	1.0	21804604	0.98	21804604	0.92	21804604	0.99
chr14	21805681	21849945	0.05	NA	NA	21814123	0.14	NA	NA	21805685	1.0
chr14	21811298	21811244	0.7	21811637	0.92	21811297	0.78	21809429	0.91	21811134	0.87
chr14	21815946	21823769	0.53	21815945	0.76	21815945	0.76	21823769	0.76	21811244	0.77
chr14	21818222	21816934	0.77	21816934	0.92	21811134	0.88	21816934	0.9	21816934	0.8
chr14	21819746	21819745	0.92	21819745	0.66	21819745	0.5	21819745	0.82	21819745	0.54
chr14	21823918	21823915	0.93	21823915	1.0	21823917	0.25	21823915	1.0	NA	NA
chr14	21828933	21828932	0.97	21824452	1.0	21824452	0.95	21828078	1.0	21828932	0.98
chr14	21830160	21830159	0.72	21816934	0.87	21830159	0.76	21830159	0.8	21830159	0.75
chr14	21833695	21833694	0.9	21795810	0.54	21833694	0.83	21833694	0.36	21814681	0.89
chr14	21838702	21836914	0.48	21854869	0.65	21836280	0.65	21854869	0.59	21863177	0.55
chr14	21848887	21848555	0.88	21834288	0.96	21847488	0.95	21835120	0.89	21848555	0.96
chr14	21849060	21849059	0.89	21849059	1.0	21849059	0.97	21849059	0.97	21849059	0.97
chr14	21864574	21868938	0.94	21864573	0.96	21863931	0.96	21863931	0.99	21865462	0.97
chr14	21864674	21864673	0.91	21864673	0.5	21864673	0.96	21864673	0.64	21864673	0.93
chr14	21865863	21860725	0.63	21865862	0.96	21865862	0.97	21865862	0.97	21865862	0.99
chr14	21867579	21867578	0.58	21867578	0.78	21867578	0.95	21867578	0.92	21867578	0.76
chr14	21874423	21874422	0.33	21874422	1.0	21831772	1.0	21841979	0.46	NA	NA
chr14	21887069	21887068	0.54	21881982	0.75	21881032	0.72	21882570	0.71	21881032	0.63
chr14	21889202	21883224	0.81	21881982	0.86	21881982	0.77	21882570	0.88	21888371	0.83
chr14	21891769	21889936	0.71	21890592	0.88	21883829	0.64	21889936	0.87	21891092	0.76
chr14	21895943	21895705	0.95	21895567	0.98	21895526	0.99	21895526	0.99	21895526	0.93
chr14	21896448	21899573	0.76	21899573	0.91	21899573	0.85	21900367	0.89	21899573	0.88
chr14	21900226	21900225	0.96	NA	NA	NA	NA	21873495	1.0	NA	NA
chr14	21910080	21950668	0.5	NA	NA	NA	NA	NA	NA	NA	NA
chr14	21927428	21927438	0.94	21927438	0.99	21923966	0.99	21927438	0.91	21924527	0.98
chr14	21929045	21929044	1.0	NA	NA	NA	NA	NA	NA	NA	NA
chr14	21929521	21929535	0.98	21929534	0.66	21929534	0.84	21929535	0.41	21930348	0.29
chr14	21931164	21962470	0.05	NA	NA	NA	NA	NA	NA	21933206	0.04
chr14	21941333	21932739	0.85	21932739	0.98	21938148	0.99	21932739	0.98	21941347	0.91
chr14	21941347	21942429	0.87	21932739	0.98	21938148	0.98	21932739	0.97	21936500	0.94
chr14	21944107	21944106	0.62	21931913	0.97	21944899	0.95	21945587	0.89	21939620	0.96
chr14	21944759	21940321	0.91	21933417	0.74	21944780	0.79	21929535	0.59	21938148	0.82
chr14	21945265	21945264	0.86	21945264	0.99	21944341	0.94	21945264	1.0	21945264	0.97
chr14	21950191	21950190	0.33	21949175	0.84	21951661	0.77	21949175	0.62	21959216	0.75
chr14	21953027	21953042	0.78	NA	NA	21947088	0.4	21953042	1.0	21950764	0.92
chr14	21955314	21955313	0.73	21953165	0.98	21952614	0.98	21955661	0.92	21955313	0.99
chr14	21957210	21933047	0.01	NA	NA	NA	NA	NA	NA	NA	NA
chr14	21971787	21971786	0.99	21928517	1.0	NA	NA	21972663	1.0	NA	NA
chr14	21981235	21981234	1.0	NA	NA	21934919	0.28	NA	NA	NA	NA
chr14	21983467	21983466	1.0	21989743	0.9	21983466	1.0	21989743	0.85	21961698	0.82
chr14	21987954	21987779	0.93	21987953	0.69	21950764	0.5	21987953	0.81	21987953	0.93
chr14	21995059	21991211	0.67	21997778	0.78	21995058	0.62	21991211	0.71	21996836	0.48
chr14	21996806	21988542	0.97	NA	NA	22021058	0.06	21967424	1.0	NA	NA
chr14	22000822	22000494	1.0	NA	NA	NA	NA	22000494	1.0	NA	NA
chr14	22004869	22013480	0.25	NA	NA	NA	NA	NA	NA	NA	NA
chr14	22014966	22014992	0.86	22014975	0.79	22008900	0.33	21981181	0.78	22014975	0.37
chr14	22015065	22015064	0.95	22014862	0.91	22018537	0.89	22014862	0.95	22018537	0.86
chr14	22015527	22015526	0.72	22015526	1.0	22015526	1.0	21999786	1.0	NA	NA
chr14	22016287	22016286	1.0	21967461	1.0	NA	NA	22016286	1.0	NA	NA
chr14	22019879	22019458	0.81	22017380	0.82	22015759	1.0	22017380	0.56	22017380	0.99
chr14	22024216	21989635	0.25	22015568	0.12	NA	NA	NA	NA	NA	NA
chr14	22028544	22028543	0.96	22028543	1.0	22028543	0.99	22028543	0.97	22028543	0.99
chr14	22033856	22000429	0.01	22033859	1.0	NA	NA	NA	NA	NA	NA
chr14	22036309	22036308	0.97	22035009	0.98	22036308	0.46	22035009	0.99	22033355	0.96
chr14	22039799	22037836	0.18	22032885	0.31	22044870	0.54	22035668	0.41	22046025	0.53
chr14	22041521	22041520	0.89	22041520	0.97	22041520	0.66	22041520	0.96	22044560	0.92
chr14	22049626	22023571	0.33	NA	NA	NA	NA	NA	NA	NA	NA
chr14	22067317	22067316	0.97	22067316	0.99	22067316	0.89	22067316	0.98	22067316	1.0
chr14	22068498	22068497	1.0	22068497	1.0	22067847	1.0	22068497	1.0	22069350	0.89
chr14	22068892	22068891	0.67	22068891	1.0	22068891	0.45	22068891	0.86	22068891	0.81
chr14	22069818	22069801	0.94	22069350	1.0	22067847	0.89	22069350	1.0	22069350	0.98
chr14	22072271	22072271	0.57	22067934	0.59	22068610	0.63	22072271	0.43	22072271	0.75
chr14	22075415	22078084	1.0	22071943	0.96	22071943	0.94	22075414	1.0	22071943	0.97
chr14	22075493	22075492	0.5	22083287	0.93	22083287	0.92	22085730	0.83	22082834	0.92
chr14	22079062	22079089	0.8	22079089	0.34	22079071	0.99	22079071	0.36	22079106	0.33
chr14	22079197	22079196	0.74	22079196	0.69	22079196	0.33	22079196	0.37	22079207	0.58
chr14	22081189	22074369	0.46	22086736	0.41	22068286	0.39	22079028	0.28	22086736	0.53
chr14	22081971	22080065	0.74	22081970	0.72	22081970	0.42	22037175	0.57	22081970	0.67
chr14	22083288	22083287	0.95	22083287	1.0	22083287	1.0	22083287	0.96	22083287	0.99
chr14	22084066	22068891	0.5	NA	NA	NA	NA	NA	NA	NA	NA
chr14	22092212	22092211	1.0	22092211	1.0	22092211	1.0	22092211	0.85	22092211	0.36
chr14	22098634	22076640	0.84	22076640	0.63	22098634	1.0	22115941	0.67	22115941	0.78
chr14	22098744	22098743	0.54	22098743	0.75	22098743	0.8	22098743	0.4	22098743	0.83
chr14	22100654	22100670	1.0	22067934	0.91	22100141	0.57	22100670	1.0	22064934	0.5
chr14	22102510	22102516	0.42	22102516	0.63	22102516	0.93	22102516	0.68	22102516	0.45
chr14	22104467	22102630	0.6	22102630	1.0	22104498	0.98	22102630	1.0	22102630	1.0
chr14	22107041	22107052	0.67	22100620	0.72	22107040	0.5	22100620	1.0	NA	NA
chr14	22109404	22099955	0.75	NA	NA	22109412	0.67	22068504	1.0	NA	NA
chr14	22111142	22111627	0.54	22111141	0.89	22111627	0.96	22111141	0.85	22111627	0.95
chr14	22111588	22111587	0.82	22111587	0.84	22111587	0.96	22111587	0.82	22111587	0.83
chr14	22119936	22119936	0.91	22119936	0.9	22118651	0.67	22119936	0.79	22119936	0.85
chr14	22121771	22121624	0.69	22121624	0.82	22121624	0.73	22121384	0.82	22121624	0.77
chr14	22122369	22122368	1.0	NA	NA	NA	NA	NA	NA	NA	NA
chr14	22129737	22129737	0.35	22129737	0.55	22129737	0.48	22129737	0.5	22129737	0.51
chr14	22131668	22111533	1.0	NA	NA	NA	NA	NA	NA	NA	NA
chr14	22145370	22145368	0.71	22145368	0.9	22145369	0.73	22145368	0.91	22145368	0.6
chr14	22154576	22154579	0.69	NA	NA	22130181	0.38	22128239	0.67	22154576	0.96
chr14	22156631	22156630	0.97	22153691	0.87	22156630	0.98	22156630	0.97	22156630	0.96
chr14	22160615	22161383	0.46	22149969	0.6	22157547	0.77	22159953	0.55	22149969	0.6
chr14	22163040	22163039	0.96	22119406	1.0	NA	NA	22149479	0.89	NA	NA
chr14	22169418	22172342	0.3	22172893	0.68	22169417	0.44	22172342	0.53	22172893	0.65
chr14	22184381	22184378	0.9	22184378	0.86	22178306	0.63	22184378	0.88	22184378	0.8
chr14	22185066	22185166	0.93	22174171	0.94	22185065	0.95	22185065	0.97	22185065	0.74
chr14	22187420	22179460	0.94	22184567	1.0	22186227	0.73	22165492	1.0	22184567	0.99
chr14	22187614	22177265	0.54	22186227	1.0	22166764	0.94	22186227	0.84	22187640	0.99
chr14	22188375	22185166	0.83	22174171	0.79	22178306	0.9	22185065	0.82	22184100	0.76
chr14	22189083	22189082	0.66	22189082	0.63	22189082	0.86	22189082	0.7	22189082	0.68
chr14	22191705	22188580	0.84	22174171	0.29	22151963	0.67	22185065	0.45	22183842	0.56
chr14	22193457	22193456	0.98	22191884	0.87	22193456	0.98	22193456	1.0	22191884	0.96
chr14	22205935	22194962	0.84	22205934	1.0	22202564	0.89	22165492	0.95	22206508	0.93
chr14	22208687	22209048	0.58	22162158	1.0	NA	NA	22197026	1.0	NA	NA
chr14	22211392	22172611	1.0	22211391	1.0	22164351	0.46	22211391	1.0	22164351	0.83
chr14	22214517	22214516	0.96	22214516	0.91	22214516	0.39	22214516	1.0	22214516	0.87
chr14	22219657	22215306	0.59	22218476	0.69	22218476	0.79	22218476	0.67	22210648	0.64
chr14	22225458	22225457	0.58	22225457	1.0	22225007	0.97	22225457	0.98	22225457	0.95
chr14	22226607	22226615	0.99	22225436	1.0	22225007	1.0	22225007	1.0	22226615	1.0
chr14	22230274	22230207	0.82	22228282	0.79	22228373	0.87	22225007	0.81	22228282	0.88
chr14	22235427	22235442	1.0	22249252	0.04	NA	NA	22235442	0.83	NA	NA
chr14	22235632	22235631	0.9	22235631	0.99	22235631	1.0	22235631	0.97	22235244	1.0
chr14	22237808	22252557	0.06	NA	NA	NA	NA	NA	NA	NA	NA
chr14	22240199	22243688	0.79	22239917	0.86	22238911	0.94	22243688	0.86	22239917	0.87
chr14	22253315	22253314	1.0	NA	NA	NA	NA	22252558	1.0	NA	NA
chr14	22253461	22260982	0.08	NA	NA	NA	NA	NA	NA	NA	NA
chr14	22255559	22255558	0.44	22249437	0.8	22254977	0.93	22249437	0.77	22249437	0.71
chr14	22264548	22262396	0.95	22261123	0.9	22262556	0.92	22261486	0.93	22261123	0.92
chr14	22273950	22273954	1.0	22273964	0.69	22273959	1.0	22273964	1.0	NA	NA
chr14	22280671	22280689	0.97	22280689	0.89	22280689	1.0	22280689	0.63	22280689	0.96
chr14	22282578	22282582	0.51	22282582	0.84	22282582	0.63	22282582	0.65	22282582	0.94
chr14	22284646	22288387	0.79	22284646	0.92	22285467	0.58	22288387	0.94	22284646	0.8
chr14	22288466	22284990	0.66	22288697	0.91	22286358	0.62	22289081	0.73	22288477	0.79
chr14	22288723	22286358	0.74	22286358	1.0	22286358	1.0	22286358	1.0	22286358	0.91
chr14	22289813	22289204	0.81	22289204	0.94	22289204	0.93	22289204	0.95	22289204	0.93
chr14	22291296	22289204	0.99	22289204	1.0	22289204	0.94	22289204	1.0	22289204	0.99
chr14	22292150	22289225	0.6	22286358	0.67	22279744	0.82	22292149	1.0	22285522	0.94
chr14	22308850	22308849	0.97	22308849	0.93	22308849	1.0	22308849	0.98	22308849	0.84
chr14	22309021	22309020	0.66	22309020	0.94	22309020	1.0	22309020	0.94	22309020	0.99
chr14	22310812	22310811	0.99	22310811	0.88	22310811	0.6	22310811	1.0	22310339	0.96
chr14	22310976	22310975	0.69	22296510	0.33	22310975	0.83	22275591	1.0	22310975	0.56
chr14	22313314	22310766	0.57	22313591	0.55	22308836	0.63	22303409	0.59	22304238	0.4
chr14	22313592	22313591	0.62	22313591	0.81	22313591	0.89	22313591	0.82	22313591	0.81
chr14	22317533	22322639	0.49	22321205	0.82	22318376	0.84	22321205	0.74	22321205	0.83
chr14	22325348	22326908	0.76	22324996	0.69	22325347	0.52	22324996	0.51	22334230	0.75
chr14	22337224	22355859	0.36	22355859	0.72	22334933	0.24	22355859	0.61	22355859	0.51
chr14	22341515	22372436	0.43	22336398	0.95	22348733	0.76	22327181	0.9	22327181	0.76
chr14	22342168	22342167	0.96	22342167	0.98	22342167	0.96	22342167	1.0	22342167	0.97
chr14	22355036	22355035	0.9	22355035	0.46	22355923	0.86	22355035	0.67	22355035	0.92
chr14	22355831	22355858	0.6	22355858	0.96	22355858	0.68	22355858	0.83	22355858	0.82
chr14	22357951	22357950	1.0	NA	NA	22357950	1.0	NA	NA	NA	NA
chr14	22367103	22336880	0.55	22367102	0.89	22367102	0.9	22355939	0.73	22355939	0.85
chr14	22378660	22378659	0.66	22378659	0.97	22378659	0.42	22378659	0.98	22368350	0.82
chr14	22381783	22334367	0.91	NA	NA	22336064	0.33	NA	NA	22349589	1.0
chr14	22398997	22398996	0.66	NA	NA	22398996	0.11	22398996	1.0	22398996	0.67
chr14	22405652	22405651	0.91	22405651	1.0	22400741	1.0	22405651	1.0	22358945	0.67
chr14	22409634	22409634	0.64	22394473	0.67	22408208	0.46	22408208	0.56	22409634	0.53
chr14	22423211	22416712	0.51	22423210	0.5	22423210	1.0	22395336	0.73	22412581	1.0
chr14	22423372	22422892	0.92	22422892	0.95	22417329	0.99	22417787	0.98	22423470	0.97
chr14	22431496	22431495	0.98	22427020	0.97	22431727	0.97	22431495	0.98	22431495	0.96
chr14	22433859	22433858	0.65	22431727	0.98	22431727	0.93	22433858	0.91	22431727	0.91
chr14	22436231	22437048	0.25	22441945	0.61	22434939	0.56	22447336	0.46	22441945	0.63
chr14	22441116	22442113	0.67	22441115	0.8	22441115	1.0	22441115	0.79	22441115	1.0
chr14	22444122	22444121	0.63	22444583	0.59	22444121	0.89	22444121	0.69	22434470	0.6
chr14	22457169	22461046	0.34	22461046	0.6	22456360	0.66	22456360	0.57	22461046	0.53
chr14	22461315	22460708	0.8	22468803	0.84	22461314	0.43	22457330	0.82	22457330	0.84
chr14	22462593	22446922	0.06	NA	NA	22444391	0.91	NA	NA	22427152	0.03
chr14	22468231	22464610	0.8	22457765	0.81	22468664	0.73	22457765	0.76	22464398	0.67
chr14	22471166	22471166	0.26	22471166	0.6	22470475	0.75	22471166	0.64	22471166	0.68
chr14	22482789	22482796	0.57	22482796	1.0	22482809	0.67	22496029	0.5	22482796	1.0
chr14	22489363	22489362	0.62	22489362	0.66	22489362	0.97	22489362	0.88	22489362	0.81
chr14	22491688	22491692	1.0	22491692	0.99	22491925	0.99	22491692	0.97	22491692	1.0
chr14	22506769	22506715	0.95	22506715	0.88	22506491	0.97	22506743	0.9	22506715	0.9
chr14	22510455	22510454	0.68	22510454	0.47	22510365	0.79	22510365	0.58	22510454	0.6
chr14	22515079	22515078	0.95	22515078	1.0	22515078	0.97	22515078	0.96	22515078	0.95
chr14	22522928	22522927	0.74	22522927	0.97	22522927	1.0	22522927	0.76	22522927	0.88
chr14	22536724	22536735	1.0	NA	NA	NA	NA	NA	NA	NA	NA
chr14	22553176	22552909	0.58	22553607	0.58	22553175	0.81	22553607	0.55	22553175	0.67
chr14	22557893	22557052	0.51	22553272	0.41	22558476	0.54	22558476	0.46	22558476	0.35
chr14	22559050	22559049	0.96	22559049	1.0	22559049	1.0	22559049	1.0	22559049	0.95
chr14	22560077	22560076	0.66	22560076	0.86	22560076	0.99	22560076	0.88	22560076	0.85
chr14	22562435	22562447	0.95	22560786	1.0	22573909	0.72	22561398	0.99	22572681	0.92
chr14	22563564	22538659	1.0	22538659	1.0	NA	NA	22563576	1.0	NA	NA
chr14	22566339	22566338	0.95	22560379	0.97	22566338	1.0	22564084	0.98	22566338	0.99
chr14	22568696	22563225	0.58	22560786	0.51	22568695	0.62	22561398	0.37	22568695	0.45
chr14	22569433	22569432	0.92	22563225	0.73	22569432	0.67	22563225	0.83	22569432	0.65
chr14	22571009	22584193	0.71	22571008	0.69	22571008	0.65	22571008	0.7	22571008	0.68
chr14	22571314	22571466	0.78	22578252	0.72	22579840	0.71	22566554	0.64	22559049	0.52
chr14	22571626	22566554	0.83	22560786	0.72	22571625	0.77	22566554	0.58	22572681	0.47
chr14	22573182	22566554	0.98	22560786	1.0	22560049	1.0	22566554	1.0	22572681	1.0
chr14	22578176	22578192	1.0	NA	NA	NA	NA	NA	NA	NA	NA
chr14	22578253	22578252	0.82	22578252	0.9	22578252	1.0	22578252	0.93	22578252	0.93
chr14	22579221	22570218	0.8	22584193	0.84	22579220	0.98	22584193	0.74	22579220	0.68
chr14	22582359	22582358	0.83	22560786	0.97	22582358	0.92	22566554	0.88	22573909	0.6
chr14	22586200	22586199	0.48	22586199	0.98	22586199	0.96	22586199	0.86	22586199	0.93
chr14	22587742	22589879	0.69	22587741	0.52	22587741	0.64	22587741	0.84	22587741	0.8
chr14	22590673	22586674	0.59	22586674	0.64	22586674	0.8	22586674	0.59	22586674	0.74
chr14	22598350	22598357	1.0	NA	NA	NA	NA	22598346	1.0	NA	NA
chr14	22600832	22600830	0.16	22600539	0.6	22600478	0.66	22600539	0.64	22600539	0.45
chr14	22606869	22606875	0.7	NA	NA	NA	NA	NA	NA	NA	NA
chr14	22620324	22619742	0.72	22619742	0.99	22620323	0.92	22619742	0.91	22621270	0.92
chr14	22622881	22622880	0.57	22622880	1.0	22622880	0.75	22622880	0.25	22622880	0.57
chr14	22624072	22624071	0.66	22624071	0.71	22624071	0.75	22624071	0.9	22624071	0.94
chr14	22641601	22641600	0.86	22641600	0.96	22641600	0.91	22641600	0.97	22641600	0.97
chr14	22642970	22642969	0.78	22645541	0.78	22642969	0.67	22642969	0.86	22645541	0.97
chr14	22647113	22647112	0.38	22647112	1.0	22647112	0.73	22647112	0.49	22647112	0.39
chr14	22650905	22650915	0.87	22650904	0.42	22650904	0.52	22631105	0.5	22650904	0.82
chr14	22652370	22652369	0.68	22631231	0.5	22652369	0.66	22641270	0.33	22652369	0.36
chr14	22655688	22655112	0.84	22654928	0.88	22656590	0.95	22654928	0.83	22654928	0.95
chr14	22658368	22658367	0.99	22657725	1.0	22656590	1.0	22658367	1.0	22658367	1.0
chr14	22661368	22661367	0.71	22661367	1.0	22625347	0.19	22661367	0.96	22661367	0.92
chr14	22661461	22661456	0.97	22661456	1.0	22661456	1.0	22668558	0.98	22661456	0.99
chr14	22661764	22661763	0.98	22661763	1.0	NA	NA	22661763	1.0	NA	NA
chr14	22662580	22662435	0.91	22660710	1.0	22662579	0.97	22662435	0.97	22660888	0.96
chr14	22665307	22633388	1.0	NA	NA	NA	NA	NA	NA	NA	NA
chr14	22669380	22666565	0.67	NA	NA	NA	NA	NA	NA	22642620	1.0
chr14	22672052	22681531	0.89	NA	NA	NA	NA	NA	NA	22652369	0.2
chr14	22683942	22683941	0.88	22684371	1.0	22682744	0.98	22684371	0.94	22684371	0.97
chr14	22684392	22684396	0.95	NA	NA	22656483	0.5	22676109	0.33	22646075	0.07
chr14	22685700	22684714	0.71	22685699	0.33	22685699	0.19	22672785	0.83	22685699	0.44
chr14	22689729	22689728	0.96	22681700	0.82	22689728	0.56	22689728	0.85	22689728	0.89
chr14	22689891	22681872	0.5	22674142	0.13	22738958	0.37	22665157	0.43	22683572	0.15
chr14	22695272	22666554	0.58	22695271	0.95	22695271	0.99	22695271	0.87	22695271	0.88
chr14	22696356	22668811	1.0	NA	NA	NA	NA	22665270	0.01	NA	NA
chr14	22698584	22698583	0.9	22698583	1.0	22698251	0.94	22698583	0.98	22698583	0.97
chr14	22700002	22700001	0.96	22700001	0.96	22700001	0.97	22700001	0.98	22700001	0.99
chr14	22705010	22704843	0.64	22705009	0.92	22705009	0.68	22705009	0.65	22705009	0.98
chr14	22705040	22705021	1.0	NA	NA	NA	NA	NA	NA	NA	NA
chr14	22707083	22707082	0.77	22707082	0.93	22707082	0.99	22707082	0.84	22707082	0.96
chr14	22712060	22712059	0.75	NA	NA	22712059	1.0	22709210	1.0	NA	NA
chr14	22713359	22713358	0.74	22719111	0.87	22710756	0.94	22714851	0.89	22714526	0.83
chr14	22717837	22717836	0.92	22714957	0.45	22708746	0.78	22714957	0.61	22717835	0.86
chr14	22719584	22719583	0.85	22719583	0.45	22720418	0.95	22683796	0.33	22719583	0.96
chr14	22719754	22719753	0.98	22719753	1.0	22719753	0.4	22719753	1.0	22719753	1.0
chr14	22720145	22720144	0.98	22720144	0.87	22720144	0.96	22720144	0.97	22720144	0.84
chr14	22720984	22720908	1.0	22673136	1.0	NA	NA	22715395	1.0	22720983	0.25
chr14	22721976	22721975	0.93	22721975	0.6	22721975	0.73	22721975	0.57	22720418	0.94
chr14	22723283	22723282	0.64	22722305	0.85	22723282	0.54	22723282	0.88	22722305	0.86
chr14	22728885	22706577	1.0	22728895	0.95	NA	NA	22706577	0.56	22683803	1.0
chr14	22729378	22697755	0.25	NA	NA	NA	NA	22738139	0.17	NA	NA
chr14	22729711	22726831	1.0	22726831	0.96	22729710	1.0	22728872	0.98	22726831	1.0
chr14	22731177	22731176	0.5	22731176	0.66	22728872	0.63	22731176	0.57	22731176	0.72
chr14	22733163	22736757	0.52	22731296	0.72	22728872	0.8	22733693	0.56	22732733	0.59
chr14	22733478	22733493	0.92	NA	NA	NA	NA	22733493	1.0	22772212	0.05
chr14	22734988	22734987	0.78	22726831	0.98	22728872	0.98	22728872	0.97	22734987	1.0
chr14	22736727	22736757	0.5	NA	NA	NA	NA	NA	NA	NA	NA
chr14	22738239	22738238	0.69	22738238	0.98	22728468	0.97	22733582	1.0	22733582	0.99
chr14	22738652	22738651	0.56	22730481	0.9	22738651	0.3	22717955	0.75	22727963	0.86
chr14	22739240	22739239	0.25	22772084	0.33	NA	NA	22739239	1.0	22739239	1.0
chr14	22740901	22740900	0.47	22740900	0.96	22740900	0.67	22717955	0.93	22740900	0.85
chr14	22743319	22743325	0.95	NA	NA	22743325	1.0	22724534	1.0	NA	NA
chr14	22745046	22745045	1.0	NA	NA	NA	NA	22743034	1.0	NA	NA
chr14	22745585	22745584	0.55	22745584	0.93	22745584	0.97	22745584	0.92	22745584	0.95
chr14	22746654	22716049	0.67	NA	NA	NA	NA	NA	NA	22738139	0.04
chr14	22747635	22747634	0.93	22747634	0.96	22747634	0.99	22747634	0.99	22747634	0.99
chr14	22751608	22731176	0.24	22710215	0.3	22751610	0.31	22752521	0.24	22763794	0.38
chr14	22751938	22751937	0.62	22751937	0.84	22749176	0.91	22751937	0.77	22749176	0.77
chr14	22754138	22754137	0.65	22747634	0.65	22754137	0.89	22754137	0.6	22754137	0.85
chr14	22755052	22755051	0.55	22713978	0.47	22755051	0.55	22755051	0.46	22739108	0.52
chr14	22756257	22756262	0.99	22756489	1.0	22749176	1.0	22749176	0.99	22756489	0.99
chr14	22760033	22750180	0.85	22750497	0.87	22749019	0.67	22733905	0.53	22750497	0.76
chr14	22762151	22751589	0.94	NA	NA	22724738	0.04	22808593	0.06	22772497	0.02
chr14	22762239	22762238	0.68	22750497	0.94	22762238	0.58	22750497	0.77	22750497	0.69
chr14	22763789	22763794	0.54	22751676	0.82	22763794	0.85	22751676	0.84	22751676	0.79
chr14	22764095	22755091	0.5	NA	NA	NA	NA	22777176	0.13	NA	NA
chr14	22765330	22765329	0.92	22765329	0.57	22765329	0.84	22765329	0.79	22765329	0.93
chr14	22771505	22771504	0.98	22771504	0.99	22771504	0.99	22771504	0.98	22771504	0.98
chr14	22772096	22772111	0.92	22772111	0.95	22772111	1.0	22772111	0.97	22772111	0.91
chr14	22772321	22772320	0.54	22772320	0.69	22772320	0.78	22772320	0.74	22772320	0.7
chr14	22775092	22773619	0.56	22775092	0.36	22775092	0.76	22775092	0.49	22775092	0.48
chr14	22776981	22776980	0.98	22776980	0.97	22776980	0.95	22776980	0.96	22776980	0.97
chr14	22779455	22779466	0.62	22779466	0.92	22779466	0.95	22779466	0.91	22779466	0.93
chr14	22782087	22782086	1.0	22782414	1.0	NA	NA	22782086	1.0	NA	NA
chr14	22782408	22783398	0.31	22781772	0.74	22782768	0.75	22782441	0.54	22782465	0.79
chr14	22782763	22782768	0.99	22782768	1.0	22782768	1.0	22782768	0.95	22782768	1.0
chr14	22782940	22783071	0.8	22782939	0.99	22782939	0.99	22782939	0.98	22782939	0.94
chr14	22783405	22783417	0.66	22783417	1.0	22799706	0.21	22783417	0.99	22782763	0.95
chr14	22787437	22787413	0.51	22787413	0.99	22787413	0.97	22787490	0.85	22786531	0.91
chr14	22788706	22788705	0.64	22788705	0.92	22788705	0.73	22788705	0.91	22788705	0.58
chr14	22790999	22790998	0.71	22803905	0.69	22790998	0.93	22803905	0.7	22803905	0.71
chr14	22792867	22792867	0.38	22804170	0.63	22804170	0.79	22804170	0.57	22802228	0.6
chr14	22792920	22792918	0.83	22789254	0.3	22791848	0.25	22760759	0.16	22817505	0.21
chr14	22793817	22793539	0.55	22793816	1.0	22793816	0.25	22744665	1.0	NA	NA
chr14	22795248	22795247	0.84	22795247	0.82	22802426	0.74	22795247	0.84	22795247	0.85
chr14	22795386	22795449	0.44	22795448	0.57	22795448	0.55	22795448	0.51	22795464	0.56
chr14	22798303	22798302	0.94	22797234	1.0	22798302	0.99	22797234	0.99	22798302	0.97
chr14	22800940	22800947	0.96	NA	NA	NA	NA	NA	NA	NA	NA
chr14	22806896	22806895	0.48	22806895	0.84	22808684	0.79	22806895	0.66	22806895	0.82
chr14	22808165	22808164	1.0	22808164	1.0	22808164	0.98	22808164	1.0	22808164	1.0
chr14	22809172	22825223	0.3	NA	NA	NA	NA	22806376	1.0	NA	NA
chr14	22809343	22796761	0.96	22809342	0.6	22772281	0.25	22781511	0.87	22779454	1.0
chr14	22812161	22812160	0.5	22812018	0.94	22812160	0.96	22812160	0.92	22812018	0.88
chr14	22812640	22811623	0.69	22811367	0.89	22812639	0.76	22811844	0.82	22812901	0.87
chr14	22813790	22813240	0.85	22813240	0.92	22813240	0.58	22813240	0.86	22813240	0.85
chr14	22816507	22816360	0.55	22816360	0.92	22815939	0.91	22815939	0.91	22816360	0.89
chr14	22817125	22816360	0.96	22817020	1.0	22815939	1.0	22816360	1.0	22817141	1.0
chr14	22817320	22817319	0.79	22817020	0.92	22815939	0.97	22817319	0.92	22817319	0.85
chr14	22818025	22818715	0.99	22818024	0.67	22818024	0.92	22818024	1.0	NA	NA
chr14	22819410	22819409	0.61	22819409	0.9	22819409	1.0	22819409	0.75	22819409	0.94
chr14	22820757	22820873	0.59	NA	NA	22820756	1.0	22820756	0.86	22820756	1.0
chr14	22824083	22824082	0.93	22824082	1.0	22824082	0.62	22824082	0.79	22824082	1.0
chr14	22824269	22824268	0.6	22824268	0.76	22824268	0.7	22824268	0.77	22824268	0.62
chr14	22824613	22834842	0.38	22824616	0.84	22824616	0.9	22824616	0.8	22824618	0.86
chr14	22825178	22825177	0.5	NA	NA	NA	NA	NA	NA	22798254	1.0
chr14	22826604	22826603	1.0	NA	NA	NA	NA	22826603	1.0	NA	NA
chr14	22826766	22826766	0.22	22827526	0.31	22826766	0.55	22825652	0.31	22829179	0.63
chr14	22827428	22827427	0.76	22827427	0.99	22827427	0.97	22827427	0.93	22827427	0.98
chr14	22827510	22832736	0.47	22827526	0.82	22827526	0.96	22827526	0.89	22827526	0.81
chr14	22828897	22828897	0.7	22828897	0.25	22828897	1.0	22828897	0.79	22874835	0.25
chr14	22832335	22848713	0.25	NA	NA	NA	NA	NA	NA	22819830	0.01
chr14	22833178	22833188	1.0	NA	NA	NA	NA	NA	NA	NA	NA
chr14	22834848	22834847	0.9	22834847	0.73	22834847	1.0	22836454	0.48	22834847	0.99
chr14	22836433	22836432	0.89	22836432	0.93	22836432	0.88	22836432	0.96	22836432	0.82
chr14	22840513	22840541	0.8	22840512	0.75	22840512	0.45	22827427	0.6	NA	NA
chr14	22852436	22852442	0.63	22852150	0.94	22852442	0.72	22850470	0.88	22852442	0.71
chr14	22854762	22855001	0.73	22855001	0.9	22854761	0.54	22855001	0.9	22855001	0.93
chr14	22860044	22860043	0.81	22860043	0.92	22860043	0.71	22860043	0.95	22860043	0.97
chr14	22863626	22868203	0.98	22862738	0.99	22862738	0.66	22862738	0.99	22863630	0.99
chr14	22864018	22860547	0.33	NA	NA	NA	NA	NA	NA	NA	NA
chr14	22866439	22866438	0.74	22866438	0.95	22860873	0.9	22860873	0.88	22866438	0.67
chr14	22866988	22866987	0.74	22866987	0.9	22866987	0.82	22866987	0.71	22866987	0.87
chr14	22867782	22867792	1.0	NA	NA	NA	NA	22867792	1.0	NA	NA
chr14	22869767	22869241	0.85	NA	NA	22869766	0.8	NA	NA	22869766	0.89
chr14	22873527	22873526	0.67	22873526	0.99	22873526	0.6	22873526	0.97	22873526	0.89
chr14	22883899	22883899	0.29	22883899	0.86	22883899	0.66	22883899	0.72	22883899	0.87
chr14	22884077	22884076	0.79	22884076	1.0	NA	NA	22884076	1.0	NA	NA
chr14	22889312	22894263	0.88	22891249	0.99	22885991	0.57	22891249	0.95	22891249	0.96
chr14	22889434	22889433	0.98	NA	NA	22889433	0.89	22889433	1.0	NA	NA
chr14	22892267	22860547	0.33	22898013	0.1	22927084	0.05	22860455	0.94	22888850	0.25
chr14	22893206	22860323	0.1	NA	NA	NA	NA	NA	NA	NA	NA
chr14	22900628	22898405	0.94	22900627	1.0	NA	NA	22900627	1.0	22853257	1.0
chr14	22900782	22900781	1.0	NA	NA	NA	NA	22900103	1.0	NA	NA
chr14	22900784	22900785	0.71	22900781	0.98	22900785	0.99	22900785	0.78	22900785	0.9
chr14	22902047	22902046	0.9	22902046	0.87	22902046	0.91	22902046	0.85	22902046	0.65
chr14	22902057	22902046	0.86	22902046	0.86	22902046	0.67	22902046	0.92	22902046	0.67
chr14	22904399	22904398	0.25	NA	NA	22910450	0.03	22904398	0.25	22904398	0.38
chr14	22904523	22904522	0.93	22936004	0.67	22878793	0.67	22904522	1.0	22904522	1.0
chr14	22907343	22907342	0.5	NA	NA	22914982	0.5	NA	NA	22861175	1.0
chr14	22908947	22908946	0.95	22908946	1.0	22916121	0.99	22908946	0.97	22908946	0.97
chr14	22910515	22910554	0.72	22910554	1.0	22910554	0.8	22910554	0.56	22940095	0.08
chr14	22911010	22876765	0.02	NA	NA	NA	NA	NA	NA	22907421	0.5
chr14	22913414	22913413	0.9	22904777	0.99	22903704	0.99	22904777	0.97	22904777	0.99
chr14	22914024	22914023	0.84	22914023	0.97	22903704	0.96	22903704	0.99	22905226	0.92
chr14	22914625	22957914	0.08	NA	NA	NA	NA	NA	NA	22900339	0.12
chr14	22915497	22915496	0.67	22904777	0.87	22915496	0.78	22915496	0.85	22929693	0.93
chr14	22916260	22916259	0.51	22916259	0.93	NA	NA	22916259	0.38	22916259	0.93
chr14	22916441	22916440	0.96	22916440	1.0	22916440	0.88	22917071	0.92	22916440	0.78
chr14	22916873	22906828	0.95	22901000	1.0	NA	NA	22906828	0.93	22916878	1.0
chr14	22917550	22911641	0.98	22904777	0.95	22903704	0.95	22917071	0.98	22917071	0.95
chr14	22918393	22911641	0.95	22904777	0.95	22903704	1.0	22917071	1.0	22918400	0.93
chr14	22923495	22910450	0.28	22923494	0.76	22923494	0.89	22923494	0.76	22923494	0.77
chr14	22925152	22911641	0.86	22903704	0.91	22903704	0.96	22920095	0.91	22917473	0.94
chr14	22925820	22925819	1.0	22925819	0.79	22925831	1.0	22925819	1.0	22925819	0.25
chr14	22927261	22927260	1.0	22927260	1.0	22927260	0.99	22927260	1.0	22927260	0.94
chr14	22927708	22927707	0.86	22927707	0.89	22927707	0.88	22927707	0.54	22927707	0.58
chr14	22931361	22931360	0.88	22913275	0.92	22931360	1.0	22931360	0.89	22931360	0.98
chr14	22934458	22934519	0.94	22930850	1.0	22930581	0.98	22934457	0.95	22931933	0.99
chr14	22934947	22934946	0.96	22934946	0.94	22944167	0.56	22935114	0.98	22934946	0.68
chr14	22936241	22936240	0.98	22936011	1.0	22934893	0.98	22936011	1.0	22936240	0.99
chr14	22936409	22936408	0.99	22935114	1.0	22936408	1.0	22935114	0.98	22909162	0.91
chr14	22936563	22936562	0.94	22934893	0.98	22934893	0.99	22936562	0.93	22934893	1.0
chr14	22938570	22938569	0.95	22938569	0.96	22938569	0.93	22935180	0.95	22938569	0.66
chr14	22939359	22939358	0.96	22934893	0.99	22939358	0.96	22939358	0.98	22939358	0.98
chr14	22939963	22939962	0.99	22934893	0.98	22934893	0.96	22939962	1.0	22934893	0.96
chr14	22940096	22936562	0.44	22934893	0.96	22940222	0.95	22935180	0.94	22934893	0.97
chr14	22940715	22936921	0.68	22901000	1.0	22917078	0.5	22940730	0.86	NA	NA
chr14	22942269	22942268	0.99	22942268	0.99	22942268	0.99	22942268	0.93	22942268	0.97
chr14	22943872	22943881	0.89	22934893	0.97	22940222	0.8	22935180	0.91	22944124	0.98
chr14	22945774	22945773	0.52	22947043	0.99	22946929	0.9	22947043	0.99	22946929	0.88
chr14	22946782	22944715	0.73	22946781	0.98	22946781	0.91	22946781	0.81	22946781	0.78
chr14	22949158	22949157	0.98	22949157	0.98	22941845	0.98	22949157	0.96	22949157	0.98
chr14	22950129	22947375	0.84	22947043	0.96	22946929	0.95	22950128	0.97	22950128	0.93
chr14	22951165	22949135	0.5	22954730	0.25	22949281	0.37	22933571	1.0	22947140	0.25
chr14	22953150	22953149	0.95	NA	NA	22953149	1.0	22953149	0.94	22953149	1.0
chr14	22953787	22953786	0.91	22953786	0.69	22953786	0.5	22953786	0.84	22953786	0.6
chr14	22954731	22954730	0.73	22954730	0.52	22954730	0.47	22954730	0.35	23004684	0.5
chr14	22955664	22955663	0.73	22955663	0.37	22914393	0.02	22955663	0.77	22955663	0.42
chr14	22957915	22957914	0.84	22907922	0.27	22957914	0.47	22946319	0.85	22916138	0.2
chr14	22958325	22958324	0.63	22958324	0.52	22958324	0.51	22946319	0.32	22958324	0.49
chr14	22960756	22968490	0.25	22960755	1.0	22931633	0.01	22960755	1.0	22960755	1.0
chr14	22963746	22947555	1.0	NA	NA	NA	NA	NA	NA	NA	NA
chr14	22965202	22965201	0.94	22965201	1.0	22965201	1.0	22916878	1.0	NA	NA
chr14	22967284	22967291	0.56	22941602	0.25	NA	NA	22967291	0.51	NA	NA
chr14	22968422	22970840	0.94	22970840	0.9	22966124	0.94	22970840	0.85	22969771	0.91
chr14	22970818	22980714	0.91	NA	NA	22970817	1.0	22978777	0.64	NA	NA
chr14	22972336	22972334	0.97	22969771	1.0	22970346	0.97	22972334	1.0	22972334	0.95
chr14	22975848	22968098	0.88	22975847	0.18	22975847	0.25	22930743	1.0	22975847	0.36
chr14	22988135	22988134	0.86	22988134	0.64	22988134	0.67	22988134	0.5	22988134	0.68
chr14	22990475	22990474	0.61	22988575	0.98	22990474	1.0	22990474	0.96	22990474	0.95
chr14	22991166	22991170	0.99	22941932	1.0	22991170	0.25	22991170	0.92	22991170	0.04
chr14	22992466	22995223	0.42	22992465	1.0	22992465	0.28	22978777	0.43	22992465	0.32
chr14	22993545	22983590	1.0	NA	NA	NA	NA	NA	NA	NA	NA
chr14	22994735	22994734	1.0	22994734	0.76	22994734	0.21	22994734	0.92	22994734	0.59
chr14	22999444	22966473	1.0	NA	NA	NA	NA	22966473	1.0	NA	NA
chr14	23002452	23002451	0.52	23002451	0.87	23002451	0.84	23002451	0.77	23002451	0.84
chr14	23002724	22966473	1.0	NA	NA	23031917	0.13	22966473	1.0	23002723	1.0
chr14	23004211	23004210	1.0	NA	NA	NA	NA	NA	NA	NA	NA
chr14	23005138	23005137	0.98	23005137	1.0	22997246	0.5	22956489	0.5	22982136	0.33
chr14	23008518	23008154	0.85	23008517	0.11	23008517	0.5	22995812	0.6	23008517	1.0
chr14	23009482	23009482	0.68	23009482	0.9	23009482	0.43	23009482	0.91	23009482	0.97
chr14	23009847	23015573	1.0	NA	NA	NA	NA	NA	NA	NA	NA
chr14	23010777	23009482	1.0	23010777	0.94	23010358	0.89	23009482	1.0	23010777	0.99
chr14	23011189	23010611	0.91	NA	NA	23056394	0.2	23010611	1.0	22968069	0.6
chr14	23013306	23034125	0.22	NA	NA	NA	NA	22967291	1.0	NA	NA
chr14	23014046	23014045	0.94	23014045	1.0	NA	NA	22979316	0.5	23014045	1.0
chr14	23014158	23010285	0.6	23015052	0.92	23014162	0.52	23014956	0.78	23013225	0.92
chr14	23014957	23014956	0.71	23014975	0.63	23014956	1.0	23014975	0.64	23014975	0.58
chr14	23016889	23011525	0.78	22976919	1.0	23016888	0.13	23016888	1.0	23016888	1.0
chr14	23019877	23019876	0.93	23019876	0.89	23019876	0.83	23019876	1.0	23019876	0.99
chr14	23026784	23026783	1.0	NA	NA	NA	NA	23023305	1.0	NA	NA
chr14	23027381	23027394	0.59	23027380	0.81	23027380	0.95	23027380	0.5	23027380	0.49
chr14	23027425	23027424	0.94	23022120	0.86	23022120	0.92	23022120	0.82	23022120	0.79
chr14	23027652	23024394	0.93	23027651	1.0	23027651	1.0	23027651	1.0	NA	NA
chr14	23028143	23028146	0.99	23028146	0.99	23024246	1.0	23028146	1.0	23028146	0.99
chr14	23029788	22993024	1.0	NA	NA	23029787	0.36	NA	NA	NA	NA
chr14	23030492	23030491	1.0	23030491	1.0	NA	NA	23030491	0.71	23014045	1.0
chr14	23030928	23030955	1.0	NA	NA	23030927	1.0	23030927	1.0	23030927	1.0
chr14	23032447	23016553	0.2	NA	NA	NA	NA	22982734	1.0	23032446	0.87
chr14	23032597	23028229	0.95	23037616	0.4	NA	NA	23010797	0.89	NA	NA
chr14	23033225	23027017	0.73	23033224	0.76	NA	NA	23033224	1.0	22997200	1.0
chr14	23034126	23034125	0.73	23034125	0.88	23034125	0.53	23034125	0.87	23034125	0.98
chr14	23036218	23038544	0.46	23037693	0.72	23037693	0.56	23037693	0.74	23037693	0.75
chr14	23037459	23037458	0.97	23037458	0.99	23037458	0.89	23037458	0.98	23037458	0.99
chr14	23037621	23085209	0.5	23037626	1.0	23037626	0.66	23037626	1.0	NA	NA
chr14	23037694	23037693	0.97	23037693	0.86	23037693	0.99	23037693	0.88	23037693	0.92
chr14	23037918	23037917	0.69	23037917	0.8	22996782	0.5	23067624	0.07	23037917	1.0
chr14	23039894	23039915	0.7	23039893	0.7	23039893	0.67	22992786	0.42	23039893	0.47
chr14	23040642	23002451	0.17	NA	NA	NA	NA	NA	NA	NA	NA
chr14	23041141	23041140	0.95	23041140	0.97	23041140	0.99	23041140	0.98	23041140	0.96
chr14	23047711	23047710	1.0	NA	NA	NA	NA	23010797	0.5	NA	NA
chr14	23050488	23043542	0.22	23050766	0.43	23050766	0.64	23044684	0.35	23050493	0.6
chr14	23051034	23051033	0.99	NA	NA	NA	NA	23050213	1.0	NA	NA
chr14	23057662	23057673	0.98	23057519	0.97	23057473	1.0	23057519	0.96	23056669	1.0
chr14	23058581	23058586	0.94	23058586	1.0	23057673	1.0	23058586	1.0	23057673	1.0
chr14	23059654	23059653	0.92	23059653	1.0	23059653	0.96	23059653	0.99	23059653	1.0
chr14	23060509	23060505	0.77	23060508	0.63	23060508	1.0	23060508	0.77	23060508	0.86
chr14	23064897	23081266	0.34	23084627	0.5	23080576	0.6	23094104	0.59	23084627	0.5
chr14	23070761	23070760	1.0	23070760	0.92	NA	NA	23070760	0.94	23070760	1.0
chr14	23075324	23080171	0.26	23075323	0.9	23075323	0.75	23075323	0.5	23075323	0.88
chr14	23075606	23080110	0.48	23075605	0.97	23075605	0.91	23075605	0.84	23080110	0.9
chr14	23075710	23075709	0.9	23075709	0.89	23072232	0.44	23073190	0.91	23075709	0.89
chr14	23080670	23080669	1.0	23075876	0.97	23080669	0.98	23080669	0.96	23080669	1.0
chr14	23081058	23081057	0.8	23070216	0.4	23079084	0.96	23040865	0.67	23079084	0.89
chr14	23082738	23082743	0.92	23082761	0.87	23082743	0.94	23082761	0.45	23082743	0.73
chr14	23083048	23083045	0.6	23049781	0.47	23083065	0.53	23067873	0.45	23041861	0.07
chr14	23083951	23044441	0.33	NA	NA	23083950	1.0	NA	NA	23083950	0.69
chr14	23085175	23085174	1.0	NA	NA	23133440	0.03	23085174	1.0	NA	NA
chr14	23085339	23074146	0.99	NA	NA	23079084	1.0	23064591	1.0	23079084	1.0
chr14	23087443	23083901	0.9	23080110	0.99	23080110	0.99	23080576	0.97	23087635	0.97
chr14	23091568	23092020	0.98	23090764	0.99	23091567	0.99	23091567	1.0	23091984	0.99
chr14	23092098	23092097	1.0	23092097	0.96	23092097	0.96	23092097	0.97	23092097	0.97
chr14	23094104	23094104	0.78	23094104	0.9	23094104	0.83	23094104	0.87	23094104	0.9
chr14	23098660	23096687	0.59	23075876	0.92	23096576	0.66	23098659	0.81	23075876	0.61
chr14	23099558	23099557	0.78	23098809	0.81	23101213	0.85	23098809	0.8	23098809	0.7
chr14	23103552	23103567	0.48	23103567	0.88	23103567	0.71	23103567	0.82	23088933	0.8
chr14	23104886	23099285	0.47	23117586	0.25	23104885	0.7	23109088	0.34	23104885	0.2
chr14	23105760	23105759	0.62	23105759	0.74	23105759	0.56	23105759	0.73	23105759	0.65
chr14	23111560	23108454	0.9	NA	NA	23159323	1.0	23107646	1.0	NA	NA
chr14	23117248	23115056	0.19	23119522	0.47	23115217	0.65	23117248	0.19	23115056	0.51
chr14	23118056	23118055	1.0	NA	NA	NA	NA	23118055	1.0	23118055	1.0
chr14	23122671	23122840	0.88	23122670	0.99	23122670	0.97	23122670	0.98	23122670	0.99
chr14	23122841	23122840	0.57	23122840	0.73	23122840	0.72	23122840	0.58	23122840	0.51
chr14	23130585	23130584	1.0	NA	NA	NA	NA	23130584	1.0	NA	NA
chr14	23132638	23132637	0.97	23132637	1.0	23132637	0.75	23132637	0.75	23132637	1.0
chr14	23135702	23135701	0.83	23135701	0.99	23135701	0.98	23135701	0.98	23135450	0.98
chr14	23138244	23138243	0.95	NA	NA	NA	NA	23138243	0.85	NA	NA
chr14	23141286	23141303	0.99	NA	NA	NA	NA	23133375	1.0	23141303	1.0
chr14	23144341	23142238	0.63	23150392	0.46	23142699	0.85	23144339	0.44	23139182	0.48
chr14	23151750	23151520	0.68	23151749	0.54	23151749	0.38	23151749	0.43	23151749	0.89
chr14	23152038	23145016	0.47	NA	NA	23134263	0.1	23152077	1.0	23180072	0.02
chr14	23154963	23154962	0.42	23154962	0.69	23154962	0.21	23154962	0.26	23154962	0.49
chr14	23160571	23160570	0.83	23160570	0.9	23160570	0.98	23160570	0.92	23160570	0.96
chr14	23160945	23160866	0.62	23160944	0.88	23160893	0.99	23159257	0.76	23160944	0.95
chr14	23161592	23160218	0.64	23161489	0.96	23161632	0.99	23161632	0.87	23161632	0.96
chr14	23164611	23164612	0.78	23162995	0.84	23164612	1.0	23164612	0.88	23162715	0.98
chr14	23164992	23164991	0.96	23164991	0.99	23164991	0.95	23164991	0.94	23164991	0.98
chr14	23169352	23169351	0.91	NA	NA	23169351	1.0	NA	NA	NA	NA
chr14	23172913	23172912	0.93	23172912	1.0	23172912	1.0	23172912	0.5	23172912	1.0
chr14	23175215	23175214	1.0	NA	NA	NA	NA	NA	NA	NA	NA
chr14	23178608	23178607	0.67	23178607	1.0	23178607	1.0	23178607	1.0	23178607	1.0
chr14	23179507	23179506	0.83	23179506	0.98	23179506	0.96	23179506	0.93	23179506	0.95
chr14	23179817	23179816	1.0	NA	NA	23179816	1.0	NA	NA	23138261	1.0
chr14	23179907	23179906	0.83	23179906	0.97	23179906	0.97	23179906	0.96	23179906	0.95
chr14	23186347	23185609	0.72	23186346	0.94	23186346	0.92	23185609	0.92	23186346	0.9
chr14	23188455	23188460	0.5	23188460	0.96	23188460	0.89	23194524	0.83	23188460	0.92
chr14	23191439	23191466	1.0	NA	NA	NA	NA	23183430	1.0	NA	NA
chr14	23193092	23193091	0.75	23193751	0.98	23192347	0.98	23193091	0.87	23192347	0.96
chr14	23193752	23193751	0.36	23193751	0.79	23193751	0.85	23193751	0.72	23193751	0.8
chr14	23195267	23195266	0.98	23195266	0.25	23195266	0.67	23195266	0.8	23195266	0.33
chr14	23197780	23197779	0.97	23197779	0.98	23197779	0.96	23197779	0.93	23197779	0.96
chr14	23198672	23198671	0.77	23162048	0.67	23198671	1.0	23200384	0.34	NA	NA
chr14	23200018	23200030	0.83	23200017	0.93	23200017	0.56	23200017	0.71	23200017	0.75
chr14	23200085	23200084	0.9	NA	NA	23231910	0.1	23218967	0.56	NA	NA
chr14	23202251	23202250	0.83	23202250	0.75	23202250	0.4	23222749	0.69	23233404	1.0
chr14	23205316	23205646	0.97	23205315	1.0	23204997	0.95	23205315	0.96	23205315	0.95
chr14	23206945	23206944	0.98	NA	NA	NA	NA	23206944	0.9	23202207	1.0
chr14	23211218	23211228	0.91	23211228	0.92	23211228	0.9	23211228	0.81	23211228	0.91
chr14	23213313	23213312	1.0	23213312	0.92	23213312	0.79	23213312	0.89	23212615	0.76
chr14	23214670	23194754	0.25	NA	NA	NA	NA	NA	NA	NA	NA
chr14	23216568	23216567	0.73	23216567	0.5	NA	NA	23215290	0.83	23202207	0.83
chr14	23218368	23216068	0.73	23217246	0.83	23219253	0.74	23217246	0.76	23222021	0.93
chr14	23219478	23219467	0.78	23218331	0.9	23219477	0.77	23219477	0.58	23219477	0.46
chr14	23220186	23220185	0.4	23219216	0.73	23219216	0.56	23219216	0.63	23219216	0.66
chr14	23220912	23220180	0.98	23220909	0.99	23219815	0.98	23219815	1.0	23218331	1.0
chr14	23221234	23221233	0.91	23221233	0.99	23221233	0.87	23221233	0.94	23221233	0.99
chr14	23223363	23223147	0.98	23220909	1.0	23223147	1.0	23219815	0.98	23218331	0.99
chr14	23224236	23224206	0.93	23219541	0.98	23224235	1.0	23224235	0.95	23224235	0.97
chr14	23226297	23226812	0.55	23226296	0.75	23226296	0.79	23232847	0.54	23232847	0.71
chr14	23226319	23226738	1.0	NA	NA	NA	NA	NA	NA	NA	NA
chr14	23226739	23226738	0.76	23226738	0.96	23217519	1.0	23226738	1.0	23226738	0.88
chr14	23228649	23232725	1.0	NA	NA	NA	NA	NA	NA	NA	NA
chr14	23231612	23231611	1.0	23231611	1.0	23231611	1.0	NA	NA	23208718	0.4
chr14	23233405	23233421	0.69	23233404	1.0	23233404	0.98	23229357	0.67	23233404	0.99
chr14	23235215	23235214	0.99	23235214	1.0	23235214	0.99	23235214	0.94	23235214	0.98
chr14	23236519	23229030	0.98	NA	NA	23231731	0.89	23203132	1.0	NA	NA
chr14	23236960	23236959	0.48	23274689	0.92	23239339	0.22	23236959	0.56	23236959	0.22
chr14	23237132	23237131	1.0	23237131	1.0	23236714	0.86	23237131	0.95	23237131	0.95
chr14	23238738	23238632	0.26	23238632	0.55	23238632	0.56	23238632	0.48	23238632	0.67
chr14	23239994	23239993	0.61	23250544	0.59	23241910	0.81	23239993	0.54	23239993	0.47
chr14	23240035	23240034	0.71	23238598	0.91	23238598	0.98	23238598	0.9	23238598	0.93
chr14	23240088	23240093	1.0	23240104	1.0	NA	NA	23240093	1.0	23218091	0.5
chr14	23244083	23243650	0.97	NA	NA	23205889	0.01	23229119	1.0	23244082	1.0
chr14	23246125	23246134	0.98	23246134	0.75	23241666	0.05	23246134	0.69	23246134	1.0
chr14	23246592	23232765	0.73	NA	NA	NA	NA	23229119	1.0	NA	NA
chr14	23247141	23247140	0.97	23247140	0.87	23241910	0.99	23241910	0.8	23241910	0.96
chr14	23248303	23238292	0.58	23247140	0.95	23203966	0.32	23264818	0.93	23247140	0.36
chr14	23250483	23250482	0.42	23245039	0.77	23258693	0.8	23249459	0.75	23238632	0.83
chr14	23251245	23251248	0.97	23251248	0.99	23251248	1.0	23251248	0.99	23251248	1.0
chr14	23254321	23253562	1.0	23251849	1.0	23254338	0.98	23252548	0.98	23257417	0.96
chr14	23256377	23251248	0.81	23256376	0.95	23256376	0.99	23256376	0.97	23253937	0.86
chr14	23258694	23253937	0.92	23253937	0.98	23253937	0.96	23255938	0.97	23253937	0.92
chr14	23259017	23211501	1.0	23257162	1.0	NA	NA	NA	NA	23259016	0.44
chr14	23259190	23257326	0.97	23251801	0.99	23251531	0.98	23254100	0.98	23259202	0.99
chr14	23259364	23259363	0.83	23259363	0.91	23259363	0.9	23252988	0.56	23259363	0.97
chr14	23261967	23257326	0.85	23254100	0.99	23262016	0.99	23254100	0.98	23261968	0.96
chr14	23262015	23232765	1.0	NA	NA	23241592	0.25	23229119	0.69	NA	NA
chr14	23263092	23263296	0.88	23263296	0.99	23263091	1.0	23263296	0.93	23263091	0.98
chr14	23264819	23264818	0.95	23264818	0.48	23264818	0.95	23264818	0.43	23264818	0.86
chr14	23267436	23267435	0.87	23267435	1.0	23267435	0.89	23231786	1.0	23267435	0.6
chr14	23269712	23269725	0.9	23269711	1.0	23269711	1.0	23269725	0.67	23269711	1.0
chr14	23271490	23271501	0.98	23271501	0.98	23271501	0.99	23271501	0.95	23271501	0.98
chr14	23272418	23272426	1.0	23272426	0.68	23272426	1.0	23225081	0.5	NA	NA
chr14	23274906	23274905	0.88	23274905	1.0	23274905	0.59	23274905	0.69	23274905	1.0
chr14	23277744	23277768	0.85	23277768	0.95	23277768	0.96	23277768	0.91	23280365	0.94
chr14	23278671	23278670	0.95	23278670	0.98	23281764	0.98	23278670	0.95	23278670	0.96
chr14	23278993	23278992	0.45	23280407	0.92	23280407	0.97	23280407	0.83	23280407	0.92
chr14	23279238	23279242	1.0	NA	NA	NA	NA	NA	NA	NA	NA
chr14	23281800	23279237	0.28	23280869	0.73	23281799	0.55	23279828	0.63	23281799	0.44
chr14	23283142	23280779	0.25	NA	NA	NA	NA	NA	NA	NA	NA
chr14	23285254	23285253	0.61	23285253	1.0	23285253	0.44	23285253	1.0	NA	NA
chr14	23287517	23287516	0.35	23287516	0.35	23288331	0.47	23287516	0.31	23287516	0.37
chr14	23291055	23291054	0.82	23291054	0.81	23291054	0.97	23291054	0.82	23291054	0.83
chr14	23292322	23292321	0.68	23292321	0.89	23292321	0.89	23292321	0.88	23292321	0.92
chr14	23292585	23292585	0.49	23292585	0.77	23292585	0.88	23292585	0.83	23292927	0.63
chr14	23292891	23295143	0.42	23326052	0.69	23292941	0.6	23292941	0.3	23292905	0.64
chr14	23294211	23293849	0.41	23300148	0.77	23294210	1.0	23300148	0.51	23300148	0.68
chr14	23295144	23295143	0.66	23294866	0.58	23294236	0.68	23294866	0.55	23294236	0.8
chr14	23295524	23314190	0.4	NA	NA	NA	NA	NA	NA	23333217	0.09
chr14	23296361	23295201	0.99	23258037	1.0	23296365	1.0	23248051	0.26	23292732	1.0
chr14	23296968	23295201	1.0	NA	NA	NA	NA	23248051	1.0	NA	NA
chr14	23303486	23325995	0.26	23305707	0.57	23305707	0.47	23303486	0.42	23303131	0.58
chr14	23304045	23304066	0.7	23303670	0.65	23303670	0.86	23304066	0.8	23304066	0.69
chr14	23305472	23305471	0.82	23306294	0.98	23305471	0.99	23306294	0.99	23306294	0.96
chr14	23306221	23306235	1.0	23306235	1.0	NA	NA	23306235	1.0	23306235	1.0
chr14	23315886	23315885	0.5	23315885	0.46	23303659	1.0	23346681	0.5	NA	NA
chr14	23316600	23316599	0.99	23316599	1.0	23319317	0.97	23316599	0.99	23316599	0.99
chr14	23317456	23317466	1.0	NA	NA	NA	NA	23309199	1.0	NA	NA
chr14	23318175	23318174	0.83	23318174	0.17	23318174	1.0	23318174	1.0	23318174	1.0
chr14	23318475	23318474	0.6	23318474	0.79	23316742	0.87	23318474	0.85	23318474	0.69
chr14	23319107	23300259	1.0	NA	NA	NA	NA	NA	NA	23292951	0.14
chr14	23325335	23325349	0.2	23325349	0.48	23325349	0.65	23325349	0.51	23334024	0.67
chr14	23325635	23325634	0.99	23325634	0.97	23325634	0.98	23325634	0.95	23325634	0.97
chr14	23325983	23325995	0.61	23325995	0.73	23325995	0.79	23325995	0.81	23327992	0.46
chr14	23331944	23286924	0.06	NA	NA	NA	NA	NA	NA	NA	NA
chr14	23332327	23332328	0.97	23332328	0.56	23332328	0.98	23332328	0.95	23332328	0.88
chr14	23332601	23332600	0.91	23332600	1.0	23332600	1.0	23332600	0.33	23332600	0.4
chr14	23333028	23330318	0.33	NA	NA	NA	NA	NA	NA	NA	NA
chr14	23336427	23334142	0.98	23334142	0.64	23334142	0.98	23332328	1.0	23334142	1.0
chr14	23337075	23337074	0.98	23337074	0.56	23337074	1.0	23332328	1.0	23336904	0.99
chr14	23337429	23337428	0.64	23337428	0.96	23335510	0.94	23337428	0.96	23337428	0.87
chr14	23346030	23346038	0.5	23346038	0.85	23346038	0.86	23346038	0.87	23346038	0.49
chr14	23350306	23350325	1.0	NA	NA	NA	NA	NA	NA	NA	NA
chr14	23353140	23353139	0.97	23353342	0.94	23353139	0.96	23353139	0.89	23353474	0.94
chr14	23358002	23358001	0.88	23358001	0.96	23358001	0.99	23358001	1.0	23358001	1.0
chr14	23362904	23362917	0.5	23362917	0.94	23362917	0.98	23362917	1.0	23362917	0.92
chr14	23363934	23364965	0.64	23363933	0.78	23363933	0.93	23363933	0.73	23363933	0.66
chr14	23373602	23373601	0.57	23373601	0.85	23372938	0.76	23373601	0.88	23373601	0.96
chr14	23392208	23392207	0.81	23392207	0.79	23392207	0.5	23392207	0.67	23392207	0.8
chr14	23395533	23395532	0.92	23394593	0.96	23395532	0.99	23395532	0.92	23395532	0.99
chr14	23396104	23396114	0.57	23396111	0.87	23396114	0.14	23396111	0.87	23396111	0.6
chr14	23401012	23397289	0.74	23401011	0.61	23401011	0.17	23401011	0.63	23401011	0.59
chr14	23413567	23412977	0.87	23412977	0.92	23412977	0.95	23412977	0.92	23412977	0.94
chr14	23422633	23424206	0.39	23422632	0.77	23422632	0.57	23422632	0.58	23422632	0.72
chr14	23423431	23423436	0.24	23421482	0.52	23428257	0.21	23421482	0.34	23428257	0.15
chr14	23429676	23429675	0.35	23429675	0.97	23429675	0.93	23429675	0.7	23429675	0.95
chr14	23435364	23435364	0.31	23421482	0.39	23433544	0.66	23433544	0.42	23433544	0.4
chr14	23439999	23439998	1.0	NA	NA	23467935	0.33	NA	NA	NA	NA
chr14	23444837	23444236	0.85	23444836	0.8	23444836	0.82	23444836	0.73	23444836	0.64
chr14	23445687	23445686	1.0	23445686	0.95	23445686	0.99	23445686	0.98	23445686	1.0
chr14	23455536	23455558	0.86	23448446	0.92	23455535	0.71	23454358	0.94	23448446	0.95
chr14	23455934	23449983	0.85	23448446	0.88	23449017	0.82	23454358	0.84	23455933	0.88
chr14	23459254	23459253	1.0	23459253	0.99	23449017	0.99	23459253	0.94	23459253	0.97
chr14	23461862	23454411	0.85	23448446	0.94	23449017	0.94	23463748	0.94	23456386	0.93
chr14	23463744	23462444	0.97	23448446	1.0	23449017	0.96	23463748	1.0	23456386	1.0
chr14	23463953	23463952	0.99	23463952	1.0	23463952	1.0	23463952	1.0	23463952	0.99
chr14	23465049	23468180	0.59	23465048	0.8	23465048	0.6	23465048	0.89	23465048	0.61
chr14	23466154	23466153	0.66	23464487	0.94	23449017	0.95	23475305	0.85	23469369	0.85
chr14	23470719	23470718	0.96	23470718	1.0	23469043	1.0	23470718	0.99	23467507	0.99
chr14	23471810	23471809	0.94	23471809	0.96	23478165	0.97	23471809	0.98	23471809	0.93
chr14	23472180	23472182	0.41	23469139	0.72	23469139	0.75	23463116	0.66	23466168	0.78
chr14	23479714	23479714	0.38	23469369	0.42	23479714	0.94	23479714	0.61	23479714	0.76
chr14	23479877	23440473	0.06	NA	NA	NA	NA	NA	NA	NA	NA
chr14	23480044	23461861	0.61	23469369	0.71	23479885	0.79	23481566	0.88	23469369	0.89
chr14	23480109	23480003	0.61	23480108	0.96	23469139	0.94	23454245	0.93	23466168	0.96
chr14	23487411	23497983	0.42	23493873	0.56	23490582	0.54	23493873	0.67	23491095	0.73
chr14	23489102	23456696	0.75	23489105	0.91	23489105	0.44	23489105	0.64	23489105	0.64
chr14	23489566	23489565	0.38	23489565	0.98	23489565	1.0	23489565	0.99	23489565	0.98
chr14	23490424	23490423	0.45	23490423	0.93	23490423	0.5	23490423	0.82	23490423	0.44
chr14	23492127	23492126	0.99	23491095	1.0	23491095	0.99	23491095	0.99	23491095	1.0
chr14	23492581	23496815	0.33	NA	NA	NA	NA	NA	NA	NA	NA
chr14	23498140	23498953	0.99	23494994	0.99	23494871	1.0	23498031	1.0	23494994	0.99
chr14	23499418	23520067	0.03	NA	NA	NA	NA	NA	NA	NA	NA
chr14	23502873	23502873	0.64	NA	NA	NA	NA	NA	NA	23480853	1.0
chr14	23506109	23506108	0.91	23502874	0.92	23502874	0.98	23502874	0.94	23502874	0.96
chr14	23511047	23511046	0.79	23511046	0.66	23511046	0.82	23511046	0.53	23511046	0.71
chr14	23512711	23512710	0.76	23512710	0.66	23472182	0.16	23512710	0.73	23512710	0.61
chr14	23515072	23520983	0.33	NA	NA	NA	NA	23515079	1.0	23508553	1.0
chr14	23520875	23520874	0.83	23520874	0.67	23520874	0.52	23520874	0.88	23520874	0.64
chr14	23521003	23521013	0.85	NA	NA	NA	NA	23503678	0.67	23521002	1.0
chr14	23531782	23531781	0.8	23531781	0.93	NA	NA	23531781	0.93	23531781	0.4
chr14	23537230	23537229	0.36	23537229	0.62	23542190	0.83	23537229	0.55	23537229	0.8
chr14	23541288	23541287	0.72	23541287	0.97	23541287	0.9	23541287	0.94	23541287	0.93
chr14	23542746	23539331	0.8	23542745	0.46	NA	NA	23531489	1.0	23542745	1.0
chr14	23543843	23543849	0.84	NA	NA	23543849	0.86	NA	NA	23551674	0.5
chr14	23548721	23536301	1.0	NA	NA	NA	NA	23548720	1.0	NA	NA
chr14	23551283	23590513	0.5	NA	NA	NA	NA	NA	NA	NA	NA
chr14	23551653	23537525	0.34	23551685	1.0	23551674	0.84	23540907	0.66	23551661	0.37
chr14	23552595	23552599	1.0	23552599	1.0	23534842	0.5	23552599	1.0	NA	NA
chr14	23553893	23553892	0.85	23553892	1.0	NA	NA	23553892	0.81	23553892	1.0
chr14	23554550	23554549	0.79	23554549	0.9	23554549	0.72	23554549	0.93	23554549	0.85
chr14	23562756	23562756	1.0	23562756	0.9	23557284	0.98	23562756	0.99	23562882	0.94
chr14	23567688	23567689	1.0	23567689	1.0	23567689	0.98	23567689	0.98	23567689	0.99
chr14	23573938	23580753	0.67	23573937	0.46	23573937	0.68	23579031	0.34	23573937	0.35
chr14	23574177	23574176	0.84	23573205	0.57	23573205	0.4	23574176	0.66	23573205	0.92
chr14	23580464	23580463	1.0	23544647	1.0	NA	NA	23544647	0.67	23580463	1.0
chr14	23587100	23590071	0.55	23586300	0.78	23585400	0.97	23592907	0.88	23585400	0.91
chr14	23588113	23586300	0.76	23586300	0.89	23587864	0.97	23587864	0.88	23587864	0.9
chr14	23588825	23588824	0.4	23588824	0.74	23588824	0.55	23588824	0.55	23590071	0.69
chr14	23590852	23590855	0.41	23590855	0.82	23590855	0.64	23590855	0.77	23590855	0.91
chr14	23591756	23591755	0.95	NA	NA	23591755	1.0	23591755	1.0	23591755	0.33
chr14	23596063	23596062	1.0	23596062	0.56	23570528	0.08	23596062	1.0	23596062	1.0
chr14	23597532	23597531	0.96	23597531	1.0	NA	NA	23597531	1.0	23597531	1.0
chr14	23598252	23602290	0.58	23598251	1.0	23598251	0.97	23602290	0.65	23598251	0.92
chr14	23598812	23599528	0.69	23596015	0.89	23599528	0.87	23599528	0.92	23599528	0.93
chr14	23599881	23599880	0.91	23599880	0.75	23599880	0.67	23599880	0.8	23582176	0.5
chr14	23603448	23603457	0.96	23602969	0.25	23614388	0.33	23603457	0.87	23603457	0.22
chr14	23604492	23604491	0.97	23604491	0.94	23604491	0.6	23604491	0.9	23604491	0.94
chr14	23608055	23608054	0.68	23608054	0.73	23608054	0.74	23608054	0.64	23606734	0.92
chr14	23616974	23616694	1.0	NA	NA	NA	NA	NA	NA	NA	NA
chr14	23622900	23622899	0.88	23625434	0.95	23622899	1.0	23622899	1.0	23622899	0.97
chr14	23623766	23622059	0.8	NA	NA	NA	NA	23617912	1.0	NA	NA
chr14	23626865	23626864	0.79	23626864	1.0	23626884	0.62	23624743	0.56	23626864	0.93
chr14	23635070	23635069	0.98	23635069	0.73	23635069	1.0	23635069	0.8	23635069	0.53
chr14	23649242	23649241	0.98	NA	NA	NA	NA	23652256	1.0	NA	NA
chr14	23652466	23652465	0.91	23652465	1.0	23652465	0.69	23652256	0.82	23664174	0.95
chr14	23657124	23650921	0.7	23671436	0.25	23679616	0.2	23654245	0.23	23636357	0.11
chr14	23665366	23665365	0.45	23665365	0.63	23665365	0.59	23665365	0.63	23677659	0.69
chr14	23666230	23663722	0.28	23664702	0.73	23671224	0.68	23663722	0.64	23664702	0.65
chr14	23671650	23671649	0.58	23671649	0.38	23671649	0.39	23671649	0.25	23671649	0.67
chr14	23683113	23666843	0.7	23692553	0.97	23665873	0.93	23666843	0.93	23665873	0.96
chr14	23691347	23691346	0.73	23671388	0.93	23691346	0.53	23691346	0.86	23691346	0.89
chr14	23704274	23704412	0.83	23699027	0.99	23701667	0.97	23699113	0.98	23699113	0.98
chr14	23713694	23713693	0.42	23713693	0.5	23742180	1.0	23698742	0.57	23713693	0.8
chr14	23716674	23716863	0.61	23716673	0.89	23716673	0.93	23716863	0.72	23716673	1.0
chr14	23725326	23725323	1.0	NA	NA	NA	NA	23688933	1.0	NA	NA
chr14	23734456	23696232	0.04	NA	NA	NA	NA	NA	NA	NA	NA
chr14	23735178	23734586	0.32	23751909	0.74	23734586	0.74	23751909	0.74	23731358	0.66
chr14	23737681	23737674	0.52	23737680	0.73	23725423	1.0	23737674	0.5	23764226	0.67
chr14	23746005	23743445	0.55	23740979	0.77	23737355	0.87	23740979	0.82	23735829	0.82
chr14	23766634	23718000	0.01	NA	NA	NA	NA	NA	NA	NA	NA
chr14	23767903	23765508	0.84	23760959	0.96	23760959	0.99	23762833	0.96	23757573	0.98
chr14	23769689	23762704	0.95	23772602	0.99	23769688	0.97	23769688	0.99	23769688	1.0
chr14	23775017	23775018	0.17	23775016	0.9	23775016	0.7	23775016	0.29	23775016	0.81
chr14	23778780	23778690	0.98	NA	NA	NA	NA	23778671	1.0	NA	NA
chr14	23779039	23779919	0.59	23779038	0.73	23780399	0.8	23780399	0.72	23780399	0.8
chr14	23782609	23782178	0.96	23779302	0.95	23782608	0.94	23782608	0.69	23782608	0.93
chr14	23788995	23787092	0.41	23789818	0.75	23789843	0.87	23800537	0.76	23789772	0.7
chr14	23796155	23793142	0.55	23813417	0.71	23796539	0.75	23819827	0.61	23789772	0.63
chr14	23796462	23795619	0.87	23796461	0.75	NA	NA	23795619	0.42	23796461	1.0
chr14	23797311	23793581	0.8	23775271	0.45	23751182	0.08	23779192	0.92	23797333	0.69
chr14	23797779	23797778	0.96	23754483	0.72	23797778	0.88	23797778	0.84	23797778	0.6
chr14	23799942	23782622	0.67	23835044	0.52	23777358	0.67	23835044	0.8	23799941	0.88
chr14	23804280	23800998	0.96	23789818	0.99	23803235	0.96	23804279	0.94	23797984	1.0
chr14	23805703	23794388	1.0	23781195	0.17	NA	NA	23794388	1.0	NA	NA
chr14	23810177	23810176	1.0	23810176	1.0	23775350	0.01	NA	NA	NA	NA
chr14	23810336	23810206	0.58	23810335	0.67	23810335	0.96	23810335	0.65	23808159	0.83
chr14	23812044	23812234	0.68	23812234	0.73	23812048	0.61	23812234	0.79	23811387	0.77
chr14	23813070	23775014	0.03	23823981	0.2	23857564	0.5	NA	NA	23813071	1.0
chr14	23813418	23810449	0.77	23813417	0.89	23808159	0.98	23790469	0.91	23811387	0.94
chr14	23815899	23815898	1.0	NA	NA	NA	NA	23815898	0.25	23807630	0.67
chr14	23825412	23825411	0.96	23842670	1.0	NA	NA	23777286	1.0	NA	NA
chr14	23829432	23829431	0.38	23825957	0.54	23833464	0.59	23829431	0.62	23829431	0.44
chr14	23832816	23832820	0.61	23832303	0.53	23832709	0.86	23832709	0.58	23832820	0.65
chr14	23841639	23841638	0.67	23841638	0.8	23841876	0.67	23841638	0.73	23841638	0.58
chr14	23850283	23850282	0.5	23850282	1.0	NA	NA	NA	NA	NA	NA
chr14	23853988	23854961	0.83	23853987	0.95	23853081	0.92	23846508	0.88	23853081	0.93
chr14	23858109	23857307	0.99	23858108	1.0	23843590	0.97	23857307	1.0	23858108	1.0
chr14	23858222	23858221	0.89	23858221	0.63	23857241	0.75	23857241	0.68	23858221	0.53
chr14	23862474	23862473	0.69	NA	NA	NA	NA	NA	NA	NA	NA
chr14	23870594	23875285	0.57	23853081	0.94	23875285	0.86	23875285	0.73	23862306	0.87
chr14	23871932	23871931	0.57	23872174	0.84	23872174	0.83	23872174	0.89	23875366	0.81
chr14	23878406	23878413	0.84	23916395	0.02	23878413	0.33	23879002	0.62	23844036	0.96
chr14	23878626	23878625	0.48	23851374	0.41	23878625	0.73	23878625	0.46	23878625	0.35
chr14	23883514	23883022	0.55	23883022	0.92	23883022	0.85	23883022	0.84	23883022	0.88
chr14	23886976	23886975	0.27	23886975	0.8	23886975	0.5	NA	NA	23886975	0.5
chr14	23887636	23887486	0.53	23887397	0.75	23887486	0.8	23883022	0.79	23887486	0.73
chr14	23887693	23893899	0.17	NA	NA	23919309	1.0	NA	NA	NA	NA
chr14	23890714	23891563	0.96	23890713	0.94	23890713	0.98	23890713	0.97	23891563	0.91
chr14	23893900	23893899	0.89	23893061	0.81	23887486	0.94	23893061	0.86	23893061	0.78
chr14	23897667	23905946	0.94	NA	NA	NA	NA	23851317	1.0	NA	NA
chr14	23902151	23902150	0.95	23902150	1.0	23902150	0.48	23902150	0.65	23902150	0.8
chr14	23902323	23902322	0.62	23902322	0.92	23901193	0.31	23902322	0.44	23902322	0.91
chr14	23903086	23903241	0.7	23903054	0.87	23901193	0.97	23903054	0.88	23896597	0.9
chr14	23908403	23906821	0.79	23908402	0.68	23908402	0.65	23906821	0.7	23908402	0.95
chr14	23913245	23913244	0.98	23913244	0.98	23865096	1.0	23913244	0.6	23913244	0.98
chr14	23915279	23915292	0.49	23915292	0.38	23915292	0.58	23915292	0.52	23915292	0.57
chr14	23923030	23919489	0.81	23923029	0.82	23923029	0.94	23923029	0.75	23923029	0.79
chr14	23936749	23936751	0.57	23936751	0.92	23935842	1.0	23936751	0.77	23935842	0.98
chr14	23936940	23936949	0.77	23936949	0.95	23936949	0.94	23936949	1.0	23936949	0.96
chr14	23937301	23937930	0.93	23937930	0.92	23935842	0.49	23937930	0.9	23935842	0.88
chr14	23940352	23940478	0.99	23937930	1.0	23935842	0.99	23937930	1.0	23935842	1.0
chr14	23940723	23936577	0.85	23940722	0.75	23937709	0.97	23940722	0.88	23936577	0.94
chr14	24053063	24053062	0.6	24053062	0.53	24053062	0.5	24053062	0.72	24053062	0.65
chr14	24064094	24060611	0.18	24063896	0.55	24062432	0.69	24063896	0.67	24063896	0.49
chr14	24068398	24068407	0.51	24053661	0.1	24068407	0.76	NA	NA	24068407	0.73
chr14	24070063	24070062	0.89	24070062	0.98	24070062	1.0	24070062	0.95	24070062	0.92
chr14	24079912	24082536	0.33	NA	NA	NA	NA	NA	NA	NA	NA
chr14	24080038	24080037	1.0	24088881	0.67	NA	NA	24067689	0.98	NA	NA
chr14	24091119	24087067	0.24	24100525	0.1	24094003	0.39	24094003	0.24	24094003	0.17
chr14	24097390	24097389	0.54	24097389	0.81	24097389	0.91	24097389	0.79	24097389	0.72
chr14	24097591	24095475	0.48	24097564	0.43	24097340	0.66	24097564	0.62	24097340	0.44
chr14	24097959	24097958	0.55	24097958	0.53	24097958	0.5	24097958	0.67	24053729	0.67
chr14	24102652	24102651	0.92	24089059	1.0	24102651	0.85	24102651	1.0	24102651	0.25
chr14	24104329	24104328	1.0	24104328	1.0	24104328	0.76	24083874	0.67	24104328	0.5
chr14	24104474	24104473	0.78	24104473	0.87	24104473	0.99	24104473	0.76	24104473	0.84
chr14	24108499	24108498	0.48	24108498	1.0	24108498	0.64	24108498	1.0	NA	NA
chr14	24110120	24110119	0.9	NA	NA	24074459	0.12	NA	NA	24110119	1.0
chr14	24111147	24111146	1.0	24096752	1.0	NA	NA	NA	NA	NA	NA
chr14	24111538	24111537	0.95	24111537	0.99	24105708	0.99	24111537	0.98	24105708	1.0
chr14	24113379	24113378	0.97	24113378	0.79	24113378	0.83	24113378	0.4	24113378	0.3
chr14	24122158	24122157	0.96	24122157	0.94	24122683	0.99	24124771	0.96	24122157	0.97
chr14	24126377	24122157	0.45	24126376	0.83	24126376	0.98	24122157	0.66	24126376	0.61
chr14	24126891	24125524	0.95	24122709	0.99	24124771	0.96	24122709	0.99	24120261	0.99
chr14	24127833	24127832	0.91	24127832	0.57	24127832	0.51	24127832	0.63	24127832	0.61
chr14	24128502	24128506	1.0	NA	NA	NA	NA	NA	NA	NA	NA
chr14	24128971	24122157	0.81	24122683	0.95	24128989	0.88	24128989	0.61	24120252	0.9
chr14	24130057	24083030	0.14	24166542	0.09	NA	NA	NA	NA	24170231	0.12
chr14	24133581	24133580	0.41	24140196	0.64	24133580	0.92	24133580	0.56	24133580	0.85
chr14	24133749	24108203	0.33	24176070	0.01	NA	NA	NA	NA	NA	NA
chr14	24133824	24133823	0.74	24133823	0.5	24133823	0.83	24133823	1.0	24133823	1.0
chr14	24134035	24134120	1.0	24134120	1.0	24134120	0.94	24134120	0.98	24134120	0.98
chr14	24135105	24132109	0.19	24146226	0.79	24130663	0.76	24146226	0.7	24146226	0.71
chr14	24135177	24135191	0.4	24135191	0.76	24135191	0.62	24135191	0.65	24135191	0.68
chr14	24140146	24140146	0.72	24140146	0.84	24139938	0.97	24139938	0.87	24140146	0.94
chr14	24140594	24140593	0.92	24140593	0.69	24140593	0.56	24140593	0.85	24122362	0.33
chr14	24142702	24142701	0.56	24118471	0.87	24142701	0.93	24095039	0.5	24142701	0.9
chr14	24148967	24148966	1.0	NA	NA	24148961	1.0	NA	NA	NA	NA
chr14	24152410	24152938	0.66	24152938	1.0	24152938	1.0	24152938	0.97	24154982	0.98
chr14	24153081	24153080	0.96	24153080	1.0	24153080	0.75	24153080	0.74	24153080	1.0
chr14	24153905	24189227	0.5	NA	NA	NA	NA	NA	NA	NA	NA
chr14	24154162	24154161	1.0	24154161	0.67	24154161	1.0	NA	NA	24154161	0.9
chr14	24158465	24145312	0.07	NA	NA	NA	NA	NA	NA	NA	NA
chr14	24159512	24159524	1.0	NA	NA	24159032	0.5	NA	NA	NA	NA
chr14	24159585	24149650	0.73	24159584	0.94	24168933	0.91	24159584	0.86	24159584	0.74
chr14	24161933	24161932	0.6	24161932	1.0	24159584	0.76	24161932	0.82	24161932	1.0
chr14	24162798	24162797	0.71	24162797	0.86	24162797	0.76	24162797	1.0	24162797	1.0
chr14	24166381	24166380	0.94	24166380	0.99	24166380	0.94	24166380	1.0	24166380	0.99
chr14	24168319	24168318	0.95	24168318	0.97	24168318	1.0	24168318	0.95	24168318	0.99
chr14	24168470	24130283	0.4	24168468	1.0	24168469	0.5	24168468	0.56	24168468	0.76
chr14	24169083	24169082	0.97	24169082	1.0	24169082	1.0	24169082	0.8	24163786	1.0
chr14	24169543	24169542	0.92	24149041	0.82	24152641	0.97	24161141	0.97	NA	NA
chr14	24169834	24169849	0.35	24169849	0.94	24169849	0.79	24169849	0.89	24169849	0.95
chr14	24171215	24171214	0.26	24180841	0.86	24152238	0.35	24180841	0.73	24152409	0.91
chr14	24173853	24173850	0.96	24219301	0.12	NA	NA	24173864	0.25	NA	NA
chr14	24175007	24175006	0.81	24175006	0.93	24174573	0.78	24175006	0.91	24175006	0.98
chr14	24176071	24176070	0.94	24176070	0.99	24176070	0.79	24176070	0.99	24176070	0.97
chr14	24177779	24177778	0.95	24149041	0.56	24177778	1.0	24177778	0.8	24177778	0.6
chr14	24179920	24229282	0.02	NA	NA	NA	NA	NA	NA	NA	NA
chr14	24191815	24191814	0.85	24191814	1.0	NA	NA	NA	NA	24191814	0.6
chr14	24197448	24197447	1.0	24208106	0.5	24197447	0.68	NA	NA	NA	NA
chr14	24199520	24199534	0.43	24199517	0.52	24199534	0.82	24199517	0.44	24199534	0.79
chr14	24200180	24200179	1.0	24200179	0.33	24200179	1.0	24200179	1.0	24200179	1.0
chr14	24204055	24195801	0.49	24201364	0.93	24201364	0.93	24201364	0.93	24201364	0.92
chr14	24208853	24208852	0.22	24208852	0.5	24211115	0.25	24243891	0.36	24208852	0.62
chr14	24212555	24191022	0.34	24232499	0.53	24213919	0.52	24232499	0.43	24213631	0.53
chr14	24212723	24212722	0.44	24206363	0.72	24212722	0.73	24206363	0.66	24206363	0.75
chr14	24214942	24214941	0.64	24214941	0.92	24225483	0.87	24225171	0.62	24214941	0.92
chr14	24217275	24217274	0.88	24217274	0.89	24217274	0.82	24217274	0.74	24217274	0.81
chr14	24219302	24219301	0.96	24219301	0.51	24219301	0.65	24219301	0.86	24219301	0.97
chr14	24221288	24221287	0.7	24221287	0.65	24245071	0.78	24178620	0.38	24221287	0.9
chr14	24221593	24221592	1.0	NA	NA	NA	NA	24206337	1.0	NA	NA
chr14	24223542	24223541	0.8	24223541	0.25	24223541	0.89	24223541	1.0	24223541	0.73
chr14	24223727	24223726	0.76	24223726	0.75	24223726	0.93	24223726	0.88	24223726	0.91
chr14	24223740	24223726	0.76	24223726	0.72	24223726	0.94	24223726	0.88	24223726	1.0
chr14	24225172	24220195	0.58	24225483	0.68	24225483	0.86	24225483	0.57	24225483	0.77
chr14	24228787	24215987	0.99	24271682	0.14	24274906	0.01	NA	NA	NA	NA
chr14	24229222	24229210	0.64	NA	NA	NA	NA	NA	NA	NA	NA
chr14	24230617	24230662	0.87	24230616	0.1	24230616	0.25	24230616	0.6	24197428	0.13
chr14	24241614	24241613	0.63	24241613	0.76	24241613	0.64	24243052	0.52	24241613	0.86
chr14	24244156	24244155	0.86	24244155	0.92	24211928	0.89	24246782	0.78	24244155	0.9
chr14	24244438	24244437	0.89	24244437	0.92	24244437	1.0	24244437	0.85	24244437	1.0
chr14	24244878	24240770	0.89	24290076	0.77	24244877	0.88	24240770	0.66	24244877	0.78
chr14	24245290	24245289	1.0	24225171	0.06	24245289	0.5	24245289	1.0	24245289	1.0
chr14	24246076	24240227	0.5	NA	NA	NA	NA	NA	NA	NA	NA
chr14	24246401	24246825	0.66	24246405	0.97	24246405	0.84	24214842	0.91	24246825	0.94
chr14	24247256	24247255	0.97	24247255	0.89	24247255	1.0	24247255	0.86	24247255	0.97
chr14	24247391	24248585	0.58	24245058	0.8	24247390	0.84	24248585	0.75	24248585	0.76
chr14	24250148	24250334	0.4	24246825	0.79	24217440	0.61	24214842	0.69	24250334	0.79
chr14	24250207	24250206	0.69	NA	NA	24250206	1.0	24241845	1.0	NA	NA
chr14	24253431	24253464	0.4	24253480	0.55	24253446	0.33	24221987	0.75	24221846	0.87
chr14	24253481	24253464	0.65	24253480	0.99	24253464	1.0	24221987	0.75	24221987	1.0
chr14	24273177	24273176	0.58	24269837	0.85	24273176	0.89	24271557	0.78	24278907	0.46
chr14	24274613	24274612	0.9	24274612	1.0	24274612	0.51	24274612	0.98	24274612	0.99
chr14	24276377	24276376	0.76	24276376	0.73	24276376	0.91	24276376	0.9	24276376	0.94
chr14	24283435	24283434	0.81	24283434	0.67	24283434	0.54	24283434	0.78	24282118	0.85
chr14	24285984	24290113	0.9	24290113	0.97	24290113	0.95	24290113	0.96	24290113	0.97
chr14	24286566	24286586	0.96	NA	NA	NA	NA	24250148	0.5	NA	NA
chr14	24288355	24288354	0.48	24288354	1.0	NA	NA	NA	NA	NA	NA
chr14	24288837	24288836	1.0	NA	NA	NA	NA	NA	NA	24288836	1.0
chr14	24288981	24288980	1.0	NA	NA	24288980	0.92	NA	NA	24288980	1.0
chr14	24293573	24295857	0.96	24300643	0.88	24293016	1.0	24286301	0.91	24300643	0.93
chr14	24294589	24285983	0.73	24293016	0.88	24293016	0.73	24286102	0.83	24294589	0.82
chr14	24298055	24331470	0.5	24306318	0.85	24266479	1.0	NA	NA	24342157	0.01
chr14	24298579	24266150	0.3	NA	NA	NA	NA	NA	NA	NA	NA
chr14	24300643	24300643	0.59	24299741	0.78	24297936	0.82	24299741	0.69	24297936	0.76
chr14	24303387	24307138	0.66	24303386	0.79	24301931	0.6	24301931	0.48	24303386	0.75
chr14	24313582	24308205	0.94	24301931	1.0	24302637	0.93	24302050	0.99	24301931	0.87
chr14	24316788	24316787	0.44	24316787	0.23	24316787	0.49	24276977	0.52	24314475	0.28
chr14	24321093	24321092	0.63	24321092	0.97	24321092	0.92	24321092	0.93	24321092	0.93
chr14	24321249	24321259	0.87	24321259	0.8	24321256	0.73	24321259	0.81	24321256	0.67
chr14	24321498	24321497	1.0	24321497	0.37	24321497	0.76	24321497	0.3	24321497	0.47
chr14	24324700	24324699	0.8	24324699	0.44	24324893	0.5	24298619	0.4	24298619	0.82
chr14	24326571	24326571	0.28	24326782	0.28	24326571	0.39	24325909	0.42	24325909	0.26
chr14	24326897	24326656	0.68	24326656	0.7	24326379	0.64	24326656	0.81	24326656	0.68
chr14	24332238	24332237	0.87	24332237	0.95	24332237	0.98	24332237	1.0	24332237	1.0
chr14	24333388	24333387	0.84	24333387	0.9	24333387	1.0	24333387	0.94	24333387	1.0
chr14	24342158	24341207	0.43	24342157	0.53	24343693	0.98	24341207	0.57	24340443	0.83
chr14	24344438	24344438	0.7	24345915	0.93	24345915	0.93	24345915	0.89	24346786	0.88
chr14	24345797	24345796	0.92	24345649	0.86	24341692	1.0	24345649	0.9	24345649	0.97
chr14	24346454	24324613	0.01	NA	NA	NA	NA	NA	NA	NA	NA
chr14	24348221	24348220	0.79	24348220	0.89	24348220	0.95	24348220	0.84	24348220	0.92
chr14	24349197	24356966	0.63	24350027	0.54	24355802	0.92	24351845	0.42	24348220	0.6
chr14	24353517	24353516	0.83	24353601	0.98	24353601	0.97	24353516	0.91	24353601	0.93
chr14	24354797	24354799	0.97	24354964	0.97	24354814	0.49	24354744	0.72	24354964	0.96
chr14	24358085	24394522	0.15	24315849	0.25	NA	NA	NA	NA	NA	NA
chr14	24359125	24360413	0.5	NA	NA	NA	NA	NA	NA	NA	NA
chr14	24360414	24360413	0.62	24360413	0.85	24360413	0.75	24360413	0.86	24360413	0.86
chr14	24364177	24364176	0.59	NA	NA	24364176	1.0	24327368	1.0	NA	NA
chr14	24366776	24357850	0.01	NA	NA	NA	NA	NA	NA	NA	NA
chr14	24367993	24367992	0.94	24367992	1.0	24376196	0.94	24367992	0.95	24367992	0.97
chr14	24368637	24342035	0.5	NA	NA	NA	NA	NA	NA	NA	NA
chr14	24369696	24369695	1.0	24369695	0.91	NA	NA	24369695	1.0	24369695	0.88
chr14	24379664	24379707	0.98	24379707	1.0	24379707	1.0	24374848	0.98	24379707	1.0
chr14	24384846	24384869	0.93	24384869	0.97	24384869	1.0	24384869	0.99	24384869	0.96
chr14	24384870	24384869	0.94	24384869	0.93	24384869	0.98	24384869	0.96	24384869	0.95
chr14	24386588	24386607	0.79	24386607	0.84	24386607	0.84	24386607	0.8	24386607	0.88
chr14	24387312	24387311	0.99	24378529	0.97	24337646	1.0	24387311	1.0	24354672	1.0
chr14	24389897	24389896	0.68	24389896	0.97	24389896	0.99	24389896	0.89	24389896	0.99
chr14	24391027	24400555	0.04	NA	NA	NA	NA	NA	NA	NA	NA
chr14	24392065	24392064	0.81	24392064	0.78	24392064	0.98	24392064	0.89	24392064	0.4
chr14	24393013	24395593	0.45	24395593	0.7	24394506	0.79	24394506	0.53	24393018	0.43
chr14	24393017	24395593	0.46	24395593	0.69	24394506	0.78	24394506	0.53	24393018	0.43
chr14	24393128	24357556	0.5	NA	NA	24393127	1.0	NA	NA	NA	NA
chr14	24393499	24394506	0.45	24393498	0.86	24393531	0.64	24394466	0.6	24394307	0.55
chr14	24394507	24394506	0.6	24394506	0.85	24394506	0.74	24394506	0.6	24394506	0.47
chr14	24400519	24358147	0.5	NA	NA	NA	NA	NA	NA	NA	NA
chr14	24404995	24405541	0.75	24405038	0.82	24405253	0.89	24405541	0.64	24405038	0.37
chr14	24406202	24404379	0.36	24413167	0.46	24406201	0.53	24406201	0.3	24404820	0.37
chr14	24410866	24452188	0.1	24410865	0.83	24408683	0.08	24410865	1.0	24410865	1.0
chr14	24419937	24419937	0.78	24419937	0.98	24419937	0.91	24419937	0.96	24419937	0.99
chr14	24427214	24427213	1.0	NA	NA	NA	NA	24427213	1.0	NA	NA
chr14	24439186	24439185	0.93	NA	NA	NA	NA	24454474	0.33	NA	NA
chr14	24443286	24444923	0.95	24439866	1.0	24441004	0.99	24438082	0.99	24441640	0.98
chr14	24459664	24460112	0.38	24459663	0.36	24436327	0.37	24459663	0.35	24459663	0.39
chr14	24462386	24462663	0.98	24462852	0.97	24462449	0.99	24462663	0.98	24462663	0.98
chr14	24463197	24463196	0.66	24461986	1.0	24463196	0.99	24463196	0.85	24463196	0.89
chr14	24465164	24465163	0.53	24463157	0.96	24463157	0.99	24485925	0.96	24463157	0.99
chr14	24465336	24465335	0.74	24465335	0.97	24465335	0.99	24465335	0.94	24461986	0.99
chr14	24466542	24470461	0.6	24479109	0.69	24466834	0.52	24473929	0.56	24469802	0.7
chr14	24468121	24468149	0.79	24481954	1.0	24466834	0.92	24461670	0.73	24461670	0.81
chr14	24468150	24468149	0.97	NA	NA	NA	NA	24434428	1.0	24468149	0.67
chr14	24485160	24497177	0.73	24485174	0.33	24485159	0.53	24504419	0.67	24485159	0.67
chr14	24490318	24451519	1.0	24471338	0.5	24471338	1.0	24471338	0.56	24471338	1.0
chr14	24491955	24531606	0.67	NA	NA	NA	NA	NA	NA	NA	NA
chr14	24497557	24497177	0.97	24497573	1.0	24497573	0.87	24485932	0.91	24497573	1.0
chr14	24497608	24497629	0.99	24479109	1.0	24497629	0.82	24469802	1.0	24497629	1.0
chr14	24500135	24497177	0.97	24500144	1.0	24500144	0.79	24485932	0.91	NA	NA
chr14	24516301	24515994	0.53	24521117	0.8	24531753	0.77	24521117	0.64	24521117	0.79
chr14	24516795	24515994	0.8	24517982	0.86	24515994	0.97	24517982	0.86	24536553	0.85
chr14	24522171	24521778	0.87	24522170	0.83	24522170	0.73	24522170	0.76	24518918	0.81
chr14	24537772	24516972	0.78	24537771	0.61	NA	NA	24537771	0.37	24517274	0.75
chr14	24542296	24494028	0.33	24542295	0.7	24523142	0.44	24542295	0.91	24542596	0.63
chr14	24545294	24545293	0.59	24545293	0.94	NA	NA	24545293	0.78	24545293	0.38
chr14	24546479	24538991	0.78	24538991	1.0	24553132	0.95	24536553	0.93	24542909	0.99
chr14	24551700	24517435	0.36	24538511	0.71	24551699	0.75	24551699	0.76	24538511	0.71
chr14	24554874	24597294	0.21	NA	NA	NA	NA	NA	NA	NA	NA
chr14	24555892	24593538	0.22	NA	NA	24555891	1.0	24516302	0.0	24520749	1.0
chr14	24556302	24557574	0.5	24576383	0.58	24536898	0.76	24550209	0.53	24536898	0.48
chr14	24559251	24559250	0.95	24559250	0.95	NA	NA	24559250	0.9	24547213	1.0
chr14	24567856	24567855	0.9	24567855	0.67	24567855	1.0	24567855	0.57	24536309	1.0
chr14	24570973	24570970	0.94	24538716	0.57	NA	NA	24570968	0.37	24543501	0.2
chr14	24573011	24573010	1.0	24620492	0.33	24528782	0.54	24573010	0.38	24528782	1.0
chr14	24581483	24581499	0.86	24581499	0.96	24581499	0.91	24581499	0.94	24581499	0.77
chr14	24582704	24582703	1.0	24584250	0.99	24584250	0.95	24586452	0.98	24584250	0.93
chr14	24582912	24582911	0.99	24598038	1.0	24582905	0.67	24582911	0.99	24582911	1.0
chr14	24583196	24583195	0.96	24583195	0.98	24583195	0.99	24583195	1.0	24583195	1.0
chr14	24591475	24591474	0.91	24591474	0.91	24562392	1.0	24591474	0.9	24591474	0.83
chr14	24593826	24600630	0.6	24587718	0.84	24582867	0.87	24587718	0.76	24582905	0.69
chr14	24594813	24594817	0.64	24581498	0.99	24581889	0.96	24581889	0.97	24581889	0.97
chr14	24596313	24551200	0.16	NA	NA	NA	NA	24551200	0.5	NA	NA
chr14	24599890	24599889	0.79	24583298	0.98	24583298	0.87	24599889	0.89	24583298	0.86
chr14	24599989	24599988	0.98	24599988	0.98	24599988	0.89	24599988	0.97	24599988	0.84
chr14	24602519	24602519	0.57	24602519	0.85	24602519	0.97	24602519	0.91	24602519	0.82
chr14	24604047	24604056	1.0	24604056	1.0	24604056	1.0	24604056	1.0	24604056	0.92
chr14	24608063	24654161	0.2	NA	NA	NA	NA	NA	NA	NA	NA
chr14	24610853	24614464	0.96	24585509	0.8	NA	NA	24614346	0.96	NA	NA
chr14	24620487	24628700	0.8	24585509	0.33	24620492	0.4	24622001	0.81	24620253	0.76
chr14	24623761	24622507	0.01	NA	NA	NA	NA	NA	NA	NA	NA
chr14	24627264	24627263	0.92	24627263	0.91	24627263	0.94	24627263	0.93	24627263	0.85
chr14	24639665	24640555	0.84	24638040	0.91	24638040	0.88	24638891	0.89	24638040	0.89
chr14	24642609	24642608	0.89	24638462	0.97	24638462	0.94	24642608	0.94	24637432	0.96
chr14	24653369	24654335	0.59	24653920	0.91	24653920	0.84	24654335	0.87	24653920	0.84
chr14	24653873	24651176	0.69	24653872	0.91	24651176	0.92	24651176	0.86	24651176	0.96
chr14	24659939	24659942	0.67	24659942	0.74	24659942	0.8	24659942	0.78	24659942	0.74
chr14	24666366	24666361	0.89	24666365	0.96	24666361	0.94	24666365	0.98	24669093	0.85
chr14	24667310	24667314	0.58	NA	NA	NA	NA	24667314	1.0	24667314	1.0
chr14	24676608	24680006	0.06	NA	NA	NA	NA	NA	NA	NA	NA
chr14	24676870	24676869	1.0	NA	NA	NA	NA	NA	NA	NA	NA
chr14	24686210	24686209	0.55	24686209	0.66	24686209	0.95	24686209	0.58	24686209	0.65
chr14	24686815	24686814	1.0	24685245	0.43	24719590	0.33	24686814	1.0	24686814	0.91
chr14	24692506	24699239	0.33	NA	NA	NA	NA	NA	NA	24692542	1.0
chr14	24692682	24692702	0.98	24672679	0.99	24690281	0.99	24692702	1.0	24692702	1.0
chr14	24698833	24698857	0.34	24698832	0.81	24698832	0.94	24698832	0.83	24698832	0.82
chr14	24698858	24698857	0.52	24698857	0.88	24698857	0.79	24698857	0.54	24698857	0.35
chr14	24700410	24696561	1.0	NA	NA	NA	NA	NA	NA	NA	NA
chr14	24701756	24701755	0.66	24701755	0.92	24701755	0.97	24701755	0.67	24657349	1.0
chr14	24708409	24708408	0.48	24708408	0.97	24708408	1.0	24708408	1.0	24708408	0.97
chr14	24708925	24701738	0.54	24701738	0.55	24708420	0.85	24708420	0.62	24708924	0.78
chr14	24711835	24717801	0.27	24711834	0.32	24713061	0.7	24717801	0.5	24717801	0.49
chr14	24711884	24723683	1.0	NA	NA	NA	NA	NA	NA	NA	NA
chr14	24745914	24745913	0.73	24745913	0.54	24745913	0.98	24746273	0.58	24745913	0.81
chr14	24746469	24749453	0.83	24746468	0.96	24746468	0.97	24746468	0.9	24748876	0.89
chr14	24746656	24746655	1.0	24708876	1.0	24746655	0.6	NA	NA	24715644	0.49
chr14	24748254	24741731	0.75	24748253	0.94	24748253	0.97	24748253	0.99	24748253	1.0
chr14	24753786	24753785	0.38	24753785	0.49	24753785	0.56	24753785	0.4	24753785	0.55
chr14	24758149	24745242	1.0	NA	NA	NA	NA	NA	NA	NA	NA
chr14	24761504	24763442	0.4	24754425	0.84	24761503	0.69	24761271	0.79	24761503	0.77
chr14	24767601	24767600	0.57	24767600	0.82	24764387	0.82	24767600	0.84	24767600	0.84
chr14	24782589	24767600	0.25	NA	NA	NA	NA	NA	NA	24812086	0.17
chr14	24786753	24786752	0.43	24786752	0.57	24786752	0.56	24777347	0.38	24786752	0.64
chr14	24798287	24797928	0.76	24797928	0.75	24797928	0.83	24798561	0.7	24797928	0.79
chr14	24798784	24795456	0.95	24797522	0.91	24797522	0.86	24795456	0.87	24799131	0.89
chr14	24799790	24797522	0.98	24799797	1.0	24797522	0.99	24797522	1.0	24795456	0.99
chr14	24807959	24807451	0.43	24816116	0.74	24805523	0.89	24805523	0.67	24805523	0.71
chr14	24810865	24826345	0.2	24839493	0.2	24812013	0.31	24839493	0.26	24812013	0.26
chr14	24812087	24812086	0.93	24812086	1.0	24817805	0.94	24812086	0.99	24817805	0.95
chr14	24827201	24802688	0.07	NA	NA	NA	NA	NA	NA	NA	NA
chr14	24828032	24828031	0.84	24828031	0.53	24828031	0.94	24828031	0.47	24828031	0.78
chr14	24829685	24829684	0.98	24829684	0.96	24829684	0.94	24829684	0.91	24829684	0.93
chr14	24838684	24839181	0.99	24839181	0.97	24838683	1.0	24805051	1.0	24805051	1.0
chr14	24840841	24840840	0.96	24833752	0.96	24839143	0.93	24840840	0.88	24833752	0.97
chr14	24845016	24845015	0.97	24845015	1.0	24845015	0.97	24845015	0.97	24845015	0.98
chr14	24851240	24851239	0.72	24851239	0.9	24852001	0.99	24851239	0.96	24851239	0.98
chr14	24856715	24854712	0.96	24854712	0.98	24856714	1.0	24854712	1.0	24856714	1.0
chr14	24873295	24873294	0.87	24873294	0.99	24873294	1.0	24873294	0.96	24873294	1.0
chr14	24880276	24870184	0.02	NA	NA	NA	NA	NA	NA	NA	NA
chr14	24881121	24881120	0.81	24881120	0.84	24881120	0.41	24881120	0.91	24881120	0.5
chr14	24884511	24888721	0.5	NA	NA	24882001	0.03	NA	NA	24865434	1.0
chr14	24888722	24888721	0.95	24888721	0.98	24888721	0.4	24888721	0.92	24888721	0.9
chr14	24889296	24889316	0.97	24889316	1.0	24889316	0.98	24889316	1.0	24889316	1.0
chr14	24889560	24889614	0.92	24889316	0.92	24889316	1.0	24889575	0.95	24889316	0.97
chr14	24892201	24892201	0.96	24892201	0.99	24892201	0.98	24892201	0.99	24892201	0.97
chr14	24894892	24894809	0.94	24892774	0.83	24892710	0.84	24894262	0.86	24892774	0.75
chr14	24896307	24892774	1.0	24895468	0.99	24894613	0.98	24896299	1.0	24892774	1.0
chr14	24903233	24909725	0.67	NA	NA	24888721	0.5	24907967	1.0	24865434	0.89
chr14	24907782	24907791	0.5	NA	NA	24907791	1.0	24913089	0.05	NA	NA
chr14	24909726	24909725	0.77	NA	NA	24909725	0.33	24932179	0.0	24911375	0.67
chr14	24911366	24911375	0.92	24868110	0.67	24911375	0.56	24911375	0.82	24903286	0.83
chr14	24912442	24906618	0.65	24909067	0.56	24915348	0.63	24906618	0.51	24906618	0.56
chr14	24913491	24908164	0.86	24913495	1.0	24913495	0.44	NA	NA	24913495	1.0
chr14	24918452	24919621	0.86	24926356	0.48	24926356	0.43	24917459	0.4	24926356	0.41
chr14	24919435	24919440	0.98	24919440	0.83	24919440	0.94	24918252	0.84	24919440	0.96
chr14	24919529	24918793	0.54	24919528	0.45	24919528	0.88	24919528	0.4	24919528	0.65
chr14	24928383	24928392	0.91	24925452	1.0	24926962	1.0	24928392	0.96	24928382	0.95
chr14	24937617	24933205	0.87	24932828	0.96	24936329	0.97	24932828	0.96	24932828	0.84
chr14	24938596	24938595	0.53	24920583	0.5	24938595	0.86	24938595	0.36	24896197	0.57
chr14	24939462	24939461	0.95	24939461	0.9	24939461	0.97	24939461	0.93	24939461	0.96
chr14	24945571	24911261	1.0	24928392	0.5	NA	NA	NA	NA	NA	NA
chr14	24948356	24946581	1.0	24948356	0.97	24947229	1.0	24948356	1.0	24948356	0.97
chr14	24952024	24902507	0.02	NA	NA	NA	NA	NA	NA	NA	NA
chr14	24956997	24938007	0.01	NA	NA	NA	NA	NA	NA	NA	NA
chr14	24961446	24961451	0.85	24961451	0.84	24961451	0.49	24961451	0.85	24961451	0.75
chr14	24962288	24962287	0.27	24980020	0.46	24963664	0.68	24962287	0.38	24963970	0.6
chr14	24964647	24962910	0.26	24960818	0.84	24965034	0.83	24971585	0.68	24960818	0.79
chr14	24966390	24966389	0.72	24966389	0.8	24966389	0.86	24966389	0.8	24966389	0.86
chr14	24968170	24967153	0.83	24968170	0.4	24996864	0.63	24962910	0.66	24968170	0.73
chr14	24974105	24974104	0.89	24974104	0.82	24974104	1.0	24974104	0.87	24974104	0.93
chr14	24977381	25024568	0.02	NA	NA	24959872	1.0	NA	NA	24959872	1.0
chr14	24981279	24981278	1.0	24990419	0.97	24981675	0.96	24981278	1.0	24981675	0.91
chr14	24991174	24991173	1.0	24991173	1.0	24981787	0.98	24991173	0.97	24991173	0.94
chr14	24995012	24995431	0.64	24995011	0.68	25000362	0.85	25018884	0.45	24995011	0.81
chr14	25000067	25000066	0.75	25000066	0.6	25000066	0.83	25000066	1.0	24959872	0.67
chr14	25000363	25000362	0.8	24996795	0.8	25000362	0.82	25000362	0.73	25000362	0.95
chr14	25002772	25002771	0.97	25002771	1.0	25002771	1.0	25002771	0.99	25002507	1.0
chr14	25005808	25005807	0.65	25002877	0.99	25002877	1.0	25005807	0.87	25005807	0.91
chr14	25010771	25010770	0.73	NA	NA	25010770	0.34	24975170	1.0	NA	NA
chr14	25013094	25013474	0.5	NA	NA	NA	NA	NA	NA	NA	NA
chr14	25013466	24976829	0.38	25017764	0.47	25014752	0.73	25005243	0.26	25013466	0.55
chr14	25013739	25013738	0.88	25013738	0.94	25013738	0.67	25013738	0.92	25013738	0.91
chr14	25015801	25015396	0.74	25015396	0.89	25015800	0.54	25015396	0.8	25015800	0.71
chr14	25023309	25023308	1.0	NA	NA	NA	NA	NA	NA	25023308	1.0
chr14	25024309	25018318	0.8	25018318	0.96	25024308	0.71	25024308	0.92	25024308	0.89
chr14	25030921	25036202	0.11	25022121	0.03	25001471	0.17	NA	NA	25042026	0.02
chr14	25031718	25031717	0.53	25031717	0.91	25031717	0.78	25031717	0.92	25031717	0.89
chr14	25035153	25035152	0.62	25035152	0.78	24986585	0.57	24986585	0.36	25012165	0.98
chr14	25038069	25038242	0.9	25034103	0.75	24988815	0.98	25038242	0.58	25038068	1.0
chr14	25038823	25039324	0.5	25043051	0.05	NA	NA	25004806	1.0	25081197	0.02
chr14	25039709	25039708	0.77	25039708	0.75	25039708	0.44	25039708	0.37	25039708	0.25
chr14	25039874	25081220	0.2	NA	NA	25039873	1.0	NA	NA	NA	NA
chr14	25050494	25050493	0.82	25050493	0.4	25050493	0.44	25045610	0.53	25050493	0.67
chr14	25052435	25052434	0.97	25091277	0.03	25002507	1.0	25052434	1.0	25002507	1.0
chr14	25052629	25052628	0.67	25052628	0.62	25052628	0.94	25052628	0.55	25052628	0.75
chr14	25055594	25055593	0.88	NA	NA	25055593	1.0	25055593	1.0	25034311	0.33
chr14	25055708	25055707	0.53	25052570	0.87	25087295	0.74	25052570	0.67	25055707	0.7
chr14	25057676	25057675	0.73	NA	NA	NA	NA	NA	NA	NA	NA
chr14	25061149	25061148	0.85	25061148	0.64	25061148	0.61	25061148	0.7	25061148	0.67
chr14	25065411	25033849	1.0	NA	NA	25019009	1.0	NA	NA	25019009	0.67
chr14	25068936	25068935	0.4	25068935	0.69	25036582	1.0	25068935	0.56	25068935	0.44
chr14	25072080	25072079	0.92	25072079	0.93	25069123	0.91	25072079	0.87	25072277	0.91
chr14	25085810	25073886	0.63	25082351	0.78	25085594	0.79	25082351	0.61	25082351	0.76
chr14	25087935	25089586	0.28	25082464	0.38	25087934	0.35	25067364	0.32	25082464	0.39
chr14	25089976	25089966	0.94	25090270	0.96	25082145	0.94	25089966	0.99	25090270	0.95
chr14	25090852	25090851	0.86	25090851	0.68	25090851	0.94	25085809	0.55	25085809	0.66
chr14	25091608	25089115	0.98	25082199	0.94	25090982	0.84	25089115	0.99	25090982	1.0
chr14	25096021	25100991	0.47	25086387	0.77	25096022	0.74	25082894	0.61	25082145	0.66
chr14	25097124	25097151	0.98	25057205	1.0	25097151	0.5	25111848	0.96	25129925	0.14
chr14	25098210	25098209	0.92	25098209	0.87	25094403	0.7	25098209	1.0	25097431	0.93
chr14	25100881	25100880	0.71	25111137	0.87	25100880	0.41	25111137	0.82	25100880	0.86
chr14	25108355	25104645	0.9	25104645	0.63	25108354	0.68	25108354	0.7	25108354	0.7
chr14	25116105	25116169	0.77	25116169	0.98	25116104	0.98	25116169	0.86	25116169	0.93
chr14	25116694	25116169	0.7	25116693	0.55	25118653	0.77	25116693	0.56	25141381	0.38
chr14	25123335	25123334	0.41	25123334	0.49	25123334	0.34	25119884	0.69	25123633	0.6
chr14	25124163	25124162	0.49	25124162	0.63	25120246	0.71	25124162	0.56	25120246	0.71
chr14	25129790	25129789	0.97	25080492	1.0	25119442	0.67	25129789	1.0	NA	NA
chr14	25129912	25130033	0.44	25129814	0.28	25129814	0.36	25130033	0.33	25129814	0.34
chr14	25130128	25130137	0.87	25130137	1.0	NA	NA	NA	NA	25097151	1.0
chr14	25130646	25171289	0.5	NA	NA	NA	NA	NA	NA	NA	NA
chr14	25132453	25132408	0.98	25132408	1.0	25132408	0.95	25132452	1.0	25130647	1.0
chr14	25134797	25090504	1.0	NA	NA	NA	NA	25088010	1.0	NA	NA
chr14	25135037	25141671	0.78	25134785	0.89	25141381	0.63	25141671	0.92	25141381	0.88
chr14	25142111	25141665	0.75	25131081	0.9	25145610	0.8	25141665	0.88	25145610	0.9
chr14	25144544	25144543	0.99	25144543	0.99	25144543	1.0	25144543	0.99	25144543	0.97
chr14	25144907	25144906	0.96	25143287	0.86	25144906	0.94	25144906	0.59	25144906	0.95
chr14	25147426	25146491	0.34	25147436	0.71	25097819	0.33	25149032	0.76	25147436	0.96
chr14	25151946	25150249	0.32	25148597	0.67	25145004	0.54	25148597	0.68	25144543	0.62
chr14	25152244	25151949	0.25	25142381	0.67	25153192	0.72	25142381	0.52	25144543	0.54
chr14	25158418	25158417	0.94	25158417	0.97	25158417	0.95	25158417	0.94	25157205	0.96
chr14	25158673	25155810	0.54	25158679	0.87	25158679	0.96	25158679	0.95	25158679	0.91
chr14	25166624	25184183	0.47	25206954	0.69	25168252	0.62	25206954	0.7	25206954	0.67
chr14	25173137	25173136	0.97	25173136	0.9	NA	NA	25173136	1.0	25173136	1.0
chr14	25173204	25165829	0.99	25173216	1.0	NA	NA	25165829	1.0	NA	NA
chr14	25189549	25184692	1.0	25182892	1.0	25184692	0.98	25184692	1.0	25186572	1.0
chr14	25191441	25191440	0.96	25191440	0.98	25191440	1.0	25191440	0.96	25191440	0.94
chr14	25192656	25192655	1.0	NA	NA	NA	NA	NA	NA	NA	NA
chr14	25192926	25157181	0.64	25192925	0.76	25192925	0.69	25192925	0.8	25192925	0.76
chr14	25195429	25195428	0.97	25195428	0.79	25195428	0.67	25164149	1.0	25162933	0.08
chr14	25204185	25211905	0.74	25204184	0.92	25204184	0.97	25204184	0.88	25204184	0.93
chr14	25204224	25208897	0.57	25204223	0.91	25204223	0.88	25204223	0.82	25238292	0.93
chr14	25210564	25221290	0.6	25204084	0.99	25204084	0.96	25210563	0.88	25210563	0.97
chr14	25212149	25212148	0.32	25201534	0.58	25180047	0.58	25201534	0.67	25180047	0.59
chr14	25215562	25213347	1.0	NA	NA	NA	NA	25215561	0.25	25215561	1.0
chr14	25216487	25186869	0.5	25216486	1.0	NA	NA	25216486	1.0	25216486	0.56
chr14	25228295	25206492	0.33	NA	NA	NA	NA	NA	NA	NA	NA
chr14	25230397	25230396	0.98	25228875	0.99	25230396	0.97	25230396	0.98	25228875	0.93
chr14	25231774	25231773	0.68	25231773	0.97	25231773	1.0	25231773	1.0	25231773	0.95
chr14	25235166	25235165	0.81	25222613	0.89	25233311	0.91	25233311	0.87	25238292	0.92
chr14	25237326	25213065	0.52	25229001	0.74	25203474	0.85	25229001	0.81	25228875	0.75
chr14	25243227	25243236	0.95	25243236	0.67	25242145	0.59	25243236	0.72	25243236	0.65
chr14	25250334	25251841	0.51	25251841	0.63	25250344	0.68	25250344	0.65	25245926	0.56
chr14	25252859	25249428	0.98	25248985	1.0	25248570	0.99	25252024	0.99	25248570	1.0
chr14	25256313	25256312	0.82	25256312	0.97	25255797	1.0	25256312	0.98	25255797	0.98
chr14	25257455	25257454	0.52	25255713	0.57	25255797	0.77	25256039	0.43	25256223	0.6
chr14	25258689	25258693	0.78	25258693	0.81	25258693	0.78	25258693	0.83	25258693	0.93
chr14	25261196	25255797	0.76	25256938	0.89	25255797	0.96	25255797	0.87	25255797	0.95
chr14	25261369	25255797	0.66	25256516	0.91	25255797	0.99	25255797	0.83	25256223	0.96
chr14	25263435	25263439	0.86	25263439	0.98	25263439	0.96	25263439	0.94	25263439	0.99
chr14	25265036	25265558	0.93	25265035	0.98	25265035	0.99	25264096	0.89	25265558	0.96
chr14	25279716	25292873	0.41	25289073	0.69	25266898	0.85	25274628	0.59	25274628	0.83
chr14	25280199	25277279	0.97	25280199	1.0	25280199	1.0	25280199	0.99	25279654	0.98
chr14	25281083	25281093	0.29	25272354	0.79	25280199	0.8	25274681	0.67	25274681	0.76
chr14	25286950	25267351	0.67	25286970	0.64	NA	NA	25286970	0.64	25283976	1.0
chr14	25287810	25273485	0.79	NA	NA	NA	NA	25330144	0.03	25275922	0.81
chr14	25292874	25292873	0.99	25283956	0.93	25292873	0.97	25292873	0.92	25292873	1.0
chr14	25293238	25293237	0.98	25293237	1.0	25293237	1.0	25293237	1.0	25293237	0.96
chr14	25295059	25295086	0.41	25290740	0.52	25290740	0.76	25295086	0.51	25299614	0.65
chr14	25296961	25299435	0.9	25291797	0.93	25296581	0.88	25293084	0.88	25293084	0.84
chr14	25306129	25306137	0.76	25305927	0.91	25306128	0.94	25306128	0.63	25306128	0.98
chr14	25307465	25306952	0.71	25290855	0.83	25296377	0.77	25295353	0.85	25304253	0.79
chr14	25310313	25310312	0.84	25310312	0.67	25308760	0.67	25310312	0.55	25308760	0.33
chr14	25313070	25307251	0.83	25304455	0.93	25290740	0.89	25313069	0.83	25313069	0.92
chr14	25323170	25322824	0.8	25325410	0.49	25323169	0.41	25285454	0.46	25325410	0.66
chr14	25326203	25326202	0.72	25346445	0.91	25322749	0.93	25326202	0.9	25322749	0.92
chr14	25334053	25324074	0.5	25334052	0.74	25284819	0.89	25334052	0.56	25334052	0.44
chr14	25336142	25334626	0.95	25334626	0.99	25322749	0.97	25336142	0.99	25336145	0.96
chr14	25337304	25326411	0.33	NA	NA	NA	NA	NA	NA	NA	NA
chr14	25337349	25337348	0.91	25290492	0.01	NA	NA	NA	NA	25337348	1.0
chr14	25341442	25340028	0.88	25301165	0.95	25294093	1.0	25336001	0.94	NA	NA
chr14	25342487	25342486	0.96	25342486	0.65	25342486	1.0	25336001	0.52	25342486	0.91
chr14	25348121	25343732	0.15	25348120	0.42	25325410	0.33	25348120	0.48	25348120	0.39
chr14	25354062	25327736	1.0	NA	NA	NA	NA	NA	NA	NA	NA
chr14	25358207	25357035	0.96	25323424	0.99	25353713	0.98	25357035	1.0	25348550	1.0
chr14	25373304	25373303	1.0	25373303	1.0	NA	NA	25373303	0.97	NA	NA
chr14	25381963	25386854	1.0	25332767	1.0	NA	NA	25332767	1.0	NA	NA
chr14	25387979	25376224	0.86	NA	NA	25387983	1.0	25368640	1.0	25365635	1.0
chr14	25391433	25391432	0.25	25355189	0.33	NA	NA	NA	NA	NA	NA
chr14	25391480	25389931	0.88	25343642	1.0	25341602	1.0	25389931	0.84	25391479	1.0
chr14	25391801	25388546	0.81	NA	NA	NA	NA	25348056	1.0	NA	NA
chr14	25393485	25393484	0.96	NA	NA	NA	NA	25393484	1.0	NA	NA
chr14	25393724	25386854	0.64	25343735	1.0	25385941	1.0	25352518	0.87	NA	NA
chr14	25394630	25389931	0.99	25345942	1.0	NA	NA	25389931	1.0	NA	NA
chr14	25417505	25423658	0.37	25426768	0.67	25417504	0.89	25426768	0.51	25426768	0.42
chr14	25417938	25417937	0.87	25417937	0.86	25417127	1.0	25417937	0.73	25416934	0.88
chr14	25419653	25417177	1.0	NA	NA	NA	NA	NA	NA	NA	NA
chr14	25419751	25463119	0.11	NA	NA	NA	NA	NA	NA	NA	NA
chr14	25434331	25434330	0.99	25432833	0.95	25412185	1.0	25423218	0.99	25422860	0.98
chr14	25437019	25460845	0.13	25437027	0.04	25437018	0.83	25437027	0.71	NA	NA
chr14	25438509	25438905	0.58	25440407	0.61	25438508	0.77	25423218	0.45	25427674	0.67
chr14	25441975	25440910	0.78	25417531	0.34	25441974	0.72	25417531	0.51	25441974	0.5
chr14	25442410	25442411	0.45	25417127	0.75	25442411	0.71	25417127	0.67	25410544	0.71
chr14	25459599	25460807	0.91	25459598	0.8	25459598	0.98	25460807	0.86	25459598	1.0
chr14	25462199	25462198	1.0	25461782	1.0	25462198	1.0	25458626	0.99	25461782	1.0
chr14	25465814	25465813	0.55	25465813	0.79	25465813	0.76	25465813	0.83	25465813	0.89
chr14	25470881	25466912	0.67	25475620	0.34	25466912	0.54	25464616	0.45	25466912	0.34
chr14	25479624	25478575	0.46	25479623	0.43	25478417	0.6	25478575	0.31	25478575	0.59
chr14	25482930	25487086	0.81	25487086	0.98	25481342	0.85	25487086	0.89	25487086	0.95
chr14	25484311	25484310	0.9	25443039	1.0	25456161	0.93	25478723	0.31	NA	NA
chr14	25484327	25484310	0.88	25443039	0.25	25456161	0.61	25478723	0.28	25486410	0.13
chr14	25489320	25488294	1.0	25489317	1.0	NA	NA	25480624	1.0	NA	NA
chr14	25493315	25491530	0.42	25491282	0.76	25493309	0.65	25491282	0.57	25493309	0.68
chr14	25502467	25502466	0.85	25502892	0.76	25502466	0.81	25502466	0.81	25501455	0.76
chr14	25512965	25512964	1.0	NA	NA	25527986	0.01	25475619	0.33	NA	NA
chr14	25520539	25519660	0.54	25520538	0.82	25520538	0.56	25520538	0.59	25520538	0.86
chr14	25521568	25521567	0.83	25520801	0.97	25521567	0.96	25521567	0.99	25521567	0.94
chr14	25523802	25526246	0.79	25474256	0.62	25482230	0.79	25526246	0.81	25523406	0.87
chr14	25529632	25529631	0.96	25529631	1.0	25529631	0.99	25542004	1.0	25529631	0.89
chr14	25529744	25533576	0.44	25552295	0.7	25529743	0.8	25529743	0.41	25529743	0.68
chr14	25530386	25530385	0.94	NA	NA	NA	NA	NA	NA	25493314	0.01
chr14	25544445	25544451	0.91	25544451	0.99	25538165	0.89	25544451	1.0	25538165	1.0
chr14	25560991	25560990	0.84	25560990	0.75	25560990	0.68	25560990	0.95	25560990	0.67
chr14	25562336	25562335	1.0	NA	NA	NA	NA	25562335	1.0	25562335	1.0
chr14	25562662	25562661	0.91	25558610	0.96	25559729	0.99	25562661	0.98	25558610	0.99
chr14	25563653	25561910	0.9	25558610	0.97	25559729	0.98	25554408	0.95	25558610	0.99
chr14	25568444	25568598	0.79	25564500	0.95	25568023	0.99	25568598	0.96	25553484	0.99
chr14	25594441	25549794	0.48	25597662	0.95	25594440	0.94	25594440	0.86	25594440	0.96
chr14	25602899	25553679	0.44	NA	NA	NA	NA	25605065	1.0	NA	NA
chr14	25611009	25611008	0.52	25612804	0.24	25611008	0.97	25610245	0.64	25611844	0.84
chr14	25611099	25610919	0.98	25611107	1.0	NA	NA	25611107	0.82	25611107	1.0
chr14	25611156	25611155	0.94	25611155	1.0	25611155	0.98	25611155	0.98	25611155	0.96
chr14	25612071	25611269	0.91	25611709	0.99	25611709	0.92	25611709	0.94	25611709	0.96
chr14	25612114	25610919	0.98	NA	NA	25610919	1.0	25610919	1.0	NA	NA
chr14	25615516	25602437	0.5	NA	NA	NA	NA	NA	NA	25615515	1.0
chr14	25615602	25613682	0.79	25615601	0.65	25615601	0.86	25610045	0.77	25615601	0.94
chr14	25616146	25616145	0.47	25616145	0.82	25619923	0.83	25616145	0.72	25614378	0.76
chr14	25617259	25616750	0.69	25616750	0.85	25617258	0.96	25616750	0.81	25616750	0.85
chr14	25618366	25616907	0.61	25618371	0.9	25612257	0.91	25619185	0.75	25616750	0.84
chr14	25628755	25628705	1.0	25628705	0.98	25628705	0.99	25628705	1.0	25628754	1.0
chr14	25630956	25630966	0.61	25630966	1.0	25630955	0.58	25599817	0.5	25629167	0.61
chr14	25632139	25627393	0.48	25632138	1.0	25610919	0.8	25602748	0.2	25632138	1.0
chr14	25632829	25632828	0.91	NA	NA	25632828	1.0	25632828	1.0	25632828	1.0
chr14	25638089	25635155	0.96	25635155	1.0	25638088	0.99	25638088	0.98	25638536	0.96
chr14	25643069	25643069	0.22	25643069	0.37	25643069	0.23	25643069	0.22	25643069	0.24
chr14	25648916	25648937	0.52	NA	NA	NA	NA	25648915	0.5	25648937	0.44
chr14	25650631	25650630	0.78	25647511	0.93	25650630	0.76	25650630	0.77	25650630	0.95
chr14	25653677	25653676	0.96	25653676	0.75	25659356	0.78	25653676	0.83	25649494	0.87
chr14	25654498	25654497	0.52	25647511	0.99	25654497	0.96	25654497	0.93	25654497	0.97
chr14	25655327	25658883	0.45	25652046	0.94	25655326	0.84	25655326	0.78	25655326	0.87
chr14	25658315	25646324	0.5	25654151	0.5	25658314	0.24	25641240	0.34	25658314	0.43
chr14	25662469	25662468	0.88	25662468	0.97	25662468	0.85	25664177	0.89	25662468	0.94
chr14	25671358	25671604	0.87	25671604	0.95	25671604	0.91	25671604	0.87	25671604	0.94
chr14	25673229	25673233	0.76	25675491	0.78	25669140	0.76	25677006	0.72	25673233	0.79
chr14	25678531	25672290	0.06	NA	NA	NA	NA	NA	NA	NA	NA
chr14	25679489	25685048	0.61	25681061	0.96	25679488	0.65	25679488	0.83	25679488	0.96
chr14	25682147	25675684	0.58	25682146	0.58	25682146	0.7	25681061	0.34	25682146	0.41
chr14	25687494	25687493	0.58	25686375	0.69	25685870	0.8	25687493	0.71	25685510	0.83
chr14	25692046	25692045	1.0	NA	NA	NA	NA	NA	NA	NA	NA
chr14	25701230	25701229	0.81	25701229	0.98	25699030	0.91	25699030	0.77	25701229	0.93
chr14	25703518	25671059	0.05	NA	NA	NA	NA	NA	NA	NA	NA
chr14	25709134	25709146	1.0	25709146	0.79	25691461	0.25	25709146	0.72	25709146	0.91
chr14	25711604	25702034	0.6	NA	NA	NA	NA	25693963	1.0	NA	NA
chr14	25717081	25717091	1.0	25694850	1.0	25677657	1.0	25717091	0.32	25717091	0.78
chr14	25727851	25760915	0.61	25731605	0.93	25722052	0.65	25760915	0.86	25731605	0.85
chr14	25731606	25731605	0.49	25730629	0.82	25732136	0.87	25729084	0.81	25735936	0.79
chr14	25737347	25737346	0.95	25732259	0.97	25731073	0.82	25737346	0.96	25734715	0.88
chr14	25742111	25730865	0.23	25717247	0.36	25744507	0.3	25715314	0.24	25742114	0.22
chr14	25743787	25743786	0.77	25743786	1.0	25743786	0.97	25743786	1.0	25743786	0.95
chr14	25756147	25756160	0.55	25755391	0.95	25755981	0.96	25755981	0.86	25756160	0.97
chr14	25762081	25762095	0.63	25741252	0.47	25762080	1.0	25721796	0.71	25762080	0.5
chr14	25763239	25759821	0.67	NA	NA	25731851	0.02	NA	NA	NA	NA
chr14	25763315	25763324	1.0	25732136	0.98	25763324	1.0	25763324	0.98	25756091	1.0
chr14	25765827	25765826	1.0	25765826	1.0	NA	NA	25765826	1.0	25780103	0.09
chr14	25769460	25769465	0.56	25769465	1.0	25731851	0.01	25769465	1.0	NA	NA
chr14	25770425	25771075	0.72	25741252	1.0	NA	NA	25771075	0.91	25749271	0.82
chr14	25777836	25777835	0.69	25777835	0.95	25777835	0.78	25773149	0.96	25770804	0.87
chr14	25787739	25787746	0.83	25773149	0.99	25774625	0.59	25773149	0.99	25777151	0.95
chr14	25789113	25741992	0.56	25789118	0.56	NA	NA	NA	NA	25789118	0.65
chr14	25802059	25802058	0.98	25780103	0.25	NA	NA	25761932	1.0	25760280	1.0
chr14	25808311	25805279	0.51	25797233	0.78	25805279	0.49	25805279	0.84	25797233	0.57
chr14	25813134	25813133	0.81	25813133	0.93	25813133	0.78	25813133	0.94	25813133	0.94
chr14	25816333	25816332	0.9	25816332	0.67	25816332	1.0	25816332	0.8	25816332	0.5
chr14	25821999	25821998	0.7	25821998	0.97	25821998	1.0	25821998	0.92	25821998	0.97
chr14	25823695	25823694	0.99	25823694	1.0	25823694	0.99	25823694	0.97	25823694	1.0
chr14	25828619	25828618	0.97	25781229	1.0	25828618	1.0	25844820	1.0	25780702	0.86
chr14	25863068	25863067	0.59	25862673	0.86	25863067	0.95	25850409	0.83	25863067	0.98
chr14	25870403	25870409	0.81	25871512	0.9	25870409	0.95	25870409	0.84	25870409	0.9
chr14	25871052	25871058	0.83	25871058	1.0	25871058	1.0	25871058	0.6	25871058	0.59
chr14	25877722	25877721	1.0	25877731	0.97	25877721	0.25	25877731	0.56	25877721	0.91
chr14	25878000	25878017	0.97	25877999	0.47	25877999	0.59	25877999	1.0	25877999	0.89
chr14	25878966	25879147	0.52	25877905	0.67	25878965	0.98	25877905	0.6	25877905	0.79
chr14	25880202	25880201	0.52	25880201	0.8	25880201	1.0	25880201	0.89	25880201	0.92
chr14	25884494	25884493	0.78	25884493	1.0	NA	NA	25884493	0.78	25884493	0.33
chr14	25894159	25894158	0.4	25894158	0.53	25894158	0.37	25894158	0.63	25894158	0.58
chr14	25899798	25899795	1.0	NA	NA	NA	NA	25896588	1.0	NA	NA
chr14	25900668	25900667	0.97	25900667	0.98	25900667	0.99	25900667	0.98	25900667	0.98
chr14	25901374	25882932	1.0	NA	NA	NA	NA	NA	NA	NA	NA
chr14	25901502	25901512	0.98	25901512	0.99	25901512	1.0	25901512	0.95	25895734	0.97
chr14	25902837	25909197	0.86	25902836	0.34	25902836	0.64	25908721	0.63	25902836	0.75
chr14	25905558	25905554	0.88	25886071	0.97	25905554	0.98	25905554	0.99	25902322	0.98
chr14	25922054	25922053	0.55	25922053	0.68	25922053	0.84	25922053	0.68	25922053	0.79
chr14	25924548	25924567	0.99	25924567	1.0	25926084	0.97	25924567	0.98	25924574	0.97
chr14	25935192	25935191	0.98	25935191	0.99	25935191	0.96	25935191	1.0	25935191	0.93
chr14	25936575	25933032	0.93	25930934	0.79	25936574	0.63	25930934	0.76	25934553	0.85
chr14	25943465	25943464	0.94	25943464	1.0	25943464	1.0	25943464	0.67	25943464	0.52
chr14	25946762	25925181	0.67	NA	NA	NA	NA	NA	NA	NA	NA
chr14	25950107	25939515	0.54	25951603	0.8	25951603	0.84	25939361	0.68	25948387	0.83
chr14	25960251	25959110	0.82	25961586	0.87	25923136	0.43	25958400	0.9	25958400	0.91
chr14	25967242	25967241	1.0	NA	NA	25967241	1.0	25967241	0.69	25967241	1.0
chr14	25972822	25972821	0.81	25972821	0.91	25972821	0.93	25972821	0.86	25977215	0.84
chr14	25972960	25958400	0.91	25961586	1.0	25972959	0.81	25958400	0.93	25961270	0.99
chr14	25982700	25982699	0.59	25982699	0.97	25982699	0.95	25982699	0.86	25982699	0.91
chr14	25994569	25994568	0.53	25993699	0.84	26002534	0.91	25994568	0.83	25994568	0.66
chr14	26003456	25977045	0.67	NA	NA	NA	NA	NA	NA	25997102	0.33
chr14	26006523	26006522	0.98	26006522	0.99	26006522	0.98	26006522	1.0	26006522	0.97
chr14	26007726	26018112	0.01	25976128	0.25	26046147	0.08	25993901	1.0	26023027	0.06
chr14	26010625	26010624	0.33	26010190	0.73	26010624	0.67	26011282	0.38	26010190	0.4
chr14	26012106	26012124	0.98	26013605	0.99	26010442	0.98	26013605	0.98	26013605	0.97
chr14	26017094	26022440	0.67	26018553	0.63	26016521	0.7	26022440	0.67	26013605	0.73
chr14	26018483	26018482	0.61	26018482	0.98	26018482	0.98	26018482	0.94	26018482	0.97
chr14	26024881	26024901	0.98	26024901	0.99	26024901	1.0	26024901	1.0	26024901	1.0
chr14	26028044	26028043	1.0	26027494	1.0	26027494	1.0	26028043	1.0	26027494	0.99
chr14	26028196	26027855	0.57	26027494	0.8	26027494	0.71	26027494	0.57	26027494	0.73
chr14	26029537	26076943	0.02	NA	NA	NA	NA	NA	NA	NA	NA
chr14	26030375	26030381	0.95	NA	NA	NA	NA	26030381	0.77	26030381	0.5
chr14	26030914	26047994	0.05	NA	NA	NA	NA	NA	NA	26002714	0.12
chr14	26034146	26034145	0.96	26034145	0.65	26034145	0.17	25993901	0.67	26034145	1.0
chr14	26037033	26037047	0.95	26037047	0.94	26030831	0.82	26037047	0.56	26037047	0.9
chr14	26041554	26047247	0.43	26045934	0.5	26008859	0.54	26045309	0.23	26037999	0.42
chr14	26045392	26045391	0.93	26045391	0.86	26045391	0.86	26045391	0.81	26045391	0.71
chr14	26046142	26046147	0.97	26046147	1.0	26046147	0.84	26046147	1.0	26046147	0.37
chr14	26046437	26066926	0.11	NA	NA	26063451	0.04	NA	NA	NA	NA
chr14	26047994	26034494	0.77	26069886	0.29	NA	NA	26046633	0.75	26007148	0.5
chr14	26049275	26049274	0.98	26049274	0.5	26049274	0.63	26049274	1.0	26014658	0.75
chr14	26053032	26058294	0.84	26052652	0.96	26051422	0.95	26038479	0.92	26045045	0.99
chr14	26058079	26057668	0.84	26057684	1.0	26057668	0.97	26059026	0.93	26057668	0.98
chr14	26061004	26061262	0.72	26061293	0.92	26061003	0.89	26061003	0.62	26061003	0.99
chr14	26069267	26069283	0.5	26069273	0.61	26069283	0.82	26101659	0.35	26055244	0.5
chr14	26071972	26071971	0.81	26072045	0.93	26072045	0.95	26071794	0.94	26072045	0.92
chr14	26074254	26074259	0.85	26074259	0.97	26074259	0.97	26074259	0.95	26074259	0.95
chr14	26075290	26071877	0.29	26075289	0.47	26075289	0.57	26075289	0.33	26075289	0.24
chr14	26077766	26078857	0.93	26077836	0.89	26077836	0.83	26068253	0.75	26077836	0.79
chr14	26081367	26081366	1.0	NA	NA	NA	NA	26081366	0.6	26041360	0.75
chr14	26082299	26085784	0.52	26088558	0.89	26082298	0.66	26088550	0.54	26088550	0.76
chr14	26093924	26093923	0.87	26093923	1.0	26093923	0.97	26093923	0.97	26093923	0.97
chr14	26094041	26094538	0.81	26092497	0.81	26092497	0.86	26092497	0.81	26092497	0.86
chr14	26094757	26094538	0.93	26094525	0.96	26094525	0.93	26094538	0.95	26094525	0.95
chr14	26099996	26100021	0.95	26100021	0.94	26100021	0.73	26100021	0.86	26100021	0.68
chr14	26119124	26119123	0.83	26119123	0.97	26121251	0.9	26119123	0.83	26119123	0.95
chr14	26121215	26121214	0.83	26103395	1.0	26109783	0.97	26121214	1.0	26121214	1.0
chr14	26125278	26117008	0.05	NA	NA	NA	NA	NA	NA	NA	NA
chr14	26128886	26128885	0.51	26128885	0.98	26128885	0.55	26128885	0.79	26128885	0.6
chr14	26140303	26140307	1.0	26140307	1.0	26140307	0.76	NA	NA	26140307	0.92
chr14	26142682	26142681	0.97	26142681	1.0	NA	NA	26142681	0.68	26164151	0.17
chr14	26146838	26146837	0.96	26146837	0.99	26130827	0.99	26146837	0.99	26146837	0.99
chr14	26149795	26149794	0.44	26147879	0.51	26151850	0.54	26149794	0.66	26149794	0.35
chr14	26150515	26150514	0.94	26150514	0.75	26150514	1.0	26150514	0.95	26150514	0.85
[truncated: 30,411 more rows]
